# Supplementary material for: How to jointly control a ball trajectory on a moving board: Methodological insights into Motor Learning and Rehabilitation
Source: PLoS One. 2025 Oct 15;20(10):e0334588. doi: 10.1371/journal.pone.0334588 (PMC12527165; doi:10.1371/journal.pone.0334588)
Supplement: S2 Data — (ZIP) [file pone.0334588.s002.zip › D11_008.csv]

Ball_X	Ball_Y	Ball_Z	BoardCentre_X	BoardCentre_Y	BoardCentre_Z	P1LeftHand_X	P1LeftHand_Y	P1LeftHand_Z	P1RightHand_X	P1RightHand_Y	P1RightHand_Z	P1MidHands_X	P1MidHands_Y	P1MidHands_Z	P2MidHands_X	P2MidHands_Y	P2MidHands_Z
-27.109184	40.271305	120.421707	-17.929926	14.12744	119.679787	41.372345	2.514594	119.086662	37.53746	46.167477	120.9263	39.4549025	24.3410355	120.006481	-75.3147545	3.9138445	119.353093
-26.501148	40.225773	120.507904	-17.939157	14.071616	119.76104	41.350452	2.438277	119.243172	37.536945	46.09341	121.003357	39.4436985	24.2658435	120.1232645	-75.3220125	3.8773885	119.3988155
-25.855783	40.181881	120.549538	-17.982456	14.017952	119.858803	41.337788	2.373068	119.437965	37.537865	46.035934	121.12812	39.4378265	24.204501	120.2830425	-75.4027385	3.831403	119.4345635
-25.229362	40.137783	120.600403	-17.992428	13.98349	119.952927	41.341923	2.329063	119.637405	37.556736	45.985916	121.302116	39.4493295	24.1574895	120.4697605	-75.4341855	3.8094905	119.4360935
-24.580769	40.080307	120.660233	-18.006348	13.981071	120.04747	41.35799	2.305352	119.860336	37.553242	45.97324	121.513161	39.455616	24.139296	120.6867485	-75.468312	3.822846	119.4081915
-23.895334	40.02747	120.723106	-18.022606	13.980476	120.158112	41.371273	2.290187	120.068451	37.560947	45.971325	121.713852	39.46611	24.130756	120.8911515	-75.511322	3.830196	119.4250725
-22.773609	39.900311	120.864929	-18.098753	13.974757	120.291641	41.377975	2.266107	120.288528	37.543842	45.957298	121.958946	39.4609085	24.1117025	121.123737	-75.6584145	3.8378115	119.459545
-22.085739	39.799866	120.968117	-18.148439	13.956909	120.35228	41.351746	2.242427	120.35009	37.504177	45.94463	122.047028	39.4279615	24.0935285	121.198559	-75.7248395	3.8202895	119.506001
-21.387486	39.703323	121.002602	-18.206161	13.933956	120.379898	41.296482	2.215986	120.353363	37.46188	45.928268	122.065796	39.379181	24.072127	121.2095795	-75.791503	3.795785	119.5502165
-20.696545	39.584934	120.997063	-18.279734	13.894794	120.360352	41.237507	2.181733	120.322083	37.388653	45.904465	122.058868	39.31308	24.043099	121.1904755	-75.872548	3.746489	119.5302285
-19.981487	39.457233	120.932281	-18.32457	13.850183	120.310379	41.17112	2.155885	120.276321	37.320667	45.870056	122.03418	39.2458935	24.0129705	121.1552505	-75.8950335	3.6873955	119.4655075
-19.171129	39.309265	120.855309	-18.37896	13.793733	120.251633	41.124584	2.119701	120.25293	37.272808	45.83411	122.001099	39.198696	23.9769055	121.1270145	-75.956616	3.6105605	119.3762515
-18.397161	39.118923	120.804977	-18.414419	13.733719	120.167747	41.075302	2.085482	120.223007	37.21413	45.795712	121.953094	39.144716	23.940597	121.0880505	-75.973554	3.526841	119.2474435
-17.246599	38.842072	120.663834	-18.456953	13.649035	120.090614	41.022335	2.040709	120.174751	37.12767	45.75222	121.844696	39.0750025	23.8964645	121.0097235	-75.9889085	3.4016055	119.1715045
-16.454868	38.655712	120.575241	-18.474075	13.60521	120.03746	40.989201	2.007187	120.153824	37.091522	45.709019	121.761322	39.0403615	23.858103	120.957573	-75.9885115	3.352317	119.117347
-15.644075	38.446392	120.473824	-18.486139	13.548986	119.996681	40.973034	1.958714	120.144989	37.077869	45.66177	121.707176	39.0254515	23.810242	120.9260825	-75.9977295	3.28773	119.0672795
-14.729144	38.226723	120.416763	-18.502012	13.487967	119.974945	40.957447	1.896239	120.132622	37.065681	45.597065	121.6866	39.011564	23.746652	120.909611	-76.015588	3.229282	119.040279
-13.89247	37.977962	120.430824	-18.490623	13.410555	119.950844	40.951771	1.816862	120.128464	37.063095	45.512882	121.715668	39.007433	23.664872	120.922066	-75.988679	3.156238	118.979622
-13.01664	37.746326	120.423828	-18.492205	13.341458	119.935265	40.960075	1.742136	120.176025	37.091747	45.4165	121.797195	39.025911	23.579318	120.98661	-76.010321	3.103598	118.88392
-12.150025	37.507748	120.448387	-18.482197	13.282731	119.916443	40.971691	1.662766	120.255157	37.119904	45.33305	121.952522	39.0457975	23.497908	121.1038395	-76.0101915	3.067554	118.7290465
-10.752619	37.129456	120.537971	-18.438696	13.215573	119.924377	40.991009	1.591533	120.486687	37.190434	45.21286	122.285011	39.0907215	23.4021965	121.385849	-75.9681135	3.0289495	118.462905
-9.818643	36.86911	120.705627	-18.415802	13.195448	119.996658	41.027248	1.580073	120.726906	37.239029	45.166611	122.585129	39.1331385	23.373342	121.6560175	-75.9647425	3.017554	118.3372985
-8.891299	36.5994	120.914444	-18.380747	13.185465	120.129631	41.108791	1.557146	121.051834	37.313644	45.142139	122.954689	39.2112175	23.3496425	122.0032615	-75.9727115	3.0212875	118.2560005
-7.941908	36.344063	121.184898	-18.343958	13.189715	120.323853	41.202183	1.529879	121.422806	37.401672	45.126778	123.366486	39.3019275	23.3283285	122.394646	-75.9898435	3.0511015	118.25306
-6.998885	36.024837	121.476486	-18.326902	13.187454	120.549179	41.306393	1.490571	121.792938	37.488892	45.116764	123.780273	39.3976425	23.3036675	122.7866055	-76.0514465	3.0712405	118.3117525
-6.003584	35.704163	121.788193	-18.298464	13.190254	120.760689	41.403873	1.444266	122.130539	37.571415	45.098133	124.188782	39.487644	23.2711995	123.1596605	-76.084572	3.1093085	118.3617175
-5.131378	35.342464	122.1241	-18.280624	13.186105	120.94426	41.474644	1.410025	122.440208	37.643013	45.094318	124.538933	39.5588285	23.2521715	123.4895705	-76.1200765	3.1200385	118.3989495
-3.737104	34.796562	122.438446	-18.254829	13.168581	121.097542	41.557789	1.370307	122.822632	37.748798	45.096577	124.944458	39.6532935	23.233442	123.883545	-76.1629515	3.10372	118.311539
-2.7751	34.34483	122.502411	-18.252186	13.153646	121.146942	41.630058	1.33164	122.953461	37.784992	45.088745	125.143883	39.707525	23.2101925	124.048672	-76.211897	3.0970995	118.245212
-1.619359	33.823292	122.485947	-18.244297	13.142856	121.120766	41.661678	1.297804	123.043167	37.807201	45.077572	125.257896	39.7344395	23.187688	124.1505315	-76.2230335	3.098024	118.0910005
-1.019495	33.455425	122.602966	-18.253922	13.129351	121.065865	41.672703	1.266027	123.058807	37.838699	45.051769	125.310989	39.755701	23.158898	124.184898	-76.263545	3.099804	117.946832
-0.081778	32.957451	122.53289	-18.263817	13.106635	121.013641	41.678207	1.233135	123.047348	37.842113	45.026367	125.353752	39.76016	23.129751	124.20055	-76.287794	3.083519	117.826732
0.787915	32.440079	122.511757	-18.251471	13.090682	120.943848	41.669022	1.223669	123.059967	37.863548	44.999802	125.4002	39.766285	23.1117355	124.2300835	-76.269227	3.0696285	117.6576125
1.890005	31.736351	122.459862	-18.243063	13.084547	120.910248	41.680645	1.211444	123.093292	37.881039	44.986496	125.502106	39.780842	23.09897	124.297699	-76.266968	3.070124	117.522797
3.182455	30.78368	122.577095	-18.215748	13.07656	120.88131	41.761353	1.194953	123.240921	37.937881	44.966377	125.75338	39.849617	23.080665	124.4971505	-76.281113	3.072455	117.2654695
4.038491	30.146126	122.660133	-18.174765	13.06967	120.871712	41.791943	1.202713	123.39975	37.965294	44.953144	125.985924	39.8786185	23.0779285	124.692837	-76.2281485	3.0614115	117.050587
4.903296	29.404896	122.691582	-18.127085	13.051759	120.893456	41.858246	1.221172	123.629402	37.993767	44.942242	126.253258	39.9260065	23.081707	124.94133	-76.1801765	3.021811	116.845582
5.665415	28.695911	122.943054	-18.094351	13.052037	120.963989	41.921978	1.247792	123.931793	38.028465	44.933857	126.56839	39.9752215	23.0908245	125.2500915	-76.1639235	3.0132495	116.6778865
6.427577	27.867294	123.146118	-18.065552	13.045204	121.10376	41.983837	1.280781	124.273636	38.053062	44.943386	126.890884	40.0184495	23.1120835	125.58226	-76.1495535	2.9783245	116.62526
7.289048	27.050385	123.29924	-18.042303	13.031437	121.262589	42.0812	1.273841	124.680367	38.072392	44.944019	127.186623	40.076796	23.10893	125.933495	-76.161402	2.953944	116.591683
7.987519	26.117334	123.475777	-18.003351	13.005882	121.466003	42.189781	1.266658	125.150719	38.107929	44.958675	127.449356	40.148855	23.1126665	126.3000375	-76.155557	2.8990975	116.6319685
9.012954	24.737686	123.967194	-17.874002	12.980249	121.846436	42.409878	1.322513	126.026985	38.21122	45.041302	127.862572	40.310549	23.1819075	126.9447785	-76.058553	2.7785905	116.7480935
9.701632	23.763285	124.249695	-17.75795	12.965943	122.115753	42.61898	1.320573	126.700249	38.284641	45.082287	128.139542	40.4518105	23.20143	127.4198955	-75.9677105	2.730456	116.8116105
10.486846	22.753159	124.409225	-17.614389	12.941669	122.39518	43.153	1.159824	127.285538	38.414009	45.133625	128.397278	40.7835045	23.1467245	127.841408	-76.0122825	2.7366135	116.948952
10.391438	22.084152	125.132767	-17.44319	12.921378	122.681976	43.3293	1.15488	128.03421	38.571049	45.166061	128.633102	40.9501745	23.1604705	128.333656	-75.8365545	2.6822855	117.030296
11.636211	20.608446	125.127731	-17.304853	12.91115	122.964706	43.511642	1.139467	128.651077	38.727337	45.185692	128.808838	41.1194895	23.1625795	128.7299575	-75.7291955	2.6597205	117.1994545
12.21147	19.502033	125.38903	-17.172615	12.868728	123.184349	43.645664	1.079922	129.128586	38.841473	45.161938	128.878204	41.2435685	23.12093	129.003395	-75.5887985	2.616526	117.365303
12.738601	18.372721	125.453842	-17.082123	12.806545	123.347214	43.766491	0.994447	129.418411	38.956844	45.09565	128.832642	41.3616675	23.0450485	129.1255265	-75.5259135	2.5680415	117.5689015
13.345689	16.721815	125.570145	-17.012348	12.670441	123.460976	43.908218	0.858827	129.477509	39.045578	44.961754	128.663223	41.476898	22.9102905	129.070366	-75.501594	2.4305915	117.851586
13.767588	15.618305	125.471756	-16.968105	12.585311	123.468842	43.93198	0.797867	129.362808	39.08115	44.870171	128.482483	41.506565	22.834019	128.9226455	-75.442775	2.336603	118.0150385
14.147958	14.540704	125.370613	-16.918541	12.503152	123.452904	43.95282	0.782525	129.250046	39.094727	44.829685	128.347366	41.5237735	22.806105	128.798706	-75.3608555	2.200199	118.107102
14.409626	13.436043	125.338783	-16.872471	12.464304	123.446152	44.006329	0.792199	129.20166	39.120991	44.840134	128.29483	41.56366	22.8161665	128.748245	-75.308602	2.1124415	118.144059
14.678368	12.423279	125.380447	-16.825047	12.459273	123.4701	44.063114	0.816897	129.207581	39.149632	44.862003	128.321289	41.606373	22.83945	128.764435	-75.256467	2.079096	118.175765
14.918983	11.38878	125.427017	-16.782948	12.478139	123.514572	44.103874	0.835627	129.298767	39.175903	44.874245	128.354126	41.6398885	22.854936	128.8264465	-75.2057845	2.101342	118.2026975
14.884731	10.507099	125.596909	-16.774017	12.51834	123.591423	44.131691	0.857881	129.438492	39.193363	44.901325	128.371857	41.662527	22.879603	128.9051745	-75.210561	2.157077	118.2776715
15.118859	8.932425	125.754211	-16.744295	12.612038	123.677757	44.174339	0.909856	129.691925	39.587601	44.850761	128.271866	41.88097	22.8803085	128.9818955	-75.36956	2.3437675	118.3736185
15.219742	7.927219	125.873947	-16.734537	12.665785	123.712936	44.21661	0.946987	129.882462	39.279263	45.00753	128.300812	41.7479365	22.9772585	129.091637	-75.2170105	2.3543115	118.334235
15.311231	6.885478	125.974594	-16.746811	12.711046	123.742188	44.266376	0.996794	130.0289	39.265381	45.061337	128.161774	41.7658785	23.0290655	129.095337	-75.2595005	2.3930265	118.389039
15.309244	5.97777	126.021637	-16.738562	12.74689	123.74176	44.300777	1.03339	130.139038	39.255802	45.09116	127.975883	41.7782895	23.062275	129.0574605	-75.2554135	2.431505	118.4260595
15.265412	4.940175	126.126991	-16.845448	12.849816	123.831139	44.329849	1.070428	130.277786	39.250843	45.119049	127.762619	41.790346	23.0947385	129.0202025	-75.481242	2.6048935	118.6420755
15.499539	3.851523	126.100433	-16.955742	12.943554	123.904922	44.360046	1.100135	130.402878	39.267654	45.141678	127.581573	41.81385	23.1209065	128.9922255	-75.725334	2.7662015	118.8176185
15.407719	2.931359	126.219582	-16.665625	12.808001	123.704491	44.401291	1.098737	130.500595	39.279022	45.139698	127.443527	41.8401565	23.1192175	128.972061	-75.1714065	2.4967845	118.436921
15.24674	1.5951	126.213524	-16.648018	12.821918	123.693893	44.408821	1.128026	130.56279	39.305389	45.151585	127.248917	41.857105	23.1398055	128.9058535	-75.153141	2.5040305	118.4819325
15.029775	0.742938	126.236275	-16.63529	12.840975	123.662354	44.407391	1.161263	130.558182	39.314762	45.169758	127.157547	41.8610765	23.1655105	128.8578645	-75.1316565	2.5164395	118.4668435
14.779088	-0.018248	126.212379	-16.608725	12.873383	123.613342	44.423298	1.211837	130.559799	39.323494	45.227375	127.087875	41.873396	23.219606	128.823837	-75.090846	2.52716	118.402847
14.474091	-0.721325	126.215317	-16.356258	12.774859	123.486694	44.442348	1.271564	130.523026	39.352688	45.299667	127.058174	41.897518	23.2856155	128.7906	-74.610034	2.2641025	118.182788
14.142539	-1.480228	126.151512	-16.557386	13.002178	123.532761	44.482822	1.341662	130.467728	39.385857	45.375336	127.017845	41.9343395	23.358499	128.7427865	-75.0491115	2.645857	118.3227355
13.78959	-2.13744	126.028427	-16.530104	13.104169	123.511375	44.502911	1.421226	130.411423	39.429695	45.468243	126.990448	41.966303	23.4447345	128.7009355	-75.026511	2.7636035	118.3218145
13.445748	-2.776384	125.977386	-16.4842	13.196243	123.506073	44.52409	1.510623	130.344604	39.494854	45.565121	127.019623	42.009472	23.537872	128.6821135	-74.977872	2.854614	118.3300325
12.724511	-3.623141	125.867821	-16.417767	13.342939	123.521896	44.607338	1.637995	130.302979	39.589355	45.706024	127.108749	42.0983465	23.6720095	128.705864	-74.9338805	3.0138685	118.337928
12.183224	-4.173436	125.849045	-16.906862	13.683089	123.784271	44.646488	1.725182	130.277252	39.629128	45.817142	127.196213	42.137808	23.771162	128.7367325	-75.951532	3.595016	118.8318095
11.602057	-4.770285	125.750267	-16.602867	13.691847	123.770859	44.68861	1.832798	130.247528	39.65839	45.929806	127.262177	42.1735	23.881302	128.7548525	-75.379234	3.502392	118.7868655
11.054013	-5.26977	125.663628	-16.545321	13.777609	123.812775	44.720711	1.967815	130.215302	39.675568	46.072178	127.304802	42.1981395	24.0199965	128.760052	-75.2887815	3.5352215	118.865498
10.397072	-5.755733	125.712166	-16.299	13.782519	123.735115	44.776142	2.116163	130.210144	39.68858	46.222801	127.34243	42.232361	24.169482	128.776287	-74.830361	3.395556	118.693943
9.365595	-5.925031	125.872742	-16.272554	13.908132	123.809097	44.829006	2.265455	130.235306	39.710052	46.366955	127.366043	42.269529	24.316205	128.8006745	-74.814637	3.500059	118.8175195
8.707279	-6.429088	125.902496	-16.409603	14.149698	124.004959	44.893871	2.416315	130.280579	39.759411	46.513538	127.359222	42.326641	24.4649265	128.8199005	-75.145847	3.8344695	119.1900175
7.55747	-7.120632	125.837448	-16.365839	14.356786	124.061653	44.987087	2.648825	130.327301	39.805279	46.746624	127.2938	42.396183	24.6977245	128.8105505	-75.127861	4.0158475	119.3127555
6.788273	-7.577955	125.883278	-16.345711	14.499107	124.083923	45.028599	2.826838	130.317841	39.824188	46.894928	127.179741	42.4263935	24.860883	128.748791	-75.1178155	4.137331	119.419055
5.981087	-7.926966	125.84623	-16.333971	14.641087	124.106529	45.079918	3.018876	130.276947	39.816845	47.062283	127.007126	42.4483815	25.0405795	128.6420365	-75.1163235	4.2415945	119.5710215
5.071841	-8.300803	125.917816	-16.028904	14.617131	123.912384	45.115631	3.221266	130.192383	39.817924	47.238583	126.771713	42.4667775	25.2299245	128.482048	-74.5245855	4.0043375	119.34272
4.443342	-8.929567	125.687981	-16.331675	14.929022	124.107887	45.147469	3.430374	130.08017	39.796005	47.406395	126.441147	42.471737	25.4183845	128.2606585	-75.135087	4.4396595	119.9551155
3.491454	-9.252024	125.735222	-15.992163	14.869414	123.830482	45.158485	3.648665	129.904648	39.769508	47.580608	126.098824	42.4639965	25.6146365	128.001736	-74.4483225	4.1241915	119.659228
2.57177	-9.530863	125.591423	-16.261288	15.140429	123.939659	45.16077	3.854444	129.637756	39.726845	47.727249	125.728157	42.4438075	25.7908465	127.6829565	-74.9663835	4.4900115	120.1963615
1.010468	-9.988007	125.370636	-16.15378	15.22892	123.701736	45.20052	4.065276	129.26181	39.680542	47.929634	125.233475	42.440531	25.997455	127.2476425	-74.748091	4.460385	120.1558295
-0.025241	-10.221449	125.231567	-15.887303	15.179147	123.42868	45.216312	4.210958	129.008484	39.677498	48.033672	125.060341	42.446905	26.122315	127.0344125	-74.221511	4.235979	119.8229475
-1.072041	-10.415253	124.978767	-15.851416	15.249904	123.381889	45.281952	4.314204	128.833435	39.701305	48.112534	124.993027	42.4916285	26.213369	126.913231	-74.1944605	4.286439	119.850547
-2.128166	-10.585563	124.794098	-15.790692	15.30781	123.326729	45.315178	4.40347	128.682114	39.738773	48.211796	125.019882	42.5269755	26.307633	126.850998	-74.1083595	4.307987	119.80246
-3.530496	-10.628016	124.57119	-15.755055	15.362947	123.318993	45.330204	4.481636	128.523315	39.777069	48.310448	125.092148	42.5536365	26.396042	126.8077315	-74.0637465	4.329852	119.8302545
-4.741676	-10.670918	124.479889	-15.724592	15.41578	123.326584	45.345219	4.550889	128.359299	39.800625	48.413826	125.179581	42.572922	26.4823575	126.76944	-74.022106	4.3492025	119.883728
-5.592488	-10.961599	124.001015	-15.699469	15.470594	123.342957	45.346684	4.630571	128.182358	39.831223	48.508869	125.288284	42.5889535	26.56972	126.735321	-73.9878915	4.371468	119.950593
-7.632158	-10.969351	123.667183	-15.683789	15.580745	123.373032	45.328209	4.766227	127.935028	39.83807	48.686935	125.444344	42.5831395	26.726581	126.689686	-73.9507175	4.434909	120.056378
-9.008828	-10.896757	123.653328	-15.693482	15.673725	123.391029	45.305084	4.892814	127.746925	39.81731	48.809139	125.516853	42.561197	26.8509765	126.631889	-73.948161	4.4964735	120.150169
-10.079611	-11.025689	123.290359	-15.682559	15.784905	123.391891	45.295712	5.035896	127.581726	39.79224	48.94392	125.580559	42.543976	26.989908	126.5811425	-73.909094	4.579902	120.2026395
-11.468868	-11.003881	123.211143	-15.675591	15.907976	123.385559	45.288166	5.179498	127.4375	39.799606	49.093838	125.614296	42.543886	27.136668	126.525898	-73.895068	4.679284	120.24522
-12.64365	-11.121857	122.983467	-15.642116	16.020967	123.371445	45.314919	5.300118	127.279221	39.826847	49.21941	125.625336	42.570883	27.259764	126.4522785	-73.855115	4.78217	120.2906115
-13.927561	-11.172954	122.796783	-15.611866	16.113003	123.346771	45.335354	5.391289	127.15905	40.174862	49.189381	125.478722	42.755108	27.290335	126.318886	-73.97884	4.935671	120.374656
-15.182304	-11.257381	122.704994	-15.574559	16.184299	123.321548	45.337696	5.45577	127.031372	40.212147	49.239876	125.4086	42.7749215	27.347823	126.219986	-73.9240395	5.020775	120.42311
-17.038149	-11.538624	122.606911	-15.520054	16.22699	123.302544	45.30938	5.472677	126.935028	39.966576	49.344543	125.378021	42.637978	27.40861	126.1565245	-73.678086	5.04537	120.4485635
-18.542332	-11.545505	122.684311	-15.499447	16.217113	123.303642	45.292519	5.423149	126.954781	40.001766	49.277058	125.237061	42.6471425	27.3501035	126.095921	-73.6460365	5.0841225	120.511363
-19.914713	-11.678041	122.880898	-15.500881	16.17947	123.31839	45.280201	5.322086	127.008904	40.031502	49.179771	125.051414	42.6558515	27.2509285	126.030159	-73.6576135	5.1080115	120.606621
-21.316154	-11.839149	123.075844	-15.515496	16.103226	123.344887	45.24675	5.200344	127.056252	40.003544	49.054405	124.810303	42.625147	27.1273745	125.9332775	-73.656139	5.0790775	120.7564965
-22.706135	-11.986394	123.306786	-15.567629	16.016193	123.389503	45.208679	5.075746	127.083656	39.950447	48.920265	124.530502	42.579563	26.9980055	125.807079	-73.714821	5.0343805	120.971927
-23.911938	-12.253589	123.52079	-15.632478	15.901427	123.428467	45.179974	4.928162	127.074516	39.908947	48.766529	124.25705	42.5444605	26.8473455	125.665783	-73.8094165	4.9555085	121.191151
-25.431633	-12.338591	123.616287	-15.667619	15.761581	123.42453	45.125553	4.754714	127.062592	39.857994	48.596859	123.985924	42.4917735	26.6757865	125.524258	-73.8270115	4.8473755	121.324802
-27.521694	-12.51457	123.87886	-15.712926	15.556763	123.386658	45.040718	4.503658	126.961395	39.791119	48.343285	123.619675	42.4159185	26.4234715	125.290535	-73.8417705	4.6900545	121.482781
-28.95717	-12.568111	123.925842	-15.747224	15.440647	123.382187	44.967087	4.383605	126.873314	39.730549	48.212299	123.4161	42.348818	26.297952	125.144707	-73.843266	4.583342	121.619667
-30.385939	-12.570472	123.990105	-15.76785	15.354319	123.4095	44.901726	4.314359	126.75531	39.686306	48.151924	123.239578	42.294016	26.2331415	124.997444	-73.829716	4.4754965	121.821556
-31.793291	-12.511068	124.00695	-15.77683	15.294104	123.468758	44.564182	4.47009	126.754616	39.648651	48.136345	123.125816	42.1064165	26.3032175	124.940216	-73.6600765	4.2849905	121.9973
-33.211552	-12.415874	124.062981	-15.77949	15.262262	123.531616	44.533817	4.451109	126.602341	39.601101	48.121861	123.057686	42.067459	26.286485	124.8300135	-73.626439	4.238039	122.2332185
-34.661922	-12.258958	124.199417	-15.792549	15.238783	123.622276	44.477112	4.444695	126.439774	39.574486	48.1082	123.013222	42.025799	26.2764475	124.726498	-73.610897	4.2011185	122.518054
-36.065777	-12.074595	124.217415	-15.789402	15.207804	123.708511	44.415714	4.397515	126.314392	39.589302	48.090126	123.010887	42.002508	26.2438205	124.6626395	-73.581312	4.1717875	122.7543825
-38.202713	-11.777695	124.331406	-15.798296	15.1575	123.911407	44.373165	4.293507	126.189636	39.604507	48.036808	123.097229	41.988836	26.1651575	124.6434325	-73.585428	4.1498425	123.1793815
-39.582096	-11.497337	124.459908	-15.812004	15.114711	124.079308	44.321529	4.213583	126.130035	39.623566	47.985954	123.158737	41.9725475	26.0997685	124.644386	-73.5965555	4.1296535	123.51423
-40.868126	-11.24244	124.714684	-15.834973	15.059718	124.250938	44.253506	4.115628	126.057938	39.63073	47.914352	123.174957	41.942118	26.01499	124.6164475	-73.612064	4.104446	123.8854285
-42.491959	-10.776788	124.866714	-15.859543	14.976361	124.386047	44.170849	3.959391	125.967537	39.629147	47.787865	123.152527	41.899998	25.873628	124.560032	-73.619084	4.079094	124.212062
-43.793076	-10.454977	125.007591	-15.901925	14.875557	124.485756	44.074638	3.782646	125.832619	39.614868	47.628109	123.122261	41.844753	25.7053775	124.47744	-73.648603	4.0457365	124.494072
-45.105698	-10.107446	125.051964	-15.968063	14.747829	124.534462	43.960892	3.594998	125.658272	39.58395	47.456375	123.053429	41.772421	25.5256865	124.3558505	-73.708547	3.9699715	124.7130735
-45.722603	-9.454823	125.134102	-16.040546	14.576104	124.530258	43.799763	3.402948	125.373199	39.546646	47.255138	122.916603	41.6732045	25.329043	124.144901	-73.7542965	3.823165	124.915615
-46.361076	-8.341635	125.092445	-16.187588	14.291784	124.397873	43.529381	3.051	124.707352	39.3871	46.921051	122.513939	41.4582405	24.9860255	123.6106455	-73.8334165	3.5975425	125.1851005
NaN	NaN	NaN	-16.277281	14.11629	124.261177	43.285164	2.881171	124.233673	39.259167	46.734818	122.182678	41.2721655	24.8079945	123.2081755	-73.8267275	3.4245855	125.3141785
-46.673767	-7.057416	125.11264	-16.343031	13.940336	124.136444	43.109215	2.685667	123.717896	39.166035	46.535576	121.976982	41.137625	24.6106215	122.847439	-73.823687	3.2700505	125.425449
-46.806229	-6.286705	125.026787	-16.390184	13.760336	124.06517	42.997246	2.430888	123.371124	39.097641	46.255676	121.863152	41.0474435	24.343282	122.617138	-73.8278115	3.17739	125.513202
-46.75602	-5.667603	124.950195	-16.421206	13.578908	124.051094	42.902988	2.200099	123.188271	39.071579	46.022945	121.878525	40.9872835	24.111522	122.533398	-73.8296955	3.046294	125.56879
-46.889309	-4.955851	124.844917	-16.458628	13.418884	124.10096	42.856392	2.037107	123.124222	39.046783	45.867451	122.027275	40.9515875	23.952279	122.5757485	-73.8688435	2.885489	125.6261715
-46.925724	-4.216265	124.845299	-16.512146	13.307908	124.231888	42.819614	1.963659	123.171524	39.303078	45.660137	122.161758	41.061346	23.811898	122.666641	-74.085638	2.803918	125.797135
-46.991394	-2.960472	125.062386	-16.600121	13.241967	124.522308	42.774803	1.940247	123.47541	39.230453	45.622375	122.686729	41.002628	23.781311	123.0810695	-74.20287	2.702623	125.9635465
-47.021248	-2.114793	125.154182	-16.640305	13.225053	124.746552	42.806973	1.920253	123.898521	38.758934	45.658958	123.344246	40.7829535	23.7896055	123.6213835	-74.0635635	2.6605005	125.8717205
-46.995445	-1.320859	125.122139	-16.665419	13.223492	124.994484	42.839043	1.949497	124.458862	38.715755	45.567356	124.013306	40.777399	23.7584265	124.236084	-74.108237	2.6885575	125.752884
-46.957394	-0.501066	125.149681	-16.706173	13.19601	125.276253	42.946968	1.964134	125.07473	38.693703	45.488274	124.752808	40.8203355	23.726204	124.913769	-74.2326815	2.665816	125.638737
-46.957893	0.332118	125.284538	-16.762302	13.127145	125.571907	43.035843	1.928465	125.710823	38.670597	45.391308	125.435791	40.85322	23.6598865	125.573307	-74.377824	2.5944035	125.570507
-46.9128	1.181635	125.348709	-16.605047	12.864612	125.767776	43.070625	1.842658	126.262344	38.666504	45.289463	126.024437	40.8685645	23.5660605	126.1433905	-74.0786585	2.1631635	125.3921615
-46.88588	1.937215	125.423813	-16.688623	12.718386	126.019226	43.085106	1.69443	126.656387	38.635273	45.181255	126.434036	40.8601895	23.4378425	126.5452115	-74.2374355	1.9989295	125.4932405
-46.907269	3.120294	125.697365	-16.81562	12.48708	126.259277	43.04969	1.487849	126.855957	38.533852	45.069393	126.650368	40.791771	23.278621	126.7531625	-74.423011	1.695539	125.7653915
-46.872173	3.90075	125.787079	-16.889124	12.35606	126.32132	42.9664	1.435243	126.804794	38.431332	45.003284	126.627113	40.698866	23.2192635	126.7159535	-74.477114	1.4928565	125.9266865
-46.882401	4.709079	125.86837	-16.937199	12.262808	126.335213	42.9356	1.400039	126.634171	38.335522	44.958996	126.579796	40.635561	23.1795175	126.6069835	-74.509959	1.3460985	126.0634425
-46.88995	5.486443	125.920013	-16.958881	12.171641	126.313614	42.875595	1.382707	126.482224	38.258663	44.912945	126.536629	40.567129	23.147826	126.5094265	-74.484891	1.195456	126.1178015
-46.86227	6.259261	125.981094	-16.971071	12.079412	126.323212	42.801189	1.383524	126.342033	38.210514	44.884701	126.539742	40.5058515	23.1341125	126.4408875	-74.4479935	1.0247115	126.2055365
-46.870197	7.058822	126.054123	-17.006721	11.983603	126.334312	42.752674	1.353923	126.212486	38.141586	44.855042	126.6175	40.44713	23.1044825	126.414993	-74.460572	0.862723500000001	126.253631
-46.876682	7.845873	126.162079	-17.073673	11.905072	126.360191	42.66198	1.336312	126.101288	38.05619	44.833843	126.725784	40.359085	23.0850775	126.413536	-74.506431	0.725066500000001	126.306846
-46.874088	8.921972	126.221321	-17.204851	11.777215	126.395462	42.49152	1.324708	125.925735	37.911366	44.800739	126.88179	40.201443	23.0627235	126.4037625	-74.611145	0.491706499999999	126.3871615
-46.851299	9.607642	126.296936	-17.304941	11.693868	126.421463	42.393173	1.261971	125.80732	37.795567	44.760696	126.974228	40.09437	23.0113335	126.390774	-74.704252	0.376402499999998	126.452152
-46.835262	10.306088	126.410065	-17.404198	11.596259	126.450439	42.274448	1.21746	125.733742	37.700989	44.695381	127.048477	39.9877185	22.9564205	126.3911095	-74.7961145	0.2360975	126.5097685
-46.773598	10.963881	126.474106	-17.490049	11.493317	126.483429	42.203026	1.121299	125.685654	37.628513	44.595463	127.125259	39.9157695	22.858381	126.4054565	-74.8958675	0.128252999999997	126.5614015
-46.715973	11.59596	126.511513	-17.535343	11.383627	126.498917	42.173973	0.968694	125.721634	37.564873	44.453297	127.178421	39.869423	22.7109955	126.4500275	-74.940109	0.056258500000002	126.5478065
-46.643173	12.17201	126.528076	-17.574696	11.24206	126.522469	42.173935	0.807564	125.812485	37.546696	44.309174	127.199661	39.8603155	22.558369	126.506073	-75.0097075	-0.0742489999999982	126.538865
-46.548866	12.694743	126.499977	-17.581236	11.05342	126.511833	42.184399	0.633821	125.902046	37.536736	44.130482	127.19046	39.8605675	22.3821515	126.546253	-75.0230395	-0.275311500000001	126.477413
-46.392899	13.445316	126.476463	-17.572481	10.715861	126.496696	42.22699	0.257173	126.041588	37.524292	43.769535	127.106598	39.875641	22.013354	126.574093	-75.020603	-0.581631999999999	126.419299
-46.252972	13.904591	126.439453	-17.56629	10.449115	126.494896	42.239494	-0.040239	126.144135	37.551342	43.484306	127.019478	39.895418	21.7220335	126.5818065	-75.027998	-0.823803499999997	126.4079855
-46.118069	14.357246	126.419746	-17.562517	10.188728	126.491119	42.259277	-0.353773	126.20256	37.570583	43.199306	126.941765	39.91493	21.4227665	126.5721625	-75.039964	-1.0453105	126.4100755
-45.996498	14.78756	126.430496	-17.576326	9.92611	126.503563	42.266346	-0.652904	126.207092	37.591408	42.915936	126.880714	39.928877	21.131516	126.543903	-75.081529	-1.279296	126.463223
-45.863041	15.191271	126.456085	-17.572035	9.69497	126.505409	42.22633	-0.907052	126.216682	37.60733	42.663425	126.854576	39.91683	20.8781865	126.535629	-75.0609	-1.4882465	126.475189
-45.709743	15.634489	126.559044	-17.592291	9.485669	126.563393	42.217876	-1.158747	126.187134	37.618214	42.447575	126.854752	39.918045	20.644414	126.520943	-75.102627	-1.673076	126.605843
-45.591087	16.070467	126.729134	-17.615601	9.314619	126.616837	42.181332	-1.348472	126.108513	37.602951	42.268684	126.83947	39.8921415	20.460106	126.4739915	-75.1233435	-1.830868	126.7596825
-45.326866	16.682886	126.973106	-17.704554	9.051295	126.714622	42.055126	-1.561447	125.947067	37.5271	42.060242	126.764404	39.791113	20.2493975	126.3557355	-75.200221	-2.1468075	127.0735085
-45.180283	17.093328	127.081619	-17.748976	8.943478	126.746895	42.001259	-1.669783	125.835548	37.463284	41.943199	126.704384	39.7322715	20.136708	126.269966	-75.2302235	-2.249752	127.223824
-45.017368	17.475357	127.09906	-17.803745	8.827579	126.746666	41.971329	-1.749861	125.78949	37.42411	41.841328	126.660629	39.6977195	20.0457335	126.2250595	-75.3052095	-2.3905755	127.2682725
-44.822777	17.853409	127.005936	-17.812143	8.737309	126.679291	41.997826	-1.83146	125.777435	37.380028	41.761375	126.622948	39.688927	19.9649575	126.2001915	-75.313213	-2.4903395	127.1583905
-44.595295	18.222385	126.828972	-17.811459	8.626472	126.571571	42.041946	-1.904504	125.782501	37.351032	41.686378	126.554749	39.696489	19.890937	126.168625	-75.319407	-2.637993	126.974517
-44.40826	18.615589	126.694283	-17.781498	8.521268	126.453224	42.07542	-1.987214	125.818298	37.337097	41.59417	126.450226	39.7062585	19.803478	126.134262	-75.2692545	-2.760942	126.772186
-44.211777	18.980957	126.497307	-17.769062	8.388892	126.334206	42.123535	-2.118144	125.790535	37.308956	41.48135	126.307693	39.7162455	19.681603	126.049114	-75.2543695	-2.903819	126.619298
-43.879902	19.548586	126.34256	-17.772093	8.203204	126.247581	42.086647	-2.318393	125.773132	37.286346	41.261505	126.052917	39.6864965	19.471556	125.9130245	-75.2306825	-3.065148	126.5821375
-43.68261	19.925488	126.300179	-17.784977	8.122214	126.234505	42.062466	-2.462317	125.762764	37.270142	41.111866	125.902977	39.666304	19.3247745	125.8328705	-75.236258	-3.0803465	126.6361395
-43.527908	20.329435	126.335083	-17.824615	8.068424	126.251534	42.004986	-2.596509	125.761971	37.251114	40.974449	125.785706	39.62805	19.18897	125.7738385	-75.27728	-3.052122	126.7292295
-43.313034	20.710148	126.286659	-17.882929	8.015427	126.28566	41.951416	-2.70489	125.788025	37.225975	40.864773	125.716232	39.5886955	19.0799415	125.7521285	-75.3545535	-3.0490875	126.8191915
-43.115589	21.135672	126.293907	-17.932432	7.987741	126.319336	41.898449	-2.797897	125.844612	37.210846	40.779781	125.702644	39.5546475	18.990942	125.773628	-75.4195115	-3.01546	126.865044
-42.884869	21.591972	126.302338	-17.972666	7.951546	126.343552	41.869202	-2.867845	125.863335	37.194065	40.71693	125.745621	39.5316335	18.9245425	125.804478	-75.4769655	-3.0214505	126.882626
-42.720776	22.09371	126.392128	-18.01166	7.91294	126.34169	41.825657	-2.938666	125.856567	37.192875	40.656029	125.806381	39.509266	18.8586815	125.831474	-75.532586	-3.0328015	126.851906
-42.342781	22.856379	126.336693	-18.04151	7.841218	126.285873	41.752743	-3.048662	125.798988	37.203522	40.558643	125.882004	39.4781325	18.7549905	125.840496	-75.5611525	-3.0725545	126.73125
-42.119221	23.378103	126.293961	-18.052607	7.824083	126.23439	41.743149	-3.114109	125.744209	37.228603	40.49633	125.904572	39.485876	18.6911105	125.8243905	-75.59109	-3.0429445	126.6443895
-41.904034	23.898996	126.22081	-18.066498	7.830293	126.12487	41.737564	-3.147015	125.697372	37.246506	40.470364	125.900116	39.492035	18.6616745	125.798744	-75.625031	-3.0010885	126.450996
-41.637207	24.384958	126.019058	-18.057489	7.834118	126.017319	41.721218	-3.1645	125.655876	37.246902	40.455551	125.840736	39.48406	18.6455255	125.748306	-75.599038	-2.9772895	126.286332
-41.358738	24.880411	125.878479	-18.063726	7.836638	125.915611	41.716064	-3.174299	125.585846	37.243771	40.43528	125.732819	39.4799175	18.6304905	125.6593325	-75.6073695	-2.9572145	126.1718895
-41.088139	25.420725	125.78508	-18.047138	7.823846	125.854912	41.713505	-3.188388	125.530174	37.245911	40.401463	125.618706	39.479708	18.6065375	125.57444	-75.573984	-2.9588455	126.135384
-40.84248	25.991831	125.803825	-18.039795	7.823988	125.835098	41.7351	-3.191729	125.468842	37.244442	40.37878	125.541939	39.489771	18.5935255	125.5053905	-75.569361	-2.9455495	126.1648055
-40.364296	26.855967	125.796631	-18.050163	7.840759	125.866722	41.730419	-3.139102	125.345253	37.218861	40.390385	125.448868	39.47464	18.6256415	125.3970605	-75.574966	-2.9441235	126.3363835
-40.107586	27.441681	125.890602	-18.082203	7.881366	125.907349	41.702969	-3.13992	125.257828	37.205582	40.386635	125.41835	39.4542755	18.6233575	125.338089	-75.6186815	-2.8606255	126.476609
-39.819916	28.0289	126.014687	-18.106924	7.917974	125.940613	41.650757	-3.152117	125.152908	37.215866	40.362541	125.428795	39.4333115	18.605212	125.2908515	-75.6471595	-2.769264	126.5903745
-39.509281	28.609694	126.127838	-18.118372	7.969581	125.97345	41.608177	-3.173643	125.043785	37.24535	40.343937	125.481163	39.4267635	18.585147	125.262474	-75.6635075	-2.645985	126.684426
-39.186581	29.222828	126.286354	-18.121937	7.992294	125.988235	41.547836	-3.155048	124.910103	37.271137	40.342537	125.583496	39.4094865	18.5937445	125.2467995	-75.6533605	-2.6091565	126.7296705
-38.865807	29.875465	126.529457	-18.131432	8.004494	126.00827	41.497047	-3.128923	124.743523	37.290512	40.359409	125.752113	39.3937795	18.615243	125.247818	-75.6566435	-2.606255	126.768722
-38.501125	30.508841	126.8386	-18.151888	8.054533	126.041451	41.431026	-3.098422	124.582245	37.329502	40.399158	125.939224	39.380264	18.650368	125.2607345	-75.68404	-2.541302	126.8221675
-37.966301	31.436262	127.45018	-18.172617	8.199179	126.148735	41.318001	-3.063996	124.35424	37.4007	40.462082	126.258484	39.3593505	18.699043	125.306362	-75.7045845	-2.300685	126.991108
-37.639206	32.041634	127.919067	-18.22156	8.281628	126.239632	41.242229	-2.982381	124.249863	37.44487	40.53986	126.471291	39.3435495	18.7787395	125.360577	-75.7866695	-2.2154835	127.118687
-37.207886	32.599262	128.19548	-18.247206	8.447131	126.357651	41.222034	-2.852125	124.195419	37.474102	40.677677	126.633881	39.348068	18.912776	125.41465	-75.84248	-2.018514	127.300652
-36.811108	33.155182	128.398865	-18.263527	8.652626	126.445557	41.222504	-2.689976	124.159302	37.480755	40.844666	126.754509	39.3516295	19.077345	125.4569055	-75.8786835	-1.772093	127.4342085
-36.358097	33.726055	128.475388	-18.275383	8.888706	126.511673	41.243492	-2.516908	124.154938	37.484066	41.01886	126.808044	39.363779	19.250976	125.481491	-75.914545	-1.473564	127.541855
-35.858559	34.31126	128.505737	-18.277147	9.10801	126.536957	41.265808	-2.378088	124.180519	37.513012	41.167	126.7985	39.38941	19.394456	125.4895095	-75.943704	-1.178436	127.5844045
-35.308926	34.824024	128.435257	-18.242006	9.299686	126.686035	41.280899	-2.278959	124.213585	37.54385	41.270302	126.778534	39.4123745	19.4956715	125.4960595	-75.8963865	-0.896299500000001	127.8760105
-34.489719	35.570675	128.431625	-18.248323	9.538628	126.624886	41.28334	-2.193103	124.22242	37.589821	41.378075	126.7164	39.4365805	19.592486	125.46941	-75.9332265	-0.515230000000003	127.780362
-33.927101	36.015911	128.497726	-18.258944	9.650984	126.66861	41.25948	-2.138263	124.229553	37.610321	41.43774	126.671478	39.4349005	19.6497385	125.4505155	-75.9527885	-0.347770499999999	127.8867045
-33.366085	36.439243	128.626434	-18.256014	9.742365	126.7575	41.258286	-2.084852	124.253616	37.628372	41.486286	126.668106	39.443329	19.700717	125.460861	-75.955357	-0.215987000000002	128.054139
-32.764061	36.838032	128.711761	-18.227932	9.839929	126.888344	41.278324	-2.022236	124.309708	37.656036	41.558693	126.687752	39.46718	19.7682285	125.49873	-75.923044	-0.0883704999999999	128.277958
-32.037117	37.205448	128.778702	-18.232841	9.926564	126.979362	41.304134	-1.949765	124.381149	37.667717	41.64061	126.725922	39.4859255	19.8454225	125.5535355	-75.9516075	0.00770550000000014	128.4051885
-31.271236	37.499382	128.796127	-18.227886	10.017904	127.077309	41.314877	-1.866228	124.452194	37.680344	41.725464	126.765236	39.4976105	19.929618	125.608715	-75.9533825	0.106189999999998	128.545903
-30.487082	37.820133	128.821899	-18.221695	10.127604	127.153687	41.322769	-1.790239	124.538315	37.687649	41.818005	126.808075	39.505209	20.013883	125.673195	-75.948599	0.241325	128.634179
-29.334017	38.321293	128.920013	-18.236341	10.298904	127.223	41.323605	-1.661935	124.662804	37.709175	41.961803	126.929436	39.51639	20.149934	125.79612	-75.989072	0.447873999999999	128.64988
-28.505806	38.621948	128.869385	-18.265858	10.438627	127.221123	41.323174	-1.568613	124.726593	37.713428	42.063354	127.061127	39.518301	20.2473705	125.89386	-76.050017	0.629883500000002	128.548386
-27.569448	38.939781	128.910431	-18.282696	10.57802	127.197731	41.299992	-1.454634	124.759064	37.722744	42.182999	127.197777	39.511368	20.3641825	125.9784205	-76.07676	0.791857499999999	128.4170415
-26.590263	39.173397	128.933685	-18.310877	10.744159	127.167633	41.268055	-1.322246	124.779617	37.732002	42.299152	127.368294	39.5000285	20.488453	126.0739555	-76.1217825	0.999865	128.2613105
-25.646893	39.473297	129.080338	-18.324099	10.949386	127.178062	41.232262	-1.17506	124.833992	37.779537	42.427784	127.601112	39.5058995	20.626362	126.217552	-76.1540975	1.27241	128.138572
-24.626629	39.713371	129.266449	-18.307644	11.151351	127.214218	41.233406	-1.016825	124.977913	37.849957	42.570217	127.90815	39.5416815	20.776696	126.4430315	-76.1569695	1.526006	127.9854045
-23.573872	39.982456	129.461334	-18.264914	11.350697	127.307251	41.288689	-0.838198	125.169411	37.947952	42.76152	128.235855	39.6183205	20.961661	126.702633	-76.1481485	1.739733	127.911869
-21.808081	40.26984	129.690842	-18.255028	11.565894	127.668953	41.445507	-0.516657	125.569794	38.077778	43.076317	128.738235	39.7616425	21.27983	127.1540145	-76.2716985	1.851958	128.1838915
-20.665438	40.479694	129.768951	-18.078384	11.939144	127.673492	41.61911	-0.297293	125.895203	38.187267	43.294533	129.023422	39.9031885	21.49862	127.4593125	-76.0599565	2.379668	127.8876715
-19.49704	40.615128	129.767807	-17.933739	12.170578	127.796875	41.819729	-0.134621	126.256516	38.324615	43.498512	129.231888	40.072172	21.6819455	127.744202	-75.93965	2.6592105	127.849548
-18.226604	40.771149	129.667419	-17.789303	12.37659	127.939133	42.025288	-0.004009	126.667007	38.460262	43.708046	129.367554	40.242775	21.8520185	128.0172805	-75.821381	2.9011615	127.8609855
-16.89275	40.824265	129.468506	-17.614956	12.580883	128.071548	42.230968	0.136612	127.099396	38.608067	43.898701	129.498489	40.4195175	22.0176565	128.2989425	-75.6494295	3.1441095	127.8441535
-15.630582	40.922485	129.366516	-17.442726	12.783679	128.184479	42.76479	0.088649	127.427361	38.757496	44.061371	129.595825	40.761143	22.07501	128.511593	-75.646595	3.492348	127.857365
-14.264618	40.950119	129.139847	-17.272779	12.961806	128.290375	42.970379	0.210946	127.891457	38.927147	44.213371	129.676834	40.948763	22.2121585	128.7841455	-75.494321	3.7114535	127.7966045
-12.165984	41.013794	128.943008	-17.024994	13.234979	128.392319	43.22403	0.372196	128.50975	39.212669	44.408913	129.831528	41.2183495	22.3905545	129.170639	-75.2683375	4.0794035	127.613999
-10.808487	41.07032	128.893616	-16.870214	13.421962	128.411407	43.368607	0.469911	128.841583	39.41613	44.50444	129.918076	41.3923685	22.4871755	129.3798295	-75.1327965	4.3567485	127.4429845
-9.418108	41.087334	128.782059	-16.719393	13.608559	128.358292	43.491058	0.552707	129.078964	39.949924	44.483513	129.923599	41.720491	22.51811	129.5012815	-75.159277	4.699008	127.2153025
-7.951394	41.16713	128.714081	-16.580154	13.802902	128.262405	43.553829	0.628823	129.243332	40.162754	44.560165	130.040451	41.8582915	22.594494	129.6418915	-75.0185995	5.01131	126.8829185
-6.473872	41.200119	128.6819	-16.434711	13.998895	128.156906	43.64175	0.7307	129.330475	40.382828	44.660938	130.182465	42.012289	22.695819	129.75647	-74.881711	5.301971	126.557342
-5.115741	41.264736	128.801651	-16.30654	14.214939	128.033493	43.713554	0.87592	129.353638	40.569782	44.797592	130.35968	42.141668	22.836756	129.856659	-74.754748	5.593122	126.210327
-3.70182	41.35268	128.853958	-16.153799	14.434688	127.921005	43.791119	1.091368	129.287338	40.712452	44.955845	130.53067	42.2517855	23.0236065	129.909004	-74.5593835	5.8457695	125.933006
-1.507442	41.414948	129.0392	-15.892759	14.796016	127.735794	43.900959	1.423386	129.133148	40.959896	45.234589	130.844589	42.4304275	23.3289875	129.9888685	-74.2159455	6.2630445	125.4827195
-0.067797	41.454021	129.211288	-15.710662	15.023083	127.645203	43.993484	1.65688	129.066391	41.13689	45.42252	131.084167	42.565187	23.5397	130.075279	-73.986511	6.506466	125.215127
1.373302	41.501377	129.361755	-15.506557	15.28443	127.527359	44.141209	1.901334	129.051819	41.323135	45.619286	131.435745	42.732172	23.76031	130.243782	-73.745286	6.80855	124.810936
2.898823	41.489075	129.482193	-15.253085	15.577291	127.418449	44.33812	2.184873	129.086807	41.504974	45.847939	131.801071	42.921547	24.016406	130.443939	-73.427717	7.138176	124.392959
4.315217	41.488655	129.666519	-14.974761	15.898003	127.278839	44.559555	2.492913	129.215698	41.720615	46.122143	132.142471	43.140085	24.307528	130.6790845	-73.089607	7.488478	123.8785935
5.764312	41.434715	129.707779	-14.692926	16.236248	127.158295	44.764668	2.81	129.357346	41.962986	46.422756	132.457489	43.363827	24.616378	130.9074175	-72.749679	7.856118	123.4091725
7.252955	41.391766	129.772263	-14.41223	16.571108	127.055824	45.014553	3.111577	129.57811	42.199112	46.714268	132.669495	43.6068325	24.9129225	131.1238025	-72.4312925	8.2292935	122.9878455
9.432134	41.190964	129.698547	-13.967623	17.091125	126.880524	45.421238	3.522988	129.885818	42.543327	47.100403	132.942688	43.9822825	25.3116955	131.414253	-71.9175285	8.8705545	122.346795
10.852814	41.002068	129.525574	-13.654966	17.417456	126.73304	45.661423	3.84414	130.072845	42.73275	47.351631	132.978348	44.1970865	25.5978855	131.5255965	-71.5070185	9.2370265	121.9404835
12.326185	40.832142	129.361801	-13.309076	17.717003	126.526703	45.899166	4.14315	130.239532	42.965004	47.592323	133.013794	44.432085	25.8677365	131.626663	-71.050237	9.5662695	121.426743
13.713987	40.5331	129.227539	-12.916708	17.951965	126.244759	46.174309	4.413939	130.461182	43.229042	47.845478	133.096313	44.7016755	26.1297085	131.7787475	-70.5350915	9.7742215	120.7107705
15.142848	40.23037	129.131287	-12.816088	18.31374	126.103058	46.488022	4.643688	130.71373	43.516308	48.106842	133.189774	45.002165	26.375265	131.951752	-70.634341	10.252215	120.254364
16.499775	39.883545	128.9422	-12.175119	18.359083	125.672043	46.789352	4.880278	130.892471	43.770905	48.336746	133.313553	45.2801285	26.608512	132.103012	-69.6303665	10.109654	119.241074
17.899817	39.538937	128.885208	-11.83779	18.5814	125.39048	47.065643	5.12604	131.121857	44.024471	48.59977	133.340546	45.545057	26.862905	132.2312015	-69.220637	10.299895	118.5497585
19.875536	38.952316	128.641403	-11.378365	18.927168	124.939072	47.443592	5.534692	131.300735	44.386913	49.010452	133.302551	45.9152525	27.272572	132.301643	-68.6719825	10.581764	117.576501
21.033356	38.496727	128.432739	-11.121076	19.163918	124.563766	47.668945	5.79044	131.35466	44.610008	49.28537	133.12468	46.1394765	27.537905	132.23967	-68.3816285	10.789931	116.887862
22.241247	38.098026	128.188248	-10.876514	19.401354	124.135887	47.86644	6.04106	131.289093	44.789639	49.549774	132.912598	46.3280395	27.795417	132.1008455	-68.0810675	11.007291	116.1709285
23.35692	37.603176	127.882492	-10.640816	19.644007	123.699318	47.987957	6.345178	131.138184	44.920696	49.799282	132.715637	46.4543265	28.07223	131.9269105	-67.7359585	11.215784	115.4717255
24.464321	37.130199	127.602242	-10.450198	19.877708	123.293518	48.059422	6.652216	131.008713	45.011314	50.061287	132.50267	46.535368	28.3567515	131.7556915	-67.435764	11.3986645	114.8313445
25.289259	36.598179	127.457443	-10.307808	20.098715	122.96859	48.149868	6.951518	130.86496	45.068157	50.350475	132.422379	46.6090125	28.6509965	131.6436695	-67.2246285	11.5464335	114.2935105
26.220411	36.069271	127.417648	-10.213388	20.315937	122.735992	48.212261	7.256165	130.812317	45.08548	50.655396	132.3479	46.6488705	28.9557805	131.5801085	-67.0756465	11.6760935	113.8918755
27.493725	35.211105	127.313004	-10.13742	20.657488	122.491859	48.283215	7.744331	130.681458	45.093555	51.132469	132.303177	46.688385	29.4384	131.4923175	-66.963225	11.876576	113.4914005
28.085131	34.545628	127.194359	-10.125969	20.906775	122.328529	48.307846	8.080494	130.580765	45.057106	51.436913	132.186584	46.682476	29.7587035	131.3836745	-66.934414	12.0548465	113.2733835
28.71081	33.92683	127.081406	-10.122362	21.158148	122.153137	48.30526	8.427187	130.453369	45.043671	51.758755	132.023239	46.6744655	30.092971	131.238304	-66.9191895	12.223325	113.06797
29.317835	33.229305	126.858414	-10.111792	21.41823	121.918228	48.310764	8.775769	130.319778	45.031918	52.080662	131.800247	46.671341	30.4282155	131.0600125	-66.894925	12.4082445	112.7764435
29.93911	32.516392	126.548836	-10.460766	21.8601	121.805557	48.329014	9.09581	130.199432	45.008167	52.39436	131.46785	46.6685905	30.745085	130.833641	-67.5901225	12.975115	112.777473
30.27578	31.700859	126.26767	-10.470371	22.093971	121.523979	48.346794	9.412243	130.035233	44.999836	52.707123	131.102203	46.673315	31.059683	130.568718	-67.614057	13.128259	112.47924
30.668221	30.910557	125.948822	-10.438561	22.273266	121.208214	48.372501	9.687034	129.855133	44.64859	53.078999	130.793747	46.5105455	31.3830165	130.32444	-67.3876675	13.1635155	112.091988
31.234047	29.631985	125.384697	-10.359503	22.471983	120.757545	48.395462	10.045327	129.588425	44.613201	53.401016	130.124664	46.5043315	31.7231715	129.8565445	-67.2233375	13.2207945	111.6585455
31.503767	28.715015	125.055244	-10.331116	22.589518	120.467529	48.444778	10.246655	129.498444	44.606766	53.6036	129.712708	46.525772	31.9251275	129.605576	-67.188004	13.2539085	111.329482
31.637594	27.777649	124.810387	-10.313383	22.676584	120.218781	48.477215	10.434631	129.427307	44.564198	53.785915	129.352493	46.5207065	32.110273	129.3899	-67.1474725	13.242895	111.047662
31.698105	26.842049	124.645462	-10.295463	22.75996	119.986618	48.511383	10.591698	129.354599	44.524677	53.958004	129.027527	46.51803	32.274851	129.191063	-67.108956	13.245069	110.782173
31.811718	25.865641	124.399529	-10.298874	22.827513	119.759575	48.525009	10.760139	129.28624	44.495667	54.125584	128.670898	46.510338	32.4428615	128.978569	-67.108086	13.2121645	110.540581
31.864649	24.893063	124.123619	-10.283126	22.889315	119.528542	48.566795	10.938983	129.122299	44.458382	54.302673	128.362625	46.5125885	32.620828	128.742462	-67.0788405	13.157802	110.314622
31.731913	23.916773	123.853828	-10.2726	22.9417	119.261894	48.569927	11.107324	128.932831	44.456966	54.468292	127.947319	46.5134465	32.787808	128.440075	-67.0586465	13.095592	110.083713
31.468472	22.42408	123.295845	-10.25165	23.054296	118.778671	48.60294	11.357868	128.46405	44.410999	54.628849	127.21109	46.5069695	32.9933585	127.83757	-67.0102695	13.1152335	109.719772
31.318077	21.437649	122.772888	-10.230433	23.121407	118.428635	48.613136	11.520316	128.107697	44.347279	54.7342	126.728645	46.4802075	33.127258	127.418171	-66.9410735	13.115556	109.439099
30.715448	20.599916	122.461685	-10.23301	23.185759	118.134239	48.646145	11.687905	127.738831	44.291645	54.875702	126.101479	46.468895	33.2818035	126.920155	-66.934915	13.0897145	109.348323
30.440542	19.577789	122.023354	-10.22574	23.245375	117.895172	48.654453	11.900612	127.307251	44.164875	55.037819	125.621864	46.409664	33.4692155	126.4645575	-66.861144	13.0215345	109.3257865
30.326193	18.372437	121.555923	-10.207097	23.294771	117.764343	48.654221	12.073172	126.942314	44.071781	55.132439	125.202736	46.363001	33.6028055	126.072525	-66.777195	12.9867365	109.456161
29.99773	17.354927	121.236595	-10.177665	23.304121	117.722702	48.685936	12.168767	126.688919	44.043438	55.201328	124.891647	46.364687	33.6850475	125.790283	-66.720017	12.9231945	109.655121
29.227812	16.432234	121.20787	-10.131833	23.273779	117.727753	48.741547	12.23455	126.492821	44.030476	55.20903	124.770233	46.3860115	33.72179	125.631527	-66.6496775	12.825768	109.823979
28.618851	14.641412	120.968819	-10.060061	23.169256	117.808083	48.861668	12.251167	126.315948	44.032566	55.219959	124.617256	46.447117	33.735563	125.466602	-66.567239	12.602949	110.149564
28.262196	13.572368	120.750954	-10.022155	23.114189	117.900589	48.90929	12.300144	126.191963	44.031479	55.231209	124.531921	46.4703845	33.7656765	125.361942	-66.5146945	12.4627015	110.439236
27.415731	12.632439	120.766747	-9.981099	23.065939	117.977058	48.969128	12.315963	126.070824	44.03344	55.205685	124.391708	46.501284	33.760824	125.231266	-66.463482	12.371054	110.72285
26.859123	11.49895	120.6987	-9.946787	23.028837	117.996147	49.032177	12.326746	125.974571	44.051548	55.195	124.2715	46.5418625	33.760873	125.1230355	-66.4354365	12.296801	110.8692585
26.445066	10.238452	120.463203	-9.895926	22.986008	117.938248	49.079834	12.325113	125.957253	44.115215	55.168968	124.164986	46.5975245	33.7470405	125.0611195	-66.3893765	12.2249755	110.8153765
25.523544	9.291562	120.53537	-9.837959	22.914644	117.818214	49.167236	12.262335	125.974892	44.160149	55.124413	124.06337	46.6636925	33.693374	125.019131	-66.3396105	12.135914	110.617297
25.11676	8.006814	120.325294	-9.79077	22.814276	117.684425	49.223866	12.168518	125.99176	44.197533	55.036079	123.974525	46.7106995	33.6022985	124.9831425	-66.2922395	12.0262535	110.3857075
23.940821	6.259635	120.229591	-9.735854	22.565895	117.624901	49.305389	11.961102	125.987862	44.218674	54.822754	123.634315	46.7620315	33.391928	124.8110885	-66.2337395	11.739862	110.4387135
22.871437	5.294178	120.430603	-9.697168	22.379021	117.652367	49.395573	11.841994	125.962868	44.198273	54.660892	123.314194	46.796923	33.251443	124.638531	-66.191259	11.506599	110.666203
22.291214	4.03678	120.381866	-9.655271	22.201908	117.686333	49.447872	11.759297	125.987289	44.205208	54.511082	122.867287	46.82654	33.1351895	124.427288	-66.137082	11.2686265	110.945378
21.248192	2.90977	120.591583	-9.5946	22.062874	117.721558	49.549103	11.668916	125.965858	44.218899	54.314106	122.370056	46.884001	32.991511	124.167957	-66.073201	11.134237	111.275159
20.186136	1.999918	120.914688	-9.517035	21.902208	117.759705	49.644356	11.515522	125.971558	44.244633	54.063805	121.914116	46.9444945	32.7896635	123.942837	-65.9785645	11.0147525	111.576573
19.47102	0.81498	121.050659	-9.438339	21.70223	117.786255	49.747421	11.333073	126.076149	44.332077	53.82753	121.410248	47.039749	32.5803015	123.7431985	-65.916427	10.8241585	111.8293115
18.23365	-0.069163	121.481918	-9.417362	21.518763	117.893982	49.841866	11.081827	126.132774	44.468964	53.550625	121.132706	47.155415	32.316226	123.63274	-65.990139	10.7213	112.155224
16.874924	-1.623735	121.694199	-9.195251	20.984163	117.971062	49.94194	10.521461	126.256035	44.687969	53.027336	121.047798	47.3149545	31.7743985	123.6519165	-65.7054565	10.1939275	112.2902075
15.846494	-2.502004	121.590332	-9.124782	20.61117	118.103424	49.993275	10.070857	126.199982	44.826977	52.643223	121.130798	47.410126	31.35704	123.66539	-65.65969	9.8653	112.541458
14.499742	-3.196343	121.455742	-9.050174	20.230425	118.203438	49.673332	9.726192	126.146088	44.95734	52.213661	121.338249	47.315336	30.9699265	123.7421685	-65.415684	9.4909235	112.6647075
13.382724	-4.058234	121.051422	-8.978923	19.843119	118.283524	49.686764	9.184286	125.892685	45.087376	51.806171	121.63826	47.38707	30.4952285	123.7654725	-65.344916	9.1910095	112.8015755
12.239709	-4.799743	120.62886	-8.921597	19.497042	118.419304	49.673367	8.714426	125.655533	45.259102	51.429443	122.057465	47.4662345	30.0719345	123.856499	-65.3094285	8.9221495	112.982109
11.056889	-5.421305	120.325485	-8.876324	19.239525	118.605186	49.690674	8.284972	125.510498	45.405777	51.099628	122.520866	47.5482255	29.6923	124.015682	-65.3008735	8.78675	113.19469
9.828762	-6.126437	120.158875	-8.839793	19.057631	118.860336	49.753986	7.918368	125.453484	45.533146	50.776016	122.900734	47.643566	29.347192	124.177109	-65.323152	8.76807	113.543563
7.915379	-6.97361	120.25515	-8.763637	18.880829	119.303703	49.850189	7.535228	125.423393	45.68082	50.346653	123.275146	47.7655045	28.9409405	124.3492695	-65.2927785	8.82071749999999	114.2581365
6.626625	-7.482608	120.410179	-8.686819	18.764614	119.553413	49.939442	7.212325	125.360573	45.805485	50.003098	123.353134	47.8724635	28.6077115	124.3568535	-65.2461015	8.9215165	114.7499725
5.325388	-8.155947	120.522179	-8.591965	18.60067	119.725868	50.027824	6.828793	125.271797	45.969433	49.595695	123.316147	47.9986285	28.212244	124.293972	-65.1825585	8.989096	115.157764
3.973525	-8.670913	120.682129	-8.472842	18.390585	119.816971	50.097965	6.397631	125.129082	46.168564	49.159325	123.190559	48.1332645	27.778478	124.1598205	-65.0789485	9.002692	115.4741215
2.682452	-9.2303	120.677818	-8.390881	18.160896	119.843231	50.167496	5.94565	124.929085	46.31897	48.724743	122.984993	48.243233	27.3351965	123.957039	-65.024995	8.9865955	115.729423
1.34311	-9.806055	120.555672	-8.308467	17.868301	119.819321	50.199295	5.53608	124.657318	46.441227	48.303429	122.85569	48.320261	26.9197545	123.756504	-64.937195	8.8168475	115.882138
0.02201	-10.346315	120.365738	-8.25632	17.545761	119.785904	50.198544	5.184231	124.432861	46.555752	47.960075	122.79097	48.377148	26.572153	123.6119155	-64.889788	8.519369	115.9598925
-1.923171	-11.123015	120.003166	-8.260341	17.081741	119.771408	50.239571	4.713786	124.172844	46.610813	47.525173	122.811661	48.425192	26.1194795	123.4922525	-64.945874	8.0440025	116.0505635
-3.283169	-11.664722	119.886108	-8.29684	16.805292	119.800476	50.255688	4.472672	124.043564	46.579987	47.283432	122.833656	48.4178375	25.878052	123.43861	-65.0115175	7.732532	116.162342
-4.62628	-12.124389	119.966217	-8.33014	16.577682	119.891068	50.25425	4.255789	124.013344	46.541702	47.071777	122.785881	48.397976	25.663783	123.3996125	-65.058256	7.491581	116.3825235
-5.869171	-12.624463	120.181488	-8.353124	16.378633	120.016075	50.251263	4.03099	124.084106	46.514423	46.838467	122.712646	48.382843	25.4347285	123.398376	-65.089091	7.3225375	116.633774
-7.238984	-13.118923	120.662918	-8.368551	16.206705	120.197021	50.282646	3.794881	124.278572	46.492928	46.611652	122.543335	48.387787	25.2032665	123.4109535	-65.124889	7.2101435	116.9830885
-8.5426	-13.527586	121.287155	-8.382275	16.037392	120.433197	50.309891	3.56791	124.596748	46.463074	46.381905	122.382561	48.3864825	24.9749075	123.4896545	-65.1510325	7.0998765	117.3767395
-9.826474	-13.956341	122.004387	-8.405144	15.844275	120.693085	50.340145	3.340471	124.992523	46.424389	46.139393	122.182289	48.382267	24.739932	123.587406	-65.192555	6.948618	117.798764
-11.833605	-14.537507	123.2425	-8.481331	15.534083	121.134171	50.333946	2.997021	125.641441	46.365547	45.755367	121.747231	48.3497465	24.376194	123.694336	-65.3124085	6.691972	118.574006
-12.978445	-14.957242	124.03833	-8.560078	15.310814	121.421387	50.295586	2.758142	126.043739	46.301807	45.451149	121.42968	48.2986965	24.1046455	123.7367095	-65.4188525	6.5169825	119.1060645
-14.254947	-15.164298	124.795219	-8.654954	15.096657	121.687721	50.205082	2.554469	126.455238	46.246304	45.178257	121.088776	48.225693	23.866363	123.772007	-65.535601	6.326951	119.603435
-15.501456	-15.287198	125.507164	-8.81346	14.926452	121.979431	50.117283	2.376931	126.793686	46.171715	44.905342	120.807228	48.144499	23.6411365	123.800457	-65.771419	6.2117675	120.158405
-16.849018	-15.388227	126.101913	-8.842429	14.666303	122.140549	50.03566	2.224624	127.154663	46.082561	44.693111	120.582047	48.0591105	23.4588675	123.868355	-65.7439685	5.8737385	120.412743
-18.121462	-15.300953	126.569962	-9.201421	14.619555	122.505913	50.287689	1.940107	127.275146	45.993031	44.541599	120.426849	48.14036	23.240853	123.8509975	-66.543202	5.998257	121.1608285
-19.35223	-15.184861	126.863739	-9.074961	14.295034	122.525513	50.156998	1.822669	127.478996	45.893539	44.406414	120.39344	48.0252685	23.1145415	123.936218	-66.1751905	5.4755265	121.114808
-21.277349	-14.798823	126.984558	-9.561324	14.273206	123.030983	49.954369	1.622761	127.603081	45.769875	44.223068	120.459427	47.862122	22.9229145	124.031254	-66.98477	5.6234975	122.030712
-22.526287	-14.406766	126.871216	-9.369318	13.885969	122.951782	49.786835	1.487327	127.492035	45.692337	44.144985	120.61174	47.739586	22.816156	124.0518875	-66.478222	4.955782	121.8516765
-23.762754	-13.93986	126.651917	-9.497018	13.772537	123.112251	49.610664	1.381833	127.32196	45.619984	44.101414	120.802513	47.615324	22.7416235	124.0622365	-66.60936	4.8034505	122.1622655
-25.33654	-13.051337	126.601791	-9.608871	13.689926	123.230507	49.102123	1.488309	127.220085	45.552334	44.110161	121.061584	47.3272285	22.799235	124.1408345	-66.5449705	4.580617	122.3201795
-26.277452	-12.639557	125.993225	-9.714721	13.656417	123.332893	48.960579	1.420087	126.894669	45.492954	44.142048	121.391609	47.2267665	22.7810675	124.143139	-66.6562085	4.5317665	122.522647
-27.501297	-11.861629	125.652985	-9.816792	13.658961	123.416054	48.827518	1.386031	126.559769	45.434204	44.200722	121.747879	47.130861	22.7933765	124.153824	-66.764445	4.5245455	122.678284
-28.716806	-10.987015	125.258026	-9.90424	13.672037	123.482254	48.718903	1.352955	126.169113	45.392273	44.254932	122.180092	47.055588	22.8039435	124.1746025	-66.864068	4.5401305	122.7899055
-30.534145	-9.588349	124.531731	-10.04315	13.684271	123.534775	48.571033	1.32625	125.546036	45.321648	44.348293	122.912582	46.9463405	22.8372715	124.229309	-67.0326405	4.5312705	122.840241
-31.710258	-8.6409	124.06472	-10.120728	13.68911	123.569229	48.400188	1.387382	125.044144	45.302345	44.444061	123.466431	46.8512665	22.9157215	124.2552875	-67.0927225	4.4624985	122.8831705
-32.899578	-7.625642	123.57341	-10.231265	13.709993	123.603119	48.26902	1.412619	124.520515	45.252331	44.523144	124.046791	46.7606755	22.9678815	124.283653	-67.2232055	4.4521045	122.922585
-34.010628	-6.60856	123.184288	-10.335217	13.739872	123.665878	48.121708	1.487801	124.013771	45.155025	44.59515	124.602417	46.6383665	23.0414755	124.308094	-67.3088005	4.4382685	123.023662
-35.105316	-5.670187	122.981987	-10.458474	13.812605	123.744522	47.966267	1.646936	123.581108	45.081051	44.726418	125.097862	46.523659	23.186677	124.339485	-67.440607	4.438533	123.149559
-36.246647	-4.668868	122.851059	-10.604629	13.930009	123.845802	47.826843	1.786236	123.357391	44.958572	44.874119	125.485374	46.3927075	23.3301775	124.4213825	-67.6019655	4.5298405	123.2702215
-37.326267	-3.744892	122.949303	-10.766287	14.093694	123.949478	47.758678	1.914698	123.298088	44.80481	44.966984	125.659943	46.281744	23.440841	124.4790155	-67.814318	4.746547	123.4199405
-38.812572	-2.549509	123.263657	-10.901701	14.277813	124.03817	47.733818	1.975071	123.42794	44.61879	45.041882	125.668022	46.176304	23.5084765	124.547981	-67.979706	5.0471495	123.528359
-39.768818	-1.810423	123.454369	-11.004022	14.311571	124.032806	47.733898	1.868521	123.607361	44.525402	44.986572	125.49231	46.12965	23.4275465	124.5498355	-68.137694	5.1955955	123.5157765
-40.735157	-1.153199	123.57988	-11.097753	14.258122	123.994637	47.717163	1.68411	123.72155	44.421215	44.882702	125.27298	46.069189	23.283406	124.497265	-68.264695	5.232838	123.492009
-41.630207	-0.560639	123.728775	-11.215821	14.166388	123.982178	47.58762	1.501695	123.784492	44.311653	44.747238	125.071289	45.9496365	23.1244665	124.4278905	-68.3812785	5.2083095	123.5364655
-42.515209	-0.047462	123.930725	-11.339501	14.060343	124.045967	47.458588	1.382509	123.812553	44.207268	44.66037	124.905159	45.832928	23.0214395	124.358856	-68.51193	5.0992465	123.733078
-43.339012	0.465746	124.136963	-11.466956	13.967199	124.123131	47.384842	1.362748	123.820671	44.073875	44.653736	124.80674	45.7293585	23.008242	124.3137055	-68.6632705	4.926156	123.9325565
-44.170906	0.933464	124.324051	-11.568135	13.905504	124.209007	47.302036	1.432208	123.790779	43.892773	44.690926	124.773514	45.5974045	23.061567	124.2821465	-68.7336745	4.749441	124.1358675
-45.291908	1.572666	124.491394	-11.768094	13.887353	124.304489	47.144695	1.635458	123.705658	43.598671	44.871761	124.74028	45.371683	23.2536095	124.222969	-68.907871	4.5210965	124.386009
-46.006081	1.987959	124.617828	-11.882743	13.887747	124.328758	47.019974	1.790052	123.618576	43.40834	44.993885	124.781334	45.214157	23.3919685	124.199955	-68.979643	4.3835255	124.457561
-46.633888	2.343455	124.676765	-12.020242	13.919542	124.317429	46.886185	1.900942	123.549973	43.239986	45.119194	124.844269	45.0630855	23.510068	124.197121	-69.1035695	4.329016	124.437737
-47.31942	2.737965	124.583771	-12.155529	13.974998	124.276016	46.741451	2.021023	123.444496	43.110336	45.25425	124.858704	44.9258935	23.6376365	124.1516	-69.2369515	4.3123595	124.400432
-47.940388	3.061099	124.532227	-12.268033	14.060158	124.183632	46.60321	2.178623	123.280716	42.995155	45.392792	124.814583	44.7991825	23.7857075	124.0476495	-69.3352485	4.3346085	124.3196145
-48.435795	3.345218	124.496933	-12.310043	14.175982	124.058662	46.518391	2.349224	123.048958	42.900433	45.535591	124.704948	44.709412	23.9424075	123.876953	-69.329498	4.4095565	124.240371
-48.905499	3.588763	124.465202	-12.340556	14.308445	123.887161	46.429661	2.565323	122.714737	42.812233	45.697826	124.463249	44.620947	24.1315745	123.588993	-69.302059	4.4853155	124.185329
-49.720036	3.984642	124.384926	-12.323527	14.522002	123.560463	46.332466	2.865707	122.004143	42.7136	45.955635	123.970581	44.523033	24.410671	122.987362	-69.170087	4.633333	124.133564
-50.022488	4.099375	124.309013	-12.302913	14.674637	123.338928	46.363892	2.980417	121.527611	42.66473	46.090202	123.647896	44.514311	24.5353095	122.5877535	-69.120137	4.8139645	124.0901025
-50.242622	4.158783	124.206566	-12.246454	14.791531	123.114944	46.356037	3.129612	121.150276	42.613033	46.219028	123.365082	44.484535	24.67432	122.257679	-68.977443	4.908742	123.972209
-50.414131	4.148102	124.083855	-12.229307	14.895042	122.942093	46.30777	3.285738	120.832085	42.602131	46.323132	123.211288	44.4549505	24.804435	122.0216865	-68.9135645	4.985649	123.8624995
-50.531216	4.06937	123.952568	-12.215993	14.975498	122.813438	46.282635	3.377217	120.732536	42.604534	46.40332	123.101173	44.4435845	24.8902685	121.9168545	-68.8755705	5.0607275	123.7100215
-50.557655	3.908807	123.853851	-12.204339	15.033839	122.774971	46.299549	3.447636	120.807823	42.601143	46.499901	123.083817	44.450346	24.9737685	121.94582	-68.859024	5.0939095	123.604122
-50.520695	3.698498	123.817894	-12.172966	15.105675	122.814468	46.366539	3.540105	121.046112	42.620365	46.62743	123.076614	44.493452	25.0837675	122.061363	-68.839384	5.1275825	123.567573
-50.23793	3.24257	123.843956	-12.157736	15.240225	122.898575	46.539963	3.744102	121.481766	42.627197	46.844398	122.944771	44.58358	25.29425	122.2132685	-68.899052	5.1862	123.5838815
-49.953114	2.926195	123.848106	-12.119412	15.295087	122.888962	46.6371	3.866394	121.67218	42.583813	46.93446	122.750328	44.6104565	25.400427	122.211254	-68.8492805	5.189747	123.56667
-49.670631	2.661824	123.835861	-12.084554	15.334185	122.795509	46.680431	3.927732	121.853432	42.539932	46.987251	122.420731	44.6101815	25.4574915	122.1370815	-68.7792895	5.2108785	123.4539365
-49.34911	2.362853	123.779449	-12.076715	15.346313	122.669891	46.712433	3.966292	121.996559	42.514252	47.001064	122.055199	44.6133425	25.483678	122.025879	-68.7667725	5.208948	123.313903
-48.966469	2.085263	123.679504	-12.076628	15.334664	122.553513	46.719486	3.964466	122.12294	42.458229	46.949856	121.778175	44.5888575	25.457161	121.9505575	-68.7421135	5.212167	123.1564685
-48.570866	1.868677	123.607491	-12.096166	15.320227	122.463287	46.725449	3.907145	122.29744	42.422321	46.902237	121.539986	44.573885	25.404691	121.918713	-68.766217	5.235763	123.007861
-48.157948	1.705515	123.525108	-12.128687	15.318294	122.420631	46.735184	3.878698	122.446266	42.392223	46.894707	121.399834	44.5637035	25.3867025	121.92305	-68.8210775	5.2498855	122.918212
-47.272621	1.467717	123.438026	-12.121639	15.34516	122.407997	46.71991	3.895329	122.569588	42.394272	46.901112	121.392677	44.557091	25.3982205	121.9811325	-68.800369	5.2920995	122.8348615
-46.399578	1.216286	123.478424	-12.258112	15.451903	122.505127	46.729191	3.920697	122.608757	42.422325	46.952911	121.447014	44.575758	25.436804	122.0278855	-69.091982	5.467002	122.9823685
-45.734699	1.179672	123.298988	-12.241782	15.522136	122.531197	46.719059	3.99397	122.604156	42.43602	47.04179	121.615555	44.5775395	25.51788	122.1098555	-69.0611035	5.526392	122.9525385
-44.999271	1.117183	123.189568	-12.09435	15.558122	122.509422	46.702824	4.145333	122.563385	42.825951	47.042095	121.717545	44.7643875	25.593714	122.140465	-68.9530875	5.52253	122.878379
-44.273968	1.148692	123.170471	-12.093353	15.695612	122.574356	46.697128	4.276032	122.580086	42.53688	47.293587	122.082207	44.617004	25.7848095	122.3311465	-68.80371	5.6064145	122.8175655
-43.448746	1.121023	123.089577	-12.105895	15.84449	122.614967	46.674397	4.419401	122.62899	42.539089	47.411907	122.345367	44.606743	25.915654	122.4871785	-68.818533	5.773326	122.7427555
-42.600853	1.10624	122.831787	-12.1068	15.960396	122.639992	46.617153	4.563154	122.700653	42.542282	47.540108	122.545563	44.5797175	26.051631	122.623108	-68.7933175	5.869161	122.656876
-41.276188	1.155978	122.832512	-12.155357	16.121546	122.66246	46.530693	4.742564	122.860626	42.517166	47.702587	122.703209	44.5239295	26.2225755	122.7819175	-68.8346435	6.0205165	122.5430025
-40.347221	1.19181	122.808632	-12.218981	16.206316	122.68454	46.524208	4.7858	122.957947	42.473213	47.77235	122.738754	44.4987105	26.279075	122.8483505	-68.9366725	6.133557	122.5207295
-39.377586	1.138893	122.784851	-12.397603	16.31027	122.736549	46.466438	4.809226	123.102913	42.433022	47.795898	122.711563	44.44973	26.302562	122.907238	-69.244936	6.317978	122.56586
-38.394878	1.096202	122.614227	-12.466475	16.32626	122.70771	46.402634	4.809389	123.249245	42.367863	47.809959	122.650101	44.3852485	26.309674	122.949673	-69.3181985	6.342846	122.465747
-37.428646	1.124326	122.644577	-12.436654	16.281635	122.588303	46.339348	4.787663	123.385834	42.271732	47.795601	122.519958	44.30554	26.291632	122.952896	-69.178848	6.271638	122.22371
-36.584286	1.294121	122.676765	-12.548462	16.301094	122.522163	46.236835	4.791114	123.517754	42.163841	47.791321	122.3778	44.200338	26.2912175	122.947777	-69.297262	6.3109705	122.096549
-35.579433	1.325518	122.624031	-12.788634	16.370289	122.536972	46.141685	4.767718	123.71373	42.058781	47.767262	122.250656	44.100233	26.26749	122.982193	-69.677501	6.473088	122.091751
-33.982117	1.432505	122.55043	-12.84682	16.299845	122.383522	46.043526	4.655425	124.08252	41.915588	47.6833	122.130226	43.979557	26.1693625	123.106373	-69.673197	6.4303275	121.660671
-32.892548	1.578139	122.512314	-13.106998	16.351765	122.39109	45.912724	4.599521	124.322418	41.821949	47.617516	122.085228	43.8673365	26.1085185	123.203823	-70.0813325	6.5950115	121.578357
-31.785751	1.760848	122.365318	-13.122267	16.264158	122.240509	45.755501	4.509368	124.530235	41.732616	47.531952	122.07534	43.7440585	26.02066	123.3027875	-69.9885925	6.507656	121.1782305
-30.72583	1.912187	122.185745	-13.330482	16.273373	122.21402	45.599499	4.396534	124.689011	41.687557	47.433887	122.161125	43.643528	25.9152105	123.425068	-70.304492	6.6315355	121.002972
-29.591137	2.153719	121.979034	-13.275803	16.17227	122.053764	45.42754	4.260633	124.892662	41.674515	47.324692	122.310852	43.5510275	25.7926625	123.601757	-70.1026335	6.5518775	120.505771
-28.417242	2.460929	121.813187	-13.324896	16.133694	122.025391	45.283653	4.143222	125.114319	41.697956	47.257996	122.593918	43.4908045	25.700609	123.8541185	-70.1405965	6.566779	120.1966635
-27.326939	2.784258	121.658875	-13.369885	16.121758	122.074905	45.164181	4.081088	125.324821	41.727863	47.257286	123.034477	43.446022	25.669187	124.179649	-70.185792	6.574329	119.970161
-25.573698	3.406815	121.555885	-13.480163	16.127005	122.276917	44.997997	4.043811	125.71566	41.775757	47.315903	123.823616	43.386877	25.679857	124.769638	-70.347203	6.574153	119.784196
-24.424652	3.857199	121.586967	-13.550788	16.151876	122.447357	44.924892	4.050953	125.905037	41.804115	47.376884	124.407555	43.3645035	25.7139185	125.156296	-70.4660795	6.5898335	119.738418
-23.318213	4.28396	121.550941	-13.598563	16.179691	122.58831	44.857159	4.070225	126.054848	41.818939	47.446297	124.964737	43.338049	25.758261	125.5097925	-70.535175	6.601121	119.6668275
-22.118128	4.753038	121.496651	-13.626751	16.198446	122.696915	44.819016	4.106841	126.135765	41.855503	47.526882	125.52607	43.3372595	25.8168615	125.8309175	-70.5907615	6.5800305	119.5629125
-20.975119	5.24535	121.419525	-13.619666	16.203148	122.739281	44.808537	4.113458	126.133606	41.908169	47.56918	126.035057	43.358353	25.841319	126.0843315	-70.597685	6.564977	119.3942305
-19.837206	5.67281	121.200737	-13.623773	16.242313	122.690926	44.799278	4.107085	126.182159	42.000626	47.633625	126.514755	43.399952	25.870355	126.348457	-70.647498	6.614271	119.033395
-18.745214	6.111569	120.957588	-13.593306	16.299818	122.595299	44.858494	4.12681	126.197029	42.100655	47.729065	127.011955	43.4795745	25.9279375	126.604492	-70.6661865	6.6716985	118.586106
-17.037811	6.773023	120.622742	-13.537491	16.468845	122.34079	44.905392	4.145317	126.33532	42.243065	47.821907	127.606186	43.5742285	25.983612	126.970753	-70.6492105	6.954078	117.710827
-15.951003	7.150782	120.426956	-13.538526	16.612003	122.170296	44.909611	4.165167	126.398613	42.32967	47.888184	127.88974	43.6196405	26.0266755	127.1441765	-70.6966925	7.1973305	117.1964155
-14.967498	7.472412	120.277664	-13.502733	16.767214	122.041702	44.89576	4.157529	126.458382	42.407955	47.898697	128.066437	43.6518575	26.028113	127.2624095	-70.6573235	7.506315	116.8209945
-14.03709	7.812752	120.308014	-13.577006	16.955265	122.002518	44.894314	4.155128	126.560417	42.514072	47.921761	128.177719	43.704193	26.0384445	127.369068	-70.858205	7.8720855	116.635968
-12.90778	7.975065	120.278191	-13.399562	16.994036	121.883537	44.928082	4.108616	126.646172	42.61137	47.896618	128.198929	43.769726	26.002617	127.4225505	-70.56885	7.98545500000001	116.3445235
-12.097064	8.207884	120.468475	-13.343255	17.050686	121.897003	44.957069	4.050612	126.744423	42.706116	47.837685	128.177185	43.8315925	25.9441485	127.460804	-70.5181025	8.1572235	116.333202
-11.162729	8.246554	120.56366	-13.440122	17.118092	122.025719	44.978184	3.964011	126.828995	42.780914	47.75835	128.122574	43.879549	25.8611805	127.4757845	-70.759793	8.3750035	116.5756535
-9.936925	8.354341	120.801758	-13.309215	16.970282	122.093758	44.995876	3.742694	126.887634	42.863701	47.549393	127.954193	43.9297885	25.6460435	127.4209135	-70.5482185	8.2945205	116.7666025
-9.077764	8.333095	120.93573	-13.306745	16.87418	122.155594	45.010162	3.631003	126.897827	42.885197	47.407257	127.801201	43.9476795	25.51913	127.349514	-70.5611695	8.22923	116.961674
-8.335668	8.312211	121.126045	-13.318303	16.757284	122.197304	45.024052	3.493171	126.883995	42.892342	47.242989	127.633835	43.958197	25.36808	127.258915	-70.594803	8.146488	117.135693
-7.603893	8.246065	121.18589	-13.303574	16.620283	122.182892	45.021416	3.370473	126.862679	42.888542	47.050098	127.504875	43.954979	25.2102855	127.183777	-70.562127	8.0302805	117.182007
-6.918995	8.144087	121.196045	-13.424833	16.552572	122.190033	45.024883	3.181933	126.948318	42.902737	46.872772	127.415939	43.96381	25.0273525	127.1821285	-70.813476	8.0777915	117.1979375
-6.286711	8.061731	121.200584	-13.307667	16.361656	122.070084	45.40089	2.780369	126.911484	42.911453	46.693539	127.432335	44.1561715	24.736954	127.1719095	-70.7715055	7.986358	116.9682585
-5.649351	7.977269	121.235825	-13.328687	16.244677	122.03994	45.414532	2.558816	127.050385	42.905499	46.50296	127.468742	44.1600155	24.530888	127.2595635	-70.8173895	7.958466	116.8203165
-4.629896	7.798118	121.292183	-13.395993	16.099497	122.052444	45.363422	2.28422	127.224327	42.881916	46.2756	127.527557	44.122669	24.27991	127.375942	-70.914655	7.919084	116.728946
-4.148113	7.659589	121.435562	-13.415842	16.009857	122.077774	45.363869	2.154218	127.258263	42.886585	46.132847	127.593277	44.125227	24.1435325	127.42577	-70.956911	7.8761815	116.729778
-3.604399	7.52051	121.453812	-13.402264	15.911605	122.076675	45.376049	2.015132	127.275635	42.911819	46.005066	127.631638	44.143934	24.010099	127.4536365	-70.948462	7.813111	116.6997135
-3.141737	7.348129	121.424744	-13.499975	15.866078	122.121582	45.369381	1.885156	127.22039	42.96085	45.864021	127.670113	44.1651155	23.8745885	127.4452515	-71.1650655	7.8575675	116.7979125
-2.713438	7.174592	121.377029	-13.354108	15.700069	122.020424	45.360558	1.742885	127.102951	42.986919	45.692368	127.661087	44.1737385	23.7176265	127.382019	-70.8819545	7.6825115	116.658829
-2.314885	6.999005	121.283722	-13.318851	15.590763	121.970688	44.984074	1.796342	127.102409	43.016701	45.537594	127.577423	44.0003875	23.666968	127.339916	-70.6380895	7.514558	116.60146
-1.909449	6.820433	121.233513	-13.29927	15.504229	121.931335	44.964245	1.693681	126.930962	43.017693	45.393814	127.465202	43.990969	23.5437475	127.198082	-70.589509	7.4647105	116.664588
-1.296246	6.552761	121.171127	-13.376697	15.438688	121.948837	44.98595	1.559313	126.785294	43.019936	45.209866	127.197281	44.002943	23.3845895	126.9912875	-70.756337	7.4927865	116.9063865
-0.865751	6.312541	121.186874	-13.351077	15.366104	121.917938	45.034237	1.489223	126.723251	43.003426	45.127773	127.022842	44.0188315	23.308498	126.8730465	-70.7209855	7.42371	116.9628295
-0.472697	6.068982	121.204315	-13.237141	15.230327	121.818855	45.083237	1.38371	126.734177	42.959988	45.025082	126.869217	44.0216125	23.204396	126.801697	-70.4958945	7.256258	116.836013
-0.095065	5.793379	121.223831	-13.239741	15.147315	121.762062	45.13131	1.270481	126.775192	42.944168	44.905315	126.70443	44.037739	23.087898	126.739811	-70.517221	7.206732	116.784313
0.209726	5.517008	121.249428	-13.221367	15.02765	121.694443	45.17963	1.115542	126.807388	42.937996	44.786255	126.540199	44.058813	22.9508985	126.6737935	-70.501547	7.1044015	116.7150925
0.533567	5.241955	121.250511	-13.339538	14.955624	121.713081	45.216499	0.957899	126.855888	42.927204	44.650543	126.416252	44.0718515	22.804221	126.63607	-70.7509275	7.107027	116.790092
0.788224	4.973341	121.275459	-13.182934	14.722976	121.630501	45.272316	0.791793	126.917336	42.938904	44.511967	126.376633	44.10561	22.65188	126.6469845	-70.471478	6.794072	116.6140175
1.148897	4.61567	121.344879	-13.261522	14.514004	121.725418	45.357567	0.552347	127.077759	42.978947	44.293163	126.477661	44.168257	22.422755	126.77771	-70.691301	6.605253	116.673126
1.371206	4.402419	121.399513	-13.244372	14.348054	121.772537	45.415047	0.383935	127.190842	42.999725	44.166981	126.643417	44.207386	22.275458	126.9171295	-70.69613	6.42065	116.6279445
1.545583	4.205647	121.473953	-13.12178	14.139858	121.767853	45.42297	0.251114	127.276627	43.01897	44.043346	126.834175	44.22097	22.14723	127.055401	-70.46453	6.132486	116.480305
1.68215	4.021432	121.539879	-13.272126	14.083084	121.901131	45.39156	0.090759	127.378143	43.036156	43.919399	127.027687	44.213858	22.005079	127.202915	-70.75811	6.161089	116.599347
1.830698	3.846144	121.57209	-13.155548	13.925888	121.86805	45.359604	-0.039571	127.473618	43.066727	43.815754	127.19014	44.2131655	21.8880915	127.331879	-70.5242615	5.9636845	116.404221
1.966839	3.695252	121.585823	-13.286749	13.907726	121.943596	45.349346	-0.137886	127.508255	43.091099	43.740715	127.304054	44.2202225	21.8014145	127.4061545	-70.7937205	6.0140375	116.4810375
2.088199	3.548769	121.547867	-13.165598	13.808918	121.852135	45.357792	-0.189096	127.507698	43.124924	43.693047	127.368225	44.241358	21.7519755	127.4379615	-70.572554	5.8658605	116.2663085
2.252993	3.315238	121.439812	-13.246019	13.823378	121.81208	45.379158	-0.176852	127.438232	43.131401	43.703445	127.385071	44.2552795	21.7632965	127.4116515	-70.7473175	5.8834595	116.2125085
2.346433	3.167154	121.341797	-13.091771	13.748185	121.661713	45.414196	-0.130067	127.359619	43.122845	43.738262	127.365181	44.2685205	21.8040975	127.3624	-70.4520625	5.6922725	115.961026
2.434869	3.000679	121.253571	-13.183459	13.799622	121.65155	45.445202	-0.054478	127.293518	43.090782	43.788429	127.326378	44.267992	21.8669755	127.309948	-70.63491	5.7322685	115.993152
2.508557	2.81147	121.204803	-13.035694	13.738259	121.533058	45.459641	0.027564	127.267967	43.056908	43.858036	127.285027	44.2582745	21.9428	127.276497	-70.3296625	5.533718	115.789619
2.586452	2.600138	121.177925	-13.011416	13.747859	121.4869	45.492092	0.111105	127.273109	43.038315	43.923046	127.260399	44.2652035	22.0170755	127.266754	-70.2880355	5.4786425	115.707046
2.625539	2.360912	121.171013	-13.115931	13.803996	121.521545	45.526932	0.186753	127.322151	42.999977	43.996891	127.233032	44.2634545	22.091822	127.2775915	-70.4953165	5.51617	115.7654985
2.638005	2.106533	121.163239	-13.10682	13.785709	121.488533	45.544556	0.236312	127.355362	42.963398	44.049271	127.224182	44.253977	22.1427915	127.289772	-70.467617	5.4286265	115.687294
2.607091	1.675056	121.123459	-13.002888	13.690536	121.373001	45.551025	0.296962	127.391945	42.910847	44.111515	127.1548	44.230936	22.2042385	127.2733725	-70.236712	5.1768335	115.4726295
2.534502	1.35194	121.096207	-13.106129	13.714933	121.395241	45.551689	0.352876	127.381119	42.857368	44.154572	127.109634	44.2045285	22.253724	127.2453765	-70.4167865	5.176142	115.5451055
2.460341	1.017707	121.059608	-13.105625	13.689847	121.368706	45.576534	0.41505	127.377281	42.827053	44.188236	127.034164	44.2017935	22.301643	127.2057225	-70.4130435	5.078051	115.5316895
2.363643	0.658742	121.043739	-13.099323	13.669544	121.346581	45.6077	0.465445	127.388229	42.793537	44.247822	126.967323	44.2006185	22.3566335	127.177776	-70.3992645	4.9824545	115.515386
2.28709	0.263227	121.032608	-12.963225	13.605157	121.245277	45.630322	0.527963	127.38633	42.777943	44.286377	126.889839	44.2041325	22.40717	127.1380845	-70.1305825	4.803144	115.3524695
2.176508	-0.116836	121.012589	-12.952833	13.606076	121.201096	45.650173	0.585943	127.384583	42.749866	44.334938	126.766396	44.2000195	22.4604405	127.0754895	-70.1056855	4.7517115	115.3267025
2.069247	-0.52094	120.986984	-13.061804	13.668535	121.225426	45.679974	0.630334	127.355103	42.72963	44.364834	126.637733	44.204802	22.497584	126.996418	-70.32841	4.839486	115.454434
1.940279	-1.139743	121.013008	-13.036534	13.680264	121.208786	45.709877	0.685333	127.373108	42.742401	44.393604	126.419922	44.226139	22.5394685	126.896515	-70.299207	4.8210595	115.521057
1.882184	-1.582742	121.108284	-13.029019	13.71077	121.233536	45.724251	0.709604	127.420959	42.762177	44.400875	126.266495	44.243214	22.5552395	126.843727	-70.301252	4.8663005	115.623345
1.812649	-2.033258	121.229019	-13.019612	13.726692	121.258141	46.113045	0.552815	127.28199	42.772945	44.401245	126.071442	44.442995	22.47703	126.676716	-70.482219	4.976354	115.839566
1.729257	-2.463223	121.33976	-13.010806	13.725834	121.261932	45.827164	0.769892	127.368507	42.778812	44.380116	125.78466	44.302988	22.575004	126.5765835	-70.3246	4.876664	115.9472805
1.681772	-2.897984	121.412506	-13.007486	13.725146	121.214676	45.928719	0.82452	127.189804	42.807865	44.37521	125.335022	44.368292	22.599865	126.262413	-70.383264	4.850427	116.166939
1.641134	-3.314966	121.430374	-12.953699	13.712957	121.098396	46.016888	0.941803	126.895248	42.829372	44.347755	124.822258	44.42313	22.644779	125.858753	-70.330528	4.781135	116.338039
1.63056	-3.702717	121.431458	-12.87141	13.688931	120.960236	46.084778	1.052074	126.55336	42.835842	44.255604	124.372162	44.46031	22.653839	125.462761	-70.20313	4.724023	116.457711
1.585967	-4.218599	121.489868	-12.771032	13.615582	120.818153	46.139816	1.03573	126.319336	42.901283	44.041706	123.923325	44.5205495	22.538718	125.1213305	-70.0626135	4.692446	116.5149755
1.556527	-4.555167	121.57357	-12.748043	13.527997	120.819809	46.140949	0.927938	126.272835	42.968369	43.86211	123.817825	44.554659	22.395024	125.04533	-70.050745	4.66097	116.594288
1.519265	-4.823424	121.661308	-12.605826	13.357158	120.810028	46.115307	0.748315	126.310692	43.035553	43.684986	123.853218	44.57543	22.2166505	125.081955	-69.787082	4.4976655	116.538101
1.475243	-5.03779	121.732903	-12.743993	13.328764	120.966705	46.045765	0.579236	126.415314	43.097565	43.535442	123.944893	44.571665	22.057339	125.1801035	-70.059651	4.600189	116.7533065
1.439059	-5.23438	121.753487	-12.726667	13.244375	121.057526	46.012737	0.393376	126.506981	43.175213	43.422256	124.078842	44.593975	21.907816	125.2929115	-70.047309	4.580934	116.8221405
1.394748	-5.362141	121.713867	-12.711963	13.174389	121.121788	46.024815	0.179398	126.613708	43.23975	43.322258	124.253418	44.6322825	21.750828	125.433563	-70.0562085	4.59795	116.810013
1.345111	-5.459108	121.695671	-12.566857	13.076658	121.10183	46.056446	0.042746	126.706848	43.319328	43.268566	124.430489	44.687887	21.655656	125.5686685	-69.821601	4.49766	116.6349915
1.325499	-5.574572	121.588501	-12.592737	13.146098	121.199707	46.156784	-0.023994	126.749123	43.425667	43.251564	124.799728	44.7912255	21.613785	125.7744255	-69.9766995	4.678411	116.6249885
1.31131	-5.605009	121.543266	-12.512098	13.183865	121.237686	46.20483	-0.068515	126.845787	43.50761	43.273621	125.067345	44.85622	21.602553	125.956566	-69.880416	4.765177	116.518806
1.297909	-5.63167	121.543503	-12.325527	13.171137	121.273331	46.250397	-0.142591	127.055214	43.61026	43.309746	125.449692	44.9303285	21.5835775	126.252453	-69.5813825	4.7586965	116.294209
1.259351	-5.630307	121.621574	-12.242857	13.215812	121.446907	46.328316	-0.17919	127.359131	43.742443	43.331505	125.976944	45.0353795	21.5761575	126.6680375	-69.5210935	4.8554665	116.2257765
1.223446	-5.635688	121.699203	-12.283105	13.31899	121.72921	46.754982	-0.383767	127.587715	43.890762	43.370609	126.568962	45.322872	21.493421	127.0783385	-69.889082	5.144559	116.3800815
1.148894	-5.630304	121.838173	-12.093391	13.28222	121.896133	46.83123	-0.414561	127.945244	44.035484	43.42178	127.105186	45.433357	21.5036095	127.525215	-69.620139	5.0608305	116.267051
1.046427	-5.639647	121.956894	-12.04151	13.300018	122.104919	46.287628	-0.132119	128.439484	44.15163	43.443787	127.5345	45.219629	21.655834	127.986992	-69.302649	4.944202	116.222846
0.8452	-5.700184	122.061714	-11.961301	13.303229	122.279678	46.330597	-0.204876	128.682861	44.267929	43.382828	127.93615	45.299263	21.588976	128.3095055	-69.221865	5.017482	116.2498505
0.683312	-5.790038	122.04232	-12.023393	13.337219	122.360504	46.362106	-0.269937	128.753235	44.32341	43.319622	128.071243	45.342758	21.5248425	128.412239	-69.389544	5.1495955	116.308769
0.446678	-5.89055	122.03907	-11.84968	13.241677	122.248566	46.37677	-0.308369	128.76416	44.365639	43.27253	128.112701	45.3712045	21.4820805	128.4384305	-69.0705645	5.0012735	116.0587015
0.208914	-6.037343	121.908203	-11.926196	13.258468	122.233902	47.02813	-0.679519	128.492477	44.401196	43.216167	128.079498	45.714663	21.268324	128.2859875	-69.567055	5.248612	116.1818165
-0.106414	-6.206167	121.790634	-11.784239	13.189612	122.077713	46.418709	-0.389373	128.650604	44.405087	43.190128	128.039917	45.411898	21.4003775	128.3452605	-68.980376	4.9788465	115.8101655
-0.52351	-6.39693	121.70993	-11.877999	13.246913	122.076202	47.039612	-0.701034	128.3703	44.414131	43.186852	128.002884	45.7268715	21.242909	128.186592	-69.4828695	5.250917	115.965812
-0.944188	-6.627519	121.606514	-11.731252	13.212059	121.957123	47.083683	-0.676002	128.367767	44.418034	43.208431	127.999557	45.7508585	21.2662145	128.183662	-69.2133625	5.1579035	115.730584
-1.632521	-6.900802	121.597374	-11.702127	13.299054	121.924385	47.16732	-0.581965	128.419189	44.407524	43.313789	128.028549	45.787422	21.365912	128.223869	-69.191676	5.232196	115.624901
-2.08487	-7.149173	121.597496	-11.727463	13.383222	121.975876	47.181194	-0.472934	128.483368	44.415428	43.397144	128.061417	45.798311	21.462105	128.2723925	-69.253237	5.304339	115.6793595
-2.55231	-7.358739	121.659492	-11.651278	13.459073	122.017418	47.200294	-0.365316	128.584579	44.430901	43.493713	128.09816	45.8155975	21.5641985	128.3413695	-69.1181535	5.3539475	115.6934665
-3.046414	-7.569965	121.81617	-11.63197	13.55873	122.115814	47.222145	-0.293437	128.68042	44.474598	43.55389	128.082535	45.8483715	21.6302265	128.3814775	-69.1123115	5.4872335	115.8501505
-3.619726	-7.77407	122.010277	-11.590352	13.625487	122.213135	47.270866	-0.239008	128.733902	44.541695	43.598755	127.963043	45.9062805	21.6798735	128.3484725	-69.0869845	5.5711005	116.0777975
-4.201904	-8.078634	122.153679	-11.58341	13.681868	122.304214	46.752808	0.146176	128.879242	44.631985	43.643272	127.648972	45.6923965	21.894724	128.264107	-68.8592165	5.469012	116.344321
-4.814288	-8.420808	122.362556	-11.572938	13.734097	122.342995	47.402798	-0.072243	128.452728	44.691216	43.67308	127.1605	46.047007	21.8004185	127.806614	-69.192883	5.6677755	116.879376
-5.795194	-8.7692	122.59008	-11.390732	13.707645	122.2332	46.826996	0.420243	128.250839	44.682827	43.686207	126.257668	45.7549115	22.053225	127.2542535	-68.5363755	5.362065	117.2121465
-6.424286	-9.024057	122.728279	-11.428793	13.778003	122.183762	46.844925	0.497056	128.019745	44.641945	43.653168	125.694061	45.743435	22.075112	126.856903	-68.601021	5.480894	117.510621
-6.911263	-9.343292	122.741295	-11.437615	13.7902	122.108437	46.851593	0.514326	127.8909	44.594566	43.621353	125.240852	45.7230795	22.0678395	126.565876	-68.5983095	5.5125605	117.650998
-7.68915	-9.458731	122.953583	-11.471496	13.789886	122.045471	46.821995	0.537431	127.808929	44.55653	43.620796	124.895164	45.6892625	22.0791135	126.3520465	-68.6322545	5.5006585	117.7388955
-8.356988	-9.70623	122.900513	-11.516331	13.77694	121.976974	46.781654	0.529663	127.698921	44.510284	43.619968	124.642075	45.645969	22.0748155	126.170498	-68.678631	5.4790645	117.78345
-8.940235	-9.94698	122.65477	-11.549192	13.781631	121.906723	47.022957	0.417112	127.452408	44.471027	43.638805	124.459435	45.746992	22.0279585	125.9559215	-68.845376	5.5353035	117.8575245
-9.619161	-10.020051	122.576881	-11.453421	13.764411	121.769691	47.013317	0.499519	127.301895	44.435482	43.723919	124.315414	45.7243995	22.111719	125.8086545	-68.6312415	5.417103	117.7307275
-10.577865	-10.121439	122.215965	-11.563849	13.914397	121.694656	46.988617	0.705436	127.036522	44.441093	43.913177	124.260239	45.714855	22.3093065	125.6483805	-68.842553	5.5194875	117.7409315
-11.240348	-10.146711	122.051552	-11.576855	14.0192	121.628357	46.951859	0.792607	126.949753	44.449017	44.015331	124.275063	45.700438	22.403969	125.612408	-68.854148	5.634431	117.644306
-11.882377	-10.13006	121.916069	-11.586059	14.164617	121.591591	46.926933	0.860494	126.934471	44.486191	44.11837	124.361053	45.706562	22.489432	125.647762	-68.87868	5.839802	117.53542
-12.681007	-10.075591	121.863602	-11.567271	14.338461	121.629539	46.923794	0.9686	126.986923	44.5354	44.236141	124.503387	45.729597	22.6023705	125.745155	-68.864139	6.0745515	117.513923
-13.386218	-9.980932	121.893784	-11.409458	14.478196	121.66201	46.932407	1.08447	127.115952	44.59988	44.351513	124.662125	45.7661435	22.7179915	125.8890385	-68.5850595	6.2384005	117.4349815
-14.116285	-9.850104	122.0168	-11.348865	14.67305	121.789375	46.979816	1.199523	127.308739	44.690113	44.479633	124.848854	45.8349645	22.839578	126.0787965	-68.5326945	6.506522	117.4999535
-14.813063	-9.72193	122.093216	-11.264664	14.847207	121.925774	46.636421	1.484026	127.668175	44.795628	44.599045	125.027252	45.7160245	23.0415355	126.3477135	-68.2453525	6.6528785	117.5038345
-15.893467	-9.503439	122.277702	-11.286396	15.119494	122.167648	46.620537	1.648241	127.989731	44.939045	44.744568	125.213501	45.779791	23.1964045	126.601616	-68.352583	7.0425835	117.73368
-16.713984	-9.326704	122.425606	-11.233662	15.232346	122.233032	46.692635	1.700765	128.147919	44.985954	44.801403	125.233101	45.8392945	23.251084	126.69051	-68.3066185	7.213608	117.775554
-17.530817	-9.134733	122.498451	-11.090786	15.26725	122.217522	46.660698	1.786053	128.266006	45.019787	44.836868	125.15303	45.8402425	23.3114605	126.709518	-68.0218145	7.2230395	117.725526
-18.343647	-8.942153	122.670021	-11.074461	15.321721	122.248825	46.660721	1.841885	128.36734	45.039558	44.859859	125.002861	45.8501395	23.350872	126.6851005	-67.9990615	7.29257	117.8125495
-19.171637	-8.752437	122.832527	-11.184781	15.422162	122.345222	47.588978	1.467233	128.139404	45.028244	44.862377	124.819389	46.308611	23.164805	126.4793965	-68.678173	7.679519	118.2110475
-20.022682	-8.487031	122.979752	-11.188828	15.452284	122.376289	47.574749	1.492863	128.227783	45.004608	44.871639	124.616417	46.2896785	23.182251	126.4221	-68.6673345	7.722317	118.330478
-21.009975	-8.140791	123.262383	-11.231401	15.486227	122.419357	47.545883	1.536585	128.264908	44.969414	44.884697	124.41568	46.2576485	23.210641	126.340294	-68.7204505	7.761813	118.49842
-22.342308	-7.665613	123.286423	-11.341961	15.547813	122.452858	47.500019	1.605012	128.216858	44.845058	44.922386	124.128426	46.1725385	23.263699	126.172642	-68.8564605	7.831927	118.733074
-23.271845	-7.179144	123.277573	-11.418328	15.579383	122.46106	47.44257	1.706604	128.142471	44.762581	44.98555	123.984062	46.1025755	23.346077	126.0632665	-68.9392315	7.812689	118.8588535
-24.224386	-6.706553	123.223587	-11.456717	15.610424	122.462532	47.389709	1.839752	128.002655	44.681908	45.08651	123.901833	46.0358085	23.463131	125.952244	-68.9492425	7.757717	118.97282
-25.170153	-6.224233	123.145142	-11.477039	15.638871	122.461998	47.368275	1.995218	127.859009	44.594723	45.229454	123.866234	45.981499	23.612336	125.8626215	-68.935577	7.665406	119.0613745
-26.152493	-5.653398	122.938644	-11.387136	15.628998	122.412239	47.339138	2.149539	127.72226	44.538628	45.389942	123.912224	45.938883	23.7697405	125.817242	-68.713155	7.4882555	119.007236
-27.11455	-4.980562	122.768875	-11.524263	15.753405	122.492577	47.319767	2.320952	127.566742	44.498688	45.575016	124.002495	45.9092275	23.947984	125.7846185	-68.9577535	7.558826	119.2005355
-28.144938	-4.292822	122.562202	-11.575471	15.891874	122.479538	47.281681	2.506242	127.367996	44.43634	45.779938	124.085091	45.8590105	24.14309	125.7265435	-69.0099525	7.640658	119.2325325
-29.658199	-3.193992	122.203041	-11.682875	16.135065	122.398018	47.181381	2.874184	126.956604	44.313213	46.13942	124.063911	45.747297	24.506802	125.5102575	-69.113047	7.763328	119.2857785
-30.689043	-2.347137	122.035362	-11.618089	16.245327	122.25351	46.751617	3.349511	126.728058	44.19693	46.399445	123.995804	45.4742735	24.874478	125.361931	-68.7104515	7.616176	119.145089
-31.774586	-1.536841	121.846184	-11.772459	16.439907	122.233009	47.019855	3.447656	126.240608	44.081421	46.635994	123.892761	45.550638	25.041825	125.0666845	-69.095556	7.837989	119.3993335
-32.748638	-0.72537	121.648094	-11.693409	16.503038	122.073593	46.983486	3.71123	125.909569	43.966469	46.877373	123.800064	45.4749775	25.2943015	124.8548165	-68.8617955	7.7117745	119.2923695
-33.825459	0.149696	121.54039	-11.857029	16.677578	122.046638	46.593632	4.186976	125.722015	43.802635	47.119656	123.686012	45.1981335	25.653316	124.7040135	-68.9121915	7.70184	119.3892625
-34.907158	1.022984	121.404221	-11.862061	16.730183	121.906746	46.586617	4.415005	125.311195	43.649353	47.345509	123.524223	45.117985	25.880257	124.417709	-68.842107	7.580109	119.395783
-35.779686	1.75957	121.198952	-11.869405	16.777695	121.737206	46.559345	4.607952	124.890137	43.457718	47.557869	123.334297	45.0085315	26.0829105	124.112217	-68.7473415	7.47247950000001	119.362195
-37.587147	3.211841	120.991501	-12.042174	16.831308	121.447464	46.366371	4.857233	123.984215	43.165634	47.81834	122.805229	44.7660025	26.3377865	123.394722	-68.8503505	7.3248295	119.500206
-38.774021	4.083494	120.910965	-12.308868	16.891264	121.260872	46.080227	5.001133	123.104073	42.901169	47.904846	122.318649	44.490698	26.4529895	122.711361	-69.108434	7.3295385	119.810383
-39.81662	4.939234	120.918205	-12.369072	16.83964	120.952095	45.835323	5.121513	122.166504	42.5788	47.995598	121.698013	44.2070615	26.5585555	121.9322585	-68.9452055	7.1207245	119.9719315
-40.908546	5.795453	120.911285	-12.526505	16.84757	120.734871	45.639877	5.304706	121.228745	42.265968	48.154041	121.188179	43.9529225	26.7293735	121.208462	-69.0059325	6.9657665	120.26128
-42.000111	6.65722	121.01207	-12.723552	16.8995	120.608925	45.486786	5.572065	120.24485	41.991486	48.370449	120.792259	43.739136	26.971257	120.5185545	-69.18624	6.827743	120.6992955
-42.964523	7.481749	121.088348	-12.80152	16.967913	120.392799	45.266525	5.889988	119.286957	41.704838	48.622612	120.305077	43.4856815	27.2563	119.796017	-69.0887215	6.679526	120.989581
-43.944981	8.296413	121.230408	-12.983966	17.111738	120.175949	44.946594	6.253686	118.286476	41.389652	48.904755	119.851219	43.168123	27.5792205	119.0688475	-69.136055	6.6442555	121.2830505
-45.273949	9.545095	121.366791	-13.147616	17.404993	119.883057	44.627716	6.822875	117.150772	41.060654	49.359623	119.487442	42.844185	28.091249	118.319107	-69.139417	6.718737	121.447007
-46.121033	10.273381	121.404961	-13.23604	17.642475	119.780525	44.589081	7.179475	116.664543	40.906502	49.714748	119.368622	42.7477915	28.4471115	118.0165825	-69.2198715	6.8378385	121.5444675
-46.798981	10.958854	121.545959	-13.271306	17.883307	119.68647	44.523655	7.527891	116.22493	40.762665	50.031948	119.339691	42.64316	28.7799195	117.7823105	-69.185772	6.9866945	121.5906295
-47.521999	11.585295	121.793816	-13.335365	18.074339	119.69194	44.390759	7.799531	115.909683	40.635647	50.266975	119.236961	42.513203	29.033253	117.573322	-69.183933	7.11542499999999	121.810558
-48.067295	12.136902	122.102829	-13.384917	18.205288	119.766792	44.299114	7.987085	115.696526	40.540298	50.438194	119.150497	42.419706	29.2126395	117.4235115	-69.18954	7.1979365	122.1100725
-48.375576	12.501231	122.379257	-13.383383	18.267401	119.926743	44.316868	8.100765	115.728333	40.491386	50.558193	119.22522	42.404127	29.329479	117.4767765	-69.170893	7.205323	122.3767095
-48.717072	12.841619	122.6166	-13.414818	18.308605	120.211945	44.443489	8.196259	116.014442	40.544624	50.695335	119.403923	42.4940565	29.445797	117.7091825	-69.3236925	7.171413	122.7147075
-49.181511	13.277331	123.080894	-13.345292	18.295097	120.585838	44.684513	8.274855	116.536125	40.547691	50.847309	119.634941	42.616102	29.561082	118.085533	-69.306686	7.02911199999999	123.086143
-49.415573	13.520673	123.331642	-13.36071	18.265774	120.777824	44.767483	8.28295	116.796432	40.479019	50.885838	119.633522	42.623251	29.584394	118.214977	-69.344671	6.947154	123.340671
-49.600479	13.709357	123.519196	-13.391068	18.1891	120.917404	44.828602	8.231929	117.044212	40.397789	50.876896	119.549904	42.6131955	29.5544125	118.297058	-69.3953315	6.8237875	123.53775
-49.727566	13.842935	123.604378	-13.401829	18.068386	121.003746	44.920162	8.129317	117.336609	40.33802	50.803631	119.482086	42.629091	29.466474	118.4093475	-69.432749	6.670298	123.5981445
-49.798439	13.926327	123.600471	-13.395713	17.914625	121.093224	45.055405	7.989906	117.735924	40.35532	50.712376	119.474838	42.7053625	29.351141	118.605381	-69.4967885	6.478109	123.581067
-49.801067	13.95753	123.572754	-13.366885	17.731976	121.214699	45.208469	7.837173	118.195702	40.425812	50.615849	119.541656	42.8171405	29.226511	118.868679	-69.5509105	6.237441	123.560719
-49.715691	13.965278	123.59655	-13.350199	17.544559	121.370674	45.332745	7.666137	118.607887	40.480251	50.494038	119.63385	42.906498	29.0800875	119.1208685	-69.606896	6.0090305	123.6204795
-49.492481	13.931622	123.751389	-13.327794	17.271893	121.614326	45.402206	7.476994	119.009987	40.505184	50.314098	119.78141	42.953695	28.895546	119.3956985	-69.609283	5.64824	123.8329535
-49.265621	13.869345	123.891975	-13.314848	17.124687	121.7677	45.417328	7.415013	119.148079	40.503235	50.236683	119.914642	42.9602815	28.825848	119.5313605	-69.5899775	5.423526	124.0040395
-48.941307	13.833266	123.891853	-13.275968	16.987339	121.892258	45.468288	7.37205	119.279633	40.511806	50.211369	120.113136	42.990047	28.7917095	119.6963845	-69.541983	5.1829685	124.0881315
-48.692139	13.881474	124.020386	-13.230282	16.853725	121.991287	45.543354	7.356611	119.337189	40.563087	50.206745	120.38913	43.0532205	28.781678	119.8631595	-69.5137845	4.925772	124.1194145
-48.364559	13.914783	124.031219	-13.187543	16.730663	122.050621	45.582767	7.338438	119.338837	40.592876	50.203915	120.645439	43.0878215	28.7711765	119.992138	-69.4629075	4.6901495	124.109104
-48.157547	14.101039	124.123695	-13.145452	16.639393	122.083595	45.581757	7.328809	119.304085	40.602932	50.201653	120.837387	43.0923445	28.765231	120.070736	-69.3832485	4.513555	124.096454
-47.388901	13.999126	124.068817	-13.075187	16.551569	122.115723	45.619167	7.34054	119.279251	40.612659	50.196541	121.003555	43.115913	28.7685405	120.141403	-69.266287	4.3345975	124.090043
-46.423622	14.080702	124.023415	-12.988128	16.445137	122.182228	45.78891	7.358392	119.426964	40.617458	50.2145	121.226883	43.203184	28.786446	120.3269235	-69.17944	4.103828	124.0375325
-45.695679	14.079823	123.986366	-12.919543	16.371801	122.233498	45.931927	7.381039	119.646957	40.603317	50.238163	121.322739	43.267622	28.809601	120.484848	-69.106708	3.934001	123.982148
-44.941902	14.116271	123.891869	-12.87539	16.320272	122.288986	46.077583	7.397517	119.967888	40.559017	50.257309	121.360847	43.3183	28.827413	120.6643675	-69.06908	3.813131	123.9136045
-44.14642	14.045835	123.786545	-12.847516	16.279144	122.369637	46.228519	7.401001	120.379929	40.534401	50.256519	121.332047	43.38146	28.82876	120.855988	-69.076492	3.729528	123.883286
-43.232346	13.941233	123.678223	-12.917224	16.284986	122.526787	46.380264	7.400404	120.893166	40.502087	50.246864	121.297455	43.4411755	28.823634	121.0953105	-69.2756235	3.746338	123.9582635
-42.343868	13.80644	123.486496	-12.757235	16.148479	122.55381	46.569901	7.345219	121.449028	40.496063	50.198753	121.280434	43.532982	28.771986	121.364731	-69.047452	3.52497199999999	123.742889
-41.326969	13.69413	123.332283	-12.725785	16.024693	122.619286	46.746189	7.227275	122.018242	40.490124	50.108242	121.231041	43.6181565	28.6677585	121.6246415	-69.0697265	3.3816275	123.6139305
-39.944263	13.69591	123.048698	-12.832776	15.844685	122.703339	46.91539	6.991046	122.836235	40.492516	49.886177	121.124252	43.703953	28.4386115	121.9802435	-69.369505	3.2507585	123.4264345
-38.875053	13.522106	122.815491	-12.707031	15.593462	122.613632	46.982635	6.816345	123.387436	40.541344	49.71006	121.048042	43.7619895	28.2632025	122.217739	-69.1760515	2.9237215	123.009525
-37.759281	13.373309	122.575233	-12.706243	15.3934	122.594772	47.052475	6.601165	123.923561	40.587696	49.491154	121.0093	43.8200855	28.0461595	122.4664305	-69.2325715	2.7406405	122.7231135
-36.642735	13.332166	122.400269	-12.69714	15.188859	122.589622	47.083485	6.317521	124.515388	40.659294	49.222366	121.017609	43.8713895	27.7699435	122.7664985	-69.2656695	2.6077745	122.4127455
-35.47171	13.327709	122.252151	-12.68856	14.994823	122.61618	47.113495	6.021506	125.146545	40.757542	48.948093	121.082451	43.9355185	27.4847995	123.114498	-69.3126385	2.5048465	122.117862
-34.4823	13.239572	122.168396	-12.803247	14.880705	122.771004	47.163383	5.731102	125.817039	40.835171	48.662926	121.275749	43.999277	27.197014	123.546394	-69.605771	2.564396	121.995614
-33.401161	13.245815	122.109673	-12.621871	14.644768	122.838959	47.204399	5.453746	126.536705	40.947578	48.382145	121.602646	44.0759885	26.9179455	124.0696755	-69.3197305	2.3715905	121.6082425
-31.788078	13.488009	122.23172	-12.560534	14.388882	123.158134	47.595539	4.824274	127.443733	41.215199	48.02026	122.264648	44.405369	26.422267	124.8541905	-69.526437	2.355497	121.4620775
-30.724106	13.730865	122.234535	-12.531413	14.210169	123.385254	47.611828	4.505476	128.044769	41.391453	47.792213	122.732254	44.5016405	26.1488445	125.3885115	-69.5644665	2.2714935	121.3819965
-29.693953	14.098987	122.296753	-12.539011	14.062023	123.588737	47.600731	4.19305	128.4944	41.546932	47.562355	123.182938	44.5738315	25.8777025	125.838669	-69.6518535	2.2463435	121.338805
-28.634346	14.56884	122.329506	-12.529662	13.931997	123.716736	47.585747	3.92209	128.892075	41.684246	47.382416	123.598015	44.6349965	25.652253	126.245045	-69.6943205	2.211741	121.188427
-27.60928	15.130751	122.350243	-12.523598	13.798245	123.796425	47.583084	3.683644	129.217819	41.821133	47.242016	124.039268	44.7021085	25.46283	126.6285435	-69.7493045	2.13366	120.9643065
-26.626038	15.65852	122.391556	-12.530795	13.71136	123.859573	47.575539	3.46398	129.496964	41.920773	47.115074	124.51638	44.748156	25.289527	127.006672	-69.809746	2.133193	120.712474
-25.589931	16.207842	122.221085	-12.533447	13.639687	123.893211	47.54607	3.275824	129.879822	42.026852	47.033314	125.031754	44.786461	25.154569	127.455788	-69.853355	2.124805	120.330634
-24.149059	17.249079	122.294579	-12.560819	13.553168	124.022583	47.565777	2.977861	130.393845	42.19104	46.895508	125.919792	44.8784085	24.9366845	128.1568185	-70.0000465	2.1696515	119.8883475
-23.177443	17.959517	122.314812	-12.552382	13.503912	124.08522	47.514351	2.738146	130.847427	42.307961	46.76498	126.536652	44.911156	24.751563	128.6920395	-70.01592	2.256261	119.4784005
-22.255264	18.693405	122.425163	-12.834261	13.610607	124.394882	47.47057	2.515496	131.255264	42.424549	46.653481	127.192055	44.9475595	24.5844885	129.2236595	-70.6160815	2.6367255	119.5661045
-21.284035	19.487343	122.548355	-12.891581	13.59778	124.56955	47.406124	2.311556	131.636353	42.498726	46.525299	127.852013	44.952425	24.4184275	129.744183	-70.735587	2.7771325	119.394917
-20.451698	20.335045	122.780952	-12.408259	13.23497	124.449226	47.332642	2.128564	132.045685	42.602917	46.407654	128.503952	44.9677795	24.268109	130.2748185	-69.7842975	2.201831	118.6236335
-19.704666	21.143335	123.055222	-12.692316	13.327922	124.675049	47.263515	1.961207	132.342987	42.677094	46.293224	129.131195	44.9703045	24.1272155	130.737091	-70.3549365	2.5286285	118.613007
-18.94989	22.005249	123.194138	-12.740376	13.271856	124.800781	47.175514	1.75217	132.593323	42.703773	46.129604	129.699356	44.9396435	23.940887	131.1463395	-70.4203955	2.602825	118.4552225
-17.964247	23.359173	123.540237	-13.10316	13.300975	125.154945	47.073296	1.426437	132.773758	43.091072	45.767509	130.293564	45.082184	23.596973	131.533661	-71.288504	3.004977	118.776229
-17.362949	24.23476	123.737648	-13.082086	13.186662	125.208954	47.005939	1.233336	132.804031	43.106125	45.588058	130.677643	45.056032	23.410697	131.740837	-71.220204	2.962627	118.677071
-16.802736	25.101593	123.935249	-12.893759	13.007066	125.142838	46.958092	1.089605	132.797424	43.144928	45.446232	131.018036	45.05151	23.2679185	131.90773	-70.839028	2.7462135	118.377946
-16.228989	26.015812	124.127289	-12.934196	12.958184	125.229576	46.945427	0.933844	132.727692	43.195862	45.32338	131.325485	45.0706445	23.128612	132.0265885	-70.9390365	2.787756	118.4325635
-15.811849	26.917072	124.381599	-12.951792	12.903483	125.247536	46.921181	0.757671	132.670715	43.24231	45.175079	131.630646	45.0817455	22.966375	132.1506805	-70.9853295	2.840591	118.3443915
-15.455066	27.806854	124.620041	-12.973459	12.854838	125.253746	46.886723	0.620791	132.517105	43.311493	45.035992	131.910767	45.099108	22.8283915	132.213936	-71.046026	2.8812845	118.293556
-15.084879	28.641615	124.789413	-12.984271	12.806829	125.23558	46.824631	0.490638	132.325195	43.364536	44.9109	132.12674	45.0945835	22.700769	132.2259675	-71.0631255	2.912889	118.2451925
-14.419034	29.796335	125.054039	-13.019238	12.786001	125.196945	46.72345	0.318818	131.970901	43.44099	44.726395	132.4422	45.08222	22.5226065	132.2065505	-71.120696	3.0493955	118.1873395
-14.222978	30.597744	125.303413	-13.062551	12.804455	125.196053	46.655865	0.22882	131.686874	43.513737	44.611122	132.626923	45.084801	22.419971	132.1568985	-71.209903	3.188939	118.2352075
-14.050703	31.322987	125.548378	-13.093938	12.823987	125.196167	46.585777	0.121219	131.376419	43.560429	44.47385	132.794113	45.073103	22.2975345	132.085266	-71.260979	3.3504395	118.307068
-13.879916	31.966866	125.726891	-12.822309	12.673877	125.028595	46.527988	0.02159	131.096786	43.621979	44.346981	132.960037	45.0749835	22.1842855	132.0284115	-70.7196015	3.1634685	118.0287785
-13.777081	32.551075	125.994858	-12.80125	12.694947	125.027252	46.511105	-0.0277	130.847214	43.708382	44.265564	133.163834	45.1097435	22.118932	132.005524	-70.7122435	3.270962	118.04898
-13.766816	33.135368	126.282944	-12.779142	12.727569	125.037041	46.509743	-0.082152	130.649475	43.771072	44.184067	133.348602	45.1404075	22.0509575	131.9990385	-70.6986915	3.4041805	118.0750435
-13.741858	33.628136	126.546951	-12.765392	12.779943	125.076927	46.518696	-0.132323	130.461121	43.849884	44.116585	133.487015	45.18429	21.992131	131.974068	-70.715074	3.567755	118.179786
-13.787356	34.265587	126.80278	-12.712309	12.873175	125.13015	46.540268	-0.162845	130.144684	43.965744	44.022675	133.61174	45.253006	21.929915	131.878212	-70.677624	3.816435	118.382088
-13.90738	34.563782	126.939262	-12.686251	12.937087	125.130714	46.593288	-0.158652	129.879456	44.015415	43.984612	133.560196	45.3043515	21.91298	131.719826	-70.6768535	3.961194	118.541602
-14.042981	34.757362	126.994003	-12.652822	12.997254	125.084557	46.601288	-0.087198	129.538315	44.06028	43.969257	133.387405	45.330784	21.9410295	131.46286	-70.636428	4.0534785	118.706254
-14.210073	34.867523	126.939545	-12.643326	13.077606	124.990166	46.570045	0.047497	129.172852	44.063717	43.944817	132.981033	45.316881	21.996157	131.0769425	-70.603533	4.159055	118.9033895
-14.381695	34.889004	126.6492	-12.659833	13.167816	124.830582	46.52898	0.206281	128.758499	44.048321	44.049164	132.434448	45.2886505	22.1277225	130.5964735	-70.6083165	4.2079095	119.0646905
-14.538111	34.790237	126.176109	-12.939176	13.448294	124.767647	46.493179	0.399477	128.33989	43.964745	44.143154	131.797485	45.228962	22.2713155	130.0686875	-71.107314	4.6252725	119.4666065
-14.732753	34.639008	125.704559	-12.958266	13.54581	124.518463	46.461548	0.562722	128.004196	43.822529	44.275463	131.053864	45.1420385	22.4190925	129.52903	-71.0585705	4.6725275	119.507896
-15.18479	34.379208	124.919571	-13.017854	13.693255	124.193741	46.38628	0.790475	127.644753	43.578529	44.41605	129.952499	44.9824045	22.6032625	128.798626	-71.0181125	4.7832475	119.588856
-15.311287	34.020962	124.379395	-13.058588	13.744158	124.005043	46.341076	0.90453	127.537323	43.134155	44.601337	129.3535	44.7376155	22.7529335	128.4454115	-70.8547915	4.7353825	119.5646745
-15.4706	33.605614	123.87648	-13.120489	13.792361	123.832275	46.311214	0.93355	127.53215	42.974655	44.66151	128.633652	44.6429345	22.79753	128.082901	-70.8839125	4.787192	119.581649
-15.549891	33.163719	123.398415	-13.146215	13.800256	123.694908	46.261822	0.988695	127.561867	42.879192	44.66423	128.105072	44.570507	22.8264625	127.8334695	-70.862937	4.7740495	119.5563465
-15.611415	32.710205	123.046402	-13.155213	13.76832	123.64621	46.2537	0.996222	127.704918	42.81749	44.632858	127.68869	44.535595	22.81454	127.696804	-70.846021	4.7221	119.595616
-15.651636	32.253723	122.830841	-13.150141	13.695696	123.674133	46.317383	0.902984	127.932762	42.805386	44.573627	127.403244	44.5613845	22.7383055	127.668003	-70.8616665	4.6530865	119.680263
-15.654373	31.794416	122.728745	-13.127041	13.621065	123.746284	46.364059	0.85057	128.127777	42.8265	44.497849	127.233566	44.5952795	22.6742095	127.6806715	-70.8493615	4.5679205	119.8118965
-15.667522	31.141689	122.728226	-13.052757	13.525933	123.880371	46.425468	0.852772	128.304398	42.887203	44.440464	127.10379	44.6563355	22.646618	127.704094	-70.7618495	4.405248	120.056648
-15.666446	30.737385	122.715378	-13.0069	13.506496	123.929062	46.481689	0.902047	128.359955	42.932159	44.457497	127.07206	44.706924	22.679772	127.7160075	-70.720724	4.33322	120.1421165
-15.655581	30.354488	122.706779	-12.971651	13.50673	123.932159	46.518219	0.951566	128.373062	42.981102	44.490547	127.081444	44.7496605	22.7210565	127.727253	-70.6929625	4.2924035	120.137065
-15.601217	30.009794	122.68618	-12.949369	13.534869	123.892845	46.478966	1.002405	128.319	42.998192	44.509773	127.086403	44.738579	22.756089	127.7027015	-70.637317	4.313649	120.0829885
-15.545581	29.670343	122.664665	-12.94416	13.573207	123.829147	46.404984	1.078026	128.211639	43.004028	44.54034	127.053261	44.704506	22.809183	127.63245	-70.592826	4.337231	120.025844
-15.502201	29.340263	122.647987	-12.932137	13.625294	123.750923	46.321697	1.170009	128.105103	42.993267	44.583248	126.991798	44.657482	22.8766285	127.5484505	-70.521756	4.3739595	119.9533955
-15.448258	29.074394	122.601723	-12.940331	13.694228	123.680557	46.278366	1.248046	128.034241	43.004242	44.64093	126.956596	44.641304	22.944488	127.4954185	-70.521966	4.443968	119.8656955
-15.329901	28.747345	122.523048	-12.936255	13.795856	123.613396	46.261059	1.332755	128.090958	43.044136	44.697704	126.966461	44.6525975	23.0152295	127.5287095	-70.5251075	4.5764825	119.6980825
-15.246881	28.57864	122.471596	-12.965663	13.874189	123.591995	46.231571	1.354748	128.21727	43.026741	44.728786	126.949402	44.629156	23.041767	127.583336	-70.560482	4.706611	119.600654
-15.180236	28.443155	122.402931	-13.039184	13.947784	123.576912	46.196301	1.360818	128.372452	42.980732	44.758976	126.931999	44.5885165	23.059897	127.6522255	-70.6668845	4.835671	119.5015985
-15.087931	28.346708	122.319183	-13.128756	13.997287	123.562119	46.153461	1.34521	128.533691	42.941174	44.757961	126.901863	44.5473175	23.0515855	127.717777	-70.8048295	4.9429885	119.406461
-14.992136	28.301071	122.239426	-13.194736	13.995817	123.544456	46.119705	1.291586	128.717453	42.901501	44.726234	126.900879	44.510603	23.00891	127.809166	-70.900075	4.982724	119.279746
-14.908266	28.272026	122.185066	-13.261683	13.956465	123.537918	46.093666	1.215304	128.885178	42.865017	44.674454	126.908279	44.4793415	22.944879	127.8967285	-71.0027075	4.968051	119.1791075
-14.824493	28.291399	122.117767	-13.29934	13.912948	123.525131	46.061344	1.170012	129.033844	42.829411	44.634144	126.874474	44.4453775	22.902078	127.954159	-71.0440575	4.923818	119.096103
-14.70525	28.403038	121.973785	-13.350554	13.853518	123.471451	46.060699	1.130546	129.142242	42.758415	44.59866	126.816689	44.409557	22.864603	127.9794655	-71.110665	4.842433	118.9634365
-14.624426	28.507948	121.867905	-13.382981	13.819734	123.412689	46.049015	1.098225	129.217361	42.718437	44.585262	126.771698	44.383726	22.8417435	127.9945295	-71.149688	4.7977245	118.8308485
-14.563661	28.655907	121.760162	-13.422911	13.78764	123.355339	46.035309	1.082956	129.235107	42.688435	44.558193	126.743378	44.361872	22.8205745	127.9892425	-71.207694	4.7547055	118.7214355
-14.536363	28.832024	121.67115	-13.468973	13.74051	123.285805	45.990215	1.052949	129.229004	42.625122	44.5229	126.70385	44.3076685	22.7879245	127.966427	-71.2456145	4.6930955	118.605183
-14.515255	29.03055	121.596786	-13.537793	13.690429	123.221291	45.916645	1.022257	129.164444	42.545162	44.487709	126.661995	44.2309035	22.754983	127.9132195	-71.3064895	4.625875	118.5293625
-14.535657	29.267773	121.565712	-13.609717	13.624102	123.154678	45.819416	1.008068	129.047302	42.470329	44.442917	126.668861	44.1448725	22.7254925	127.8580815	-71.3643065	4.5227115	118.4512745
-14.556239	29.515356	121.560219	-13.681437	13.548878	123.087814	45.715038	0.995032	128.896835	42.404385	44.402824	126.715935	44.0597115	22.698928	127.806385	-71.4225855	4.398828	118.369243
-14.70098	29.901869	121.55986	-13.779576	13.41549	122.924164	45.56403	0.948436	128.445084	42.300697	44.337719	126.815918	43.9323635	22.6430775	127.630501	-71.4915155	4.1879025	118.217827
-14.831652	30.14957	121.566666	-13.824775	13.32495	122.728813	45.471176	0.911462	128.045074	42.222626	44.274277	126.834557	43.846901	22.5928695	127.4398155	-71.496451	4.0570305	118.0178105
-15.02547	30.432459	121.482422	-13.87834	13.263755	122.48819	45.389942	0.898782	127.606117	42.155422	44.255001	126.856979	43.772682	22.5768915	127.231548	-71.529362	3.9506185	117.744832
-15.361232	30.642738	121.432831	-14.055969	13.307656	122.270432	45.277859	0.923374	127.197479	42.100075	44.274502	126.897385	43.688967	22.598938	127.047432	-71.800905	4.016374	117.493432
-15.744994	30.859715	121.345879	-14.110292	13.350013	122.011078	44.807236	1.183316	127.025162	42.02726	44.330223	126.898155	43.417248	22.7567695	126.9616585	-71.637832	3.9432565	117.0604975
-16.154549	31.084967	121.230469	-14.188264	13.451666	121.80526	44.69759	1.277421	126.75946	41.95517	44.427113	126.891342	43.32638	22.852267	126.825401	-71.702908	4.051065	116.785119
-16.62677	31.328995	121.135803	-14.267763	13.557164	121.681595	44.595364	1.382641	126.583549	41.859577	44.510815	126.872887	43.2274705	22.946728	126.728218	-71.7629965	4.1676	116.634972
-17.414848	31.718483	121.073547	-14.384138	13.683062	121.625175	44.480122	1.482449	126.504196	41.75922	44.603497	126.840294	43.119671	23.042973	126.672245	-71.887947	4.323151	116.578105
-17.962969	31.955311	121.019791	-14.452149	13.706311	121.631645	44.444195	1.500239	126.507988	41.695419	44.630096	126.813721	43.069807	23.0651675	126.6608545	-71.974105	4.3474545	116.6024355
-18.480719	32.123638	121.029984	-14.510541	13.685794	121.654526	44.390854	1.488394	126.50499	41.624729	44.610264	126.749435	43.0077915	23.049329	126.6272125	-72.0288735	4.322259	116.6818395
-19.036003	32.274036	120.956955	-14.563641	13.625796	121.675751	44.354412	1.460729	126.511467	41.535263	44.569645	126.618454	42.9448375	23.015187	126.5649605	-72.0721195	4.236405	116.7865415
-19.529224	32.427944	120.894608	-14.478889	13.489459	121.6185	44.280167	1.450198	126.538811	41.444759	44.527264	126.44265	42.862463	22.988731	126.4907305	-71.820241	3.990187	116.7462695
-20.069166	32.572372	120.757332	-14.539701	13.416739	121.644783	44.199867	1.425396	126.627556	41.349583	44.463326	126.220299	42.774725	22.944361	126.4239275	-71.854127	3.889117	116.8656385
-20.648975	32.724342	120.613686	-14.758004	13.430749	121.76696	44.140644	1.372966	126.716888	41.262661	44.386322	125.974312	42.7016525	22.879644	126.3456	-72.2176605	3.981854	117.18832
-21.60178	33.000366	120.392021	-14.893429	13.345006	121.912552	44.028297	1.236457	126.893532	41.14167	44.232784	125.625801	42.5849835	22.7346205	126.2596665	-72.3718415	3.9553915	117.5654375
-22.282925	33.254604	120.310577	-14.969845	13.253485	122.05526	43.97382	1.141872	126.962982	41.066761	44.135765	125.431839	42.5202905	22.6388185	126.1974105	-72.4599805	3.8681515	117.9131095
-22.907404	33.484661	120.355736	-15.048464	13.154845	122.195709	43.894966	1.062542	126.920464	40.970436	44.042091	125.228989	42.432701	22.5523165	126.0747265	-72.529629	3.7573735	118.3166915
-23.571054	33.73904	120.43074	-15.1503	13.050872	122.288193	43.814667	1.031643	126.623283	40.840469	43.9702	124.930634	42.327568	22.5009215	125.7769585	-72.628168	3.6008225	118.7994275
-24.233208	34.052696	120.571686	-15.258859	12.9788	122.290657	43.705853	1.019901	126.09906	40.636791	43.927074	124.525238	42.171322	22.4734875	125.312149	-72.68904	3.4841125	119.269165
-24.909153	34.395462	120.697083	-15.203998	12.852489	122.143135	43.534069	1.059004	125.432838	40.396145	43.926815	124.063583	41.965107	22.4929095	124.7482105	-72.373103	3.2120685	119.5380595
-25.605181	34.789951	120.829163	-15.324028	12.83301	122.006134	43.330727	1.150222	124.535156	40.149479	43.987503	123.565353	41.740103	22.5688625	124.0502545	-72.388159	3.0971575	119.9620135
-26.660479	35.470097	121.09803	-15.483438	12.773726	121.67189	42.952873	1.229596	122.933128	39.770439	44.019875	122.96833	41.361656	22.6247355	122.950729	-72.328532	2.9227165	120.393051
-27.256254	35.867943	121.441856	-15.572351	12.72209	121.442642	42.681332	1.267685	121.990791	39.57135	44.034489	122.683846	41.126341	22.651087	122.3373185	-72.271043	2.793093	120.5479655
-27.796333	36.270477	121.748718	-15.661504	12.67478	121.212456	42.459915	1.342961	121.0811	39.3941	44.063953	122.587189	40.9270075	22.703457	121.8341445	-72.2500155	2.646103	120.5907675
-28.250578	36.640625	122.07589	-15.715867	12.654713	121.011993	42.236351	1.468753	120.470741	39.24498	44.109081	122.587273	40.7406655	22.788917	121.529007	-72.1723995	2.520509	120.494979
-28.687212	36.994686	122.342972	-15.781713	12.6998	120.932198	42.120686	1.645996	120.140114	39.159904	44.229759	122.729935	40.640295	22.9378775	121.4350245	-72.203721	2.4617225	120.4293715
-29.065222	37.351898	122.606705	-15.826366	12.820801	120.932243	42.113739	1.800657	120.030914	39.109974	44.375961	122.987434	40.6118565	23.088309	121.509174	-72.2645885	2.553293	120.355312
-29.403622	37.684433	122.836128	-15.888211	12.904103	121.033463	42.120968	1.921308	120.083344	39.047997	44.490643	123.205994	40.5844825	23.2059755	121.644669	-72.3609045	2.6022305	120.422257
-29.836346	38.103046	123.026703	-15.956132	13.036596	121.181885	42.135754	1.997941	120.276764	38.987289	44.571953	123.46122	40.5615215	23.284947	121.868992	-72.4737855	2.788245	120.494778
-30.081575	38.334171	123.106873	-15.984366	13.024497	121.295036	42.176231	1.963124	120.426872	38.9669	44.56683	123.56591	40.5715655	23.264977	121.996391	-72.5402975	2.784017	120.593681
-30.26709	38.510559	123.110138	-16.008871	12.96188	121.333672	42.201599	1.876633	120.569138	38.958057	44.523941	123.610199	40.579828	23.200287	122.0896685	-72.59757	2.723473	120.5776755
-30.409834	38.634678	123.069397	-16.049427	12.882273	121.3451	42.177864	1.755205	120.684685	38.929001	44.425232	123.627281	40.5534325	23.0902185	122.155983	-72.6522865	2.6743275	120.534217
-30.500689	38.687191	123.023102	-16.088589	12.74577	121.379044	42.170998	1.625511	120.782791	38.895969	44.302467	123.62088	40.5334835	22.963989	122.2018355	-72.7106615	2.527551	120.5562525
-30.518173	38.673191	122.985779	-16.152563	12.580111	121.442863	42.167618	1.457704	120.911942	38.867504	44.182594	123.597427	40.517561	22.820149	122.2546845	-72.822687	2.340073	120.6310415
-30.502897	38.586555	122.950706	-16.191164	12.434929	121.496239	42.153015	1.314852	121.034431	38.815723	44.056381	123.564377	40.484369	22.6856165	122.299404	-72.866697	2.1842415	120.693074
-30.34951	38.370972	122.899483	-16.270649	12.17922	121.585289	42.119686	1.096083	121.170006	38.743748	43.856419	123.479614	40.431717	22.476251	122.32481	-72.973015	1.882189	120.845768
-30.172665	38.172009	122.88015	-16.311647	12.037491	121.663094	42.097031	0.934357	121.255814	38.690163	43.725128	123.432732	40.393597	22.3297425	122.344273	-73.016891	1.7452395	120.981915
-29.977318	37.934155	122.850571	-16.354277	11.893717	121.718155	42.046741	0.81159	121.334122	38.653961	43.616058	123.392281	40.350351	22.213824	122.3632015	-73.058905	1.57361	121.0731085
-29.777071	37.68457	122.816757	-16.416378	11.807439	121.752777	42.002903	0.691789	121.379982	38.630131	43.510296	123.365257	40.316517	22.1010425	122.3726195	-73.149273	1.5138355	121.1329345
-29.569805	37.431015	122.782745	-16.461563	11.750525	121.748291	41.939743	0.61227	121.415283	38.601093	43.438549	123.338425	40.270418	22.0254095	122.376854	-73.193544	1.4756405	121.119728
-29.337654	37.149204	122.747887	-16.483713	11.72765	121.700241	41.902149	0.56273	121.426201	38.594151	43.394707	123.323296	40.24815	21.9787185	122.3747485	-73.215576	1.4765815	121.0257335
-29.032171	36.844608	122.664429	-16.493353	11.717783	121.653114	41.884197	0.528459	121.420822	38.594402	43.350643	123.31382	40.2392995	21.939551	122.367321	-73.2260055	1.496015	120.938907
-28.566656	36.316566	122.524605	-16.499933	11.707047	121.596779	41.828003	0.470911	121.507584	38.647167	43.291225	123.226318	40.237585	21.881068	122.366951	-73.237451	1.533026	120.826607
-28.239975	35.904419	122.415718	-16.508165	11.660945	121.601608	41.750057	0.412304	121.617867	38.680874	43.249023	123.10997	40.2154655	21.8306635	122.3639185	-73.2317955	1.4912265	120.8392975
-27.884964	35.458187	122.3004	-16.490875	11.586797	121.635544	41.690235	0.308384	121.794525	38.723877	43.168621	122.961487	40.207056	21.7385025	122.378006	-73.188806	1.4350915	120.893082
-27.519009	34.962906	122.107025	-16.504625	11.520589	121.70488	41.646339	0.185169	122.075996	38.749294	43.088116	122.766945	40.1978165	21.6366425	122.4214705	-73.2070665	1.4045355	120.9882895
-27.163706	34.418659	121.905563	-16.509897	11.457879	121.783241	41.649738	0.082615	122.41095	38.77375	43.04644	122.550621	40.211744	21.5645275	122.4807855	-73.231538	1.3512305	121.0856965
-26.816685	33.878807	121.670639	-16.500479	11.404675	121.862938	41.679642	0.008273	122.818665	38.795624	43.021484	122.353004	40.237633	21.5148785	122.5858345	-73.238591	1.2944715	121.1400415
-26.394617	33.33503	121.452713	-16.504236	11.371445	121.92997	41.743931	-0.05575	123.273491	38.814812	42.979111	122.210587	40.2793715	21.4616805	122.742039	-73.2878435	1.2812095	121.117901
-25.736526	32.516464	121.085274	-16.50848	11.345324	122.050682	41.846653	-0.110993	123.953102	38.838936	42.933102	122.028625	40.3427945	21.4110545	122.9908635	-73.3597545	1.2795935	121.1105005
-25.29813	31.997704	120.86129	-16.508961	11.341879	122.103165	41.928894	-0.13619	124.362579	38.85387	42.909206	121.938049	40.391382	21.386508	123.150314	-73.409304	1.29725	121.056016
-24.869471	31.502415	120.681717	-16.523127	11.352462	122.16188	42.004482	-0.169558	124.733673	38.879879	42.862465	121.868851	40.4421805	21.3464535	123.301262	-73.4884345	1.3584705	121.022498
-24.46298	31.013521	120.54863	-16.519505	11.356033	122.208961	42.059948	-0.222114	125.055489	38.912498	42.801678	121.828964	40.486223	21.289782	123.4422265	-73.525233	1.422284	120.9756955
-24.082869	30.554966	120.47924	-16.518616	11.345534	122.247375	42.102375	-0.303178	125.31134	38.952271	42.728989	121.810844	40.527323	21.2129055	123.561092	-73.564555	1.4781625	120.933658
-23.692673	30.157349	120.510414	-16.5242	11.320535	122.297218	42.118969	-0.389647	125.441681	39.016724	42.644413	121.837196	40.5678465	21.127383	123.6394385	-73.6162465	1.513687	120.9549975
-23.250261	29.786179	120.550171	-16.517429	11.291332	122.327278	42.134045	-0.498763	125.524055	39.079678	42.572369	121.903	40.6068615	21.036803	123.7135275	-73.6417195	1.545861	120.9410285
-22.649752	29.300022	120.660294	-16.475082	11.227805	122.366806	42.150322	-0.652822	125.578781	39.198189	42.49107	122.046638	40.6742555	20.919124	123.8127095	-73.6244195	1.536486	120.9209025
-22.276041	29.042965	120.730141	-16.449451	11.227041	122.383156	42.165531	-0.708652	125.570404	39.253395	42.444862	122.189186	40.709463	20.868105	123.879795	-73.608365	1.585977	120.886517
-21.889589	28.820711	120.760536	-16.431156	11.260832	122.377907	42.167519	-0.708441	125.610039	39.297955	42.45002	122.253593	40.732737	20.8707895	123.931816	-73.595049	1.6508745	120.823998
-21.500105	28.63833	120.712517	-16.436049	11.35173	122.343674	42.188221	-0.670697	125.63063	39.334713	42.49416	122.25267	40.761467	20.9117315	123.94165	-73.633565	1.7917285	120.745698
-21.094727	28.47257	120.587448	-16.411274	11.458472	122.279465	42.234379	-0.615923	125.640343	39.341724	42.549114	122.217262	40.7880515	20.9665955	123.9288025	-73.6105995	1.9503485	120.6301275
-20.653568	28.322018	120.448128	-16.387787	11.582578	122.215714	42.277031	-0.563015	125.721039	39.375252	42.597019	122.105423	40.8261415	21.017002	123.913231	-73.6017155	2.148154	120.518197
-20.264732	28.199259	120.339981	-16.326683	11.656707	122.164276	42.366531	-0.527203	125.778542	39.438446	42.615997	122.040451	40.9024885	21.044397	123.9094965	-73.5558545	2.269017	120.4190555
-19.662834	28.103888	120.242584	-16.240015	11.663033	122.149132	42.517845	-0.575792	125.909088	39.537392	42.574398	121.950554	41.0276185	20.999303	123.929821	-73.5076485	2.326763	120.368443
-19.269497	28.065464	120.223511	-16.157166	11.606727	122.177399	42.575005	-0.628795	125.988617	39.615093	42.513134	121.918526	41.095049	20.9421695	123.9535715	-73.409381	2.2712845	120.4012265
-18.899466	28.064299	120.208267	-16.092819	11.547238	122.210564	42.638687	-0.696374	126.042107	39.693523	42.436485	121.918343	41.166105	20.8700555	123.980225	-73.351743	2.2244205	120.440903
-18.546778	28.122007	120.171761	-16.044931	11.475777	122.236694	42.690529	-0.774327	126.129356	39.780254	42.373737	121.973572	41.2353915	20.799705	124.051464	-73.3252535	2.151849	120.421924
-18.258307	28.342884	120.205521	-15.989709	11.414	122.250191	42.766541	-0.844953	126.178421	39.873699	42.331276	122.093056	41.32012	20.7431615	124.1357385	-73.299538	2.0848385	120.3646435
-18.006018	28.61075	120.209694	-15.950487	11.384758	122.253128	42.802696	-0.89079	126.206276	39.955559	42.311867	122.228088	41.3791275	20.7105385	124.217182	-73.2801015	2.0589775	120.289074
-17.748508	28.968161	120.270752	-15.914822	11.381589	122.255493	42.837017	-0.918796	126.163246	40.022312	42.313446	122.352394	41.4296645	20.697325	124.25782	-73.2593085	2.065853	120.253166
-17.296984	29.704607	120.362648	-15.835226	11.433028	122.22644	42.876034	-0.856727	125.992218	40.114571	42.39196	122.579422	41.4953025	20.7676165	124.28582	-73.1657545	2.0984395	120.16706
-17.086432	30.343866	120.528664	-15.77184	11.475998	122.18927	42.931705	-0.777961	125.854515	40.207592	42.485271	122.767128	41.5696485	20.853655	124.3108215	-73.1133285	2.098341	120.0677185
-16.563299	30.87956	120.59584	-15.700266	11.536674	122.159492	43.002365	-0.701493	125.660812	40.312801	42.573971	123.005852	41.657583	20.936239	124.333332	-73.058115	2.137109	119.985652
-16.256643	31.519958	120.785202	-15.636699	11.582252	122.129456	43.092899	-0.621988	125.359329	40.402493	42.649281	123.249283	41.747696	21.0136465	124.304306	-73.021094	2.1508575	119.954606
-15.946285	32.129322	120.984528	-15.562081	11.619101	122.08551	43.15419	-0.534057	125.001671	40.474064	42.73465	123.442947	41.814127	21.1002965	124.222309	-72.938289	2.1379055	119.948711
-15.726704	32.73951	121.253113	-15.478395	11.679196	122.025368	43.149036	-0.416022	124.647545	40.530525	42.830502	123.619553	41.8397805	21.20724	124.133549	-72.7965705	2.151152	119.917187
-15.5071	33.332642	121.489693	-15.404532	11.712685	121.964958	43.152771	-0.249158	124.186203	40.57523	42.967171	123.809135	41.8640005	21.3590065	123.997669	-72.6730645	2.0663635	119.932247
-15.194541	34.294022	121.915398	-15.302642	11.804963	121.80864	43.147915	0.000276	123.414505	40.579292	43.153606	124.006271	41.8636035	21.576941	123.710388	-72.4688875	2.032985	119.906892
-14.961934	34.936314	122.211861	-15.247578	11.877315	121.704651	43.097763	0.207979	122.895432	40.556736	43.312057	124.080505	41.8272495	21.760018	123.4879685	-72.3224055	1.994612	119.9213335
-14.651103	35.517338	122.480156	-15.193668	11.991633	121.599541	43.055794	0.460773	122.396492	40.555355	43.496071	124.197411	41.8055745	21.978422	123.2969515	-72.1929105	2.004844	119.9021305
-14.41264	36.055599	122.745071	-15.121698	12.104737	121.512779	43.022751	0.706808	122.057068	40.569675	43.69445	124.301933	41.796213	22.200629	123.1795005	-72.039609	2.008845	119.8460575
-14.138271	36.515202	122.952965	-15.238723	12.372561	121.526405	43.040474	0.935106	121.839668	40.60746	43.894154	124.438034	41.823967	22.41463	123.138851	-72.301413	2.330492	119.913959
-13.833851	36.880341	123.110664	-15.169674	12.522388	121.494209	43.104565	1.13076	121.716759	40.666275	44.063972	124.62075	41.88542	22.597366	123.1687545	-72.224768	2.44741	119.8196635
-13.54208	37.231674	123.245277	-14.94751	12.572998	121.38945	43.18124	1.263462	121.686974	40.734459	44.184776	124.728218	41.9578495	22.724119	123.207596	-71.8528695	2.421877	119.571304
-13.139996	37.637524	123.28315	-15.036511	12.819708	121.408699	43.260143	1.415233	121.68602	40.798698	44.344959	124.808136	42.0294205	22.880096	123.247078	-72.1024425	2.75932	119.57032
-12.788383	37.829544	123.241211	-15.000345	12.907535	121.357491	43.307911	1.465486	121.695343	40.832092	44.392189	124.842384	42.0700015	22.9288375	123.2688635	-72.0706915	2.8862325	119.4461185
-12.388053	37.957169	123.191925	-14.836609	12.86824	121.236023	43.355125	1.462519	121.761848	40.87574	44.423805	124.86087	42.1154325	22.943162	123.311359	-71.7886505	2.793318	119.160687
-11.931954	37.976181	123.16494	-14.987219	12.966095	121.276939	43.386086	1.425913	121.826172	40.908447	44.432114	124.905373	42.1472665	22.9290135	123.3657725	-72.1217045	3.0031765	119.1881055
-11.432523	37.921104	123.174309	-15.008134	12.98649	121.262253	43.384823	1.387917	121.886864	40.936047	44.411789	124.949883	42.160435	22.899853	123.4183735	-72.176703	3.073127	119.1061325
-10.910717	37.801189	123.178268	-15.040702	13.023828	121.272339	43.379555	1.374634	121.947777	40.95937	44.409763	124.982323	42.1694625	22.8921985	123.46505	-72.2508665	3.1554575	119.079628
-10.42589	37.637215	123.254013	-14.923003	13.026999	121.225143	43.373005	1.381009	122.002708	41.002975	44.452774	125.003242	42.18799	22.9168915	123.502975	-72.033996	3.1371065	118.947311
-9.667252	37.329025	123.195969	-15.112782	13.26223	121.336639	43.367214	1.451383	122.02742	41.008133	44.546406	124.99659	42.1876735	22.9988945	123.512005	-72.4132375	3.5255655	119.161273
-9.266498	36.958004	123.164749	-15.141469	13.379998	121.330933	43.34362	1.535043	121.972656	41.012043	44.625954	124.942017	42.1778315	23.0804985	123.4573365	-72.4607695	3.6794975	119.2045295
-8.844442	36.473747	123.047424	-15.151169	13.506113	121.304634	43.315865	1.595202	121.897766	41.007641	44.703972	124.832153	42.161753	23.149587	123.3649595	-72.464091	3.862639	119.2443085
-8.339679	35.929924	122.889008	-15.136993	13.589152	121.240005	43.294403	1.652446	121.814308	40.999287	44.775776	124.657532	42.146845	23.214111	123.23592	-72.420831	3.964193	119.24409
-7.771358	35.271912	122.676254	-14.987697	13.632109	121.117508	43.276379	1.718952	121.694824	40.981548	44.835144	124.504128	42.1289635	23.277048	123.099476	-72.1043575	3.98717	119.13554
-7.235358	34.565952	122.445526	-15.147662	13.835276	121.14592	43.255192	1.800246	121.633759	40.937584	44.910389	124.291336	42.096388	23.3553175	122.9625475	-72.391712	4.3152345	119.3292925
-6.771281	33.822613	122.188774	-15.161421	13.961384	121.117699	43.24279	1.879505	121.631851	40.907158	45.002625	124.031296	42.074974	23.441065	122.8315735	-72.397816	4.481703	119.4038245
-6.105978	32.506577	121.738396	-15.0452	14.052218	121.022987	43.216423	2.010076	121.72184	40.83712	45.126648	123.570343	42.0267715	23.568362	122.6460915	-72.1171715	4.536074	119.3998825
-5.581306	31.532169	121.377945	-15.108021	14.157525	120.961891	43.229626	2.066679	121.797928	40.794888	45.174484	123.136292	42.012257	23.6205815	122.46711	-72.228299	4.6944685	119.456672
-5.104993	30.568769	120.929993	-15.167364	14.251886	120.831871	43.223145	2.12619	121.786835	40.709393	45.200527	122.617256	41.966269	23.6633585	122.2020455	-72.300997	4.8404135	119.4616965
-4.743492	29.633076	120.492981	-15.221226	14.324763	120.644531	43.178894	2.190011	121.676765	40.595032	45.20591	122.006821	41.886963	23.6979605	121.841793	-72.329415	4.9515655	119.447269
-4.300238	28.643726	119.975769	-15.292263	14.369183	120.415054	43.12056	2.196983	121.475471	40.462189	45.191719	121.328827	41.7913745	23.694351	121.402149	-72.3759005	5.044015	119.427959
-3.772198	27.612648	119.433342	-15.344834	14.377822	120.136414	43.030315	2.181576	121.130714	40.326767	45.152763	120.629013	41.678541	23.6671695	120.8798635	-72.368209	5.0884745	119.3929645
-3.345207	26.643267	118.911781	-15.408705	14.365283	119.814621	42.87001	2.123257	120.754555	40.194763	45.092087	119.91851	41.5323865	23.607672	120.3365325	-72.3497965	5.122894	119.2927095
-2.525589	25.183388	118.18174	-15.530676	14.380303	119.379135	42.597694	2.053775	120.315948	40.031811	45.011978	119.036316	41.3147525	23.5328765	119.676132	-72.3761045	5.2277295	119.082138
-1.878805	24.226557	117.963432	-15.609562	14.423062	119.143318	42.469944	2.034472	120.094887	39.953938	44.992558	118.656052	41.211941	23.513515	119.3754695	-72.431065	5.332609	118.9111665
-1.259894	23.323368	117.740036	-15.686864	14.490363	119.002739	42.339108	2.041632	119.967476	39.888859	44.987442	118.435394	41.1139835	23.514537	119.201435	-72.4877115	5.466189	118.804043
-0.713295	22.444954	117.713036	-15.751428	14.559184	118.938103	42.217861	2.096209	120.011093	39.863415	45.028809	118.425987	41.040638	23.562509	119.21854	-72.543494	5.555859	118.657666
-0.133468	21.624256	117.75856	-15.819947	14.646477	118.970695	42.136566	2.157182	120.217407	39.878532	45.0821	118.660904	41.007549	23.619641	119.4391555	-72.647443	5.673313	118.5022345
0.538699	20.792641	118.025223	-15.897017	14.74789	119.109413	42.099224	2.18597	120.638718	39.907246	45.141167	119.092415	41.003235	23.6635685	119.8655665	-72.797269	5.8322115	118.3532595
1.186284	20.019424	118.317558	-15.967989	14.872119	119.341812	42.106705	2.171732	121.314934	39.957584	45.215118	119.706741	41.0321445	23.693425	120.5108375	-72.9681225	6.050813	118.1727865
2.101163	18.900879	119.02343	-16.054478	15.102225	119.886932	42.253826	2.238413	122.598091	39.936844	45.334709	121.068153	41.095335	23.786561	121.833122	-73.204291	6.417889	117.940742
2.814111	18.152636	119.668732	-16.11191	15.314439	120.341766	42.492809	2.295416	123.636375	39.87915	45.493996	122.089912	41.1859795	23.894706	122.8631435	-73.4097995	6.734172	117.8203885
3.477002	17.464655	120.452438	-16.165268	15.528602	120.883408	42.739029	2.399286	124.859306	39.902939	45.762512	123.123756	41.320984	24.080899	123.991531	-73.65152	6.976305	117.775285
4.10972	16.818373	121.305038	-16.184156	15.752196	121.482155	43.030102	2.479399	126.220978	39.972797	46.105022	124.196861	41.5014495	24.2922105	125.2089195	-73.8697615	7.2121815	117.7553905
4.742548	16.19272	122.212662	-16.162725	15.973392	122.115265	43.633259	2.390611	127.577103	40.124157	46.467419	125.302849	41.878708	24.429015	126.439976	-74.204158	7.517769	117.790554
5.417695	15.510036	123.290573	-16.11198	16.166275	122.804626	43.886318	2.452581	129.121704	40.335854	46.798832	126.493919	42.111086	24.6257065	127.8078115	-74.335046	7.7068435	117.8014405
6.026572	14.879245	124.368057	-16.027195	16.305695	123.489738	44.091984	2.424226	130.673004	40.593311	46.98769	127.669632	42.3426475	24.705958	129.171318	-74.3970375	7.905432	117.808158
6.869659	14.046071	125.889191	-15.823009	16.436043	124.395683	44.342911	2.36916	132.972046	41.03886	47.175735	129.451538	42.6908855	24.7724475	131.211792	-74.3369035	8.0996385	117.579574
7.407715	13.544305	126.877739	-15.634091	16.536316	124.953827	44.47052	2.376531	134.409866	41.658062	47.148888	130.529602	43.064291	24.7627095	132.469734	-74.332473	8.3099225	117.43792
8.274179	12.907441	127.539047	-15.387936	16.647303	125.420151	44.643299	2.389492	135.833023	41.999004	47.241459	131.61142	43.3211515	24.8154755	133.7222215	-74.0970235	8.4791305	117.1180805
8.706857	12.42459	128.370911	-15.092002	16.73118	125.827858	44.792973	2.452101	137.036453	42.368546	47.307419	132.531479	43.5807595	24.87976	134.783966	-73.7647635	8.5826	116.87175
9.062855	12.018602	129.001907	-14.556532	16.677084	126.048485	44.918617	2.539775	137.852509	42.72718	47.34269	133.247986	43.8228985	24.9412325	135.5502475	-72.9359625	8.4129355	116.5467225
9.418613	11.627189	129.337997	-14.326909	16.778759	126.200058	45.053661	2.585365	138.393799	43.020508	47.372398	133.59935	44.0370845	24.9788815	135.9965745	-72.6909025	8.5786365	116.4035415
9.669703	11.301914	129.442001	-14.142264	16.877398	126.201942	45.19376	2.644361	138.552307	43.24889	47.441311	133.712646	44.221325	25.042836	136.1324765	-72.505853	8.71196	116.2714075
9.831106	10.944981	129.279068	-14.275137	17.145174	126.087044	45.329861	2.788225	138.399353	43.441628	47.492657	133.58783	44.3857445	25.140441	135.9935915	-72.9360185	9.149907	116.1804965
9.862762	10.77421	129.010788	-14.288932	17.186989	125.878677	45.345654	2.915122	138.004181	43.444363	47.54715	133.391541	44.3950085	25.231136	135.697861	-72.9728725	9.142842	116.059493
9.825064	10.621376	128.661423	-14.360249	17.235184	125.653671	45.336155	3.098704	137.451096	43.367016	47.624226	133.137344	44.3515855	25.361465	135.29422	-73.0720835	9.108903	116.013122
9.699879	10.482874	128.263504	-14.156228	17.140446	125.274017	45.269573	3.340396	136.835526	43.242374	47.715126	132.881454	44.2559735	25.527761	134.85849	-72.5684295	8.753131	115.689544
9.485507	10.359899	127.890038	-14.237277	17.267069	125.05928	45.206444	3.612137	136.251144	43.122177	47.875248	132.762772	44.1643105	25.7436925	134.506958	-72.6388645	8.7904455	115.611602
9.175595	10.228407	127.571144	-14.29103	17.432352	124.896812	45.195587	3.881344	135.776169	43.047462	48.04974	132.712341	44.1215245	25.965542	134.244255	-72.7035845	8.899162	115.549369
8.781878	10.078568	127.239883	-14.293263	17.625032	124.764763	45.186104	4.113903	135.330078	43.013279	48.202026	132.727753	44.0996915	26.1579645	134.0289155	-72.6862175	9.0920995	115.5006105
8.104134	9.855625	126.710701	-14.336061	17.965986	124.568115	45.253162	4.49786	134.373825	43.042404	48.420883	132.648254	44.147783	26.4593715	133.5110395	-72.819905	9.4726005	115.6251905
7.584388	9.660297	126.276588	-14.358232	18.21187	124.389732	45.324387	4.786401	133.579941	43.03027	48.559616	132.392426	44.1773285	26.6730085	132.9861835	-72.8937925	9.7507315	115.7932805
6.972369	9.445041	125.688126	-14.809564	18.706123	124.377396	45.434853	5.142746	132.484512	43.037403	48.744049	132.023193	44.236128	26.9433975	132.2538525	-73.855256	10.4688485	116.5009395
6.076551	9.367323	125.085571	-14.372808	18.658796	123.791992	45.503513	5.507493	131.143005	43.031353	48.860485	131.527679	44.267433	27.183989	131.335342	-73.013049	10.133603	116.248642
5.399954	9.031126	124.226891	-14.619875	18.958517	123.472252	44.878521	6.06015	130.147095	43.000786	48.917149	130.817566	43.9396535	27.4886495	130.4823305	-73.1794035	10.4283845	116.4621735
4.637498	8.63935	123.280884	-14.630964	19.088953	122.934769	45.474415	6.011881	128.513687	42.662952	49.13081	129.991638	44.0686835	27.5713455	129.2526625	-73.3306115	10.6065605	116.6168755
3.821641	8.239264	122.26622	-14.647393	19.188078	122.241356	45.292645	6.273036	127.09304	42.546162	49.200909	128.995361	43.9194035	27.7369725	128.0442005	-73.2141895	10.6391835	116.4385115
2.597406	7.469544	120.65284	-14.729893	19.37487	121.12738	44.783527	6.777243	125.31749	42.211185	49.321709	127.20932	43.497356	28.049476	126.263405	-72.957142	10.700264	115.991355
1.770594	6.857405	119.699516	-14.802424	19.547874	120.385658	44.633888	7.016644	124.199104	42.027222	49.437366	126.196793	43.330555	28.227005	125.1979485	-72.935403	10.868743	115.5733675
0.858867	6.225396	118.935303	-15.022886	19.739946	119.793831	44.474808	7.15773	123.363068	41.814224	49.492966	125.186172	43.144516	28.325348	124.27462	-73.190288	11.154544	115.313042
-0.041207	5.460404	118.376091	-15.007576	19.817276	119.208168	44.362411	7.185269	122.668144	41.619858	49.495514	124.378052	42.9911345	28.3403915	123.523098	-73.0062865	11.2941605	114.893238
-0.939911	4.653267	117.981506	-15.109258	19.881563	118.841087	44.232269	7.193604	122.196198	41.451832	49.454994	123.750893	42.8420505	28.324299	122.9735455	-73.0605665	11.438827	114.7086285
-1.810241	3.746081	117.728256	-15.214354	19.89204	118.60508	44.147308	7.165278	121.928558	41.308422	49.44524	123.234985	42.727865	28.305259	122.5817715	-73.156573	11.478821	114.6283885
-2.717479	2.870457	117.634499	-15.423183	19.900568	118.518829	44.076012	7.120224	121.713554	41.173828	49.338913	123.039154	42.62492	28.2295685	122.376354	-73.471286	11.5715675	114.661304
-4.045079	1.365971	117.596779	-15.415361	19.666145	118.407761	43.976318	6.909789	121.828369	41.003696	49.083729	122.944763	42.490007	27.996759	122.386566	-73.320729	11.335531	114.428956
-4.89745	0.293673	117.68161	-15.492786	19.485777	118.48867	43.929569	6.758769	121.913078	40.934441	48.946575	123.021088	42.432005	27.852672	122.467083	-73.417577	11.118882	114.510257
-5.79557	-0.720321	117.784409	-15.581398	19.323484	118.550636	43.856621	6.547202	121.971634	40.89043	48.777782	123.047783	42.3735255	27.662492	122.5097085	-73.5363215	10.984476	114.5915635
-6.702866	-1.812726	117.814133	-15.664186	19.176189	118.542648	43.746777	6.349802	121.908485	40.820229	48.608578	122.810654	42.283503	27.47919	122.3595695	-73.611875	10.873188	114.7257265
-7.57058	-2.895941	117.677536	-15.748564	19.05864	118.407356	43.585583	6.184466	121.623543	40.663124	48.43932	122.398163	42.1243535	27.311893	122.010853	-73.6214815	10.805387	114.803859
-8.464832	-3.973883	117.500099	-15.942897	19.044443	118.213058	43.409637	6.054895	121.295952	40.47316	48.265907	121.800934	41.9413985	27.160401	121.548443	-73.8271925	10.928485	114.877673
-9.361625	-5.003776	117.500031	-15.991775	18.963877	117.918571	43.265205	5.992085	121.033356	40.339012	48.140339	121.235229	41.8021085	27.066212	121.1342925	-73.7856585	10.861542	114.7028495
-10.535833	-6.6641	117.549179	-15.93249	18.788204	117.518677	43.133797	5.802881	121.013901	40.21954	47.940575	120.65284	41.6766685	26.871728	120.8333705	-73.5416485	10.70468	114.2039835
-11.352836	-7.735759	117.75222	-16.065928	18.6917	117.52784	43.084728	5.65893	121.173119	40.18026	47.790062	120.393097	41.632494	26.724496	120.783108	-73.76435	10.658904	114.272572
-12.107289	-8.776974	118.101288	-16.064375	18.513968	117.610657	43.07531	5.476658	121.320381	40.165501	47.648285	120.330917	41.6204055	26.5624715	120.825649	-73.7491555	10.4654645	114.395665
-12.85701	-9.851626	118.304039	-15.918371	18.263483	117.690002	43.087147	5.266477	121.484718	40.146049	47.496555	120.364357	41.616598	26.381516	120.9245375	-73.45334	10.14545	114.4554665
-13.536824	-10.88365	118.396881	-15.841413	18.027115	117.848923	43.085896	5.061532	121.650635	40.16943	47.369865	120.407333	41.627663	26.2156985	121.028984	-73.310489	9.8385315	114.668862
-14.218717	-11.89307	118.42334	-15.764296	17.803194	118.029663	43.059132	4.935406	121.741364	40.247211	47.288628	120.499626	41.6531715	26.112017	121.120495	-73.1817635	9.494371	114.938831
-14.897093	-12.878667	118.547165	-15.805307	17.657284	118.301949	43.059471	4.865536	121.779991	40.320595	47.243111	120.531822	41.690033	26.0543235	121.1559065	-73.300647	9.2602445	115.4479915
-15.860004	-14.294511	118.937424	-15.671679	17.466476	118.653999	43.132698	4.85616	121.82196	40.391201	47.223999	120.440994	41.7619495	26.0400795	121.131477	-73.1053075	8.8928725	116.176521
-16.483332	-15.159021	119.378571	-15.462719	17.355888	118.853012	43.213779	4.905797	121.897087	40.431126	47.241547	120.276436	41.8224525	26.073672	121.0867615	-72.7478905	8.638104	116.6192625
-16.991398	-16.038952	120.044746	-15.464875	17.36462	119.18148	43.348904	4.98532	121.976067	40.477077	47.27079	120.090149	41.9129905	26.128055	121.033108	-72.8427405	8.601185	117.329852
-17.360922	-17.036047	120.657639	-15.349892	17.311972	119.448486	43.515011	5.037513	122.145477	40.526203	47.286057	119.889343	42.020607	26.161785	121.01741	-72.720391	8.462159	117.879562
-17.875069	-17.845757	121.442535	-15.251761	17.260303	119.733574	43.670006	5.056091	122.318268	40.569565	47.273445	119.651329	42.1197855	26.164768	120.9847985	-72.6233075	8.355838	118.4823495
-18.335564	-18.592562	122.225235	-15.025403	17.10899	119.955276	43.780632	5.049984	122.45874	40.619614	47.208302	119.448044	42.200123	26.129143	120.953392	-72.250929	8.08883699999999	118.95716
-18.880787	-19.101477	122.978279	-14.955059	16.970018	120.266434	43.849068	4.967152	122.621468	40.65361	47.092312	119.342804	42.251339	26.029732	120.982136	-72.161457	7.910304	119.550732
-19.340641	-20.25663	123.720169	-14.914348	16.706194	120.765877	43.932041	4.745648	122.828819	40.725845	46.908329	119.42421	42.328943	25.8269885	121.1265145	-72.157639	7.5853995	120.4052395
-19.659986	-20.868546	123.853981	-15.017406	16.579157	121.130409	43.919998	4.527502	123.043655	40.779514	46.803669	119.660355	42.349756	25.6655855	121.352005	-72.384568	7.4927285	120.908813
-19.930582	-21.404318	123.753677	-14.857335	16.33049	121.33493	43.980438	4.341961	123.252998	40.868336	46.762726	120.012154	42.424387	25.5523435	121.632576	-72.139057	7.1086365	121.037284
-20.204622	-21.858189	123.590706	-14.820216	16.175917	121.619057	44.069187	4.247031	123.408279	40.97826	46.774952	120.487976	42.5237235	25.5109915	121.9481275	-72.1641555	6.8408425	121.2899865
-20.457762	-22.227627	123.496689	-14.798128	16.070547	121.87809	44.081211	4.228319	123.526657	41.042416	46.821262	120.827972	42.5618135	25.5247905	122.1773145	-72.1580695	6.6163035	121.5788655
-20.660786	-22.507498	123.576775	-14.789375	16.070248	122.054436	44.06567	4.305799	123.575066	41.024719	46.864048	120.86599	42.5451945	25.5849235	122.220528	-72.1239445	6.5555725	121.888344
NaN	NaN	NaN	-14.787425	16.188894	122.131813	44.081448	4.486993	123.524544	40.928391	46.979336	120.657936	42.5049195	25.7331645	122.09124	-72.0797695	6.6446235	122.172386
NaN	NaN	NaN	-14.87619	16.518259	122.149231	44.206982	4.825011	123.62574	40.804703	47.16135	120.116768	42.5058425	25.9931805	121.871254	-72.2582225	7.0433375	122.427208
NaN	NaN	NaN	-14.680639	16.586321	122.003471	44.359962	4.930402	123.850739	40.795986	47.209145	119.764435	42.577974	26.0697735	121.807587	-71.939252	7.1028685	122.199355
NaN	NaN	NaN	-14.776772	16.707354	122.009804	44.515079	4.915075	124.148918	40.814693	47.153786	119.423004	42.664886	26.0344305	121.785961	-72.21843	7.3802775	122.233647
NaN	NaN	NaN	-14.599888	16.581919	121.919205	44.574337	4.82844	124.406601	40.825283	47.029041	119.160774	42.69981	25.9287405	121.7836875	-71.899586	7.2350975	122.0547225
NaN	NaN	NaN	-14.591665	16.418818	121.973297	44.588924	4.689134	124.654877	40.854397	46.857746	119.006279	42.7216605	25.77344	121.830578	-71.9049905	7.064196	122.116016
NaN	NaN	NaN	-14.600613	16.214773	122.06675	44.572945	4.553966	124.859467	40.862717	46.723278	118.983948	42.717831	25.638622	121.9217075	-71.919057	6.790924	122.2117925
NaN	NaN	NaN	-14.644798	16.0054	122.182762	44.542492	4.423626	124.970367	40.834476	46.640026	119.110092	42.688484	25.531826	122.0402295	-71.97808	6.478974	122.3252945
-20.242825	-21.087339	126.425049	-14.74745	15.776901	122.33828	44.446491	4.323684	125.068413	40.770481	46.622295	119.427834	42.608486	25.4729895	122.2481235	-72.103386	6.0808125	122.4284365
-20.005299	-20.414083	126.082016	-14.81415	15.683595	122.428337	44.369202	4.31514	125.02636	40.720768	46.689064	119.704163	42.544985	25.502102	122.3652615	-72.173285	5.865088	122.4914125
-19.696064	-19.595747	125.581268	-14.889123	15.653189	122.49707	44.318027	4.320798	124.954941	40.670921	46.769737	120.0065	42.494474	25.5452675	122.4807205	-72.27272	5.7611105	122.5134195
-19.459169	-18.765259	125.162544	-14.934208	15.657717	122.549736	44.273155	4.374584	124.870911	40.651318	46.87822	120.379471	42.4622365	25.626402	122.625191	-72.3306525	5.689032	122.474281
-19.085291	-17.797094	124.579956	-14.951785	15.681055	122.573837	44.278435	4.416898	124.804512	40.668163	46.999466	120.822403	42.473299	25.708182	122.8134575	-72.376869	5.653928	122.3342165
-18.708374	-16.817894	124.022438	-14.957331	15.714486	122.570564	44.306316	4.463817	124.754021	40.696247	47.120674	121.317604	42.5012815	25.7922455	123.0358125	-72.4159435	5.6367265	122.1053155
-18.443439	-15.576447	123.47187	-14.954981	15.731544	122.557129	44.338737	4.519644	124.710968	40.72102	47.222103	121.879005	42.5298785	25.8708735	123.2949865	-72.4398405	5.5922145	121.8192715
-17.771053	-13.945349	122.638107	-14.964947	15.726098	122.555412	44.344009	4.53708	124.76503	40.755463	47.324417	122.75753	42.549736	25.9307485	123.76128	-72.47963	5.5214475	121.349544
-17.310833	-12.857244	122.151245	-14.994889	15.725017	122.541809	44.338833	4.521426	124.894287	40.798241	47.387272	123.362305	42.568537	25.954349	124.128296	-72.558315	5.495685	120.955322
-16.729628	-11.707301	121.736443	-15.012477	15.760836	122.49646	44.322212	4.480262	125.028168	40.865978	47.410557	123.952744	42.594095	25.9454095	124.490456	-72.619049	5.5762625	120.502464
-16.268398	-10.593403	121.359596	-15.038283	15.821891	122.390961	44.318279	4.395101	125.208176	40.943314	47.395741	124.480728	42.6307965	25.895421	124.844452	-72.7073625	5.748361	119.93747
-15.711344	-9.493687	121.028259	-15.061029	15.885888	122.262634	44.300125	4.312548	125.396851	41.003391	47.386074	124.94297	42.651758	25.849311	125.1699105	-72.773816	5.922465	119.3553575
-15.176632	-8.400945	120.792259	-15.083938	15.981179	122.127274	44.269798	4.243406	125.53688	41.042194	47.374432	125.386406	42.655996	25.808919	125.461643	-72.823872	6.153439	118.792905
-14.577383	-7.347805	120.522812	-15.082645	16.04405	121.994057	44.189625	4.199966	125.77475	41.07935	47.3722	125.748291	42.6344875	25.786083	125.7615205	-72.7997775	6.302017	118.2265935
-13.73105	-5.852569	120.327591	-15.096794	16.109013	121.889626	44.135422	4.143769	126.037575	41.165199	47.428303	126.388382	42.6503105	25.786036	126.2129785	-72.8438985	6.43199	117.5662735
-13.181005	-4.941986	120.245018	-15.102686	16.117378	121.865501	44.069992	4.049166	126.2985	41.212875	47.400558	126.784966	42.6414335	25.724862	126.541733	-72.8468055	6.509894	117.189269
-12.570161	-4.033757	120.168518	-15.114774	16.085512	121.880234	44.031136	3.942974	126.46595	41.276375	47.366516	127.19017	42.6537555	25.654745	126.82806	-72.8833035	6.516279	116.932408
-12.081591	-3.225953	120.16581	-15.125889	16.027536	121.926544	43.959869	3.876472	126.600754	41.307095	47.304764	127.548386	42.633482	25.590618	127.07457	-72.88526	6.464454	116.778518
-11.53859	-2.438257	120.187889	-15.282061	16.04845	122.040794	43.938068	3.804411	126.725235	41.322483	47.254333	127.836082	42.6302755	25.529372	127.2806585	-73.1943975	6.567528	116.8009295
-11.052896	-1.755428	120.193771	-15.158598	15.918358	121.980682	43.952412	3.72324	126.786247	41.342907	47.20496	128.08136	42.6476595	25.4641	127.4338035	-72.9648555	6.372616	116.5275605
-10.674072	-1.041645	120.252037	-15.191537	15.867002	121.939026	43.951355	3.641333	126.768349	41.335869	47.135609	128.223633	42.643612	25.388471	127.495991	-73.026686	6.345533	116.382061
-9.955445	-0.194461	120.074142	-15.224697	15.777373	121.748566	43.9016	3.541444	126.636055	41.321037	47.039871	128.24556	42.6113185	25.2906575	127.4408075	-73.0607125	6.2640885	116.0563245
-9.448488	0.260969	119.94014	-15.235008	15.731698	121.574928	43.895493	3.486276	126.496422	41.290676	46.979488	128.189758	42.5930845	25.232882	127.34309	-73.0631005	6.230514	115.806766
-9.040848	0.69893	119.810013	-15.238054	15.685636	121.410706	43.899353	3.447554	126.374474	41.253502	46.933819	128.111786	42.5764275	25.1906865	127.24313	-73.0525355	6.1805855	115.578282
-8.658816	1.011124	119.738976	-15.237289	15.634356	121.286819	43.901833	3.406336	126.296982	41.248943	46.901466	128.060333	42.575388	25.153901	127.1786575	-73.049966	6.114811	115.3949805
-8.305899	1.234419	119.764175	-15.222383	15.577559	121.217438	43.919369	3.349941	126.280846	41.24725	46.839905	128.059296	42.5833095	25.094923	127.170071	-73.0280755	6.060195	115.264805
-7.949462	1.416078	119.801628	-15.347036	15.597447	121.251205	43.94841	3.264966	126.33934	41.258057	46.775116	128.080948	42.6032335	25.020041	127.210144	-73.2973055	6.174853	115.292266
-7.628947	1.554035	119.86235	-15.369086	15.547411	121.267426	43.962307	3.191481	126.396088	41.250607	46.724361	128.107544	42.606457	24.957921	127.251816	-73.344629	6.136901	115.283036
-7.181957	1.602448	119.944252	-15.244961	15.40556	121.218201	43.947861	3.100064	126.481522	41.256729	46.623775	128.083664	42.602295	24.8619195	127.282593	-73.092217	5.9492005	115.153809
-6.903394	1.541768	119.968285	-15.221736	15.351212	121.172859	43.960239	2.997934	126.519791	41.29533	46.542789	128.026611	42.6277845	24.7703615	127.273201	-73.0712565	5.9320625	115.072517
-6.651868	1.436764	119.956459	-15.362331	15.365674	121.182777	43.948978	2.898616	126.509178	41.320545	46.448933	127.929977	42.6347615	24.6737745	127.2195775	-73.3594235	6.0575735	115.1459765
-6.462441	1.292247	119.92334	-15.352779	15.321049	121.08091	43.931	2.803112	126.484558	41.33847	46.348152	127.798439	42.634735	24.575632	127.1414985	-73.340293	6.066466	115.0203215
-6.283946	1.064319	119.834053	-15.224789	15.219615	120.911583	43.918339	2.728452	126.423035	41.337528	46.251976	127.62011	42.6279335	24.490214	127.0215725	-73.0775115	5.949016	114.8015935
-6.156776	0.803339	119.7631	-15.191857	15.169141	120.824219	43.900364	2.672447	126.372002	41.324532	46.170406	127.417839	42.612448	24.4214265	126.8949205	-72.996162	5.9168555	114.7535175
-6.133871	0.532038	119.762634	-15.171618	15.13273	120.744766	43.885651	2.63284	126.361778	41.325611	46.082287	127.205956	42.605631	24.3575635	126.783867	-72.948867	5.9078965	114.705665
-6.130239	0.070363	119.758919	-15.112342	15.0587	120.632065	43.902691	2.545891	126.485191	41.342579	45.97665	126.898811	42.622635	24.2612705	126.692001	-72.847319	5.8561295	114.572129
-6.251236	-0.224996	119.822548	-15.204875	15.104905	120.633446	43.932663	2.468186	126.656815	41.367569	45.919621	126.709892	42.650116	24.1939035	126.6833535	-73.059866	6.0159065	114.5835385
-6.513421	-0.479539	120.010361	-15.165699	15.10404	120.590248	43.961842	2.410326	126.885513	41.411106	45.858688	126.519035	42.686474	24.134507	126.702274	-73.017872	6.073573	114.478222
-6.747577	-0.777646	120.184364	-15.140398	15.091779	120.580162	44.353737	2.150903	126.952614	41.445194	45.787449	126.36676	42.8994655	23.969176	126.659687	-73.1802615	6.214382	114.500637
-7.035805	-1.054363	120.361153	-15.113832	15.061628	120.581909	44.387325	2.05626	127.22509	41.50264	45.683514	126.245033	42.9449825	23.869887	126.7350615	-73.1726465	6.253369	114.4287565
-7.382447	-1.321638	120.540977	-15.100555	14.992317	120.604858	44.420822	1.952135	127.491447	41.543762	45.577915	126.161827	42.982292	23.765025	126.826637	-73.183402	6.219609	114.383079
-7.767483	-1.607656	120.625641	-15.092796	14.924368	120.623077	44.429276	1.851971	127.700401	41.572655	45.472721	126.109406	43.0009655	23.662346	126.9049035	-73.1865575	6.18639	114.3412505
-8.369314	-1.970677	120.594635	-14.965918	14.715486	120.565773	44.441025	1.678926	127.866257	41.576302	45.304554	126.045677	43.0086635	23.49174	126.955967	-72.9404995	5.939232	114.175579
-8.902975	-2.109742	120.552017	-15.10414	14.657728	120.627144	44.405708	1.558993	127.87973	41.579853	45.180946	126.026688	42.9927805	23.3699695	126.953209	-73.2010605	5.9454865	114.301079
-9.533298	-2.15082	120.528969	-15.104689	14.564486	120.603355	44.39233	1.433827	127.818146	41.58741	45.059494	126.022995	42.98987	23.2466605	126.9205705	-73.199248	5.8823115	114.2861395
-10.155904	-2.150089	120.452713	-14.968731	14.417542	120.505836	44.370358	1.320523	127.720009	41.593288	44.955196	126.046562	42.981823	23.1378595	126.8832855	-72.919285	5.6972245	114.1283865
-10.771784	-2.093929	120.319321	-14.96337	14.390922	120.498726	44.349525	1.249389	127.63932	41.616291	44.874973	126.104752	42.982908	23.062181	126.872036	-72.909648	5.719663	114.125416
-11.353859	-2.071553	120.115723	-14.963203	14.405693	120.505226	44.332462	1.219415	127.56665	41.643532	44.834534	126.178535	42.987997	23.0269745	126.8725925	-72.914403	5.7844115	114.1378595
-12.040269	-1.911397	119.989418	-14.965757	14.438869	120.519493	44.330166	1.201928	127.460754	41.661903	44.811157	126.275131	42.9960345	23.0065425	126.8679425	-72.9275485	5.8711955	114.1710435
-13.221087	-1.661046	119.713165	-14.953669	14.492759	120.52002	43.715702	1.478811	127.471748	41.673309	44.770275	126.462265	42.6945055	23.124543	126.9670065	-72.6018435	5.860975	114.0730335
-14.03064	-1.450988	119.52832	-14.948164	14.491555	120.500587	43.974434	1.317577	127.185287	41.68219	44.719006	126.615288	42.828312	23.0182915	126.9002875	-72.72464	5.9648185	114.1008865
-14.862119	-1.194895	119.280258	-14.951324	14.461668	120.464661	43.98143	1.245983	126.930191	41.694077	44.646282	126.779602	42.8377535	22.9461325	126.8548965	-72.7404015	5.9772035	114.0744255
-15.720741	-0.966892	119.032097	-14.947939	14.415418	120.418465	43.981022	1.178253	126.712822	41.712646	44.581635	126.910255	42.846834	22.879944	126.8115385	-72.742712	5.950892	114.0253915
-16.614826	-0.680276	118.788055	-15.032887	14.417057	120.444153	43.921989	1.170397	126.507591	41.735645	44.534435	127.041969	42.828817	22.852416	126.77478	-72.894591	5.981698	114.113526
-17.58123	-0.448858	118.616058	-15.021433	14.382023	120.442795	43.898289	1.150964	126.333878	41.767548	44.488308	127.151505	42.8329185	22.819636	126.7426915	-72.8757845	5.94441	114.1428985
-18.499826	-0.1939	118.541893	-14.892668	14.306979	120.412125	43.896149	1.127837	126.229309	41.779259	44.459873	127.211777	42.837704	22.793855	126.720543	-72.62304	5.820103	114.103707
-20.016218	0.185747	118.536781	-14.993625	14.357442	120.557274	43.890659	1.110368	126.107834	41.791615	44.4114	127.208076	42.841137	22.760884	126.657955	-72.828387	5.954	114.456593
-21.043871	0.444362	118.551208	-14.854515	14.285074	120.55558	43.880955	1.109914	126.050758	41.806503	44.367088	127.141747	42.843729	22.738501	126.5962525	-72.552759	5.831647	114.5149075
-22.136368	0.652348	118.636345	-14.964077	14.32341	120.695206	43.891823	1.101806	126.018433	41.803387	44.344593	127.020058	42.847605	22.7231995	126.5192455	-72.775759	5.9236205	114.8711665
-23.175911	0.897393	118.781639	-14.814939	14.22168	120.72226	43.911709	1.120128	125.945595	41.787315	44.32452	126.81546	42.849512	22.722324	126.3805275	-72.47939	5.721036	115.0639925
-24.290918	1.126708	119.002281	-14.924882	14.259826	120.887733	43.934265	1.161944	125.785637	41.712124	44.304314	126.397827	42.8231945	22.733129	126.091732	-72.6729585	5.786523	115.683734
-25.390652	1.372735	119.237877	-14.899063	14.236524	120.984741	43.931385	1.263741	125.504326	41.650455	44.330521	125.859894	42.79092	22.797131	125.68211	-72.589046	5.675917	116.287372
-26.500065	1.596926	119.600761	-14.710032	14.10412	121.053078	43.916874	1.396263	125.157379	41.582661	44.309204	125.310181	42.7497675	22.8527335	125.23378	-72.1698315	5.3555065	116.872376
-27.965473	1.866435	120.128128	-14.761458	14.029558	121.399818	43.9137	1.408961	124.883255	41.44257	44.187183	124.537659	42.678135	22.798072	124.710457	-72.201051	5.261044	118.089179
-29.240974	2.313927	120.640144	-14.762029	13.970926	121.646927	43.963608	1.401597	124.773277	41.371044	44.116364	124.13237	42.667326	22.7589805	124.4528235	-72.191384	5.1828715	118.8410305
-30.35675	2.655043	121.076653	-14.631921	13.849342	121.816841	43.96434	1.414746	124.774261	41.275826	44.061409	123.739265	42.620083	22.7380775	124.256763	-71.883925	4.9606065	119.376919
-31.385527	3.057522	121.453011	-14.675744	13.814656	121.978775	43.928249	1.426777	124.733498	41.148758	44.0355	123.34362	42.5385035	22.7311385	124.038559	-71.8899915	4.8981735	119.918991
-32.461372	3.498952	121.711769	-14.733298	13.771284	122.070313	43.895973	1.452366	124.593262	41.020817	43.992661	122.982361	42.458395	22.7225135	123.7878115	-71.924991	4.8200545	120.3528145
-33.473289	4.023566	121.830437	-14.789973	13.713161	122.090004	43.809132	1.468658	124.491226	40.885181	43.942936	122.584763	42.3471565	22.705797	123.5379945	-71.9271025	4.720525	120.6420135
-34.479408	4.57679	121.903229	-14.863563	13.645861	122.045479	44.067417	1.31115	124.073372	40.763794	43.957119	122.245476	42.4156055	22.6341345	123.159424	-72.1427315	4.6575875	120.931534
-35.8274	5.522753	121.87439	-14.970277	13.542403	121.968307	43.602604	1.490491	123.758247	40.607384	43.954556	121.940765	42.104994	22.7225235	122.849506	-72.045548	4.3622825	121.087108
-36.706657	6.240786	121.908165	-15.031332	13.482083	121.96772	43.509285	1.488556	123.440147	40.504005	43.984325	121.811935	42.006645	22.7364405	122.626041	-72.069309	4.2277255	121.309399
-37.524807	7.051052	122.027946	-15.084861	13.456853	122.02549	43.4006	1.562635	123.002243	40.404503	44.057716	121.774307	41.9025515	22.8101755	122.388275	-72.0722735	4.1035305	121.662705
-38.260765	7.839889	122.271072	-15.126822	13.467228	122.133255	43.275909	1.695717	122.59922	40.313145	44.168343	121.807121	41.794527	22.93203	122.2031705	-72.048171	4.002426	122.0633395
-38.922234	8.707239	122.482933	-15.140566	13.526304	122.275185	43.143055	1.866672	122.360161	40.266014	44.328453	121.963203	41.7045345	23.0975625	122.161682	-71.9856665	3.9550455	122.388688
-39.548336	9.654875	122.698318	-15.151299	13.629061	122.43602	43.089588	2.035216	122.256027	40.278267	44.496174	122.244942	41.6839275	23.265695	122.2504845	-71.9865255	3.992427	122.6215555
-40.072094	10.629647	122.843399	-15.314369	13.823623	122.681938	43.11488	2.196623	122.265228	40.29768	44.668049	122.589127	41.70628	23.432336	122.4271775	-72.335018	4.21491	122.9366985
-40.734833	11.982401	123.048172	-15.155025	13.90806	122.748375	43.144852	2.448737	122.281441	40.291214	44.945042	122.969505	41.718033	23.6968895	122.625473	-72.028083	4.1192305	122.871277
-40.940643	12.776393	123.065277	-15.192199	13.997839	122.758316	43.136024	2.60693	122.138611	40.231873	45.088516	123.093163	41.6839485	23.847723	122.615887	-72.0683465	4.147955	122.900745
-41.18948	13.679643	123.004135	-15.231806	14.034804	122.678101	43.119682	2.737659	121.883713	40.149715	45.197956	123.089478	41.6346985	23.9678075	122.4865955	-72.0983105	4.1018005	122.8696065
-41.602528	14.695229	123.047127	-15.264738	14.029375	122.551384	43.129894	2.831274	121.547081	40.059628	45.281902	123.037758	41.594761	24.056588	122.2924195	-72.124237	4.002162	122.8103485
-41.702061	15.527494	122.982178	-15.286735	13.997179	122.39872	43.131802	2.89271	121.241119	39.965473	45.322563	122.993828	41.5486375	24.1076365	122.1174735	-72.1221075	3.8867215	122.6799665
-41.76907	16.317577	122.896072	-15.302101	13.964534	122.255119	43.097145	2.932439	121.031174	39.91396	45.345924	122.952965	41.5055525	24.1391815	121.9920695	-72.1097545	3.7898865	122.5181685
-41.748695	17.089661	122.887245	-15.326267	13.936491	122.183357	43.066849	2.958813	120.876839	39.860229	45.36203	122.929451	41.463539	24.1604215	121.903145	-72.116073	3.7125605	122.463569
-41.520329	18.237076	122.938538	-15.382598	13.906342	122.188698	43.057175	2.985635	120.80085	39.766926	45.402836	122.958061	41.4120505	24.1942355	121.8794555	-72.1772465	3.6184485	122.4979405
-41.303207	18.920938	123.068085	-15.599254	13.993602	122.37661	43.047585	3.018265	120.881271	39.726307	45.439682	122.989151	41.386946	24.2289735	121.935211	-72.585454	3.7582305	122.818009
-40.794758	19.400885	123.124298	-15.428996	13.868086	122.362053	43.064983	3.036475	121.001305	39.670204	45.486839	123.041046	41.3675935	24.261657	122.0211755	-72.2255855	3.474515	122.7029305
-40.560612	20.106916	123.226845	-15.461765	13.834455	122.440948	43.086475	3.046108	121.140625	39.621094	45.513596	123.045074	41.3537845	24.279852	122.0928495	-72.2773145	3.389058	122.7890465
-40.093513	20.679392	123.239456	-15.483234	13.80486	122.486671	43.086945	3.064335	121.279457	39.584774	45.541729	122.99099	41.3358595	24.303032	122.1352235	-72.3023275	3.306688	122.8381185
-39.596592	21.183823	123.16214	-15.484921	13.779426	122.494087	43.094097	3.066062	121.39801	39.553116	45.557213	122.906815	41.3236065	24.3116375	122.1524125	-72.2934485	3.2472145	122.8357615
-39.003426	21.632681	123.040901	-15.477533	13.744375	122.470772	43.117859	3.062937	121.509003	39.527042	45.559605	122.794449	41.3224505	24.311271	122.151726	-72.2775165	3.177479	122.789818
-37.976139	22.265173	122.839592	-15.431413	13.660312	122.393814	43.172657	3.030363	121.680832	39.501385	45.553108	122.618744	41.337021	24.2917355	122.149788	-72.199847	3.0288885	122.63784
-37.221603	22.586426	122.683311	-15.423477	13.596609	122.346329	43.208767	3.020617	121.824554	39.507259	45.546509	122.491432	41.358013	24.283563	122.157993	-72.204967	2.909655	122.534665
-36.402557	22.907488	122.510979	-15.374138	13.526474	122.29834	43.250408	2.995362	122.031342	39.512306	45.51609	122.36673	41.381357	24.255726	122.199036	-72.129633	2.797222	122.397644
-35.543617	23.207254	122.313622	-15.326476	13.456878	122.300766	43.308811	2.940532	122.363068	39.557697	45.444691	122.260521	41.433254	24.1926115	122.3117945	-72.086206	2.7211445	122.2897375
-34.591274	23.467779	122.135315	-15.425615	13.453895	122.422806	43.355412	2.864655	122.854462	39.650402	45.399696	122.193565	41.502907	24.1321755	122.5240135	-72.354137	2.7756145	122.3215985
-33.647034	23.73007	121.931931	-15.367126	13.395505	122.495316	43.453072	2.781451	123.469147	39.756062	45.342525	122.149086	41.604567	24.061988	122.8091165	-72.338819	2.729022	122.1815155
-32.641602	23.934544	121.691284	-15.148354	13.249429	122.496452	43.598381	2.678676	124.199554	39.867531	45.28146	122.201279	41.732956	23.980068	123.2004165	-72.029664	2.51879	121.7924875
-31.067375	24.311552	121.249687	-15.022473	13.142983	122.640373	43.852028	2.47667	125.557587	40.125759	45.153553	122.506699	41.9888935	23.8151115	124.032143	-72.0338395	2.4708545	121.248603
-29.960218	24.566498	121.009018	-14.919032	13.034783	122.761513	44.017372	2.280951	126.589539	40.376324	45.02047	122.865845	42.196848	23.6507105	124.727692	-72.034912	2.4188555	120.795334
-28.872097	24.850145	120.85965	-14.806947	12.892973	122.922722	44.578407	1.878536	127.355705	40.616825	44.887234	123.242043	42.597616	23.382885	125.298874	-72.21151	2.403061	120.54657
-27.738146	25.11627	120.823334	-14.697784	12.721673	123.128952	44.758148	1.668823	128.153671	40.878647	44.716423	123.620522	42.8183975	23.192623	125.8870965	-72.2139655	2.250723	120.3708075
-26.664139	25.495089	120.7631	-14.556638	12.55117	123.305443	44.90926	1.468539	128.892334	41.134544	44.539513	123.944626	43.021902	23.004026	126.41848	-72.135178	2.098314	120.192406
-25.560055	25.88378	120.702637	-14.424857	12.389417	123.428322	45.051792	1.307828	129.455704	41.343212	44.402149	124.223686	43.197502	22.8549885	126.839695	-72.047216	1.9238455	120.016949
-24.475626	26.384958	120.671501	-14.31717	12.27862	123.512688	45.203072	1.176343	129.821564	41.519691	44.29612	124.437691	43.3613815	22.7362315	127.1296275	-71.9957215	1.8210085	119.8957485
-22.73493	27.087957	120.510231	-14.188083	12.19402	123.499977	45.355667	1.124632	130.124557	41.643379	44.265301	124.595734	43.499523	22.6949665	127.3601455	-71.875689	1.6930735	119.6398085
-21.941156	27.859711	120.504532	-14.122941	12.198196	123.455086	45.425781	1.19058	130.088562	41.701828	44.331573	124.658218	43.5638045	22.7610765	127.37339	-71.8096865	1.6353155	119.536782
-20.945498	28.616121	120.481491	-13.821348	12.110562	123.276993	45.507553	1.30452	129.955887	41.734314	44.472637	124.693512	43.6209335	22.8885785	127.3246995	-71.2636295	1.3325455	119.2292865
-19.784374	29.278881	120.422623	-14.248325	12.527342	123.427292	45.588242	1.470019	129.683762	41.77702	44.674095	124.7715	43.682631	23.072057	127.227631	-72.179281	1.982627	119.626953
-19.319988	30.499289	120.711914	-14.095478	12.605675	123.210884	45.688042	1.668297	129.252899	41.838013	44.893066	124.872032	43.7630275	23.2806815	127.0624655	-71.9539835	1.9306685	119.3593025
-18.175756	31.258137	120.630302	-13.866931	12.689816	122.954704	45.805767	1.901156	128.617996	41.87056	45.136929	124.981773	43.8381635	23.5190425	126.7998845	-71.5720255	1.8605895	119.1095235
-17.264629	32.241749	120.807014	-13.815994	12.897663	122.774231	45.881138	2.183434	127.795555	41.865925	45.389675	125.067093	43.8735315	23.7865545	126.431324	-71.5055195	2.0087715	119.117138
-15.968964	33.774521	121.201958	-13.688684	13.254328	122.428741	45.490421	2.895259	126.657852	41.865437	45.864998	125.18557	43.677929	24.3801285	125.921711	-71.055297	2.1285275	118.935771
-15.100686	34.801571	121.494987	-13.634682	13.514548	122.17662	45.419891	3.280582	125.718987	41.867989	46.198936	125.267288	43.64394	24.739759	125.4931375	-70.913304	2.289337	118.8601025
-14.210707	35.801659	121.808113	-13.584953	13.805108	121.923843	45.311092	3.669347	124.820641	41.833103	46.514072	125.309837	43.5720975	25.0917095	125.065239	-70.7420035	2.5185065	118.782447
-13.331644	36.756828	122.105278	-13.538824	14.135019	121.659645	45.239559	4.09972	124.000656	41.798027	46.871681	125.35199	43.518793	25.4857005	124.676323	-70.596441	2.7843375	118.642967
-12.450336	37.692017	122.319077	-13.478926	14.494074	121.421623	45.137169	4.56467	123.409691	41.800163	47.259159	125.398911	43.468666	25.9119145	124.404301	-70.426518	3.0762335	118.438945
-11.520874	38.580826	122.459244	-13.446684	14.897675	121.241821	45.162849	5.040629	122.905525	41.803768	47.659195	125.480019	43.4833085	26.349912	124.192772	-70.3766765	3.445438	118.29087
-10.556633	39.37043	122.526657	-13.430478	15.296366	121.088882	45.167793	5.415223	122.722244	41.804253	48.012016	125.530098	43.486023	26.7136195	124.126171	-70.346979	3.8791125	118.051593
-9.15883	40.373447	122.590721	-13.404107	15.868512	121.014252	45.265083	5.954784	122.844521	41.841343	48.552143	125.690582	43.553213	27.2534635	124.2675515	-70.361427	4.4835605	117.7609525
-8.191846	40.947514	122.580627	-13.395566	16.181044	121.033119	45.429703	6.210985	123.065201	41.843945	48.851204	125.82058	43.636824	27.5310945	124.4428905	-70.427956	4.8309935	117.6233475
-7.158875	41.403244	122.579109	-13.391418	16.404846	121.099174	45.581211	6.370013	123.367035	41.849522	49.090439	125.904846	43.7153665	27.730226	124.6359405	-70.4982025	5.079466	117.5624075
-6.187116	41.727509	122.59903	-13.355356	16.567118	121.185661	45.701172	6.478552	123.739326	41.913654	49.272202	126.01162	43.807413	27.875377	124.875473	-70.518125	5.258859	117.495849
-5.242974	41.987057	122.631035	-13.313866	16.67959	121.290413	45.824127	6.557276	124.139664	41.988991	49.402046	126.160179	43.906559	27.979661	125.1499215	-70.534291	5.379519	117.4309045
-4.250798	42.129044	122.619263	-13.403255	16.828077	121.428169	45.957294	6.580111	124.52626	42.068401	49.515972	126.298569	44.0128475	28.0480415	125.4124145	-70.8193575	5.6081125	117.4439235
-3.241702	42.231415	122.61441	-13.25544	16.855783	121.413544	46.069092	6.568011	124.906746	42.124153	49.610809	126.428497	44.0966225	28.08941	125.6676215	-70.6075025	5.622156	117.1594665
-1.805518	42.21188	122.636642	-13.182595	16.989923	121.479568	46.22823	6.59603	125.460205	42.250626	49.725002	126.65583	44.239428	28.160516	126.0580175	-70.604618	5.81933	116.9011185
-0.926578	42.17461	122.719017	-13.136758	17.131716	121.541855	46.323959	6.676675	125.785027	42.319965	49.826096	126.87796	44.321962	28.2513855	126.3314935	-70.595478	6.0120465	116.7522165
-0.011621	42.041225	122.804329	-13.059168	17.283882	121.588394	46.434002	6.759319	126.125778	42.382011	49.944054	127.13269	44.4080065	28.3516865	126.629234	-70.5263425	6.2160775	116.547554
1.125666	41.749908	122.862602	-13.1246	17.527485	121.711708	46.523075	6.86321	126.475159	42.448277	50.102036	127.436234	44.485676	28.482623	126.9556965	-70.734876	6.572347	116.4677195
1.902461	41.497059	123.147675	-12.933382	17.658911	121.719658	46.956982	6.773582	126.643501	42.545994	50.234615	127.828934	44.751488	28.5040985	127.2362175	-70.618252	6.8137235	116.2030985
2.346848	41.350433	123.486778	-12.958927	17.888428	121.882309	47.004227	6.858682	126.997055	42.658607	50.370121	128.25238	44.831417	28.6144015	127.6247175	-70.749271	7.1624545	116.1399005
3.360103	40.848927	123.672554	-12.82933	18.036493	121.965981	47.033272	6.905975	127.340111	42.796204	50.479706	128.692337	44.914738	28.6928405	128.016224	-70.573398	7.3801455	115.915738
4.335493	40.237694	124.021744	-12.644781	18.324545	122.021721	47.114693	7.011932	127.730942	43.007557	50.635605	129.322876	45.061125	28.8237685	128.526909	-70.350687	7.8253215	115.516533
4.935854	39.738689	124.164055	-12.619845	18.540726	122.020706	46.579323	7.377612	128.125031	43.128799	50.737274	129.667908	44.854061	29.057443	128.8964695	-70.093751	8.024009	115.1449425
5.353361	39.17115	124.283775	-12.489989	18.714195	121.900917	46.593163	7.458097	128.226654	43.243904	50.805252	129.887848	44.9185335	29.1316745	129.057251	-69.8985115	8.2967155	114.744583
5.854573	38.560825	124.145935	-12.455871	18.902271	121.76162	46.587845	7.520074	128.271698	43.327541	50.8452	129.934448	44.957693	29.182637	129.103073	-69.869435	8.621905	114.420167
6.141116	37.919647	123.971191	-12.509916	19.078188	121.581825	47.115139	7.29813	127.989784	43.359158	50.876278	129.854721	45.2371485	29.087204	128.9222525	-70.2569805	9.069172	114.2413975
6.441972	37.21497	123.589584	-12.517794	19.205574	121.320999	47.038975	7.389729	127.810165	43.34877	50.895645	129.626541	45.1938725	29.142687	128.718353	-70.2294605	9.26846099999999	113.923645
6.307342	36.572922	123.318947	-12.515384	19.304689	121.040741	46.96804	7.432311	127.565598	43.29554	50.931572	129.294525	45.13179	29.1819415	128.4300615	-70.162558	9.4274365	113.6514205
6.45716	35.247486	122.732391	-12.684056	19.424391	120.757164	46.817364	7.501526	127.112328	43.135948	50.952278	128.659027	44.976656	29.226902	127.8856775	-70.344768	9.62188	113.6286505
6.412743	34.360771	122.339401	-12.798569	19.467726	120.587067	46.169968	7.808042	126.966454	42.988464	50.929306	128.223389	44.579216	29.368674	127.5949215	-70.176354	9.566778	113.5792125
6.285988	33.444405	122.013367	-12.846231	19.460258	120.430168	46.601997	7.536527	126.458778	42.81966	50.863045	127.803162	44.7108285	29.199786	127.13097	-70.4032905	9.72073	113.729366
6.117614	32.407421	121.729233	-13.024172	19.471888	120.410133	46.487118	7.528666	126.223114	42.688095	50.808601	127.442589	44.5876065	29.1686335	126.8328515	-70.6359505	9.7751425	113.9874145
5.834687	31.371508	121.554375	-13.090613	19.458345	120.394218	46.007797	7.670882	126.170921	42.548653	50.72316	127.122963	44.278225	29.197021	126.646942	-70.459451	9.719669	114.141494
5.493073	30.348551	121.381912	-13.307995	19.494675	120.524452	45.905678	7.619103	125.947678	42.356434	50.636379	126.737045	44.131056	29.127741	126.3423615	-70.747046	9.861609	114.7065425
5.100517	29.333242	121.216133	-13.460655	19.518366	120.625923	45.697437	7.590381	125.683762	42.146164	50.580788	126.228729	43.9218005	29.0855845	125.9562455	-70.8431105	9.9511475	115.2956005
4.357133	27.740156	120.826302	-13.846822	19.589687	120.753792	45.27071	7.638848	124.75985	41.829937	50.570763	125.015045	43.5503235	29.1048055	124.8874475	-71.2439675	10.0745685	116.6201365
3.814281	26.669682	120.381844	-14.107594	19.599489	120.690895	44.958275	7.589449	123.849472	41.543293	50.462669	123.994217	43.250784	29.026059	123.9218445	-71.465972	10.172919	117.4599455
3.279741	25.634285	119.85862	-14.309742	19.595045	120.527565	44.645348	7.526604	122.901367	41.221176	50.355495	122.832893	42.933262	28.9410495	122.86713	-71.552746	10.2490405	118.188
2.728444	24.654411	119.365181	-14.459607	19.558495	120.298981	44.378517	7.524069	121.917328	41.004726	50.284946	121.881424	42.6916215	28.9045075	121.899376	-71.6108355	10.2124825	118.698586
2.19758	23.607224	119.003059	-14.551447	19.487099	120.08815	44.17704	7.470842	121.255234	40.899101	50.137585	121.314346	42.5380705	28.8042135	121.28479	-71.6409645	10.1699845	118.89151
1.683404	22.613222	118.832794	-14.619724	19.369261	119.921555	44.134159	7.286178	120.979523	40.898861	50.010468	121.005524	42.51651	28.648323	120.9925235	-71.755958	10.090199	118.8505865
1.162121	21.672544	118.724213	-14.652846	19.255138	119.796982	44.137856	7.086636	120.830933	40.91095	49.914589	120.947563	42.524403	28.5006125	120.889248	-71.830095	10.0096635	118.704716
0.457499	20.317987	118.743279	-14.663045	19.103708	119.802391	44.101635	6.967869	120.730698	40.941532	49.830212	121.087418	42.5215835	28.3990405	120.909058	-71.8476735	9.8083755	118.695724
-0.012306	19.400957	118.818153	-14.687016	19.032595	119.88076	44.138302	6.853539	120.946571	40.979027	49.791481	121.291641	42.5586645	28.32251	121.119106	-71.9326965	9.74268	118.642414
-0.481085	18.501913	119.042778	-14.706143	18.986958	120.027832	44.253532	6.748681	121.320068	41.037254	49.772003	121.685425	42.645393	28.260342	121.5027465	-72.057679	9.713574	118.5529175
-0.971549	17.660082	119.297516	-14.775136	18.926552	120.181038	44.337597	6.616557	121.797012	41.118458	49.727776	122.081436	42.7280275	28.1721665	121.939224	-72.2782995	9.6809375	118.422852
-1.442501	16.791569	119.451813	-14.876194	18.850117	120.296738	44.308041	6.437325	122.161865	41.115681	49.638878	122.281311	42.711861	28.0381015	122.221588	-72.464249	9.6621325	118.371888
-1.958827	15.951502	119.477699	-15.009327	18.733397	120.297264	44.169811	6.254488	122.245728	41.017731	49.463474	122.298752	42.593771	27.858981	122.27224	-72.612425	9.607813	118.322288
-2.474184	15.046515	119.321976	-15.151417	18.567301	120.164803	43.968563	6.050964	122.129181	40.917053	49.233829	122.168922	42.442808	27.6423965	122.1490515	-72.745642	9.4922055	118.1805545
-3.225123	13.7314	118.904182	-15.426442	18.258713	119.807121	43.686615	5.691012	121.776306	40.767502	48.826416	121.821617	42.2270585	27.258714	121.7989615	-73.0799425	9.258712	117.8152805
-3.785387	12.900432	118.594299	-15.388483	17.940872	119.393539	43.57616	5.412557	121.481667	40.67025	48.536541	121.627426	42.123205	26.974549	121.5545465	-72.900171	8.907195	117.2325315
-4.246517	12.053036	118.243179	-15.456468	17.690519	119.084335	43.488777	5.170642	121.229019	40.563889	48.267437	121.456635	42.026333	26.7190395	121.342827	-72.939269	8.6619985	116.825843
-4.720603	11.237152	117.986748	-15.49961	17.461842	118.837166	43.420506	4.950119	121.049545	40.471584	48.036541	121.349213	41.946045	26.49333	121.199379	-72.945265	8.430354	116.474953
-5.229249	10.437851	117.840256	-15.569416	17.271006	118.71524	43.385986	4.772677	120.972168	40.374695	47.843826	121.323143	41.8803405	26.3082515	121.1476555	-73.0191725	8.2337605	116.2828245
-5.7254	9.637661	117.77713	-15.627124	17.102203	118.673119	43.380886	4.616964	121.003983	40.281544	47.692795	121.362091	41.831215	26.1548795	121.183037	-73.085463	8.0495265	116.163201
-6.281552	8.880441	117.785706	-15.707774	16.956194	118.661224	43.357269	4.47541	121.097855	40.222763	47.550663	121.449707	41.790016	26.0130365	121.273781	-73.205564	7.8993515	116.048667
-7.103749	7.765071	117.78196	-15.844192	16.716789	118.650177	43.249981	4.227533	121.25592	40.146164	47.324341	121.614632	41.6980725	25.775937	121.435276	-73.3864565	7.657641	115.865078
-7.63019	7.031208	117.781158	-15.942767	16.538637	118.676231	43.137856	4.04476	121.315659	40.091305	47.127968	121.739235	41.6145805	25.586364	121.527447	-73.5001145	7.49091	115.825015
-8.207524	6.300556	117.808784	-16.046099	16.324434	118.766769	43.022987	3.860093	121.303406	40.031326	46.916538	121.905853	41.5271565	25.3883155	121.6046295	-73.6193545	7.2605525	115.9289085
-8.771506	5.523021	117.846062	-16.109348	16.090845	118.905708	42.913158	3.705213	121.212624	39.983887	46.687965	122.144936	41.4485225	25.196589	121.67878	-73.6672185	6.985101	116.132636
-9.377221	4.797299	117.873695	-16.292072	15.892797	119.117783	42.826756	3.517542	121.055557	39.979736	46.463619	122.400375	41.403246	24.9905805	121.727966	-73.98739	6.7950135	116.5076
-9.910534	4.044502	117.740608	-16.224575	15.585327	119.12397	42.764874	3.296432	120.736694	39.965397	46.261463	122.59127	41.3651355	24.7789475	121.663982	-73.8142855	6.3917065	116.583958
-10.590218	3.397754	117.529335	-16.268314	15.345362	119.0541	42.673397	3.089649	120.271912	39.930241	46.044159	122.596001	41.301819	24.566904	121.4339565	-73.838447	6.12382	116.6742435
-11.409428	2.258693	116.86528	-16.30887	15.094355	118.744698	42.43784	2.916701	119.384041	39.777523	45.83215	122.260216	41.1076815	24.3744255	120.8221285	-73.7254215	5.8142845	116.6672675
-11.901839	1.489977	116.353691	-16.346985	15.010076	118.458023	42.323048	2.8709	118.635193	39.663765	45.763447	121.913971	40.9934065	24.3171735	120.274582	-73.6873765	5.7029785	116.641464
-12.49886	0.705227	115.924309	-16.368847	14.94668	118.140091	42.223732	2.816845	118.104683	39.535564	45.683975	121.526184	40.879648	24.25041	119.8154335	-73.617342	5.64295	116.4647485
-13.096859	-0.108051	115.621201	-16.40419	14.901879	117.915169	42.166649	2.789034	117.859207	39.434139	45.652348	121.194077	40.800394	24.220691	119.526642	-73.608774	5.583067	116.303696
-13.630783	-0.973493	115.526451	-16.421478	14.863369	117.810371	42.19183	2.776458	117.868172	39.3727	45.609749	121.077499	40.782265	24.1931035	119.4728355	-73.625221	5.5336345	116.1479065
-14.164055	-1.918108	115.570358	-16.564964	14.813146	117.879784	42.295639	2.684396	118.14946	39.32069	45.558132	121.010315	40.8081645	24.121264	119.5798875	-73.9380925	5.505028	116.1796805
-14.693377	-2.937633	115.754509	-16.504833	14.635989	117.914474	42.415737	2.524797	118.629181	39.264877	45.488625	120.939232	40.840307	24.006711	119.7842065	-73.849973	5.265267	116.0447415
-15.506198	-4.512924	116.282501	-16.520647	14.3936	118.122162	42.590088	2.268346	119.608437	39.189781	45.234829	121.005226	40.8899345	23.7515875	120.3068315	-73.9312285	5.0356125	115.9374925
-16.014433	-5.592578	116.71376	-16.55916	14.200048	118.306328	42.75404	2.072237	120.242897	39.186901	45.052788	121.050278	40.9704705	23.5625125	120.6465875	-74.0887905	4.8375835	115.9660685
-16.562872	-6.687461	117.102074	-16.581375	13.97507	118.444099	42.904461	1.791478	120.802399	39.174374	44.825779	121.043518	41.0394175	23.3086285	120.9229585	-74.2021675	4.6415115	115.9652395
-17.083715	-7.808096	117.443619	-16.711432	13.746407	118.596519	42.960842	1.480209	121.242653	39.17662	44.532589	120.99675	41.068731	23.006399	121.1197015	-74.491595	4.486415	116.0733365
-17.663641	-8.895222	117.734993	-16.577507	13.410525	118.577072	42.931366	1.204732	121.537506	39.217865	44.237717	120.861755	41.0746155	22.7212245	121.1996305	-74.2296295	4.0998255	115.9545135
-18.245089	-9.934154	117.954567	-16.578453	13.126225	118.576469	42.919437	0.88205	121.756157	39.276222	43.908024	120.69471	41.0978295	22.395037	121.2254335	-74.2547355	3.857413	115.9275045
-18.819349	-10.936016	118.173889	-16.541035	12.852862	118.553207	42.943295	0.594969	121.886894	39.305782	43.569134	120.517982	41.1245385	22.0820515	121.202438	-74.2066085	3.6236725	115.903976
-19.720928	-12.361552	118.48085	-16.504679	12.505631	118.514511	42.948315	0.275256	122.001694	39.34901	43.151024	120.21328	41.1486625	21.71314	121.107487	-74.1580205	3.298122	115.921535
-20.352638	-13.253119	118.704559	-16.500156	12.319742	118.470474	42.89418	0.09022	122.098114	39.368797	42.882328	119.96534	41.1314885	21.486274	121.031727	-74.1318005	3.15321	115.909221
-20.992161	-14.033792	118.897102	-16.506083	12.141903	118.423523	42.84647	-0.111602	122.144577	39.403904	42.603378	119.78949	41.125187	21.245888	120.9670335	-74.137353	3.037918	115.8800125
-21.650053	-14.739971	119.070602	-16.512394	11.970656	118.393036	42.778996	-0.347203	122.221252	39.445801	42.330627	119.67025	41.1123985	20.991712	120.945751	-74.1371865	2.9496	115.840321
-22.319136	-15.395779	119.156181	-16.540415	11.806855	118.390182	42.738636	-0.593579	122.290596	39.505024	42.090969	119.547989	41.12183	20.748695	120.9192925	-74.20266	2.865015	115.8610715
-22.98332	-15.935312	119.275574	-16.562057	11.682883	118.420265	42.689384	-0.786335	122.249046	39.528294	41.894608	119.480179	41.108839	20.5541365	120.8646125	-74.232953	2.8116295	115.9759175
-23.745476	-16.463175	119.370445	-16.548786	11.570606	118.458267	42.629227	-0.931851	122.201691	39.550964	41.72718	119.456718	41.0900955	20.3976645	120.8292045	-74.1876675	2.7435475	116.0873295
-24.786886	-17.020834	119.308647	-16.530746	11.423408	118.562256	42.629826	-1.113193	122.107819	39.639107	41.590237	119.514656	41.1344665	20.238522	120.8112375	-74.1959585	2.608294	116.3132745
-25.436449	-17.284958	119.222847	-16.508238	11.349587	118.597733	42.64959	-1.217572	122.036507	39.685204	41.522366	119.626534	41.167397	20.152397	120.8315205	-74.183873	2.546777	116.3639455
-26.096144	-17.485949	119.036552	-16.48735	11.295625	118.610977	42.652016	-1.255837	121.93158	39.732517	41.481102	119.741714	41.1922665	20.1126325	120.836647	-74.1669665	2.4786175	116.385307
-26.825691	-17.643446	118.848129	-16.477419	11.254943	118.593452	42.628365	-1.291298	121.799278	39.736774	41.459949	119.798454	41.1825695	20.0843255	120.798866	-74.1374075	2.4255605	116.388038
-27.529842	-17.710041	118.709549	-16.498695	11.232555	118.558678	42.556911	-1.304553	121.612617	39.713566	41.42765	119.816826	41.1352385	20.0615485	120.7147215	-74.1326285	2.4035615	116.4026345
-28.247761	-17.687576	118.577301	-16.51894	11.225569	118.508652	42.475792	-1.332175	121.44368	39.674282	41.383247	119.798347	41.075037	20.025536	120.6210135	-74.112917	2.425602	116.3962905
-28.906849	-17.614798	118.457329	-16.572609	11.21758	118.454948	42.390778	-1.364975	121.310059	39.638844	41.341133	119.734123	41.014811	19.988079	120.522091	-74.160029	2.447081	116.387805
-29.90214	-17.415104	118.443855	-16.660458	11.200534	118.384323	42.271969	-1.445905	121.034431	39.556583	41.231033	119.563698	40.914276	19.892564	120.2990645	-74.235192	2.508504	116.4695815
-30.520159	-17.21273	118.524422	-16.715321	11.17903	118.339882	42.18689	-1.538069	120.814026	39.477932	41.128975	119.302544	40.832411	19.795453	120.058285	-74.263053	2.562607	116.621479
-31.140905	-16.951927	118.660858	-16.773077	11.144305	118.29393	42.098438	-1.647469	120.534073	39.405273	41.018864	118.947014	40.7518555	19.6856975	119.7405435	-74.2980095	2.6029125	116.8473165
-31.778076	-16.61104	118.809593	-16.830509	11.082815	118.222633	42.023968	-1.77711	120.192101	39.289276	40.88591	118.460701	40.656622	19.5544	119.326401	-74.31764	2.61123	117.118865
-32.326332	-16.237087	118.951859	-16.879488	11.015823	118.064857	41.926819	-1.892766	119.731369	39.125587	40.759354	117.860664	40.526203	19.433294	118.7960165	-74.285179	2.598352	117.3336975
-32.846115	-15.813298	118.99794	-16.920319	10.9196	117.85743	41.813065	-1.998603	119.160965	38.976143	40.643337	117.214546	40.394604	19.322367	118.1877555	-74.235242	2.516833	117.5271045
-33.275375	-15.364056	118.921593	-16.974319	10.824067	117.612137	41.693554	-2.100516	118.636597	38.861614	40.52066	116.611229	40.277584	19.210072	117.623913	-74.226222	2.438062	117.600361
-33.859974	-14.568557	118.64035	-17.059814	10.689155	117.26519	41.514629	-2.239242	118.024651	38.725613	40.381657	115.954269	40.120121	19.0712075	116.98946	-74.239749	2.3071025	117.54092
-34.177719	-13.91114	118.436478	-17.123491	10.654104	117.063942	41.37973	-2.283385	117.701851	38.641502	40.348988	115.653908	40.010616	19.0328015	116.6778795	-74.257598	2.2754065	117.4500045
-34.440578	-13.15589	118.215034	-17.210218	10.665112	116.89502	41.253609	-2.27315	117.433929	38.552578	40.373745	115.42746	39.9030935	19.0502975	116.4306945	-74.3235295	2.2799265	117.3593455
-34.659374	-12.381222	118.039253	-17.30842	10.726209	116.785072	41.113605	-2.225367	117.28437	38.459152	40.426277	115.334763	39.7863785	19.100455	116.3095665	-74.4032185	2.351963	117.2605775
-34.846584	-11.555503	117.866791	-17.413851	10.811038	116.736153	41.023327	-2.131133	117.262146	38.377018	40.524113	115.338745	39.7001725	19.19649	116.3004455	-74.5278745	2.425586	117.1718605
-34.928238	-10.686926	117.770134	-17.505217	10.919954	116.761246	40.959023	-2.013604	117.352509	38.32111	40.635864	115.477776	39.6400665	19.31113	116.4151425	-74.6505005	2.528778	117.1073495
-34.905823	-9.783737	117.744217	-17.551159	11.009874	116.866852	40.877254	-1.940673	117.714882	38.301025	40.696682	115.790321	39.5891395	19.3780045	116.7526015	-74.6914575	2.6417435	116.9811025
-34.724697	-8.268703	117.831657	-17.549652	11.109998	117.225586	40.872757	-2.010924	118.703903	38.419559	40.703781	116.685379	39.646158	19.3464285	117.694641	-74.745462	2.8735675	116.756531
-34.55265	-7.243169	117.928482	-17.495499	11.147925	117.571007	40.954765	-2.156338	119.597771	38.534054	40.611813	117.63147	39.7444095	19.2277375	118.6146205	-74.7354075	3.0681125	116.5273935
-34.294971	-6.17705	118.04895	-17.430056	11.170828	118.025383	41.140419	-2.335841	120.69442	38.736187	40.543919	118.798592	39.938303	19.104039	119.746506	-74.798415	3.237617	116.30426
-34.03001	-5.148377	118.24379	-17.395487	11.162477	118.613419	41.340069	-2.509319	121.877167	39.061195	40.509636	120.123611	40.200632	19.0001585	121.000389	-74.991606	3.3247955	116.226449
-33.717789	-4.049631	118.538597	-17.386385	11.145628	119.251488	41.501846	-2.733725	123.054085	39.363529	40.457924	121.481979	40.4326875	18.8620995	122.268032	-75.2054575	3.4291565	116.234944
-33.406124	-2.92988	118.84993	-17.364971	11.126523	119.879318	41.630756	-2.984772	124.190163	39.668064	40.393269	122.785912	40.64941	18.7042485	123.4880375	-75.379352	3.5487975	116.2705985
-32.861355	-1.956192	118.939842	-17.070013	10.965791	120.319107	41.789474	-3.201001	125.235413	39.992397	40.393288	124.023186	40.8909355	18.5961435	124.6292995	-75.0309615	3.3354385	116.0089145
-32.273705	-0.243887	119.044792	-16.889454	10.975074	120.896019	42.039833	-3.495844	126.594437	40.509338	40.444408	125.72937	41.2745855	18.474282	126.1619035	-75.0534935	3.475866	115.6301345
-32.089535	1.004629	119.171074	-16.737829	11.03019	121.119781	42.207561	-3.641405	127.273407	40.788639	40.480579	126.678108	41.4981	18.419587	126.9757575	-74.973758	3.640793	115.2638045
-31.754887	2.169434	119.031822	-16.811729	11.29422	121.313545	42.377861	-3.69534	127.800537	41.041424	40.582844	127.417664	41.7096425	18.443752	127.6091005	-75.3331005	4.144688	115.0179895
-31.449038	3.306922	118.839088	-16.649479	11.455486	121.278938	42.851437	-3.82719	127.970718	41.254463	40.735962	127.948364	42.05295	18.454386	127.959541	-75.351908	4.456586	114.598335
-31.108946	4.425632	118.627632	-16.504951	11.638678	121.16449	42.913532	-3.712297	128.179932	41.397068	40.842812	128.331314	42.1553	18.5652575	128.255623	-75.165202	4.7120985	114.073357
-30.868206	5.526852	118.461609	-16.388065	11.845432	121.027435	42.963062	-3.580905	128.235886	41.504681	40.935886	128.594086	42.2338715	18.6774905	128.414986	-75.0100015	5.0133735	113.639884
-30.684263	6.581666	118.28141	-16.31897	12.046662	120.858673	42.978241	-3.475661	128.268692	41.582348	41.019016	128.749466	42.2802945	18.7716775	128.509079	-74.9182345	5.3216465	113.208267
-30.54364	8.097165	118.030861	-16.276722	12.314652	120.622147	42.95433	-3.310299	128.166229	41.655033	41.161072	128.85997	42.3046815	18.9253865	128.5130995	-74.8581255	5.7039175	112.7311945
-30.523399	9.040252	117.928482	-16.265814	12.474993	120.519295	42.878391	-3.172292	128.110443	41.652489	41.234787	128.936523	42.26544	19.0312475	128.523483	-74.797068	5.9187385	112.515107
-30.481222	9.973885	117.930672	-16.278038	12.61868	120.48967	42.81435	-3.043914	128.06633	41.665539	41.347881	129.000275	42.2399445	19.1519835	128.5333025	-74.7960205	6.0853765	112.4460375
-30.528017	10.848554	118.013092	-16.288443	12.7488	120.496216	42.770969	-2.918646	127.993713	41.663872	41.454567	129.093994	42.2174205	19.2679605	128.5438535	-74.7943065	6.2296395	112.4485785
-30.637936	11.664275	118.123474	-16.262775	12.876567	120.528053	42.753582	-2.762717	127.878151	41.644615	41.541008	129.172348	42.1990985	19.3891455	128.5252495	-74.7246485	6.3639885	112.5308565
-30.797043	12.440354	118.179115	-16.247734	12.991241	120.557213	42.744171	-2.594989	127.729401	41.651325	41.649605	129.224365	42.197748	19.527308	128.476883	-74.693216	6.455174	112.637543
-30.751286	13.047464	118.095505	-16.208298	13.109872	120.544159	42.432701	-2.253056	127.686203	41.670216	41.757904	129.265961	42.0514585	19.752424	128.476082	-74.4680545	6.46732	112.612236
-31.056728	14.026258	117.958961	-16.104103	13.299073	120.407318	42.478115	-2.024946	127.325058	41.705112	41.919262	129.191467	42.0916135	19.947158	128.2582625	-74.2998195	6.650988	112.5563735
-31.320086	14.711699	117.9039	-16.028137	13.452297	120.252487	42.461117	-1.864002	127.057281	41.750107	42.04583	129.054398	42.105612	20.090914	128.0558395	-74.161886	6.81368	112.4491345
-31.812721	15.517131	117.853569	-15.959959	13.635035	120.077194	42.449028	-1.66658	126.751602	41.808144	42.188766	128.842453	42.128586	20.261093	127.7970275	-74.048504	7.008977	112.3573605
-32.160263	16.09849	117.655502	-15.873247	13.833992	119.856796	42.47871	-1.521672	126.45433	41.858185	42.325268	128.601807	42.1684475	20.401798	127.5280685	-73.9149415	7.266186	112.1855235
-32.517643	16.643784	117.434563	-15.812877	14.040915	119.660889	42.49683	-1.387473	126.251366	41.900002	42.480087	128.33728	42.198416	20.546307	127.294323	-73.82417	7.535523	112.027455
-32.912605	17.165678	117.241692	-15.867318	14.280777	119.544945	42.521393	-1.194652	126.037125	41.958073	42.652527	128.073959	42.239733	20.7289375	127.055542	-73.974369	7.8326165	112.034348
-33.359604	17.646826	117.059792	-15.823165	14.435084	119.384506	42.565895	-1.00905	125.774574	41.98534	42.7883	127.765671	42.2756175	20.889625	126.7701225	-73.9219475	7.980543	111.9988895
-34.131378	18.260246	116.775787	-15.732975	14.607718	119.118607	42.589329	-0.76272	125.379753	41.995296	42.97271	127.100945	42.2923125	21.104995	126.240349	-73.7582625	8.110441	111.996865
-34.690701	18.657459	116.623215	-15.67501	14.70066	118.946663	42.584927	-0.493739	124.989578	42.024529	43.103672	126.521744	42.304728	21.3049665	125.755661	-73.654748	8.0963535	112.137665
-35.316853	19.05851	116.459297	-15.47832	14.752032	118.68998	42.57177	-0.295269	124.626907	42.035873	43.223675	125.817963	42.3038215	21.464203	125.222435	-73.2604615	8.039861	112.157525
-35.965076	19.399317	116.33313	-15.40757	14.866048	118.524658	42.559948	-0.089436	124.258789	42.021786	43.333893	125.076447	42.290867	21.6222285	124.667618	-73.106007	8.1098675	112.381698
-36.623692	19.767675	116.23465	-15.403962	14.992762	118.406525	42.601158	0.139401	123.83889	41.996998	43.446808	124.213219	42.299078	21.7931045	124.0260545	-73.107002	8.1924195	112.7869955
-37.280838	20.174347	116.136673	-15.395377	15.138036	118.267082	42.596607	0.300122	123.425606	41.976143	43.547993	123.350403	42.286375	21.9240575	123.3880045	-73.077129	8.3520145	113.1461595
-37.99218	20.551043	116.01889	-15.359083	15.21154	118.104889	42.557442	0.479989	122.959686	41.94677	43.591171	122.507881	42.252106	22.03558	122.7337835	-72.970272	8.3875	113.4759945
-39.082165	21.230091	115.916954	-15.214173	15.208742	117.831436	42.459194	0.637063	122.384979	41.863358	43.61264	121.468842	42.161276	22.1248515	121.9269105	-72.589622	8.2926325	113.7359615
-39.811615	21.666052	115.91835	-15.21905	15.206029	117.772842	42.379436	0.699159	122.153793	41.849129	43.646008	120.986916	42.1142825	22.1725835	121.5703545	-72.5523825	8.2394745	113.9753295
-40.483246	22.184471	115.968727	-15.288326	15.201455	117.816925	42.339245	0.757902	121.954308	41.828007	43.686687	120.705116	42.083626	22.2222945	121.329712	-72.660278	8.1806155	114.304138
-41.186516	22.732969	116.052917	-15.383532	15.212594	117.911781	42.313709	0.763455	121.774101	41.793026	43.703014	120.592484	42.0533675	22.2332345	121.1832925	-72.8204315	8.1919535	114.6402695
-41.876369	23.377089	116.238533	-15.310608	15.135614	117.93541	42.250885	0.760663	121.63018	41.768082	43.725906	120.514465	42.0094835	22.2432845	121.0723225	-72.6306995	8.0279435	114.7984975
-42.55246	24.042654	116.469254	-15.365383	15.126939	118.031181	42.158241	0.783125	121.511711	41.743629	43.809566	120.459213	41.950935	22.2963455	120.985462	-72.681701	7.9575325	115.0769
-43.23035	24.711422	116.680702	-15.428737	15.159385	118.118683	42.068058	0.891247	121.319008	41.688148	43.926956	120.51268	41.878103	22.4091015	120.915844	-72.735577	7.9096685	115.321522
-44.151382	25.798082	117.006027	-15.553455	15.266127	118.225624	41.94426	1.102538	121.029373	41.532764	44.143772	120.602707	41.738512	22.623155	120.81604	-72.845422	7.909099	115.635208
-44.796303	26.557034	117.196045	-15.6608	15.371126	118.264267	41.846039	1.285319	120.836723	41.403244	44.328629	120.700958	41.6246415	22.806974	120.7688405	-72.9462415	7.935278	115.7596935
-45.33646	27.377457	117.422119	-15.746157	15.528214	118.272034	41.760971	1.535767	120.59008	41.280449	44.560768	120.780121	41.52071	23.0482675	120.6851005	-73.013024	8.0081605	115.8589675
-45.912575	28.163832	117.64901	-15.855299	15.673502	118.265091	41.711636	1.749658	120.293343	41.13229	44.811901	120.814285	41.421963	23.2807795	120.553814	-73.132561	8.0662245	115.976368
-46.400013	28.931587	117.914818	-15.940507	15.839047	118.247696	41.629879	1.986614	120.008957	40.955017	45.036522	120.744263	41.292448	23.511568	120.37661	-73.173462	8.166526	116.118782
-46.831326	29.715992	118.158279	-16.03441	16.004601	118.222115	41.509087	2.251976	119.720818	40.777409	45.290176	120.581207	41.143248	23.771076	120.1510125	-73.212068	8.238126	116.2932175
-47.254147	30.471655	118.373474	-16.10186	16.148586	118.226707	41.386795	2.513031	119.387375	40.636826	45.503254	120.444321	41.0118105	24.0081425	119.915848	-73.2155305	8.28902950000001	116.537566
-47.700901	31.604988	118.754532	-16.166275	16.312738	118.274429	41.239548	2.804616	118.974129	40.426205	45.767384	120.118042	40.8328765	24.286	119.5460855	-73.1654265	8.339476	117.0027725
-47.964851	32.309994	118.997803	-16.211121	16.380983	118.295204	41.135136	2.937522	118.66394	40.314251	45.851959	120.032143	40.7246935	24.3947405	119.3480415	-73.1469355	8.3672255	117.2423665
-48.129246	32.95192	119.29953	-16.233019	16.395206	118.336823	41.024284	3.039098	118.359932	40.210239	45.891949	119.987526	40.6172615	24.4655235	119.173729	-73.0832995	8.3248885	117.499917
-48.196476	33.544235	119.640938	-16.433754	16.441259	118.448471	40.938618	3.049113	118.094543	40.142643	45.908791	119.995033	40.5406305	24.478952	119.044788	-73.4081385	8.403566	117.852154
-48.028641	33.936863	119.945786	-16.32518	16.30863	118.372284	40.914505	3.061389	117.800056	40.076084	45.907085	120.124435	40.4952945	24.484237	118.9622455	-73.1456545	8.133023	117.7823225
-47.960697	34.422298	120.246613	-16.362782	16.244816	118.379654	40.892792	3.068226	117.682961	40.037586	45.929352	120.296951	40.465189	24.498789	118.989956	-73.190753	7.990843	117.769352
-48.163643	35.077591	120.484985	-16.536997	16.238409	118.48954	40.847622	3.107757	117.632065	40.006416	45.989994	120.507645	40.427019	24.5488755	119.069855	-73.501013	7.9279425	117.909225
-47.604446	35.473007	120.941635	-16.460749	16.169895	118.592621	40.778404	3.227205	117.60659	39.94659	46.048824	120.771774	40.362497	24.6380145	119.189182	-73.283995	7.7017755	117.99606
-47.341637	35.797215	121.116425	-16.470362	16.217081	118.749977	40.773514	3.261618	117.816818	39.90324	46.107197	120.87706	40.338377	24.6844075	119.346939	-73.279101	7.7497545	118.153015
-47.018795	36.060692	121.176132	-16.458836	16.295792	118.944405	40.819977	3.291233	118.185318	39.908623	46.150883	121.034752	40.3643	24.721058	119.610035	-73.281972	7.870526	118.278775
-46.667263	36.243153	121.127296	-16.463997	16.370907	119.155792	40.93132	3.282573	118.658379	39.930607	46.166718	121.211304	40.4309635	24.7246455	119.9348415	-73.3589575	8.0171685	118.3767425
-46.419151	36.494999	121.017776	-16.452971	16.411297	119.344902	41.05719	3.217012	119.221497	39.949451	46.168186	121.323822	40.5033205	24.692599	120.2726595	-73.4092625	8.129995	118.4171445
-45.959259	36.524899	120.803429	-16.451525	16.416107	119.514084	41.138546	3.125489	119.840767	39.966331	46.131004	121.368286	40.5524385	24.6282465	120.6045265	-73.4554885	8.2039675	118.4236415
-45.448158	36.472454	120.532227	-16.460295	16.390791	119.680321	41.19548	3.020795	120.455528	40.001247	46.071682	121.376488	40.5983635	24.5462385	120.916008	-73.5189535	8.2353435	118.444634
-44.636257	36.247185	120.110794	-16.516485	16.297644	119.932465	41.284515	2.845726	121.392677	39.988743	45.940369	121.216652	40.636629	24.3930475	121.3046645	-73.669599	8.2022405	118.5602655
-44.178112	36.041176	119.832649	-16.530424	16.209213	120.097374	41.348129	2.727153	121.963081	39.953838	45.809017	121.035042	40.6509835	24.268085	121.4990615	-73.7118315	8.150341	118.6956865
-43.653843	35.79356	119.538284	-16.571981	16.108742	120.290062	41.391045	2.608232	122.600761	39.944279	45.639767	120.831596	40.667662	24.1239995	121.7161785	-73.811624	8.0934845	118.8639455
-43.127739	35.537357	119.228348	-16.599958	15.999587	120.509323	41.471455	2.447056	123.268471	39.935677	45.462395	120.668541	40.703566	23.9547255	121.968506	-73.903482	8.0444485	119.05014
-42.569542	35.321182	118.961975	-16.620161	15.872313	120.727646	41.58844	2.258959	123.916687	39.928463	45.239906	120.568443	40.7584515	23.7494325	122.242565	-73.9987735	7.9951935	119.212727
-41.98801	35.121059	118.717148	-16.649691	15.746884	120.940842	41.675819	2.077476	124.57695	39.899273	45.017345	120.516457	40.787546	23.5474105	122.5467035	-74.086928	7.9463575	119.3349805
-41.445934	34.913551	118.539497	-16.673803	15.577772	121.153854	41.782974	1.863167	125.158165	39.898045	44.822708	120.544456	40.8405095	23.3429375	122.8513105	-74.1881155	7.8126065	119.4563975
-40.577274	34.620193	118.470314	-16.723377	15.288242	121.472954	41.908852	1.552289	125.880623	39.923622	44.541855	120.726868	40.916237	23.047072	123.3037455	-74.362991	7.529412	119.6421625
-40.013805	34.445198	118.530365	-16.738848	15.082821	121.652733	41.961143	1.339956	126.244423	39.975121	44.366753	120.894897	40.968132	22.8533545	123.56966	-74.445828	7.3122875	119.735806
-39.435291	34.238758	118.621422	-16.733109	14.887573	121.780655	42.018436	1.150196	126.436142	40.049316	44.215939	121.081421	41.033876	22.6830675	123.7587815	-74.500094	7.0920785	119.8025285
-38.82605	34.072468	118.70681	-16.710125	14.695465	121.837044	42.02681	0.986167	126.480507	40.108101	44.074348	121.286949	41.0674555	22.5302575	123.883728	-74.4877055	6.8606725	119.79036
-38.245697	34.019085	118.878212	-16.687288	14.527809	121.845924	42.004784	0.824851	126.382172	40.169285	43.963963	121.476868	41.0870345	22.394407	123.92952	-74.4616105	6.661211	119.762328
-37.643799	34.036179	119.110275	-16.68749	14.387399	121.832825	41.986813	0.687362	126.078888	40.205269	43.872158	121.613327	41.096041	22.27976	123.8461075	-74.471021	6.495038	119.8195425
-37.112312	34.11747	119.402847	-16.701654	14.30135	121.798088	41.912132	0.600887	125.722816	40.166443	43.848629	121.688271	41.0392875	22.224758	123.7055435	-74.4425955	6.377942	119.8906325
-36.296047	34.360821	119.908974	-16.761471	14.277805	121.779808	41.81929	0.644543	125.091263	40.063084	43.941368	121.870781	40.941187	22.2929555	123.481022	-74.464129	6.2626545	120.078594
-35.752319	34.566341	120.204521	-16.826483	14.338149	121.773758	41.802204	0.739286	124.780251	39.983986	44.081177	122.01519	40.893095	22.4102315	123.3977205	-74.546061	6.2660665	120.1497955
-35.153503	34.77232	120.441879	-16.875607	14.405555	121.755127	41.771763	0.867911	124.573006	39.936642	44.23555	122.208176	40.8542025	22.5517305	123.390591	-74.6054165	6.2593795	120.119663
-34.513062	34.995907	120.612953	-16.925579	14.478069	121.724632	41.759804	0.987564	124.422707	39.906208	44.342728	122.442566	40.833006	22.665146	123.4326365	-74.684164	6.290992	120.0166275
-33.869339	35.218502	120.727196	-16.952429	14.50291	121.679344	41.769791	1.031902	124.309525	39.861164	44.414112	122.600876	40.8154775	22.723007	123.4552005	-74.7203355	6.282813	119.9034875
-33.263092	35.384411	120.792511	-16.972944	14.483995	121.628998	41.760044	1.035124	124.171272	39.820843	44.426094	122.69194	40.7904435	22.730609	123.431606	-74.7363315	6.237381	119.82639
-32.613174	35.510921	120.849243	-16.994183	14.405702	121.589455	41.725304	0.998151	124.066612	39.780003	44.383591	122.752808	40.7526535	22.690871	123.40971	-74.7410195	6.120533	119.7692
-31.590397	35.666756	120.85302	-16.988514	14.175294	121.549919	41.697079	0.834172	124.038956	39.740826	44.225452	122.85498	40.7189525	22.529812	123.446968	-74.6959805	5.820776	119.65287
-30.879375	35.728195	120.880852	-17.012566	13.991735	121.578262	41.684689	0.641713	124.083588	39.730297	44.073921	122.921539	40.707493	22.357817	123.5025635	-74.732625	5.625653	119.6539605
-30.105282	35.769974	120.946503	-17.052204	13.77253	121.636177	41.669819	0.466699	124.125351	39.69743	43.907543	122.964005	40.6836245	22.187121	123.544678	-74.7880325	5.357939	119.727676
-29.389244	35.777054	120.990356	-17.090086	13.55415	121.697044	41.633266	0.301449	124.15197	39.63102	43.733917	122.996651	40.632143	22.017683	123.5743105	-74.812315	5.090617	119.8197775
-28.667772	35.765785	121.039917	-17.125214	13.346204	121.72583	41.621704	0.152357	124.148941	39.542614	43.587257	123.016151	40.582159	21.869807	123.582546	-74.832587	4.822601	119.869114
-27.941477	35.766472	121.036148	-17.148998	13.164137	121.720032	41.626919	0.029023	124.130096	39.48539	43.465565	123.048607	40.5561545	21.747294	123.5893515	-74.8541505	4.58098	119.8507125
-27.158106	35.749893	121.013702	-17.164518	13.022603	121.680901	41.633026	-0.086594	124.093178	39.439243	43.340977	123.100197	40.5361345	21.6271915	123.5966875	-74.8651705	4.4180145	119.7651145
-25.882885	35.723503	120.966888	-17.182177	12.886985	121.566681	41.632256	-0.290728	124.026047	39.433743	43.165016	123.132339	40.5329995	21.437144	123.579193	-74.8973535	4.336826	119.554169
-25.124294	35.726479	120.905434	-17.186481	12.834289	121.477806	41.617214	-0.411992	123.929932	39.455685	43.058346	123.122681	40.5364495	21.323177	123.5263065	-74.9094115	4.345401	119.4293055
-24.322569	35.692909	120.853935	-17.191189	12.810657	121.399521	41.569443	-0.486416	123.827026	39.471222	42.979195	123.088203	40.5203325	21.2463895	123.4576145	-74.9027105	4.3749245	119.3414275
-23.532606	35.662399	120.833031	-17.204988	12.793366	121.34832	41.534729	-0.558473	123.731758	39.47105	42.912323	123.059654	40.5028895	21.176925	123.395706	-74.9128655	4.409807	119.300934
-22.669886	35.552578	120.847252	-17.236235	12.769863	121.323822	41.50816	-0.626693	123.65934	39.463875	42.863487	123.064377	40.4860175	21.118397	123.3618585	-74.9584875	4.421329	119.2857855
-21.810005	35.447224	120.909248	-17.273277	12.733706	121.321404	41.475956	-0.661121	123.62059	39.437191	42.833813	123.099777	40.4565735	21.086346	123.3601835	-75.0031275	4.381066	119.2826245
-21.011002	35.341816	120.957436	-17.314949	12.695119	121.306076	41.44228	-0.677196	123.597107	39.392586	42.818165	123.172226	40.417433	21.0704845	123.3846665	-75.047331	4.3197535	119.2274855
-19.819887	35.113121	120.979858	-17.412035	12.651727	121.260048	41.367821	-0.705985	123.594177	39.309612	42.810661	123.26963	40.3387165	21.052338	123.4319035	-75.1627865	4.251116	119.0881925
-19.002781	34.90097	120.94207	-17.485058	12.632463	121.194527	41.286896	-0.720793	123.580696	39.229172	42.811195	123.31179	40.258034	21.045201	123.446243	-75.22815	4.219725	118.942811
-18.148268	34.659927	120.896614	-17.584675	12.617313	121.13887	41.179989	-0.734332	123.564041	39.139511	42.812241	123.305466	40.15975	21.0389545	123.4347535	-75.3291	4.1956715	118.8429865
-17.332214	34.407276	120.887016	-17.694456	12.61718	121.112076	41.064373	-0.75129	123.543373	39.030857	42.80864	123.270271	40.047615	21.028675	123.406822	-75.436527	4.205685	118.81733
-16.562269	34.11499	120.820572	-17.788111	12.595089	121.081177	40.968983	-0.751031	123.546341	38.934647	42.794353	123.240044	39.951815	21.021661	123.3931925	-75.528037	4.168517	118.7691615
-15.750323	33.808674	120.753464	-17.870445	12.567101	121.034691	40.893555	-0.770724	123.576912	38.836437	42.787941	123.205139	39.864996	21.0086085	123.3910255	-75.605886	4.1255935	118.6783565
-14.92184	33.412609	120.643677	-17.951206	12.5282	120.972359	40.840591	-0.771452	123.594368	38.739723	42.788193	123.130295	39.790157	21.0083705	123.3623315	-75.692569	4.0480295	118.5823865
-13.697518	32.835876	120.419868	-18.057886	12.474627	120.811378	40.761105	-0.731416	123.548401	38.563393	42.811298	122.971581	39.662249	21.039941	123.259991	-75.778021	3.909313	118.362765
-12.926437	32.412079	120.241119	-18.124653	12.442727	120.700012	40.702259	-0.709951	123.516937	38.443047	42.810337	122.827888	39.572653	21.050193	123.1724125	-75.821959	3.835261	118.2276115
-12.121409	31.985655	120.08268	-18.217178	12.443599	120.642136	40.642921	-0.701549	123.49192	38.317589	42.818859	122.668114	39.480255	21.058655	123.080017	-75.914611	3.828543	118.204255
-11.410078	31.528858	119.998657	-18.290289	12.463727	120.587769	40.558876	-0.671001	123.504326	38.236084	42.835503	122.525337	39.39748	21.082251	123.0148315	-75.978058	3.845203	118.1607065
-10.634997	31.070417	119.930016	-18.374722	12.520948	120.560577	40.471943	-0.623503	123.526146	38.169479	42.860687	122.42659	39.320711	21.118592	122.976368	-76.070155	3.923304	118.144786
-9.86597	30.572519	119.860283	-18.438953	12.585598	120.533081	40.408157	-0.581808	123.567451	38.098965	42.913044	122.371658	39.253561	21.165618	122.9695545	-76.131467	4.005578	118.0966075
-9.105264	30.095083	119.831528	-18.508228	12.661992	120.52153	40.352474	-0.537263	123.61013	38.045044	42.97163	122.383141	39.198759	21.2171835	122.9966355	-76.215215	4.1068005	118.0464245
-8.043356	29.344639	119.900986	-18.610378	12.758662	120.540955	40.252464	-0.468264	123.679947	37.987431	43.049915	122.534561	39.1199475	21.2908255	123.107254	-76.3407035	4.2264985	117.974656
-7.332068	28.827688	120.042328	-18.665127	12.824758	120.586922	40.151978	-0.425338	123.745384	37.952976	43.10318	122.692261	39.052477	21.338921	123.2188225	-76.382731	4.310595	117.9550215
-6.636666	28.281507	120.186783	-18.728184	12.890877	120.671974	40.090721	-0.391349	123.82032	37.948517	43.161079	122.903038	39.019619	21.384865	123.361679	-76.475987	4.396889	117.982269
-5.940112	27.740679	120.357094	-18.769339	12.974219	120.77224	40.030201	-0.34358	123.976685	37.955856	43.230568	123.170593	38.9930285	21.443494	123.573639	-76.5317065	4.504944	117.970841
-5.313597	27.228937	120.561264	-18.795187	13.103066	120.895943	40.028603	-0.314458	124.199989	37.977482	43.300144	123.517647	39.0030425	21.492843	123.858818	-76.5934165	4.713289	117.933068
-4.689155	26.644377	120.819565	-18.833557	13.252929	121.066772	40.047272	-0.273382	124.492203	38.014431	43.384354	123.856476	39.0308515	21.555486	124.1743395	-76.6979655	4.950372	117.9592045
-4.074622	26.087263	121.082863	-18.86548	13.409056	121.231995	40.074051	-0.223734	124.807846	38.079102	43.506134	124.13179	39.0765765	21.6412	124.469818	-76.8075365	5.176912	117.994172
-3.169919	25.16161	121.24456	-18.922287	13.642035	121.365143	40.033504	-0.134183	125.121094	38.106586	43.648045	124.423874	39.070045	21.756931	124.772484	-76.914619	5.527139	117.957802
-2.643785	24.553844	121.245514	-18.969189	13.770369	121.361092	39.981525	-0.064498	125.194443	38.086262	43.717316	124.454712	39.0338935	21.826409	124.8245775	-76.9722715	5.714329	117.8976065
-2.177719	23.881987	121.177551	-19.032787	13.87009	121.263977	39.906822	-0.003116	125.129082	38.049137	43.76775	124.408768	38.9779795	21.882317	124.768925	-77.0435535	5.857863	117.759029
-1.671858	23.204966	121.037735	-19.078135	13.962047	121.093132	39.817829	0.027174	124.990952	38.001373	43.790359	124.305763	38.909601	21.9087665	124.6483575	-77.065871	6.0153275	117.5379065
-1.221935	22.493692	120.839058	-19.134176	14.032747	120.890251	39.75391	0.029557	124.794434	37.98727	43.809391	124.15844	38.87059	21.919474	124.476437	-77.138942	6.14602	117.304065
-0.766133	21.789261	120.615959	-19.1752	14.111262	120.687553	39.649139	0.022704	124.56176	37.98349	43.815578	124.018898	38.8163145	21.919141	124.290329	-77.1667145	6.303383	117.084777
-0.389053	21.074381	120.421371	-19.223837	14.205702	120.496429	39.545795	0.037675	124.352608	37.992126	43.822155	123.887802	38.7689605	21.929915	124.120205	-77.2166345	6.481489	116.872653
0.096585	19.929337	120.212593	-19.297985	14.401783	120.239761	39.399738	0.076331	124.115051	38.030659	43.855267	123.794579	38.7151985	21.965799	123.954815	-77.3111685	6.837767	116.524707
0.433412	19.159733	120.107689	-19.333235	14.576575	120.116806	39.339886	0.129898	124.015984	38.043144	43.91188	123.780106	38.691515	22.020889	123.898045	-77.357985	7.132261	116.335567
0.676763	18.393606	120.028961	-19.382576	14.757165	120.042625	39.286701	0.208011	123.99263	38.050655	44.004814	123.804138	38.668678	22.1064125	123.898384	-77.43383	7.4079175	116.186866
0.913777	17.597792	119.96489	-19.408302	14.94894	119.995941	39.245251	0.306458	123.973679	38.052795	44.087418	123.854301	38.649023	22.196938	123.91399	-77.465627	7.700942	116.077892
1.061692	16.752298	119.968536	-19.448832	15.121862	120.002747	39.210381	0.407957	123.986053	38.050564	44.188766	123.904907	38.6304725	22.2983615	123.94548	-77.5281365	7.9453625	116.060014
1.213524	15.880738	119.981361	-19.475708	15.275179	120.009323	39.163979	0.478341	124.009468	38.0812	44.256897	123.953484	38.6225895	22.367619	123.981476	-77.5740055	8.182739	116.03717
1.264785	15.026281	119.925179	-19.50658	15.387918	120.002747	39.135288	0.508845	124.003601	38.125309	44.292416	123.998787	38.6302985	22.4006305	124.001194	-77.6434585	8.3752055	116.0043
1.344579	13.651031	119.77124	-19.501017	15.528156	119.905434	39.070663	0.506604	123.950813	38.185398	44.300545	123.988258	38.6280305	22.4035745	123.9695355	-77.6300645	8.6527375	115.8413325
1.315043	12.689466	119.661346	-19.494473	15.618591	119.830032	39.065548	0.517461	123.884987	38.223644	44.310524	123.945442	38.644596	22.4139925	123.9152145	-77.633542	8.8231895	115.7448495
1.287134	11.731297	119.550835	-19.453245	15.705447	119.722855	39.075436	0.554112	123.842384	38.267509	44.333286	123.880814	38.6714725	22.443699	123.861599	-77.5779625	8.967195	115.584111
1.171159	10.796692	119.432297	-19.400518	15.802431	119.64222	39.11916	0.608291	123.835144	38.305519	44.375725	123.772636	38.7123395	22.492008	123.80389	-77.5133755	9.112854	115.48055
1.07685	9.829664	119.317604	-19.326679	15.895009	119.579437	39.157848	0.705957	123.857857	38.350132	44.422817	123.60717	38.75399	22.564387	123.7325135	-77.407348	9.225631	115.4263605
0.893559	8.840072	119.280334	-19.265062	15.993482	119.543114	39.228691	0.799496	123.923019	38.379845	44.470711	123.41806	38.804268	22.6351035	123.6705395	-77.334392	9.3518605	115.4156885
0.722588	7.850219	119.293175	-19.160503	16.061621	119.521118	39.317398	0.912203	124.015129	38.429008	44.524464	123.167191	38.873203	22.7183335	123.59116	-77.194209	9.4049085	115.451076
0.315043	6.429026	119.323303	-18.981977	16.124868	119.491783	39.510517	1.041329	124.213051	38.525806	44.616272	122.82338	39.0181615	22.8288005	123.5182155	-76.9821155	9.4209355	115.4653505
0.022934	5.462966	119.411209	-18.864273	16.133974	119.499466	39.632042	1.102368	124.388077	38.589443	44.622265	122.624374	39.1107425	22.8623165	123.5062255	-76.8392885	9.4056315	115.4927065
-0.340322	4.525774	119.571754	-18.757719	16.092131	119.527229	39.789696	1.081088	124.597382	38.648418	44.594688	122.452484	39.219057	22.837888	123.524933	-76.734495	9.346374	115.529525
-0.71625	3.588547	119.761299	-18.682091	16.036572	119.576263	39.913593	1.038036	124.826523	38.71088	44.547421	122.348663	39.3122365	22.7927285	123.587593	-76.6764185	9.2804155	115.564933
-1.174009	2.736232	119.935654	-18.609468	15.95073	119.648956	40.025669	0.976663	125.032928	38.778828	44.477093	122.278725	39.4022485	22.726878	123.6558265	-76.6211845	9.174582	115.6420855
-1.628188	1.900563	120.084251	-18.547483	15.848247	119.715546	40.137421	0.889566	125.208031	38.842426	44.403923	122.248909	39.4899235	22.6467445	123.72847	-76.5848895	9.0497495	115.702622
-2.160928	1.10664	120.203087	-18.481323	15.752593	119.806061	40.230133	0.808279	125.334595	38.920963	44.320507	122.269203	39.575548	22.564393	123.801899	-76.538194	8.940793	115.810223
-3.02977	0.083991	120.434822	-18.343809	15.560391	119.958519	40.385609	0.693961	125.441193	39.059017	44.225357	122.344498	39.722313	22.459659	123.8928455	-76.409931	8.661123	116.0241925
-3.631422	-0.557727	120.503723	-18.22361	15.451357	120.078949	40.504559	0.662099	125.481071	39.154167	44.181313	122.404877	39.829363	22.421706	123.942974	-76.276583	8.481008	116.214924
-4.166613	-1.121289	120.546898	-18.099131	15.328691	120.211113	40.666653	0.647209	125.491035	39.240276	44.162506	122.459473	39.9534645	22.4048575	123.975254	-76.1517265	8.2525245	116.446972
-4.791452	-1.619817	120.625031	-17.967405	15.211868	120.352196	40.808773	0.652112	125.498184	39.326126	44.161064	122.511879	40.0674495	22.406588	124.0050315	-76.0022595	8.017148	116.6993605
-5.451589	-2.047434	120.72599	-17.834476	15.106967	120.49086	40.990547	0.643732	125.514923	39.421082	44.152626	122.553925	40.2058145	22.398179	124.034424	-75.8747665	7.815755	116.947296
-6.138237	-2.403587	120.833923	-17.708223	14.996969	120.613739	41.151325	0.604784	125.527557	39.503468	44.122467	122.623894	40.3273965	22.3636255	124.0757255	-75.7438425	7.6303125	117.1517525
-6.848052	-2.682676	120.917061	-17.606335	14.888547	120.738617	41.30022	0.552878	125.567413	39.583557	44.082405	122.710396	40.4418885	22.3176415	124.1389045	-75.6545585	7.4594525	117.3383295
-7.865881	-3.044379	120.941254	-17.468027	14.732069	120.906464	41.490898	0.473347	125.64399	39.737656	44.024952	122.866776	40.614277	22.2491495	124.255383	-75.550331	7.2149885	117.557545
-8.574327	-3.18565	120.985497	-17.388554	14.62987	120.998909	41.601643	0.415413	125.68158	39.846783	43.988125	122.987007	40.724213	22.201769	124.3342935	-75.501321	7.057971	117.6635245
-9.288401	-3.270387	120.959297	-17.316587	14.544448	121.059509	41.689621	0.357585	125.687744	39.945568	43.958385	123.135773	40.8175945	22.157985	124.4117585	-75.4507685	6.930911	117.7072595
-10.016601	-3.2903	120.905556	-17.238726	14.472532	121.111404	41.747196	0.293648	125.651802	40.057468	43.904812	123.315063	40.902332	22.09923	124.4834325	-75.379784	6.845834	117.7393755
-10.72336	-3.217064	120.78817	-17.153162	14.410866	121.145226	41.825623	0.209296	125.584854	40.190361	43.852989	123.522476	41.007992	22.0311425	124.553665	-75.314316	6.7905895	117.736787
-11.463321	-3.118101	120.635895	-17.082476	14.376907	121.198463	41.879864	0.10875	125.504219	40.340004	43.815807	123.772919	41.109934	21.9622785	124.638569	-75.274886	6.7915355	117.758357
-12.141462	-2.969742	120.50853	-16.986765	14.377147	121.28038	41.929008	0.046847	125.386856	40.502892	43.776566	124.082756	41.21595	21.9117065	124.734806	-75.18948	6.8425875	117.825954
-13.22075	-2.586451	120.331261	-16.86532	14.474286	121.44648	41.967022	-0.005864	125.243568	40.749905	43.787174	124.509178	41.3584635	21.890655	124.876373	-75.0891035	7.057917	118.016587
-13.916333	-2.308017	120.26358	-16.783384	14.586727	121.583199	41.996136	0.049894	125.084816	40.909012	43.821751	124.774933	41.452574	21.9358225	124.9298745	-75.019342	7.2376315	118.2365235
-14.574343	-1.974743	120.200195	-16.684963	14.687601	121.72451	42.037479	0.138561	124.972496	41.048851	43.897141	124.990547	41.543165	22.017851	124.9815215	-74.913091	7.357351	118.4674985
-15.276122	-1.68363	120.170334	-16.578617	14.785264	121.859451	42.121216	0.236516	124.858353	41.162014	43.985565	125.173012	41.641615	22.1110405	125.0156825	-74.798849	7.4594875	118.7032195
-15.907866	-1.398375	120.179344	-16.477644	14.824852	121.97715	42.220802	0.32939	124.766159	41.269035	44.058174	125.307671	41.7449185	22.193782	125.036915	-74.7002065	7.455922	118.917385
-16.535824	-1.119733	120.184967	-16.340246	14.807124	122.037682	42.333748	0.401862	124.724091	41.35804	44.100807	125.408554	41.845894	22.2513345	125.0663225	-74.526386	7.3629135	119.0090415
-17.16362	-0.892997	120.191452	-16.387527	14.812757	122.155701	42.50407	0.387957	124.677505	41.433205	44.09446	125.461899	41.9686375	22.2412085	125.069702	-74.7436915	7.3843055	119.2417
-18.02948	-0.568122	120.227989	-16.067535	14.544557	122.090935	42.681179	0.331975	124.676224	41.523285	44.021767	125.476585	42.102232	22.176871	125.0764045	-74.237302	6.912243	119.1054655
-18.621838	-0.404749	120.279945	-16.13201	14.452142	122.178246	42.793945	0.250543	124.708298	41.573471	43.950111	125.44693	42.183708	22.100327	125.077614	-74.447728	6.803957	119.278878
-19.1546	-0.24988	120.389343	-15.892614	14.192073	122.126305	42.920761	0.119863	124.788795	41.631954	43.821293	125.408424	42.2763575	21.970578	125.0986095	-74.0615855	6.413568	119.1540005
-19.643703	-0.07752	120.511841	-15.812365	14.006387	122.159813	43.037331	-0.04429	124.918556	41.680935	43.689365	125.351013	42.359133	21.8225375	125.1347845	-73.983863	6.1902365	119.1848415
-20.152006	0.087372	120.692154	-15.730244	13.837683	122.224785	43.141491	-0.182761	125.049606	41.726398	43.543514	125.264725	42.4339445	21.6803765	125.1571655	-73.8944325	5.9949895	119.2924045
-20.608328	0.231049	120.883034	-15.676241	13.668672	122.316406	43.237923	-0.341555	125.198555	41.772694	43.400433	125.199081	42.5053085	21.529439	125.198818	-73.8577905	5.807905	119.433994
-21.045841	0.408116	121.053764	-15.769224	13.57123	122.493576	43.334442	-0.517236	125.362823	41.819008	43.238548	125.178459	42.576725	21.360656	125.270641	-74.115173	5.781804	119.716511
-21.700979	0.656957	121.232674	-15.52147	13.24466	122.542976	43.476852	-0.791054	125.541626	41.937611	42.99448	125.239052	42.7072315	21.101713	125.390339	-73.7501715	5.387607	119.695613
-22.113007	0.856003	121.29303	-15.463848	13.079192	122.617744	43.557541	-0.96176	125.57402	42.015587	42.845589	125.349487	42.786564	20.9419145	125.4617535	-73.71426	5.2164695	119.7737345
-22.445707	1.069355	121.304062	-15.39257	12.932799	122.667755	43.633976	-1.108274	125.570663	42.074413	42.735218	125.529327	42.8541945	20.813472	125.549995	-73.6393345	5.052126	119.785515
-22.746128	1.303649	121.248154	-15.339334	12.824689	122.70694	43.718597	-1.20997	125.541893	42.144211	42.666367	125.763107	42.931404	20.7281985	125.6525	-73.610072	4.9211795	119.76138
-23.032362	1.541278	121.171257	-15.28626	12.716553	122.751747	43.746502	-1.247736	125.499435	42.212456	42.631004	126.037895	42.979479	20.691634	125.768665	-73.551999	4.741472	119.734829
-23.292366	1.778723	121.123901	-15.254863	12.632491	122.79332	43.745998	-1.272445	125.436272	42.264111	42.627411	126.317848	43.0050545	20.677483	125.87706	-73.5147805	4.587499	119.70958
-23.512768	2.018427	121.101776	-15.270527	12.573422	122.845627	43.720181	-1.268175	125.371361	42.281593	42.615589	126.565765	43.000887	20.673707	125.968563	-73.541941	4.473137	119.722691
-23.798918	2.31409	121.018394	-15.270227	12.528973	122.877098	43.711544	-1.296047	125.290451	42.320557	42.589714	126.953629	43.0160505	20.6468335	126.12204	-73.5565045	4.4111125	119.632156
-23.984495	2.485503	120.969986	-15.264219	12.497818	122.896286	43.729126	-1.320751	125.266457	42.337917	42.57399	127.181862	43.0335215	20.6266195	126.2241595	-73.5619595	4.3690165	119.5684125
-24.107038	2.578101	120.889069	-15.229082	12.436786	122.905495	43.740746	-1.353134	125.244011	42.362911	42.554768	127.403236	43.0518285	20.600817	126.3236235	-73.5099925	4.272755	119.4873665
-24.189356	2.619478	120.816849	-15.213031	12.376276	122.90361	43.746437	-1.391621	125.218842	42.394604	42.511181	127.575211	43.0705205	20.55978	126.3970265	-73.4965825	4.192772	119.4101935
-24.133589	2.551269	120.69986	-15.195857	12.312104	122.887718	43.757893	-1.429925	125.208786	42.421703	42.47163	127.696991	43.089798	20.5208525	126.4528885	-73.481512	4.1033555	119.3225475
-24.190723	2.526129	120.628723	-14.929666	12.098421	122.759796	43.815914	-1.480497	125.165344	42.458405	42.419239	127.789154	43.1371595	20.469371	126.477249	-72.9964915	3.727471	119.042343
-24.211311	2.472585	120.549965	-14.865121	12.073356	122.674095	43.869869	-1.487828	125.14856	42.478935	42.383392	127.816071	43.174402	20.447782	126.4823155	-72.904644	3.69893	118.8658745
-24.136003	2.323902	120.365433	-15.181366	12.267809	122.724533	43.969082	-1.522957	125.086739	42.539997	42.334145	127.835609	43.2545395	20.405594	126.461174	-73.6172715	4.130024	118.987892
-24.218628	2.235094	120.232475	-15.113503	12.259103	122.612953	44.031288	-1.564686	125.036011	42.600025	42.285202	127.814674	43.3156565	20.360258	126.4253425	-73.5426625	4.157948	118.8005635
-24.223038	2.043771	120.050362	-15.070086	12.299021	122.46785	44.059502	-1.603198	125.017822	42.671947	42.260845	127.767632	43.3657245	20.3288235	126.392727	-73.5058965	4.2692185	118.542973
-24.150896	1.736499	119.854416	-15.050498	12.368796	122.326195	44.080536	-1.612143	124.953041	42.735508	42.253761	127.729645	43.408022	20.320809	126.341343	-73.509018	4.416783	118.311047
-23.976868	1.308321	119.639931	-14.867872	12.378337	122.116173	44.091709	-1.600007	124.917625	42.781963	42.258854	127.657867	43.436836	20.3294235	126.287746	-73.17258	4.4272505	117.9446
-23.82719	0.865794	119.423866	-14.853026	12.491432	121.979095	44.099346	-1.577305	124.927292	42.835926	42.277508	127.552498	43.467636	20.3501015	126.239895	-73.173688	4.6327625	117.718295
-23.733421	0.355197	119.2314	-14.992545	12.692818	121.940704	44.117908	-1.527997	124.957184	42.872528	42.318974	127.394142	43.495218	20.3954885	126.175663	-73.480308	4.9901475	117.705745
-23.590746	-0.654544	119.152138	-14.943104	12.887589	121.832291	44.14027	-1.424529	125.046135	42.895092	42.375259	126.99305	43.517681	20.475365	126.0195925	-73.403889	5.299813	117.6449895
-23.446484	-1.357873	119.22934	-14.935695	13.03694	121.779167	44.154861	-1.352173	125.147774	42.893333	42.409031	126.647995	43.524097	20.528429	125.8978845	-73.395487	5.545451	117.6604495
-23.319637	-2.142241	119.332214	-14.887227	13.118109	121.687782	44.212284	-1.328954	125.323639	42.908131	42.441223	126.197884	43.5602075	20.5561345	125.7607615	-73.3346615	5.6800835	117.6148025
-23.131605	-2.97508	119.439934	-14.706371	13.134562	121.486389	44.249168	-1.345024	125.507591	42.95882	42.425556	125.793884	43.603994	20.540266	125.6507375	-73.016736	5.728858	117.3220405
-22.97694	-3.851726	119.48925	-14.670162	13.165199	121.314171	44.320454	-1.420187	125.767754	42.992752	42.330967	125.409004	43.656603	20.45539	125.588379	-72.996927	5.875008	117.039963
-22.909706	-4.788887	119.619774	-14.781258	13.197843	121.21254	44.356792	-1.565652	126.079575	43.009964	42.203438	124.992264	43.683378	20.318893	125.5359195	-73.245894	6.076793	116.8891605
-22.773563	-5.66645	119.805908	-14.788108	13.109371	121.069946	44.36705	-1.716053	126.319931	43.016888	42.060711	124.618759	43.691969	20.172329	125.469345	-73.268185	6.046413	116.670547
-22.630722	-6.978385	120.092133	-14.842425	12.929052	120.905815	44.356003	-1.920897	126.657608	42.946404	41.808937	124.118256	43.6512035	19.94402	125.387932	-73.3360535	5.914084	116.423698
-22.509504	-7.822656	120.198692	-14.761333	12.730363	120.721474	44.348831	-2.00734	126.780235	42.917461	41.699596	123.861679	43.633146	19.846128	125.320957	-73.155812	5.614598	116.121991
-22.422945	-8.628009	120.162201	-14.930646	12.670035	120.634033	44.334198	-2.093787	126.832664	42.866318	41.604076	123.685249	43.600258	19.7551445	125.2589565	-73.46155	5.5849255	116.0091095
-22.410746	-9.430565	120.052826	-14.98944	12.580384	120.446884	44.265919	-2.142288	126.836372	42.823643	41.542503	123.518463	43.544781	19.7001075	125.1774175	-73.523661	5.4606605	115.7163505
-22.361305	-10.097979	119.823227	-14.89301	12.450525	120.171143	44.181572	-2.14207	126.720154	42.78035	41.54707	123.437843	43.480961	19.7025	125.0789985	-73.266981	5.19855	115.2632875
-22.284115	-10.702963	119.578529	-14.901554	12.427996	120.004143	44.151451	-2.069353	126.565529	42.735664	41.608421	123.403824	43.4435575	19.769534	124.9846765	-73.2466655	5.086458	115.0236095
-22.232468	-11.254539	119.326187	-15.009302	12.504065	119.959816	44.166481	-1.970662	126.437119	42.72747	41.732239	123.450317	43.4469755	19.8807885	124.943718	-73.4655795	5.1273415	114.975914
-22.174414	-12.007641	119.07859	-14.943054	12.619917	119.91552	44.206944	-1.750269	126.216164	42.716415	41.953194	123.604568	43.4616795	20.1014625	124.910366	-73.3477875	5.1383715	114.920674
-22.166782	-12.468912	118.986725	-14.763432	12.694839	119.875015	44.2314	-1.582307	126.139107	42.74905	42.097893	123.677048	43.490225	20.257793	124.9080775	-73.017089	5.131885	114.8419525
-22.162586	-12.941499	118.996201	-14.813517	12.87908	120.007835	44.237965	-1.423118	126.101448	42.78331	42.248886	123.733917	43.5106375	20.412884	124.9176825	-73.1376715	5.345276	115.0979875
-22.267706	-13.405747	119.14283	-14.61869	12.930079	120.037544	44.304638	-1.268199	126.122192	42.79052	42.373425	123.766075	43.547579	20.552613	124.9441335	-72.784959	5.307545	115.1309545
-22.336716	-13.804693	119.371544	-14.709161	13.083187	120.201088	44.358597	-1.148416	126.271713	42.787872	42.469509	123.752739	43.5732345	20.6605465	125.012226	-72.9915565	5.5058275	115.38995
-22.419096	-14.178001	119.70507	-14.703454	13.126351	120.319054	44.400959	-1.044852	126.462509	42.743507	42.55143	123.66021	43.572233	20.753289	125.0613595	-72.979141	5.499413	115.5767485
-22.522528	-14.528068	120.124306	-14.612018	13.080016	120.366348	44.387753	-0.932563	126.67643	42.658485	42.59552	123.552254	43.523119	20.8314785	125.114342	-72.747155	5.3285535	115.618354
-22.725489	-14.982143	120.880852	-14.84796	13.117281	120.651993	44.33987	-0.85824	126.949799	42.472042	42.577137	123.245811	43.405956	20.8594485	125.097805	-73.101876	5.3751135	116.206181
-22.830603	-15.246415	121.296455	-14.940593	13.085036	120.783409	44.268112	-0.829512	127.076469	42.342724	42.557854	123.034325	43.305418	20.864171	125.055397	-73.186604	5.305901	116.511421
-22.821512	-15.631687	121.652237	-14.905937	12.996383	120.801674	44.18684	-0.786563	127.135048	42.212322	42.521851	122.800156	43.199581	20.867644	124.967602	-73.011455	5.125122	116.635746
-22.966402	-15.800348	121.937088	-15.125825	13.065987	120.903671	44.102516	-0.750262	127.181374	42.089142	42.512314	122.587952	43.095829	20.881026	124.884663	-73.347479	5.250948	116.922679
-23.112988	-15.933188	122.111404	-15.055116	13.010007	120.830742	44.024845	-0.691066	127.185501	41.975239	42.538212	122.423172	43.000042	20.923573	124.8043365	-73.110274	5.096441	116.8571475
-23.280085	-15.979165	122.173645	-15.132679	13.061115	120.809296	43.933632	-0.61704	127.18718	41.885914	42.597488	122.309326	42.909773	20.990224	124.748253	-73.175131	5.132006	116.870339
-23.489294	-15.915627	122.154953	-15.18138	13.134789	120.781342	43.839565	-0.542158	127.162041	41.82563	42.671497	122.226929	42.8325975	21.0646695	124.694485	-73.1953575	5.2049085	116.868199
-23.939079	-15.559074	122.09449	-15.374041	13.383076	120.823059	43.73592	-0.424998	127.06665	41.802917	42.79549	122.177673	42.7694185	21.185246	124.6221615	-73.5175005	5.580906	117.0239565
-24.141813	-15.35216	121.943771	-15.220425	13.444368	120.700989	43.693123	-0.32612	126.99305	41.855179	42.894184	122.191444	42.774151	21.284032	124.592247	-73.215001	5.604704	116.809731
-24.344728	-15.102541	121.764206	-15.20889	13.598164	120.655838	43.673569	-0.256823	126.887764	41.933449	42.988075	122.212112	42.803509	21.365626	124.549938	-73.221289	5.830702	116.761738
-24.559919	-14.800776	121.582413	-15.32007	13.825785	120.679947	43.651299	-0.182612	126.760277	42.0051	43.077248	122.228455	42.8281995	21.447318	124.494366	-73.4683395	6.204252	116.865528
-24.794313	-14.490625	121.423424	-15.296884	13.990217	120.649597	43.62455	-0.100979	126.655914	42.063694	43.178989	122.274612	42.844122	21.539005	124.465263	-73.43789	6.441429	116.833931
-25.130075	-14.168676	121.328125	-15.149016	14.085509	120.573891	43.623131	-0.00432	126.58696	42.117481	43.280579	122.35495	42.870306	21.6381295	124.470955	-73.168338	6.5328885	116.676827
-25.484852	-13.789198	121.177353	-15.130219	14.25368	120.588066	43.637283	0.083978	126.574242	42.176262	43.383942	122.464439	42.9067725	21.73396	124.5193405	-73.1672105	6.7734	116.6567915
-26.11804	-13.223936	120.930466	-15.071982	14.462915	120.588242	43.66785	0.197564	126.614189	42.290817	43.529434	122.684906	42.9793335	21.863499	124.6495475	-73.1232975	7.062331	116.5269365
-26.545763	-12.742515	120.756027	-15.147851	14.654822	120.626892	43.72665	0.218814	126.675652	42.406609	43.60746	122.842476	43.0666295	21.913137	124.759064	-73.3623315	7.396507	116.49472
-27.05422	-12.252923	120.59201	-14.940103	14.679311	120.511604	43.753052	0.236486	126.757225	42.52589	43.652523	123.011063	43.139471	21.9445045	124.884144	-73.019677	7.4141175	116.139064
-27.555916	-11.736527	120.447182	-14.860381	14.75629	120.503769	43.813976	0.220246	126.845695	42.641708	43.667812	123.172775	43.227842	21.944029	125.009235	-72.948604	7.568551	115.998303
-28.061537	-11.203279	120.383492	-14.930473	14.873782	120.6166	43.854504	0.223293	126.96701	42.749878	43.685123	123.302551	43.302191	21.954208	125.1347805	-73.163137	7.793356	116.0984195
-28.633135	-10.663779	120.417557	-14.859094	14.914282	120.693901	43.923664	0.230835	127.080704	42.825428	43.723915	123.374031	43.374546	21.977375	125.2273675	-73.092734	7.851189	116.1604345
-29.26017	-10.110996	120.441528	-14.822833	14.958493	120.789673	43.956287	0.288636	127.148079	42.863205	43.756264	123.369827	43.409746	22.02245	125.258953	-73.055412	7.894536	116.320393
-30.274141	-9.172875	120.616127	-14.77942	15.005736	120.833656	44.006508	0.396668	127.165161	42.877346	43.805546	123.170135	43.441927	22.101107	125.167648	-73.000767	7.910365	116.499664
-30.971325	-8.496139	120.653175	-14.789674	15.024858	120.787933	44.009525	0.472607	127.09919	42.818584	43.851353	122.913101	43.4140545	22.16198	125.0061455	-72.9934025	7.887736	116.5697205
-31.694412	-7.806391	120.653793	-14.807404	15.045065	120.694878	43.996685	0.5677	126.95919	42.744781	43.890923	122.592865	43.370733	22.2293115	124.7760275	-72.985541	7.8608185	116.6137285
-32.491814	-7.10172	120.523979	-14.705503	15.009658	120.494232	43.977325	0.671543	126.777122	42.652805	43.95052	122.178398	43.315065	22.3110315	124.47776	-72.726071	7.7082845	116.510704
-33.294933	-6.315911	120.462715	-14.721842	15.036501	120.31488	43.962589	0.809108	126.426651	42.540504	44.057377	121.641174	43.2515465	22.4332425	124.0339125	-72.6952305	7.6397595	116.5958475
-34.104176	-5.450658	120.320602	-14.733127	15.065039	120.067123	43.932625	0.973441	125.816071	42.452713	44.162968	121.010353	43.192669	22.5682045	123.413212	-72.658923	7.5618735	116.721034
-34.938084	-4.570217	120.096031	-14.730567	15.092711	119.755844	43.895329	1.057366	125.138023	42.32436	44.235958	120.217575	43.1098445	22.646662	122.677799	-72.5709785	7.53876	116.833889
-36.254299	-3.142223	119.660233	-14.729202	15.171361	119.180046	43.788815	1.260063	123.824821	42.053032	44.454952	118.81131	42.9209235	22.8575075	121.3180655	-72.3793275	7.4852145	117.0420265
-37.10965	-2.099477	119.504128	-14.867229	15.261248	118.90023	43.648418	1.512614	122.781219	41.82584	44.63763	117.962715	42.737129	23.075122	120.371967	-72.471587	7.447374	117.428493
-37.977268	-1.04152	119.42067	-14.777928	15.215269	118.616692	43.500023	1.763177	121.93959	41.565277	44.834213	117.211662	42.53265	23.298695	119.575626	-72.088506	7.131843	117.657758
-38.844952	0.059635	119.406784	-14.814822	15.199639	118.552017	43.406193	1.992561	121.268463	41.328022	45.063736	116.803207	42.3671075	23.5281485	119.035835	-71.9967515	6.8711295	118.068199
-39.708374	1.26094	119.523033	-14.867756	15.173541	118.611565	43.364697	2.181974	120.752884	41.114079	45.297874	116.495728	42.239388	23.739924	118.624306	-71.9749	6.607158	118.598824
-40.557407	2.46379	119.639946	-15.046315	15.198642	118.775085	43.310658	2.359462	120.307938	40.905682	45.48333	116.257179	42.10817	23.921396	118.2825585	-72.2008	6.475888	119.2676115
-41.357113	3.726825	119.864967	-14.974777	15.1288	118.815544	43.241615	2.545892	120.005692	40.720783	45.640091	116.103592	41.981199	24.0929915	118.054642	-71.930753	6.1646085	119.576446
-42.523449	5.723069	120.012703	-15.002851	15.111894	118.903206	43.226135	2.776018	119.628082	40.516563	45.913525	115.849945	41.871349	24.3447715	117.7390135	-71.877051	5.8790165	120.0673985
-43.231522	7.068059	120.045616	-15.001413	15.101904	118.8526	43.230186	2.876012	119.378151	40.38142	46.018391	115.638824	41.805803	24.4472015	117.5084875	-71.808629	5.7566065	120.1967125
-43.943775	8.496805	120.062546	-14.974825	15.09716	118.805206	43.23687	2.967219	119.204987	40.293961	46.091843	115.476357	41.7654155	24.529531	117.340672	-71.7150655	5.664789	120.26974
-44.577686	9.931215	119.930969	-14.919819	15.082449	118.796112	43.321186	3.024464	119.242302	40.31004	46.170181	115.425156	41.815613	24.5973225	117.333729	-71.655251	5.5675755	120.258495
-45.093815	11.460491	119.926163	-14.845903	15.059221	118.846977	43.496071	3.054149	119.433426	40.395424	46.22963	115.527367	41.9457475	24.6418895	117.4803965	-71.6375535	5.4765525	120.2135575
-45.719891	12.97649	119.895004	-14.805141	15.055509	118.962387	43.683414	3.060626	119.650246	40.465961	46.289768	115.640793	42.0746875	24.675197	117.6455195	-71.6849695	5.435821	120.2792545
-46.223858	14.557248	119.888496	-14.770016	15.070974	119.082764	43.800423	3.088859	119.730415	40.490231	46.348721	115.662621	42.145327	24.71879	117.696518	-71.685359	5.423158	120.46901
-46.990948	17.053986	120.10791	-14.737044	15.076487	119.216667	43.778313	3.227076	119.406151	40.425236	46.421997	115.654228	42.1017745	24.8245365	117.5301895	-71.5758625	5.3284375	120.9031445
-47.401688	18.753733	120.153107	-14.727409	15.051159	119.22126	43.720516	3.257319	118.914619	40.374546	46.461086	115.605721	42.047531	24.8592025	117.26017	-71.502349	5.2431155	121.18235
-47.84375	20.535416	120.351807	-14.714593	14.985808	119.12973	43.651047	3.23426	118.156494	40.307503	46.487762	115.529358	41.979275	24.861011	116.842926	-71.408461	5.110605	121.416534
-48.203121	22.30195	120.490326	-14.709394	14.901851	118.925682	43.492744	3.205666	117.249802	40.219051	46.513062	115.442505	41.8558975	24.859364	116.3461535	-71.2746855	4.944338	121.5052105
-48.493759	24.137188	120.810303	-14.680624	14.805341	118.663239	43.2593	3.197325	116.214561	40.14806	46.54269	115.40313	41.70368	24.8700075	115.8088455	-71.064928	4.7406745	121.5176325
-48.706066	25.899664	121.141304	-14.649253	14.728975	118.428398	43.018974	3.25186	115.320526	40.101212	46.61311	115.422775	41.560093	24.932485	115.3716505	-70.858599	4.525465	121.4851455
-48.858238	27.69449	121.648262	-14.589192	14.718578	118.285156	42.860462	3.444282	114.724541	40.103672	46.786545	115.630196	41.482067	25.1154135	115.1773685	-70.660451	4.3217425	121.3929435
-49.027435	30.341944	122.202972	-14.459416	14.872376	118.304535	42.896282	3.983979	114.205681	40.209938	47.235142	116.228996	41.55311	25.6095605	115.2173385	-70.471942	4.1351915	121.3917315
-48.179081	31.438797	122.625908	-14.428067	15.104331	118.414864	42.973866	4.388676	114.145264	40.200035	47.630779	116.514549	41.5869505	26.0097275	115.3299065	-70.4430845	4.1989345	121.4998215
-47.223091	32.444416	122.82505	-14.274372	15.351312	118.507706	43.069511	4.838989	114.214752	40.159832	48.036324	116.766716	41.6146715	26.4376565	115.490734	-70.1634155	4.2649675	121.524678
-45.734451	33.155441	122.969345	-14.224837	15.582119	118.659958	43.229137	5.266848	114.364243	40.14674	48.428638	117.025307	41.6879385	26.847743	115.694775	-70.1376125	4.316495	121.625141
-44.824291	34.175274	122.878288	-14.145117	15.752254	118.768059	43.448143	5.56988	114.610687	40.165756	48.724289	117.219177	41.8069495	27.1470845	115.914932	-70.0971835	4.3574235	121.621186
-43.86665	35.164608	122.785294	-13.975936	15.788725	118.836845	43.663757	5.730613	114.928139	40.180267	48.931503	117.439529	41.922012	27.331058	116.183834	-69.873884	4.246392	121.489856
-42.582108	35.976219	122.653008	-13.902004	15.766986	118.970779	43.823933	5.835209	115.330971	40.212234	49.027004	117.72364	42.0180835	27.4311065	116.5273055	-69.8220915	4.1028655	121.4142525
-40.545494	37.002659	122.535004	-13.778274	15.632422	119.22467	44.045025	5.927584	116.206085	40.305023	49.102959	118.302643	42.175024	27.5152715	117.254364	-69.731572	3.7495725	121.194976
-39.082043	37.677376	122.39798	-13.696896	15.53638	119.442879	44.294201	5.960787	116.90239	40.386528	49.069984	118.964622	42.3403645	27.5153855	117.933506	-69.7341565	3.5573745	120.952252
-37.560226	38.299873	122.373238	-13.660487	15.492539	119.755493	44.57515	5.9788	117.810478	40.477322	49.037537	119.740639	42.526236	27.5081685	118.7755585	-69.84721	3.4769095	120.7354275
-35.976292	38.886257	122.367622	-13.513366	15.453132	120.092117	44.883034	5.994826	118.846191	40.64502	49.111179	120.580101	42.764027	27.5530025	119.713146	-69.790759	3.3532615	120.471088
-34.334801	39.463333	122.57608	-13.452601	15.495424	120.581161	45.237144	5.994311	119.898674	40.81295	49.156906	121.510468	43.025047	27.5756085	120.704571	-69.930249	3.4152395	120.457751
-32.581779	39.980072	122.862373	-13.364654	15.572113	121.099831	45.594872	5.998738	121.04007	41.006863	49.225662	122.496506	43.3008675	27.6122	121.768288	-70.0301755	3.532026	120.431374
-30.800432	40.467339	123.144165	-13.280876	15.678017	121.634468	45.907497	6.044066	122.186874	41.300701	49.392498	123.54567	43.604099	27.718282	122.866272	-70.165851	3.637752	120.402664
-28.168547	41.150948	123.927475	-13.141887	15.851604	122.344719	46.373444	6.101516	123.738205	41.723206	49.648022	125.106964	44.048325	27.874769	124.4225845	-70.332099	3.828439	120.2668535
-26.503834	41.599197	124.246613	-13.039986	15.93812	122.769547	46.694	6.11384	124.640144	41.945362	49.821205	126.12941	44.319681	27.9675225	125.384777	-70.399653	3.9087175	120.154317
-24.828728	42.014252	124.966637	-12.938129	16.015894	123.198364	47.005913	6.135888	125.492439	42.144211	49.989365	127.055336	44.575062	28.0626265	126.2738875	-70.45132	3.9691615	120.1228405
-23.312065	42.334633	125.853691	-12.8582	16.079718	123.613014	47.279461	6.217464	126.217438	42.335339	50.170635	127.866539	44.8074	28.1940495	127.0419885	-70.5238	3.9653865	120.1840395
-21.82593	42.628956	126.067055	-12.763969	16.156569	123.960602	47.860744	6.108494	126.721512	42.480419	50.323814	128.547043	45.1705815	28.216154	127.6342775	-70.6985195	4.096984	120.2869265
-20.400105	42.826717	126.690117	-12.688965	16.254448	124.258057	48.108978	6.166957	127.338478	42.595119	50.478344	129.074615	45.3520485	28.3226505	128.2065465	-70.7299785	4.1862455	120.3095675
-19.054016	42.989597	126.879539	-12.626454	16.373508	124.515274	48.378258	6.24087	127.846252	42.706863	50.666641	129.487152	45.5425605	28.4537555	128.666702	-70.7954685	4.2932605	120.363846
-17.116884	43.134758	127.071594	-12.552765	16.561779	124.809196	48.717937	6.294473	128.480896	42.808456	50.832703	129.807175	45.7631965	28.563588	129.1440355	-70.8687265	4.55997	120.4743565
-15.716214	43.182419	126.698776	-12.496552	16.671389	124.9431	48.909191	6.341003	128.801361	42.874641	50.919765	129.87674	45.891916	28.630384	129.3390505	-70.88502	4.712394	120.5471495
-14.367281	43.139015	126.803658	-12.473447	16.777805	125.047424	49.026672	6.383272	129.071671	42.939331	50.990952	129.858032	45.9830015	28.687112	129.4648515	-70.9298955	4.868498	120.6299965
-12.984373	43.030418	126.514038	-12.429484	16.85544	125.063362	49.129139	6.405268	129.25238	43.002819	51.014786	129.794189	46.065979	28.710027	129.5232845	-70.924947	5.000853	120.6034395
-11.672058	42.876965	126.383675	-12.406646	16.913422	125.021278	49.207478	6.38625	129.399841	43.056309	51.018501	129.711945	46.1318935	28.7023755	129.555893	-70.9451855	5.1244685	120.486663
-10.402179	42.706402	126.331688	-12.377149	16.951981	124.940979	49.239868	6.343511	129.473618	43.12397	50.995331	129.616669	46.181919	28.669421	129.5451435	-70.936217	5.234541	120.3368145
-9.146484	42.443745	126.099251	-12.380876	16.999487	124.843124	49.241005	6.295664	129.489319	43.187653	50.965904	129.541153	46.214329	28.630784	129.515236	-70.976081	5.36818999999999	120.171012
-7.355319	42.051964	126.006523	-12.397801	17.094076	124.706772	48.817806	6.398552	129.599121	43.276043	50.918549	129.413223	46.0469245	28.6585505	129.506172	-70.8425265	5.5296015	119.907372
-6.178354	41.75172	125.914619	-12.432983	17.200447	124.644241	48.779072	6.372533	129.554825	43.331238	50.892342	129.365555	46.055155	28.6324375	129.46019	-70.921121	5.7684565	119.828292
-4.786995	41.269146	125.73745	-12.451365	17.328489	124.599411	48.733826	6.365821	129.558746	43.391056	50.899403	129.339172	46.062441	28.632612	129.448959	-70.965171	6.024366	119.749863
-3.619287	40.916958	125.696907	-12.456122	17.480045	124.623932	48.714081	6.396226	129.577499	43.468433	50.93478	129.374557	46.091257	28.665503	129.476028	-71.003501	6.294587	119.771836
-2.571413	40.5303	125.91993	-12.458486	17.642178	124.692329	48.721306	6.431332	129.651108	43.548012	50.984837	129.466644	46.134659	28.7080845	129.558876	-71.051631	6.5762715	119.825782
-1.381207	40.113529	125.880219	-12.45683	17.791435	124.779343	49.151733	6.240413	129.572113	43.651447	51.028831	129.592865	46.40159	28.634622	129.582489	-71.31525	6.948248	119.976197
-0.399074	39.656101	126.18631	-12.427794	17.91791	124.87352	49.160637	6.24442	129.62001	43.740753	51.053162	129.724411	46.450695	28.648791	129.6722105	-71.306283	7.187029	120.0748295
1.068786	38.916798	126.479805	-12.420507	18.100824	124.952934	49.163261	6.237604	129.669434	43.887569	51.058846	129.921234	46.525415	28.648225	129.795334	-71.366429	7.553423	120.110534
1.659735	38.550816	126.660812	-12.439073	18.214211	124.98188	49.144535	6.217288	129.686661	43.969769	51.051598	130.041229	46.557152	28.634443	129.863945	-71.435298	7.793979	120.099815
2.64962	37.914719	126.633141	-12.441998	18.31616	124.977135	49.128376	6.195726	129.71051	44.021797	51.039494	130.117294	46.5750865	28.61761	129.913902	-71.4590825	8.01471	120.040368
3.47353	37.391029	126.659645	-12.474781	18.390369	124.970688	49.101418	6.157743	129.730835	44.038437	51.027668	130.173355	46.5699275	28.5927055	129.952095	-71.5194895	8.1880325	119.989281
4.138182	36.843502	126.661697	-12.488627	18.421238	124.976288	49.065418	6.128116	129.746719	44.040398	50.996555	130.188141	46.552908	28.5623355	129.96743	-71.530162	8.2801405	119.985146
4.858383	36.247681	126.573029	-12.500053	18.417097	124.967262	49.065189	6.061594	129.803177	44.066219	50.946903	130.181152	46.565704	28.5042485	129.9921645	-71.56581	8.3299455	119.9423595
5.706137	35.598862	126.397476	-12.502816	18.40003	124.924339	49.077232	5.961907	129.891098	44.069527	50.869137	130.172409	46.5733795	28.415522	130.0317535	-71.5790115	8.384538	119.8169245
6.691777	34.554733	126.320839	-12.536843	18.346092	124.842216	49.093117	5.786999	129.97644	44.067661	50.734947	130.07753	46.580389	28.260973	130.026985	-71.654075	8.431211	119.657447
7.064733	33.964104	126.309647	-12.558256	18.296961	124.79805	49.068832	5.681563	130.00174	44.064476	50.615269	129.950745	46.566654	28.148416	129.9762425	-71.683166	8.445506	119.6198575
7.580866	33.264103	126.235832	-12.550828	18.239902	124.798904	49.02631	5.576092	130.054413	44.07806	50.496376	129.804871	46.552185	28.036234	129.929642	-71.653841	8.44357	119.668166
8.114812	32.500587	126.136276	-12.535145	18.169262	124.829628	49.030392	5.457716	130.149933	44.127808	50.376827	129.715897	46.5791	27.9172715	129.932915	-71.64939	8.4212525	119.726341
8.661537	31.667274	126.11554	-12.493186	18.08564	124.88179	49.064098	5.30721	130.281799	44.208652	50.241272	129.688919	46.636375	27.774241	129.985359	-71.622747	8.397039	119.778221
9.199972	30.861389	126.188538	-12.476361	18.025837	124.963722	49.116024	5.134887	130.445343	44.306683	50.095993	129.67865	46.7113535	27.61544	130.0619965	-71.6640755	8.436234	119.8654475
9.67277	30.008389	126.230957	-12.445149	17.988455	125.018623	49.162586	4.987097	130.558578	44.390465	49.954262	129.669357	46.7765255	27.4706795	130.1139675	-71.6668235	8.5062305	119.9232785
10.359888	28.757399	126.249947	-12.3885	17.922649	125.043251	49.223534	4.83004	130.629242	44.493038	49.788292	129.613892	46.858286	27.309166	130.121567	-71.635286	8.536132	119.964935
10.741505	27.975655	126.154037	-12.361753	17.890743	125.002312	49.231632	4.750844	130.628281	44.556351	49.681011	129.565323	46.8939915	27.2159275	130.096802	-71.6174975	8.5655585	119.907822
11.184667	27.048826	126.087357	-12.301828	17.832823	124.909401	49.231678	4.662468	130.603333	44.611931	49.58131	129.515976	46.9218045	27.121889	130.0596545	-71.5254605	8.543757	119.7591475
11.55735	26.178343	125.994133	-12.24625	17.755865	124.803505	49.238571	4.553121	130.584534	44.677208	49.46629	129.479385	46.9578895	27.0097055	130.0319595	-71.4503895	8.5020245	119.5750505
11.923826	25.298374	125.904671	-12.183808	17.67186	124.713257	49.219158	4.422978	130.592697	44.736244	49.316578	129.434555	46.977701	26.869778	130.013626	-71.345317	8.473942	119.412888
12.286118	24.393137	125.854729	-12.124707	17.595594	124.653557	49.209709	4.302524	130.644516	44.795399	49.181808	129.379135	47.002554	26.742166	130.0118255	-71.251968	8.449022	119.2952885
12.569663	23.540552	125.723709	-12.069982	17.52878	124.635269	49.182575	4.212787	130.733505	44.848694	49.05143	129.320282	47.0156345	26.6321085	130.0268935	-71.1555985	8.4254515	119.2436445
12.961107	22.117289	125.743225	-12.004109	17.436041	124.655411	49.168701	4.085988	130.913788	44.92189	48.882637	129.196289	47.0452955	26.4843125	130.0550385	-71.0535135	8.3877695	119.2557835
13.157463	21.179008	125.749466	-11.973469	17.372053	124.691628	49.159058	3.991287	131.027939	44.973351	48.764942	129.113464	47.0662045	26.3781145	130.0707015	-71.0131425	8.3659915	119.3125545
13.288137	20.268799	125.787605	-11.937304	17.2824	124.723434	49.142956	3.877409	131.139816	45.007298	48.619629	129.039032	47.075127	26.248519	130.089424	-70.949735	8.316281	119.357444
13.392046	19.317671	125.785912	-11.954366	17.200823	124.768829	49.135159	3.738439	131.216797	45.02631	48.459881	128.934372	47.0807345	26.09916	130.0755845	-70.9894665	8.302486	119.4620735
13.476207	18.439304	125.747147	-11.951514	17.102318	124.801994	49.096535	3.620574	131.270157	45.043453	48.313278	128.820251	47.069994	25.966926	130.045204	-70.973022	8.23771	119.558784
13.511544	17.474983	125.764145	-11.954132	17.023436	124.805428	49.042477	3.518451	131.305664	45.059906	48.16708	128.717987	47.0511915	25.8427655	130.0118255	-70.9594555	8.2041065	119.5990305
13.533727	16.572615	125.726746	-11.975534	16.926727	124.770355	49.017406	3.427618	131.317184	45.084255	48.023708	128.609528	47.0508305	25.725663	129.963356	-71.0018985	8.127791	119.577354
13.50784	15.272845	125.603844	-11.96975	16.74662	124.64386	48.969482	3.267103	131.265182	45.090179	47.829754	128.445999	47.0298305	25.5484285	129.8555905	-70.9693305	7.9448115	119.4321295
13.490722	14.358065	125.497986	-11.940828	16.603085	124.535439	48.935444	3.148937	131.177948	45.088951	47.68325	128.341705	47.0121975	25.4160935	129.7598265	-70.8938535	7.7900765	119.3110515
13.419122	13.552162	125.350594	-11.909872	16.447914	124.4422	48.912788	3.018599	131.083328	45.112488	47.534008	128.239319	47.012638	25.2763035	129.6613235	-70.832382	7.6195245	119.2230765
13.346963	12.692383	125.296257	-11.873842	16.318598	124.376663	48.881729	2.876713	130.99588	45.145641	47.376831	128.161804	47.013685	25.126772	129.578842	-70.761369	7.510424	119.174484
13.249619	11.856161	125.232292	-11.855723	16.22308	124.34156	48.889469	2.754632	130.918961	45.190277	47.233829	128.105118	47.039873	24.9942305	129.5120395	-70.751319	7.4519295	119.1710805
13.092399	11.075006	125.194504	-11.820216	16.161451	124.321655	48.885132	2.635684	130.862076	45.254177	47.115276	128.094254	47.0696545	24.87548	129.478165	-70.7100865	7.447422	119.165145
12.917073	10.333357	125.149414	-11.801891	16.160742	124.288406	48.898239	2.561455	130.836456	45.321899	47.035976	128.070053	47.110069	24.7987155	129.4532545	-70.713851	7.5227685	119.1235575
12.533538	9.235387	125.010513	-11.760929	16.211077	124.216354	48.919971	2.503484	130.71254	45.430016	46.976185	127.933289	47.1749935	24.7398345	129.3229145	-70.6968515	7.6823195	119.1097935
12.300021	8.546244	124.921181	-11.74369	16.262957	124.156776	48.936386	2.502039	130.60289	45.493256	46.959171	127.823601	47.214821	24.730605	129.2132455	-70.702201	7.795309	119.1003065
12.045857	7.795544	124.832466	-11.71584	16.290232	124.082291	48.957287	2.50585	130.477661	45.532135	46.964634	127.710342	47.244711	24.735242	129.0940015	-70.676391	7.845222	119.0705805
11.835042	7.095418	124.737274	-11.702735	16.297943	124.03524	48.976482	2.488579	130.361282	45.53347	46.943924	127.651344	47.254976	24.7162515	129.006313	-70.660446	7.8796345	119.064167
11.671165	6.379215	124.678551	-11.709298	16.274393	124.01403	48.983177	2.477283	130.311523	45.522659	46.922855	127.604042	47.252918	24.700069	128.9577825	-70.671514	7.848717	119.0702775
11.459412	5.642581	124.694969	-11.731329	16.229206	124.031464	48.981659	2.490394	130.318161	45.491802	46.944447	127.606834	47.2367305	24.7174205	128.9624975	-70.6993885	7.7409915	119.1004305
11.195307	4.974738	124.708092	-11.776465	16.180201	124.067398	48.96331	2.531156	130.376724	45.40538	46.981827	127.662781	47.184345	24.7564915	129.0197525	-70.737275	7.6039105	119.1150435
10.814367	3.924367	124.874184	-11.87155	16.118181	124.167725	48.94202	2.581195	130.567917	45.239513	47.023926	127.744255	47.0907665	24.8025605	129.156086	-70.8338665	7.4338015	119.179364
10.534874	3.221295	124.987152	-11.960406	16.057165	124.246513	48.950497	2.591604	130.708618	45.134731	47.040886	127.799377	47.042614	24.816245	129.2539975	-70.963426	7.298085	119.2390285
10.241149	2.566996	125.119637	-12.007501	16.002119	124.321159	48.947216	2.602441	130.833801	45.040096	47.064747	127.845833	46.993656	24.833594	129.339817	-71.008658	7.170644	119.302501
9.951202	1.925315	125.212883	-12.048483	15.934107	124.397888	48.936672	2.625195	130.929535	44.973827	47.076962	127.849106	46.9552495	24.8510785	129.3893205	-71.0522155	7.0171355	119.4064555
9.634076	1.248704	125.257126	-12.069341	15.855503	124.445518	48.935116	2.643522	130.962463	44.908092	47.079971	127.833733	46.921604	24.8617465	129.398098	-71.060286	6.8492595	119.492938
9.280899	0.622922	125.228622	-12.047935	15.775497	124.44426	48.972965	2.648457	130.972229	44.881069	47.075359	127.825165	46.927017	24.861908	129.398697	-71.022887	6.689086	119.489823
8.9737	0.005235	125.209167	-12.038249	15.714659	124.407074	49.021404	2.647253	131.006958	44.875179	47.082996	127.835312	46.9482915	24.8651245	129.421135	-71.0247895	6.5641935	119.393013
8.443569	-0.977983	125.142815	-11.98638	15.602491	124.316048	49.059563	2.655382	131.040787	44.852089	47.082497	127.891495	46.955826	24.8689395	129.466141	-70.928586	6.3360425	119.165955
8.095317	-1.581456	125.099266	-11.964534	15.555885	124.297653	49.075363	2.660448	131.096619	44.83857	47.086918	127.908897	46.9569665	24.873683	129.502758	-70.8860345	6.238087	119.092548
7.743863	-2.187342	125.082054	-11.913245	15.492945	124.312378	49.081844	2.697443	131.149765	44.823284	47.097923	127.938522	46.952564	24.897683	129.5441435	-70.779054	6.088207	119.0806125
7.338103	-2.816981	125.103249	-11.890483	15.42965	124.36203	49.098171	2.72881	131.210785	44.806034	47.110565	127.981354	46.9521025	24.9196875	129.5960695	-70.7330685	5.9396125	119.1279905
6.90027	-3.391208	125.131966	-11.860038	15.339291	124.423492	49.138832	2.736375	131.269974	44.806843	47.11385	128.010529	46.9728375	24.9251125	129.6402515	-70.6929135	5.7534695	119.2067325
6.464966	-3.97019	125.206932	-11.837448	15.271294	124.470665	49.180622	2.720526	131.304626	44.810219	47.104893	128.019897	46.9954205	24.9127095	129.6622615	-70.6703165	5.6298785	119.2790685
5.977374	-4.580865	125.212433	-11.81264	15.20084	124.507881	49.212135	2.688652	131.314621	44.821514	47.074173	128.00296	47.0168245	24.8814125	129.6587905	-70.6421045	5.5202675	119.3569715
5.25967	-5.430629	125.161346	-11.786633	15.118654	124.548958	49.219086	2.643605	131.276291	44.828339	46.99976	127.93586	47.0237125	24.8216825	129.6060755	-70.5969785	5.4156255	119.4918405
4.75236	-6.019392	125.121452	-11.776481	15.071209	124.565163	49.194016	2.610533	131.250961	44.855152	46.943127	127.904129	47.024584	24.77683	129.577545	-70.577546	5.365588	119.552781
4.148471	-6.569926	125.084579	-11.750935	15.005785	124.58075	49.181141	2.565271	131.25061	44.889626	46.883347	127.912071	47.0353835	24.724309	129.5813405	-70.5372535	5.287261	119.5801595
3.623584	-7.113262	125.06086	-11.739913	14.958425	124.608948	49.192032	2.490997	131.267899	44.919552	46.822777	127.939133	47.055792	24.656887	129.603516	-70.535618	5.259963	119.61438
3.011637	-7.671542	125.084175	-11.725073	14.922586	124.651955	49.216812	2.409414	131.294968	44.945999	46.763565	127.97567	47.0814055	24.5864895	129.635319	-70.5315515	5.2586825	119.668591
2.409662	-8.209024	125.105576	-11.695452	14.894022	124.686157	49.241104	2.357023	131.339035	44.971092	46.705391	127.998947	47.106098	24.531207	129.668991	-70.497002	5.256837	119.703323
1.83822	-8.77923	125.120735	-11.68102	14.888629	124.702576	49.294273	2.306616	131.401108	45.014927	46.65485	127.994957	47.1546	24.480733	129.6980325	-70.51664	5.296525	119.7071195
0.799197	-9.543334	125.168381	-11.658913	14.896261	124.695328	49.377766	2.276629	131.475204	45.060909	46.619034	127.929565	47.2193375	24.4478315	129.7023845	-70.5371635	5.3446905	119.6882715
0.181591	-10.046865	125.245415	-11.657393	14.905836	124.665787	49.430786	2.294738	131.516891	45.050949	46.616753	127.804695	47.2408675	24.4557455	129.660793	-70.5556535	5.3559265	119.670781
-0.497903	-10.591215	125.267426	-11.644893	14.89951	124.616714	49.471008	2.345406	131.542313	45.033703	46.634247	127.662766	47.2523555	24.4898265	129.6025395	-70.5421415	5.3091935	119.6308885
-0.991961	-11.246815	125.260353	-11.637634	14.885539	124.55909	49.516899	2.393023	131.573288	45.003242	46.631641	127.469322	47.2600705	24.512332	129.521305	-70.5353385	5.258746	119.596875
-1.85674	-11.629535	125.342026	-11.64053	14.861626	124.484657	49.558544	2.421185	131.581787	44.950291	46.637611	127.233757	47.2544175	24.529398	129.407772	-70.5354775	5.193854	119.561542
-2.476576	-12.227067	125.333595	-11.641942	14.831504	124.426521	49.577579	2.460666	131.544449	44.910301	46.624306	127.009666	47.24394	24.542486	129.2770575	-70.527824	5.120522	119.5759845
-3.182662	-12.647949	125.502182	-11.60411	14.787245	124.356712	49.583778	2.484478	131.577484	44.874683	46.586781	126.771187	47.2292305	24.5356295	129.1743355	-70.4374505	5.0388605	119.5390885
-4.443643	-13.203499	125.870964	-11.57421	14.754163	124.348793	49.65052	2.482687	131.689423	44.87286	46.544434	126.39724	47.26169	24.5135605	129.0433315	-70.41011	4.9947655	119.6542545
-5.284095	-13.547358	126.113686	-11.555572	14.743048	124.357452	49.693329	2.479825	131.754425	44.883179	46.500309	126.16581	47.288254	24.490067	128.9601175	-70.399398	4.996029	119.7547865
-6.149808	-13.854575	126.316513	-11.535254	14.729123	124.374748	49.722847	2.474917	131.794006	44.893692	46.437733	125.936653	47.3082695	24.456325	128.8653295	-70.3787775	5.001921	119.8841665
-7.025096	-14.085536	126.490044	-11.514598	14.722839	124.408638	49.763424	2.47331	131.77478	44.908226	46.39576	125.741867	47.335825	24.434535	128.7583235	-70.365021	5.011143	120.0589525
-7.87941	-14.237547	126.59079	-11.482306	14.733351	124.432671	49.806705	2.496754	131.687897	44.957138	46.373165	125.573837	47.3819215	24.4349595	128.630867	-70.3465335	5.0317425	120.234475
-8.808681	-14.350286	126.575233	-11.442731	14.747389	124.440346	49.809872	2.517955	131.516098	45.006813	46.373741	125.445999	47.4083425	24.445848	128.4810485	-70.2938045	5.04893	120.3996435
-9.735455	-14.441511	126.410164	-11.40161	14.752393	124.432159	49.783966	2.5446	131.257813	45.061172	46.365421	125.3685	47.422569	24.4550105	128.3131565	-70.225789	5.0497755	120.5511615
-11.175389	-14.500186	125.908867	-11.328914	14.750388	124.382103	49.723213	2.626057	130.701172	45.162281	46.383076	125.359032	47.442747	24.5045665	128.030102	-70.100575	4.9962095	120.734104
-12.078759	-14.407391	125.466988	-11.30267	14.780074	124.361565	49.702438	2.710693	130.280487	45.21685	46.445332	125.39682	47.459644	24.5780125	127.8386535	-70.064984	4.9821355	120.8844765
-13.069635	-14.321913	125.047707	-11.256653	14.817609	124.318382	49.636414	2.797592	129.850998	45.244579	46.548229	125.444702	47.4404965	24.6729105	127.64785	-69.9538025	4.9623075	120.988914
-14.072063	-14.228476	124.620888	-11.230688	14.917896	124.29837	49.578548	2.887558	129.499435	45.268047	46.67836	125.499603	47.4232975	24.782959	127.499519	-69.8846735	5.052833	121.097221
-15.113306	-14.112844	124.28981	-11.194118	15.019627	124.308632	49.563435	3.029994	129.181747	45.313805	46.862907	125.576614	47.43862	24.9464505	127.3791805	-69.826856	5.0928035	121.2380835
-16.083439	-13.931823	124.080429	-11.17817	15.167898	124.343887	49.558727	3.19249	128.957611	45.34425	47.060612	125.652351	47.4514885	25.126551	127.304981	-69.8078285	5.209245	121.382793
-17.098076	-13.757293	123.952934	-11.135486	15.317747	124.38681	49.589809	3.374498	128.808868	45.353111	47.262287	125.713097	47.47146	25.3183925	127.2609825	-69.742432	5.3171015	121.5126375
-18.569487	-13.448605	123.878265	-11.074174	15.562004	124.43132	49.672039	3.658967	128.738571	45.412304	47.530426	125.762901	47.5421715	25.5946965	127.250736	-69.6905195	5.5293115	121.611904
-19.62768	-13.304909	124.087418	-11.035985	15.701023	124.454819	49.743454	3.790289	128.782623	45.436806	47.669739	125.742081	47.59013	25.730014	127.262352	-69.6621	5.672032	121.647286
-20.721773	-13.161323	124.19593	-10.979602	15.790092	124.492935	49.820553	3.876682	128.87883	45.47406	47.766121	125.693512	47.6473065	25.8214015	127.286171	-69.6065105	5.7587825	121.699699
-21.774508	-13.029305	124.424515	-10.928713	15.830453	124.562241	49.869354	3.922587	128.987366	45.528515	47.805962	125.654114	47.6989345	25.8642745	127.32074	-69.5563605	5.7966315	121.803742
-22.831551	-12.907699	124.634789	-10.899278	15.839622	124.665489	49.920425	3.911998	129.113419	45.558155	47.807201	125.566711	47.73929	25.8595995	127.340065	-69.537846	5.8196445	121.990913
-23.898136	-12.757566	125.012878	-10.881041	15.814917	124.806503	49.975426	3.877879	129.207321	45.568176	47.790451	125.422546	47.771801	25.834165	127.3149335	-69.533883	5.795669	122.2980725
-24.886679	-12.517212	125.33535	-10.851289	15.759638	124.956802	50.010551	3.875922	129.260971	45.5373	47.758781	125.260666	47.7739255	25.8173515	127.2608185	-69.4765035	5.7019245	122.6527855
-26.463465	-12.226168	125.808311	-10.812686	15.65095	125.146614	50.052177	3.913469	129.380524	45.472149	47.737309	125.037216	47.762163	25.825389	127.20887	-69.387535	5.476511	123.084358
-27.533123	-11.987728	126.025536	-10.771876	15.567536	125.257896	50.098503	3.925831	129.443024	45.447834	47.730415	124.912582	47.7731685	25.828123	127.177803	-69.3169205	5.306949	123.337989
-28.521564	-11.650847	126.200226	-10.749456	15.482305	125.344063	50.139351	3.897619	129.507477	45.426956	47.718002	124.80291	47.7831535	25.8078105	127.1551935	-69.2820655	5.1567995	123.5329325
-29.504272	-11.323375	126.32196	-10.7054	15.392438	125.437286	50.169479	3.853344	129.51358	45.430191	47.687752	124.768005	47.799835	25.770548	127.1407925	-69.210635	5.014328	123.7337795
-30.56521	-10.933756	126.339386	-10.671767	15.30243	125.543472	50.191887	3.781321	129.474121	45.458466	47.649429	124.82399	47.8251765	25.715375	127.1490555	-69.1687105	4.889485	123.9378885
-31.632269	-10.510657	126.354515	-10.664124	15.203512	125.655983	50.188698	3.651595	129.415695	45.507664	47.621365	124.931946	47.848181	25.63648	127.1738205	-69.176429	4.770544	124.1381455
-32.622589	-10.057073	126.260422	-10.646808	15.108964	125.783829	50.161095	3.531857	129.316025	45.554367	47.611294	125.114014	47.857731	25.5715755	127.2150195	-69.151347	4.6463525	124.3526385
-34.130524	-9.367543	126.142883	-10.65399	15.007077	126.036812	50.059364	3.448076	129.023102	45.626701	47.580414	125.55603	47.8430325	25.514245	127.289566	-69.1510125	4.499909	124.784058
-35.236206	-8.832368	126.047089	-10.651508	14.960355	126.233139	49.983055	3.427704	128.822632	45.659931	47.61721	125.84964	47.821493	25.522457	127.336136	-69.124509	4.398253	125.130142
-36.178135	-8.295998	125.965454	-10.647776	14.964716	126.429626	49.939121	3.487383	128.601288	45.677872	47.69664	126.154457	47.8084965	25.5920115	127.3778725	-69.1040485	4.3374205	125.4813795
-37.157166	-7.763212	126.100563	-10.369807	14.850103	126.521393	49.943485	3.589442	128.394333	45.664207	47.794315	126.453957	47.803846	25.6918785	127.424145	-68.54346	4.0083275	125.618641
-38.098984	-7.230011	126.221237	-10.345927	14.929667	126.676834	49.967228	3.676481	128.253342	45.647488	47.919743	126.630875	47.807358	25.798112	127.4421085	-68.499212	4.061222	125.9115595
-39.096119	-6.677558	126.325645	-10.347438	15.023006	126.790215	50.01104	3.767139	128.111084	45.638321	48.051338	126.741669	47.8246805	25.9092385	127.4263765	-68.5195565	4.1367735	126.1540535
-40.18063	-6.053591	126.490799	-10.352639	15.096151	126.869431	50.013535	3.877395	127.982208	45.60844	48.119087	126.769913	47.8109875	25.998241	127.3760605	-68.5162655	4.194061	126.3628015
-41.416782	-5.451405	126.791252	-10.354448	15.166816	126.956131	49.966942	4.000642	127.865692	45.540066	48.191757	126.680984	47.753504	26.0961995	127.273338	-68.4624	4.2374325	126.638924
-42.346371	-4.975104	127.004265	-10.384367	15.186347	127.043793	49.942635	4.029139	127.865944	45.459831	48.195873	126.632309	47.701233	26.112506	127.2491265	-68.469967	4.260188	126.8384595
-43.140209	-4.628515	127.257599	-10.459957	15.184511	127.148483	49.919865	4.033872	127.961006	45.36853	48.196415	126.578438	47.6441975	26.1151435	127.269722	-68.5641115	4.2538785	127.027244
-43.944073	-4.260743	127.52861	-10.52986	15.15873	127.275513	49.88747	4.031986	128.078125	45.266808	48.20089	126.529488	47.577139	26.116438	127.3038065	-68.636859	4.201022	127.2472195
-44.42358	-3.810573	127.81839	-10.613273	15.12163	127.406403	49.829781	4.036125	128.218216	45.150875	48.200447	126.485184	47.490328	26.118286	127.3517	-68.716874	4.124974	127.461106
-44.709229	-3.339338	128.057953	-10.690163	15.095675	127.534851	49.774803	4.042778	128.376083	45.045914	48.196213	126.415169	47.4103585	26.1194955	127.395626	-68.7906845	4.0718545	127.674076
-45.028473	-2.829504	128.279083	-10.783888	15.082405	127.643715	49.732964	4.049974	128.510696	44.959671	48.196392	126.349915	47.3463175	26.123183	127.4303055	-68.9140935	4.041627	127.8571245
-45.411293	-2.116847	128.436447	-10.908504	15.055588	127.722145	49.655636	4.041514	128.62619	44.803963	48.205349	126.252747	47.2297995	26.1234315	127.4394685	-69.0468075	3.9877445	128.0048215
-45.658447	-1.571381	128.466064	-10.992916	15.048573	127.746239	49.574066	4.066141	128.655121	44.701496	48.239334	126.199272	47.137781	26.1527375	127.4271965	-69.123613	3.9444085	128.0652815
-45.967121	-1.005328	128.486633	-11.09824	15.07233	127.766167	49.443443	4.148521	128.663971	44.597565	48.294666	126.200996	47.020504	26.2215935	127.4324835	-69.216984	3.9230665	128.0998505
-46.223343	-0.451541	128.472778	-11.175474	15.094047	127.762695	49.339764	4.220947	128.645325	44.499081	48.369884	126.243881	46.9194225	26.2954155	127.444603	-69.2703705	3.8926785	128.080787
-46.412968	0.080585	128.413864	-11.281838	15.136732	127.763542	49.222744	4.301617	128.630173	44.389023	48.458618	126.315598	46.8058835	26.3801175	127.4728855	-69.3695595	3.8933465	128.0541985
-46.602959	0.651264	128.363831	-11.360318	15.170476	127.756691	49.120476	4.404662	128.554718	44.276196	48.554821	126.408638	46.698336	26.4797415	127.481678	-69.418972	3.8612105	128.031704
-46.821983	1.289928	128.402573	-11.465466	15.211291	127.77504	48.990238	4.499889	128.456314	44.157288	48.641636	126.493599	46.573763	26.5707625	127.4749565	-69.504695	3.8518195	128.0751235
-46.931171	2.039421	128.379639	-11.605186	15.240344	127.832703	48.791824	4.639653	128.290527	43.954941	48.786034	126.583252	46.3733825	26.7128435	127.4368895	-69.5837545	3.7678445	128.2285165
-46.88451	2.555606	128.54808	-11.706717	15.256084	127.897095	48.659355	4.739572	128.1698	43.817608	48.863365	126.640999	46.2384815	26.8014685	127.4053995	-69.6519155	3.7106995	128.3887905
-47.032692	3.154086	128.531631	-11.808603	15.256233	127.960587	48.521526	4.825383	128.0522	43.675545	48.937141	126.689087	46.0985355	26.881262	127.3706435	-69.7157415	3.631204	128.5505305
-47.118206	3.687092	128.634552	-11.937661	15.262326	128.01947	48.367142	4.887488	127.939056	43.542503	48.995605	126.728127	45.9548225	26.9415465	127.3335915	-69.8301445	3.5831055	128.7053485
-47.204102	4.255128	128.686447	-12.04482	15.247753	128.041077	48.22139	4.921864	127.79895	43.408825	49.022182	126.780685	45.8151075	26.972023	127.2898175	-69.9047475	3.523483	128.7923365
-47.246708	4.81272	128.651443	-12.169097	15.245819	128.026688	48.07074	4.942988	127.684448	43.303925	49.033913	126.81739	45.6873325	26.9884505	127.250919	-70.0255265	3.5031875	128.802457
-47.112854	5.504964	128.527634	-12.269819	15.221669	127.95372	47.950844	4.933811	127.59153	43.212242	49.042744	126.851776	45.581543	26.9882775	127.221653	-70.121181	3.4550605	128.685787
-47.264881	6.202523	128.407227	-12.427857	15.233161	127.839958	47.793236	4.930792	127.456688	43.08622	49.057682	126.919365	45.439728	26.994237	127.1880265	-70.295442	3.472085	128.4918895
-47.22414	6.739581	128.275711	-12.526562	15.240218	127.7547	47.692474	4.925529	127.408508	42.991577	49.066952	126.959518	45.3420255	26.9962405	127.184013	-70.3951495	3.4841955	128.325387
-47.188156	7.242537	128.232605	-12.650558	15.255672	127.728783	47.575146	4.911909	127.360489	42.900188	49.049946	126.991203	45.237667	26.9809275	127.175846	-70.538783	3.5304165	128.28172
-47.102596	7.703665	128.261566	-12.757238	15.240906	127.735985	47.462517	4.885896	127.329132	42.781197	49.028435	127.047729	45.121857	26.9571655	127.1884305	-70.636333	3.5246465	128.2835395
-47.008957	8.160283	128.315002	-12.881573	15.212398	127.782753	47.363953	4.839213	127.331543	42.670292	49.002304	127.10762	45.0171225	26.9207585	127.2195815	-70.7802685	3.5040375	128.3459245
-46.866787	8.598395	128.363983	-13.008976	15.186999	127.843681	47.276295	4.805275	127.345421	42.535072	48.966068	127.183784	44.9056835	26.8856715	127.2646025	-70.9236355	3.4883265	128.4227595
-46.699421	9.022374	128.403503	-13.135221	15.136274	127.883423	47.17477	4.748424	127.358414	42.418159	48.918396	127.236305	44.7964645	26.83341	127.2973595	-71.0669065	3.439138	128.4694865
-46.371712	9.680233	128.378677	-13.354116	15.080354	127.866653	47.022045	4.643323	127.351212	42.22406	48.832806	127.253532	44.6230525	26.7380645	127.302372	-71.3312845	3.4226435	128.430934
-46.148106	10.114583	128.247543	-13.477938	15.044653	127.781525	46.911449	4.557786	127.338242	42.119095	48.757736	127.212585	44.515272	26.657761	127.2754135	-71.471148	3.431545	128.2876365
-45.909534	10.537409	128.11557	-13.584012	15.030389	127.672195	46.820244	4.467566	127.319977	42.039543	48.677162	127.126053	44.4298935	26.572364	127.223015	-71.5979175	3.488414	128.121375
-45.647324	10.944016	127.986351	-13.690071	15.025128	127.552498	46.730728	4.347582	127.290787	41.959717	48.579372	126.993057	44.3452225	26.463477	127.141922	-71.7253645	3.586779	127.963074
-45.391277	11.377147	127.941132	-13.785988	15.022405	127.462387	46.638283	4.201944	127.292236	41.907928	48.453236	126.85611	44.2731055	26.32759	127.074173	-71.8450815	3.71722	127.850601
-45.083488	11.809011	127.850746	-13.897557	15.032743	127.4328	46.549339	4.04946	127.375053	41.865437	48.331215	126.734589	44.207388	26.1903375	127.054821	-72.002502	3.8751485	127.810779
-44.724457	12.243544	127.772316	-13.978021	15.041325	127.41581	46.479984	3.910721	127.562241	41.861153	48.204796	126.663361	44.1705685	26.0577585	127.112801	-72.1266105	4.0248915	127.718819
-44.056316	12.883256	127.48748	-14.109834	15.078495	127.379799	46.460716	3.732889	127.923271	41.85218	48.05225	126.660629	44.156448	25.8925695	127.29195	-72.376116	4.2644205	127.467648
-43.644848	13.331418	127.371475	-14.184688	15.092552	127.328857	46.442879	3.59418	128.179092	41.835125	47.943859	126.657295	44.139002	25.7690195	127.4181935	-72.508378	4.4160845	127.2395205
-43.181004	13.791789	127.14846	-14.288637	15.127316	127.290833	46.391987	3.47289	128.424973	41.805927	47.828793	126.657738	44.098957	25.6508415	127.5413555	-72.676231	4.6037905	127.0403105
-42.741699	14.311883	127.005112	-14.366855	15.146597	127.222511	46.327774	3.353016	128.643066	41.789978	47.697479	126.645996	44.058876	25.5252475	127.644531	-72.792586	4.7679465	126.800491
-42.306404	14.825787	126.81588	-14.452948	15.157215	127.152504	46.276211	3.18877	128.850739	41.770943	47.55188	126.622322	44.023577	25.370325	127.7365305	-72.929473	4.944105	126.5684775
-41.862427	15.399282	126.630547	-14.564602	15.173264	127.089226	46.211502	3.002043	129.058182	41.733505	47.434689	126.581764	43.9725035	25.218366	127.819973	-73.1017075	5.128162	126.358479
-41.332397	15.97289	126.42878	-14.692172	15.180442	127.025604	45.681362	3.08318	129.369293	41.687431	47.30331	126.490738	43.6843965	25.193245	127.9300155	-73.0687405	5.167639	126.1211925
-40.627609	16.924026	126.255539	-14.901497	15.201023	126.933647	45.868404	2.699683	129.320068	41.541882	47.106171	126.307526	43.705143	24.902927	127.813797	-73.508137	5.499119	126.053497
-40.161911	17.59486	126.098946	-15.050793	15.215559	126.840523	45.684322	2.591951	129.339233	41.431282	46.983963	126.126099	43.557802	24.787957	127.732666	-73.659388	5.643161	125.94838
-39.766323	18.356918	125.955185	-15.211172	15.220746	126.705513	45.492382	2.484675	129.276749	41.335938	46.857174	125.960854	43.41416	24.6709245	127.6188015	-73.836504	5.7705675	125.7922245
-39.278431	19.131617	125.66925	-15.328444	15.214631	126.514984	45.303814	2.368106	129.212097	41.237423	46.725636	125.779915	43.2706185	24.546871	127.496006	-73.9275065	5.882391	125.533962
-38.828724	19.927103	125.399574	-15.464168	15.215262	126.298187	45.120384	2.265222	129.11235	41.153572	46.608143	125.601814	43.136978	24.4366825	127.357082	-74.065314	5.9938415	125.239292
-38.301025	20.787039	125.100159	-15.571072	15.200017	126.06897	44.938919	2.158874	128.9953	41.074898	46.480091	125.449074	43.0069085	24.3194825	127.222187	-74.1490525	6.0805515	124.915753
-37.85487	21.677639	124.869797	-15.69206	15.192234	125.897011	44.744495	2.044568	128.913895	41.007786	46.350426	125.315414	42.8761405	24.197497	127.1146545	-74.2602605	6.186971	124.6793675
-37.176739	23.146811	124.649155	-16.101547	15.313498	125.867668	44.509735	1.874495	128.821609	40.911274	46.176033	125.19014	42.7105045	24.025264	127.0058745	-74.9135985	6.601732	124.7294615
-36.714745	24.153399	124.596611	-16.201166	15.278631	125.845589	44.376495	1.755229	128.787262	40.855114	46.058559	125.173378	42.6158045	23.906894	126.98032	-75.0181365	6.650368	124.710858
-36.274864	25.191143	124.561867	-16.289906	15.216083	125.83548	44.260605	1.634896	128.786179	40.799408	45.950012	125.169395	42.5300065	23.792454	126.977787	-75.1098185	6.639712	124.693173
-35.868713	26.304728	124.556396	-16.187155	15.008561	125.770485	44.132233	1.520875	128.733582	40.731499	45.860802	125.191666	42.431866	23.6908385	126.962624	-74.806176	6.3262835	124.578346
-35.636269	27.550301	124.609283	-16.294407	14.945838	125.773941	43.975285	1.41457	128.658432	40.659668	45.747612	125.241577	42.3174765	23.581091	126.9500045	-74.9062905	6.310585	124.5978775
-35.173298	28.712851	124.710342	-16.426287	14.879722	125.792122	43.822006	1.292671	128.501587	40.560394	45.64732	125.37999	42.1912	23.4699955	126.9407885	-75.043774	6.2894485	124.6434555
-34.769634	29.939598	124.831352	-16.572876	14.857134	125.821564	43.688763	1.211101	128.246613	40.470325	45.583904	125.587479	42.079544	23.3975025	126.917046	-75.225296	6.3167655	124.726082
-33.906181	31.698353	125.076965	-16.762075	14.885141	125.806831	43.446392	1.142417	127.796806	40.310043	45.608948	125.971115	41.8782175	23.3756825	126.8839605	-75.4023675	6.3945995	124.7297015
-33.490959	32.988113	125.468781	-16.881645	14.952538	125.799309	43.248604	1.171102	127.455643	40.197243	45.670654	126.255623	41.7229235	23.420878	126.855633	-75.4862135	6.484198	124.742985
-33.111042	34.320171	125.977036	-17.000835	15.041979	125.853859	43.024643	1.315246	127.109169	40.096508	45.785973	126.590858	41.5605755	23.5506095	126.8500135	-75.5622455	6.5333485	124.8577045
-32.659576	35.569965	126.483047	-17.126459	15.131824	125.936127	42.446663	1.669714	126.960548	40.011055	45.931511	126.902603	41.228859	23.8006125	126.9315755	-75.481777	6.4630355	124.9406785
-32.184929	36.807911	127.012863	-17.257404	15.235056	126.033607	42.222805	1.817992	126.688042	39.894947	46.070038	127.212418	41.058876	23.944015	126.95023	-75.573684	6.526097	125.116984
-31.747272	38.003098	127.535988	-17.37257	15.350766	126.123444	42.008812	1.954612	126.450584	39.770012	46.175312	127.515396	40.889412	24.064962	126.98299	-75.634552	6.63657	125.263898
-31.300154	39.208874	127.985298	-17.491398	15.468102	126.200401	41.832577	2.076955	126.318375	39.650257	46.294815	127.78331	40.741417	24.185885	127.0508425	-75.724213	6.750319	125.3499595
-30.575594	40.868435	128.487732	-17.671148	15.660419	126.308571	41.653236	2.2746	126.196815	39.485527	46.501358	128.15773	40.5693815	24.387979	127.1772725	-75.9116775	6.932859	125.4398695
-30.090734	41.909111	128.691177	-17.790491	15.818226	126.348587	41.564266	2.388506	126.17794	39.366238	46.599186	128.320419	40.465252	24.493846	127.2491795	-76.046234	7.142606	125.4479945
-29.660881	42.967922	128.848816	-17.925262	15.964678	126.372238	41.476131	2.500134	126.174927	39.256634	46.695049	128.408035	40.3663825	24.5975915	127.291481	-76.2169065	7.3317645	125.452995
-29.13073	43.855007	128.8517	-18.015974	16.085609	126.361275	41.40377	2.582523	126.221466	39.15995	46.774925	128.441071	40.28186	24.678724	127.3312685	-76.313808	7.492494	125.3912815
-28.570663	44.709023	128.807526	-18.106634	16.152582	126.330864	41.375221	2.625992	126.276207	39.067154	46.811451	128.450912	40.2211875	24.7187215	127.3635595	-76.4344555	7.5864425	125.2981685
-28.051033	45.437035	128.764572	-18.175608	16.130678	126.311089	41.369488	2.612419	126.310173	38.96162	46.824383	128.399796	40.165554	24.718401	127.3549845	-76.51677	7.542955	125.2671935
-27.567614	46.163929	128.763824	-18.233759	16.07889	126.300224	41.339996	2.569952	126.327881	38.875626	46.795876	128.347748	40.107811	24.682914	127.3378145	-76.575329	7.474866	125.2626335
-26.668676	47.03038	128.722122	-18.317535	15.932467	126.308456	41.250927	2.492446	126.358437	38.774284	46.675266	128.331665	40.0126055	24.583856	127.345051	-76.6476755	7.281078	125.271861
-26.043934	47.563854	128.748276	-18.373995	15.852422	126.325439	41.231041	2.42348	126.391747	38.74556	46.626331	128.367157	39.9883005	24.5249055	127.379452	-76.7362905	7.1799385	125.271426
-25.509453	48.030468	128.873718	-18.429745	15.783206	126.323723	41.2351	2.355541	126.40699	38.725903	46.589436	128.462128	39.9805015	24.4724885	127.434559	-76.8399915	7.0939235	125.212887
-24.920645	48.471447	128.974228	-18.470257	15.762554	126.295593	41.210049	2.318168	126.404526	38.703735	46.559647	128.577591	39.956892	24.4389075	127.4910585	-76.897406	7.0862005	125.1001275
-24.324682	48.896523	129.092667	-18.516697	15.767246	126.24791	41.199604	2.284246	126.336143	38.68066	46.560223	128.677826	39.940132	24.4222345	127.5069845	-76.973526	7.1122575	124.9888355
-23.591904	49.219429	129.233215	-18.591764	15.816108	126.222816	41.1563	2.264803	126.229713	38.646812	46.56385	128.773621	39.901556	24.4143265	127.501667	-77.085084	7.2178895	124.943965
-22.911345	49.48576	129.457458	-18.647337	15.848342	126.23922	41.065594	2.289933	126.138817	38.629307	46.567307	128.892212	39.8474505	24.42862	127.5155145	-77.1421245	7.268064	124.9629255
-21.943434	49.763416	129.872269	-18.689283	15.871527	126.252899	40.993725	2.368251	126.025345	38.619678	46.602325	129.154602	39.8067015	24.485288	127.5899735	-77.1852675	7.257766	124.9158245
-21.242811	49.860538	130.108887	-18.681408	15.867321	126.229416	41.003807	2.425616	125.928787	38.605656	46.656616	129.330032	39.8047315	24.541116	127.6294095	-77.1675475	7.193526	124.8294225
-20.521658	49.904186	130.284271	-18.656057	15.855031	126.188263	41.044884	2.482062	125.811806	38.601692	46.681671	129.482697	39.823288	24.5818665	127.6472515	-77.135402	7.1281955	124.7292745
-19.790415	49.869682	130.372971	-18.61894	15.832872	126.133469	41.069836	2.532177	125.734886	38.601543	46.695293	129.591644	39.8356895	24.613735	127.663265	-77.0735695	7.052009	124.603673
-18.94289	49.706848	130.360443	-18.555687	15.789501	126.087502	41.102791	2.563783	125.707993	38.605957	46.709225	129.645782	39.854374	24.636504	127.6768875	-76.965748	6.942498	124.4981165
-18.172268	49.531876	130.307205	-18.508148	15.766443	126.087654	41.196259	2.577883	125.716354	38.612175	46.700333	129.675888	39.904217	24.639108	127.696121	-76.920513	6.893778	124.479187
-17.344366	49.272469	130.180008	-18.455059	15.741682	126.108597	41.340843	2.546043	125.776161	38.613186	46.677608	129.675156	39.9770145	24.6118255	127.7256585	-76.8871325	6.8715385	124.4915355
-15.976521	48.774822	129.817657	-18.342722	15.67536	126.16111	41.543064	2.454157	126.001442	38.647579	46.632774	129.607529	40.0953215	24.5434655	127.8044855	-76.7807655	6.8072545	124.5177345
-15.177077	48.316784	129.591949	-18.258905	15.654609	126.203659	41.67498	2.389258	126.244057	38.711433	46.577694	129.548721	40.1932065	24.483476	127.896389	-76.7110165	6.825742	124.510929
-14.14095	47.798367	129.202408	-18.152948	15.61806	126.256226	41.825089	2.3067	126.552605	38.799114	46.517143	129.4841	40.3121015	24.4119215	128.0183525	-76.6179975	6.8241985	124.4940995
-13.157465	47.276752	128.845184	-18.080387	15.597878	126.313805	42.005539	2.170883	126.876045	38.887493	46.455746	129.403275	40.446516	24.3133145	128.13966	-76.60729	6.8824415	124.48795
-12.053249	46.694695	128.459686	-17.998991	15.581237	126.374092	42.488949	1.862398	127.073982	38.980396	46.378876	129.306351	40.7346725	24.120637	128.1901665	-76.7326545	7.041837	124.5580175
-11.331587	46.138062	128.257492	-17.929482	15.551026	126.451645	42.637207	1.740732	127.399323	39.077141	46.283073	129.213409	40.857174	24.0119025	128.306366	-76.716138	7.0901495	124.596924
-10.246704	45.451824	127.99939	-17.850824	15.501534	126.52005	42.763699	1.609755	127.69165	39.1992	46.194424	129.112701	40.9814495	23.9020895	128.4021755	-76.6830975	7.1009785	124.6379245
-8.649137	44.387825	127.710983	-17.750317	15.432894	126.617363	42.935829	1.41065	128.012436	39.37598	46.055717	128.998169	41.1559045	23.7331835	128.5053025	-76.6565385	7.1326045	124.7294235
-7.481048	43.647377	127.553032	-17.638474	15.393548	126.619446	43.055573	1.328265	128.147736	39.503799	45.979897	128.931381	41.279686	23.654081	128.5395585	-76.556634	7.133015	124.6993335
-6.342428	42.915749	127.461014	-17.535738	15.39942	126.614319	43.186993	1.282919	128.207245	39.649906	45.945042	128.878769	41.4184495	23.6139805	128.543007	-76.4899255	7.1848595	124.685631
-5.210732	42.185177	127.390358	-17.389469	15.419105	126.58448	43.302265	1.268878	128.227097	39.810959	45.943962	128.834885	41.556612	23.60642	128.530991	-76.33555	7.23179	124.637969
-3.989204	41.467762	127.347229	-17.251345	15.478974	126.577438	43.001217	1.481926	128.379379	40.001827	45.953133	128.828552	41.501522	23.7175295	128.6039655	-76.004212	7.2404185	124.5509105
-2.73904	40.680546	127.343475	-17.070124	15.560548	126.577774	43.547455	1.274213	128.222046	40.207489	45.965149	128.880753	41.877472	23.619681	128.5513995	-76.01772	7.501415	124.6041485
-1.496969	39.92054	127.415375	-16.890583	15.653734	126.607552	43.685204	1.275109	128.261368	40.436058	45.981506	128.963699	42.060631	23.6283075	128.6125335	-75.841797	7.6791605	124.6025705
0.743397	38.618694	127.355507	-16.584087	15.782763	126.639809	43.987488	1.245818	128.409424	40.813763	46.020908	129.227737	42.4006255	23.633363	128.8185805	-75.5687995	7.932163	124.4610375
1.771091	37.902348	127.624634	-16.396267	15.850481	126.69133	44.224628	1.185564	128.622894	41.07502	46.052258	129.513443	42.649824	23.618911	129.0681685	-75.442358	8.082051	124.3144915
3.251602	36.941254	127.750778	-16.200741	15.879244	126.74276	44.489662	1.103192	128.924423	41.306526	46.077522	129.882111	42.898094	23.590357	129.403267	-75.299576	8.168131	124.082253
4.665153	36.056141	127.878036	-16.025949	15.897876	126.821983	44.748913	1.000758	129.3237	41.858967	45.984337	130.201523	43.30394	23.4925475	129.7626115	-75.355838	8.3032045	123.8813545
5.955924	35.112053	128.163818	-15.850928	15.90264	126.892792	45.016991	0.916296	129.828476	42.108028	45.99884	130.660004	43.5625095	23.457568	130.24424	-75.2643655	8.347712	123.541344
7.205899	34.183083	128.472	-15.658742	15.896247	126.896477	45.301304	0.823228	130.40239	42.378624	46.02076	131.11412	43.839964	23.421994	130.758255	-75.157448	8.3705	123.034699
8.560629	33.193775	128.633087	-15.50463	15.916437	126.81675	45.601418	0.684983	131.036667	42.629539	46.040619	131.540924	44.1154785	23.362801	131.2887955	-75.1247385	8.470073	122.3447045
10.500678	31.733204	128.79454	-15.259838	16.027538	126.616096	46.097939	0.538655	132.015625	42.996117	46.059982	132.127563	44.547028	23.2993185	132.071594	-75.066704	8.7557575	121.160598
11.866446	30.75243	128.888885	-15.080635	16.152035	126.45993	46.446083	0.443648	132.640045	43.253853	46.067753	132.509262	44.849968	23.2557005	132.5746535	-75.011238	9.0483695	120.3452065
12.953901	29.736853	129.069931	-14.888008	16.291002	126.377716	46.740601	0.379592	133.257095	43.50676	46.102196	132.757248	45.1236805	23.240894	133.0071715	-74.8996965	9.34111	119.7482605
14.145427	28.700451	129.198135	-14.690183	16.439226	126.350044	47.003212	0.345227	133.799057	43.79874	46.194221	132.99144	45.400976	23.269724	133.3952485	-74.781342	9.608728	119.3048395
15.374458	27.685457	129.347443	-14.438124	16.558956	126.340958	47.268608	0.347875	134.272385	44.05508	46.266457	133.166382	45.661844	23.307166	133.7193835	-74.538092	9.81074599999999	118.9625325
16.291964	26.630508	129.570847	-14.192441	16.649424	126.353836	47.528896	0.371725	134.646942	44.321369	46.342533	133.289749	45.9251325	23.357129	133.9683455	-74.3100145	9.941719	118.7393265
17.331434	25.568459	129.647827	-13.930389	16.696682	126.307747	47.785397	0.415481	134.899277	44.558285	46.399021	133.42981	46.171841	23.407251	134.1645435	-74.032619	9.986113	118.4509505
18.758831	24.00699	129.771606	-13.569178	16.68869	126.155624	48.12685	0.448928	135.159088	44.822674	46.411873	133.595566	46.474762	23.4304005	134.377327	-73.613118	9.9469795	117.933921
19.45727	22.953819	129.9095	-13.384037	16.6325	126.009308	48.285252	0.45692	135.203201	44.978489	46.393734	133.724258	46.6318705	23.425327	134.4637295	-73.3999445	9.839673	117.5548865
20.236835	21.859262	129.85405	-13.256979	16.560539	125.875679	48.397018	0.429223	135.194733	45.083275	46.336708	133.805847	46.7401465	23.3829655	134.50029	-73.2541045	9.7381125	117.251068
20.903399	20.82123	129.921524	-13.147034	16.487709	125.747383	48.498646	0.400162	135.202225	45.1987	46.283264	133.829651	46.848673	23.341713	134.515938	-73.142741	9.633705	116.978828
21.498362	19.71348	129.874298	-13.031147	16.441278	125.620712	48.580162	0.4188	135.234451	45.295547	46.263901	133.823044	46.9378545	23.3413505	134.5287475	-73.0001485	9.5412055	116.7126765
21.946064	18.631672	129.929565	-12.933582	16.447582	125.459442	48.671177	0.468381	135.29509	45.368721	46.256668	133.748016	47.019949	23.3625245	134.521553	-72.887113	9.5326395	116.397331
22.427835	17.592714	129.777161	-12.818774	16.467207	125.240967	48.778507	0.531767	135.376404	45.433765	46.281223	133.63028	47.106136	23.406495	134.503342	-72.743684	9.527919	115.978592
23.043922	15.964815	129.526703	-12.687913	16.528753	124.879539	48.911713	0.607923	135.460556	45.472672	46.300591	133.280655	47.1921925	23.454257	134.3706055	-72.5680185	9.603249	115.3884725
23.20459	14.85289	129.422379	-12.604444	16.549526	124.634895	48.981037	0.620505	135.503143	45.500023	46.30545	132.958466	47.24053	23.4629775	134.2308045	-72.449418	9.6360745	115.0389855
23.380608	13.743964	129.192719	-12.504257	16.522671	124.425293	49.045753	0.610779	135.541794	45.53434	46.295906	132.623367	47.2900465	23.4533425	134.0825805	-72.2985605	9.5919995	114.7680055
23.44429	12.638171	129.153931	-12.421309	16.4669	124.283089	49.130817	0.623141	135.601776	45.56805	46.268917	132.2771	47.3494335	23.446029	133.939438	-72.1920515	9.487771	114.62674
23.585604	11.530679	129.016617	-12.324488	16.364536	124.197708	49.22448	0.646038	135.652985	45.611782	46.253525	131.981171	47.418131	23.4497815	133.817078	-72.067107	9.2792905	114.578338
23.454191	10.405498	129.070587	-12.493585	16.398884	124.261002	49.314709	0.64734	135.698349	45.638992	46.207031	131.729645	47.4768505	23.4271855	133.713997	-72.4640205	9.3705825	114.808007
23.264528	9.340878	129.0103	-12.407556	16.2372	124.180649	49.389469	0.631261	135.670685	45.667328	46.125778	131.512085	47.5283985	23.3785195	133.591385	-72.3435105	9.0958805	114.769913
22.90254	7.767437	128.868469	-12.307792	16.008663	124.077591	49.4617	0.572186	135.555862	45.674168	45.966507	131.253662	47.567934	23.2693465	133.404762	-72.183518	8.7479795	114.75042
22.660238	6.755276	128.644073	-12.260865	15.900579	123.989044	49.492664	0.570227	135.415909	45.674168	45.883755	131.118088	47.583416	23.226991	133.2669985	-72.105146	8.574167	114.7110895
22.243481	5.751284	128.469345	-12.201415	15.810042	123.899033	49.522213	0.602271	135.144333	45.698402	45.825607	130.940903	47.6103075	23.213939	133.042618	-72.0131375	8.406145	114.755448
21.748629	4.775281	128.163788	-12.136224	15.735223	123.793045	49.540649	0.656783	134.752197	45.724384	45.744576	130.675278	47.6325165	23.2006795	132.7137375	-71.9049645	8.2697665	114.8723525
21.228632	3.828022	127.803818	-11.848885	15.52656	123.589767	49.55545	0.716102	134.20578	45.753681	45.648785	130.347641	47.6545655	23.1824435	132.2767105	-71.3523355	7.8706765	114.9028235
20.642267	2.893734	127.314392	-12.014547	15.598713	123.508202	49.536129	0.779103	133.555084	45.785305	45.533592	129.960648	47.660717	23.1563475	131.757866	-71.689811	8.0410785	115.258538
20.019274	1.966408	126.830841	-11.983553	15.523106	123.320198	49.467869	0.832717	132.94017	45.462669	45.527931	129.601151	47.465269	23.180324	131.2706605	-71.432375	7.865888	115.3697355
18.875013	0.602671	126.025558	-11.950029	15.410885	122.964264	49.390392	0.976606	131.978729	45.420616	45.440617	128.965622	47.405504	23.2086115	130.4721755	-71.305562	7.6131585	115.4563525
18.02914	-0.271326	125.514221	-12.104618	15.439587	122.846474	49.3074	1.028452	131.404739	45.337414	45.37746	128.592041	47.322407	23.202956	129.99839	-71.531643	7.676218	115.694558
16.955759	-0.971718	125.154663	-12.141621	15.415371	122.685013	49.255592	1.05617	130.960648	45.23827	45.321774	128.223679	47.246931	23.188972	129.5921635	-71.530173	7.64177	115.7778625
16.022182	-1.832342	124.752487	-12.119122	15.358686	122.501205	49.225136	1.120969	130.518097	45.140503	45.328415	127.923927	47.1828195	23.224692	129.221012	-71.4210635	7.49268	115.781398
15.059718	-2.678316	124.414421	-12.12847	15.298197	122.363159	49.168159	1.174752	130.012344	45.03141	45.283401	127.603149	47.0997845	23.2290765	128.8077465	-71.3567245	7.3673175	115.9185715
14.032158	-3.537024	123.994171	-12.170861	15.224123	122.221771	49.054893	1.187272	129.624542	44.912632	45.206509	127.205406	46.9837625	23.1968905	128.414974	-71.3254845	7.2513555	116.028568
12.988112	-4.408353	123.711433	-12.215156	15.142134	122.077606	48.956387	1.205007	129.22258	44.830788	45.154804	126.838448	46.8935875	23.1799055	128.030514	-71.3238995	7.1043625	116.124698
11.382964	-5.726693	123.275902	-12.242799	14.998269	121.877762	48.794182	1.232822	128.708298	44.7318	45.029682	126.385025	46.762991	23.131252	127.5466615	-71.248589	6.865286	116.2088625
10.249238	-6.585481	123.163841	-12.154015	14.853112	121.741783	48.71014	1.190265	128.548889	44.679195	44.933178	126.085533	46.6946675	23.0617215	127.317211	-71.0026975	6.6445025	116.166355
9.081188	-7.436661	123.132416	-12.301627	14.80253	121.778511	48.671562	1.142709	128.387009	44.632149	44.833527	125.875214	46.6518555	22.988118	127.1311115	-71.2551095	6.616942	116.4259105
7.911657	-8.308544	123.163673	-12.233228	14.649346	121.729935	48.634941	1.051934	128.271637	44.550442	44.703293	125.63913	46.5926915	22.8776135	126.9553835	-71.0591475	6.4210785	116.5044865
6.662028	-9.130694	123.245811	-12.396914	14.585411	121.863342	48.562962	0.970372	128.134811	44.446815	44.568005	125.304115	46.5048885	22.7691885	126.719463	-71.2987165	6.4016335	117.007221
5.413928	-9.934717	123.395248	-12.448061	14.47502	121.968056	48.451889	0.928464	127.908394	44.342319	44.423103	124.942612	46.397104	22.6757835	126.425503	-71.293226	6.2742565	117.510609
4.19901	-10.733568	123.506035	-12.340996	14.271085	121.99379	48.349415	0.926578	127.62384	44.211288	44.262764	124.488747	46.2803515	22.594671	126.0562935	-70.9623435	5.947499	117.9312865
2.327487	-11.861148	123.713364	-12.446504	14.098413	122.1185	47.93428	0.989284	127.326897	44.079708	44.014458	123.808983	46.006994	22.501871	125.56794	-70.900002	5.694955	118.66906
1.066449	-12.506279	123.763718	-12.423738	13.917006	122.145012	47.88356	0.865704	127.085457	43.988995	43.815407	123.412033	45.9362775	22.3405555	125.248745	-70.7837535	5.4934565	119.041279
-0.127224	-13.227298	123.809898	-12.420056	13.707295	122.177933	47.850224	0.70341	126.870811	43.915882	43.622284	123.058472	45.883053	22.162847	124.9646415	-70.723165	5.251743	119.3912245
-1.482164	-13.817303	123.960541	-12.335425	13.438574	122.158051	47.801865	0.547425	126.642899	43.854149	43.415405	122.875595	45.828007	21.981415	124.759247	-70.498857	4.895733	119.556855
-2.733848	-14.37653	123.959686	-12.518785	13.263124	122.306946	47.769207	0.349663	126.436508	43.772873	43.216137	122.802818	45.77104	21.7829	124.619663	-70.80861	4.743348	119.994229
-4.150978	-14.808167	123.998177	-12.597961	13.018872	122.37352	47.684052	0.170142	126.235962	43.688663	43.023987	122.775146	45.6863575	21.5970645	124.505554	-70.8822795	4.4406795	120.241486
-5.24608	-15.419335	123.808609	-12.658131	12.793805	122.459816	47.585999	-0.006804	126.118233	43.600887	42.865776	122.760223	45.593443	21.429486	124.439228	-70.909705	4.158124	120.480404
-7.063823	-16.066109	123.757866	-12.76169	12.516846	122.656357	47.417042	-0.214028	126.028481	43.499855	42.702374	122.89959	45.4584485	21.244173	124.4640355	-70.9818285	3.789519	120.8486785
-8.201053	-16.452827	123.861397	-12.815187	12.368673	122.864494	47.370296	-0.36518	126.084778	43.483662	42.597816	123.02047	45.426979	21.116318	124.552624	-71.057353	3.621028	121.176364
-9.402594	-16.79985	124.074043	-12.72125	12.176236	123.016479	47.295662	-0.5117	126.224228	43.456005	42.476509	123.120476	45.3758335	20.9824045	124.672352	-70.8183335	3.3700675	121.360606
-10.428461	-17.256676	124.346504	-12.946812	12.148661	123.313591	47.209183	-0.644085	126.344978	43.420071	42.317596	123.143433	45.314627	20.8367555	124.7442055	-71.208251	3.4605665	121.8829765
-11.597002	-17.488409	124.699715	-12.881702	11.968495	123.407509	47.098125	-0.78777	126.4552	43.370209	42.151028	123.056671	45.234167	20.681629	124.7559355	-70.997571	3.255361	122.0590825
-12.739746	-17.684101	125.108192	-12.977661	11.866428	123.520576	46.993546	-0.962863	126.558975	43.281429	41.970539	122.883728	45.1374875	20.503838	124.7213515	-71.0928095	3.229018	122.3198005
-13.824879	-17.893549	125.42598	-13.066702	11.742524	123.604355	46.9128	-1.127382	126.616905	43.188171	41.772564	122.679756	45.0504855	20.322591	124.6483305	-71.1838895	3.162457	122.5603795
-15.500729	-18.10577	125.981728	-13.165358	11.51827	123.696686	46.869026	-1.388872	126.715263	43.042439	41.480663	122.360291	44.9557325	20.0458955	124.537777	-71.2864485	2.9906445	122.855595
-16.545507	-18.086252	126.240662	-13.226727	11.324634	123.771881	46.834175	-1.566454	126.762184	42.951603	41.282707	122.212128	44.892889	19.8581265	124.487156	-71.346343	2.7911415	123.056606
-17.554003	-18.078794	126.454376	-13.272206	11.097897	123.851288	46.80072	-1.778386	126.755074	42.867401	41.069016	122.090271	44.8340605	19.645315	124.4226725	-71.3784725	2.550479	123.2799035
-18.565899	-17.988001	126.538345	-13.335573	10.853142	123.932335	46.737518	-1.999961	126.719734	42.785011	40.85717	122.019135	44.7612645	19.4286045	124.3694345	-71.4324105	2.2776795	123.4952355
-19.625917	-17.87919	126.579369	-13.380931	10.61316	124.016151	46.6455	-2.183299	126.676392	42.712978	40.675297	122.012924	44.679239	19.245999	124.344658	-71.441101	1.980321	123.687644
-20.582062	-17.678682	126.462555	-13.428257	10.386095	124.100983	46.54908	-2.324766	126.616646	42.647961	40.556637	122.090759	44.5985205	19.1159355	124.3537025	-71.4550345	1.6562545	123.8482635
-21.538328	-17.411308	126.339508	-13.4793	10.194651	124.176743	46.470772	-2.453362	126.56163	42.579197	40.480659	122.218361	44.5249845	19.0136485	124.3899955	-71.4835845	1.3756535	123.9634905
-22.978413	-16.883692	126.050255	-13.587456	9.987878	124.267174	46.344837	-2.57177	126.397369	42.471863	40.445782	122.4328	44.40835	18.937006	124.4150845	-71.583262	1.03875	124.1192635
-23.969097	-16.475363	125.831902	-13.662254	9.898614	124.28688	46.227276	-2.609189	126.260201	42.391144	40.437801	122.579239	44.30921	18.914306	124.41972	-71.633718	0.882922000000001	124.15404
-24.846233	-16.035152	125.541222	-13.743739	9.843897	124.275574	46.121136	-2.628704	126.140823	42.326107	40.440281	122.700478	44.2236215	18.9057885	124.4206505	-71.7110995	0.7820055	124.1304975
-25.769604	-15.516387	125.331627	-13.823944	9.828913	124.221458	46.0397	-2.650908	126.01075	42.276081	40.446384	122.824753	44.1578905	18.897738	124.4177515	-71.8057785	0.760088	124.0251645
-26.647064	-14.960471	125.063934	-13.899125	9.819064	124.148766	45.968704	-2.69231	125.905083	42.215755	40.43364	122.918991	44.0922295	18.870665	124.412037	-71.8904795	0.767462999999999	123.885495
-27.569473	-14.389612	124.938515	-13.989672	9.812431	124.099754	45.887981	-2.745091	125.820831	42.154392	40.403919	122.983337	44.0211865	18.829414	124.402084	-72.0005305	0.795448	123.797424
-28.454077	-13.772875	124.871353	-14.053197	9.82128	124.101135	45.798866	-2.807574	125.782898	42.099464	40.35033	123.033966	43.949165	18.771378	124.408432	-72.055559	0.871182000000001	123.793838
-29.729198	-12.816374	124.952522	-14.15198	9.826101	124.191071	45.701893	-2.887498	125.800369	42.055893	40.275444	123.12944	43.878893	18.693973	124.4649045	-72.182853	0.958228999999999	123.9172375
-30.5163	-12.156969	124.97699	-14.203283	9.801603	124.265396	45.667721	-2.944994	125.8396	42.012554	40.23304	123.172165	43.8401375	18.644023	124.5058825	-72.2467035	0.959182999999999	124.0249095
-31.384447	-11.427845	125.119164	-14.253969	9.773421	124.336266	45.646614	-3.000974	125.869438	41.970676	40.166481	123.201408	43.808645	18.5827535	124.535423	-72.316583	0.964088500000003	124.137109
-32.149471	-10.754661	125.114182	-14.304471	9.734893	124.382149	45.598007	-3.063204	125.934311	41.922783	40.110062	123.230087	43.760395	18.523429	124.582199	-72.369337	0.946356999999999	124.182099
-32.90638	-10.022553	125.140091	-14.371103	9.697138	124.425064	45.554676	-3.135031	126.009346	41.883217	40.052792	123.258766	43.7189465	18.4588805	124.634056	-72.4611525	0.935395500000002	124.216072
-33.668705	-9.270163	125.145424	-14.437905	9.658937	124.466278	45.470558	-3.182318	126.077423	41.830479	39.993065	123.274078	43.6505185	18.4053735	124.6757505	-72.5263285	0.9125005	124.2568055
-34.450592	-8.461646	125.205978	-14.528152	9.602986	124.490562	45.369736	-3.232521	126.081978	41.761642	39.954247	123.247589	43.565689	18.360863	124.6647835	-72.621993	0.845108999999997	124.3163405
-35.596924	-7.215754	125.189423	-14.698592	9.561998	124.515388	45.15873	-3.260734	125.917564	41.601002	39.961113	123.107025	43.379866	18.3501895	124.5122945	-72.77705	0.773806500000003	124.5184815
-36.359924	-6.35631	125.209679	-14.799826	9.556843	124.508179	44.994659	-3.198887	125.598129	41.441475	40.027435	122.941467	43.218067	18.414274	124.269798	-72.817719	0.699412000000002	124.74656
-37.066502	-5.424739	125.126228	-14.925094	9.580532	124.453125	44.818909	-3.069093	125.092865	41.271667	40.146946	122.696663	43.045288	18.5389265	123.894764	-72.895476	0.622137500000001	125.011486
-37.845741	-4.454806	125.055054	-15.00836	9.629126	124.319969	44.619728	-2.919774	124.491394	41.083157	40.297207	122.390076	42.8514425	18.6887165	123.440735	-72.8681625	0.569535499999997	125.199203
-38.473377	-3.520675	124.836349	-15.082071	9.702444	124.142456	44.409927	-2.728858	123.789894	40.912121	40.467678	122.154488	42.661024	18.86941	122.972191	-72.825166	0.535478000000001	125.312721
-39.149891	-2.544836	124.668083	-15.128138	9.78299	123.951889	44.236023	-2.525406	123.069641	40.787819	40.661304	121.9599	42.511921	19.067949	122.5147705	-72.768197	0.498030999999997	125.3890075
-39.762733	-1.505572	124.497269	-15.170691	9.908262	123.716476	44.030624	-2.34085	122.478424	40.708221	40.872322	121.824539	42.3694225	19.265736	122.1514815	-72.7108045	0.550788000000004	125.2814705
-40.641682	-0.00198	124.184509	-15.224585	10.183991	123.415413	43.794434	-2.031031	121.842552	40.631176	41.217022	121.778473	42.212805	19.5929955	121.8105125	-72.661975	0.774986500000001	125.0203135
-41.10104	1.007661	123.993553	-15.269497	10.426177	123.283241	43.70179	-1.799088	121.618362	40.610725	41.479649	121.778763	42.1562575	19.8402805	121.6985625	-72.6952515	1.0120735	124.8679195
-41.593761	1.983788	123.965683	-15.340528	10.724586	123.221001	43.672478	-1.553221	121.530769	40.593414	41.738079	121.792328	42.132946	20.092429	121.6615485	-72.814002	1.356743	124.7804535
-41.998985	2.966056	123.963783	-15.385731	10.992929	123.212311	43.671482	-1.320251	121.51886	40.563629	41.970039	121.760025	42.1175555	20.324894	121.6394425	-72.8890175	1.660964	124.7851795
-42.409889	3.93571	124.124802	-15.428088	11.25537	123.235954	43.662403	-1.135281	121.566711	40.560169	42.154728	121.677933	42.111286	20.5097235	121.622322	-72.967462	2.0010165	124.849586
-42.759167	4.840847	124.212456	-15.441481	11.464461	123.277306	43.642365	-0.994567	121.695343	40.562016	42.284584	121.576431	42.1021905	20.6450085	121.635887	-72.9851525	2.2839135	124.918725
-42.999466	5.696048	124.27076	-15.416656	11.617804	123.327705	43.645985	-0.896403	121.855057	40.581867	42.381657	121.490189	42.113926	20.742627	121.672623	-72.947238	2.492981	124.982787
-43.340893	6.979819	124.41497	-15.426442	11.790887	123.418983	43.688107	-0.851846	122.132431	40.594963	42.47197	121.385979	42.141535	20.810062	121.759205	-72.994419	2.771712	125.078761
-43.541645	7.812683	124.437263	-15.473719	11.867615	123.452805	43.6954	-0.831116	122.283005	40.543831	42.525593	121.292915	42.1196155	20.8472385	121.78796	-73.0670535	2.8879915	125.11765
-43.71825	8.686048	124.464539	-15.552436	11.917251	123.455009	43.643127	-0.787131	122.334351	40.435078	42.587715	121.171867	42.0391025	20.900292	121.753109	-73.1439745	2.93421	125.156909
-43.862667	9.578724	124.439911	-15.689623	11.976425	123.429657	43.521584	-0.706968	122.273018	40.285603	42.666233	120.995155	41.9035935	20.9796325	121.6340865	-73.2828395	2.9732175	125.2252275
-43.962723	10.450318	124.347366	-15.844721	12.051684	123.355125	43.294899	-0.586247	122.168961	40.116646	42.762383	120.794258	41.7057725	21.088068	121.4816095	-73.3952145	3.0153	125.2286405
-44.035248	11.326226	124.279022	-15.995947	12.136526	123.254349	43.042606	-0.457585	122.015488	39.936005	42.864357	120.614899	41.4893055	21.203386	121.3151935	-73.4811995	3.069666	125.1935045
-44.07093	12.271128	124.194038	-16.149794	12.23489	123.17411	42.826675	-0.337973	121.831192	39.761707	42.995369	120.469597	41.294191	21.328698	121.1503945	-73.593779	3.141082	125.1978255
-44.056816	13.77	124.189423	-16.349028	12.411149	123.059845	42.569172	-0.150954	121.51458	39.516705	43.214611	120.273506	41.0429385	21.5318285	120.894043	-73.7409945	3.2904695	125.225647
-43.992043	14.788255	124.168289	-16.466518	12.517924	122.991882	42.377941	0.023067	121.264397	39.37001	43.361759	120.161926	40.8739755	21.692413	120.7131615	-73.8070115	3.343435	125.2706025
-43.896904	15.778486	124.132835	-16.54767	12.606009	122.921768	42.181633	0.197019	121.016479	39.239426	43.496243	120.0765	40.7105295	21.846631	120.5464895	-73.8058695	3.365387	125.2970465
-43.706532	16.801619	124.130341	-16.634165	12.714299	122.831108	41.999626	0.352277	120.801201	39.137657	43.616337	120.004715	40.5686415	21.984307	120.402958	-73.8369715	3.444291	125.259258
-43.581448	17.896032	124.052467	-16.703445	12.802569	122.735367	41.856117	0.495817	120.613777	39.04512	43.749187	119.976784	40.4506185	22.122502	120.2952805	-73.8575085	3.482636	125.1754535
-43.300289	18.985092	123.883232	-16.769476	12.89528	122.633133	41.764324	0.631708	120.43483	38.969761	43.879208	119.975006	40.3670425	22.255458	120.204918	-73.9059945	3.535102	125.061348
-43.041077	20.088308	123.733749	-16.808475	12.965525	122.477188	41.667862	0.746899	120.349159	38.89085	44.020218	119.976616	40.279356	22.3835585	120.1628875	-73.896306	3.5474915	124.7914885
-42.761021	21.884138	123.508133	-16.928537	13.071592	122.279861	41.535282	0.905526	120.247147	38.775803	44.195061	119.988693	40.1555425	22.5502935	120.11792	-74.0126165	3.5928905	124.441802
-42.41188	23.015017	123.333679	-17.03882	13.150462	122.161247	41.462719	1.004685	120.23439	38.685322	44.305321	119.989288	40.0740205	22.655003	120.111839	-74.1516605	3.645921	124.210655
-41.94849	24.13833	123.129066	-17.134117	13.241368	122.044922	41.384281	1.117356	120.244232	38.587601	44.424244	119.986488	39.985941	22.7708	120.11536	-74.254175	3.711936	123.974484
-41.460396	25.267693	122.927773	-17.210379	13.33116	121.975258	41.319988	1.254605	120.239403	38.487804	44.55579	119.955231	39.903896	22.9051975	120.097317	-74.324654	3.7571225	123.853199
-41.006027	26.442137	122.826004	-17.290112	13.446262	121.913933	41.249737	1.388513	120.215942	38.384823	44.700432	119.902458	39.81728	23.0444725	120.0592	-74.397504	3.8480515	123.768666
-40.447208	27.645206	122.783661	-17.343746	13.568394	121.869537	41.193199	1.54293	120.166168	38.286041	44.83403	119.862457	39.73962	23.18848	120.0143125	-74.427112	3.948308	123.7247615
-39.829884	28.859594	122.695038	-17.387484	13.714528	121.84124	41.115414	1.704663	120.100746	38.230259	44.980682	119.832382	39.6728365	23.3426725	119.966564	-74.4478045	4.0863835	123.715916
-38.892036	30.731028	122.625984	-17.450022	13.960381	121.783577	41.000168	1.980353	119.947861	38.185509	45.240105	119.811356	39.5928385	23.610229	119.8796085	-74.4928825	4.310533	123.6875455
-38.173313	32.015091	122.629097	-17.466612	14.143806	121.712067	40.916409	2.173124	119.811951	38.150814	45.426323	119.82859	39.5336115	23.7997235	119.8202705	-74.4668355	4.4878885	123.6038635
-37.416492	33.329075	122.581718	-17.524872	14.347762	121.657631	40.818684	2.368495	119.655441	38.132557	45.617886	119.859863	39.4756205	23.9931905	119.757652	-74.5253645	4.7023335	123.55761
-36.685745	34.638725	122.578133	-17.577873	14.547035	121.55204	40.712021	2.544734	119.470177	38.106968	45.812946	119.903885	39.4094945	24.17884	119.687031	-74.5652405	4.91523	123.417049
-35.837246	35.942181	122.595581	-17.633322	14.749618	121.444008	40.58979	2.720075	119.277534	38.07967	46.00272	119.969727	39.33473	24.3613975	119.6236305	-74.601374	5.1378385	123.2643855
-34.979446	37.295479	122.567223	-17.705444	14.953611	121.332863	40.459255	2.908924	119.100082	38.060047	46.179844	120.061005	39.259651	24.544384	119.5805435	-74.670539	5.362838	123.0851825
-34.150753	38.618832	122.539688	-17.761227	15.16842	121.208847	40.350746	3.109731	118.977913	38.045643	46.36356	120.17691	39.1981945	24.7366455	119.5774115	-74.7206485	5.6001945	122.8402825
-32.753498	40.617344	122.514191	-17.817886	15.521116	121.030518	40.291473	3.421468	118.866859	38.042774	46.684952	120.411728	39.1671235	25.05321	119.6392935	-74.8028955	5.989022	122.4217425
-31.780169	41.945904	122.434296	-17.857452	15.7596	120.915947	40.285732	3.637411	118.820107	38.036407	46.904148	120.578552	39.1610695	25.2707795	119.6993295	-74.8759735	6.2484205	122.1325645
-30.822191	43.252323	122.407806	-17.908457	16.000181	120.808365	40.269287	3.81478	118.800667	38.030746	47.11348	120.706329	39.1500165	25.46413	119.753498	-74.9669305	6.536232	121.863232
-29.765997	44.556145	122.380127	-17.93569	16.220804	120.702347	40.265026	3.98573	118.831299	38.0312	47.298298	120.861183	39.148113	25.642014	119.846241	-75.019493	6.799594	121.558453
-28.686527	45.829277	122.323227	-17.970659	16.417433	120.637146	40.294048	4.166202	118.871689	38.046677	47.469727	121.091293	39.1703625	25.8179645	119.981491	-75.1116805	7.0169015	121.292801
-27.628204	47.063606	122.374138	-18.024996	16.603649	120.573601	40.319431	4.293334	118.948921	38.061005	47.612259	121.340775	39.190218	25.9527965	120.144848	-75.24021	7.2545015	121.002354
-26.47098	48.299553	122.416641	-18.051834	16.776436	120.506218	40.337589	4.416533	118.987396	38.101501	47.718655	121.577797	39.219545	26.067594	120.2825965	-75.323213	7.485278	120.7298395
-24.755945	50.050968	122.543823	-18.096388	16.977674	120.322861	40.331997	4.52843	118.925941	38.162209	47.826393	121.975258	39.247103	26.1774115	120.4505995	-75.439879	7.7779365	120.1951225
-23.509357	51.150196	122.701752	-18.104879	17.096605	120.160233	40.336185	4.587687	118.839943	38.234051	47.853844	122.215164	39.285118	26.2207655	120.5275535	-75.494876	7.9724445	119.7929125
-22.256969	52.20731	122.873703	-18.095671	17.19467	119.992126	40.360653	4.648523	118.705406	38.324501	47.899033	122.511566	39.342577	26.273778	120.608486	-75.533919	8.115562	119.375766
-20.85955	53.107506	123.142609	-18.084843	17.332714	119.852188	40.370663	4.711793	118.590858	38.419594	47.926991	122.813927	39.3951285	26.319392	120.7023925	-75.5648145	8.346036	119.0019835
-19.538588	54.058544	123.456528	-18.057165	17.456348	119.73362	40.349483	4.780073	118.488739	38.541016	47.943195	123.189415	39.4452495	26.361634	120.839077	-75.5595795	8.55106199999999	118.628163
-18.24184	54.895966	124.002419	-18.057922	17.629341	119.66478	40.331367	4.850906	118.3992	38.684425	47.956734	123.591873	39.507896	26.40382	120.9955365	-75.62374	8.854862	118.3340235
-17.034801	55.507324	124.64106	-18.044197	17.796995	119.623146	40.32436	4.91922	118.366531	38.809418	48.022003	123.935661	39.566889	26.4706115	121.151096	-75.655283	9.1233785	118.095196
-15.039804	56.703884	125.122498	-18.197918	18.184959	119.590881	40.338074	5.064228	118.276199	38.941456	48.114925	124.481873	39.639765	26.5895765	121.379036	-76.035601	9.7803415	117.802726
-13.847876	56.642712	125.348351	-18.03303	18.233479	119.458557	40.340622	5.152943	118.239151	39.30418	48.067848	124.58284	39.822401	26.6103955	121.4109955	-75.888461	9.8565625	117.5061185
-12.254763	56.288528	125.439873	-18.218237	18.44895	119.430519	40.346138	5.179197	118.264725	39.31916	48.10738	124.739601	39.832649	26.6432885	121.502163	-76.269123	10.2546115	117.358875
-11.553855	56.298553	125.382126	-18.051577	18.437634	119.287682	40.403645	5.178185	118.405548	39.301922	48.12471	124.86097	39.8527835	26.6514475	121.633259	-75.9559375	10.2238205	116.942105
-10.183967	56.216454	124.992577	-18.047523	18.498335	119.216919	40.517719	5.139946	118.692436	39.266716	48.134758	124.931274	39.8922175	26.637352	121.811855	-75.9872635	10.359318	116.621983
-8.896176	55.958664	124.388977	-18.225639	18.617193	119.232727	40.669029	5.077169	119.160522	38.922153	48.248737	125.106873	39.795591	26.662953	122.1336975	-76.246869	10.571433	116.3317565
-7.907214	55.676151	123.972275	-18.157131	18.578262	119.243088	40.84341	4.97658	119.872856	38.916065	48.225746	125.147141	39.8797375	26.601163	122.5099985	-76.1939995	10.555361	115.9761775
-5.595317	54.78043	122.965065	-17.846577	18.473932	119.331505	41.26775	4.760148	121.236107	39.054462	48.139122	125.356995	40.161106	26.449635	123.296551	-75.85426	10.498229	115.366459
-4.491043	54.235397	122.56041	-17.702665	18.427824	119.527115	41.600517	4.596928	122.23201	39.184807	48.023792	125.607857	40.392662	26.31036	123.9199335	-75.797992	10.545288	115.1342965
-2.916294	53.448795	122.21875	-17.523085	18.33865	119.773293	41.947968	4.393481	123.231194	39.393139	47.916004	125.919601	40.6705535	26.1547425	124.5753975	-75.7167235	10.5225575	114.9711885
-1.563495	52.708565	122.152313	-17.309704	18.252516	120.001045	42.267677	4.136644	124.284897	39.607414	47.810459	126.351692	40.9375455	25.9735515	125.3182945	-75.5569535	10.5314805	114.6837955
-0.230877	51.921219	122.265671	-17.097212	18.193848	120.295296	42.610764	3.884541	125.40696	39.823132	47.738483	126.921867	41.216948	25.811512	126.1644135	-75.411372	10.576184	114.4261785
1.063445	51.14518	122.780396	-16.833038	18.161688	120.660332	43.021397	3.746298	126.456329	40.091591	47.70108	127.713585	41.556494	25.723689	127.084957	-75.22257	10.599687	114.235707
2.251615	50.340569	123.411491	-16.698746	18.211134	121.125053	43.778385	3.446452	127.219345	40.363674	47.659828	128.689331	42.0710295	25.55314	127.954338	-75.4685215	10.869128	114.295768
4.102239	49.108929	124.514938	-16.003588	18.097567	121.593452	44.309006	3.262386	128.415329	40.79781	47.574352	130.241043	42.553408	25.418369	129.328186	-74.560584	10.776765	113.858718
5.268865	48.264614	125.499771	-15.740551	18.120369	121.924126	44.559532	3.181168	129.108109	41.515167	47.404865	131.255035	43.0373495	25.2930165	130.181572	-74.5184515	10.9477215	113.66668
6.263917	47.369339	126.420525	-15.365238	18.108164	122.124329	44.82428	3.158973	129.672119	41.820301	47.341522	132.295135	43.3222905	25.2502475	130.983627	-74.0527665	10.9660805	113.265031
7.271554	46.46904	127.162529	-15.05171	18.117182	122.223114	45.104645	3.205048	130.097885	42.093105	47.339542	133.162766	43.598875	25.272295	131.6303255	-73.702295	10.962069	112.8159025
8.253297	45.570263	127.534042	-14.830132	18.180599	122.197533	44.658001	3.493676	130.64476	42.311569	47.379074	133.76239	43.484785	25.436375	132.203575	-73.145049	10.924823	112.191491
9.172824	44.608753	127.661201	-14.641942	18.250156	122.107986	45.469223	3.140885	130.569473	42.485275	47.385872	134.039566	43.977249	25.2633785	132.3045195	-73.261133	11.2369335	111.9114525
9.934673	43.579914	127.512703	-14.494991	18.299084	121.918808	45.620026	3.056173	130.613678	42.674381	47.34507	134.052811	44.1472035	25.2006215	132.3332445	-73.1371855	11.3975465	111.5043715
11.082312	41.939228	126.895882	-14.310804	18.315187	121.516869	45.868782	2.854105	130.535294	42.862797	47.210865	133.724884	44.3657895	25.032485	132.130089	-72.9873975	11.597889	110.903649
11.785204	40.779739	126.39679	-14.179007	18.249014	121.206161	45.986359	2.726677	130.425888	42.979885	47.125126	133.317184	44.483122	24.9259015	131.871536	-72.841136	11.5721265	110.540786
12.293267	39.490902	125.904419	-14.029416	18.106096	120.926132	46.077286	2.581394	130.340576	43.075176	46.974899	132.90535	44.576231	24.7781465	131.622963	-72.635063	11.4340455	110.229301
12.759246	38.152229	125.461288	-13.871199	17.898537	120.753685	46.200493	2.472901	130.220688	43.18272	46.773869	132.492828	44.6916065	24.623385	131.356758	-72.4340045	11.173689	110.150612
13.222331	36.791023	125.107803	-13.698442	17.64715	120.651367	46.361637	2.37205	130.103027	43.296188	46.574371	132.115707	44.8289125	24.4732105	131.109367	-72.2257965	10.8210895	110.193367
13.614127	35.356411	124.751007	-13.537	17.361746	120.585754	46.568085	2.250489	129.941666	43.423805	46.365906	131.740631	44.995945	24.3081975	130.8411485	-72.069945	10.4152945	110.3303595
13.799739	33.850616	124.438271	-13.364257	17.056879	120.509064	46.812489	2.093796	129.778473	43.537979	46.14185	131.399811	45.175234	24.117823	130.589142	-71.903748	9.995935	110.428986
14.043772	31.549868	124.013664	-13.085821	16.585335	120.34713	47.085251	1.818346	129.588287	43.720001	45.789268	130.920517	45.402626	23.803807	130.254402	-71.574268	9.366863	110.439858
14.204225	30.001549	123.658752	-12.933618	16.311056	120.258652	47.218769	1.707306	129.328995	43.842823	45.535583	130.585052	45.530796	23.6214445	129.9570235	-71.398032	9.0006675	110.5602805
14.147965	28.391758	123.312172	-12.756336	16.007843	120.167732	47.310806	1.544549	129.030151	43.949566	45.275307	130.235977	45.630186	23.409928	129.633064	-71.142858	8.605758	110.7024
14.060343	26.740652	123.064568	-12.656084	15.761701	120.102547	47.375317	1.352356	128.754776	44.043674	45.011105	129.928986	45.7094955	23.1817305	129.341881	-71.0216635	8.3416715	110.863213
13.655535	25.294203	122.930954	-12.608745	15.543357	120.061752	47.396244	1.196691	128.4496	43.785984	44.891994	129.805923	45.591114	23.0443425	129.1277615	-70.808604	8.0423715	110.9957425
13.453327	23.598436	122.686348	-12.60386	15.355317	120.023308	47.408493	1.054735	128.05925	43.783234	44.678532	129.554443	45.5958635	22.8666335	128.8068465	-70.8035835	7.8440005	111.2397695
13.19628	21.909853	122.389519	-12.631658	15.190164	119.942436	47.422386	0.896263	127.678726	43.761032	44.509449	129.230637	45.591709	22.702856	128.4546815	-70.855025	7.677472	111.4301905
12.716762	19.413483	121.80452	-12.673519	14.979294	119.697296	47.020252	1.001491	127.035332	43.720097	44.354378	128.723495	45.3701745	22.6779345	127.8794135	-70.7172125	7.2806535	111.5151785
12.357137	17.700243	121.283447	-12.6927	14.875002	119.430664	47.007214	0.975843	126.366234	43.618427	44.292583	128.236572	45.3128205	22.634213	127.301403	-70.6982205	7.115791	111.559925
11.955022	16.037525	120.630714	-12.690595	14.787672	119.092651	47.050957	0.947875	125.595177	43.53941	44.245155	127.682533	45.2951835	22.596515	126.638855	-70.6763735	6.978829	111.546447
11.540242	14.261547	119.924911	-12.676543	14.707097	118.73555	47.053261	0.977762	124.823616	43.424786	44.240055	127.071701	45.2390235	22.6089085	125.9476585	-70.5921095	6.8052855	111.5234415
11.124286	12.46425	119.225227	-12.637236	14.623454	118.349228	47.013699	1.016156	124.166512	43.388977	44.197979	126.396774	45.201338	22.6070675	125.281643	-70.47581	6.6398405	111.416813
10.685042	10.614597	118.617905	-12.586869	14.498995	118.023788	47.081272	1.044679	123.517181	43.677338	44.000851	125.769318	45.379305	22.522765	124.6432495	-70.553043	6.475225	111.4043265
10.257812	8.676218	118.162598	-12.523551	14.317896	117.786827	47.146133	0.981129	123.14743	43.335827	43.987198	125.462494	45.24098	22.4841635	124.304962	-70.288082	6.1516285	111.268692
9.562405	5.699579	117.728676	-12.455882	14.008385	117.54686	47.351101	0.805191	122.883072	43.279873	43.845909	124.576187	45.315487	22.32555	123.7296295	-70.227251	5.69122	111.3640905
