# Supplementary material for: How to jointly control a ball trajectory on a moving board: Methodological insights into Motor Learning and Rehabilitation
Source: PLoS One. 2025 Oct 15;20(10):e0334588. doi: 10.1371/journal.pone.0334588 (PMC12527165; doi:10.1371/journal.pone.0334588)
Supplement: S2 Data — (ZIP) [file pone.0334588.s002.zip › D11_009.csv]

Ball_X	Ball_Y	Ball_Z	BoardCentre_X	BoardCentre_Y	BoardCentre_Z	P1LeftHand_X	P1LeftHand_Y	P1LeftHand_Z	P1RightHand_X	P1RightHand_Y	P1RightHand_Z	P1MidHands_X	P1MidHands_Y	P1MidHands_Z	P2MidHands_X	P2MidHands_Y	P2MidHands_Z
-5.107789	-14.697066	116.282249	-14.500751	19.06864	114.728081	43.377735	5.292344	121.101807	42.50901	46.524738	117.818321	42.9433725	25.908541	119.460064	-71.9448745	12.228739	109.996098
-5.823911	-14.432194	115.834595	-14.572178	19.110811	114.646103	43.246861	5.263946	120.929802	42.471046	46.546566	117.97271	42.8589535	25.905256	119.451256	-72.0033095	12.316366	109.84095
-6.532516	-14.145359	115.266953	-14.674431	19.196442	114.566544	43.126114	5.310721	120.715584	42.399158	46.631725	118.097069	42.762636	25.971223	119.4063265	-72.111498	12.421661	109.7267615
-7.238951	-13.813129	114.843796	-14.761917	19.295492	114.482239	43.029053	5.40645	120.455322	42.322231	46.759785	118.226051	42.675642	26.0831175	119.3406865	-72.199476	12.5078665	109.6237915
-8.004067	-13.43206	114.448128	-14.850288	19.411299	114.438606	42.934952	5.558961	120.213989	42.229237	46.912201	118.296478	42.5820945	26.235581	119.2552335	-72.2826705	12.587017	109.6219785
-8.738672	-13.096727	114.180359	-14.933064	19.542099	114.428116	42.846527	5.719879	120.028816	42.136242	47.043243	118.322632	42.4913845	26.381561	119.175724	-72.3575125	12.702637	109.680508
-9.918238	-12.569016	113.92746	-15.050035	19.699972	114.47393	42.765911	5.920918	119.82621	41.997128	47.234699	118.378159	42.3815195	26.5778085	119.1021845	-72.4815895	12.8221355	109.8456755
-10.806953	-12.216915	113.947556	-15.116413	19.77511	114.536621	42.715603	6.011694	119.768654	41.911903	47.299961	118.344704	42.313753	26.6558275	119.056679	-72.546579	12.8943925	110.016563
-11.664548	-11.898871	114.092545	-15.17435	19.804152	114.639977	42.649418	6.077941	119.746109	41.821419	47.32032	118.27327	42.2354185	26.6991305	119.0096895	-72.5841185	12.9091735	110.2702645
-12.581031	-11.580346	114.34758	-15.232189	19.80682	114.78714	42.599136	6.116973	119.765495	41.729511	47.295471	118.150589	42.1643235	26.706222	118.958042	-72.6287015	12.907418	110.616238
-13.474178	-11.313223	114.764389	-15.236891	19.77463	114.960922	42.53997	6.125523	119.842407	41.617004	47.26186	117.97773	42.078487	26.6936915	118.9100685	-72.552269	12.8555685	111.0117755
-14.411789	-11.046109	115.242828	-15.351462	19.75584	115.230766	42.509041	6.127302	119.994476	41.513615	47.20002	117.76577	42.011328	26.663661	118.880123	-72.714252	12.848019	111.581409
-15.401954	-10.745278	115.892731	-15.437071	19.739414	115.530334	42.509735	6.095402	120.172951	41.423534	47.136272	117.598213	41.9666345	26.615837	118.885582	-72.8407765	12.862991	112.175086
-16.797306	-10.261843	116.785416	-15.454133	19.574165	115.899895	42.479153	5.973023	120.461967	41.296268	46.992245	117.347565	41.8877105	26.482634	118.904766	-72.7959765	12.665696	112.895024
-17.7432	-9.943644	117.228104	-15.491697	19.446419	116.145088	42.453144	5.853376	120.609009	41.232365	46.858482	117.247681	41.8427545	26.355929	118.928345	-72.8261485	12.536909	113.361831
-18.681841	-9.605933	117.473808	-15.521832	19.291582	116.354225	42.437366	5.716736	120.727898	41.193657	46.732723	117.216148	41.8155115	26.2247295	118.972023	-72.8591755	12.3584345	113.736427
-19.680634	-9.224113	117.64637	-15.552777	19.122185	116.546799	42.418827	5.592386	120.82933	41.175797	46.622921	117.255402	41.797312	26.1076535	119.042366	-72.902866	12.1367165	114.051232
-20.594772	-8.733289	117.712715	-15.587849	18.984745	116.70047	42.399414	5.49664	120.902191	41.14854	46.56216	117.387474	41.773977	26.0294	119.1448325	-72.949675	11.94009	114.2561075
-21.541599	-8.269905	117.698433	-15.629601	18.862583	116.841888	42.377003	5.42028	120.939445	41.110222	46.538555	117.57135	41.7436125	25.9794175	119.2553975	-73.0028145	11.7457485	114.4283785
-22.485027	-7.748514	117.591797	-15.637151	18.769657	116.957054	42.32407	5.387368	120.954422	41.074703	46.549522	117.789017	41.6993865	25.968445	119.3717195	-72.9736885	11.570869	114.5423885
-23.945074	-6.828289	117.544258	-15.724736	18.716841	117.163483	42.258675	5.422358	121.007469	40.999256	46.642433	118.12384	41.6289655	26.0323955	119.5656545	-73.0784375	11.4012865	114.7613115
-24.896887	-6.168075	117.54528	-15.902827	18.776276	117.389969	42.218571	5.490562	121.068283	40.941639	46.72953	118.311653	41.580105	26.110046	119.689968	-73.385759	11.442506	115.08997
-25.872707	-5.498782	117.614159	-15.852833	18.76446	117.503891	42.171928	5.565268	121.111176	40.88073	46.814762	118.468727	41.526329	26.190015	119.7899515	-73.231995	11.338905	115.2178305
-26.867205	-4.794547	117.721466	-16.000179	18.845726	117.758942	42.138283	5.628943	121.173203	40.83746	46.885826	118.61013	41.4878715	26.2573845	119.8916665	-73.4882295	11.4340675	115.6262175
-27.791119	-4.035503	117.911972	-15.952291	18.846958	117.919777	42.148884	5.646581	121.301559	40.846561	46.926479	118.772301	41.4977225	26.28653	120.03693	-73.4023045	11.407386	115.802624
-28.742542	-3.287482	118.060532	-15.86006	18.824636	118.095886	42.194984	5.631782	121.459137	40.889862	46.948647	119.007553	41.542423	26.2902145	120.233345	-73.262543	11.3590575	115.958427
-29.65695	-2.5408	118.12822	-15.94109	18.840557	118.37487	42.255535	5.597602	121.60804	40.953587	46.93898	119.285667	41.604561	26.268291	120.4468535	-73.486741	11.412823	116.3028865
-31.01716	-1.306227	118.267738	-15.697325	18.670259	118.575378	42.373379	5.493359	121.802727	41.077759	46.903851	119.765747	41.725569	26.198605	120.784237	-73.120219	11.141913	116.366519
-31.929991	-0.528506	118.354622	-15.613662	18.568256	118.760155	42.454189	5.427637	121.896698	41.192463	46.86726	120.035599	41.823326	26.1474485	120.9661485	-73.05065	10.9890635	116.5541615
-32.807049	0.265505	118.410934	-15.669105	18.510853	119.011749	42.545704	5.355999	121.942459	41.291218	46.829979	120.180069	41.918461	26.092989	121.061264	-73.256671	10.928717	116.962234
-33.722591	1.092309	118.570259	-15.619691	18.419561	119.169952	42.594421	5.338087	121.827126	41.313351	46.806492	120.203415	41.953886	26.0722895	121.0152705	-73.193268	10.7668325	117.3246335
-34.602001	1.908478	118.795631	-15.474439	18.244854	119.235786	42.626865	5.3403	121.501366	41.261314	46.801403	120.034172	41.9440895	26.0708515	120.767769	-72.8929675	10.4188565	117.703803
-35.485771	2.687474	118.992523	-15.606809	18.172606	119.402336	42.636223	5.358305	120.988274	41.136238	46.831169	119.660011	41.8862305	26.094737	120.3241425	-73.0998485	10.250475	118.4805295
-36.407585	3.493424	119.296349	-15.507211	18.00564	119.384018	42.591877	5.430515	120.340965	40.914894	46.890652	119.166878	41.7533855	26.1605835	119.7539215	-72.7678075	9.8506965	119.0141145
-37.667648	4.727889	119.652786	-15.54314	17.910633	119.336548	42.457607	5.637315	119.230972	40.571995	47.070942	118.368507	41.514801	26.3541285	118.7997395	-72.601081	9.4671375	119.8733565
-38.434608	5.558994	119.778999	-15.531206	17.89967	119.275131	42.318542	5.788776	118.599411	40.355156	47.176273	118.016342	41.336849	26.4825245	118.3078765	-72.399261	9.3168155	120.2423855
-39.243282	6.407918	119.940613	-15.515822	17.900101	119.282547	42.232697	5.909856	118.182518	40.245811	47.272495	117.894424	41.239254	26.5911755	118.038471	-72.270898	9.2090265	120.526623
-39.878922	7.289524	120.114197	-15.493892	17.909809	119.380844	42.234097	5.991338	117.998848	40.233204	47.351791	117.998055	41.2336505	26.6715645	117.9984515	-72.2214345	9.1480535	120.7632365
-40.547089	8.114182	120.320107	-15.479589	17.921539	119.564529	42.236088	6.068108	117.926643	40.231098	47.43288	118.257729	41.233593	26.750494	118.092186	-72.192771	9.092584	121.036872
-41.140171	8.964796	120.563141	-15.493359	17.939161	119.798767	42.203522	6.12418	117.875053	40.231335	47.497372	118.553558	41.2174285	26.810776	118.2143055	-72.2041465	9.067546	121.3832285
-41.732803	9.76417	120.921448	-15.520816	17.951122	120.04895	42.125904	6.163692	117.797852	40.206982	47.539021	118.768326	41.166443	26.8513565	118.283089	-72.208075	9.05088750000001	121.814811
-42.404362	10.956974	121.454453	-15.55661	17.971794	120.381973	42.027931	6.24088	117.741982	40.154526	47.605679	119.033943	41.0912285	26.9232795	118.3879625	-72.2044485	9.0203085	122.3759835
-42.804714	11.646194	121.738518	-15.592551	17.993917	120.58551	42.022419	6.263111	117.767654	40.137356	47.634651	119.187759	41.0798875	26.948881	118.4777065	-72.2649895	9.038953	122.6933135
-43.14735	12.347401	122.009644	-15.614703	17.997063	120.766571	42.015278	6.269065	117.817177	40.1161	47.649273	119.273354	41.065689	26.959169	118.5452655	-72.295095	9.034957	122.9878765
-43.491035	13.077331	122.320648	-15.620111	17.996096	120.904961	42.008572	6.226894	117.889534	40.12595	47.61916	119.312439	41.067261	26.923027	118.6009865	-72.307483	9.069165	123.2089355
-43.622154	13.650276	122.476288	-15.607159	17.983004	121.021744	42.021557	6.172665	117.993057	40.131733	47.586624	119.329941	41.076645	26.8796445	118.661499	-72.290963	9.0863635	123.381989
-43.754345	14.258516	122.629845	-15.604242	17.958841	121.122276	42.05545	6.101342	118.135162	40.152695	47.535625	119.367195	41.1040725	26.8184835	118.7511785	-72.3125565	9.0991985	123.4933735
-43.660526	14.608587	122.646317	-15.57995	17.902155	121.202789	42.098351	6.005993	118.307671	40.206692	47.463387	119.411636	41.1525215	26.73469	118.8596535	-72.3124215	9.06962	123.5459245
-43.813335	15.521471	122.745148	-15.571062	17.811264	121.256599	42.180683	5.865923	118.539337	40.262447	47.362022	119.453682	41.221565	26.6139725	118.9965095	-72.363689	9.0085555	123.5166885
-43.742897	15.993299	122.664368	-15.56125	17.741322	121.235992	42.223808	5.761549	118.681564	40.298725	47.279449	119.462952	41.2612665	26.520499	119.072258	-72.3837665	8.962145	123.399726
-43.589172	16.478809	122.514473	-15.558834	17.680698	121.18486	42.255165	5.665142	118.831718	40.316193	47.206947	119.430283	41.285679	26.4360445	119.1310005	-72.403347	8.9253515	123.2387195
-43.370266	16.975643	122.365402	-15.583144	17.631321	121.126518	42.290161	5.555727	119.026352	40.33213	47.112663	119.373169	41.3111455	26.334195	119.1997605	-72.4774335	8.928447	123.0532755
-43.170448	17.461262	122.205292	-15.611238	17.587263	121.071671	42.307003	5.453484	119.231812	40.348415	47.009792	119.335846	41.327709	26.231638	119.283829	-72.550185	8.942888	122.859513
-42.871708	17.918186	122.089699	-15.620743	17.520679	121.012436	42.318565	5.351924	119.467186	40.345493	46.918755	119.255257	41.332029	26.1353395	119.3612215	-72.573515	8.9060185	122.6636505
-42.450748	18.358145	121.91478	-15.621728	17.433634	120.971039	42.330273	5.225863	119.725586	40.346123	46.801991	119.187889	41.338198	26.013927	119.4567375	-72.581654	8.853341	122.4853405
-41.868885	19.05962	121.715698	-15.578675	17.269871	120.967827	42.429634	5.043693	120.179771	40.38855	46.607418	119.141853	41.409092	25.8255555	119.660812	-72.566442	8.7141865	122.274842
-41.385044	19.556334	121.586563	-15.53628	17.141092	120.993301	42.521915	4.888658	120.527687	40.438972	46.449749	119.167053	41.4804435	25.6692035	119.84737	-72.5530035	8.6129805	122.139232
-40.847908	20.085114	121.431221	-15.454862	17.010229	121.049164	42.628845	4.726283	120.953247	40.532253	46.276501	119.249115	41.580549	25.501392	120.101181	-72.490273	8.519066	121.997147
-40.317013	20.65477	121.35128	-15.368171	16.860653	121.130196	42.776913	4.556404	121.491516	40.655483	46.088055	119.454956	41.716198	25.3222295	120.473236	-72.45254	8.3990765	121.787156
-39.653046	21.207224	121.217087	-15.270467	16.723433	121.263824	42.933666	4.352386	122.143318	40.792786	45.863033	119.811249	41.863226	25.1077095	120.9772835	-72.40416	8.3391565	121.5503645
-39.056808	21.830788	121.11834	-15.203635	16.571833	121.464905	43.098831	4.117181	122.954048	40.948166	45.634483	120.229424	42.0234985	24.875832	121.591736	-72.4307685	8.267834	121.338074
-38.422153	22.527998	121.022522	-15.282636	16.480865	121.788551	43.297821	3.885007	123.790703	41.134514	45.432888	120.743904	42.2161675	24.6589475	122.2673035	-72.7814395	8.3027825	121.3097985
-37.459728	23.661823	120.974854	-15.080153	16.150888	122.115433	43.534599	3.53754	124.985161	41.382046	45.131897	121.493736	42.4583225	24.3347185	123.2394485	-72.6186285	7.9670575	120.9914175
-36.769569	24.436918	120.967247	-15.137309	16.016388	122.434387	43.68853	3.278683	125.687096	41.563488	44.944618	121.991768	42.626009	24.1116505	123.839432	-72.900627	7.9211255	121.029342
-36.129173	25.333685	120.944618	-15.022119	15.824713	122.660385	43.851902	3.015998	126.415207	41.81205	44.784443	122.5765	42.831976	23.9002205	124.4958535	-72.876214	7.7492055	120.8249165
-35.464905	26.270557	120.88382	-14.730537	15.564233	122.800293	44.375072	2.604212	126.991287	42.107422	44.672089	123.260666	43.241247	23.6381505	125.1259765	-72.702321	7.4903155	120.4746095
-34.863434	27.286509	121.005653	-14.577076	15.414995	123.032364	44.583931	2.373111	127.587677	42.376526	44.557869	123.970291	43.4802285	23.46549	125.778984	-72.6343805	7.3645	120.285744
-34.215603	28.32445	121.154259	-14.467558	15.3211	123.26059	44.700817	2.183921	128.010742	42.618305	44.456734	124.581566	43.659561	23.3203275	126.296154	-72.594677	7.3218725	120.225026
-33.647476	29.49737	121.34082	-14.387896	15.257881	123.475792	44.782658	2.055469	128.217102	42.837215	44.365398	125.102791	43.8099365	23.2104335	126.6599465	-72.5857285	7.3053285	120.2916375
-32.909645	31.316307	121.773087	-14.26395	15.233177	123.646759	44.902069	1.958136	128.064804	43.051277	44.281712	125.543938	43.976673	23.119924	126.804371	-72.504573	7.34643	120.489147
-32.439934	32.537949	122.011482	-14.228498	15.250882	123.633362	44.913921	2.005642	127.606033	43.093346	44.307301	125.588478	44.0036335	23.1564715	126.5972555	-72.4606295	7.3452925	120.6694685
-32.042591	33.835613	122.249413	-14.238972	15.27922	123.532639	44.560032	2.295695	126.957764	43.029232	44.335838	125.37645	43.794632	23.3157665	126.167107	-72.272576	7.2426735	120.898171
-31.71216	35.130344	122.515663	-14.329357	15.318857	123.333099	44.396164	2.419984	125.956383	42.808235	44.362885	124.907455	43.6021995	23.3914345	125.431919	-72.2609135	7.2462795	121.234279
-31.410646	36.355667	122.798431	-14.471716	15.369648	123.070335	44.153481	2.579464	124.737526	42.490978	44.492252	124.231323	43.3222295	23.535858	124.4844245	-72.2656615	7.203438	121.6562455
-31.105497	37.660019	122.949921	-14.667517	15.450093	122.746719	43.939655	2.78385	123.366356	42.103062	44.708073	123.467545	43.0213585	23.7459615	123.4169505	-72.3563925	7.1542245	122.0764875
-30.832031	38.943115	123.06633	-14.861578	15.550664	122.377823	43.622955	3.079647	122.011055	41.683117	44.919388	122.754822	42.653036	23.9995175	122.3829385	-72.376192	7.1018105	122.3727075
-30.349869	40.784294	123.352119	-15.108392	15.716375	121.888008	43.085251	3.508279	120.470085	41.160954	45.163582	122.127342	42.1231025	24.3359305	121.2987135	-72.3398865	7.0968195	122.4773025
-29.956059	42.01289	123.611427	-15.229395	15.788226	121.685478	42.903633	3.684818	119.814743	40.945072	45.274727	122.096161	41.9243525	24.4797725	120.955452	-72.3831425	7.0966795	122.415504
-29.556883	43.187679	124.016235	-15.299013	15.823709	121.59053	42.743793	3.809896	119.490372	40.822422	45.322025	122.348534	41.7831075	24.5659605	120.919453	-72.3811335	7.0814575	122.261607
-29.086933	44.243782	124.493134	-15.363733	15.827528	121.584442	42.629738	3.848873	119.401527	40.801609	45.328575	122.727142	41.7156735	24.588724	121.0643345	-72.4431395	7.066332	122.1045495
-28.581577	45.284359	124.965332	-15.435119	15.829204	121.666908	42.573967	3.79958	119.433464	40.786327	45.255272	123.159172	41.680147	24.527426	121.296318	-72.550385	7.130982	122.037498
-28.031195	46.27232	125.288353	-15.489162	15.809472	121.788231	42.569866	3.726196	119.653824	40.823776	45.168613	123.601974	41.696821	24.4474045	121.627899	-72.675145	7.1715395	121.948563
-27.518862	47.180862	125.619415	-15.523951	15.795706	121.938431	42.632069	3.610491	119.992363	40.892937	45.077393	124.022415	41.762503	24.343942	122.007389	-72.810405	7.24747	121.869473
-26.627106	48.344364	125.797012	-15.555017	15.773848	122.14534	42.756535	3.374655	120.587685	40.979202	44.875847	124.608719	41.8678685	24.125251	122.598202	-72.9779025	7.422445	121.692478
-25.8081	49.00404	125.773285	-15.57708	15.726596	122.272285	42.838242	3.201031	121.017662	41.023338	44.716545	125.031006	41.93079	23.958788	123.024334	-73.08495	7.494404	121.520236
-25.103722	49.62714	125.916161	-15.538737	15.65134	122.39772	42.983089	2.994921	121.504211	41.12487	44.526596	125.558403	42.0539795	23.7607585	123.531307	-73.1314535	7.5419215	121.264133
-24.346785	50.155819	126.144112	-15.505452	15.582621	122.51992	43.15892	2.745916	122.088768	41.284546	44.324299	126.235214	42.221733	23.5351075	124.161991	-73.232637	7.6301345	120.877849
-23.663506	50.560062	126.499222	-15.474723	15.476659	122.653114	43.340683	2.51582	122.728554	41.451244	44.130676	126.997269	42.3959635	23.323248	124.8629115	-73.3454095	7.63007	120.4433165
-23.020134	50.878597	126.989517	-15.498827	15.393236	122.815468	43.447868	2.293362	123.279716	41.606396	43.92342	127.847908	42.527132	23.108391	125.563812	-73.524786	7.678081	120.067124
-22.338694	51.161564	127.497551	-15.483764	15.307525	122.998215	43.506153	2.083616	123.766838	42.058838	43.568687	128.515244	42.7824955	22.8261515	126.141041	-73.7500235	7.7888985	119.855389
-21.230293	51.389332	128.289261	-15.50201	15.172156	123.299789	43.534897	1.804573	124.263474	42.235516	43.255096	129.501312	42.8852065	22.5298345	126.882393	-73.8892265	7.8144775	119.717185
-20.489985	51.37965	128.693863	-15.538531	15.082282	123.438583	43.56282	1.64565	124.41127	42.30328	43.095661	129.951431	42.93305	22.3706555	127.1813505	-74.010112	7.7939085	119.6958155
-19.838581	51.317726	128.942291	-15.257788	14.908968	123.336281	43.613594	1.570998	124.511894	42.333736	43.002422	130.192551	42.973665	22.28671	127.3522225	-73.489241	7.531226	119.3203395
-19.230198	51.207249	129.083221	-15.21704	14.913485	123.337624	43.738983	1.524019	124.571754	42.400051	42.951408	130.367462	43.069517	22.2377135	127.469608	-73.503597	7.5892565	119.20564
-18.566536	51.009445	128.945511	-15.164765	14.926723	123.325279	43.887623	1.445885	124.665596	42.462738	42.898239	130.355103	43.1751805	22.172062	127.5103495	-73.5047105	7.681384	119.1402085
-17.752943	50.742214	128.576248	-15.078828	14.96305	123.364471	43.975723	1.364583	124.777664	42.524582	42.843021	130.206528	43.2501525	22.103802	127.492096	-73.4078085	7.822298	119.236846
-17.041811	50.308083	128.099472	-15.278337	15.086805	123.38092	44.00938	1.277576	124.860344	42.5979	42.748867	130.034943	43.30364	22.0132215	127.4476435	-73.860314	8.1603885	119.3141965
-16.014687	49.474045	127.455177	-15.195518	14.98891	123.259827	44.084942	0.978545	125.050591	42.691147	42.557056	129.639893	43.3880445	21.7678005	127.345242	-73.7790805	8.2100195	119.174412
-15.389175	48.826126	127.057541	-15.164013	14.884014	123.243454	44.115837	0.724843	125.214218	42.750973	42.371559	129.42453	43.433405	21.548201	127.319374	-73.761431	8.219827	119.167534
-14.724194	48.095867	126.657631	-15.128737	14.76153	123.261169	44.122543	0.48535	125.413391	42.484673	42.281315	129.333099	43.303608	21.3833325	127.373245	-73.561082	8.1397275	119.149093
-13.936631	47.263779	126.173271	-15.154165	14.622148	123.312332	44.125347	0.201088	125.60202	42.542561	42.074059	129.041336	43.333954	21.1375735	127.321678	-73.642284	8.1067225	119.302986
-13.321429	46.332405	125.827614	-15.173361	14.462519	123.329414	44.080509	-0.070437	125.732445	42.594921	41.817417	128.793121	43.337715	20.87349	127.262783	-73.684437	8.051548	119.396045
-12.588857	45.349495	125.367645	-15.19026	14.294091	123.328552	43.996025	-0.342687	125.819611	42.606308	41.524902	128.51947	43.3011665	20.5911075	127.1695405	-73.6816865	7.9970745	119.4875635
-12.023009	44.361816	125.079597	-15.249364	14.120638	123.335243	43.894844	-0.643909	125.92614	42.608269	41.256001	128.170807	43.2515565	20.306046	127.0484735	-73.7502845	7.93523	119.6220125
-11.199136	42.907642	124.562035	-15.337528	13.857118	123.32798	43.714787	-1.051709	126.041878	42.575092	40.813511	127.74054	43.1449395	19.880901	126.891209	-73.8199955	7.833335	119.764751
-10.505764	41.75433	124.172661	-15.400603	13.674213	123.320099	43.614807	-1.33594	126.205757	42.54414	40.513252	127.448441	43.0794735	19.588656	126.827099	-73.8806795	7.75977	119.813099
-9.888297	40.648605	123.846611	-15.489276	13.519232	123.324791	43.495495	-1.661592	126.406693	42.538898	40.214214	127.199974	43.0171965	19.276311	126.8033335	-73.9957485	7.762153	119.8462485
-9.212355	39.533085	123.565201	-15.578196	13.391953	123.345375	43.366215	-1.964523	126.620438	42.488861	39.93129	126.943466	42.927538	18.9833835	126.781952	-74.08393	7.8005225	119.908798
-8.545866	38.407112	123.25219	-15.670787	13.288574	123.386803	43.248005	-2.219401	126.838913	42.469875	39.692913	126.683784	42.85894	18.736756	126.7613485	-74.200514	7.840392	120.0122575
-7.882731	37.281017	123.061409	-15.785111	13.207118	123.418251	43.109779	-2.443631	127.029083	42.439465	39.476147	126.520248	42.774622	18.516258	126.7746655	-74.344844	7.897978	120.0618365
-7.269542	36.222763	122.944595	-15.904474	13.12049	123.452171	43.016823	-2.670843	127.176796	42.403667	39.279114	126.366463	42.710245	18.3041355	126.7716295	-74.519193	7.9368445	120.1327125
-6.286751	34.637497	122.824387	-16.103012	12.960588	123.402596	42.82254	-2.970616	127.202988	42.363522	39.033012	126.159752	42.593031	18.031198	126.68137	-74.799055	7.889978	120.123822
-5.596559	33.592968	122.761581	-16.234282	12.868728	123.296646	42.665039	-3.158015	127.063942	42.296288	38.876431	125.98983	42.4806635	17.859208	126.526886	-74.9492275	7.878248	120.066406
-5.00227	32.596058	122.64006	-16.39123	12.799583	123.156448	42.479782	-3.318496	126.829681	42.240868	38.712173	125.785019	42.360325	17.6968385	126.30735	-75.142785	7.9023275	120.005546
-4.33474	31.637794	122.587379	-16.492073	12.746845	123.004852	42.315773	-3.484583	126.550529	42.204514	38.543198	125.653282	42.2601435	17.5293075	126.1019055	-75.2442895	7.9643825	119.9077985
-3.665116	30.664047	122.512779	-16.563919	12.713734	122.869888	42.194298	-3.632084	126.358879	42.198692	38.400517	125.570656	42.196495	17.3842165	125.9647675	-75.324333	8.0432515	119.7750085
-2.964967	29.740261	122.509323	-16.603483	12.695597	122.764275	42.137871	-3.767118	126.196304	42.23632	38.290493	125.520096	42.1870955	17.2616875	125.8582	-75.3940615	8.1295065	119.67035
-2.311117	28.873209	122.450928	-16.636309	12.701927	122.658859	42.073845	-3.86546	126.052139	42.24707	38.214523	125.439163	42.1604575	17.1745315	125.745651	-75.4330755	8.2293225	119.572067
-1.312439	27.580509	122.342361	-16.727938	12.729068	122.566399	41.977535	-3.930897	125.874748	42.199989	38.139008	125.196396	42.088762	17.1040555	125.535572	-75.544638	8.3540805	119.597226
-0.572134	26.719688	122.236229	-16.774078	12.750628	122.501457	41.909416	-3.963186	125.841187	42.157574	38.086151	125.022209	42.033495	17.0614825	125.431698	-75.581651	8.4397735	119.571216
0.082181	25.894829	122.128555	-16.818672	12.769612	122.451332	41.896713	-4.009686	125.881508	42.125244	38.053284	124.877098	42.0109785	17.021799	125.379303	-75.6483225	8.517425	119.523361
0.796616	25.109121	122.058258	-16.867941	12.77597	122.39872	41.876945	-4.071725	125.977585	42.107574	38.013824	124.770187	41.9922595	16.9710495	125.373886	-75.7281415	8.5808905	119.423554
1.503315	24.314241	121.967163	-16.939878	12.784632	122.346603	41.868896	-4.174509	126.103378	42.078007	37.952484	124.658737	41.9734515	16.8889875	125.3810575	-75.8532075	8.6802765	119.3121485
2.246856	23.539547	121.911705	-17.00415	12.767278	122.295403	41.845791	-4.257361	126.211235	42.044865	37.908585	124.586472	41.945328	16.825612	125.3988535	-75.953628	8.708944	119.1919525
2.923694	22.808298	121.90889	-17.059444	12.735147	122.23922	41.82029	-4.331946	126.280869	42.022057	37.843849	124.576759	41.9211735	16.7559515	125.428814	-76.0400615	8.7143425	119.049626
3.952305	21.832529	121.932709	-17.179276	12.666875	122.168144	41.741749	-4.479659	126.310745	41.963615	37.751194	124.539162	41.852682	16.6357675	125.4249535	-76.211234	8.6979825	118.9113345
4.645655	21.165771	121.95755	-17.246296	12.627699	122.101402	41.667942	-4.521503	126.307343	41.943428	37.712692	124.589142	41.805685	16.5955945	125.4482425	-76.298277	8.6598035	118.7545615
5.356761	20.585823	121.985313	-17.316065	12.635337	122.023819	41.627148	-4.537023	126.299202	41.918011	37.708839	124.712753	41.7725795	16.585908	125.5059775	-76.4047095	8.684766	118.5416605
5.994226	20.052303	122.049294	-17.387585	12.688635	121.934143	41.627563	-4.502655	126.337303	41.888596	37.765919	124.828514	41.7580795	16.631632	125.5829085	-76.5332495	8.745638	118.2853775
6.654149	19.587624	122.076843	-17.430063	12.795389	121.835182	41.607155	-4.422852	126.368713	41.881062	37.869003	124.996613	41.7441085	16.7230755	125.682663	-76.6042345	8.8677025	117.987701
7.318567	19.175743	122.116638	-17.448715	12.924179	121.752548	41.605644	-4.296406	126.374474	41.874035	37.986877	125.109337	41.7398395	16.8452355	125.7419055	-76.6372695	9.0031225	117.7631905
7.981046	18.708429	122.141624	-17.454178	13.067553	121.687874	41.629948	-4.146706	126.373825	41.880608	38.14455	125.190033	41.755278	16.998922	125.781929	-76.663634	9.136184	117.593819
8.956227	18.136652	122.20237	-17.38238	13.291974	121.64637	41.764629	-3.897521	126.351036	41.92498	38.402473	125.371292	41.8448045	17.252476	125.861164	-76.6095645	9.331472	117.431576
9.565539	17.804123	122.298965	-17.275221	13.426918	121.675804	41.914917	-3.726321	126.439941	41.988503	38.623238	125.577286	41.95171	17.4484585	126.0086135	-76.502152	9.4053775	117.3429945
10.192087	17.504742	122.533524	-17.148943	13.573891	121.786163	42.141678	-3.581502	126.64431	42.093391	38.885071	125.954674	42.1175345	17.6517845	126.299492	-76.4154205	9.4959975	117.272834
10.808678	17.205822	122.896576	-17.008209	13.715315	121.99218	42.648609	-3.590602	126.956924	42.203663	39.167641	126.421509	42.426136	17.7885195	126.6892165	-76.442554	9.6421105	117.2951435
11.421166	16.856142	123.337112	-16.88776	13.889398	122.279465	42.550022	-3.250656	127.618385	42.320744	39.474525	127.009735	42.435383	18.1119345	127.31406	-76.210903	9.6668615	117.24487
12.020375	16.526901	123.806656	-16.772535	14.064548	122.597885	43.004486	-3.243697	128.05603	42.422287	39.754826	127.611794	42.7133865	18.2555645	127.833912	-76.2584565	9.8735315	117.361858
12.792862	16.080708	124.168182	-16.710369	14.245857	122.890831	43.099369	-3.051494	128.605713	42.50304	39.994919	128.140213	42.8012045	18.4717125	128.372963	-76.2219425	10.0200015	117.408699
13.476729	15.613578	124.658516	-16.691595	14.469728	123.192146	43.189919	-2.744315	129.22728	42.555973	40.330372	128.719757	42.872946	18.7930285	128.9735185	-76.256136	10.1464275	117.4107735
13.59693	15.49947	125.011299	-16.726765	14.614049	123.247215	43.211121	-2.52627	129.481476	42.501572	40.564781	128.875732	42.8563465	19.0192555	129.178604	-76.3098765	10.2088425	117.315826
14.308016	15.031428	124.862991	-16.774174	14.754534	123.210106	43.212116	-2.27378	129.636734	42.366253	40.808872	128.890533	42.7891845	19.267546	129.2636335	-76.3375325	10.241522	117.1565785
14.571428	14.689474	124.854919	-16.81538	14.891173	123.106041	43.208195	-1.970955	129.757553	42.196232	41.101299	128.80426	42.7022135	19.565172	129.2809065	-76.3329735	10.217174	116.9311755
14.813319	14.422146	124.879967	-16.867733	15.059461	123.000511	43.166595	-1.632839	129.930328	42.01841	41.420643	128.728516	42.5925025	19.893902	129.329422	-76.3279685	10.22502	116.6716
15.088494	14.141861	124.916969	-16.910395	15.211657	122.917412	43.141968	-1.321765	130.148239	41.873539	41.713783	128.663818	42.5077535	20.196009	129.4060285	-76.3285435	10.227305	116.4287955
15.252122	13.867651	124.988625	-16.965349	15.37424	122.865677	43.124062	-1.053787	130.41951	41.727318	41.975212	128.662521	42.42569	20.4607125	129.5410155	-76.356388	10.2877675	116.1903385
15.428591	13.528988	125.149918	-17.053728	15.575314	122.869049	43.086548	-0.703676	130.890152	41.524975	42.317562	128.710922	42.3057615	20.806943	129.800537	-76.4132175	10.343685	115.937561
15.515677	13.318957	125.301781	-17.07877	15.671242	122.878075	43.009403	-0.493063	131.129379	41.411461	42.509239	128.78476	42.210432	21.008088	129.9570695	-76.367972	10.334396	115.7990805
15.532867	13.09803	125.440025	-17.370262	15.891387	123.091087	42.902546	-0.296093	131.323639	41.318058	42.680752	128.832764	42.110302	21.1923295	130.0782015	-76.850826	10.5904445	116.1039725
15.470156	12.90641	125.51693	-17.486113	16.015512	123.157951	42.796356	-0.095347	131.452087	41.228226	42.878937	128.891251	42.012291	21.391795	130.171669	-76.984517	10.639229	116.144233
15.433173	12.71838	125.534126	-17.60037	16.143976	123.188843	42.698475	0.116646	131.505341	41.112473	43.076183	128.935547	41.905474	21.5964145	130.220444	-77.106214	10.6915375	116.157242
15.403615	12.528564	125.505676	-17.699863	16.267418	123.202133	42.544807	0.333424	131.503647	40.982574	43.274883	128.939346	41.7636905	21.8041535	130.2214965	-77.1634165	10.7306825	116.1827695
15.278183	12.351792	125.481033	-17.771406	16.389299	123.15905	42.407803	0.579321	131.441971	40.845463	43.493	128.960373	41.626633	22.0361605	130.201172	-77.169445	10.7424375	116.116928
14.671798	12.334963	125.5476	-17.853611	16.604147	123.069229	42.208942	0.951688	131.33606	40.662823	43.843353	128.969025	41.4358825	22.3975205	130.1525425	-77.1431045	10.8107735	115.9859155
14.777398	12.07548	125.379715	-17.821102	16.731474	122.963211	42.08939	1.206328	131.290985	40.557755	44.09631	129.011719	41.3235725	22.651319	130.151352	-76.9657765	10.811629	115.77507
14.524436	12.002651	125.353386	-17.89765	16.916294	122.955498	42.002659	1.463109	131.283707	40.468658	44.331699	129.110275	41.2356585	22.897404	130.196991	-77.0309585	10.935184	115.714005
14.263333	11.948355	125.389481	-17.988352	17.096216	122.992027	41.954559	1.692922	131.313217	40.365616	44.552948	129.210571	41.1600875	23.122935	130.261894	-77.1367915	11.069497	115.72216
13.677605	12.039482	125.558006	-18.074482	17.246988	123.050354	41.895828	1.925003	131.32103	40.259651	44.758537	129.333145	41.0777395	23.34177	130.3270875	-77.2267035	11.152206	115.7736205
13.662611	11.772619	125.437668	-18.164711	17.381071	123.12162	41.818352	2.126909	131.299408	40.144608	44.940056	129.421982	40.98148	23.5334825	130.360695	-77.310902	11.2286595	115.882545
13.320428	11.634473	125.435272	-18.260935	17.514791	123.213623	41.765854	2.313119	131.272873	40.025486	45.12085	129.470367	40.89567	23.7169845	130.37162	-77.41754	11.3125975	116.055626
12.437339	11.546005	125.521576	-18.369774	17.701363	123.34359	41.695847	2.605773	131.185928	39.891178	45.38821	129.502029	40.7935125	23.9969915	130.3439785	-77.5330605	11.4057345	116.3432015
11.962371	11.327986	125.44725	-18.411711	17.825571	123.40374	41.678814	2.779487	131.113968	39.818691	45.558064	129.483856	40.7487525	24.1687755	130.298912	-77.5721745	11.4823665	116.508568
11.740483	10.974014	125.245842	-18.451181	17.944206	123.440239	41.657906	2.950578	131.020172	39.76125	45.727943	129.455704	40.709578	24.3392605	130.237938	-77.61194	11.5491515	116.64254
10.885555	10.908545	125.329994	-18.456776	18.04096	123.456039	41.663494	3.1131	130.920914	39.721481	45.868538	129.42131	40.6924875	24.490819	130.171112	-77.6060395	11.591101	116.740966
10.292292	10.67524	125.200531	-18.459661	18.143702	123.423698	41.670158	3.255311	130.841476	39.692665	45.998718	129.422668	40.6814115	24.6270145	130.132072	-77.6007335	11.6603895	116.715324
9.705634	10.41788	125.068306	-18.438181	18.211203	123.360733	41.693768	3.37814	130.768585	39.68602	46.108368	129.435211	40.689894	24.743254	130.101898	-77.566256	11.679152	116.619568
9.074446	10.145923	124.884811	-18.406269	18.273798	123.262146	41.699165	3.480026	130.686493	39.693382	46.195431	129.412598	40.6962735	24.8377285	130.0495455	-77.5088115	11.7098675	116.4747465
7.99869	9.651434	124.52636	-18.400438	18.351807	123.067535	41.712036	3.624567	130.488297	39.645672	46.302761	129.302261	40.678854	24.963664	129.895279	-77.47973	11.73995	116.239791
7.243097	9.316607	124.36261	-18.392511	18.404581	122.950294	41.697128	3.721025	130.369385	39.627918	46.381924	129.221375	40.662523	25.0514745	129.79538	-77.447545	11.7576875	116.105208
6.421958	8.92704	124.213287	-18.363071	18.448088	122.87632	41.702911	3.818772	130.283386	39.647655	46.458591	129.151123	40.675283	25.1386815	129.7172545	-77.401425	11.7574945	116.0353855
5.587791	8.520084	124.089279	-18.33913	18.487377	122.842911	41.715137	3.868837	130.235916	39.673801	46.499176	129.065079	40.694469	25.1840065	129.6504975	-77.372729	11.7907475	116.0353245
4.698023	8.104506	123.905182	-18.316456	18.528526	122.842384	41.746719	3.896322	130.164551	39.675457	46.532375	128.987946	40.711088	25.2143485	129.5762485	-77.344	11.8427035	116.1085195
3.742234	7.68359	123.830772	-18.30468	18.576645	122.86956	41.769562	3.963903	130.091064	39.655895	46.573742	128.891388	40.7127285	25.2688225	129.491226	-77.3220885	11.8844675	116.247894
2.76043	7.211794	123.7388	-18.295002	18.627811	122.891357	41.818859	4.069332	130.037308	39.656834	46.658329	128.82312	40.7378465	25.3638305	129.430214	-77.3278505	11.8917915	116.3525
1.209841	6.514067	123.567238	-18.297403	18.728418	122.897316	41.932316	4.190927	129.908279	39.623711	46.792473	128.742371	40.7780135	25.4917	129.325325	-77.3728195	11.965136	116.469307
0.137755	5.973468	123.402893	-18.296194	18.779512	122.882973	41.952305	4.269493	129.784042	39.606705	46.841995	128.640869	40.779505	25.555744	129.2124555	-77.371893	12.00328	116.5534905
-0.978906	5.407891	123.237679	-18.288691	18.822454	122.845253	41.942345	4.391456	129.567139	39.608871	46.873627	128.567703	40.775608	25.6325415	129.067421	-77.35299	12.0123665	116.623085
-2.062515	4.832865	122.956383	-18.269917	18.852631	122.759071	41.913284	4.496874	129.227173	39.633759	46.860386	128.500351	40.7735215	25.67863	128.863762	-77.3133555	12.026632	116.65438
-3.28651	4.25303	122.591805	-18.282143	18.875761	122.619865	41.87672	4.59519	128.728348	39.657425	46.811577	128.374664	40.7670725	25.7033835	128.551506	-77.3313585	12.0481385	116.688224
-4.526709	3.653202	122.21582	-18.254265	18.865416	122.429657	41.767914	4.660634	128.14769	39.664902	46.712803	128.159088	40.716408	25.6867185	128.153389	-77.224938	12.0441135	116.705925
-5.692098	2.991499	121.593765	-18.255627	18.857025	122.204971	41.680031	4.716266	127.358643	39.673763	46.657288	127.831413	40.676897	25.686777	127.595028	-77.188151	12.027273	116.814914
-7.595669	1.955288	120.657181	-18.280043	18.848019	121.736755	41.186958	4.960247	126.048172	39.540676	46.575809	126.924553	40.363817	25.768028	126.4863625	-76.923903	11.92801	116.9871475
-8.85542	1.204607	120.086266	-18.29792	18.911276	121.357788	40.991505	5.149512	125.131523	39.312881	46.647331	125.885284	40.152193	25.8984215	125.5084035	-76.748033	11.9241305	117.2071725
-10.118275	0.444851	119.746185	-18.456291	19.126537	121.0364	40.91671	5.499415	124.20591	39.084507	46.897133	124.803314	40.0006085	26.198274	124.504612	-76.9131905	12.0548	117.568188
-11.240555	-0.365472	119.532928	-18.26996	19.246931	120.587936	40.946823	5.885608	123.388496	38.837078	47.231239	123.484482	39.8919505	26.5584235	123.436489	-76.4318705	11.9354385	117.739383
-12.451961	-1.17752	119.494797	-18.24844	19.467665	120.209694	40.981285	6.172932	122.49012	38.589485	47.491127	121.963585	39.785385	26.8320295	122.2268525	-76.282265	12.1033005	118.1925355
-13.627207	-2.053003	119.494675	-18.209621	19.636375	119.794807	40.881866	6.363644	121.437599	38.316227	47.625137	120.326279	39.5990465	26.9943905	120.881939	-76.0182885	12.2783595	118.707675
-14.696603	-2.868437	119.540962	-18.130138	19.744123	119.344368	40.6567	6.392692	120.511269	38.067963	47.667019	118.621086	39.3623315	27.0298555	119.5661775	-75.6226075	12.4583905	119.1225585
-16.175301	-4.131374	119.493553	-18.166018	19.774324	118.794403	40.342243	6.203439	119.196045	37.833679	47.388603	116.954971	39.087961	26.796021	118.075508	-75.419997	12.752627	119.513298
-17.237616	-4.965551	119.46833	-17.998652	19.525181	118.498184	40.149578	5.938024	119.048676	37.823196	47.0634	116.301605	38.986387	26.500712	117.6751405	-74.983691	12.54965	119.3212275
-18.090481	-5.763483	119.541618	-18.022581	19.274717	118.452095	39.988125	5.647861	119.140259	37.90123	46.720158	116.318344	38.9446775	26.1840095	117.7293015	-74.9898395	12.3654245	119.1748885
-18.993408	-6.559825	119.537926	-18.109087	18.966351	118.501472	39.821091	5.250834	119.384277	37.985378	46.379669	116.678299	38.9032345	25.8152515	118.031288	-75.1214085	12.1174505	118.971656
-19.780708	-7.270124	119.543716	-18.216839	18.676043	118.640839	39.589344	4.831644	119.859459	37.997738	46.074535	117.036369	38.793541	25.4530895	118.447914	-75.227219	11.8989965	118.833764
-20.474636	-7.966799	119.680557	-18.333471	18.475544	118.867683	39.393372	4.614181	120.358536	37.959652	45.917717	117.427269	38.676512	25.265949	118.8929025	-75.343454	11.685139	118.8424635
-21.2034	-8.529767	120.066429	-18.428547	18.418798	119.156372	39.351902	4.604064	120.884323	37.921589	45.884422	117.733727	38.6367455	25.244243	119.309025	-75.4938395	11.593353	119.003719
-22.028555	-9.231535	121.166954	-18.453953	18.485867	119.601227	39.455711	4.714237	121.667229	37.847458	45.870075	117.849434	38.6515845	25.292156	119.7583315	-75.5594905	11.679578	119.4441225
-22.520939	-9.640894	121.976578	-18.433952	18.534542	119.824341	39.596767	4.771595	122.138725	37.844791	45.866871	117.652893	38.720779	25.319233	119.895809	-75.588683	11.749851	119.752873
-22.935423	-9.949107	122.728432	-18.402338	18.550358	119.979523	39.742493	4.747315	122.520149	37.818947	45.78511	117.394547	38.78072	25.2662125	119.957348	-75.585396	11.8345035	120.001698
-23.285988	-10.224406	123.294044	-18.394102	18.483358	120.095764	39.864494	4.656799	122.814354	37.802334	45.645821	117.203224	38.833414	25.15131	120.008789	-75.621618	11.815406	120.182739
-23.427202	-10.571954	123.580338	-18.399508	18.298439	120.187798	39.906055	4.493838	123.072197	37.815453	45.459267	117.17675	38.860754	24.9765525	120.1244735	-75.65977	11.6203255	120.2511225
-23.74048	-10.737939	123.665489	-18.432673	18.038338	120.290482	39.904549	4.241269	123.30085	37.838322	45.257957	117.345963	38.8714355	24.749613	120.3234065	-75.7367815	11.327063	120.2575575
-24.036491	-10.895009	123.566948	-18.474108	17.787937	120.379677	39.874214	4.007698	123.458458	37.859398	45.091221	117.632042	38.866806	24.5494595	120.54525	-75.815022	11.0264145	120.214104
-24.580544	-10.69739	123.194084	-18.53961	17.524668	120.493698	39.775188	3.801801	123.538483	37.876186	45.001621	118.262955	38.825687	24.401711	120.900719	-75.904907	10.647625	120.086677
-24.76869	-10.533753	122.875854	-18.570578	17.420414	120.603539	39.718357	3.752634	123.585739	37.92894	45.023888	118.711639	38.8236485	24.388261	121.148689	-75.9648045	10.452567	120.058389
-24.933615	-10.160587	122.560928	-18.587584	17.403286	120.720993	39.71896	3.731691	123.6269	38.000793	45.076408	119.199287	38.8598765	24.4040495	121.4130935	-76.0350445	10.4025225	120.0288925
-25.160446	-9.813801	122.291634	-18.572496	17.428185	120.82151	39.758377	3.746898	123.668274	38.070999	45.148155	119.683395	38.914688	24.4475265	121.6758345	-76.05968	10.4088435	119.9671855
-25.346834	-9.429554	122.011093	-18.537477	17.4618	120.906212	39.82869	3.789813	123.739006	38.17337	45.239071	120.169006	39.00103	24.514442	121.954006	-76.075984	10.409158	119.858418
-25.506634	-8.944013	121.80275	-18.494503	17.497972	121.00518	39.909824	3.774891	123.857727	38.283035	45.294773	120.684219	39.0964295	24.534832	122.270973	-76.0854355	10.461112	119.739387
-25.652939	-8.409888	121.628571	-18.432756	17.509567	121.128143	39.99361	3.724479	124.067978	38.403866	45.295086	121.266411	39.198738	24.5097825	122.6671945	-76.06425	10.5093515	119.5890915
-25.967688	-7.622693	121.378563	-18.365459	17.486315	121.387192	40.100662	3.568083	124.518517	38.676666	45.25462	122.300125	39.388664	24.4113515	123.409321	-76.119582	10.5612785	119.365063
-26.211401	-7.079396	121.221252	-18.329067	17.45174	121.570183	40.170097	3.394636	124.83902	38.845009	45.173233	123.025642	39.507553	24.2839345	123.932331	-76.165687	10.6195455	119.208035
-26.432886	-6.521131	120.991806	-18.28019	17.410145	121.710861	40.274948	3.193496	125.147263	39.052082	45.072197	123.767662	39.663515	24.1328465	124.4574625	-76.223895	10.6874435	118.9642595
-26.675505	-5.943809	120.714188	-18.234669	17.390482	121.801804	40.362404	3.01811	125.411568	39.269875	44.983253	124.465332	39.8161395	24.0006815	124.93845	-76.2854775	10.7802825	118.665158
-26.918396	-5.374156	120.329987	-18.152029	17.380247	121.812141	40.434654	2.867827	125.637207	39.492451	44.904354	125.114395	39.9635525	23.8860905	125.375801	-76.2676105	10.8744035	118.248481
-27.129374	-4.808066	119.908104	-18.016171	17.383224	121.744629	40.55051	2.764262	125.829903	39.74596	44.858379	125.695549	40.148235	23.8113205	125.762726	-76.180577	10.9551275	117.726532
-27.391729	-4.277036	119.545021	-17.898537	17.429337	121.670044	40.724651	2.696836	125.893677	39.980049	44.85828	126.1269	40.35235	23.777558	126.0102885	-76.149424	11.081116	117.3297995
-27.882755	-3.62445	119.118454	-17.65749	17.526878	121.515617	40.905552	2.690933	125.91761	40.253178	44.848621	126.535416	40.579365	23.769777	126.226513	-75.894345	11.283979	116.804721
-28.242493	-3.237737	118.951286	-17.521463	17.608892	121.463379	41.035931	2.721035	125.894073	40.412838	44.870499	126.69635	40.7243845	23.795767	126.2952115	-75.7673105	11.422017	116.6315465
-28.626806	-2.910609	118.867088	-17.399309	17.671652	121.432137	41.140373	2.730264	125.878265	40.556084	44.854691	126.755592	40.8482285	23.7924775	126.3169285	-75.6468465	11.5508265	116.5473455
-29.088238	-2.657849	118.845078	-17.45496	17.792524	121.508659	41.237087	2.729438	125.823631	40.671112	44.805969	126.764694	40.9540995	23.7677035	126.2941625	-75.8640195	11.8173445	116.7231555
-29.564493	-2.494073	118.920265	-17.356625	17.80863	121.529861	41.312702	2.741524	125.779724	40.762093	44.754776	126.596092	41.0373975	23.74815	126.187908	-75.7506475	11.86911	116.871814
-30.113352	-2.385629	119.116066	-17.128134	17.724583	121.478531	41.348267	2.775319	125.682556	40.823589	44.711605	126.33213	41.085928	23.743462	126.007343	-75.342196	11.705704	116.949719
-30.7167	-2.335447	119.400826	-17.066551	17.689358	121.519325	41.365711	2.791743	125.560852	40.85725	44.602032	125.965836	41.1114805	23.6968875	125.763344	-75.2445825	11.6818285	117.275306
-31.528393	-2.471566	119.932159	-16.977804	17.54838	121.582558	41.454334	2.638876	125.496613	40.903015	44.428127	125.203064	41.1786745	23.5335015	125.3498385	-75.1342825	11.5632585	117.8152775
-32.08004	-2.602522	120.374489	-16.957678	17.405666	121.653404	41.460083	2.553067	125.414383	40.896168	44.309963	124.611557	41.1781255	23.431515	125.01297	-75.0934815	11.379817	118.293838
-32.614891	-2.749455	120.868896	-16.959625	17.235735	121.716927	41.446281	2.427028	125.335297	40.855511	44.200771	123.902763	41.150896	23.3138995	124.61903	-75.070146	11.1575705	118.814824
-33.176792	-2.931971	121.339523	-17.001919	17.068663	121.769272	41.4132	2.343842	125.287476	40.814411	44.130516	123.119797	41.1138055	23.237179	124.2036365	-75.1176435	10.900147	119.3349075
-33.78392	-3.084836	121.723808	-17.043961	16.899683	121.767303	41.385658	2.266819	125.264915	40.72654	44.037663	122.380318	41.056099	23.152241	123.8226165	-75.144021	10.647125	119.7119895
-34.379208	-3.206257	122.064529	-17.077553	16.770056	121.725441	41.358131	2.196671	125.298058	40.600517	43.931946	121.796349	40.979324	23.0643085	123.5472035	-75.13443	10.4758035	119.9036785
-34.993057	-3.244654	122.354301	-17.117247	16.65559	121.687553	41.306362	2.165622	125.372078	40.488117	43.804157	121.410545	40.8972395	22.9848895	123.3913115	-75.1317335	10.3262905	119.9837945
-35.645184	-3.367443	122.644653	-17.193237	16.519949	121.710495	41.309593	2.018097	125.659561	40.421658	43.611713	121.089378	40.8656255	22.814905	123.3744695	-75.2520995	10.224993	120.0465205
-36.202164	-3.368651	122.815834	-17.224895	16.435757	121.770515	41.310848	1.93226	125.83313	40.39867	43.507732	120.987366	40.854759	22.719996	123.410248	-75.304549	10.151518	120.130782
-36.659946	-3.296977	122.981194	-17.270039	16.374594	121.836182	41.292568	1.88259	125.898186	40.378639	43.425476	120.934418	40.8356035	22.654033	123.416302	-75.3756815	10.095155	120.256062
-37.158314	-3.109316	123.010765	-17.290419	16.309666	121.887138	41.25518	1.845435	125.86274	40.359196	43.376656	120.902359	40.807188	22.6110455	123.3825495	-75.388026	10.0082865	120.3917265
-37.666393	-2.888118	123.049377	-17.297157	16.264317	121.953026	41.21796	1.84238	125.811752	40.356548	43.366508	120.876732	40.787254	22.604444	123.344242	-75.381568	9.92419	120.56181
-38.16058	-2.617943	123.072052	-17.272469	16.227644	122.035789	41.229462	1.842093	125.738487	40.366322	43.37941	120.936646	40.797892	22.6107515	123.3375665	-75.34283	9.8445365	120.7340115
-38.635735	-2.226069	123.074852	-17.211906	16.199688	122.137512	41.285786	1.856578	125.714684	40.394905	43.401661	121.058296	40.8403455	22.6291195	123.38649	-75.2641575	9.7702565	120.888534
-39.358814	-1.56332	123.041451	-17.109114	16.202154	122.280106	41.388573	1.911615	125.700119	40.49752	43.476196	121.311165	40.9430465	22.6939055	123.505642	-75.1612745	9.7104025	121.05457
-39.788124	-1.092774	123.050819	-17.0501	16.225052	122.331932	41.433811	1.928754	125.674667	40.565521	43.52644	121.412018	40.999666	22.727597	123.5433425	-75.099866	9.722507	121.1205215
-40.278755	-0.511784	122.945679	-17.011045	16.252802	122.343422	41.452671	1.941661	125.568497	40.600025	43.57386	121.446503	41.026348	22.7577605	123.5075	-75.048438	9.74784349999999	121.179344
-40.753399	0.020131	122.925995	-16.985348	16.280928	122.322884	41.472576	1.975939	125.388634	40.625736	43.620892	121.398163	41.049156	22.7984155	123.3933985	-75.019852	9.7634405	121.2523695
-41.260571	0.745796	122.722801	-16.963419	16.307201	122.249329	41.501762	2.047328	125.122658	40.632336	43.671425	121.306923	41.067049	22.8593765	123.2147905	-74.993887	9.7550255	121.2838675
-41.700542	1.517465	122.502609	-16.927738	16.325071	122.106018	41.533424	2.109828	124.834885	40.623741	43.724319	121.176804	41.0785825	22.9170735	123.0058445	-74.9340585	9.7330685	121.2061915
-42.159348	2.202642	122.273483	-16.867731	16.345135	121.95076	41.58699	2.177376	124.498329	40.628582	43.782825	121.044556	41.107786	22.9801005	122.7714425	-74.843248	9.7101695	121.1300775
-43.05257	3.508662	122.144852	-16.739658	16.33378	121.778999	41.662643	2.234129	124.110092	40.688431	43.833084	120.912254	41.175537	23.0336065	122.511173	-74.654853	9.6339535	121.046825
-43.442284	4.294221	122.029472	-16.66189	16.309362	121.755753	41.718121	2.233375	123.949226	40.75993	43.841709	120.897362	41.2390255	23.037542	122.423294	-74.5628055	9.581182	121.088212
-43.881771	5.208896	122.022202	-16.581438	16.261198	121.803452	41.802525	2.212026	123.799477	40.820274	43.830597	120.910156	41.3113995	23.0213115	122.3548165	-74.4742755	9.5010845	121.2520875
-44.366039	6.092086	122.12542	-16.678154	16.277132	121.964851	41.89695	2.185614	123.626831	40.858658	43.830856	120.913567	41.377804	23.008235	122.270199	-74.734112	9.546029	121.659503
-44.837116	7.021684	122.242546	-16.48041	16.145824	121.956207	41.933163	2.208044	123.39978	40.860172	43.857731	120.846771	41.3966675	23.0328875	122.1232755	-74.3574875	9.2587605	121.7891385
-45.098774	7.828707	122.275177	-16.476479	16.068548	122.005989	41.986732	2.20285	122.987007	40.82288	43.903999	120.714447	41.404806	23.0534245	121.850727	-74.357764	9.0836715	122.161251
-45.526199	8.83401	122.385452	-16.479219	15.980538	121.992508	41.96735	2.199896	122.418846	40.737679	43.919518	120.454964	41.3525145	23.059707	121.436905	-74.3109525	8.901369	122.548111
-46.105637	10.267515	122.492996	-16.487356	15.876298	121.871147	41.717117	2.297094	121.499046	40.615688	43.954105	120.064354	41.1664025	23.1255995	120.7817	-74.1411145	8.6269965	122.960594
-46.510086	11.288711	122.545349	-16.474371	15.828424	121.742973	41.601521	2.335051	120.846626	40.557323	43.982445	119.891373	41.079422	23.158748	120.3689995	-74.028164	8.4981	123.1169465
-46.805813	12.359899	122.570923	-16.449738	15.792444	121.573868	41.521988	2.382707	120.144424	40.491501	44.028881	119.712936	41.0067445	23.205794	119.92868	-73.9062205	8.379094	123.219056
-47.077888	13.331246	122.586525	-16.424559	15.779239	121.379318	41.395794	2.521845	119.433121	40.407967	44.114719	119.579575	40.9018805	23.318282	119.506348	-73.7509985	8.240196	123.252288
-47.256317	14.305025	122.584496	-16.406269	15.802339	121.209679	41.299465	2.699634	118.797432	40.33643	44.22995	119.535995	40.8179475	23.464792	119.1667135	-73.6304855	8.139886	123.2526445
-47.448456	15.302467	122.636749	-16.395954	15.877603	121.107971	41.261047	2.876282	118.389069	40.297176	44.365711	119.568993	40.7791115	23.6209965	118.979031	-73.5710195	8.1342095	123.236911
-47.475254	16.334181	122.675392	-16.387486	16.003117	121.077492	41.281967	3.051382	118.21228	40.292633	44.536823	119.700287	40.7873	23.7941025	118.9562835	-73.562272	8.2121315	123.1987005
-47.353859	17.702494	122.834465	-16.41317	16.233604	121.141037	41.344242	3.31321	118.153831	40.262321	44.819183	119.849739	40.8032815	24.0661965	119.001785	-73.6296215	8.4010115	123.280289
-47.210018	18.595011	123.005997	-16.440369	16.357264	121.20166	41.379688	3.471519	118.139351	40.205982	44.977036	119.890884	40.792835	24.2242775	119.0151175	-73.673573	8.4902505	123.3882025
-47.048767	19.410669	123.068985	-16.441078	16.409788	121.251747	41.398178	3.570524	118.146149	40.144722	45.09481	119.895218	40.77145	24.332667	119.0206835	-73.653606	8.486909	123.4828105
-46.840618	20.181957	123.134743	-16.459551	16.407801	121.314285	41.435005	3.60755	118.212746	40.087315	45.166443	119.928917	40.76116	24.3869965	119.0708315	-73.680262	8.4286055	123.5577385
-46.559967	20.953852	123.227776	-16.479389	16.337397	121.396423	41.495956	3.586285	118.334267	40.046146	45.18158	120.031334	40.771051	24.3839325	119.1828005	-73.729829	8.2908615	123.6100455
-46.238476	21.637892	123.273834	-16.513321	16.257915	121.47654	41.561634	3.539954	118.471573	39.991169	45.192711	120.162376	40.7764015	24.3663325	119.3169745	-73.8030435	8.1494975	123.6361055
-45.852551	22.278795	123.260162	-16.539738	16.15011	121.533333	41.595272	3.524937	118.631592	39.939999	45.207394	120.294701	40.7676355	24.3661655	119.4631465	-73.8471115	7.9340545	123.6035195
-45.348747	23.385902	123.331383	-16.59219	16.035019	121.649681	41.623302	3.564108	118.918037	39.863186	45.253407	120.524979	40.743244	24.4087575	119.721508	-73.927624	7.6612805	123.577854
-44.880371	24.06123	123.314011	-16.615183	15.984295	121.7127	41.677155	3.588955	119.15052	39.821995	45.300903	120.67543	40.749575	24.444929	119.912975	-73.979941	7.523661	123.512425
-44.339363	24.687973	123.304558	-16.611118	15.937151	121.797623	41.725361	3.624809	119.485367	39.790314	45.339607	120.870461	40.7578375	24.482208	120.177914	-73.9800735	7.392094	123.417332
-43.727253	25.301689	123.234833	-16.559237	15.883011	121.893456	41.810654	3.656008	119.924309	39.810799	45.328194	121.105537	40.8107265	24.492101	120.514923	-73.9292005	7.273921	123.271989
-43.076221	25.907894	123.179291	-16.515467	15.812071	122.039925	41.986153	3.611829	120.446457	39.887421	45.308376	121.351814	40.936787	24.4601025	120.8991355	-73.967721	7.1640395	123.1807145
-42.367634	26.497395	123.097321	-16.449472	15.692171	122.205902	42.147728	3.498195	121.03009	39.961517	45.22934	121.632874	41.0546225	24.3637675	121.331482	-73.9535665	7.0205745	123.080322
-41.693485	27.096102	123.054871	-16.387024	15.562412	122.393417	42.283352	3.405256	121.662376	40.053059	45.151733	121.903488	41.1682055	24.2784945	121.782932	-73.9422535	6.8463295	123.003902
-40.58894	27.964211	122.932457	-16.332891	15.372764	122.711906	42.503738	3.293892	122.607819	40.216667	45.074638	122.342552	41.3602025	24.184265	122.4751855	-74.0259845	6.561263	122.9486265
-39.824696	28.583298	122.863136	-16.32287	15.292084	122.913536	42.69952	3.221735	123.169815	40.254055	45.061268	122.605278	41.4767875	24.1415015	122.8875465	-74.1225275	6.4426665	122.9395255
-39.025612	29.233112	122.750153	-16.301369	15.253788	123.065056	42.866661	3.229419	123.662735	40.297623	45.089714	122.816406	41.582142	24.1595665	123.2395705	-74.18488	6.3480095	122.8905415
-38.272469	29.916775	122.679756	-16.264633	15.242657	123.168434	42.998608	3.311696	124.028244	40.330376	45.167412	122.977409	41.664492	24.239554	123.5028265	-74.193758	6.24576	122.8340415
-37.479187	30.625216	122.565826	-16.223646	15.265855	123.190056	43.145542	3.423771	124.200607	40.363163	45.305408	123.061012	41.7543525	24.3645895	123.6308095	-74.2016445	6.1671205	122.7493025
-36.660549	31.377216	122.492561	-16.158155	15.321633	123.15519	43.241196	3.572097	124.214432	40.400181	45.447453	123.089386	41.8206885	24.509775	123.651909	-74.1369985	6.133491	122.658471
-35.818558	32.170082	122.466675	-16.085632	15.38775	123.074104	43.280594	3.761444	124.057198	40.45496	45.616684	123.075233	41.867777	24.689064	123.5662155	-74.039041	6.086436	122.5819925
-34.656685	33.454086	122.584549	-15.986025	15.530231	122.881065	43.324989	4.071614	123.486862	40.503494	45.859715	123.061668	41.9142415	24.9656645	123.274265	-73.8862915	6.0947975	122.487865
-33.831936	34.316105	122.686073	-15.92353	15.634562	122.721352	43.32864	4.290872	123.068878	40.506355	46.051395	123.068581	41.9174975	25.1711335	123.0687295	-73.7645575	6.0979905	122.3739745
-32.989895	35.186039	122.847275	-15.846578	15.722075	122.579483	43.337887	4.518978	122.663795	40.54184	46.250107	123.171974	41.9398635	25.3845425	122.9178845	-73.6330195	6.0596075	122.2410815
-32.165672	36.074989	123.091972	-15.771519	15.806437	122.485313	43.36533	4.728875	122.342232	40.608635	46.426311	123.347031	41.9869825	25.577593	122.8446315	-73.5300205	6.035281	122.1259945
-31.3333	36.925789	123.39032	-15.698363	15.89259	122.460213	43.406239	4.901453	122.125114	40.665661	46.597557	123.588631	42.03595	25.749505	122.8568725	-73.432676	6.035675	122.0635535
-30.467398	37.760868	123.667	-15.639782	15.981282	122.487549	43.441643	5.072445	122.00782	40.720119	46.751865	123.877785	42.080881	25.912155	122.9428025	-73.360445	6.050409	122.0322955
-29.569794	38.576797	123.939407	-15.578272	16.07478	122.538162	43.516003	5.211586	122.00489	40.793392	46.876369	124.212112	42.1546975	26.0439775	123.108501	-73.3112415	6.1055825	121.967823
-28.268585	39.753319	124.277321	-15.518327	16.207819	122.647598	43.712105	5.338906	122.187698	40.896	47.025833	124.746231	42.3040525	26.1823695	123.4669645	-73.3407065	6.2332685	121.8282315
-27.370199	40.469761	124.426949	-15.472889	16.261442	122.709106	43.850826	5.386336	122.417976	40.927418	47.100231	125.11293	42.389122	26.2432835	123.765453	-73.3349	6.2796005	121.652759
-26.444292	41.136051	124.502159	-15.449645	16.289528	122.765282	43.978069	5.427268	122.723282	40.956848	47.140633	125.466919	42.4674585	26.2839505	124.0951005	-73.3667485	6.2951055	121.4354635
-25.536697	41.770359	124.535431	-15.442938	16.322084	122.814896	44.117199	5.439753	123.10392	40.975258	47.185326	125.819275	42.5462285	26.3125395	124.4615975	-73.4321045	6.3316285	121.1681945
-24.64683	42.362713	124.538055	-15.454645	16.363777	122.835205	44.244419	5.450984	123.482384	40.983582	47.232376	126.228416	42.6140005	26.34168	124.8554	-73.5232905	6.385874	120.81501
-23.753695	42.915501	124.534081	-15.499648	16.397461	122.826614	44.34922	5.412867	123.826408	40.964962	47.250481	126.620842	42.657091	26.331674	125.223625	-73.656387	6.463248	120.429603
-22.861374	43.388897	124.56546	-15.556179	16.40951	122.779556	44.418823	5.346459	124.115631	40.960129	47.258499	126.959351	42.689476	26.302479	125.537491	-73.801834	6.516541	120.021621
-21.524345	44.046696	124.649132	-15.635037	16.40555	122.638069	44.470432	5.229498	124.390877	40.933571	47.226273	127.401947	42.7020015	26.2278855	125.896412	-73.9720755	6.5832145	119.379726
-20.687862	44.423489	124.743721	-15.647015	16.38969	122.53511	44.476074	5.201676	124.48114	40.937088	47.20192	127.662155	42.706581	26.201798	126.0716475	-74.000611	6.577582	118.9985725
-19.827059	44.74403	124.804367	-15.78808	16.454414	122.502602	44.51556	5.17468	124.559113	40.980419	47.168579	127.89286	42.7479895	26.1716295	126.2259865	-74.3241495	6.7371985	118.7792175
-18.842726	44.90353	124.896255	-15.583803	16.37661	122.358498	44.59721	5.129053	124.606453	41.032589	47.139748	128.13031	42.8148995	26.1344005	126.3683815	-73.9825055	6.6188195	118.3486145
-17.932165	45.090691	125.021255	-15.631239	16.457487	122.421158	44.712955	5.091862	124.648285	41.123058	47.119213	128.356049	42.9180065	26.1055375	126.502167	-74.1804845	6.8094365	118.340149
-17.097551	45.241314	125.239014	-15.355605	16.397299	122.398987	44.810577	5.076928	124.737335	41.25354	47.09996	128.5923	43.0320585	26.088444	126.6648175	-73.7432685	6.706154	118.1331565
-16.308645	45.343227	125.486076	-15.372263	16.518803	122.573578	44.923409	5.084367	124.898018	41.406204	47.090576	128.870697	43.1648065	26.0874715	126.8843575	-73.9093325	6.9501345	118.2627985
-15.192625	45.360497	125.849342	-15.02383	16.532358	122.718323	45.174183	5.089473	125.233612	41.64484	47.119034	129.335495	43.4095115	26.1042535	127.2845535	-73.4571715	6.9604625	118.1520925
-14.514033	45.286594	126.167641	-14.913197	16.587084	122.880379	45.36071	5.078496	125.471367	41.782791	47.123764	129.678421	43.5717505	26.10113	127.574894	-73.3981445	7.073038	118.185864
-13.731183	45.099701	126.297211	-14.823881	16.635715	123.046555	45.520851	5.053959	125.755836	41.922314	47.139671	129.952621	43.7215825	26.096815	127.8542285	-73.3693445	7.174615	118.2388815
-13.034799	44.828819	126.395226	-14.730227	16.685551	123.178528	45.670517	5.03471	125.986946	42.359535	47.035862	130.0811	44.015026	26.035286	128.034023	-73.47548	7.335816	118.323033
-12.362903	44.551815	126.483086	-14.648602	16.707548	123.217728	45.785946	4.992793	126.174423	42.454521	47.004494	130.254135	44.1202335	25.9986435	128.214279	-73.4174375	7.4164525	118.221177
-11.648538	44.150826	126.444839	-14.571898	16.703003	123.290276	45.903374	4.90811	126.321396	42.552197	46.956116	130.309433	44.2277855	25.932113	128.3154145	-73.3715815	7.473893	118.2651375
-10.91471	43.683521	126.267395	-14.496708	16.673691	123.356972	46.003361	4.798666	126.409828	42.638935	46.892742	130.252701	44.321148	25.845704	128.3312645	-73.314564	7.50167800000001	118.3826795
-9.970104	42.858711	126.11264	-14.369135	16.567932	123.377144	46.040241	4.654908	126.443932	42.410866	46.835388	130.05751	44.2255535	25.745148	128.250721	-72.9638235	7.390716	118.503567
-9.257414	42.196995	125.802864	-14.360886	16.475599	123.41082	46.034744	4.583733	126.355087	42.452332	46.69442	129.682678	44.243538	25.6390765	128.0188825	-72.96531	7.3121215	118.8027575
-8.691857	41.472713	125.461113	-14.382845	16.365154	123.396385	45.985683	4.478654	126.157127	42.426949	46.567543	129.07959	44.206316	25.5230985	127.6183585	-72.972006	7.2072095	119.1744115
-8.274945	40.817268	125.089622	-14.45795	16.264242	123.33345	45.876823	4.393689	125.845253	42.373039	46.459034	128.35672	44.124931	25.4263615	127.1009865	-73.040831	7.1021225	119.5659135
-7.702818	40.051022	124.542427	-14.524874	16.153141	123.272171	45.738091	4.293201	125.551437	42.313179	46.32502	127.569618	44.025635	25.3091105	126.5605275	-73.075383	6.9971715	119.9838145
-7.047228	39.232624	124.058868	-14.539898	16.025249	123.224792	45.645981	4.143802	125.279404	42.257439	46.190563	126.720497	43.95171	25.1671825	125.9999505	-73.031506	6.8833155	120.4496335
-6.404117	38.351746	123.558617	-14.56867	15.911904	123.210953	45.589561	3.965544	124.956146	42.192078	45.994045	125.998016	43.8908195	24.9797945	125.477081	-73.0281595	6.8440135	120.944825
-5.338768	37.004696	123.102234	-14.545459	15.703959	123.334969	45.480556	3.696095	124.772385	42.154289	45.612572	125.234818	43.8174225	24.6543335	125.0036015	-72.9083405	6.7535845	121.6663365
-4.653565	36.144905	123.031876	-14.519805	15.554336	123.51947	45.471287	3.454191	124.866699	42.207287	45.385883	125.005135	43.839287	24.420037	124.935917	-72.878897	6.688635	122.103023
-3.86881	35.313206	123.155441	-14.507071	15.402362	123.731194	45.485142	3.206109	125.03698	42.270218	45.17786	124.976059	43.87768	24.1919845	125.0065195	-72.891822	6.6127395	122.4558685
-3.120199	34.466305	123.29644	-14.54636	15.293802	123.921799	45.476685	3.018415	125.22023	42.309155	45.021839	125.035568	43.89292	24.020127	125.127899	-72.98564	6.567477	122.715699
-2.317826	33.680859	123.407951	-14.603998	15.187051	124.05143	45.385139	2.875865	125.410316	42.332172	44.916336	125.154968	43.8586555	23.8961005	125.282642	-73.0666515	6.4780015	122.820218
-1.555047	32.927437	123.535286	-14.664838	15.106066	124.139389	45.292419	2.755016	125.588295	42.348061	44.816734	125.326691	43.82024	23.785875	125.457493	-73.149916	6.426257	122.821285
-0.776621	32.225315	123.720596	-14.743169	15.056154	124.213387	45.248692	2.64062	125.767685	42.341137	44.749001	125.550926	43.7949145	23.6948105	125.6593055	-73.2812525	6.4174975	122.7674685
0.517114	31.16287	123.919083	-14.848884	15.003506	124.325302	45.197269	2.528831	126.000359	42.30423	44.686142	125.875412	43.7507495	23.6074865	125.9378855	-73.4485175	6.3995255	122.7127185
1.390679	30.484142	124.040306	-14.895828	14.953981	124.386467	45.185177	2.448207	126.122078	42.304176	44.627682	126.074158	43.7446765	23.5379445	126.098118	-73.5363325	6.3700175	122.674816
2.255457	29.841667	124.146942	-14.953997	14.912501	124.432281	45.168365	2.345248	126.291534	42.307125	44.5518	126.301491	43.737745	23.448524	126.2965125	-73.645739	6.376478	122.5680495
3.173669	29.186106	124.300858	-14.989959	14.868206	124.464432	45.181313	2.219261	126.489281	42.342304	44.456329	126.572014	43.7618085	23.337795	126.5306475	-73.7417265	6.398617	122.3982165
4.122565	28.537119	124.430038	-15.037439	14.831662	124.492714	45.210583	2.076508	126.72628	42.359329	44.344322	126.921295	43.784956	23.210415	126.8237875	-73.859834	6.452909	122.1616405
5.068055	27.897718	124.62233	-15.083197	14.809494	124.559166	45.265533	1.920363	127.042976	42.36982	44.223862	127.368546	43.8176765	23.0721125	127.205761	-73.9840705	6.5468755	121.912571
5.97311	27.295685	124.956802	-15.093848	14.777122	124.701263	45.651661	1.634703	127.346436	42.418343	44.127731	127.952362	44.035002	22.881217	127.649399	-74.222698	6.673027	121.753127
7.40322	26.35931	125.699066	-15.048239	14.72347	125.036942	45.916546	1.455819	128.187866	42.548813	44.112835	129.043655	44.2326795	22.784327	128.6157605	-74.3291575	6.662613	121.4581235
8.386477	25.744322	126.204872	-14.958472	14.697533	125.260506	46.133793	1.332812	128.796463	43.002884	44.030281	129.72464	44.5683385	22.6815465	129.2605515	-74.4852825	6.7135195	121.2604605
9.584318	24.982599	126.618782	-14.838732	14.710437	125.451401	46.365837	1.274041	129.415375	43.183609	44.064884	130.512238	44.774723	22.6694625	129.9638065	-74.452187	6.7514115	120.9389955
10.567717	24.35792	127.09137	-14.651794	14.749228	125.518021	46.624153	1.244643	130.032867	43.435989	44.114601	131.294662	45.030071	22.679622	130.6637645	-74.333659	6.818834	120.3722775
11.537148	23.692413	127.360107	-14.227576	14.643389	125.397644	46.913033	1.186685	130.517685	43.678383	44.12606	131.973877	45.295708	22.6563725	131.245781	-73.75086	6.6304055	119.549507
12.443433	23.017923	127.577141	-14.037241	14.697888	125.328018	47.160618	1.108864	130.884842	43.885342	44.102993	132.450043	45.52298	22.6059285	131.6674425	-73.597462	6.7898475	118.9885935
13.349592	22.271624	127.645729	-13.845028	14.734505	125.215805	47.355141	1.06412	131.166977	44.07811	44.09314	132.72496	45.7166255	22.57863	131.9459685	-73.4066815	6.89038	118.4856415
13.991398	21.497316	127.872917	-13.620745	14.812257	125.068771	47.550659	1.082938	131.400757	44.289043	44.083004	132.707718	45.919851	22.582971	132.0542375	-73.161341	7.041543	118.0833045
15.392928	20.315823	127.453758	-13.463924	14.847576	124.928436	47.67408	1.117366	131.531357	44.396336	44.106621	132.528732	46.035208	22.6119935	132.0300445	-72.963056	7.0831585	117.8268275
16.125319	19.482523	127.338684	-13.348837	14.87779	124.836578	47.768661	1.145284	131.593552	44.469734	44.108215	132.259995	46.1191975	22.6267495	131.9267735	-72.8168715	7.1288305	117.7463825
16.819027	18.599079	127.163551	-13.496976	15.02418	124.882591	47.847481	1.149955	131.702942	44.523594	44.103382	131.912918	46.1855375	22.6266685	131.80793	-73.1794895	7.4216915	117.957252
17.497356	17.728027	127.089821	-13.401871	14.992404	124.821518	47.895645	1.165514	131.797638	44.57774	44.094952	131.607681	46.2366925	22.630233	131.7026595	-73.0404345	7.354575	117.9403765
18.057209	16.80562	127.037933	-13.318001	14.927506	124.776993	47.961121	1.181211	131.892426	44.620171	44.067863	131.324936	46.290646	22.624537	131.608681	-72.926648	7.230475	117.945305
18.269812	16.010309	127.148544	-13.249336	14.847809	124.70903	48.044758	1.172332	132.005905	44.643002	44.038612	131.08522	46.34388	22.605472	131.5455625	-72.842552	7.090146	117.8724975
19.242157	14.519694	126.930984	-13.138708	14.776754	124.487259	48.16254	1.216346	132.115494	44.676979	44.031517	130.843964	46.4197595	22.6239315	131.479729	-72.6971755	6.9295765	117.494789
19.385992	13.820336	126.979515	-13.038975	14.730623	124.25679	48.226677	1.266753	132.168961	44.70805	44.081814	130.702576	46.4673635	22.6742835	131.4357685	-72.5453135	6.7869625	117.0778115
20.101347	12.764539	126.66143	-12.923564	14.72019	123.993576	48.276432	1.332089	132.212616	44.73922	44.148617	130.57254	46.507826	22.740353	131.392578	-72.354954	6.700027	116.594574
20.074844	12.04613	126.658607	-13.001151	14.850633	123.81942	48.352589	1.419051	132.287079	44.759289	44.25502	130.451447	46.555939	22.8370355	131.369263	-72.558241	6.8642305	116.269577
20.352034	11.184282	126.549896	-12.991169	14.962914	123.607208	48.437023	1.487427	132.448593	44.770683	44.372879	130.303009	46.603853	22.930153	131.375801	-72.586191	6.995675	115.838615
20.546808	10.41486	126.512787	-12.584167	14.873807	123.168144	48.500206	1.551723	132.6707	44.793186	44.498856	130.177505	46.646696	23.0252895	131.4241025	-71.81503	6.7223245	114.9121855
20.967911	9.464775	126.399376	-12.498685	14.957902	122.970078	48.559906	1.668672	132.946747	44.804104	44.634556	130.056534	46.682005	23.151614	131.5016405	-71.679375	6.76419	114.4385155
21.08522	8.266314	126.528191	-12.563853	15.185787	122.86438	48.597073	1.923189	133.363388	44.827579	44.877613	129.873413	46.712326	23.400401	131.6184005	-71.840032	6.971173	114.1103595
21.00008	7.530036	126.644638	-12.361951	15.160769	122.638832	48.622108	2.092489	133.620911	44.483212	45.135395	129.814743	46.55266	23.613942	131.717827	-71.276562	6.707596	113.559837
20.84667	6.808503	126.731659	-12.498406	15.295527	122.66555	48.645653	2.242432	133.796036	44.466095	45.257595	129.621368	46.555874	23.7500135	131.708702	-71.552686	6.8410405	113.622398
20.696194	6.116648	126.764313	-12.461441	15.29249	122.59166	48.649719	2.397037	133.855743	44.456749	45.357468	129.41713	46.553234	23.8772525	131.6364365	-71.476116	6.7077275	113.5468835
20.410358	5.481482	126.711632	-12.466862	15.265787	122.526535	48.659916	2.545995	133.752884	44.436062	45.454803	129.163284	46.547989	24.000399	131.458084	-71.481713	6.531175	113.594986
20.135006	4.860707	126.506821	-12.483081	15.229556	122.435669	48.621952	2.721527	133.433411	44.398891	45.565071	128.860825	46.5104215	24.143299	131.147118	-71.4765835	6.315813	113.72422
19.784678	4.255996	126.18351	-12.344903	15.117245	122.192017	48.593445	2.918196	132.973831	44.335304	45.660934	128.559967	46.4643745	24.289565	130.766899	-71.1541805	5.944925	113.617135
18.805674	3.635766	125.683281	-12.547976	15.218161	122.05471	48.576775	3.194398	132.103043	44.182255	45.824879	128.179962	46.379515	24.5096385	130.1415025	-71.475467	5.9266835	113.9679175
18.301825	3.120039	125.176689	-12.60138	15.265068	121.895134	48.584465	3.409294	131.399124	44.0709	45.905125	127.969551	46.3276825	24.6572095	129.6843375	-71.5304425	5.8729265	114.1059305
17.716217	2.659454	124.645737	-12.645131	15.322536	121.72084	48.600887	3.628641	130.611389	43.951199	46.005074	127.79158	46.276043	24.8168575	129.2014845	-71.566305	5.8282145	114.2401955
17.047333	2.225937	124.155571	-12.691082	15.401578	121.589241	48.549889	3.91946	129.846252	43.845539	46.106358	127.575516	46.197714	25.012909	128.710884	-71.579878	5.790247	114.467598
16.372208	1.772006	123.698341	-12.692072	15.516177	121.447304	48.507175	4.220052	129.286438	43.742508	46.26865	127.368675	46.1248415	25.244351	128.3275565	-71.5089855	5.788003	114.5670515
15.630997	1.357759	123.392021	-12.580675	15.609571	121.306953	48.430714	4.540792	128.929901	43.660618	46.497265	127.222679	46.045666	25.5190285	128.07629	-71.207016	5.7001135	114.537616
14.845625	0.904049	123.17215	-12.619411	15.782473	121.280228	48.34111	4.860032	128.647827	43.586056	46.722076	127.091133	45.963583	25.791054	127.86948	-71.202405	5.773892	114.690976
13.508609	0.226287	123.040154	-12.719016	15.990223	121.34436	48.262341	5.149712	128.530563	43.443306	46.979721	126.931854	45.8528235	26.0647165	127.7312085	-71.2908555	5.9157295	114.9575115
12.585029	-0.270798	123.089958	-12.780274	16.050364	121.483002	48.170654	5.289274	128.580948	43.36253	47.091034	126.903084	45.766592	26.190154	127.742016	-71.32714	5.910574	115.223988
11.603494	-0.750949	123.195396	-12.862511	16.077055	121.674561	48.049335	5.376293	128.688187	43.322514	47.159882	126.947678	45.6859245	26.2680875	127.8179325	-71.4109465	5.8860225	115.5311895
10.600756	-1.302558	123.312447	-12.941859	16.061159	121.894905	47.97686	5.394499	128.841019	43.254025	47.192093	127.019409	45.6154425	26.293296	127.930214	-71.4991605	5.829022	115.859596
9.531829	-1.837909	123.468338	-12.996761	16.031351	122.083977	47.929585	5.387921	128.988098	43.188892	47.201496	127.089142	45.5592385	26.2947085	128.03862	-71.5527605	5.7679935	116.129334
8.43752	-2.360402	123.593735	-13.063076	15.998833	122.226097	47.897289	5.4059	129.136139	43.098198	47.241291	127.111374	45.4977435	26.3235955	128.1237565	-71.6238955	5.6740705	116.3284375
7.301945	-2.832941	123.650887	-13.12329	15.979481	122.334671	47.874023	5.444385	129.213531	42.989521	47.267982	127.048111	45.431772	26.3561835	128.130821	-71.678352	5.6027785	116.538521
5.575171	-3.660486	123.735809	-13.358728	16.033955	122.455261	47.835068	5.514103	129.214859	42.796406	47.281914	126.855347	45.315737	26.3980085	128.035103	-72.033193	5.6699015	116.875419
4.363679	-4.189043	123.755936	-13.396976	15.999495	122.404839	47.787224	5.56171	129.202896	42.682777	47.291813	126.659813	45.2350005	26.4267615	127.9313545	-72.0289525	5.5722285	116.8783235
3.131027	-4.644013	123.675774	-13.43622	15.980508	122.327103	47.728203	5.587649	129.194885	42.622726	47.29052	126.514145	45.1754645	26.4390845	127.854515	-72.0479045	5.5219315	116.799691
1.878845	-5.167663	123.629257	-13.4911	15.965581	122.279861	47.66201	5.596028	129.170517	42.567272	47.294434	126.381851	45.114641	26.445231	127.776184	-72.096841	5.485931	116.783538
0.569419	-5.670086	123.530365	-13.503519	15.918829	122.222992	47.579781	5.579011	129.08783	42.538078	47.264362	126.263298	45.0589295	26.4216865	127.675564	-72.0659675	5.4159715	116.77042
-0.767671	-6.084824	123.285172	-13.511009	15.857357	122.161972	47.500233	5.541184	128.828293	42.520027	47.184288	126.195648	45.01013	26.362736	127.5119705	-72.032148	5.351978	116.8119735
-2.075984	-6.56881	122.977234	-13.48914	15.81059	122.092331	47.405117	5.49055	128.573441	42.503166	47.090698	126.133713	44.9541415	26.290624	127.353577	-71.9324215	5.330556	116.831085
-4.163951	-7.2203	122.530975	-13.471636	15.801769	122.058342	47.28521	5.49023	128.168579	42.565063	47.05669	126.118698	44.9251365	26.27346	127.1436385	-71.8684085	5.330078	116.9730455
-5.54574	-7.640039	122.275795	-13.455129	15.856646	122.089638	47.238403	5.524298	127.960609	42.596401	47.066967	126.145844	44.917402	26.2956325	127.0532265	-71.82766	5.4176595	117.1260495
-6.985563	-8.048741	122.154831	-13.442607	15.96214	122.176674	47.196968	5.602405	127.819695	42.628933	47.103466	126.187729	44.9129505	26.3529355	127.003712	-71.7981645	5.5713445	117.349636
-8.503963	-8.396102	122.263512	-13.436623	16.116533	122.303734	47.19878	5.675663	127.711189	42.680588	47.169456	126.194275	44.939684	26.4225595	126.952732	-71.81293	5.8105065	117.654736
-9.889182	-8.84564	122.275864	-13.431615	16.273888	122.444237	47.226154	5.703508	127.633644	42.707397	47.19368	126.11319	44.9667755	26.448594	126.873417	-71.8300055	6.099182	118.015057
-11.408164	-9.261168	122.487572	-13.407239	16.384584	122.575462	47.235046	5.69	127.530708	42.733967	47.181377	125.960098	44.9845065	26.4356885	126.745403	-71.7989845	6.3334795	118.405521
-12.919861	-9.696157	122.698906	-13.283783	16.384577	122.600922	47.209229	5.619369	127.340279	42.749943	47.110687	125.632492	44.979586	26.365028	126.4863855	-71.547152	6.404126	118.7154585
-15.188633	-10.390031	122.934341	-13.315063	16.363659	122.608223	47.054939	5.443294	126.808456	42.665161	46.8932	124.904465	44.86005	26.168247	125.8564605	-71.490176	6.559071	119.3599855
-16.738367	-10.846913	123.049179	-13.503385	16.309267	122.644844	46.585289	5.438041	126.431641	42.571907	46.67844	124.2911	44.578598	26.0582405	125.3613705	-71.585368	6.5602935	119.9283175
-18.211689	-11.307633	123.066841	-13.434823	16.047846	122.507202	46.408401	5.238792	125.820686	42.411579	46.457092	123.53997	44.40999	25.847942	124.680328	-71.279636	6.24775	120.334076
-19.74225	-11.786044	123.090981	-13.646051	15.904813	122.498131	46.213799	5.086188	125.098465	42.187222	46.267014	122.79409	44.2005105	25.676601	123.9462775	-71.4926125	6.133025	121.0499845
-21.22315	-12.202339	123.202599	-13.589968	15.643022	122.361687	46.001518	5.007888	124.566666	41.936718	46.118069	122.106049	43.969118	25.5629785	123.3363575	-71.149054	5.7230655	121.3870165
-22.511902	-12.678452	123.391235	-13.663873	15.502241	122.355286	45.892887	5.002318	124.216286	41.785122	46.038498	121.631157	43.8390045	25.520408	122.9237215	-71.1667505	5.484074	121.7868505
-23.902252	-13.065145	123.673698	-13.878031	15.515104	122.454414	45.846687	4.995943	124.156998	41.659142	45.991924	121.251526	43.7529145	25.4939335	122.704262	-71.5089765	5.5362745	122.204566
-25.950987	-13.416532	124.381592	-13.971189	15.560315	122.50824	45.825424	4.9995	124.349121	41.559959	45.920582	120.832993	43.6926915	25.460041	122.591057	-71.6350695	5.660589	122.425423
-27.298504	-13.544424	124.960777	-14.062431	15.613227	122.580338	45.823017	4.956193	124.595406	41.507694	45.847721	120.539711	43.6653555	25.401957	122.5675585	-71.7902175	5.824497	122.5931175
-28.548882	-13.68822	125.561371	-14.02145	15.554254	122.578117	45.787834	4.881508	124.803284	41.417274	45.720627	120.203491	43.602554	25.3010675	122.5033875	-71.645454	5.8074405	122.6528465
-29.897091	-13.73211	126.072655	-14.143504	15.513908	122.647118	45.674179	4.790139	124.865555	41.307404	45.553234	119.894981	43.4907915	25.1716865	122.380268	-71.7777995	5.8561295	122.913968
-31.096918	-13.78236	126.31868	-14.270406	15.409025	122.705673	45.496853	4.691385	124.81958	41.188229	45.4011	119.567825	43.342541	25.0462425	122.1937025	-71.883353	5.7718075	123.2176435
-32.288994	-13.72739	126.505936	-14.405295	15.258069	122.746155	45.282722	4.601404	124.561859	41.03426	45.281376	119.249519	43.158491	24.94139	121.905689	-71.969081	5.574748	123.586621
-33.449383	-13.66798	126.479912	-14.492151	15.097139	122.72155	45.072712	4.503508	124.107254	40.848495	45.203724	118.945946	42.9606035	24.853616	121.5266	-71.9449055	5.340662	123.9165
-35.101116	-13.400366	126.22596	-14.594512	14.926834	122.645103	44.696838	4.459637	123.192001	40.630707	45.207893	118.566307	42.6637725	24.833765	120.879154	-71.8527965	5.019903	124.411052
-36.077732	-13.15706	125.883194	-14.637847	14.871634	122.557877	44.492523	4.476112	122.527588	40.541889	45.245682	118.34993	42.517206	24.860897	120.438759	-71.7929	4.882371	124.676995
-37.071861	-12.823972	125.616753	-14.789968	14.970339	122.560211	44.325768	4.557206	121.967865	40.512203	45.339615	118.217873	42.4189855	24.9484105	120.092869	-71.9989215	4.9922675	125.027553
-38.013153	-12.356053	125.499252	-14.614829	14.985567	122.422722	44.263306	4.698781	121.579956	40.552757	45.497429	118.170258	42.4080315	25.098105	119.875107	-71.6376895	4.873029	124.970337
-38.826416	-11.853284	125.426689	-14.599922	15.132994	122.385025	44.246761	4.844647	121.304955	40.59581	45.668415	118.174255	42.4212855	25.256531	119.739605	-71.6211295	5.009457	125.030445
-39.577328	-11.305592	125.399063	-14.599866	15.286409	122.333168	44.226528	4.962958	121.131775	40.617695	45.804371	118.156364	42.4221115	25.3836645	119.6440695	-71.6218435	5.1891535	125.0222665
-40.543449	-10.620719	125.260529	-14.585887	15.412725	122.296814	44.203205	5.028124	121.057655	40.628651	45.886478	118.207756	42.415928	25.457301	119.6327055	-71.587702	5.368149	124.9609225
-41.621304	-9.714651	125.182465	-14.633736	15.500834	122.327255	44.265526	5.006899	121.122192	40.673977	45.943562	118.385086	42.4697515	25.4752305	119.753639	-71.7372235	5.5264375	124.900871
-42.221756	-9.122753	125.137207	-14.676976	15.468772	122.377228	44.282925	4.92732	121.162941	40.659527	45.909935	118.545555	42.471226	25.4186275	119.854248	-71.825178	5.5189165	124.900208
-42.871918	-8.517623	125.112236	-14.759019	15.370792	122.451912	44.204044	4.820281	121.184692	40.623508	45.827904	118.68187	42.413776	25.3240925	119.933281	-71.931814	5.4174915	124.970543
-43.425674	-7.881045	125.122002	-14.828141	15.232618	122.536674	44.12899	4.664277	121.161102	40.575539	45.702217	118.851112	42.3522645	25.183247	120.006107	-72.0085465	5.281989	125.067241
-43.934906	-7.228088	125.090157	-14.897381	15.090375	122.651375	44.071938	4.465281	121.245232	40.553619	45.53936	119.076309	42.3127785	25.0023205	120.1607705	-72.1075405	5.1784295	125.1419795
-44.425636	-6.47552	125.098755	-14.946204	14.937952	122.781303	44.056011	4.274477	121.400467	40.58419	45.392273	119.39138	42.3201005	24.833375	120.3959235	-72.2125085	5.042529	125.1666825
-44.887489	-5.744374	125.053093	-14.974678	14.810263	122.916771	44.045502	4.086961	121.644447	40.639477	45.250893	119.791222	42.3424895	24.668927	120.7178345	-72.2918455	4.951599	125.1157075
-45.521236	-4.603612	124.954842	-15.040965	14.695889	123.176323	44.088947	3.962389	122.045372	40.727219	45.157494	120.429276	42.408083	24.5599415	121.237324	-72.490013	4.8318365	125.115322
-45.884258	-3.817296	124.86985	-15.110333	14.664433	123.349998	44.121964	3.91207	122.187874	40.717575	45.135193	120.808922	42.4197695	24.5236315	121.498398	-72.6404355	4.8052345	125.201598
-46.099506	-3.059131	124.979874	-15.184106	14.638157	123.488869	44.058975	3.880063	122.22493	40.660477	45.125858	121.085358	42.359726	24.5029605	121.655144	-72.727938	4.7733535	125.322594
-46.447346	-2.19563	124.985542	-15.283388	14.608852	123.59433	43.965801	3.898366	122.149994	40.595417	45.141399	121.232246	42.280609	24.5198825	121.69112	-72.847385	4.6978215	125.49754
-46.773945	-1.289975	124.849716	-15.365248	14.604926	123.636818	43.905201	3.888169	122.055206	40.520687	45.166115	121.368912	42.212944	24.527142	121.712059	-72.94344	4.68271	125.561577
-47.059544	-0.446214	124.791756	-15.428926	14.601067	123.655609	43.866001	3.88194	122.007027	40.461479	45.198242	121.472397	42.16374	24.540091	121.739712	-73.021592	4.662043	125.571506
-47.343765	0.40358	124.761429	-15.481626	14.577768	123.642967	43.821491	3.876301	121.978485	40.425137	45.203472	121.537376	42.123314	24.5398865	121.7579305	-73.086566	4.6156495	125.5280035
-47.652355	1.689785	124.664894	-15.564511	14.515681	123.574257	43.722244	3.803535	121.980331	40.352371	45.141239	121.557533	42.0373075	24.472387	121.768932	-73.1663295	4.558975	125.379582
-47.840836	2.540523	124.604324	-15.646273	14.461968	123.539711	43.677807	3.744315	121.998581	40.293991	45.108444	121.559593	41.985899	24.4263795	121.779087	-73.278445	4.4975565	125.300335
-48.017094	3.398307	124.483147	-15.725708	14.41705	123.482849	43.641872	3.706009	122.06118	40.181522	45.109653	121.588242	41.911697	24.407831	121.824711	-73.363113	4.426269	125.140987
-48.193993	4.221613	124.358345	-15.856316	14.388804	123.418083	43.581028	3.761937	122.064278	40.04137	45.152229	121.624992	41.811199	24.457083	121.844635	-73.523831	4.320525	124.991531
-48.313858	5.076447	124.191872	-15.998648	14.385293	123.324966	43.490814	3.8322	121.964668	39.879173	45.210392	121.650742	41.6849935	24.521296	121.807705	-73.6822895	4.24929	124.842227
-48.417152	5.912661	124.065506	-16.144333	14.365906	123.225166	43.366341	3.877511	121.804535	39.728882	45.248283	121.665337	41.5476115	24.562897	121.734936	-73.8362775	4.168915	124.715396
-48.509102	6.771932	123.977432	-16.252344	14.336297	123.136223	43.252121	3.890934	121.578751	39.617653	45.264038	121.704781	41.434887	24.577486	121.641766	-73.939575	4.095108	124.63068
-48.590767	8.020804	123.982513	-16.35017	14.244166	123.078171	43.117611	3.867539	121.259224	39.517464	45.268719	121.855942	41.3175375	24.568129	121.557583	-74.0178775	3.920203	124.598759
-48.592342	8.813642	124.022278	-16.38381	14.183452	123.102097	43.060417	3.880666	121.112267	39.500015	45.281143	122.008965	41.280216	24.5809045	121.560616	-74.047836	3.7859995	124.643578
-48.527645	9.598801	124.03064	-16.411486	14.163153	123.125549	43.037678	3.901393	121.043571	39.49947	45.309612	122.195091	41.268574	24.6055025	121.619331	-74.091546	3.7208035	124.631767
-48.461231	10.37338	124.00589	-16.430748	14.161481	123.141251	43.03289	3.928689	121.064186	39.514465	45.336899	122.39473	41.2736775	24.632794	121.729458	-74.1351735	3.690168	124.553044
-48.362671	11.116062	123.942078	-16.458374	14.192859	123.133232	43.06073	3.956543	121.14135	39.528755	45.371273	122.584679	41.2947425	24.663908	121.8630145	-74.2114905	3.72181	124.4034495
-48.276745	11.865665	123.887039	-16.486946	14.2066	123.108986	43.095173	3.954671	121.27774	39.53075	45.382629	122.72139	41.3129615	24.66865	121.999565	-74.2868535	3.74455	124.218407
-48.126759	12.552966	123.77359	-16.527771	14.210926	123.091148	43.118595	3.914042	121.461121	39.505169	45.363895	122.798279	41.311882	24.6389685	122.1297	-74.367424	3.7828835	124.052596
-47.891289	13.512164	123.614456	-16.612963	14.155807	123.081444	43.158436	3.790385	121.763184	39.474255	45.264549	122.840187	41.3163455	24.527467	122.3016855	-74.5422715	3.784147	123.8612025
-47.716591	14.111513	123.505386	-16.665562	14.07415	123.070313	43.177723	3.664993	121.977257	39.439255	45.15546	122.846893	41.308489	24.4102265	122.412075	-74.639613	3.7380735	123.728551
-47.531883	14.673862	123.397255	-16.735554	13.965472	123.052963	43.179695	3.525896	122.172989	39.39959	45.034462	122.820915	41.2896425	24.280179	122.496952	-74.7607505	3.650765	123.608974
-47.342503	15.288195	123.281075	-16.797932	13.839682	123.001434	43.176659	3.38441	122.310341	39.36319	44.909622	122.788727	41.2699245	24.147016	122.549534	-74.8657885	3.532348	123.453334
-47.120342	15.848186	123.097061	-16.854162	13.73814	122.911263	43.150501	3.255235	122.428001	39.312397	44.798859	122.728874	41.231449	24.027047	122.5784375	-74.939773	3.449233	123.2440885
-46.891613	16.41341	122.925758	-16.893431	13.666861	122.819649	43.123398	3.160278	122.495377	39.273731	44.718651	122.64917	41.1985645	23.9394645	122.5722735	-74.9854265	3.3942575	123.0670245
-46.705002	16.990036	122.806145	-16.928726	13.620159	122.735062	43.111561	3.094466	122.51989	39.247749	44.660488	122.556877	41.179655	23.877477	122.5383835	-75.037107	3.362841	122.9317405
-46.533058	18.019119	122.711777	-16.958654	13.593367	122.615257	43.059292	3.060024	122.507225	39.226246	44.614799	122.440659	41.142769	23.8374115	122.473942	-75.060077	3.3493225	122.756572
-46.307163	18.635536	122.645401	-16.956903	13.600387	122.534622	43.016781	3.062164	122.454521	39.227802	44.608082	122.375	41.1222915	23.835123	122.4147605	-75.0360975	3.365651	122.6544835
-46.071346	19.250912	122.558823	-16.962257	13.618335	122.459793	42.988892	3.078836	122.36924	39.234467	44.617424	122.359444	41.1116795	23.84813	122.364342	-75.0361935	3.38854	122.555244
-45.829849	19.871485	122.435127	-16.942856	13.64344	122.347603	42.960354	3.11577	122.269043	39.248024	44.636871	122.374466	41.104189	23.8763205	122.3217545	-74.989901	3.4105595	122.3734515
-45.627026	20.518927	122.29689	-16.934381	13.666741	122.202431	42.921631	3.141681	122.143112	39.261608	44.663898	122.421265	41.0916195	23.9027895	122.2821885	-74.9603815	3.4306925	122.1226735
-45.44746	21.158588	122.225174	-16.945181	13.689717	122.048317	42.870934	3.156504	121.977386	39.267689	44.674187	122.465408	41.0693115	23.9153455	122.221397	-74.9596735	3.4640885	121.875237
-45.229084	21.766788	122.151604	-16.964861	13.718078	121.902657	42.787857	3.170196	121.806679	39.273937	44.684383	122.4897	41.030897	23.9272895	122.1481895	-74.960619	3.5088665	121.6571245
-44.846611	22.655287	122.094666	-16.99865	13.790163	121.7332	42.681633	3.217016	121.588722	39.270111	44.711449	122.537041	40.975872	23.9642325	122.0628815	-74.973172	3.6160935	121.4035185
-44.598091	23.226919	122.079994	-16.990656	13.841828	121.661583	42.652931	3.259323	121.486748	39.275146	44.745033	122.576668	40.9640385	24.002178	122.031708	-74.9453505	3.681478	121.291458
-44.320904	23.778053	122.113892	-16.970064	13.883074	121.63446	42.647655	3.306702	121.403084	39.293919	44.788979	122.59697	40.970787	24.0478405	122.000027	-74.910915	3.7183075	121.268893
-44.03207	24.287697	122.177055	-16.931007	13.938083	121.653961	42.6572	3.368804	121.315422	39.309361	44.832497	122.587646	40.9832805	24.1006505	121.951534	-74.8452945	3.7755155	121.356388
-43.763718	24.803661	122.303101	-16.895498	13.983867	121.691147	42.663021	3.418279	121.225647	39.325581	44.863575	122.563705	40.994301	24.140927	121.894676	-74.785297	3.826807	121.487618
-43.535534	25.306007	122.446533	-16.861111	14.024212	121.744469	42.646946	3.441919	121.153847	39.348541	44.866814	122.520615	40.9977435	24.1543665	121.837231	-74.7199655	3.8940575	121.651707
-43.27742	25.76778	122.591339	-16.82662	14.079675	121.788025	42.635277	3.44354	121.107849	39.374275	44.8643	122.481155	41.004776	24.15392	121.794502	-74.658016	4.00543	121.781548
-42.818146	26.378059	122.696854	-16.829109	14.135474	121.860649	42.640236	3.439858	121.08754	39.405243	44.856991	122.434937	41.0227395	24.1484245	121.7612385	-74.6809575	4.1225235	121.9600595
-42.495041	26.740974	122.724976	-16.817129	14.142031	121.870338	42.652683	3.438609	121.064087	39.405693	44.859676	122.38562	41.029188	24.1491425	121.7248535	-74.663446	4.1349195	122.0158225
-42.172977	27.103355	122.716965	-16.812607	14.126242	121.844551	42.643967	3.430634	121.003006	39.401291	44.850925	122.284721	41.022629	24.1407795	121.6438635	-74.647843	4.1117045	122.0452385
-41.814995	27.431498	122.665787	-16.794071	14.092417	121.781731	42.602436	3.423118	120.88134	39.391666	44.813881	122.15506	40.997051	24.1184995	121.5182	-74.585193	4.0663345	122.045262
-41.423164	27.757267	122.587982	-16.815769	14.060998	121.689941	42.564972	3.375098	120.715736	39.367462	44.757572	121.96125	40.966217	24.066335	121.338493	-74.597755	4.055661	122.041389
-40.997437	28.083097	122.455406	-16.81498	14.029172	121.582558	42.509861	3.318581	120.59922	39.345345	44.701477	121.773056	40.927603	24.010029	121.186138	-74.557563	4.048315	121.978978
-40.582882	28.40093	122.317017	-16.805727	14.026525	121.46331	42.477898	3.269823	120.564232	39.351585	44.663723	121.599129	40.9147415	23.966773	121.0816805	-74.5261955	4.086277	121.8449395
-39.93354	28.894033	122.065628	-16.791878	14.036168	121.349953	42.511154	3.177644	120.69175	39.392635	44.577946	121.450401	40.9518945	23.877795	121.0710755	-74.5356505	4.194541	121.6288305
-39.47681	29.209518	121.907867	-16.80961	14.043741	121.335777	42.531998	3.109507	120.892624	39.413635	44.529976	121.38723	40.9728165	23.8197415	121.139927	-74.5920365	4.2677405	121.531627
-38.977921	29.507511	121.758713	-16.840097	14.047843	121.353745	42.519577	3.033969	121.116936	39.438801	44.44569	121.352409	40.979189	23.7398295	121.2346725	-74.659383	4.3558565	121.4728175
-38.460396	29.83658	121.628639	-16.873976	14.022495	121.399162	42.533207	2.914971	121.359528	39.461845	44.350113	121.364319	40.997526	23.632542	121.3619235	-74.745478	4.412448	121.4364005
-37.907326	30.16268	121.529297	-16.885077	13.979548	121.430878	42.563381	2.796218	121.609535	39.509357	44.258274	121.403419	41.036369	23.527246	121.506477	-74.806523	4.43185	121.355279
-37.315346	30.493773	121.474876	-16.897356	13.907928	121.482277	42.566559	2.686359	121.77755	39.548309	44.170414	121.49881	41.057434	23.4283865	121.63818	-74.852146	4.3874695	121.326374
-36.742195	30.825583	121.538651	-16.905952	13.829072	121.527245	42.539394	2.589778	121.863792	39.581841	44.081367	121.613075	41.0606175	23.3355725	121.7384335	-74.8725215	4.3225715	121.3160565
-35.85347	31.328663	121.749458	-16.902132	13.716099	121.599304	42.511974	2.464233	121.877655	39.641773	43.96759	121.809921	41.0768735	23.2159115	121.843788	-74.8811375	4.2162865	121.35482
-35.240021	31.668451	121.899689	-16.884741	13.675955	121.63813	42.519432	2.417767	121.839127	39.687653	43.920883	121.997437	41.1035425	23.169325	121.918282	-74.8730245	4.182585	121.357978
-34.610455	32.039536	122.025047	-16.863028	13.67312	121.653786	42.535057	2.413727	121.795883	39.744495	43.930939	122.174751	41.139776	23.172333	121.985317	-74.865832	4.173907	121.322255
-33.952858	32.426868	122.113335	-16.85622	13.71505	121.641754	42.546535	2.444947	121.710602	39.779121	43.9716	122.282722	41.162828	23.2082735	121.996662	-74.875268	4.2218265	121.286846
-33.262516	32.82365	122.130249	-16.860781	13.801463	121.592758	42.520908	2.508446	121.591423	39.776306	44.017639	122.343735	41.148607	23.2630425	121.967579	-74.870169	4.3398835	121.217937
-32.60799	33.201241	122.158157	-16.865288	13.916084	121.543243	42.493904	2.57702	121.522011	39.772038	44.073193	122.36438	41.132971	23.3251065	121.9431955	-74.863547	4.5070615	121.1432905
-31.944895	33.577957	122.138359	-16.873417	13.986823	121.506622	42.495453	2.627094	121.542404	39.785137	44.120056	122.401878	41.140295	23.373575	121.972141	-74.887129	4.600071	121.041103
-30.881315	34.099842	122.05368	-16.92067	14.059904	121.501076	42.52113	2.603154	121.730927	39.78426	44.130489	122.444298	41.152695	23.3668215	122.0876125	-74.994035	4.7529865	120.9145395
-30.157265	34.446301	121.940102	-16.977509	14.073359	121.52021	42.517014	2.548343	121.886917	39.767773	44.093243	122.440933	41.1423935	23.320793	122.163925	-75.0974115	4.825925	120.876495
-29.38604	34.765846	121.776054	-17.024981	14.045799	121.540627	42.497765	2.459956	122.051262	39.739376	44.010578	122.414909	41.1185705	23.235267	122.2330855	-75.1685325	4.856331	120.8481685
-28.662985	35.058018	121.654022	-17.084579	13.995619	121.529854	42.463844	2.324503	122.238419	39.722328	43.886086	122.371437	41.093086	23.1052945	122.304928	-75.262244	4.8859435	120.75478
-27.932781	35.351448	121.501091	-17.126312	13.909407	121.501862	42.451817	2.170373	122.418953	39.7187	43.752525	122.337532	41.0852585	22.961449	122.3782425	-75.3378825	4.857365	120.6254815
-27.165356	35.628483	121.336044	-17.168312	13.810078	121.4692	42.433338	1.991199	122.576775	39.710968	43.603115	122.324242	41.072153	22.797157	122.4505085	-75.408777	4.822999	120.4878915
-26.383051	35.949242	121.196106	-17.213074	13.713126	121.447845	42.396614	1.850735	122.724518	39.707561	43.466904	122.342812	41.0520875	22.6588195	122.533665	-75.4782355	4.7674325	120.362025
-25.215208	36.424904	121.134125	-17.289713	13.596551	121.451965	42.359192	1.624915	122.884193	39.70129	43.277504	122.419319	41.030241	22.4512095	122.651756	-75.609667	4.7418925	120.252174
-24.469843	36.777409	121.192596	-17.336454	13.548629	121.476295	42.305202	1.501979	122.988045	39.71117	43.161556	122.560524	41.008186	22.3317675	122.7742845	-75.681094	4.7654905	120.1783055
-23.713877	37.127872	121.32795	-17.373058	13.498613	121.546242	42.268677	1.390668	123.121437	39.754574	43.072453	122.75412	41.0116255	22.2315605	122.9377785	-75.7577415	4.7656655	120.1547055
-22.93568	37.505196	121.527016	-17.413012	13.468096	121.653572	42.250164	1.281746	123.242332	39.780159	43.009926	123.04174	41.0151615	22.145836	123.142036	-75.8411855	4.790356	120.165108
-22.159115	37.895767	121.794334	-17.43935	13.456908	121.79763	42.218597	1.192528	123.367455	39.7952	42.948814	123.360374	41.0068985	22.070671	123.3639145	-75.8855985	4.843145	120.2313455
-21.412634	38.275093	122.135178	-17.461658	13.44555	121.960617	42.202995	1.130275	123.479843	39.829044	42.906345	123.684761	41.0160195	22.01831	123.582302	-75.9393355	4.87279	120.338932
-20.689896	38.67334	122.492447	-17.487223	13.437779	122.122322	42.195518	1.0842	123.585381	39.866718	42.868107	124.013397	41.031118	21.9761535	123.799389	-76.005564	4.8994045	120.445255
-19.609518	39.236294	122.940002	-17.521313	13.42131	122.299622	42.223053	0.998864	123.669266	39.876526	42.811722	124.465576	41.0497895	21.905293	124.067421	-76.0924155	4.937327	120.531823
-18.868353	39.615555	123.126831	-17.56547	13.41119	122.367027	42.198715	0.945116	123.676529	39.863869	42.776482	124.661484	41.031292	21.860799	124.1690065	-76.162232	4.961581	120.5650475
-18.136383	39.962067	123.272797	-17.589802	13.399178	122.400955	42.135849	0.918418	123.626099	39.831348	42.725773	124.800346	40.9835985	21.8220955	124.2132225	-76.1632025	4.9762605	120.5886875
-17.443073	40.269749	123.430595	-17.619925	13.347647	122.419678	42.112823	0.859747	123.560509	39.804195	42.658638	124.916412	40.958509	21.7591925	124.2384605	-76.198359	4.9361015	120.6008955
-16.761015	40.562721	123.593727	-17.627712	13.280489	122.427452	42.10915	0.756325	123.503944	39.816418	42.563583	125.036797	40.962784	21.659954	124.2703705	-76.218208	4.901024	120.5845335
-16.095144	40.820057	123.764763	-17.625885	13.177866	122.422432	42.112194	0.658062	123.425461	39.827206	42.456997	125.15802	40.9697	21.5575295	124.2917405	-76.22147	4.7982025	120.5531235
-15.394018	41.056297	123.909508	-17.62538	13.101273	122.406731	42.102764	0.557576	123.318031	39.840866	42.34079	125.281929	40.971815	21.449183	124.29998	-76.222575	4.753363	120.513482
-14.353548	41.374866	124.157951	-17.629667	13.014722	122.363792	42.054878	0.433582	123.140404	39.863567	42.194199	125.46859	40.9592225	21.3138905	124.304497	-76.2185565	4.7155535	120.423087
-13.66065	41.550838	124.348869	-17.640476	12.989594	122.362923	42.031929	0.369351	123.027054	39.893734	42.111252	125.637665	40.9628315	21.2403015	124.3323595	-76.2437835	4.7388865	120.3934865
-13.00693	41.682415	124.619972	-17.622616	13.019143	122.41391	42.014503	0.32245	122.958717	39.93269	42.052143	125.837204	40.9735965	21.1872965	124.3979605	-76.2188285	4.8509895	120.4298595
-12.360826	41.783024	124.918091	-17.597086	13.034556	122.45784	42.023258	0.28237	122.888695	39.987423	42.007343	126.068481	41.0053405	21.1448565	124.478588	-76.1995125	4.9242555	120.437092
-11.726555	41.786011	125.253716	-17.581394	13.048453	122.502281	42.037113	0.255777	122.805878	40.055943	41.947971	126.332916	41.046528	21.101874	124.569397	-76.209316	4.995032	120.435165
-11.033295	41.75425	125.548065	-17.571909	13.052958	122.538628	42.043064	0.210272	122.723564	40.12484	41.890362	126.568779	41.083952	21.050317	124.6461715	-76.22777	5.055599	120.4310845
-10.116418	41.557514	125.754318	-17.590618	13.105067	122.638535	42.034904	0.164306	122.6306	40.177746	41.833431	126.782463	41.106325	20.9988685	124.7065315	-76.287561	5.2112655	120.5705385
-9.03251	41.273655	126.037537	-17.557249	13.126116	122.616455	42.037182	0.108967	122.556259	40.263767	41.744328	127.074028	41.1504745	20.9266475	124.8151435	-76.2649725	5.3255845	120.4177665
-8.264741	40.99958	126.123466	-17.560156	13.129619	122.682693	42.051727	0.049768	122.571098	40.635273	41.558804	127.108292	41.3435	20.804286	124.839695	-76.463812	5.454952	120.525691
-7.511615	40.677292	126.221573	-17.528736	13.163461	122.722992	42.100594	-0.041758	122.640953	40.701023	41.492607	127.233521	41.4008085	20.7254245	124.937237	-76.4582805	5.6014975	120.508747
-6.692023	40.230026	126.145782	-17.510479	13.172205	122.751823	42.146603	-0.147447	122.750664	40.768372	41.408775	127.29821	41.4574875	20.630664	125.024437	-76.4784455	5.713746	120.479209
-5.91442	39.737061	126.067856	-17.498442	13.164663	122.765282	42.199051	-0.288085	122.895416	40.518326	41.427654	127.444748	41.3586885	20.5697845	125.170082	-76.3555725	5.7595415	120.360482
-5.116657	39.119484	125.891243	-17.469864	13.121416	122.794388	42.225819	-0.460724	123.052643	40.577209	41.296406	127.419258	41.401514	20.417841	125.2359505	-76.341242	5.824991	120.3528255
-4.290886	38.472103	125.686302	-17.483585	13.099398	122.816383	42.243504	-0.681917	123.248146	40.620483	41.148289	127.335632	41.4319935	20.233186	125.291889	-76.3991635	5.96561	120.340877
-2.912397	37.314285	125.25425	-17.512442	13.058922	122.884689	42.202106	-1.027749	123.59375	40.708069	40.881229	127.145233	41.4550875	19.92674	125.3694915	-76.4799715	6.191104	120.3998865
-2.002854	36.476864	124.94352	-17.542608	13.057338	122.930977	42.177296	-1.265292	123.84864	40.761307	40.708008	126.966354	41.4693015	19.721358	125.407497	-76.5545175	6.393318	120.454457
-1.195781	35.570763	124.686256	-17.573891	13.057253	122.99353	42.158604	-1.480975	124.130455	40.799812	40.551861	126.759613	41.479208	19.535443	125.445034	-76.62699	6.579063	120.542026
-0.263879	34.651024	124.425575	-17.621166	13.053279	123.040833	42.176582	-1.688504	124.404968	40.843029	40.411972	126.538025	41.5098055	19.361734	125.4714965	-76.7521375	6.744824	120.6101695
0.421711	33.818661	124.22934	-17.653614	13.045406	123.076538	42.198101	-1.895669	124.711929	40.880112	40.267178	126.338211	41.5391065	19.1857545	125.52507	-76.8463345	6.9050575	120.628006
1.380655	32.75069	123.981766	-17.71154	13.029703	123.10408	42.230515	-2.117615	124.979492	40.907181	40.113823	126.130173	41.568848	18.998104	125.5548325	-76.991928	7.061302	120.6533275
2.33253	31.743055	123.76989	-17.769642	13.026239	123.117737	42.207699	-2.32076	125.26506	40.931686	39.965706	125.937065	41.5696925	18.822473	125.6010625	-77.1089765	7.230005	120.6344115
3.771123	30.181959	123.516251	-17.840406	13.029991	123.130974	42.2164	-2.629146	125.666634	40.955647	39.759724	125.724731	41.5860235	18.565289	125.6956825	-77.2668355	7.494693	120.5662655
4.726226	29.103352	123.427368	-17.881819	13.053852	123.13623	42.246735	-2.830666	126.003494	40.995003	39.645592	125.667824	41.620869	18.407463	125.835659	-77.384507	7.700241	120.436801
5.721373	28.104609	123.443779	-17.872734	13.076313	123.15078	42.269714	-3.01696	126.447586	41.060329	39.558075	125.734604	41.6650215	18.2705575	126.091095	-77.4104895	7.8820685	120.210465
6.688516	27.093857	123.579323	-17.841072	13.098365	123.212158	42.362534	-3.202609	126.994621	41.17033	39.505623	125.935196	41.766432	18.151507	126.4649085	-77.448576	8.045223	119.9594075
7.667159	26.036388	123.806213	-17.773327	13.127515	123.334328	42.453621	-3.342681	127.610741	41.308208	39.474556	126.305901	41.8809145	18.0659375	126.958321	-77.4275685	8.1890925	119.710335
8.644839	25.077099	124.194275	-17.633476	13.142202	123.499023	42.845066	-3.595975	128.150864	41.48465	39.444561	126.763618	42.164858	17.924293	127.457241	-77.43181	8.360111	119.540805
9.612098	24.117159	124.63752	-17.415514	13.165614	123.643852	42.957169	-3.681732	128.909927	41.750412	39.43462	127.279053	42.3537905	17.876444	128.09449	-77.1848185	8.454784	119.193214
11.142938	22.627504	125.132263	-16.972719	13.215687	123.747787	43.189953	-3.737407	129.937485	42.233341	39.407902	128.098877	42.711647	17.8352475	129.018181	-76.657085	8.5961265	118.477393
12.405839	21.591398	125.299812	-16.633263	13.248695	123.706284	43.392067	-3.749098	130.599792	42.611443	39.390701	128.598877	43.001755	17.8208015	129.5993345	-76.268281	8.6765885	117.8132335
13.076632	20.843033	125.685989	-16.284458	13.307542	123.632835	43.594944	-3.745135	131.165237	42.973331	39.392941	129.098602	43.2841375	17.823903	130.1319195	-75.8530535	8.791181	117.1337505
13.994304	19.979132	125.918304	-15.951014	13.390274	123.565765	43.814846	-3.694455	131.825943	43.555443	39.292603	129.38768	43.6851445	17.799074	130.6068115	-75.5871725	8.981474	116.5247185
14.837856	19.056213	126.195335	-15.607569	13.481792	123.501297	44.030407	-3.583936	132.437485	43.789383	39.385811	129.8526	43.909895	17.9009375	131.1450425	-75.125033	9.0626465	115.8575515
15.600502	18.282909	126.490227	-15.310611	13.594712	123.528198	44.199387	-3.426725	133.071075	43.95359	39.507301	130.323868	44.0764885	18.040288	131.6974715	-74.6977105	9.149136	115.3589245
16.304035	17.50963	126.91362	-15.061365	13.682811	123.647919	44.386066	-3.291351	133.717285	44.133846	39.652809	130.781586	44.259956	18.180729	132.2494355	-74.382686	9.184893	115.0464025
17.561398	16.203136	127.341591	-14.744865	13.767026	123.955826	44.643661	-3.162688	134.415527	44.396748	39.783848	131.396317	44.5202045	18.31058	132.905922	-74.0099345	9.223472	115.00573
17.982779	15.433624	127.718262	-14.623997	13.797371	124.143745	44.764648	-3.11468	134.761017	44.535938	39.825024	131.625168	44.650293	18.355172	133.1930925	-73.898287	9.23957	115.0943975
18.246073	14.825482	127.90155	-14.528333	13.80752	124.286293	44.874783	-3.059392	134.839539	44.613831	39.883312	131.799194	44.744307	18.41196	133.3193665	-73.800973	9.20308	115.2532195
18.787531	14.109553	127.998306	-14.47422	13.823398	124.355255	44.935001	-2.97277	134.795959	44.650902	39.957451	131.870712	44.7929515	18.4923405	133.3333355	-73.7413915	9.1544555	115.3771745
19.138947	13.510461	127.998329	-14.443013	13.844839	124.361885	44.963612	-2.844959	134.62233	44.667099	40.079189	131.876129	44.8153555	18.617115	133.2492295	-73.7013815	9.072563	115.4745405
19.481958	12.928462	127.86026	-14.419973	13.880527	124.321556	44.955067	-2.67206	134.357803	44.660923	40.216766	131.888031	44.807995	18.772353	133.122917	-73.647941	8.988701	115.520195
19.716383	12.348374	127.702919	-14.387896	13.965069	124.26207	44.955299	-2.479043	134.12056	44.653694	40.38554	131.860703	44.8044965	18.9532485	132.9906315	-73.5802885	8.9768895	115.5335085
19.902178	11.54645	127.527145	-14.001568	14.001555	124.017975	44.996281	-2.104796	133.89447	44.652596	40.701271	131.889389	44.8244385	19.2982375	132.8919295	-72.8275745	8.7048725	115.1440205
20.046371	11.081741	127.444931	-13.897421	14.184597	123.997772	45.04319	-1.819636	133.891373	44.658401	40.945351	131.905258	44.8507955	19.5628575	132.8983155	-72.6456375	8.8063365	115.0972285
20.017391	10.592861	127.540649	-14.074686	14.537191	124.188164	45.111496	-1.546688	133.988434	44.692299	41.203793	131.899124	44.9018975	19.8285525	132.943779	-73.0512695	9.2458295	115.432549
19.975399	10.057314	127.579224	-13.946497	14.684488	124.253334	45.2057	-1.303377	134.106293	44.732323	41.413818	131.886978	44.9690115	20.0552205	132.9966355	-72.8620055	9.3137555	115.5100325
19.887552	9.506626	127.601349	-13.820271	14.775374	124.351036	45.310108	-1.101972	134.236023	44.774242	41.555286	131.809158	45.042175	20.226657	133.0225905	-72.682717	9.324091	115.6794815
19.695862	8.944782	127.666405	-13.702088	14.815142	124.466202	45.464359	-0.951041	134.329727	44.852493	41.64835	131.710815	45.158426	20.3486545	133.020271	-72.562602	9.2816295	115.912133
19.454454	8.341866	127.699455	-13.533205	14.791883	124.518288	45.619141	-0.831133	134.374374	44.982674	41.707993	131.629669	45.3009075	20.43843	133.0020215	-72.3673175	9.145336	116.0345545
19.077269	7.431567	127.478203	-13.270082	14.706385	124.48307	45.890743	-0.719903	134.181396	45.204399	41.712322	131.405273	45.547571	20.4962095	132.7933345	-72.087735	8.9165605	116.1728055
18.704514	6.828254	127.229355	-13.082431	14.631981	124.352348	46.117649	-0.759591	133.884918	45.343037	41.650894	131.131882	45.730343	20.4456515	132.5084	-71.895205	8.8183105	116.196296
18.299673	6.194235	126.860764	-12.886985	14.568217	124.160126	46.3232	-0.746651	133.503616	45.518593	41.578548	130.889771	45.9208965	20.4159485	132.1966935	-71.6948665	8.7204855	116.1235585
17.842665	5.603019	126.488007	-12.704036	14.529734	123.932686	46.521622	-0.737593	133.093124	45.708839	41.518204	130.613113	46.1152305	20.3903055	131.8531185	-71.5233025	8.6691625	116.0122535
17.092627	5.104229	126.203346	-12.772925	14.631641	123.849281	46.732342	-0.763452	132.669037	45.875999	41.45734	130.381256	46.3041705	20.346944	131.5251465	-71.8500205	8.916338	116.1734155
16.542147	4.497007	125.80835	-12.362844	14.495449	123.467804	46.918652	-0.771788	132.206543	46.051548	41.398529	130.165039	46.4851	20.3133705	131.185791	-71.210788	8.6775275	115.749817
15.942307	3.86036	125.429665	-12.233931	14.502105	123.322418	47.08239	-0.775909	131.726044	46.231087	41.334446	129.932281	46.6567385	20.2792685	130.8291625	-71.1246005	8.7249415	115.8156735
14.886868	2.892276	124.8405	-11.982178	14.522524	123.113037	47.271271	-0.788106	131.03157	46.517113	41.250599	129.682602	46.894192	20.2312465	130.357086	-70.858548	8.8138015	115.868988
14.140907	2.239722	124.468803	-11.78999	14.561651	122.987923	47.457729	-0.754067	130.611069	46.721684	41.227646	129.551559	47.0897065	20.2367895	130.081314	-70.6696865	8.8865125	115.894532
13.389415	1.592887	124.098679	-11.615235	14.63799	122.866295	47.638557	-0.672259	130.195648	46.926216	41.241993	129.496735	47.2823865	20.284867	129.8461915	-70.5128565	8.991113	115.8863985
12.557882	0.882382	123.720947	-11.416243	14.730771	122.753159	47.797787	-0.522142	129.824173	47.1068	41.301491	129.386932	47.4522935	20.3896745	129.6055525	-70.2847795	9.0718675	115.9007655
11.611119	0.272309	123.451279	-11.388436	14.932628	122.737457	48.006557	-0.363895	129.411728	47.238808	41.40921	129.257996	47.6226825	20.5226575	129.334862	-70.3995545	9.3425985	116.140052
10.717162	-0.461451	123.164223	-11.208058	15.05253	122.626999	48.199928	-0.168189	129.01239	46.997608	41.621964	129.247726	47.598768	20.7268875	129.130058	-70.014884	9.3781725	116.12394
9.73401	-1.243578	122.968994	-11.155185	15.249936	122.609802	48.324539	0.044151	128.719574	47.044842	41.735561	128.997223	47.6846905	20.889856	128.8583985	-69.9950605	9.610016	116.3612055
8.148733	-2.427173	122.868324	-11.026092	15.47761	122.513092	48.570389	0.321487	128.176971	47.087727	41.905914	128.410614	47.829058	21.1137005	128.2937925	-69.881242	9.8415195	116.7323915
7.09457	-3.267846	122.832283	-10.884913	15.539302	122.386345	48.638332	0.452879	127.801964	47.070351	41.961594	127.677406	47.8543415	21.2072365	127.739685	-69.6241675	9.8713675	117.033005
5.973074	-4.150591	122.745895	-10.809593	15.595074	122.255348	48.346672	0.70746	127.512482	47.046715	42.015736	126.791107	47.6966935	21.361598	127.1517945	-69.3158795	9.82855	117.3589015
4.849341	-4.998644	122.713936	-10.702276	15.573891	122.132782	48.386738	0.739917	126.919746	47.025146	41.992889	126.084175	47.705942	21.366403	126.5019605	-69.110494	9.781379	117.7636035
3.747475	-5.848422	122.571419	-10.613147	15.487082	122.027206	48.411591	0.702359	126.485153	47.058563	41.914478	125.195549	47.735077	21.3084185	125.840351	-68.961371	9.6657455	118.214061
2.619368	-6.741348	122.449997	-10.576287	15.432652	121.978989	48.447685	0.717094	125.972	47.070774	41.871853	124.551186	47.7592295	21.2944735	125.261593	-68.9118035	9.5708305	118.696385
1.470012	-7.532954	122.436165	-10.456638	15.315439	121.898033	48.433937	0.794838	125.459755	47.086899	41.881229	124.016342	47.760418	21.3380335	124.7380485	-68.673694	9.2928445	119.0580175
-0.155158	-8.729018	122.258652	-10.504934	15.371156	121.811935	48.413456	0.968484	124.816643	46.965752	41.988617	123.134003	47.689604	21.4785505	123.975323	-68.699472	9.2637615	119.648547
-1.29438	-9.463202	122.13932	-10.534252	15.412918	121.699905	48.324043	1.115343	124.379776	46.836899	42.087811	122.713257	47.580471	21.601577	123.5465165	-68.648975	9.224259	119.8532935
-2.392707	-10.182828	122.019852	-10.589338	15.405983	121.584358	48.209927	1.237844	124.050865	46.749695	42.192574	122.323837	47.479811	21.715209	123.187351	-68.658487	9.096757	119.981365
-3.445437	-10.877889	121.947525	-10.693899	15.406154	121.53376	48.113953	1.285894	123.777924	46.672085	42.262398	122.124191	47.393019	21.774146	122.9510575	-68.780817	9.038162	120.1164625
-4.535575	-11.5615	121.846878	-10.735064	15.34079	121.485588	48.0177	1.260543	123.573219	46.584583	42.321026	121.948387	47.3011415	21.7907845	122.760803	-68.7712695	8.8907955	120.210373
-5.518386	-12.202127	121.670845	-10.908072	15.350426	121.499847	47.825577	1.312599	123.258331	46.494328	42.399162	121.788857	47.1599525	21.8558805	122.523594	-68.9760965	8.8449715	120.4761
-6.517588	-12.791543	121.403488	-10.98164	15.312913	121.426651	47.663288	1.358676	122.876251	46.35873	42.459999	121.587227	47.011009	21.9093375	122.231739	-68.974289	8.7164885	120.621563
-7.948205	-13.704382	120.993027	-11.167257	15.339621	121.306908	47.435551	1.492212	122.322083	46.14893	42.597164	121.351219	46.7922405	22.044688	121.836651	-69.1267545	8.634554	120.777165
-8.81432	-14.302068	120.744095	-11.286626	15.382193	121.188423	47.292633	1.613606	122.028221	46.050472	42.711281	121.205101	46.6715525	22.1624435	121.616661	-69.2448045	8.6019425	120.760185
-9.687422	-14.83904	120.561897	-11.338734	15.42706	121.011078	47.170868	1.728901	121.81591	45.915226	42.806866	121.073387	46.543047	22.2678835	121.4446485	-69.220515	8.5862365	120.5775075
-10.517235	-15.390411	120.478371	-11.501896	15.510707	120.893547	47.050842	1.805768	121.719185	45.778046	42.887386	120.94194	46.414444	22.346577	121.3305625	-69.418236	8.674837	120.4565315
-11.277065	-15.94394	120.605232	-11.629228	15.562884	120.814774	46.950886	1.825582	121.771156	45.639061	42.897217	120.747925	46.2949735	22.3613995	121.2595405	-69.5534295	8.7643685	120.3700075
-11.977865	-16.52673	120.893242	-11.72737	15.560717	120.80114	46.862133	1.762976	121.926605	45.528553	42.824783	120.568596	46.195343	22.2938795	121.2476005	-69.650083	8.8275545	120.3546795
-12.605143	-17.115875	121.337761	-11.827789	15.497553	120.826279	46.767967	1.625494	122.199547	45.463013	42.704567	120.354248	46.11549	22.1650305	121.2768975	-69.771068	8.8300755	120.3756605
-13.51259	-17.928505	122.166862	-12.05891	15.42475	120.933762	46.620319	1.45846	122.629204	45.298965	42.492069	119.943153	45.959642	21.9752645	121.2861785	-70.077462	8.8742355	120.5813455
-14.041149	-18.398088	122.757187	-12.183819	15.339955	120.999947	46.532661	1.374172	122.845818	45.146023	42.341389	119.674667	45.839342	21.8577805	121.2602425	-70.20698	8.8221295	120.7396515
-14.58596	-18.770493	123.410057	-12.324893	15.22453	121.09256	46.421997	1.280454	123.134041	44.98835	42.191185	119.412926	45.7051735	21.7358195	121.2734835	-70.3549595	8.7132405	120.9116365
-15.1061	-19.079859	124.001137	-12.480792	15.087817	121.203339	46.317787	1.156571	123.40416	44.815441	42.027004	119.241783	45.566614	21.5917875	121.3229715	-70.528198	8.5838465	121.0837065
-15.257793	-19.661274	124.252701	-12.632574	14.92167	121.316597	46.186253	1.030381	123.638901	44.633125	41.869225	119.094612	45.409689	21.449803	121.3667565	-70.674837	8.393537	121.2664375
-15.661088	-19.907063	124.570572	-12.806315	14.746875	121.39978	45.996971	0.93181	123.793541	44.437363	41.733879	118.968597	45.217167	21.3328445	121.381069	-70.829797	8.1609055	121.418491
-16.071806	-20.077738	124.788376	-12.864077	14.54124	121.363937	45.817081	0.859562	123.886963	44.237022	41.638954	118.859634	45.0270515	21.249258	121.3732985	-70.7552055	7.833222	121.3545755
-16.600191	-20.162157	124.896851	-13.148385	14.396122	121.344398	45.565819	0.8478	123.967484	43.946465	41.615089	118.749908	44.756142	21.2314445	121.358696	-71.052912	7.5607995	121.3301
-16.905489	-20.144323	124.870277	-13.454556	14.415185	121.379219	45.414921	0.877959	124.025658	43.745396	41.644806	118.751465	44.5801585	21.2613825	121.3885615	-71.4892705	7.5689875	121.3698765
-17.218477	-19.999758	124.833366	-13.633826	14.407099	121.373871	45.248882	0.921753	124.065796	43.567368	41.68248	118.806931	44.408125	21.3021165	121.4363635	-71.675777	7.5120815	121.3113785
-17.499117	-19.827309	124.75383	-13.815657	14.411494	121.39566	45.060284	0.947925	124.100449	43.410145	41.727943	118.931976	44.2352145	21.337934	121.5162125	-71.8665285	7.485054	121.2751075
-17.75259	-19.590933	124.583984	-13.833284	14.310188	121.359947	44.942173	0.945848	124.116425	43.286152	41.772293	119.16571	44.1141625	21.3590705	121.6410675	-71.7807305	7.2613055	121.0788265
-18.365276	-18.984531	124.54866	-14.089924	14.346128	121.492432	44.851639	0.95037	124.144897	43.187492	41.84819	119.497192	44.0195655	21.39928	121.8210445	-72.1994135	7.292976	121.1638195
-18.610334	-18.656147	124.233139	-14.078121	14.268901	121.497879	44.739731	0.989503	124.193047	43.095596	41.958191	119.874573	43.9176635	21.473847	122.03381	-72.0739055	7.063955	120.961948
-18.742393	-18.114824	123.667252	-14.399817	14.343874	121.765587	44.505081	1.101066	124.287781	42.920448	42.160007	120.451942	43.7127645	21.6305365	122.3698615	-72.5123985	7.0572115	121.1613125
-19.062811	-17.467707	123.51799	-14.390664	14.310876	121.870193	44.379501	1.185704	124.34639	42.812019	42.27634	120.834961	43.59576	21.731022	122.5906755	-72.377088	6.89073	121.1497105
-19.466209	-16.69055	123.340714	-14.49177	14.344666	122.0513	44.272697	1.262341	124.468269	42.744843	42.393246	121.251617	43.50877	21.8277935	122.859943	-72.49231	6.8615385	121.242657
-19.798479	-15.923672	123.153793	-14.695169	14.44313	122.273293	44.210991	1.297879	124.628998	42.728745	42.478706	121.70665	43.469868	21.8882925	123.167824	-72.860206	6.9979675	121.378762
-20.075184	-15.194666	122.915062	-14.595303	14.406298	122.284874	44.180603	1.31488	124.775902	42.73299	42.565327	122.120323	43.4567965	21.9401035	123.4481125	-72.6474025	6.8724925	121.1216355
-20.360058	-14.415054	122.677597	-14.640053	14.448317	122.30735	44.149517	1.344046	124.873352	42.745365	42.647995	122.488213	43.447441	21.9960205	123.6807825	-72.727547	6.9006135	120.9339175
-20.662413	-13.635923	122.339249	-14.67891	14.488591	122.275948	44.101665	1.387492	124.898239	42.715843	42.719185	122.78038	43.408754	22.0533385	123.8393095	-72.766574	6.9238435	120.7125865
-21.124153	-12.368365	121.991226	-14.781273	14.558361	122.193619	43.969707	1.46106	124.850189	42.642326	42.813732	123.054489	43.3060165	22.137396	123.952339	-72.8685625	6.979326	120.434899
-21.504623	-11.51015	121.74958	-14.847033	14.611814	122.123627	43.877827	1.512864	124.785126	42.594261	42.863186	123.227676	43.236044	22.188025	124.006401	-72.93011	7.035603	120.240853
-21.845364	-10.654837	121.483322	-15.067482	14.72178	122.137901	43.79113	1.547062	124.731705	42.544128	42.916969	123.392448	43.167629	22.2320155	124.0620765	-73.302593	7.2115445	120.2137255
-22.192251	-9.816252	121.207443	-15.128727	14.732042	122.080406	43.732185	1.572455	124.674347	42.502777	42.967587	123.601593	43.117481	22.270021	124.13797	-73.374935	7.194063	120.022842
-22.5737	-8.946503	120.946014	-15.031346	14.656404	121.971107	43.680267	1.586584	124.600471	42.462959	42.989334	123.846031	43.071613	22.287959	124.223251	-73.134305	7.024849	119.718963
-22.925982	-8.121164	120.693825	-15.078998	14.635977	121.935654	43.65461	1.573735	124.535217	42.428696	43.00042	124.157486	43.041653	22.2870775	124.3463515	-73.199649	6.9848765	119.5249565
-23.348494	-7.281149	120.424744	-15.255729	14.681753	121.986435	43.60318	1.579111	124.498436	42.415031	43.014771	124.507164	43.0091055	22.296941	124.5028	-73.5205635	7.066565	119.47007
-23.950403	-6.131117	120.02066	-15.303222	14.683865	121.945786	43.575771	1.616213	124.470856	42.423912	43.088993	125.01857	42.9998415	22.352603	124.744713	-73.6062855	7.015127	119.146859
-24.393347	-5.388453	119.768562	-15.329364	14.716795	121.91185	43.55901	1.648629	124.439644	42.390186	43.146305	125.273811	42.974598	22.397467	124.8567275	-73.633326	7.036123	118.9669725
-24.85396	-4.645431	119.639824	-15.191519	14.712236	121.806931	43.522129	1.698664	124.450005	42.369377	43.195347	125.514137	42.945753	22.4470055	124.982071	-73.328791	6.9774665	118.631791
-25.321695	-3.977983	119.562851	-15.212276	14.759663	121.79921	43.532024	1.736465	124.521996	42.368065	43.241665	125.756165	42.9500445	22.489065	125.1390805	-73.3745965	7.030261	118.4593395
-25.805351	-3.399784	119.495987	-15.244068	14.773888	121.829941	43.539658	1.734556	124.594101	42.373363	43.256168	125.985077	42.9565105	22.495362	125.289589	-73.4446465	7.052414	118.370293
-26.283031	-2.895505	119.436836	-15.232046	14.735823	121.848	43.545967	1.705086	124.647758	42.371429	43.232323	126.200607	42.958698	22.4687045	125.4241825	-73.42279	7.0029415	118.2718175
-26.81633	-2.490121	119.419815	-15.390582	14.743601	121.972397	43.54821	1.684939	124.667313	42.382206	43.20546	126.32682	42.965208	22.4451995	125.4970665	-73.746372	7.0420025	118.4477275
-27.661631	-1.998844	119.503296	-15.371655	14.665651	122.080788	43.577629	1.699184	124.648811	42.385284	43.179207	126.400055	42.9814565	22.4391955	125.524433	-73.7247665	6.8921065	118.637143
-28.271051	-1.749271	119.628235	-15.329117	14.615616	122.136642	43.663017	1.71659	124.648331	42.375271	43.166878	126.329506	43.019144	22.441734	125.4889185	-73.677378	6.789498	118.7843655
-28.833748	-1.583391	119.784187	-15.125937	14.471808	122.097992	43.753536	1.725188	124.634148	42.383808	43.161018	126.170746	43.068672	22.443103	125.402447	-73.320546	6.500513	118.793537
-29.37159	-1.483163	119.910004	-15.058475	14.39903	122.102333	43.84137	1.718189	124.592628	42.388348	43.126724	125.904373	43.114859	22.4224565	125.2485005	-73.231809	6.3756035	118.9561655
-29.928785	-1.443994	120.0681	-15.162173	14.403995	122.142914	43.886169	1.683233	124.548126	42.382484	43.080284	125.522423	43.1343265	22.3817585	125.0352745	-73.4586725	6.4262315	119.2505535
-30.517435	-1.48478	120.21489	-15.115765	14.326438	122.103653	43.936371	1.62667	124.49353	42.376949	43.024406	125.107124	43.15666	22.325538	124.800327	-73.38819	6.327338	119.406979
-31.088448	-1.578568	120.375351	-14.915839	14.149435	122.001335	43.977562	1.536855	124.497246	42.372173	42.933769	124.646378	43.1748675	22.235312	124.571812	-73.0065455	6.063558	119.430858
-32.010536	-1.744838	120.743958	-14.83952	13.979563	122.024742	44.053761	1.38756	124.498962	42.376362	42.7561	124.014389	43.2150615	22.07183	124.2566755	-72.8941015	5.887296	119.7928085
-32.571976	-1.888097	121.120895	-14.943539	13.920725	122.185837	44.099979	1.285577	124.556015	42.377556	42.628689	123.605263	43.2387675	21.957133	124.080639	-73.1258455	5.884317	120.291035
-33.127304	-2.0353	121.490837	-14.874886	13.767038	122.319809	44.191544	1.182034	124.640144	42.386692	42.49765	123.25016	43.289118	21.839842	123.945152	-73.03889	5.694234	120.694466
-33.611076	-2.194614	121.966591	-14.802072	13.607322	122.522888	44.285439	1.092279	124.732086	42.402393	42.358971	122.931793	43.343916	21.725625	123.8319395	-72.94806	5.489019	121.2138365
-34.112675	-2.357899	122.486961	-14.696723	13.441072	122.761452	44.395374	0.978599	124.85759	42.445263	42.197403	122.647072	43.4203185	21.588001	123.752331	-72.8137645	5.294143	121.770573
-34.403442	-2.648275	122.910332	-14.424602	13.199828	122.917831	44.509079	0.861628	125.009575	42.493202	42.038895	122.357117	43.5011405	21.4502615	123.683346	-72.3503445	4.9493945	122.152316
-34.882133	-2.776386	123.336052	-14.313598	13.062159	123.120331	44.607979	0.767778	125.173332	42.577126	41.892029	122.125626	43.5925525	21.3299035	123.649479	-72.2197485	4.7944145	122.591183
-35.57785	-2.82003	123.882545	-14.178869	12.91154	123.38269	44.743584	0.583172	125.441681	42.713982	41.693104	121.844925	43.728783	21.138138	123.643303	-72.086521	4.684942	123.122077
-36.015873	-2.791661	124.241745	-14.108583	12.80445	123.526024	44.826038	0.458299	125.596977	42.803211	41.565357	121.73613	43.8146245	21.011828	123.6665535	-72.0317905	4.597072	123.3854945
-36.403252	-2.72138	124.406029	-14.053973	12.693962	123.65966	44.890259	0.345719	125.712967	42.888535	41.464153	121.688416	43.889397	20.904936	123.7006915	-71.997343	4.482988	123.6186285
-36.722721	-2.635297	124.545494	-14.029072	12.579994	123.773659	44.948624	0.262066	125.784363	42.938675	41.401947	121.670555	43.9436495	20.8320065	123.727459	-72.0017935	4.3279815	123.819859
-36.945339	-2.438439	124.580559	-13.995746	12.471662	123.859009	44.996113	0.190876	125.760941	42.976231	41.353207	121.664581	43.986172	20.7720415	123.712761	-71.977664	4.1712825	124.005257
-37.110962	-2.143046	124.599419	-13.984294	12.357969	123.926437	45.012238	0.146951	125.69046	42.978844	41.321014	121.654762	43.995541	20.7339825	123.672611	-71.964129	3.9819555	124.180263
-37.28178	-1.755091	124.595901	-13.973491	12.270173	123.970757	45.007755	0.106164	125.597023	42.961987	41.286007	121.659111	43.984871	20.6960855	123.628067	-71.931853	3.8442605	124.313447
-37.552414	-0.9513	124.595749	-13.94144	12.133194	123.990318	44.987656	0.058885	125.459984	42.951904	41.235306	121.717049	43.96978	20.6470955	123.5885165	-71.85266	3.6192925	124.3921195
-37.727009	-0.379013	124.532845	-13.945319	12.05925	123.979912	44.976357	-0.000748	125.417793	42.948673	41.197037	121.774658	43.962515	20.5981445	123.5962255	-71.853153	3.5203555	124.3635985
-37.820835	0.261304	124.406578	-13.935078	11.986942	123.952866	44.98333	-0.062416	125.380089	42.937687	41.160671	121.832405	43.9605085	20.5491275	123.606247	-71.8306645	3.4247565	124.299485
-37.905205	0.885401	124.270103	-13.958825	11.92109	123.913155	44.98074	-0.11766	125.358734	42.934288	41.120834	121.881401	43.957514	20.501587	123.6200675	-71.875164	3.340593	124.2062425
-37.86425	1.507903	124.075066	-13.985755	11.859872	123.865601	44.978909	-0.180842	125.337585	42.9254	41.066452	121.942886	43.9521545	20.442805	123.6402355	-71.9236645	3.276939	124.0909665
-37.866371	2.256728	123.898636	-13.994061	11.773677	123.806313	44.982986	-0.278106	125.307693	42.92202	40.988678	121.993706	43.952503	20.355286	123.6506995	-71.940625	3.192068	123.9619265
-37.790955	3.064778	123.737595	-14.017816	11.686899	123.724052	44.983089	-0.36562	125.280655	42.920597	40.918167	122.040306	43.951843	20.2762735	123.6604805	-71.987475	3.0975245	123.7876235
-37.703144	4.380062	123.49176	-14.012236	11.535444	123.58284	44.983521	-0.483318	125.208855	42.907776	40.798698	122.115135	43.9456485	20.15769	123.661995	-71.9701205	2.913198	123.503685
-37.547604	5.21208	123.226013	-14.028843	11.433212	123.479721	44.97361	-0.575073	125.179779	42.889759	40.714626	122.186974	43.9316845	20.0697765	123.6833765	-71.9893705	2.7966475	123.2760655
-37.428207	6.136325	123.037933	-14.040391	11.320341	123.4095	44.947639	-0.680444	125.185631	42.866074	40.626041	122.286987	43.9068565	19.9727985	123.736309	-71.9876385	2.6678835	123.082691
-37.389362	7.236289	122.974419	-14.089144	11.213042	123.36441	44.902061	-0.790728	125.241661	42.83625	40.543736	122.422874	43.8691555	19.876504	123.8322675	-72.0474435	2.54958	122.8965525
-37.20034	8.275466	122.847878	-14.165631	11.105416	123.348488	44.832977	-0.898084	125.308754	42.797024	40.464485	122.608124	43.8150005	19.7832005	123.958439	-72.1462625	2.4276315	122.738537
-36.99725	9.284423	122.721588	-14.241144	11.015637	123.355057	44.783161	-1.006572	125.407532	42.765385	40.404335	122.815689	43.774273	19.6988815	124.1116105	-72.256561	2.3323925	122.5985035
-36.73354	10.340649	122.555122	-14.317388	10.922491	123.329269	44.717262	-1.096571	125.468781	42.734085	40.339108	123.066208	43.7256735	19.6212685	124.2674945	-72.3604495	2.2237135	122.3910435
-36.261932	12.037526	122.306404	-14.379673	10.788025	123.189507	44.661331	-1.238669	125.361679	42.703403	40.223106	123.384544	43.682367	19.4922185	124.3731115	-72.441713	2.0838315	122.0059025
-35.981739	13.167938	122.084473	-14.394562	10.726123	123.013519	44.612305	-1.293954	125.184784	42.704315	40.191208	123.544777	43.65831	19.448627	124.3647805	-72.447434	2.003619	121.6622575
-35.639496	14.295879	121.858688	-14.392031	10.700071	122.807076	44.577419	-1.27743	124.89595	42.710667	40.209068	123.645714	43.644043	19.465819	124.270832	-72.428105	1.934323	121.34332
-35.269512	15.497488	121.787491	-14.542723	10.787829	122.687019	44.534676	-1.192463	124.50589	42.706837	40.260132	123.710716	43.6207565	19.5338345	124.108303	-72.7062025	2.0418235	121.265735
-34.899933	16.705418	121.70504	-14.533074	10.821341	122.506676	44.478981	-1.088098	124.093567	42.681236	40.352135	123.726486	43.5801085	19.6320185	123.9100265	-72.6462565	2.0106635	121.1033255
-34.504856	17.813595	121.737251	-14.536799	10.898865	122.374596	44.41724	-0.914361	123.718414	42.63612	40.477062	123.751518	43.52668	19.7813505	123.734966	-72.600278	2.0163795	121.014226
-34.082706	18.933395	121.782852	-14.40441	10.920326	122.214378	44.423515	-0.762638	123.407433	42.575142	40.621956	123.829361	43.4993285	19.929659	123.618397	-72.3081485	1.910993	120.810359
-33.439434	20.637808	121.862816	-14.487931	11.069167	122.078415	44.383377	-0.494705	123.09346	42.443592	40.874046	123.903069	43.4134845	20.1896705	123.4982645	-72.3893465	1.9486635	120.6585655
-33.022324	21.686079	121.826263	-14.707602	11.249121	122.054291	44.32951	-0.308517	122.948898	42.323418	41.034039	123.914787	43.326464	20.362761	123.4318425	-72.741668	2.135481	120.6767395
-32.588512	22.656355	121.726784	-14.792713	11.345565	121.925568	44.296345	-0.172917	122.870087	42.202412	41.164032	123.943779	43.2493785	20.4955575	123.406933	-72.8348045	2.1955725	120.444203
-32.085999	23.650023	121.591415	-14.75599	11.352385	121.726097	44.256413	-0.091882	122.898529	42.099075	41.265514	123.919746	43.177744	20.586816	123.4091375	-72.689724	2.117954	120.0430565
-31.629976	24.623886	121.443176	-14.852701	11.392605	121.587708	44.228313	-0.027586	122.954857	42.008804	41.337753	123.906235	43.1185585	20.6550835	123.430546	-72.8239605	2.1301265	119.74487
-31.152079	25.487625	121.219467	-14.930638	11.39607	121.431061	44.197239	-0.013586	123.034218	41.934361	41.369785	123.891899	43.0658	20.6780995	123.4630585	-72.927076	2.1140405	119.3990635
-30.653843	26.285339	120.993408	-15.005535	11.361835	121.268509	44.155293	-0.042332	123.133156	41.878731	41.371223	123.863853	43.017012	20.6644455	123.4985045	-73.028082	2.0592245	119.0385135
-29.830173	27.490187	120.752541	-15.198018	11.344979	121.14447	44.078262	-0.099867	123.235199	41.834518	41.313805	123.853508	42.95639	20.606969	123.5443535	-73.352426	2.082989	118.7445865
-29.324472	28.269791	120.693611	-15.199425	11.313708	121.041611	44.059052	-0.132003	123.294518	41.829159	41.29287	123.831871	42.9441055	20.5804335	123.5631945	-73.3429555	2.0469825	118.5200275
-28.81678	28.969101	120.662796	-15.180037	11.325799	121.009102	44.062851	-0.135221	123.3125	41.849987	41.297508	123.808968	42.956419	20.5811435	123.560734	-73.316493	2.0704545	118.45747
-28.262285	29.596525	120.673439	-15.136206	11.383607	121.027199	44.055981	-0.094553	123.337593	41.889946	41.337654	123.813019	42.9729635	20.6215505	123.575306	-73.2453755	2.1456635	118.479092
-27.716991	30.263475	120.750305	-15.109727	11.487652	121.066513	44.07243	-0.014052	123.374474	41.945156	41.406826	123.840034	43.008793	20.696387	123.607254	-73.228247	2.278917	118.525772
-27.115685	30.931351	120.855881	-15.094085	11.603077	121.104706	44.092651	0.108615	123.347328	41.960335	41.503983	123.893715	43.026493	20.806299	123.6205215	-73.214663	2.399855	118.5888905
-26.602354	31.590319	120.981155	-15.11	11.730571	121.108101	44.079315	0.268228	123.249771	41.943928	41.650764	123.929581	43.0116215	20.959496	123.589676	-73.2316215	2.501646	118.626526
-25.877548	32.466137	121.154854	-15.025314	11.835417	120.966927	43.990513	0.539322	122.95536	41.854118	41.880531	123.973595	42.9223155	21.2099265	123.4644775	-72.9729435	2.4609075	118.4693765
-25.389284	32.909851	121.296677	-15.208032	12.01777	120.990799	43.927773	0.710616	122.77491	41.782829	42.043159	124.046417	42.855301	21.3768875	123.4106635	-73.271365	2.6586525	118.5709345
-24.91334	33.332951	121.459831	-15.260549	12.118526	120.979271	43.852398	0.866015	122.632576	41.723312	42.196346	124.134995	42.787855	21.5311805	123.3837855	-73.308953	2.7058715	118.5747565
-24.378042	33.749603	121.624924	-15.202559	12.190021	120.917168	43.78289	1.027162	122.510406	41.634007	42.344177	124.178932	42.7084485	21.6856695	123.344669	-73.1135665	2.6943725	118.489667
-23.814449	34.134861	121.716179	-15.426243	12.406011	121.008041	43.705845	1.202002	122.42569	41.533455	42.512096	124.218178	42.61965	21.857049	123.321934	-73.472136	2.954973	118.694148
-23.371155	34.486443	121.844315	-15.513247	12.556407	121.049881	43.623222	1.378752	122.396851	41.427399	42.67765	124.257088	42.5253105	22.028201	123.3269695	-73.5518045	3.084613	118.7727925
-22.83465	34.761154	121.893707	-15.45282	12.63584	121.019516	43.558224	1.494146	122.431091	41.343784	42.806824	124.269196	42.451004	22.150485	123.3501435	-73.356644	3.121195	118.6888885
-22.103668	35.042667	121.873497	-15.716098	12.857702	121.116699	43.470078	1.610066	122.52626	41.230347	42.956867	124.220848	42.3502125	22.2834665	123.373554	-73.7824085	3.4319375	118.859844
-21.651003	35.143749	121.757805	-15.771315	12.917477	121.125671	43.409306	1.683213	122.588661	41.159718	43.038784	124.115265	42.284512	22.3609985	123.351963	-73.827142	3.4739555	118.899379
-21.13509	35.245876	121.620987	-15.833076	13.002792	121.121346	43.359844	1.736189	122.634865	41.095192	43.102028	123.957397	42.227518	22.4191085	123.296131	-73.89367	3.5864755	118.946561
-20.583014	35.288883	121.444977	-15.877989	13.061757	121.106735	43.297295	1.78674	122.677422	41.034081	43.159161	123.748764	42.165688	22.4729505	123.213093	-73.921666	3.6505635	119.000377
-20.013077	35.299	121.250092	-15.915868	13.133372	121.0839	43.252411	1.843793	122.742783	40.985188	43.228577	123.532425	42.1187995	22.536185	123.137604	-73.9505355	3.730559	119.030196
-19.466562	35.288517	121.088913	-15.808113	13.157108	120.982529	43.232491	1.923143	122.830963	40.928368	43.318752	123.347221	42.0804295	22.6209475	123.089092	-73.6966555	3.69326849999999	118.875966
-18.948631	35.291809	120.930824	-15.839831	13.266463	120.959053	43.218811	2.030259	122.934387	40.883884	43.425064	123.18927	42.0513475	22.7276615	123.0618285	-73.7310095	3.8052645	118.8562775
-18.192848	35.28643	120.75087	-15.912665	13.436434	120.971001	43.162926	2.211672	123.078369	40.82185	43.607746	123.043907	41.992388	22.909709	123.061138	-73.817718	3.963159	118.880864
-17.738039	35.214298	120.677658	-16.091173	13.630486	121.06041	43.124317	2.322253	123.178772	40.784359	43.739704	123.005829	41.954338	23.0309785	123.0923005	-74.136684	4.2299935	119.0285195
-17.229668	35.165302	120.674408	-16.017115	13.67606	121.003067	43.085773	2.441697	123.277367	40.742416	43.884232	122.998138	41.9140945	23.1629645	123.1377525	-73.9483245	4.1891555	118.8683815
-16.717171	35.103779	120.614334	-16.079857	13.795821	120.988777	43.043854	2.589798	123.328735	40.685303	44.049435	123.022858	41.8645785	23.3196165	123.1757965	-74.0242925	4.2720255	118.8017575
-16.187359	34.99213	120.637596	-16.308685	13.988207	121.026459	42.986809	2.739313	123.336639	40.617294	44.205746	123.033798	41.8020515	23.4725295	123.1852185	-74.4194215	4.5038845	118.8676995
-15.641767	34.9067	120.625343	-16.239378	14.040359	120.896492	42.892689	2.878625	123.282875	40.530308	44.361362	122.998741	41.7114985	23.6199935	123.140808	-74.1902545	4.4607245	118.652176
-15.307267	34.921143	120.660576	-16.324001	14.177979	120.826424	42.778095	3.027132	123.230598	40.449917	44.508705	122.973381	41.614006	23.7679185	123.1019895	-74.262008	4.5880395	118.5508585
-14.505919	34.749481	120.551445	-16.434141	14.393804	120.763458	42.652725	3.236635	123.226593	40.341919	44.719715	122.906998	41.497322	23.978175	123.0667955	-74.365604	4.809433	118.4601205
-14.074368	34.625065	120.440292	-16.509197	14.553293	120.738731	42.583595	3.380756	123.258949	40.253445	44.87252	122.837021	41.41852	24.126638	123.047985	-74.436914	4.979948	118.429477
-13.596521	34.513386	120.327972	-16.582832	14.69366	120.729515	42.529781	3.518572	123.301903	40.183678	45.007389	122.723839	41.3567295	24.2629805	123.012871	-74.5223935	5.1243395	118.446159
-13.054843	34.368122	120.17186	-16.651024	14.829705	120.723869	42.458885	3.658526	123.363129	40.098473	45.109074	122.611328	41.278679	24.3838	122.9872285	-74.580727	5.27561	118.4605095
-12.573616	34.207115	120.100906	-16.722927	14.930913	120.733986	42.391476	3.743073	123.463295	40.026711	45.191971	122.523972	41.2090935	24.467522	122.9936335	-74.6549475	5.394304	118.4743385
-12.034663	34.065052	120.073853	-16.799465	15.01302	120.764366	42.319855	3.793657	123.611832	39.960377	45.245628	122.473167	41.140116	24.5196425	123.0424995	-74.739046	5.50639749999999	118.4862325
-11.606886	33.97633	120.075401	-16.872086	15.064785	120.796082	42.255436	3.820313	123.751236	39.895451	45.275188	122.438469	41.0754435	24.5477505	123.0948525	-74.8196155	5.5818195	118.4973115
-10.941454	33.826405	120.023285	-17.034227	15.149874	120.835266	42.11718	3.854385	123.921028	39.764137	45.332104	122.377884	40.9406585	24.5932445	123.149456	-75.0091125	5.7065035	118.521076
-10.559123	33.720573	119.965675	-17.147364	15.216106	120.847359	41.998314	3.884707	124.007889	39.658363	45.370403	122.336449	40.8283385	24.627555	123.172169	-75.1230665	5.804657	118.522549
-10.120963	33.680267	119.942223	-17.271477	15.293585	120.847748	41.867889	3.925934	124.07901	39.560555	45.399113	122.321701	40.714222	24.6625235	123.2003555	-75.257176	5.9246465	118.4951405
-9.675651	33.633354	119.900581	-17.403223	15.377797	120.853386	41.726677	3.966196	124.170364	39.456963	45.434036	122.329605	40.59182	24.700116	123.2499845	-75.398266	6.055478	118.4567875
-9.195904	33.583454	119.936607	-17.533142	15.466065	120.864143	41.605034	4.00426	124.264587	39.358173	45.47327	122.377563	40.4816035	24.738765	123.321075	-75.5478875	6.193365	118.407211
-8.763186	33.576962	119.972656	-17.663395	15.544497	120.876884	41.454678	4.053056	124.342789	39.268745	45.50959	122.438095	40.3617115	24.781323	123.390442	-75.6885015	6.307671	118.363326
-8.348715	33.620308	120.052742	-17.781275	15.604815	120.879593	41.332184	4.079047	124.367348	39.177128	45.543346	122.513222	40.254656	24.8111965	123.440285	-75.817206	6.3984335	118.318901
-7.775016	33.732994	120.138863	-17.961172	15.684174	120.881287	41.142376	4.107775	124.327347	39.051033	45.575829	122.625145	40.0967045	24.841802	123.476246	-76.0190485	6.526546	118.286328
-7.440282	33.823498	120.232666	-18.077808	15.734722	120.889427	41.015511	4.128088	124.233772	38.964722	45.602219	122.706367	39.9901165	24.8651535	123.4700695	-76.1457325	6.6042905	118.3087845
-7.137534	33.950226	120.310844	-18.181347	15.769937	120.899284	40.897438	4.143174	124.11821	38.892239	45.616077	122.803879	39.8948385	24.8796255	123.4610445	-76.2575325	6.6602485	118.3375235
-6.80584	34.106979	120.436111	-18.262306	15.781039	120.892807	40.795605	4.148345	123.999878	38.82814	45.625072	122.921898	39.8118725	24.8867085	123.460888	-76.3364845	6.6753695	118.324726
-6.440803	34.300442	120.530678	-18.349733	15.785827	120.867393	40.704617	4.144094	123.868118	38.767929	45.638229	123.026047	39.736273	24.8911615	123.4470825	-76.435739	6.6804925	118.2877035
-6.055986	34.485455	120.636665	-18.431408	15.798932	120.825722	40.601753	4.165489	123.705353	38.706593	45.665627	123.129723	39.654173	24.915558	123.417538	-76.516989	6.682306	118.233906
-5.689394	34.709454	120.687378	-18.497663	15.806172	120.760002	40.500046	4.17894	123.519882	38.655544	45.686604	123.184227	39.577795	24.932772	123.3520545	-76.573121	6.679572	118.1679495
-5.217658	35.01347	120.760933	-18.567663	15.82579	120.658852	40.397167	4.200209	123.251366	38.57272	45.718243	123.242378	39.4849435	24.959226	123.246872	-76.6202695	6.692354	118.070832
-4.91963	35.186756	120.792618	-18.625345	15.841939	120.583519	40.357571	4.218711	123.100914	38.525318	45.733505	123.27179	39.4414445	24.976108	123.186352	-76.6921345	6.70777	117.980686
-4.648986	35.311665	120.812073	-18.657953	15.823051	120.510124	40.330345	4.239647	122.961235	38.467503	45.751728	123.318245	39.398924	24.9956875	123.13974	-76.71483	6.6504145	117.880508
-4.428976	35.411751	120.842216	-18.693504	15.804526	120.41597	40.314342	4.261028	122.817146	38.40892	45.766552	123.401436	39.361631	25.01379	123.109291	-76.748639	6.595262	117.722649
-4.205737	35.423653	120.904671	-18.73251	15.784721	120.346222	40.276531	4.284103	122.679199	38.349079	45.77261	123.484108	39.312805	25.0283565	123.0816535	-76.777825	6.5410855	117.6107905
-4.039001	35.280994	120.979927	-18.764095	15.77296	120.291725	40.208725	4.300047	122.59053	38.296207	45.778389	123.620926	39.252466	25.039218	123.105728	-76.780656	6.506702	117.477722
-3.897672	35.077694	121.042191	-18.793278	15.775358	120.263504	40.168526	4.305903	122.549179	38.275444	45.777729	123.786583	39.221985	25.041816	123.167881	-76.808541	6.5089	117.359127
-3.573806	34.61491	121.18499	-18.825085	15.801559	120.25515	40.116669	4.311807	122.553841	38.253056	45.783672	124.026527	39.1848625	25.0477395	123.290184	-76.8350325	6.5553785	117.220116
-3.412844	34.262882	121.243874	-18.841032	15.828781	120.280663	40.104286	4.298509	122.567055	38.262115	45.771317	124.18293	39.1832005	25.034913	123.3749925	-76.8652645	6.622649	117.1863335
-3.238402	33.848335	121.297897	-18.886919	15.858689	120.334015	40.08215	4.264276	122.600159	38.260323	45.752392	124.306229	39.1712365	25.008334	123.453194	-76.9450745	6.709044	117.214836
-3.023267	33.34779	121.377274	-18.918545	15.878359	120.404778	40.030098	4.231791	122.621407	38.255817	45.708542	124.403854	39.1429575	24.9701665	123.5126305	-76.9800475	6.7865515	117.2969255
-2.804757	32.823711	121.404839	-18.970203	15.886567	120.47982	39.982616	4.175245	122.65123	38.208229	45.643444	124.456558	39.0954225	24.9093445	123.553894	-77.0358285	6.8637895	117.405746
-2.64123	32.271378	121.435837	-19.040272	15.876847	120.546928	39.917027	4.116668	122.682533	38.148598	45.58012	124.452354	39.0328125	24.848394	123.5674435	-77.1133565	6.9053	117.5264125
-2.467294	31.690519	121.387672	-19.146418	15.850447	120.597305	39.843754	4.028291	122.707031	38.063709	45.500965	124.377716	38.9537315	24.764628	123.5423735	-77.2465675	6.936266	117.6522365
-2.173818	30.788052	121.194412	-19.334455	15.788549	120.572678	39.685726	3.890075	122.658371	37.879093	45.345253	124.026505	38.7824095	24.617664	123.342438	-77.4513195	6.959434	117.802918
-1.947415	30.131662	120.911774	-19.476631	15.756433	120.485451	39.525471	3.788814	122.526726	37.762524	45.23053	123.663139	38.6439975	24.509672	123.0949325	-77.5972595	7.003194	117.8759695
-1.693996	29.450951	120.628441	-19.602875	15.731706	120.394348	39.385799	3.666399	122.445091	37.656803	45.103428	123.264	38.521301	24.3849135	122.8545455	-77.727051	7.0784985	117.9341505
-1.388032	28.712952	120.389137	-19.677214	15.715117	120.344139	39.296333	3.538449	122.421478	37.586277	44.977242	122.971069	38.441305	24.2578455	122.6962735	-77.795733	7.1723885	117.9920045
-1.121532	28.002682	120.313217	-19.745401	15.693257	120.405411	39.235435	3.412725	122.509193	37.563057	44.853218	122.784576	38.399246	24.1329715	122.6468845	-77.890048	7.2535425	118.1639375
-0.83565	27.296913	120.336571	-19.791466	15.671182	120.52581	39.21265	3.266532	122.689911	37.583248	44.728062	122.711006	38.397949	23.997297	122.7004585	-77.980881	7.345067	118.3511615
-0.495625	26.636374	120.426788	-19.810966	15.622643	120.687653	39.219906	3.105869	122.894501	37.606827	44.587635	122.728539	38.4133665	23.846752	122.81152	-78.0352985	7.398534	118.563786
0.085617	25.617058	120.59922	-19.817751	15.520215	120.88826	39.238651	2.907577	123.224533	37.686359	44.413254	122.884277	38.462505	23.6604155	123.054405	-78.098007	7.3800145	118.722115
0.508539	24.886599	120.740341	-19.808155	15.418874	120.976051	39.266617	2.774075	123.421112	37.737617	44.298241	123.061966	38.502117	23.536158	123.241539	-78.118427	7.30159	118.710563
0.939222	24.209553	120.823822	-19.792185	15.339048	121.012833	39.296303	2.628086	123.57489	37.805145	44.180336	123.247131	38.550724	23.404211	123.4110105	-78.135094	7.273885	118.6146555
1.332863	23.543282	120.919212	-19.78232	15.230973	121.039841	39.317532	2.465863	123.702194	37.861324	44.064777	123.405991	38.589428	23.26532	123.5540925	-78.154068	7.196626	118.5255895
1.728754	22.901834	120.984222	-19.772383	15.159638	121.065498	39.344376	2.33891	123.805061	37.914543	43.934502	123.551239	38.6294595	23.136706	123.67815	-78.1742255	7.18257	118.452846
2.171807	22.314247	121.067917	-19.750801	15.07292	121.081017	39.390694	2.216645	123.900269	37.979084	43.834526	123.682388	38.684889	23.0255855	123.7913285	-78.186491	7.1202545	118.3707055
2.640089	21.722887	121.086205	-19.724985	14.994234	121.064774	39.446678	2.098969	124.004921	38.055794	43.746056	123.792358	38.751236	22.9225125	123.8986395	-78.201206	7.0659555	118.2309085
3.362015	20.761459	121.134277	-19.644972	14.89807	120.98011	39.549778	1.95762	124.159836	38.170547	43.615597	123.957977	38.8601625	22.7866085	124.0589065	-78.1501065	7.0095315	117.9013135
3.84611	20.148987	121.144501	-19.56045	14.83586	120.883812	39.654587	1.872089	124.301125	38.274807	43.544567	124.079636	38.964697	22.708328	124.1903805	-78.085597	6.963392	117.5772435
4.295119	19.555084	121.130325	-19.466307	14.788076	120.781342	39.77758	1.779445	124.427841	38.381374	43.454407	124.201645	39.079477	22.616926	124.314743	-78.012091	6.959226	117.247941
4.731073	18.98324	121.129539	-19.357859	14.725658	120.708672	39.886421	1.663696	124.557076	38.498901	43.360695	124.289063	39.192661	22.5121955	124.4230695	-77.908379	6.9391205	116.9942745
5.18295	18.425556	121.141983	-19.234468	14.657572	120.690063	39.988419	1.547406	124.621788	38.638638	43.258823	124.350182	39.3135285	22.4031145	124.485985	-77.7824645	6.9120295	116.894141
5.647553	17.863478	121.166573	-19.120493	14.607877	120.723106	40.095245	1.415691	124.672829	38.770206	43.124329	124.368248	39.4327255	22.27001	124.5205385	-77.6737115	6.945744	116.9256735
6.116359	17.2868	121.17437	-18.982679	14.546951	120.766617	40.192909	1.309933	124.705338	38.913353	43.007133	124.363342	39.553131	22.158533	124.53434	-77.518489	6.935369	116.998894
6.804255	16.366629	121.253494	-18.807877	14.46077	120.843018	40.345871	1.182586	124.773003	39.092285	42.861958	124.338043	39.719078	22.022272	124.555523	-77.334832	6.899268	117.130513
7.219763	15.800592	121.290756	-18.693266	14.396362	120.892021	40.450443	1.096238	124.83696	39.204807	42.761089	124.335716	39.827625	21.9286635	124.586338	-77.214157	6.8640605	117.197704
7.60635	15.269366	121.350006	-18.591694	14.336801	120.943535	40.563194	0.982528	124.895073	39.306606	42.658253	124.33609	39.9349	21.8203905	124.6155815	-77.118288	6.8532115	117.2714885
7.974832	14.747773	121.412132	-18.509979	14.27829	121.007469	40.656837	0.87768	124.971664	39.415325	42.556808	124.349739	40.036081	21.717244	124.6607015	-77.056039	6.839336	117.3542365
8.348396	14.268226	121.485306	-18.421852	14.238607	121.068863	40.751301	0.789594	125.065567	39.522522	42.470631	124.387695	40.1369115	21.6301125	124.726631	-76.9806155	6.8471015	117.411095
8.748671	13.806163	121.572235	-18.33662	14.22963	121.112617	40.868385	0.709559	125.171242	39.627117	42.412178	124.448143	40.247751	21.5608685	124.8096925	-76.920991	6.8983915	117.4155415
9.136662	13.354896	121.622215	-18.233595	14.227274	121.138512	40.982063	0.649679	125.277946	39.744728	42.367214	124.539421	40.3633955	21.5084465	124.9086835	-76.8305855	6.9461015	117.3683405
9.732499	12.591927	121.740219	-18.062315	14.271876	121.160637	41.146507	0.576195	125.530815	39.946194	42.320919	124.734962	40.5463505	21.448557	125.1328885	-76.6709805	7.095195	117.1883855
10.091401	12.154216	121.884071	-17.922169	14.307453	121.207069	41.289322	0.538894	125.76535	40.090706	42.323627	124.926674	40.690014	21.4312605	125.346012	-76.534352	7.1836455	117.068126
10.419919	11.739069	122.047676	-17.776981	14.316332	121.266487	41.469105	0.501257	126.0672	40.241047	42.318623	125.159851	40.855076	21.40994	125.6135255	-76.409038	7.222724	116.9194485
10.718965	11.368446	122.233734	-17.636673	14.325978	121.316635	41.631706	0.456475	126.420387	40.38694	42.320614	125.397614	41.009323	21.3885445	125.9090005	-76.282669	7.2634115	116.7242695
11.013496	11.014235	122.401703	-17.489216	14.318716	121.323303	41.823544	0.403419	126.762009	40.530651	42.32579	125.675133	41.1770975	21.3646045	126.218571	-76.1555295	7.2728275	116.428035
11.292825	10.683544	122.543182	-17.324608	14.317851	121.31176	42.018692	0.366816	127.064552	40.678841	42.337143	125.885628	41.3487665	21.3519795	126.47509	-75.9979825	7.2837225	116.14843
11.582868	10.35189	122.647644	-17.18301	14.319965	121.2948	42.161587	0.352849	127.292084	40.809025	42.351646	126.060089	41.485306	21.3522475	126.6760865	-75.851326	7.2876825	115.9135135
11.965528	9.878736	122.748253	-16.956108	14.335969	121.316948	42.684383	0.165441	127.368561	40.990658	42.351479	126.219986	41.8375205	21.25846	126.7942735	-75.7497365	7.413478	115.8396225
12.223938	9.544804	122.798409	-16.818441	14.363853	121.360626	42.790855	0.160968	127.502167	41.128521	42.34697	126.303925	41.959688	21.253969	126.903046	-75.59657	7.473737	115.818206
12.487897	9.209765	122.883675	-16.673086	14.371866	121.411278	42.919426	0.164658	127.619637	41.260853	42.358608	126.427017	42.0901395	21.261633	127.023327	-75.4363115	7.482099	115.799229
12.767458	8.855702	122.99147	-16.534216	14.376703	121.443703	43.056637	0.180177	127.748505	41.384178	42.376205	126.590431	42.2204075	21.278191	127.169468	-75.2888395	7.475215	115.717938
12.99573	8.557974	123.084999	-16.385355	14.363434	121.484779	43.186527	0.178185	127.838684	41.492088	42.383198	126.763382	42.3393075	21.2806915	127.301033	-75.1100175	7.4461765	115.668525
13.192603	8.292659	123.156509	-16.248842	14.343204	121.537956	43.307606	0.19328	127.911499	41.609577	42.381916	126.939651	42.4585915	21.287598	127.425575	-74.9562755	7.39881	115.650337
13.332393	8.067671	123.234093	-16.263062	14.411439	121.686127	43.40765	0.216224	127.982948	41.729107	42.38665	127.135155	42.5683785	21.301437	127.5590515	-75.0945025	7.521441	115.8132025
13.434933	7.750601	123.33226	-15.896708	14.329309	121.691727	43.612579	0.216648	128.129623	41.928909	42.400417	127.437912	42.770744	21.3085325	127.7837675	-74.56416	7.3500855	115.5996865
13.442884	7.577348	123.35788	-15.735926	14.361975	121.722496	43.754143	0.238495	128.254318	42.088818	42.431328	127.618172	42.9214805	21.3349115	127.936245	-74.3933325	7.3890385	115.508747
13.358101	7.459496	123.38166	-15.563477	14.387077	121.718681	43.908253	0.257989	128.34581	42.24387	42.468773	127.770355	43.0760615	21.363381	128.0580825	-74.2030155	7.410773	115.3792795
13.253929	7.355021	123.392715	-15.543045	14.491961	121.791901	44.051682	0.276401	128.404572	42.392361	42.488403	127.862274	43.2220215	21.382402	128.133423	-74.3081115	7.60152	115.450379
13.107008	7.248983	123.384109	-15.39263	14.523082	121.782623	44.21336	0.311861	128.472595	42.546864	42.503307	127.92617	43.380112	21.407584	128.1993825	-74.165372	7.63858	115.3658635
12.88493	7.134157	123.375656	-15.224793	14.547202	121.771011	44.364445	0.328058	128.540619	42.706154	42.524338	127.971527	43.5352995	21.426198	128.256073	-73.9848855	7.668206	115.285949
12.574474	7.016271	123.352829	-15.077114	14.55654	121.767258	44.528351	0.358584	128.59108	42.854321	42.541615	128.018509	43.691336	21.4500995	128.3047945	-73.845564	7.6629805	115.2297215
11.968342	6.808511	123.295044	-14.732607	14.464487	121.708954	44.766602	0.388785	128.535492	43.028633	42.556728	128.035889	43.8976175	21.4727565	128.2856905	-73.3628315	7.4562175	115.1322175
11.473168	6.661643	123.203812	-14.753252	14.498012	121.810791	44.897171	0.414561	128.385269	43.127247	42.561424	128.078598	44.012209	21.4879925	128.2319335	-73.518713	7.5080315	115.3896485
10.959242	6.48601	123.090912	-14.63946	14.442918	121.835732	45.047901	0.449178	128.10849	43.234169	42.520737	128.122757	44.141035	21.4849575	128.1156235	-73.419955	7.4008785	115.5558405
10.415817	6.342015	122.897766	-14.547472	14.390839	121.844826	45.157616	0.492473	127.709023	43.33234	42.467823	128.18309	44.244978	21.480148	127.9460565	-73.339922	7.30153	115.7435955
9.828344	6.18504	122.638512	-14.327073	14.291223	121.758125	45.204674	0.515813	127.311768	43.412121	42.434624	128.214264	44.3083975	21.4752185	127.763016	-72.9625435	7.1072275	115.753234
9.220532	5.99092	122.300591	-14.353536	14.342099	121.827736	44.935986	0.770781	126.908195	43.505627	42.433224	128.277969	44.2208065	21.6020025	127.593082	-72.9278785	7.0821955	116.06239
8.517257	5.803105	121.919083	-14.125501	14.303888	121.771431	44.959927	0.858406	126.261887	43.591694	42.41991	128.2827	44.2758105	21.639158	127.2722935	-72.5268125	6.968618	116.2705685
7.393963	5.45634	121.375534	-14.11189	14.520055	121.931747	44.946156	1.032793	125.308815	43.7318	42.515163	128.117188	44.338978	21.773978	126.7130015	-72.562758	7.266132	117.1504925
6.642085	5.18611	121.197388	-14.028461	14.71076	122.102669	44.943974	1.203388	124.833252	43.821159	42.614975	128.076889	44.3825665	21.9091815	126.4550705	-72.4394885	7.5123385	117.7502675
5.862008	4.851852	121.106972	-14.010101	14.973394	122.34111	44.952568	1.378333	124.561432	43.913177	42.776154	127.957916	44.4328725	22.0772435	126.259674	-72.4530745	7.8695445	118.422546
5.071867	4.402471	121.117844	-13.996072	15.25695	122.624268	44.956692	1.57407	124.389198	43.976055	42.939564	127.832756	44.4663735	22.256817	126.110977	-72.4585175	8.257083	119.137559
4.227833	3.885172	121.272186	-13.873118	15.434982	122.82753	44.98119	1.707805	124.360367	43.99337	43.068825	127.616226	44.48728	22.388315	125.9882965	-72.233516	8.481649	119.6667635
3.374871	3.281148	121.467827	-13.865063	15.578084	123.02195	45.022285	1.782313	124.418892	43.975941	43.186096	127.3218	44.499113	22.4842045	125.870346	-72.229239	8.6719635	120.173554
2.542418	2.650362	121.667137	-13.884918	15.624685	123.173653	45.043591	1.800156	124.572601	43.926319	43.227776	127.007866	44.484955	22.513966	125.7902335	-72.254791	8.735404	120.5570725
1.311219	1.48383	122.083961	-13.863751	15.484956	123.377098	45.192448	1.630094	124.982964	43.865726	43.129425	126.557373	44.529087	22.3797595	125.7701685	-72.256589	8.5901525	120.9840275
0.481611	0.654767	122.435913	-13.843732	15.312826	123.524513	45.243584	1.448066	125.37233	43.870163	42.983624	126.321732	44.5568735	22.215845	125.847031	-72.2443375	8.409807	121.201995
-0.346396	-0.148753	122.805344	-13.823241	15.126167	123.68705	45.306511	1.225982	125.835144	43.903637	42.804897	126.179184	44.605074	22.0154395	126.007164	-72.251556	8.2368945	121.366936
-1.159064	-0.959454	123.179245	-13.790472	14.944081	123.847115	45.349125	0.991341	126.366699	43.965103	42.613525	126.164993	44.657114	21.802433	126.265846	-72.238058	8.085729	121.428384
-1.921204	-1.777461	123.480354	-13.773955	14.782574	123.978928	45.412273	0.707744	126.941452	44.03141	42.430042	126.221481	44.7218415	21.568893	126.5814665	-72.2697515	7.996255	121.3763895
-2.729603	-2.566871	123.767136	-13.771927	14.630768	124.108299	45.798939	0.310336	127.290596	44.053822	42.297089	126.298203	44.9263805	21.3037125	126.7943995	-72.4702345	7.9578235	121.4221985
-3.550532	-3.309932	124.061943	-13.775338	14.493515	124.234077	45.828526	0.199627	127.65567	44.039127	42.214886	126.363815	44.9338265	21.2072565	127.0097425	-72.4845025	7.7797735	121.4584115
-4.762741	-4.328552	124.368454	-13.777696	14.340454	124.433197	45.87788	0.15395	128.058685	44.016575	42.169476	126.418304	44.9472275	21.161713	127.2384945	-72.5026195	7.519195	121.6278995
-5.546031	-4.99715	124.623596	-13.785431	14.295684	124.596001	45.897099	0.186567	128.245209	43.964123	42.184483	126.388786	44.930611	21.185525	127.3169975	-72.501473	7.405843	121.8750045
-6.378954	-5.59811	124.931	-13.783473	14.291329	124.766159	45.910133	0.223832	128.384445	43.946751	42.198708	126.350403	44.928442	21.21127	127.367424	-72.495388	7.371388	122.164894
-7.257683	-6.08981	125.291046	-13.779696	14.295833	124.958397	45.958374	0.256093	128.507156	43.926212	42.216084	126.310966	44.942293	21.2360885	127.409061	-72.501685	7.3555775	122.507733
-7.69181	-6.782789	125.347755	-13.770483	14.272453	125.158272	45.996887	0.271576	128.615677	43.908241	42.209522	126.298866	44.952564	21.240549	127.4572715	-72.49353	7.304357	122.8592725
-8.481324	-7.240601	125.501778	-13.740781	14.194091	125.329826	46.008808	0.23776	128.714233	43.893257	42.172558	126.318726	44.9510325	21.205159	127.5164795	-72.4325945	7.183023	123.1431725
-9.347973	-7.65806	125.659874	-13.743855	14.094589	125.485313	45.968575	0.187808	128.79361	43.882935	42.111053	126.322189	44.925755	21.1494305	127.5578995	-72.413465	7.0397475	123.4127265
-10.544168	-8.212769	125.827621	-13.777412	13.922254	125.636078	45.886311	0.090595	128.87471	43.810959	42.006916	126.337799	44.848635	21.0487555	127.6062545	-72.403459	6.7957525	123.6659015
-11.33817	-8.487597	125.916039	-13.852556	13.81971	125.709381	45.838741	0.04597	128.942886	43.734268	41.969238	126.315132	44.7865045	21.007604	127.629009	-72.4916165	6.631816	123.789753
-12.106581	-8.730297	126.010071	-13.934419	13.720551	125.774788	45.768673	0.017227	129.010635	43.635445	41.931522	126.296806	44.702059	20.9743745	127.6537205	-72.570897	6.4667275	123.8958555
-12.882893	-8.930066	126.078735	-14.029408	13.609258	125.846115	45.693867	-0.01312	129.068573	43.525772	41.898682	126.271095	44.6098195	20.942781	127.669834	-72.6686355	6.275735	124.022396
-13.690838	-9.065378	126.190056	-14.108975	13.497406	125.91703	45.600342	-0.061135	129.131073	43.425739	41.851131	126.249336	44.5130405	20.894998	127.6902045	-72.7309905	6.099814	124.1438555
-14.482282	-9.132095	126.335335	-13.963037	13.260155	125.919403	45.537994	-0.113267	129.188553	43.330936	41.801208	126.274429	44.434465	20.8439705	127.731491	-72.360539	5.6763395	124.107315
-15.27673	-9.165318	126.455582	-14.035615	13.178867	126.016678	45.493683	-0.178614	129.270966	43.264095	41.743038	126.357925	44.378889	20.782212	127.8144455	-72.450119	5.575522	124.2189105
-16.362453	-9.101141	126.531349	-14.100075	13.07706	126.155914	45.45636	-0.269963	129.380524	43.201866	41.663631	126.552917	44.329113	20.696834	127.9667205	-72.529263	5.457286	124.3451075
-17.048935	-9.007887	126.519165	-14.112733	13.004673	126.2593	45.432453	-0.322905	129.402618	43.172569	41.614594	126.748428	44.302511	20.6458445	128.075523	-72.527977	5.3635015	124.443077
-17.771286	-8.845686	126.477982	-14.127399	12.932899	126.365196	45.414028	-0.361406	129.391464	43.150009	41.587093	126.947212	44.2820185	20.6128435	128.169338	-72.5368165	5.2529545	124.561054
-18.425781	-8.624362	126.34977	-14.138831	12.872426	126.470032	45.394695	-0.400299	129.339172	43.143063	41.5676	127.180099	44.268879	20.5836505	128.2596355	-72.546541	5.1612015	124.6804285
-19.207733	-8.389612	126.335182	-14.140336	12.797004	126.545738	45.373142	-0.446707	129.238525	43.143688	41.528946	127.415909	44.258415	20.5411195	128.327217	-72.539087	5.0528885	124.764259
-19.861771	-8.146234	126.181648	-14.125016	12.711029	126.592278	45.35194	-0.494126	129.143021	43.147144	41.504055	127.62661	44.249542	20.5049645	128.3848155	-72.499574	4.9170935	124.7997405
-20.472605	-7.922259	125.966751	-14.132977	12.636648	126.61451	45.339798	-0.538163	129.058365	43.141396	41.481163	127.849258	44.240597	20.4715	128.4538115	-72.506551	4.801796	124.7752085
-21.426361	-7.522841	125.798012	-14.167063	12.506986	126.673721	45.303062	-0.609254	128.959885	43.107288	41.422894	128.110504	44.205175	20.40682	128.5351945	-72.539301	4.607152	124.8122475
-22.052053	-7.208107	125.755882	-14.183402	12.417435	126.723862	45.283775	-0.665321	128.940094	43.073776	41.372017	128.226807	44.1787755	20.353348	128.5834505	-72.5455795	4.481522	124.8642735
-22.683462	-6.888838	125.838646	-14.21089	12.334435	126.781143	45.253815	-0.744129	128.952423	43.035507	41.29427	128.320663	44.144661	20.2750705	128.636543	-72.566441	4.3937995	124.925743
-23.348461	-6.605145	125.940338	-14.236917	12.254785	126.832184	45.239471	-0.850003	129.02742	42.997204	41.203411	128.392258	44.1183375	20.176704	128.709839	-72.5921715	4.332866	124.954529
-23.908707	-6.338749	126.002243	-14.253577	12.16726	126.884857	45.24715	-0.963098	129.125717	42.990242	41.086994	128.476318	44.118696	20.061948	128.8010175	-72.62585	4.272572	124.9686965
-24.460831	-6.143247	126.016907	-14.248111	12.02628	126.935829	45.268959	-1.100411	129.250031	42.968288	40.972321	128.571671	44.1186235	19.935955	128.910851	-72.6148455	4.116605	124.960807
-25.015682	-5.904163	126.058891	-14.265368	11.896075	126.999153	45.274487	-1.239479	129.344116	42.953716	40.840366	128.694702	44.1141015	19.8004435	129.019409	-72.6448375	3.9917065	124.978897
-25.837738	-5.486105	126.07634	-14.279354	11.644066	127.10508	45.249321	-1.474945	129.440125	42.923286	40.628036	128.885056	44.0863035	19.5765455	129.1625905	-72.6450115	3.7115865	125.0475695
-26.377205	-5.217553	126.160446	-14.297517	11.477493	127.185478	45.214176	-1.630945	129.474655	42.908306	40.48103	129.023224	44.061241	19.4250425	129.2489395	-72.656275	3.5299435	125.1220165
-26.908264	-4.980392	126.157967	-14.313004	11.334984	127.257111	45.190281	-1.768658	129.473038	42.907082	40.352268	129.168625	44.0486815	19.291805	129.3208315	-72.6746895	3.378163	125.1933905
-27.417799	-4.718583	126.161125	-14.337039	11.217174	127.299309	45.155949	-1.890264	129.434357	43.210621	40.114861	129.173935	44.183285	19.1122985	129.304146	-72.857363	3.3220495	125.294472
-27.913916	-4.596079	126.091042	-14.356666	11.094827	127.303902	45.121323	-2.000838	129.339172	43.188637	39.999756	129.238571	44.15498	18.999459	129.2888715	-72.868312	3.190195	125.3189325
-28.414953	-4.447456	126.023911	-14.372699	10.998302	127.270386	45.050446	-2.097257	129.228561	43.172585	39.886303	129.237595	44.1115155	18.894523	129.233078	-72.8569135	3.102081	125.307694
-28.939203	-4.247447	125.952126	-14.408755	10.915078	127.218712	44.996922	-2.173818	129.090363	43.146774	39.780556	129.19455	44.071848	18.803369	129.1424565	-72.889358	3.026787	125.2949675
-29.683125	-4.007947	125.726166	-14.430258	10.815752	127.045715	44.916107	-2.295794	128.920013	42.795971	39.767067	129.144913	43.856039	18.7356365	129.032463	-72.716555	2.8958675	125.058967
-30.147257	-3.836992	125.628662	-14.459792	10.737899	126.903625	44.866894	-2.374157	128.782852	42.765434	39.674164	128.999741	43.816164	18.6500035	128.8912965	-72.735748	2.8257945	124.9159535
-30.665937	-3.7039	125.620949	-14.479435	10.665784	126.77549	44.795559	-2.477527	128.679489	42.716484	39.564144	128.838531	43.7560215	18.5433085	128.75901	-72.7148915	2.7882595	124.79197
-31.05617	-3.625138	125.520119	-14.514422	10.591466	126.682663	44.731602	-2.579857	128.608582	42.687492	39.456505	128.698502	43.709547	18.438324	128.653542	-72.738391	2.744608	124.711784
-31.418407	-3.524107	125.538589	-14.553211	10.521206	126.654091	44.682823	-2.701162	128.601929	42.671219	39.339527	128.597504	43.677021	18.3191825	128.5997165	-72.783443	2.7232295	124.7084655
-31.831541	-3.473055	125.64827	-14.58616	10.441728	126.687813	44.665699	-2.802647	128.630051	42.63604	39.236691	128.526672	43.6508695	18.217022	128.5783615	-72.8231895	2.666434	124.7972645
-32.15913	-3.546845	125.720062	-14.607094	10.346881	126.744522	44.646626	-2.892076	128.694611	42.617188	39.142879	128.458435	43.631907	18.1254015	128.576523	-72.846095	2.5683605	124.912521
-32.670925	-3.622305	125.892273	-14.616934	10.20132	126.827385	44.646278	-3.0132	128.823547	42.599678	39.01263	128.358124	43.622978	17.999715	128.5908355	-72.856846	2.402925	125.0639345
-33.014904	-3.660991	125.994781	-14.61392	10.084243	126.886917	44.66214	-3.101484	128.905746	42.594528	38.912876	128.282562	43.628334	17.905696	128.594154	-72.856174	2.26279	125.17968
-33.404472	-3.651018	126.156654	-14.603509	9.944611	126.935539	44.667278	-3.213248	128.963776	42.593472	38.792068	128.186447	43.630375	17.78941	128.5751115	-72.837393	2.099812	125.2959665
-33.759174	-3.677696	126.256538	-14.575763	9.790359	126.982056	44.686012	-3.356293	129.02742	42.594868	38.637947	128.06778	43.64044	17.640827	128.5476	-72.791966	1.939891	125.416512
-34.108154	-3.65637	126.34729	-14.557983	9.630699	127.032616	44.704697	-3.496398	129.087143	42.611389	38.487354	127.923561	43.658043	17.495478	128.505352	-72.774009	1.76592	125.55988
-34.436588	-3.642748	126.511337	-14.517197	9.486582	127.060875	44.725502	-3.613884	129.12233	42.626953	38.347473	127.744019	43.6762275	17.3667945	128.4331745	-72.7106215	1.6063695	125.6885755
-34.745106	-3.619417	126.700188	-14.489553	9.349552	127.068153	44.7509	-3.703607	129.153534	42.630585	38.231339	127.535286	43.6907425	17.263866	128.34441	-72.6698485	1.435238	125.791896
-35.087662	-3.5883	126.760605	-14.459167	9.192194	127.068245	44.757442	-3.812802	129.188568	42.64518	38.080196	127.241028	43.701311	17.133697	128.214798	-72.619645	1.250691	125.921692
-35.268749	-3.523033	126.809608	-14.43842	9.090195	127.044678	44.780369	-3.889004	129.218384	42.635517	37.999626	127.074181	43.707943	17.055311	128.1462825	-72.584783	1.125079	125.9430735
-35.424675	-3.424897	126.819954	-14.437483	9.013741	127.02639	44.796421	-3.944993	129.223709	42.635868	37.933956	126.938461	43.7161445	16.9944815	128.081085	-72.5911105	1.0330005	125.971695
-35.649632	-3.329776	126.865662	-14.431583	8.917109	126.998161	44.803738	-3.980175	129.212006	42.623363	37.888069	126.843384	43.7135505	16.953947	128.027695	-72.5767165	0.880271	125.968627
-35.821373	-3.301637	126.784042	-14.422864	8.830758	126.965073	44.811169	-3.995402	129.171234	42.595512	37.863361	126.760544	43.7033405	16.9339795	127.965889	-72.5490685	0.727536499999999	125.964257
-36.00013	-3.182771	126.769981	-14.428653	8.766151	126.950195	44.802929	-3.995587	129.090836	42.570927	37.847767	126.689819	43.686928	16.92609	127.8903275	-72.544234	0.606212000000003	126.0100625
-36.171112	-3.005305	126.760803	-14.439651	8.697129	126.931534	44.788891	-4.00831	129.015625	42.54211	37.830379	126.615036	43.6655005	16.9110345	127.8153305	-72.5448025	0.483223500000001	126.0477375
-36.458725	-2.604091	126.744041	-14.43821	8.602616	126.904427	44.790993	-4.015006	128.945984	42.496853	37.816563	126.493744	43.643923	16.9007785	127.719864	-72.520343	0.304453499999997	126.08899
-36.623299	-2.280799	126.742844	-14.427024	8.561927	126.889969	44.795071	-4.003823	128.951096	42.487595	37.816025	126.434135	43.641333	16.906101	127.6926155	-72.495381	0.217752999999998	126.0873225
-36.783089	-1.881315	126.691559	-14.413996	8.547353	126.875961	44.823284	-3.999875	129.013092	42.492435	37.815933	126.392494	43.6578595	16.908029	127.702793	-72.4858515	0.186677	126.049129
-36.913887	-1.482661	126.660004	-14.391223	8.550937	126.857468	44.895451	-4.008163	129.153793	42.533211	37.812748	126.358093	43.714331	16.9022925	127.755943	-72.496777	0.199581499999997	125.958993
-37.001167	-1.022358	126.61734	-14.364725	8.558237	126.827812	44.977306	-4.043273	129.316528	42.589706	37.789616	126.335098	43.783506	16.8731715	127.825813	-72.512956	0.243302499999999	125.829811
-37.077885	-0.544003	126.547874	-14.341217	8.554764	126.79818	45.03083	-4.087566	129.461563	42.642166	37.745796	126.291039	43.836498	16.829115	127.876301	-72.518932	0.280413000000003	125.720059
-37.140102	-0.043915	126.461006	-14.319386	8.532229	126.765701	45.077698	-4.138014	129.570541	42.678471	37.69825	126.23452	43.8780845	16.780118	127.9025305	-72.5168565	0.284339999999997	125.6288715
-37.388794	0.728303	126.407799	-14.308599	8.480493	126.746643	45.11512	-4.212542	129.616531	42.707504	37.625359	126.154076	43.911312	16.7064085	127.8853035	-72.52851	0.254577499999996	125.6079825
-37.57822	1.340399	126.348862	-14.300968	8.429039	126.734497	45.126076	-4.241115	129.566452	42.718807	37.596066	126.115036	43.9224415	16.6774755	127.840744	-72.5243775	0.180602499999999	125.62825
-37.70649	2.022732	126.285614	-14.285707	8.373876	126.713112	45.12458	-4.257275	129.451843	42.720909	37.575417	126.080452	43.9227445	16.659071	127.7661475	-72.4941585	0.0886809999999976	125.6600765
-37.836205	2.738019	126.232407	-14.262885	8.32616	126.685806	45.136986	-4.250841	129.312439	42.724823	37.58485	126.050018	43.9309045	16.6670045	127.6812285	-72.4566745	-0.0146845000000013	125.6903835
-37.980305	3.572482	126.194618	-14.219007	8.298354	126.633003	45.160885	-4.220182	129.133713	42.731262	37.615444	126.046585	43.9460735	16.697631	127.590149	-72.3840875	-0.100922999999998	125.675857
-38.098507	4.313112	126.063263	-14.173738	8.291705	126.576973	45.168056	-4.183854	128.939957	42.750492	37.650852	126.033768	43.959274	16.733499	127.4868625	-72.30675	-0.150089000000001	125.6670835
-38.332958	5.141331	125.968155	-14.132525	8.301668	126.514946	45.185661	-4.140072	128.752167	42.782913	37.702473	126.019623	43.984287	16.7812005	127.385895	-72.249337	-0.177864499999998	125.643997
-38.58905	6.478148	125.8209	-14.062124	8.366013	126.411224	45.214413	-4.045431	128.505127	42.819126	37.799892	125.992981	44.0167695	16.8772305	127.249054	-72.1410175	-0.145204499999998	125.573394
-38.767757	7.444064	125.797249	-14.037797	8.427948	126.327942	45.248394	-3.970962	128.360336	42.820496	37.880283	125.934769	44.034445	16.9546605	127.1475525	-72.110039	-0.0987644999999979	125.5083315
-38.899738	8.396839	125.660957	-14.026983	8.497785	126.236343	45.256062	-3.881078	128.195236	42.814438	37.958328	125.847992	44.03525	17.038625	127.021614	-72.089216	-0.043054999999999	125.451072
-39.102543	9.254546	125.548195	-14.01274	8.571905	126.145294	45.256828	-3.80719	128.085281	42.807049	38.017715	125.735619	44.0319385	17.1052625	126.91045	-72.0574185	0.0385474999999964	125.380138
-39.349957	10.209437	125.451897	-14.015907	8.639697	126.081215	45.277603	-3.752946	127.983391	42.802246	38.070576	125.63044	44.0399245	17.158815	126.8069155	-72.0717385	0.120578999999999	125.3555145
-39.554131	11.204623	125.384079	-14.00609	8.680754	126.032425	44.962692	-3.515264	128.01976	42.799568	38.1068	125.513931	43.88113	17.295768	126.7668455	-71.89331	0.0657400000000017	125.2980045
-39.77198	12.262101	125.415123	-14.015341	8.708926	125.982986	44.968971	-3.465384	127.79789	42.769924	38.136215	125.381241	43.8694475	17.3354155	126.5895655	-71.9001295	0.0824365	125.3764065
-40.049831	13.606337	125.423225	-14.040023	8.726686	125.879791	44.948906	-3.395977	127.298645	42.680614	38.171253	125.105476	43.81476	17.387638	126.2020605	-71.894806	0.0657340000000026	125.5575215
-40.318443	14.556691	125.361237	-14.069489	8.758129	125.774681	44.866112	-3.321154	126.884773	42.639023	38.202564	124.981117	43.7525675	17.440705	125.932945	-71.8915455	0.0755529999999993	125.616417
-40.501137	15.543999	125.454559	-14.092086	8.797006	125.66259	44.808624	-3.239229	126.395691	42.604088	38.26899	124.848434	43.706356	17.5148805	125.6220625	-71.890528	0.079131499999999	125.7031175
-40.681461	16.588369	125.570259	-14.334297	9.039728	125.603996	44.77375	-3.140305	125.80761	42.547913	38.367096	124.751755	43.6608315	17.6133955	125.2796825	-72.3294255	0.466060500000001	125.9283095
-40.77776	17.543787	125.679871	-14.309068	9.13031	125.45298	44.690643	-2.96461	125.236336	42.521427	38.508781	124.697723	43.606035	17.7720855	124.9670295	-72.224171	0.4885345	125.9389305
-40.964077	18.446259	125.787903	-14.294073	9.261516	125.320747	44.603622	-2.724768	124.716095	42.509487	38.719986	124.655571	43.5565545	17.997609	124.685833	-72.1447005	0.525423	125.955661
-41.130848	19.38763	125.975609	-14.271772	9.407015	125.173653	44.580181	-2.455845	124.145081	42.481255	38.960346	124.702621	43.530718	18.2522505	124.423851	-72.074262	0.561779499999997	125.923455
-41.264442	20.777454	126.180862	-14.26038	9.681819	124.948143	44.519764	-2.072155	123.445343	42.464466	39.293205	124.771484	43.492115	18.610525	124.1084135	-72.012875	0.753113000000003	125.7878725
-41.287434	21.686939	126.254311	-14.272208	9.841873	124.755821	44.498081	-1.856028	123.088989	42.436279	39.517986	124.725723	43.46718	18.830979	123.907356	-72.011596	0.852767	125.604286
-41.269638	22.445129	126.188995	-14.306523	9.946665	124.54113	44.44318	-1.622947	122.63855	42.34948	39.699215	124.705612	43.39633	19.038134	123.672081	-72.009376	0.855195999999999	125.410179
-41.256069	23.147612	126.043022	-14.406223	10.018238	124.24437	44.334583	-1.460486	122.221443	42.206703	39.843647	124.528976	43.270643	19.1915805	123.3752095	-72.083089	0.844895500000003	125.1135305
-41.207645	23.787243	125.83535	-14.522187	10.061625	123.906792	44.236561	-1.318991	121.797287	42.037842	39.945007	124.320984	43.1372015	19.313008	123.0591355	-72.1815755	0.810241999999999	124.7544485
-41.080147	24.41951	125.538002	-14.638419	10.087729	123.563042	44.152382	-1.22939	121.399048	41.909538	39.994221	124.189171	43.03096	19.3824155	122.7941095	-72.307798	0.793042499999999	124.3319745
-40.841595	24.989649	125.240005	-14.699687	10.104432	123.204994	44.088089	-1.185609	121.211922	41.826134	40.046638	124.010109	42.9571115	19.4305145	122.6110155	-72.3564855	0.778349499999997	123.7989725
-40.471424	25.692358	124.723648	-14.743598	10.132877	122.73822	44.116177	-1.095557	120.999886	41.790016	40.135147	123.949364	42.9530965	19.519795	122.474625	-72.4402925	0.745958999999999	123.001815
-40.140373	26.008574	124.507225	-14.728519	10.125234	122.536621	44.165852	-1.027123	120.929695	41.815544	40.210918	123.943039	42.990698	19.5918975	122.436367	-72.447736	0.658570500000003	122.636875
-39.752708	26.207369	124.413704	-14.664349	10.169079	122.44873	44.218521	-0.970536	120.893898	41.855873	40.288952	123.963615	43.037197	19.659208	122.4287565	-72.365895	0.67895	122.4687035
-39.30479	26.305243	124.437592	-14.599745	10.159382	122.440651	44.286232	-0.905036	120.900002	41.911148	40.346581	124.02961	43.09869	19.7207725	122.464806	-72.29818	0.597991500000003	122.416496
-38.763527	26.326651	124.510971	-14.51296	10.151098	122.50444	44.416695	-0.871895	120.972702	41.982372	40.411674	124.11097	43.1995335	19.7698895	122.541836	-72.2254535	0.532306500000001	122.467044
-38.136318	26.252022	124.463593	-14.414673	10.101817	122.58242	44.541351	-0.83267	121.118614	42.068687	40.468315	124.164429	43.305019	19.8178225	122.6415215	-72.134365	0.385811500000003	122.5233185
-37.504219	26.132437	124.557724	-14.311637	10.108574	122.673126	44.6539	-0.788664	121.273003	42.147633	40.518581	124.161354	43.4007665	19.8649585	122.7171785	-72.0240405	0.352189500000001	122.6290735
-36.39452	25.828981	124.400177	-14.158933	10.117936	122.783913	44.821003	-0.719533	121.580948	42.221252	40.583782	123.977448	43.5211275	19.9321245	122.779198	-71.8389935	0.3037475	122.788628
-35.865112	25.717104	124.288116	-14.216095	10.219465	122.933563	44.938351	-0.670808	121.897659	42.285614	40.624413	123.789085	43.6119825	19.9768025	122.843372	-72.0441725	0.462127500000001	123.023754
-35.094551	25.458738	124.031746	-14.091849	10.22211	123.043182	45.104107	-0.635423	122.311043	42.345463	40.677464	123.541855	43.724785	20.0210205	122.926449	-71.908483	0.423199500000003	123.159915
-34.247963	25.195524	123.737526	-13.838935	10.182014	123.059059	45.307926	-0.603064	122.7911	42.399223	40.714859	123.247063	43.8535745	20.0558975	123.0190815	-71.5314445	0.308130500000004	123.0990365
-33.405445	24.938061	123.379181	-13.73081	10.21025	123.180603	45.496544	-0.58164	123.330414	42.469803	40.733761	122.983131	43.9831735	20.0760605	123.1567725	-71.4447935	0.3444395	123.2044335
-32.449062	24.595333	123.077324	-13.597533	10.219819	123.313858	45.701672	-0.576491	123.942902	42.568558	40.711525	122.686172	44.135115	20.067517	123.314537	-71.330181	0.372120999999996	123.313179
-31.48374	24.290852	122.858772	-13.615654	10.285956	123.531853	45.907772	-0.602927	124.554611	42.673195	40.665192	122.437965	44.2904835	20.0311325	123.496288	-71.5217915	0.540779500000003	123.567418
-30.040928	23.905827	122.509697	-13.243079	10.119584	123.701599	46.222095	-0.653273	125.478973	42.893063	40.561951	122.181442	44.557579	19.954339	123.8302075	-71.043737	0.284828999999998	123.5729905
-28.999334	23.757822	122.291397	-13.093678	10.03502	123.818886	46.451836	-0.709074	126.078049	43.044968	40.49313	122.062851	44.748402	19.892028	124.07045	-70.935758	0.178011999999999	123.567322
-27.975262	23.648172	122.142265	-12.959904	9.948617	123.937759	46.648647	-0.769762	126.592949	43.177834	40.404472	122.019211	44.9132405	19.817355	124.30608	-70.8330485	0.0798790000000018	123.569438
-26.940138	23.624352	122.037399	-12.838811	9.858356	124.04673	46.804764	-0.826387	127.078865	43.349617	40.331581	122.056786	45.0771905	19.752597	124.5678255	-70.7548125	-0.0358850000000004	123.5256345
-25.879982	23.68379	121.96994	-12.716492	9.779416	124.130096	46.984749	-0.884151	127.480103	43.50565	40.278419	122.117569	45.2451995	19.697134	124.798836	-70.6781835	-0.138301999999999	123.461356
-24.909302	23.84886	121.915436	-12.611215	9.724065	124.217545	47.484585	-1.158878	127.615883	43.657276	40.215733	122.253464	45.5709305	19.5284275	124.9346735	-70.7933605	-0.0802975000000004	123.5004165
-23.870173	24.161098	121.860718	-12.511572	9.681104	124.275421	47.611198	-1.204329	127.839554	43.819927	40.190186	122.394356	45.7155625	19.4929285	125.116955	-70.7387065	-0.130720499999999	123.433887
-22.306801	24.731792	121.952713	-12.372602	9.622341	124.33419	47.758202	-1.276413	127.926323	44.034855	40.18021	122.667755	45.8965285	19.4518985	125.297039	-70.6417325	-0.207216500000001	123.371341
-21.30479	25.245676	122.049736	-12.28731	9.59762	124.349655	47.83358	-1.291667	127.895142	44.140358	40.203468	122.856094	45.986969	19.4559005	125.375618	-70.561589	-0.260660500000004	123.323692
-20.390875	25.832895	122.111687	-12.214005	9.594851	124.338219	47.899353	-1.269882	127.81675	44.248123	40.271366	123.072769	46.073738	19.500742	125.4447595	-70.501748	-0.311039999999998	123.2316785
-19.443655	26.543736	122.186493	-12.168941	9.616364	124.30912	47.943604	-1.205532	127.710793	44.315014	40.361916	123.32177	46.129309	19.578192	125.5162815	-70.467191	-0.345464	123.1019585
-18.444357	27.289948	122.289322	-12.127281	9.659104	124.27462	47.977142	-1.122507	127.597557	44.374195	40.48653	123.534241	46.1756685	19.6820115	125.565899	-70.4302305	-0.363803500000003	122.983341
-17.534224	28.120338	122.397972	-12.097717	9.723312	124.208534	47.678215	-0.849944	127.609634	44.416973	40.627178	123.746094	46.047594	19.888617	125.677864	-70.243028	-0.441993	122.739204
-16.705551	28.966846	122.474815	-12.098593	9.787494	124.132965	47.706093	-0.740042	127.371307	44.446594	40.758919	123.952675	46.0763435	20.0094385	125.661991	-70.2735295	-0.434450499999997	122.603939
-15.326341	30.338053	122.471687	-12.108805	9.900126	123.8862	47.692238	-0.574136	126.808868	44.460308	40.922985	124.130356	46.076273	20.1744245	125.469612	-70.293883	-0.374172499999997	122.302788
-14.503078	31.32835	122.519135	-12.125208	9.976829	123.654846	47.621773	-0.433841	126.296631	44.409664	41.03133	124.129974	46.0157185	20.2987445	125.2133025	-70.2661345	-0.345086499999997	122.0963895
-13.726537	32.284012	122.466698	-12.140868	10.066583	123.351982	47.571644	-0.259768	125.683533	44.350506	41.168728	124.117294	45.961075	20.45448	124.9004135	-70.242811	-0.321314000000001	121.8035505
-12.899876	33.29174	122.483002	-12.270932	10.228738	123.079765	47.486832	-0.066195	125.097427	44.287655	41.314106	124.108109	45.8872435	20.6239555	124.602768	-70.4291075	-0.166479500000001	121.556762
-12.030783	34.261921	122.548424	-12.242611	10.348131	122.758591	47.395187	0.147349	124.609711	44.25618	41.489021	124.135796	45.8256835	20.818185	124.3727535	-70.3109055	-0.121922999999999	121.1444285
-11.228563	35.253353	122.614708	-12.191482	10.470634	122.463676	47.330177	0.375549	124.161171	44.253597	41.690872	124.312233	45.791887	21.0332105	124.236702	-70.174851	-0.0919424999999983	120.69065
-10.446376	36.179935	122.833443	-12.151017	10.616166	122.22921	47.301506	0.575665	123.789848	44.26083	41.872036	124.525894	45.781168	21.2238505	124.157871	-70.083202	0.00848149999999848	120.300549
-9.116943	37.493359	123.263062	-11.931558	10.772672	121.94519	47.248737	0.857149	123.489807	44.339417	42.153797	124.936226	45.794077	21.505473	124.2130165	-69.657193	0.0398710000000015	119.6773635
-8.315896	38.333591	123.681412	-11.883062	10.949673	121.92614	47.294769	1.075291	123.463272	44.43018	42.357208	125.295197	45.8624745	21.7162495	124.3792345	-69.6285985	0.183096500000001	119.4730455
-7.506546	39.077099	124.019669	-11.940278	11.182961	121.977112	47.409077	1.286776	123.586121	44.517963	42.5998	125.661232	45.96352	21.943288	124.6236765	-69.844076	0.422633999999999	119.3305475
-6.665549	39.804977	124.294212	-11.876302	11.388278	121.959137	47.511326	1.528629	123.750069	44.592129	42.827427	126.029434	46.0517275	22.178028	124.8897515	-69.8043315	0.598527999999998	119.0285225
-5.810554	40.426296	124.479881	-11.791605	11.575666	121.933365	47.649132	1.739127	123.949707	44.664268	43.036747	126.355026	46.1567	22.387937	125.1523665	-69.73991	0.763394999999999	118.7143635
-4.687231	40.8307	124.548805	-11.69894	11.769391	121.935616	47.802517	1.930056	124.204254	44.74437	43.248783	126.63652	46.2734435	22.5894195	125.420387	-69.6713235	0.949362499999999	118.450845
-3.782682	41.264984	124.593521	-11.559668	11.931893	121.981682	47.983204	2.10573	124.460922	44.843761	43.457775	126.878448	46.4134825	22.7817525	125.669685	-69.5328185	1.0820335	118.293679
-2.566924	41.781017	124.76416	-11.328236	12.175788	122.10125	48.292614	2.337229	124.948296	45.012733	43.760708	127.246597	46.6526735	23.0489685	126.0974465	-69.3091455	1.3026075	118.1050535
-1.65922	42.044815	124.742065	-11.087348	12.288631	122.183441	48.513828	2.509361	125.324104	45.147705	43.945183	127.468071	46.8307665	23.227272	126.3960875	-69.0054625	1.34999	117.9707945
-0.779147	42.237259	124.846123	-10.936528	12.46075	122.307755	48.75985	2.675437	125.704086	45.304329	44.127441	127.734222	47.0320895	23.401439	126.719154	-68.9051455	1.520061	117.896356
0.03097	42.309429	124.942604	-10.760643	12.611249	122.383736	48.964386	2.81444	126.109245	45.443642	44.289795	127.981636	47.204014	23.5521175	127.0454405	-68.7253	1.6703805	117.7220315
0.92253	42.344196	124.964775	-10.519622	12.687482	122.39473	49.139076	2.92695	126.468536	45.582916	44.408886	128.253647	47.360996	23.667918	127.3610915	-68.40024	1.707046	117.4283685
1.670918	42.279591	125.028168	-10.312105	12.773185	122.420799	49.273243	3.030388	126.767441	45.717285	44.504559	128.554657	47.495264	23.7674735	127.661049	-68.119474	1.7788965	117.180549
2.397907	42.172161	125.081787	-10.118608	12.875594	122.440361	49.41642	3.087272	127.031349	45.881607	44.591709	128.808624	47.6490135	23.8394905	127.9199865	-67.8862295	1.9116975	116.9607355
3.395911	41.849529	125.282326	-9.858998	13.016012	122.490929	49.965725	3.015955	127.097176	46.109276	44.74807	129.154236	48.0375005	23.8820125	128.125706	-67.7554965	2.1500115	116.856152
4.148937	41.583855	125.307938	-9.698275	13.12114	122.53215	50.112022	3.126667	127.182198	46.24118	44.863922	129.279083	48.176601	23.9952945	128.2306405	-67.573151	2.2469855	116.8336595
4.7402	41.18401	125.441376	-9.590528	13.246775	122.577789	50.228809	3.257732	127.208961	46.364994	44.973751	129.366882	48.2969015	24.1157415	128.2879215	-67.4779575	2.3778085	116.8676565
5.380154	40.763103	125.442764	-9.494357	13.37146	122.610031	50.316204	3.400048	127.181885	46.451527	45.093769	129.368439	48.3838655	24.2469085	128.275162	-67.3725795	2.4960115	116.9449
5.899987	40.285675	125.400314	-9.42907	13.479313	122.6362	50.36438	3.52177	127.092407	46.519623	45.193413	129.280884	48.4420015	24.3575915	128.1866455	-67.3001415	2.6010345	117.0857545
6.369734	39.797932	125.357224	-9.391812	13.579257	122.629509	50.38702	3.624787	126.955292	46.565975	45.277359	129.164856	48.4764975	24.451073	128.060074	-67.2601215	2.707441	117.198944
6.870095	39.217033	125.228081	-9.377541	13.690031	122.620865	50.063057	3.887634	126.968781	46.581802	45.358086	129.012802	48.3224295	24.62286	127.9907915	-67.0775115	2.757202	117.2509385
7.667922	38.240551	124.984039	-9.355906	13.861328	122.626007	50.097973	4.033637	126.820465	46.584942	45.492123	128.775162	48.3414575	24.76288	127.7978135	-67.0532695	2.959776	117.4542005
8.174448	37.512497	124.779388	-9.328629	13.96568	122.66935	50.154549	4.13482	126.721252	46.612133	45.600567	128.555878	48.383341	24.8676935	127.638565	-67.040599	3.0636665	117.700135
8.577117	36.750824	124.613319	-9.316019	14.075875	122.744606	50.193329	4.243244	126.601028	46.630222	45.686005	128.304108	48.4117755	24.9646245	127.452568	-67.0438135	3.1871255	118.036644
9.004673	35.969948	124.477531	-9.286857	14.158675	122.848938	50.24836	4.286034	126.523659	46.65414	45.713722	128.056915	48.45125	24.999878	127.290287	-67.024964	3.317472	118.407589
9.218753	35.239975	124.41304	-9.243739	14.220935	122.983337	50.30027	4.301845	126.506134	46.691353	45.726715	127.815117	48.4958115	25.01428	127.1606255	-66.9832895	3.42759	118.8060485
9.679795	34.279568	124.304619	-9.22223	14.269029	123.136902	50.352905	4.315267	126.518806	46.751713	45.725452	127.603111	48.552309	25.0203595	127.0609585	-66.996769	3.5176985	119.2128455
10.074708	33.333988	124.222229	-9.157251	14.290349	123.243347	50.401402	4.300516	126.571129	46.808426	45.715218	127.454689	48.604914	25.007867	127.012909	-66.919416	3.572831	119.473785
10.779323	31.90797	124.170959	-9.119296	14.324602	123.399338	50.443058	4.260347	126.760361	46.907299	45.71508	127.384377	48.6751785	24.9877135	127.072369	-66.9137705	3.6614905	119.726307
11.233431	30.922995	124.191353	-9.095186	14.340896	123.482933	50.463306	4.187222	126.905479	46.940151	45.668106	127.468636	48.7017285	24.927664	127.1870575	-66.8921005	3.754128	119.7788085
11.690486	29.899809	124.30748	-9.096545	14.367763	123.584839	50.809216	3.940244	126.964806	46.986477	45.606335	127.639221	48.8978465	24.7732895	127.3020135	-67.0909365	3.9622365	119.8676645
12.108462	28.879246	124.463562	-9.12721	14.400133	123.697731	50.842403	3.840805	127.207314	47.027363	45.5298	127.894806	48.934883	24.6853025	127.55106	-67.189303	4.1149635	119.844402
12.61833	27.841431	124.541473	-9.147581	14.417106	123.807083	50.869144	3.759209	127.40564	47.030865	45.469563	128.158981	48.9500045	24.614386	127.7823105	-67.2451665	4.219826	119.8318555
13.067725	26.787809	124.663353	-9.18368	14.433125	123.886192	50.866585	3.741502	127.547836	47.032616	45.441158	128.35498	48.9496005	24.59133	127.951408	-67.3169605	4.27492	119.820976
13.504098	25.709486	124.718689	-9.217941	14.478271	123.93615	50.856823	3.791613	127.620125	47.006493	45.474651	128.49437	48.931658	24.633132	128.0572475	-67.36754	4.32341	119.8150525
14.157332	24.08453	124.670769	-9.278234	14.601157	123.996941	50.825031	3.874641	127.647659	46.971668	45.524723	128.537079	48.8983495	24.699682	128.092369	-67.4548175	4.502632	119.901513
14.597	22.945332	124.582764	-9.323446	14.695324	124.043129	50.775684	3.920882	127.674614	46.94611	45.562057	128.508408	48.860897	24.7414695	128.091511	-67.507789	4.6491785	119.994747
15.030125	21.800631	124.557243	-9.321466	14.777168	124.06282	50.735451	3.960793	127.708733	46.915524	45.580784	128.442261	48.8254875	24.7707885	128.075497	-67.4684195	4.7835475	120.050143
15.45862	20.666548	124.500046	-9.346365	14.867051	124.079956	50.701477	3.981111	127.784492	46.881031	45.608608	128.350586	48.791254	24.7948595	128.067539	-67.483984	4.9392425	120.092373
15.907568	19.500563	124.438408	-9.339787	14.91507	124.11261	50.665005	4.005712	127.917084	46.857323	45.615372	128.299194	48.761164	24.810542	128.108139	-67.440738	5.019598	120.117081
16.353144	18.242527	124.484482	-9.346116	14.934698	124.180428	50.65617	4.002381	128.135635	46.829567	45.622791	128.268188	48.7428685	24.812586	128.2019115	-67.4351005	5.05681	120.1589445
16.747604	17.027565	124.493454	-9.341679	14.92162	124.246597	50.639194	4.001278	128.381943	46.786228	45.620014	128.280167	48.712711	24.810646	128.331055	-67.396069	5.032594	120.162139
17.364578	15.170118	124.657349	-9.346879	14.865801	124.401283	50.555058	4.014122	128.813919	46.73402	45.623138	128.394348	48.644539	24.81863	128.6041335	-67.338297	4.912972	120.1984325
17.76499	13.846935	124.839661	-9.333158	14.789856	124.528107	50.491478	4.001079	129.135361	46.704556	45.609108	128.552643	48.598017	24.8050935	128.844002	-67.264333	4.7746185	120.212212
18.14419	12.596837	125.055267	-9.333697	14.710241	124.668739	50.420933	3.967555	129.518661	46.692936	45.55711	128.767853	48.5569345	24.7623325	129.143257	-67.2243285	4.6581495	120.194221
18.531158	11.341994	125.24601	-9.321632	14.594491	124.800179	50.37949	3.926683	129.921448	46.663605	45.505959	129.018387	48.5215475	24.716321	129.4699175	-67.1648115	4.472661	120.1304405
18.872177	10.057795	125.528885	-9.321902	14.500296	124.928734	50.316441	3.899596	130.405151	46.607342	45.448685	129.274368	48.4618915	24.6741405	129.8397595	-67.1056955	4.3264515	120.0177085
19.210615	8.774343	125.895821	-9.29393	14.39747	125.054573	50.265671	3.876047	130.97789	46.569881	45.400959	129.54541	48.417776	24.638503	130.26165	-67.005636	4.156437	119.847496
19.485954	7.542531	126.299377	-9.277634	14.299011	125.202919	50.244186	3.824382	131.622437	46.522148	45.352127	129.817902	48.383167	24.5882545	130.7201695	-66.938435	4.0097675	119.6856685
20.11928	5.512566	126.895782	-9.213167	14.122375	125.481155	50.236423	3.697516	132.676559	46.804306	45.110245	130.150391	48.5203645	24.4038805	131.413475	-66.9466985	3.8408695	119.548835
20.294725	4.264042	127.479973	-9.346196	14.062764	125.842873	50.242508	3.58429	133.401459	46.809586	45.019974	130.475723	48.526047	24.302132	131.938591	-67.218439	3.823396	119.747155
20.393579	3.090147	128.050552	-9.073173	13.76574	125.977982	50.301914	3.438312	134.07045	46.851669	44.910488	130.785233	48.5767915	24.1744	132.4278415	-66.7231375	3.35708	119.5281225
20.461897	1.973058	128.542404	-9.029366	13.571037	126.251266	50.379913	3.294241	134.594757	46.892342	44.810341	131.036819	48.6361275	24.052291	132.815788	-66.6948595	3.089783	119.686744
20.485369	0.865628	128.870132	-8.991332	13.362702	126.463081	50.481831	3.193047	134.930176	46.934914	44.718243	131.205093	48.7083725	23.955645	133.0676345	-66.6910365	2.769759	119.8585275
20.437027	-0.206732	129.076569	-8.698389	13.034587	126.522995	50.557472	3.15842	135.053513	46.968414	44.662567	131.276047	48.762943	23.9104935	133.16478	-66.159721	2.1586805	119.88121
20.377245	-1.207484	129.088181	-8.635478	12.886646	126.564369	50.626774	3.178625	135.02388	46.987629	44.6618	131.286591	48.8072015	23.9202125	133.1552355	-66.0781575	1.8530795	119.9735025
20.202728	-2.54917	128.899338	-8.569444	12.737304	126.560356	50.694859	3.256519	134.794739	46.973038	44.719196	131.245285	48.8339485	23.9878575	133.020012	-65.9728365	1.4867505	120.1007
20.002289	-3.403493	128.722839	-8.56726	12.678979	126.540779	50.693184	3.334651	134.605591	46.919106	44.785065	131.236191	48.806145	24.059858	132.920891	-65.940665	1.2981	120.160667
19.734882	-4.241888	128.581406	-8.588855	12.636762	126.536224	50.632713	3.440636	134.482391	46.845043	44.875019	131.255508	48.738878	24.1578275	132.8689495	-65.916588	1.1156965	120.2034985
19.418007	-5.033427	128.520798	-8.621344	12.618023	126.545097	50.596367	3.525268	134.447571	46.767025	44.980606	131.317764	48.681696	24.252937	132.8826675	-65.924384	0.983109000000002	120.2075265
19.026859	-5.740083	128.506348	-8.670624	12.605747	126.578903	50.540073	3.565309	134.456558	46.691132	45.026634	131.370728	48.6156025	24.2959715	132.913643	-65.9568505	0.915522499999998	120.244163
18.610247	-6.450505	128.513718	-8.758873	12.577477	126.624207	50.447464	3.550826	134.483551	46.638477	45.023254	131.367844	48.5429705	24.28704	132.9256975	-66.0607165	0.867913999999999	120.3227165
18.102901	-7.140944	128.516541	-8.834109	12.541296	126.649872	50.358803	3.496714	134.494095	46.584637	44.964146	131.34288	48.47172	24.23043	132.9184875	-66.139938	0.852162000000003	120.3812565
17.183424	-8.170201	128.592926	-8.937643	12.469619	126.678558	50.280457	3.395112	134.529663	46.515442	44.857674	131.234543	48.3979495	24.126393	132.882103	-66.2732355	0.812844999999999	120.475013
16.568001	-8.813603	128.68454	-9.006467	12.420232	126.695648	50.232231	3.350117	134.523697	46.455845	44.824444	131.123032	48.344038	24.0872805	132.8233645	-66.356972	0.753183500000002	120.5679315
15.930443	-9.386568	128.692001	-9.073284	12.369149	126.722694	50.172256	3.327354	134.4646	46.348862	44.78223	130.979248	48.260559	24.054792	132.721924	-66.407127	0.683506000000001	120.723464
15.292689	-9.939593	128.702591	-9.145335	12.280968	126.763092	50.123596	3.305964	134.412598	46.232502	44.732822	130.85585	48.178049	24.019393	132.634224	-66.468719	0.542542999999998	120.89196
14.524625	-10.448365	128.714676	-9.19875	12.165146	126.821838	50.099213	3.258526	134.389191	46.132179	44.685356	130.789978	48.115696	23.971941	132.5895845	-66.513196	0.358350999999999	121.0540915
13.701932	-10.920128	128.738007	-9.237861	12.00872	126.890442	50.090683	3.18401	134.366623	46.042362	44.610405	130.764832	48.0665225	23.8972075	132.5657275	-66.5422445	0.1202325	121.2151565
12.871951	-11.396423	128.77356	-9.297924	11.851033	126.968407	50.073059	3.084856	134.346008	45.970749	44.509411	130.764145	48.021904	23.7971335	132.5550765	-66.617752	-0.0950675000000025	121.3817375
11.584769	-11.965787	128.736145	-9.374184	11.637432	127.068153	50.019245	2.931799	134.362946	45.870926	44.348347	130.833755	47.9450855	23.640073	132.5983505	-66.6934535	-0.365208999999997	121.5379555
10.753584	-12.350531	128.71048	-9.419756	11.521169	127.138565	49.988209	2.82645	134.373993	45.818806	44.254341	130.925827	47.9035075	23.5403955	132.64991	-66.7430195	-0.498057499999998	121.62722
9.798529	-12.683924	128.641922	-9.48889	11.412888	127.211319	49.934311	2.690791	134.384521	45.774002	44.142967	131.035233	47.8541565	23.416879	132.709877	-66.8319365	-0.591102999999997	121.712761
8.801252	-13.003129	128.574646	-9.539881	11.330147	127.306282	49.875099	2.531086	134.373886	45.75238	44.007713	131.135788	47.8137395	23.2693995	132.754837	-66.8935015	-0.609105500000002	121.857727
7.772746	-13.281502	128.562881	-9.603686	11.26204	127.417961	49.810478	2.364937	134.360153	45.756851	43.866615	131.269028	47.7836645	23.115776	132.8145905	-66.9910365	-0.591695999999999	122.0213315
6.791903	-13.502603	128.543732	-9.642057	11.221822	127.550888	49.76453	2.225758	134.369141	45.776543	43.755829	131.394867	47.7705365	22.9907935	132.882004	-67.0546505	-0.5471495	122.219772
5.79707	-13.76703	128.492294	-9.692512	11.200203	127.701439	49.742378	2.100791	134.360535	45.815262	43.644238	131.528	47.77882	22.8725145	132.9442675	-67.163844	-0.472108500000001	122.4586105
4.166389	-14.100986	128.412903	-9.7413	11.174356	127.896332	49.69437	1.907382	134.323914	45.861732	43.481827	131.646622	47.778051	22.6946045	132.985268	-67.260651	-0.345892500000001	122.807396
3.050604	-14.306717	128.430573	-9.749336	11.148806	128.001053	49.669735	1.799296	134.2724	45.882233	43.368042	131.677292	47.775984	22.583669	132.974846	-67.274656	-0.286057	123.02726
1.976367	-14.473303	128.433914	-9.768052	11.106495	128.0896	49.651794	1.697598	134.25383	45.893147	43.270504	131.681961	47.7724705	22.484051	132.9678955	-67.3085745	-0.271061	123.2113045
0.856077	-14.645301	128.455017	-9.794494	11.068025	128.182709	49.651775	1.613817	134.25621	45.901646	43.179302	131.640808	47.7767105	22.3965595	132.948509	-67.3656985	-0.260509499999998	123.416909
-0.34439	-14.788337	128.555725	-9.81625	11.030618	128.272705	49.653912	1.533641	134.271408	45.882343	43.101498	131.566284	47.7681275	22.3175695	132.918846	-67.4006275	-0.2563335	123.626564
-1.555027	-14.908732	128.738785	-9.852143	10.992168	128.36586	49.629581	1.457085	134.287338	45.864059	43.031685	131.456299	47.74682	22.244385	132.8718185	-67.451106	-0.260049000000002	123.8599015
-2.72941	-14.998786	128.889343	-9.921164	10.928876	128.495392	49.606205	1.374475	134.293747	45.808765	42.932674	131.330734	47.707485	22.1535745	132.8122405	-67.549813	-0.295822499999996	124.1785435
-4.575843	-15.096699	129.174789	-10.028116	10.826602	128.725677	49.530556	1.241076	134.347687	45.704754	42.781578	131.171509	47.617655	22.011327	132.759598	-67.673887	-0.358123000000003	124.691756
-5.823676	-15.132735	129.447922	-10.065189	10.776226	128.903442	49.491016	1.184973	134.417175	45.644779	42.704739	131.136917	47.5678975	21.944856	132.777046	-67.6982755	-0.392403999999999	125.029838
-7.082306	-15.094783	129.695923	-10.119447	10.740965	129.123093	49.453835	1.137513	134.500244	45.603409	42.654217	131.099838	47.528622	21.895865	132.800041	-67.767516	-0.413935000000002	125.446145
-8.30032	-15.071619	129.904388	-10.185744	10.719876	129.345627	49.403919	1.091867	134.536774	45.563267	42.622528	131.074692	47.483593	21.8571975	132.805733	-67.855081	-0.417445500000003	125.885521
-9.576815	-14.97674	130.080811	-10.26083	10.686832	129.580719	49.334988	1.026062	134.537201	45.504578	42.569508	131.06366	47.419783	21.797785	132.8004305	-67.941443	-0.424121	126.3610075
-10.873917	-14.84072	130.253387	-10.347716	10.6425	129.805023	49.278484	0.966615	134.533554	45.451115	42.529373	131.078751	47.3647995	21.747994	132.8061525	-68.0602315	-0.462993999999998	126.8038935
-12.128525	-14.656547	130.316681	-10.458344	10.568666	130.008575	49.215096	0.907249	134.482697	45.388802	42.51329	131.123734	47.301949	21.7102695	132.8032155	-68.218637	-0.572937499999998	127.2139345
-14.016544	-14.348298	130.289413	-10.644512	10.492531	130.228607	49.043758	0.854159	134.285583	45.230103	42.511589	131.160263	47.1369305	21.682874	132.722923	-68.4259545	-0.697812000000003	127.734291
-15.302682	-14.092429	130.280289	-10.780536	10.468204	130.338882	48.93317	0.867345	134.138428	45.108376	42.555016	131.19928	47.020773	21.7111805	132.668854	-68.581845	-0.774772500000001	128.00891
-16.55492	-13.798882	130.237778	-10.891718	10.473557	130.433334	48.823383	0.908749	133.991608	44.995605	42.616982	131.261017	46.909494	21.7628655	132.6263125	-68.69293	-0.815751500000001	128.2403555
-17.766018	-13.513088	130.176773	-11.000257	10.504586	130.536575	48.728592	0.935547	133.843384	44.892971	42.666779	131.323059	46.8107815	21.801163	132.5832215	-68.8112955	-0.791990999999999	128.4899285
-18.993299	-13.148752	130.135345	-11.087723	10.525725	130.632431	48.633911	0.97309	133.704086	44.808495	42.707355	131.372452	46.721203	21.8402225	132.538269	-68.896649	-0.7887725	128.726593
-20.267197	-12.783835	130.202942	-11.167525	10.56194	130.736588	48.537487	1.016483	133.597107	44.733433	42.761162	131.432648	46.63546	21.8888225	132.5148775	-68.97051	-0.7649425	128.9582985
-21.415516	-12.41585	130.240494	-11.218462	10.581855	130.835419	48.459156	1.06212	133.475372	44.659863	42.800343	131.486328	46.5595095	21.9312315	132.48085	-68.9964335	-0.767521500000001	129.189988
-23.136286	-11.851548	130.321671	-11.312585	10.614863	130.991806	48.33107	1.088741	133.385498	44.567688	42.827507	131.546143	46.449379	21.958124	132.4658205	-69.074549	-0.728397999999999	129.5177915
-24.276081	-11.493418	130.461594	-11.381524	10.618721	131.096069	48.277779	1.065618	133.369476	44.510574	42.828514	131.59613	46.3941765	21.947066	132.482803	-69.1572245	-0.709623999999998	129.709335
-25.379827	-11.140709	130.554749	-11.443307	10.609993	131.18866	48.232441	1.037333	133.375519	44.453026	42.802765	131.64061	46.3427335	21.920049	132.5080645	-69.2293475	-0.700063	129.8692555
-26.414036	-10.820593	130.64975	-11.494617	10.577564	131.287735	48.193211	1.001728	133.395615	44.404747	42.771603	131.665863	46.298979	21.8866655	132.530739	-69.288213	-0.731537499999998	130.044731
-27.46287	-10.43497	130.781433	-11.564298	10.53723	131.379166	48.16898	0.959272	133.439529	44.339634	42.738976	131.663864	46.254307	21.849124	132.5516965	-69.382903	-0.774664000000001	130.2066355
-28.473579	-10.040319	130.958862	-11.62219	10.503201	131.468613	48.142933	0.919805	133.51149	44.282269	42.694099	131.657059	46.212601	21.806952	132.5842745	-69.456981	-0.800549999999998	130.3529515
-29.470285	-9.665898	131.109482	-11.670009	10.471796	131.538651	48.123234	0.86985	133.640442	44.245029	42.658421	131.64032	46.1841315	21.7641355	132.640381	-69.5241495	-0.820543499999999	130.436921
-30.845636	-9.087677	131.270569	-11.741513	10.431775	131.588562	48.096581	0.795653	133.840958	44.185482	42.590652	131.539597	46.1410315	21.6931525	132.6902775	-69.6240575	-0.8296025	130.4868465
-31.75547	-8.62567	131.348145	-11.766588	10.391349	131.580856	48.092922	0.735921	133.953476	44.15062	42.526657	131.451599	46.121771	21.631289	132.7025375	-69.654947	-0.848590999999999	130.4591745
-32.647629	-8.134945	131.478775	-11.805198	10.340979	131.590683	48.07988	0.669133	134.035843	44.118141	42.458294	131.352219	46.0990105	21.5637135	132.694031	-69.7094065	-0.881755500000001	130.487335
-33.507477	-7.65928	131.561371	-11.84261	10.287957	131.613571	48.068485	0.587278	134.101028	44.087975	42.380592	131.263641	46.07823	21.483935	132.6823345	-69.76345	-0.908020999999998	130.5448075
-34.319515	-7.167557	131.645081	-11.88197	10.223537	131.664719	48.040321	0.522812	134.12149	44.054638	42.304813	131.174408	46.0474795	21.4138125	132.647949	-69.8114195	-0.966738500000002	130.681489
-35.102001	-6.594496	131.71434	-11.914333	10.15877	131.711197	48.002899	0.482063	134.121948	44.028877	42.246498	131.101517	46.015888	21.3642805	132.6117325	-69.844554	-1.0467405	130.8106615
-35.825378	-5.945541	131.746643	-11.911596	10.10202	131.753571	47.991386	0.444931	134.115952	44.013523	42.207165	131.049789	46.0024545	21.326048	132.5828705	-69.8256465	-1.122008	130.9242715
-36.924648	-4.994092	131.826477	-11.914561	10.034392	131.795792	48.01025	0.410641	134.09552	43.990578	42.1619	131.005386	46.000414	21.2862705	132.550453	-69.829536	-1.2174865	131.041131
-37.599308	-4.337392	131.786072	-11.919603	9.995525	131.799286	48.017818	0.398637	134.083511	43.973831	42.148487	130.997299	45.9958245	21.273562	132.540405	-69.8350305	-1.282512	131.058167
-38.256145	-3.599604	131.7491	-11.932321	9.963484	131.790359	48.019756	0.391745	134.079712	43.948483	42.142857	130.985901	45.9841195	21.267301	132.5328065	-69.8487615	-1.340333	131.0479115
-38.88242	-2.793467	131.720093	-11.950583	9.94589	131.780899	48.026478	0.382189	134.093262	43.918266	42.140572	130.962784	45.972372	21.2613805	132.528023	-69.873538	-1.3696005	131.033775
-39.504711	-1.996955	131.711075	-11.973866	9.936313	131.764679	48.01804	0.380474	134.114212	43.889507	42.138397	130.91153	45.9537735	21.2594355	132.512871	-69.9015055	-1.3868095	131.016487
-40.082108	-1.17411	131.667084	-12.015043	9.918924	131.739136	47.982712	0.37337	134.103058	43.829296	42.124485	130.838943	45.906004	21.2489275	132.4710005	-69.93609	-1.4110795	131.0072715
-40.655594	-0.300968	131.659912	-12.076557	9.883748	131.727905	47.915195	0.364641	134.040802	43.738819	42.096272	130.725922	45.827007	21.2304565	132.383362	-69.980121	-1.4629605	131.072448
-41.402218	1.102436	131.77243	-12.184281	9.827993	131.726425	47.761021	0.346836	133.876343	43.564869	42.049187	130.459625	45.662945	21.1980115	132.167984	-70.031507	-1.5420255	131.284866
-41.913116	2.092532	131.865234	-12.295362	9.818392	131.732361	47.633755	0.360103	133.688934	43.400974	42.041023	130.232574	45.5173645	21.200563	131.960754	-70.1080885	-1.563779	131.503968
-42.403095	3.092591	131.966095	-12.389724	9.816395	131.747757	47.499657	0.402819	133.472397	43.248402	42.046635	130.059845	45.3740295	21.224727	131.766121	-70.1534775	-1.591937	131.729393
-42.801441	4.114188	132.011078	-12.482757	9.807019	131.781464	47.434071	0.418316	133.329193	43.114914	42.052361	129.940033	45.2744925	21.2353385	131.634613	-70.2400065	-1.6213005	131.928315
-43.19352	5.199152	132.114822	-12.579931	9.796432	131.839035	47.422523	0.405373	133.246628	43.023464	42.064106	129.920792	45.2229935	21.2347395	131.58371	-70.3828555	-1.6418755	132.09436
-43.558918	6.349582	132.134872	-12.665568	9.767231	131.897324	47.400253	0.371887	133.165009	42.967983	42.058578	129.961411	45.184118	21.2152325	131.56321	-70.515254	-1.6807705	132.231438
-43.877686	7.498075	132.134827	-12.769211	9.721115	131.932922	47.360615	0.316403	133.040756	42.884178	42.034618	130.013214	45.1223965	21.1755105	131.526985	-70.6608185	-1.7332805	132.338859
-44.239719	9.248634	132.185013	-12.987958	9.669782	131.933853	47.204006	0.279974	132.700775	42.735889	42.05093	130.034241	44.9699475	21.165452	131.367508	-70.9458635	-1.825888	132.500198
-44.467583	10.475065	132.217041	-13.161455	9.623371	131.883743	47.078873	0.267497	132.347107	42.599468	42.053005	130.010361	44.8391705	21.160251	131.178734	-71.1620805	-1.913509	132.588752
-44.618343	11.686214	132.200546	-13.330436	9.604511	131.789368	46.966827	0.275428	131.959793	42.411167	42.07851	129.954453	44.688997	21.176969	130.957123	-71.349869	-1.967947	132.621613
-44.714088	12.924644	132.13205	-13.498445	9.592277	131.667786	46.819927	0.341682	131.539474	42.241676	42.143864	129.865692	44.5308015	21.242773	130.702583	-71.5276915	-2.058219	132.632989
-44.739529	14.168159	132.165375	-13.664265	9.591434	131.508179	46.628197	0.418701	131.051086	42.062302	42.198627	129.803589	44.3452495	21.308664	130.4273375	-71.6737795	-2.125796	132.5890205
-44.688499	15.409653	132.130844	-13.813013	9.609982	131.329025	46.451263	0.476147	130.607758	41.864021	42.225475	129.719574	44.157642	21.350811	130.163666	-71.783668	-2.130847	132.494384
-44.528942	16.62405	132.064499	-13.909019	9.634099	131.172455	46.313988	0.544148	130.307587	41.741772	42.282887	129.728607	44.02788	21.4135175	130.018097	-71.845918	-2.1453195	132.326813
-44.213448	18.46563	132.029007	-13.996838	9.681742	130.998444	46.214108	0.622084	130.045944	41.684143	42.373592	129.888855	43.9491255	21.497838	129.9673995	-71.9428015	-2.134354	132.0294885
-43.89854	19.636852	131.99118	-14.055151	9.700156	130.897491	46.188087	0.632184	129.935486	41.641487	42.389717	129.992798	43.914787	21.5109505	129.964142	-72.025089	-2.1106385	131.83084
-43.49197	20.785168	131.872421	-14.097571	9.689472	130.810745	46.158077	0.62741	129.879181	41.603306	42.383442	130.118301	43.8806915	21.505426	129.998741	-72.0758335	-2.126482	131.622749
-43.112427	21.884703	131.889725	-14.156731	9.651011	130.772232	46.149002	0.617689	129.878876	41.577614	42.394657	130.250366	43.863308	21.506173	130.064621	-72.17677	-2.204151	131.479843
-42.633526	22.958122	131.952255	-14.212661	9.619163	130.761551	46.134468	0.601681	129.861954	41.542156	42.400829	130.340881	43.838312	21.501255	130.1014175	-72.263634	-2.262929	131.4216845
-42.021954	23.942822	131.987152	-14.27564	9.58931	130.766754	46.073566	0.577023	129.823929	41.469486	42.35952	130.415466	43.771526	21.4682715	130.1196975	-72.322806	-2.2896515	131.4138105
-41.479588	24.95063	132.069962	-14.327319	9.517579	130.793777	46.019371	0.557579	129.806107	41.4105	42.328217	130.47049	43.7149355	21.442898	130.1382985	-72.3695735	-2.40774	131.4492555
-40.452469	26.310841	132.242767	-14.343437	9.433265	130.862885	46.040775	0.505021	129.876129	41.397335	42.287128	130.659836	43.719055	21.3960745	130.2679825	-72.405929	-2.5295445	131.4577875
-39.627819	27.14163	132.296402	-14.342232	9.365226	130.899506	46.114342	0.454476	129.967255	41.402126	42.250629	130.816849	43.758234	21.3525525	130.392052	-72.442698	-2.6221005	131.40696
-38.858307	27.97282	132.327026	-14.353434	9.323331	130.931458	46.130028	0.413701	130.021713	41.396919	42.218285	130.917511	43.7634735	21.315993	130.469612	-72.4703415	-2.669331	131.393304
-37.969204	28.702894	132.390182	-14.377977	9.280692	130.945618	46.117756	0.401685	130.034744	41.379543	42.201927	130.990295	43.7486495	21.301806	130.5125195	-72.5046035	-2.740422	131.3787165
-37.089104	29.40447	132.41301	-14.397753	9.247928	130.937302	46.119232	0.404441	130.048126	41.34803	42.202396	131.069916	43.733631	21.3034185	130.559021	-72.529137	-2.8075625	131.315583
-36.050354	30.041985	132.32019	-14.413359	9.217009	130.912262	46.161072	0.401478	130.082718	41.324841	42.218365	131.137222	43.7429565	21.3099215	130.60997	-72.5696745	-2.8759035	131.214554
-35.076694	30.633152	132.302322	-14.430897	9.19658	130.874359	46.207134	0.393441	130.106094	41.311352	42.230968	131.199951	43.759243	21.3122045	130.6530225	-72.621037	-2.9190445	131.0956955
-33.495239	31.425671	132.232742	-14.470722	9.192891	130.806702	46.22179	0.400904	130.09111	41.268723	42.244011	131.223297	43.7452565	21.3224575	130.6572035	-72.6867005	-2.9366755	130.9562005
-32.342686	31.870197	132.095474	-14.507792	9.189569	130.733246	46.205471	0.404782	130.072647	41.232517	42.244095	131.204788	43.718994	21.3244385	130.6387175	-72.734578	-2.9453005	130.8277745
-31.184378	32.270161	132.005966	-14.507397	9.198455	130.669144	46.197132	0.389616	130.077942	41.220055	42.223797	131.206924	43.7085935	21.3067065	130.642433	-72.7233875	-2.9097965	130.695855
-29.994619	32.60046	131.905472	-14.516899	9.188763	130.61525	46.215176	0.352987	130.149109	41.237415	42.198147	131.208664	43.7262955	21.275567	130.6788865	-72.7600935	-2.898041	130.5516135
-28.729912	32.887562	131.780472	-14.520802	9.14112	130.56691	46.250813	0.278989	130.275818	41.273453	42.156891	131.215744	43.762133	21.21794	130.745781	-72.803737	-2.9357	130.388039
-27.433664	33.108505	131.533386	-14.507885	9.134168	130.499329	46.298286	0.201799	130.422226	41.315392	42.116917	131.220825	43.806839	21.159358	130.8215255	-72.822609	-2.891022	130.1771325
-26.110399	33.289192	131.374695	-14.503245	9.128818	130.475815	46.364147	0.139952	130.614883	41.354401	42.088272	131.221405	43.859274	21.114112	130.918144	-72.865764	-2.856476	130.033486
-24.08666	33.443375	131.093185	-14.481093	9.125927	130.456284	46.501514	0.056414	131.005066	41.439785	42.045498	131.305405	43.9706495	21.050956	131.1552355	-72.9328355	-2.799102	129.7573325
-22.678921	33.506878	130.867859	-14.451764	9.112215	130.453186	46.636478	0.009679	131.345673	41.509228	42.046356	131.424225	44.072853	21.0280175	131.384949	-72.976381	-2.8035875	129.521423
-21.270914	33.493187	130.760574	-14.413446	9.099191	130.457764	46.809273	-0.037014	131.742249	41.617645	42.064426	131.672989	44.213459	21.013706	131.707619	-73.040351	-2.815324	129.207909
-19.869249	33.468826	130.734253	-14.374002	9.118707	130.483429	47.029526	-0.067104	132.198746	41.752064	42.12846	132.025436	44.390795	21.030678	132.112091	-73.138799	-2.793264	128.854767
-18.442995	33.396393	130.725891	-14.325134	9.168055	130.558151	47.261002	-0.078545	132.676025	41.91663	42.19907	132.418655	44.588816	21.0602625	132.54734	-73.239084	-2.7241525	128.568962
-17.009851	33.303162	130.871445	-14.283204	9.23225	130.64679	47.49638	-0.076855	133.119614	42.111019	42.275509	132.850189	44.8036995	21.099327	132.9849015	-73.3701075	-2.634827	128.3086785
-15.617652	33.184273	131.070068	-14.227443	9.33151	130.764191	47.677551	-0.068448	133.493805	42.289864	42.331108	133.232635	44.9837075	21.13133	133.36322	-73.4385935	-2.46831	128.165162
-13.55372	32.862381	131.362686	-14.161561	9.464345	130.924255	47.873878	-0.033849	133.864487	42.521492	42.405437	133.639816	45.197685	21.185794	133.7521515	-73.520807	-2.257104	128.0963585
-12.223224	32.603821	131.537491	-14.11558	9.553219	130.997818	47.928768	0.006448	133.961731	42.61684	42.439583	133.80043	45.272804	21.2230155	133.8810805	-73.503964	-2.1165775	128.1145555
-10.926188	32.296135	131.631714	-14.065139	9.608745	131.020859	47.979946	0.025055	133.99472	42.690628	42.454578	133.872116	45.335287	21.2398165	133.933418	-73.465565	-2.0223265	128.1083
-9.64185	31.916649	131.651566	-14.009857	9.663936	131.015045	48.028835	0.029521	133.991592	42.78986	42.465351	133.882599	45.4093475	21.247436	133.9370955	-73.4290615	-1.919564	128.0929945
-8.359214	31.518349	131.653275	-13.960117	9.710027	131.004196	48.075222	0.03479	133.970825	42.861313	42.464138	133.832474	45.4682675	21.249464	133.9016495	-73.3885015	-1.82941	128.1067425
-7.14284	31.065777	131.615204	-13.924928	9.755636	130.992065	48.097969	0.027315	133.935196	42.921135	42.438179	133.763184	45.509552	21.232747	133.84919	-73.359408	-1.721475	128.13494
-5.956709	30.532213	131.536392	-13.905319	9.815616	130.997375	48.110172	0.009418	133.950104	42.9772	42.414886	133.695572	45.543686	21.212152	133.822838	-73.354324	-1.58092	128.171912
-4.158661	29.704317	131.568512	-13.880618	9.92161	131.069412	48.156906	0.005331	134.117767	43.07906	42.418854	133.66597	45.617983	21.2120925	133.8918685	-73.379219	-1.3688725	128.2469555
-3.064471	29.103592	131.649307	-13.890603	10.015323	131.185043	48.212997	0.006828	134.337143	43.165222	42.437042	133.749069	45.6891095	21.221935	134.043106	-73.4703155	-1.191289	128.32698
-1.974127	28.42334	131.746475	-13.879148	10.116701	131.327362	48.321457	0.020863	134.627899	43.272076	42.46217	133.89476	45.7967665	21.2415165	134.2613295	-73.5550625	-1.0081145	128.3933945
-0.896115	27.726688	131.96553	-13.890871	10.218863	131.506226	48.448238	0.047843	134.986023	43.401382	42.484814	134.078323	45.92481	21.2663285	134.532173	-73.706552	-0.828602499999999	128.480279
0.090403	27.009109	132.213318	-13.883596	10.340384	131.692841	48.577229	0.108592	135.31366	43.537971	42.503872	134.272736	46.0576	21.306232	134.793198	-73.824792	-0.625464000000001	128.592484
1.048183	26.259247	132.444916	-13.858759	10.457201	131.857941	48.687813	0.138041	135.593277	43.664829	42.539108	134.448059	46.176321	21.3385745	135.020668	-73.893839	-0.424172500000001	128.695214
1.984187	25.479668	132.559113	-13.842635	10.574444	132	48.814842	0.172069	135.804779	43.780369	42.574818	134.584076	46.2976055	21.3734435	135.1944275	-73.9828755	-0.224555500000001	128.8055725
3.251724	24.294155	132.780273	-13.776748	10.712269	132.125565	48.919247	0.206018	135.996765	43.966286	42.604046	134.723068	46.4427665	21.405032	135.3599165	-73.9962625	0.0195059999999998	128.8912135
4.058027	23.481657	132.86557	-13.732642	10.786224	132.163757	48.942993	0.196777	136.066696	44.068485	42.606976	134.802948	46.505739	21.4018765	135.434822	-73.971023	0.170571500000001	128.892692
4.831407	22.588795	132.911942	-13.721786	10.878548	132.229156	48.964584	0.191899	136.104797	44.146912	42.605015	134.849243	46.555748	21.398457	135.47702	-73.99932	0.358639	128.981292
5.506925	21.708549	133.036942	-13.731887	10.963038	132.306931	48.95607	0.200341	136.151779	44.206924	42.628677	134.924957	46.581497	21.414509	135.538368	-74.045271	0.511566999999996	129.075494
6.119747	20.80555	133.177246	-13.73204	11.050975	132.418747	48.937603	0.21842	136.199387	44.268887	42.650997	135.020493	46.603245	21.4347085	135.60994	-74.067325	0.667241499999999	129.227554
6.688963	19.891638	133.341431	-13.767905	11.167203	132.55864	48.93845	0.238842	136.266144	44.319828	42.668148	135.131317	46.629139	21.453495	135.6987305	-74.164949	0.880911000000001	129.4185495
7.240201	18.893541	133.412003	-13.784851	11.279642	132.695908	48.949146	0.257624	136.360458	44.365639	42.694481	135.204651	46.6573925	21.4760525	135.7825545	-74.2270945	1.0832315	129.6092615
7.893296	17.457701	133.564407	-13.800611	11.471033	132.848648	48.974934	0.333819	136.418442	44.429893	42.740185	135.244431	46.7024135	21.537002	135.8314365	-74.3036355	1.405064	129.8658595
8.280361	16.464771	133.567871	-13.786713	11.601416	132.882172	48.989769	0.3977	136.421799	44.461823	42.777779	135.18364	46.725796	21.5877395	135.8027195	-74.299222	1.6150925	129.9616245
8.6479	15.391665	133.448761	-13.764836	11.728258	132.863861	49.009464	0.467135	136.401123	44.503845	42.830547	135.084335	46.7566545	21.648841	135.742729	-74.2863265	1.807675	129.984993
8.93856	14.335421	133.380112	-13.717824	11.839016	132.79425	49.029194	0.543591	136.382202	44.570587	42.874493	134.949585	46.7998905	21.709042	135.6658935	-74.2355385	1.96899	129.9226065
9.172716	13.304276	133.272781	-13.658227	11.950151	132.700226	49.077141	0.598224	136.422073	44.614876	42.9105	134.825409	46.8460085	21.754362	135.623741	-74.1624625	2.14594	129.776711
9.368322	12.236941	133.23204	-13.620749	12.057231	132.602066	49.148411	0.626093	136.527069	44.684212	42.951454	134.73822	46.9163115	21.7887735	135.6326445	-74.1578095	2.3256885	129.5714875
9.529729	11.116854	133.154282	-13.577568	12.164053	132.513535	49.249725	0.641272	136.708481	44.752377	42.993347	134.689148	47.001051	21.8173095	135.6988145	-74.156187	2.5107965	129.3282555
9.618166	9.549047	133.214279	-13.52937	12.288047	132.424316	49.38525	0.663154	136.984772	44.842876	43.054218	134.611649	47.114063	21.858686	135.7982105	-74.172803	2.717408	129.0504215
9.594801	8.472239	133.249603	-13.49356	12.347106	132.401108	49.42107	0.673306	137.104416	44.89238	43.067787	134.53479	47.156725	21.8705465	135.819603	-74.143845	2.8236655	128.982613
9.517337	7.38715	133.271759	-13.469543	12.37483	132.426208	49.432693	0.682575	137.167007	44.945812	43.065208	134.446686	47.1892525	21.8738915	135.8068465	-74.1283385	2.8757685	129.0455695
9.444461	6.306799	133.280716	-13.436469	12.383762	132.489319	49.43866	0.692831	137.154541	45.016365	43.040775	134.355743	47.2275125	21.866803	135.755142	-74.1004505	2.900721	129.223496
9.246074	5.349553	133.32814	-13.393757	12.37963	132.573181	49.447926	0.716425	137.096924	45.06385	43.013184	134.265381	47.255888	21.8648045	135.6811525	-74.043402	2.8944555	129.4652095
9.010224	4.371102	133.327835	-13.342211	12.374729	132.668839	49.444824	0.749211	136.998062	45.111389	43.006046	134.18779	47.2781065	21.8776285	135.592926	-73.9625285	2.8718295	129.744752
8.695826	3.403328	133.310364	-13.298902	12.371905	132.761841	49.426792	0.806213	136.862564	45.133713	43.00544	134.119064	47.2802525	21.9058265	135.490814	-73.8780565	2.8379835	130.032868
8.231209	2.003093	133.200012	-13.2235	12.379346	132.868164	49.432384	0.91608	136.688477	45.152657	43.042194	134.08223	47.2925205	21.979137	135.3853535	-73.7395205	2.779555	130.3509745
7.832535	1.170794	133.134323	-13.182574	12.39065	132.924118	49.470314	0.982041	136.613358	45.164715	43.094955	134.126251	47.3175145	22.038498	135.3698045	-73.6826625	2.742802	130.4784315
7.390989	0.310967	133.096161	-13.142636	12.405957	132.953659	49.501923	1.0357	136.568802	45.179565	43.150169	134.175491	47.340744	22.0929345	135.3721465	-73.626016	2.7189795	130.5351715
6.849536	-0.516741	133.025604	-13.119877	12.428936	132.955627	49.533615	1.088726	136.533661	45.19191	43.205975	134.219559	47.3627625	22.1473505	135.37661	-73.6025165	2.7105215	130.534644
6.328969	-1.33773	132.936005	-13.105642	12.46816	132.950729	49.560844	1.149233	136.50531	45.199841	43.263763	134.240372	47.3803425	22.206498	135.372841	-73.5916265	2.729822	130.528617
5.77862	-2.092192	132.907547	-13.097967	12.522676	132.94223	49.559654	1.208418	136.513397	45.195724	43.327255	134.231522	47.377689	22.2678365	135.3724595	-73.573623	2.7775155	130.5120005
5.167044	-2.824413	132.900787	-13.094987	12.59368	132.935257	49.556061	1.262048	136.547638	45.184967	43.395054	134.187103	47.370514	22.328551	135.3673705	-73.560488	2.858809	130.5031435
4.101163	-3.927806	132.948868	-13.133955	12.720627	132.957214	49.55542	1.373026	136.64296	45.138222	43.516266	134.048767	47.346821	22.444646	135.3458635	-73.614731	2.996608	130.5685645
3.375031	-4.62851	133.039566	-13.141738	12.808843	132.983475	49.544552	1.458598	136.717514	45.125683	43.583588	133.961075	47.3351175	22.521093	135.3392945	-73.6185935	3.096593	130.6276555
2.643915	-5.252028	133.171265	-13.151383	12.881881	133.028976	49.552795	1.520205	136.843262	45.092331	43.643555	133.901169	47.322563	22.58188	135.3722155	-73.625329	3.181882	130.6857365
1.828664	-5.862903	133.321732	-13.165643	12.915766	133.102173	49.570385	1.586231	136.968323	45.06776	43.697807	133.876068	47.3190725	22.642019	135.4221955	-73.6503585	3.189513	130.7821505
0.973637	-6.458637	133.400543	-13.17975	12.925713	133.194519	49.55994	1.641913	137.067062	45.04512	43.726425	133.896515	47.30253	22.684169	135.4817885	-73.66203	3.167257	130.9072495
0.042286	-7.027112	133.493713	-13.198364	12.909187	133.284271	49.52071	1.668674	137.140472	45.008617	43.744476	133.949081	47.2646635	22.706575	135.5447765	-73.6613915	3.111799	131.0237655
-0.755563	-7.579461	133.483261	-13.209494	12.875298	133.376053	49.502052	1.682523	137.164825	44.991665	43.754524	134.034485	47.2468585	22.7185235	135.599655	-73.6658465	3.0320725	131.152451
-2.13941	-8.28269	133.397614	-13.192121	12.803215	133.481201	49.484264	1.683911	137.136551	45.005001	43.758125	134.220261	47.2446325	22.721018	135.678406	-73.6288745	2.885412	131.283996
-3.124083	-8.687006	133.23111	-13.173662	12.756742	133.512589	49.461006	1.673039	137.066559	45.027405	43.743313	134.337311	47.2442055	22.708176	135.701935	-73.5915295	2.805308	131.323243
-4.092246	-9.104581	133.056305	-13.178006	12.721229	133.516388	49.427216	1.657322	136.993958	45.026611	43.746056	134.429092	47.2269135	22.701689	135.711525	-73.5829255	2.740769	131.321251
-5.025671	-9.446343	132.874649	-13.17477	12.704405	133.485672	49.416431	1.667375	136.915009	45.021866	43.757938	134.494843	47.2191485	22.7126565	135.704926	-73.5686885	2.6961535	131.266418
-6.02516	-9.761853	132.73262	-13.16646	12.693387	133.423859	49.434784	1.670733	136.848587	45.016735	43.76313	134.52124	47.2257595	22.7169315	135.6849135	-73.5586795	2.6698425	131.1628045
-7.102823	-10.034266	132.593079	-13.160706	12.685241	133.355652	49.451962	1.652782	136.802551	44.995071	43.764	134.500763	47.2235165	22.708391	135.651657	-73.5449285	2.662091	131.059647
-8.168691	-10.335866	132.570648	-13.168677	12.663915	133.30658	49.45224	1.626028	136.791168	44.978638	43.746021	134.455551	47.215439	22.6860245	135.6233595	-73.552793	2.6418055	130.9898005
-9.713989	-10.696457	132.621338	-13.18242	12.598097	133.305069	49.465206	1.591069	136.828201	44.93634	43.690704	134.400452	47.200773	22.6408865	135.6143265	-73.565613	2.5553075	130.9958115
-10.814107	-10.910046	132.649902	-13.177151	12.526965	133.340714	49.481731	1.56093	136.910782	44.920246	43.657055	134.390915	47.2009885	22.6089925	135.6508485	-73.5552905	2.4449375	131.0305795
-11.928308	-11.092539	132.695633	-13.17144	12.448149	133.386093	49.502224	1.526874	136.968124	44.904991	43.612946	134.388397	47.2036075	22.56991	135.6782605	-73.5464875	2.326388	131.0939255
-13.0161	-11.269775	132.664413	-13.178264	12.360005	133.420151	49.517643	1.469588	137.002594	44.89254	43.556259	134.390533	47.2050915	22.5129235	135.6965635	-73.5616195	2.2070865	131.1437385
-14.138666	-11.390485	132.629211	-13.159611	12.245204	133.421478	49.519058	1.411043	137.001846	44.896549	43.488224	134.401459	47.2078035	22.4496335	135.7016525	-73.5270255	2.0407745	131.1413035
-15.305927	-11.483658	132.525818	-13.152697	12.151797	133.422119	49.516724	1.3525	136.984436	44.90913	43.43058	134.415695	47.212927	22.39154	135.7000655	-73.518321	1.912054	131.1441725
-16.464552	-11.564539	132.451645	-13.134703	12.062457	133.409409	49.517204	1.305695	136.957169	44.906719	43.379482	134.426636	47.2119615	22.3425885	135.6919025	-73.4813675	1.7823255	131.1269155
-18.189219	-11.600733	132.338837	-13.118458	11.968886	133.39856	49.511856	1.255841	136.886566	44.889988	43.330402	134.416214	47.200922	22.2931215	135.65139	-73.437838	1.6446505	131.14573
-19.401577	-11.585942	132.309555	-13.120799	11.925004	133.4245	49.514927	1.241831	136.837418	44.863789	43.317669	134.377106	47.189358	22.27975	135.607262	-73.430956	1.570258	131.241738
-20.608763	-11.557738	132.341965	-13.12851	11.873825	133.46402	49.51482	1.243463	136.773178	44.83445	43.29248	134.312012	47.174635	22.2679715	135.542595	-73.431655	1.4796785	131.385445
-21.80345	-11.524353	132.344971	-13.139251	11.790876	133.497787	49.514042	1.23907	136.730713	44.780266	43.263805	134.239975	47.147154	22.2514375	135.485344	-73.425656	1.3303145	131.51023
-23.025135	-11.445061	132.399719	-13.155909	11.700336	133.539658	49.492802	1.222901	136.673492	44.723984	43.217842	134.153534	47.108393	22.2203715	135.413513	-73.420211	1.1803005	131.665803
-24.285776	-11.345163	132.426254	-13.181496	11.583586	133.591095	49.456985	1.190435	136.604263	44.658478	43.158745	134.064255	47.0577315	22.17459	135.334259	-73.4207235	0.992581999999999	131.847931
-25.522438	-11.251577	132.438095	-13.200212	11.458202	133.628479	49.398605	1.157476	136.512695	44.589127	43.078949	133.977921	46.993866	22.1182125	135.245308	-73.39429	0.798191499999998	132.01165
-27.365622	-11.038033	132.418854	-13.263169	11.248462	133.616867	49.310234	1.115817	136.242676	44.451099	42.995064	133.724731	46.8806665	22.0554405	134.9837035	-73.4070045	0.4414835	132.2500305
-28.615284	-10.875528	132.362671	-13.328509	11.122118	133.561768	49.219501	1.086168	135.942535	44.320656	42.940567	133.459366	46.7700785	22.0133675	134.7009505	-73.4270965	0.2308685	132.4225855
-29.836294	-10.681074	132.323715	-13.371192	11.005339	133.457413	49.114002	1.062579	135.582703	44.168575	42.882935	133.145981	46.6412885	21.972757	134.364342	-73.3836725	0.0379209999999972	132.550484
-31.013239	-10.468323	132.275558	-13.389746	10.895672	133.341049	49.003036	1.037466	135.143478	44.063797	42.831341	132.832718	46.5334165	21.9344035	133.988098	-73.3129085	-0.143059500000003	132.694
-32.250248	-10.188533	132.245972	-13.409485	10.813769	133.222794	48.902798	0.983349	134.744659	43.965538	42.759705	132.495468	46.434168	21.871527	133.6200635	-73.253138	-0.243988999999996	132.8255245
-33.383869	-9.918422	132.283554	-13.414346	10.760756	133.144501	48.848778	0.955243	134.3797	43.895042	42.717159	132.216827	46.37191	21.836201	133.2982635	-73.200602	-0.314689000000001	132.9907385
-34.515141	-9.615135	132.333405	-13.400701	10.722615	133.102249	48.766533	0.943569	134.090912	43.842682	42.672226	131.984558	46.3046075	21.8078975	133.037735	-73.1060095	-0.362667500000001	133.166763
-36.193111	-9.034849	132.668747	-13.433351	10.688092	133.151047	48.598064	0.919461	133.663223	43.726147	42.634972	131.590317	46.1621055	21.7772165	132.62677	-73.0288075	-0.401032499999999	133.675324
-37.213837	-8.642581	133.068192	-13.454919	10.667534	133.26239	48.45433	0.900804	133.359436	43.603687	42.577682	131.302017	46.0290085	21.739243	132.3307265	-72.9388465	-0.404175000000002	134.1940535
-38.214569	-8.218789	133.569595	-13.447018	10.638125	133.426849	48.363132	0.863033	133.087112	43.49287	42.515133	131.013428	45.928001	21.689083	132.05027	-72.822037	-0.412832999999999	134.803428
-39.110542	-7.769445	134.08577	-13.39975	10.580068	133.658249	48.318214	0.808172	132.902328	43.44083	42.44788	130.785065	45.879522	21.628026	131.8436965	-72.679022	-0.467889999999997	135.4728015
-40.021317	-7.262114	134.620911	-13.33109	10.509663	133.931732	48.332024	0.755616	132.790024	43.426388	42.366482	130.633774	45.879206	21.561049	131.711899	-72.541386	-0.541723000000001	136.151565
-40.754669	-6.792985	135.099991	-13.262351	10.40974	134.198837	48.377537	0.682291	132.725739	43.429836	42.291595	130.554474	45.9036865	21.486943	131.6401065	-72.4283885	-0.667463000000001	136.7575675
-41.519894	-6.276772	135.52243	-13.200646	10.288588	134.450821	48.415489	0.613357	132.704697	43.444324	42.198963	130.541336	45.9299065	21.40616	131.6230165	-72.3311985	-0.828983999999998	137.2786255
-42.468803	-5.425291	136.015701	-13.1504	10.103508	134.760254	48.446606	0.475846	132.745041	43.476643	42.068043	130.631927	45.9616245	21.2719445	131.688484	-72.2624245	-1.0649285	137.832024
-43.01598	-4.844774	136.221893	-13.127649	10.00839	134.941162	48.486225	0.387797	132.790146	43.509251	41.980614	130.724625	45.997738	21.1842055	131.7573855	-72.253036	-1.1674255	138.1249385
-43.444393	-4.186008	136.371521	-13.117172	9.926668	135.079163	48.518227	0.305409	132.850494	43.529758	41.918922	130.830536	46.0239925	21.1121655	131.840515	-72.2583365	-1.2588295	138.317811
-43.900517	-3.553474	136.491501	-13.128437	9.849238	135.15451	48.542969	0.233007	132.872864	43.531471	41.868706	130.89949	46.03722	21.0508565	131.886177	-72.294094	-1.3523805	138.422843
-44.211601	-2.928563	136.448364	-13.137798	9.783458	135.163345	48.551247	0.171627	132.867737	43.514	41.82127	130.926758	46.0326235	20.9964485	131.8972475	-72.3082195	-1.4295325	138.4294425
-44.461338	-2.260466	136.420898	-13.168846	9.713325	135.117599	48.562668	0.118188	132.825409	43.5	41.78545	130.938034	46.031334	20.951819	131.8817215	-72.369026	-1.525169	138.3534765
-44.588055	-1.586908	136.246246	-13.186409	9.636454	135.023865	48.579235	0.067311	132.764389	43.492134	41.75613	130.943954	46.0356845	20.9117205	131.8541715	-72.4085025	-1.6388125	138.1935585
-44.696472	-0.494209	135.956055	-13.184611	9.525282	134.814041	48.594978	-0.001261	132.713776	43.473633	41.69453	130.991241	46.0343055	20.8466345	131.8525085	-72.4035275	-1.7960705	137.7755735
-44.634785	0.165557	135.755981	-13.182141	9.44724	134.68988	48.610317	-0.025779	132.742447	43.477177	41.674068	131.092209	46.043747	20.8241445	131.917328	-72.408029	-1.9296645	137.462432
-44.512646	0.832815	135.516846	-13.179217	9.381523	134.62587	48.664577	-0.027708	132.841675	43.476364	41.67458	131.27652	46.0704705	20.823436	132.0590975	-72.4289045	-2.06039	137.1926425
-44.285034	1.453809	135.427017	-13.168337	9.306321	134.638214	48.720718	-0.036819	132.995148	43.478455	41.686535	131.521805	46.0995865	20.824858	132.2584765	-72.4362605	-2.212216	137.0179515
-43.946369	2.130765	135.346146	-13.177795	9.226716	134.734314	48.789482	-0.060367	133.208588	43.484962	41.691036	131.783966	46.137222	20.8153345	132.496277	-72.492812	-2.3619025	136.972351
-43.614857	2.743375	135.40213	-13.17971	9.146442	134.879715	48.863541	-0.082075	133.453918	43.515404	41.693748	132.096939	46.1894725	20.8058365	132.7754285	-72.5488925	-2.5129525	136.9840015
-43.148785	3.352345	135.510284	-13.165591	9.049809	135.048203	48.94548	-0.137683	133.729294	43.552666	41.668663	132.409683	46.249073	20.76549	133.0694885	-72.580255	-2.665872	137.0269175
-42.382153	4.176846	135.613586	-13.176579	8.895879	135.316833	49.070896	-0.283783	134.119095	43.610771	41.593315	132.807144	46.3408335	20.654766	133.4631195	-72.6939915	-2.863008	137.1705465
-41.754192	4.692808	135.656387	-13.189669	8.801561	135.465225	49.14476	-0.367608	134.351288	43.62788	41.525116	133.073502	46.38632	20.578754	133.712395	-72.765658	-2.975632	137.218055
-41.114349	5.160405	135.643906	-13.197094	8.706345	135.569839	49.226761	-0.450997	134.594299	43.638779	41.472443	133.313141	46.43277	20.510723	133.95372	-72.826958	-3.098033	137.185958
-40.402527	5.650593	135.668579	-13.201836	8.61461	135.665924	49.329395	-0.529221	134.888763	43.664238	41.441425	133.535904	46.4968165	20.456102	134.2123335	-72.9004885	-3.226882	137.1195145
-39.621925	6.098988	135.524292	-13.179815	8.523835	135.709229	49.460022	-0.639245	135.21817	43.707668	41.414146	133.76915	46.583845	20.3874505	134.49366	-72.943475	-3.3397805	136.924798
-38.863667	6.475356	135.424316	-13.161354	8.435423	135.747452	49.612247	-0.774274	135.616379	43.792828	41.37447	134.023788	46.7025375	20.300098	134.8200835	-73.0252455	-3.429252	136.6748205
-38.027672	6.887685	135.213547	-13.138517	8.379831	135.789139	49.774273	-0.925258	136.108688	43.888168	41.311104	134.275589	46.8312205	20.192923	135.1921385	-73.1082545	-3.433261	136.3861395
-36.718639	7.476056	135.010422	-13.126847	8.3263	135.881287	49.990845	-1.164155	136.916824	44.082718	41.213814	134.692032	47.0367815	20.0248295	135.804428	-73.2904755	-3.3722295	135.958146
-35.812016	7.868965	134.841248	-13.115859	8.290078	135.969894	50.14819	-1.310245	137.48938	44.223038	41.135025	134.945068	47.185614	19.91239	136.217224	-73.417332	-3.332234	135.722564
-34.97332	8.161857	134.73465	-13.069628	8.226887	136.054611	50.285984	-1.438292	138.059204	44.401821	41.063026	135.189346	47.3439025	19.812367	136.624275	-73.4831585	-3.358593	135.484947
-34.088017	8.512006	134.64859	-13.007789	8.151855	136.152664	50.434799	-1.544675	138.553482	44.588108	40.952991	135.41153	47.5114535	19.704158	136.982506	-73.5270315	-3.400448	135.322822
-33.204926	8.841421	134.624237	-12.928976	8.065644	136.271133	50.578659	-1.647742	138.942261	44.757568	40.818413	135.588867	47.6681135	19.5853355	137.265564	-73.5260655	-3.4540475	135.276702
-32.322643	9.231838	134.702744	-12.838451	7.970452	136.397964	50.70277	-1.758898	139.26915	44.935139	40.69104	135.759659	47.8189545	19.466071	137.5144045	-73.4958565	-3.525167	135.2815235
-31.447083	9.622895	134.742996	-12.765351	7.883138	136.532394	50.81675	-1.842284	139.576309	45.083561	40.596851	135.913773	47.9501555	19.3772835	137.745041	-73.4808575	-3.6110075	135.319747
-30.265301	10.154913	134.830231	-12.66564	7.782507	136.686584	51.01804	-1.882594	139.990067	45.289345	40.554775	136.185989	48.1536925	19.3360905	138.088028	-73.4849725	-3.7710765	135.28514
-29.491558	10.563366	134.790833	-12.61038	7.746931	136.764252	51.148285	-1.886444	140.234085	45.403809	40.561562	136.337036	48.276047	19.337559	138.2855605	-73.496807	-3.843697	135.2429435
-28.742197	11.000631	134.800858	-12.583688	7.73988	136.801498	51.240955	-1.880456	140.410492	45.490582	40.584919	136.467804	48.3657685	19.3522315	138.439148	-73.5331445	-3.8724715	135.163848
-28.015509	11.517138	134.800812	-12.57987	7.758669	136.80603	51.273964	-1.861245	140.5186	45.547382	40.585728	136.562759	48.410673	19.3622415	138.5406795	-73.570413	-3.8449035	135.0713805
-27.33316	12.002267	134.742035	-12.599662	7.789073	136.792038	51.284939	-1.832285	140.564758	45.569962	40.582294	136.601364	48.4274505	19.3750045	138.583061	-73.6267745	-3.7968585	135.001015
-26.750618	12.475051	134.712784	-12.6103	7.822485	136.731598	51.273952	-1.801273	140.588043	45.600372	40.59626	136.597916	48.437162	19.3974935	138.5929795	-73.657762	-3.7525235	134.8702165
-26.145992	13.005501	134.602158	-12.605408	7.831978	136.635956	51.265018	-1.750517	140.532379	45.620831	40.598385	136.538635	48.4429245	19.423934	138.535507	-73.6537405	-3.759978	134.736405
-25.320366	13.783264	134.481842	-12.585342	7.805772	136.456146	51.247967	-1.719201	140.38089	45.628502	40.597183	136.449356	48.4382345	19.438991	138.415123	-73.6089185	-3.827447	134.497169
-24.796259	14.384688	134.443726	-12.564603	7.77206	136.338516	51.232452	-1.703417	140.259567	45.630299	40.589642	136.397446	48.4313755	19.4431125	138.3285065	-73.5605815	-3.8989925	134.3485255
-24.294941	14.96996	134.356827	-12.54261	7.737222	136.232681	51.220016	-1.690603	140.107742	45.654278	40.576572	136.342865	48.437147	19.4429845	138.2253035	-73.522367	-3.9685405	134.2400585
-23.834671	15.543344	134.312698	-12.553056	7.72173	136.142838	51.191311	-1.691792	139.935028	45.651928	40.568069	136.293655	48.4216195	19.4381385	138.1143415	-73.5277315	-3.9946785	134.1713345
-23.390575	16.150608	134.276505	-12.569225	7.704719	136.064789	51.153206	-1.665267	139.739822	45.607315	40.554012	136.242004	48.3802605	19.4443725	137.990913	-73.5187105	-4.0349345	134.138665
-23.031387	16.776628	134.254913	-12.606012	7.7118	135.991974	51.09182	-1.616595	139.559311	45.562664	40.568897	136.198074	48.327242	19.476151	137.8786925	-73.539266	-4.052551	134.1052555
-22.668715	17.413641	134.285233	-12.638786	7.721455	135.921494	51.043648	-1.577002	139.403717	45.519592	40.587952	136.145096	48.28162	19.505475	137.7744065	-73.559192	-4.062565	134.0685815
-22.124834	18.445238	134.232376	-12.694968	7.750723	135.79361	50.967621	-1.533161	139.173798	45.447472	40.573093	136.07692	48.2075465	19.519966	137.625359	-73.5974825	-4.01852	133.961861
-21.776222	19.092175	134.145035	-12.736516	7.759892	135.691299	50.90398	-1.500825	139.012665	45.384232	40.547028	136.018829	48.144106	19.5231015	137.515747	-73.617138	-4.0033175	133.866851
-21.429955	19.74991	134.067963	-12.765633	7.773239	135.570465	50.835674	-1.470702	138.888153	45.331638	40.521561	135.966568	48.083656	19.5254295	137.4273605	-73.614922	-3.9789515	133.7135695
-21.159801	20.423796	133.982681	-12.80237	7.795898	135.464142	50.770264	-1.455121	138.776871	45.281029	40.525574	135.920441	48.0256465	19.5352265	137.348656	-73.6303865	-3.9434305	133.579628
-20.894684	21.078829	133.961441	-12.853223	7.82809	135.369949	50.713547	-1.434101	138.674835	45.231758	40.54113	135.859772	47.9726525	19.5535145	137.2673035	-73.6790985	-3.8973345	133.4725945
-20.641666	21.790564	133.966309	-12.909588	7.881848	135.307892	50.637417	-1.40032	138.567215	45.177032	40.572948	135.797333	47.9072245	19.586314	137.182274	-73.7264005	-3.822618	133.43351
-20.403299	22.495886	133.963654	-12.987381	7.953855	135.263428	50.540607	-1.338304	138.438553	45.108082	40.629131	135.733307	47.8243445	19.6454135	137.08593	-73.7991065	-3.7377035	133.440926
-20.009287	23.509447	133.973434	-13.099098	8.083355	135.219345	50.385063	-1.209787	138.19455	44.999187	40.751358	135.61467	47.692125	19.7707855	136.90461	-73.890321	-3.6040755	133.53408
-19.766701	24.194496	133.97554	-13.159636	8.174817	135.175323	50.287354	-1.105201	138.018997	44.923485	40.839954	135.566147	47.6054195	19.8673765	136.792572	-73.9246915	-3.5177425	133.558074
-19.583902	24.868185	134.012238	-13.210787	8.26061	135.126114	50.209679	-1.005589	137.838562	44.851921	40.90807	135.551697	47.5308	19.9512405	136.6951295	-73.952374	-3.4300205	133.5570985
-19.350346	25.516281	134.076767	-13.252923	8.336154	135.072144	50.141258	-0.929872	137.70015	44.791451	40.983475	135.562042	47.4663545	20.0268015	136.631096	-73.9722005	-3.3544935	133.513192
-19.128595	26.183525	134.151459	-13.316443	8.427937	135.023666	50.072754	-0.856998	137.59227	44.741371	41.057358	135.581573	47.4070625	20.10018	136.5869215	-74.0399485	-3.244306	133.4604105
-18.924717	26.846722	134.212097	-13.372395	8.50088	134.977646	49.990452	-0.790389	137.51741	44.685455	41.123043	135.617752	47.3379535	20.166327	136.567581	-74.0827435	-3.164567	133.387711
-18.702473	27.46307	134.227783	-13.440831	8.583879	134.947556	49.909683	-0.739226	137.478668	44.619774	41.170425	135.661453	47.2647285	20.2155995	136.5700605	-74.1463905	-3.0478415	133.3250515
-18.339422	28.354073	134.263535	-13.558243	8.717759	134.932739	49.768963	-0.676094	137.428665	44.555389	41.23642	135.682327	47.162176	20.280163	136.555496	-74.278662	-2.844645	133.309982
-18.148998	28.936962	134.272797	-13.635098	8.825569	134.939636	49.664581	-0.604999	137.379166	44.4804	41.295475	135.649963	47.0724905	20.345238	136.5145645	-74.3426865	-2.6941	133.3647075
-17.975613	29.497492	134.318954	-13.720645	8.945616	134.946991	49.544228	-0.484718	137.23674	44.38755	41.348492	135.535187	46.965889	20.431887	136.3859635	-74.407179	-2.540655	133.5080185
-17.770926	30.036175	134.357071	-13.832071	9.048263	134.929688	49.376251	-0.348571	136.973984	44.254978	41.40546	135.341019	46.8156145	20.5284445	136.1575015	-74.4797565	-2.4319185	133.7018745
-17.580969	30.562973	134.328659	-13.936657	9.136133	134.844131	49.184341	-0.241201	136.685318	44.116161	41.483326	135.109787	46.650251	20.6210625	135.8975525	-74.523565	-2.3487965	133.7907095
-17.397276	31.071033	134.273621	-14.027378	9.22771	134.715927	48.997486	-0.106021	136.387894	43.993233	41.568588	134.89061	46.4953595	20.7312835	135.639252	-74.5501155	-2.2758635	133.792602
-17.195667	31.539709	134.207443	-14.104077	9.333644	134.561401	48.840176	0.017817	136.096542	43.899597	41.656189	134.739578	46.3698865	20.837003	135.41806	-74.5780405	-2.169715	133.704742
-16.849104	32.192928	134.106033	-14.211571	9.521183	134.316498	48.681946	0.116766	135.8172	43.79092	41.770927	134.627274	46.236433	20.9438465	135.222237	-74.659575	-1.9014805	133.410759
-16.608654	32.604462	134.047577	-14.305123	9.669074	134.179001	48.568478	0.185206	135.718842	43.720772	41.859795	134.621628	46.144625	21.0225005	135.170235	-74.754871	-1.6843525	133.187767
-16.404016	32.997375	134.013382	-14.426677	9.826126	134.065552	48.433258	0.28541	135.671692	43.648129	41.970966	134.659088	46.0406935	21.128188	135.16539	-74.8940475	-1.475936	132.965714
-16.198149	33.359562	133.990494	-14.565919	9.988005	133.963699	48.293087	0.382587	135.631104	43.53973	42.078777	134.733398	45.9164085	21.230682	135.182251	-75.0482465	-1.254672	132.745147
-15.957991	33.697041	134.006943	-14.709291	10.138383	133.874924	48.166203	0.449654	135.62233	43.441051	42.168842	134.806381	45.803627	21.309248	135.2143555	-75.222209	-1.032482	132.5354925
-15.702699	33.989761	134.041458	-14.839559	10.262261	133.797806	48.041664	0.51309	135.596695	43.345497	42.228275	134.868164	45.6935805	21.3706825	135.2324295	-75.3726985	-0.846160499999996	132.3631825
-15.486535	34.222542	134.09671	-14.947215	10.354711	133.730515	47.907833	0.554484	135.510773	43.247253	42.270226	134.910721	45.577543	21.412355	135.210747	-75.471973	-0.702933000000002	132.250283
-15.197204	34.454147	134.162689	-15.093	10.464009	133.633667	47.720444	0.626442	135.356216	43.080284	42.339405	134.901337	45.400364	21.4829235	135.1287765	-75.586364	-0.554905499999997	132.1385575
-15.035856	34.542664	134.207489	-15.16925	10.52969	133.582794	47.577713	0.683975	135.236542	42.993008	42.398418	134.882767	45.2853605	21.5411965	135.0596545	-75.6238605	-0.481816499999997	132.1059335
-14.891529	34.59972	134.238739	-15.257154	10.618134	133.540497	47.459839	0.740403	135.110641	42.917782	42.444523	134.862823	45.1888105	21.592463	134.986732	-75.7031185	-0.356195	132.094262
-14.746274	34.581398	134.256226	-15.326765	10.694277	133.501999	47.366127	0.754531	135.027145	42.855602	42.466022	134.839722	45.1108645	21.6102765	134.9334335	-75.7643945	-0.221722500000002	132.0705645
-14.62356	34.49955	134.258789	-15.40029	10.762606	133.469528	47.282383	0.73732	134.923798	42.805317	42.466183	134.808365	45.04385	21.6017515	134.8660815	-75.84443	-0.0765394999999991	132.0729745
-14.522184	34.341797	134.227676	-15.478744	10.807732	133.433472	47.175938	0.71489	134.830002	42.740173	42.44796	134.73143	44.9580555	21.581425	134.780716	-75.9155435	0.0340389999999999	132.086228
-14.437217	34.111626	134.146881	-15.579322	10.840096	133.375381	47.05574	0.677413	134.685944	42.65358	42.409481	134.609146	44.85466	21.543447	134.647545	-76.013304	0.136745000000001	132.103217
-14.321038	33.625168	133.95166	-15.731319	10.854682	133.248047	46.831734	0.578936	134.446854	42.450508	42.316185	134.243683	44.641121	21.4475605	134.3452685	-76.103759	0.261803500000003	132.1508255
-14.270465	33.241863	133.774826	-15.83941	10.843173	133.144775	46.655861	0.481449	134.218338	42.274166	42.244003	133.886642	44.4650135	21.362726	134.05249	-76.1438335	0.323620000000002	132.23706
-14.232201	32.824471	133.561356	-15.965508	10.843691	133.034286	46.457024	0.372418	133.966171	42.116875	42.144436	133.498154	44.2869495	21.258427	133.7321625	-76.2179655	0.428954999999998	132.3364095
-14.216463	32.399712	133.333725	-16.076498	10.869324	132.929153	46.253143	0.273495	133.760559	41.97337	42.039154	133.066101	44.1132565	21.1563245	133.41333	-76.2662525	0.582323500000001	132.444976
-14.206487	31.99062	133.076797	-16.197224	10.93463	132.866531	46.052803	0.208474	133.610031	41.864761	41.986679	132.680878	43.958782	21.0975765	133.1454545	-76.35323	0.771683499999998	132.5876075
-14.186298	31.58255	132.823685	-16.294437	11.026465	132.838974	45.868107	0.174978	133.555328	41.751762	41.922089	132.340622	43.8099345	21.0485335	132.947975	-76.3988085	1.0043965	132.729973
-14.199689	31.155405	132.608505	-16.393124	11.153593	132.862442	45.765945	0.168933	133.576767	41.635998	41.912991	132.02417	43.7009715	21.040962	132.8004685	-76.4872195	1.266224	132.9244155
-14.220713	30.46876	132.342789	-16.514988	11.320506	132.955795	45.633823	0.128924	133.722565	41.51432	41.883614	131.620605	43.5740715	21.006269	132.671585	-76.6040475	1.634743	133.240005
-14.223578	29.97768	132.159973	-16.562725	11.419232	133.024185	45.590347	0.061093	133.861832	41.486092	41.81007	131.409592	43.5382195	20.9355815	132.635712	-76.6636695	1.9028825	133.412658
-14.208709	29.470482	132.028244	-16.59404	11.480986	133.102432	45.58437	-0.013333	134.025299	41.489117	41.728077	131.232895	43.5367435	20.857372	132.629097	-76.7248235	2.1046	133.575767
-14.22029	29.011887	131.956726	-16.621424	11.525042	133.16951	45.589874	-0.083871	134.174759	41.512394	41.652073	131.105835	43.551134	20.784101	132.640297	-76.793982	2.265983	133.698723
-14.232124	28.599838	131.929016	-16.635557	11.545129	133.226898	45.585766	-0.124807	134.314911	41.518902	41.593891	131.024078	43.552334	20.734542	132.6694945	-76.823448	2.355716	133.7843015
-14.259558	28.257107	131.904022	-16.667398	11.550239	133.275787	45.585014	-0.163288	134.387665	41.500153	41.559772	130.925888	43.5425835	20.698242	132.6567765	-76.8773795	2.402236	133.8947975
-14.304092	27.956318	131.89328	-16.715694	11.556072	133.29158	45.55756	-0.186122	134.411865	41.467346	41.54491	130.864532	43.512453	20.679394	132.6381985	-76.943841	2.43275	133.9449615
-14.376152	27.612146	131.876862	-16.788458	11.565722	133.284073	45.474373	-0.184939	134.397171	41.398846	41.544071	130.807175	43.4366095	20.679566	132.602173	-77.0135255	2.451878	133.965973
-14.438236	27.436375	131.872528	-16.831991	11.591579	133.27594	45.416164	-0.169856	134.372498	41.371193	41.557842	130.803818	43.3936785	20.693993	132.588158	-77.0576605	2.489165	133.963722
-14.51579	27.29752	131.878952	-16.866783	11.634722	133.264069	45.344933	-0.142502	134.365295	41.342567	41.574471	130.830536	43.34375	20.7159845	132.5979155	-77.077316	2.5534595	133.9302225
-14.605944	27.187363	131.897385	-16.89591	11.691629	133.264847	45.306488	-0.098388	134.385895	41.337387	41.612885	130.879456	43.3219375	20.7572485	132.6326755	-77.1137575	2.6260095	133.8970185
-14.695072	27.106689	131.927689	-16.914101	11.751862	133.276627	45.290497	-0.049232	134.431702	41.340569	41.666798	130.952667	43.315533	20.808783	132.6921845	-77.143735	2.694941	133.8610695
-14.779852	27.041807	131.949249	-16.921066	11.798556	133.284225	45.290707	-0.024447	134.474884	41.348042	41.710266	131.042664	43.3193745	20.8429095	132.758774	-77.1615065	2.7542025	133.809676
-14.864905	26.987347	131.954102	-16.93845	11.839673	133.268921	45.283298	-0.017401	134.48819	41.339382	41.736134	131.084442	43.31134	20.8593665	132.786316	-77.18824	2.8199795	133.751526
-14.992714	26.943947	131.895432	-16.986795	11.870516	133.198868	45.241142	0.023475	134.43399	41.292847	41.792877	131.040878	43.2669945	20.908176	132.737434	-77.2405845	2.832856	133.660302
-15.072821	26.952856	131.819656	-17.0285	11.878873	133.121414	45.193996	0.052005	134.324036	41.234875	41.823372	130.954376	43.2144355	20.9376885	132.639206	-77.2714355	2.8200575	133.603622
-15.129826	26.980602	131.718933	-17.044102	11.880033	133.032364	45.144867	0.084879	134.20137	41.180878	41.853714	130.833359	43.1628725	20.9692965	132.5173645	-77.2510765	2.7907695	133.5473635
-15.171075	27.026834	131.621521	-17.039766	11.878213	132.933334	45.095257	0.120598	134.068954	41.143303	41.885849	130.715454	43.11928	21.0032235	132.392204	-77.198812	2.7532025	133.474464
-15.20223	27.093822	131.523148	-16.995045	11.864933	132.845245	45.068924	0.139401	133.956772	41.131256	41.907452	130.623993	43.10009	21.0234265	132.2903825	-77.09018	2.7064395	133.4001075
-15.223869	27.173141	131.438232	-16.935297	11.831147	132.754013	45.068436	0.126583	133.867142	41.133453	41.913136	130.566971	43.1009445	21.0198595	132.2170565	-76.9715385	2.6424345	133.2909695
-15.240627	27.261084	131.380692	-16.889641	11.801566	132.681778	45.087547	0.078834	133.78009	41.141304	41.903873	130.525772	43.1144255	20.9913535	132.152931	-76.8937075	2.6117785	133.210625
-15.265499	27.438557	131.31813	-16.824089	11.719034	132.578339	45.098587	0.016339	133.64827	41.15337	41.881989	130.468307	43.1259785	20.949164	132.0582885	-76.7741565	2.488904	133.0983895
-15.296867	27.561167	131.301254	-16.811346	11.667542	132.521103	45.073307	-0.003446	133.511063	41.14344	41.869446	130.416641	43.1083735	20.933	131.963852	-76.7310655	2.402084	133.078354
-15.323138	27.69581	131.256592	-16.836777	11.621018	132.440369	45.029102	-0.031651	133.3741	41.103443	41.848572	130.371201	43.0662725	20.9084605	131.8726505	-76.7398265	2.3335755	133.0080875
-15.356907	27.848171	131.21167	-16.868259	11.581758	132.351166	44.972263	-0.044779	133.235199	41.057117	41.830196	130.347351	43.01469	20.8927085	131.791275	-76.751208	2.2708075	132.911057
-15.399425	28.001019	131.147827	-16.902546	11.554659	132.222046	44.907536	-0.0633	133.09906	41.019756	41.822304	130.346436	42.963646	20.879502	131.722748	-76.768738	2.229816	132.721344
-15.447359	28.16824	131.06601	-16.940788	11.537872	132.091278	44.852337	-0.080288	132.973709	40.96653	41.829357	130.342667	42.9094335	20.8745345	131.658188	-76.7910095	2.2012095	132.524368
-15.511729	28.323561	130.977234	-16.965967	11.531653	131.935532	44.790195	-0.08137	132.822617	40.923172	41.833244	130.31842	42.8566835	20.875937	131.5705185	-76.7886175	2.187369	132.3005455
-15.621485	28.573761	130.843658	-16.989759	11.509155	131.703812	44.699444	-0.102907	132.580688	40.864025	41.829136	130.222244	42.7817345	20.8631145	131.401466	-76.7612525	2.1551955	132.006158
-15.681299	28.752964	130.748825	-17.008072	11.510554	131.571121	44.627659	-0.127796	132.425735	40.828709	41.813072	130.159348	42.728184	20.842638	131.2925415	-76.744328	2.17847	131.8497005
-15.727438	28.945812	130.671387	-17.003839	11.501094	131.462372	44.581097	-0.150518	132.287018	40.80175	41.787502	130.103271	42.6914235	20.818492	131.1951445	-76.6991015	2.183696	131.7295995
-15.765285	29.148277	130.622421	-17.011404	11.504246	131.406494	44.558613	-0.177946	132.17334	40.78249	41.767429	130.027985	42.6705515	20.7947415	131.1006625	-76.6933595	2.2137505	131.7123255
-15.813005	29.381588	130.59761	-17.01247	11.504979	131.391357	44.545609	-0.204252	132.125717	40.774666	41.743069	129.97081	42.6601375	20.7694085	131.0482635	-76.6850775	2.2405495	131.7344505
-15.894405	29.642708	130.589661	-17.024279	11.502179	131.407578	44.523273	-0.250342	132.124069	40.769054	41.693451	129.944412	42.6461635	20.7215545	131.0342405	-76.6947215	2.2828035	131.7809155
-15.998464	29.925966	130.600174	-17.06901	11.509131	131.439026	44.479778	-0.332717	132.149139	40.759747	41.623646	129.923553	42.6197625	20.6454645	131.036346	-76.7577825	2.3727975	131.841706
-16.116291	30.359703	130.605774	-17.179354	11.530665	131.485184	44.346306	-0.46875	132.150269	40.73175	41.510689	129.859604	42.539028	20.5209695	131.0049365	-76.897736	2.5403605	131.9654315
-16.174412	30.65826	130.590378	-17.268631	11.563135	131.492447	44.243816	-0.533063	132.136124	40.671947	41.442974	129.792313	42.4578815	20.4549555	130.9642185	-76.9951435	2.6713145	132.0206755
-16.254469	30.952354	130.576813	-17.377237	11.599186	131.50708	44.12352	-0.581058	132.110672	40.607372	41.395153	129.723862	42.365446	20.4070475	130.917267	-77.11992	2.7913245	132.096893
-16.333864	31.233505	130.556824	-17.464941	11.631642	131.516006	44.026096	-0.613955	132.056732	40.535206	41.354805	129.669724	42.280651	20.370425	130.863228	-77.210533	2.892859	132.168784
-16.401808	31.508171	130.55188	-17.536064	11.657205	131.529938	43.940689	-0.651153	131.988434	40.479206	41.310188	129.627472	42.2099475	20.3295175	130.807953	-77.2820755	2.9848925	132.251923
-16.441723	31.782829	130.57486	-17.569851	11.667916	131.538422	43.874542	-0.69095	131.908951	40.445347	41.274124	129.581512	42.1599445	20.291587	130.7452315	-77.2996465	3.044245	132.3316125
-16.465414	32.052418	130.601227	-17.588717	11.674129	131.542618	43.829544	-0.712547	131.807709	40.416561	41.245766	129.545227	42.1230525	20.2666095	130.676468	-77.3004865	3.0816485	132.408768
-16.478519	32.448578	130.673569	-17.617992	11.688278	131.532608	43.736042	-0.731711	131.658478	40.411236	41.21661	129.544144	42.073639	20.2424495	130.601311	-77.309623	3.1341065	132.463905
-16.501451	32.703857	130.720352	-17.647728	11.705523	131.497299	43.679115	-0.745091	131.577225	40.409096	41.196655	129.580627	42.0441055	20.225782	130.578926	-77.3395615	3.185264	132.415672
-16.533432	32.968826	130.764572	-17.69363	11.734247	131.43248	43.595062	-0.759453	131.49527	40.414242	41.187481	129.641998	42.004652	20.214014	130.568634	-77.391912	3.25448	132.296326
-16.543016	33.232872	130.797546	-17.747257	11.757698	131.356506	43.494846	-0.788933	131.433197	40.40081	41.184021	129.717163	41.947828	20.197544	130.57518	-77.442342	3.317852	132.137832
-16.529032	33.51239	130.829269	-17.827574	11.793609	131.265839	43.387665	-0.81569	131.336166	40.375622	41.174606	129.791336	41.8816435	20.179458	130.563751	-77.5367915	3.40776	131.967927
-16.517956	33.788704	130.878296	-17.910988	11.835546	131.203644	43.268692	-0.829338	131.230682	40.322666	41.171371	129.830688	41.795679	20.1710165	130.530685	-77.617655	3.5000755	131.876603
-16.495602	34.092129	130.937744	-18.013252	11.895735	131.186554	43.12867	-0.824644	131.105667	40.255669	41.179829	129.839294	41.6921695	20.1775925	130.4724805	-77.7186735	3.6138775	131.9006275
-16.501661	34.587547	131.089844	-18.142809	11.984159	131.217697	42.944111	-0.785893	130.930893	40.151848	41.196274	129.866776	41.5479795	20.2051905	130.3988345	-77.8335975	3.7631275	132.0365595
-16.500824	34.927063	131.197861	-18.219658	12.037616	131.260605	42.821209	-0.803047	130.842484	40.072544	41.180172	129.849869	41.4468765	20.1885625	130.3461765	-77.8861925	3.8866695	132.1750335
-16.465082	35.248703	131.28125	-18.303104	12.070465	131.31427	42.710369	-0.800135	130.758499	39.994244	41.161144	129.840378	41.3523065	20.1805045	130.2994385	-77.9585145	3.9604255	132.3291015
-16.397429	35.542053	131.393173	-18.364424	12.074737	131.40126	42.640984	-0.798878	130.719498	39.947746	41.149384	129.862106	41.294365	20.175253	130.290802	-78.023213	3.974221	132.511718
-16.341131	35.804333	131.524933	-18.405972	12.063699	131.504639	42.580505	-0.819149	130.684555	39.89801	41.138798	129.877701	41.2392575	20.1598245	130.281128	-78.0512015	3.9675735	132.72815
-16.271009	36.044834	131.593643	-18.458254	12.053215	131.555588	42.469574	-0.858196	130.664856	39.800747	41.103439	129.857559	41.1351605	20.1226215	130.2612075	-78.0516685	3.9838085	132.8499685
-16.189341	36.25626	131.670929	-18.518698	12.063493	131.628494	42.41481	-0.835537	130.73468	39.777992	41.09243	129.935516	41.096401	20.1284465	130.335098	-78.133797	3.9985395	132.92189
-15.996376	36.528397	131.91011	-18.541775	12.09829	131.832642	42.560036	-0.834203	131.049789	39.871437	41.086754	130.28772	41.2157365	20.1262755	130.6687545	-78.2992865	4.0703045	132.9965295
-15.851976	36.685173	132.008377	-18.571329	12.130635	131.895569	42.581387	-0.924478	131.208374	39.838566	41.024338	130.497452	41.2099765	20.04993	130.852913	-78.3526345	4.21134	132.938225
-15.724632	36.819859	132.024521	-18.660864	12.163125	131.884598	42.45295	-0.945149	131.266571	39.729099	40.975571	130.567352	41.0910245	20.015211	130.9169615	-78.4127525	4.311039	132.8522345
-15.596208	36.9146	132.077209	-18.740969	12.186346	131.889771	42.318836	-0.877633	131.316986	39.705883	41.012524	130.747742	41.0123595	20.0674455	131.032364	-78.4942975	4.3052465	132.747178
-15.423507	36.96434	132.216354	-18.762056	12.197958	131.962448	42.340336	-0.86582	131.530258	39.732628	41.032463	131.086212	41.036482	20.0833215	131.308235	-78.560594	4.3125945	132.616661
-15.226179	36.927841	132.453033	-18.7868	12.204679	132.125275	42.473511	-0.919701	131.790344	39.777233	41.031448	131.474609	41.125372	20.0558735	131.6324765	-78.698972	4.3534845	132.6180735
-14.997578	36.829887	132.718155	-18.835028	12.205169	132.317947	42.542873	-0.965329	132.040909	39.81591	40.998466	131.832748	41.1793915	20.0165685	131.9368285	-78.8494475	4.3937695	132.6990655
-14.552821	36.621006	133.180145	-18.922039	12.183539	132.596802	42.533211	-0.976408	132.274811	39.833839	40.978233	132.268799	41.183525	20.0009125	132.271805	-79.027603	4.3661655	132.921799
-14.167852	36.4175	133.406555	-18.976917	12.167799	132.767929	42.500687	-1.030083	132.374771	39.835445	40.957195	132.470078	41.168066	19.963556	132.4224245	-79.1219	4.372042	133.1134335
-13.769428	36.160618	133.597778	-19.018515	12.166652	132.899872	42.420094	-1.100171	132.399612	39.843769	40.904114	132.620331	41.1319315	19.9019715	132.5099715	-79.1689615	4.4313325	133.2897725
-13.365052	35.877956	133.815796	-19.064205	12.147687	133.015549	42.334469	-1.171284	132.374741	39.844326	40.827065	132.692886	41.0893975	19.8278905	132.5338135	-79.2178075	4.4674835	133.4972845
-12.87951	35.558556	133.935776	-19.111059	12.149097	133.09288	42.235676	-1.24462	132.290405	39.823708	40.754772	132.678406	41.029692	19.755076	132.4844055	-79.25181	4.543118	133.7013545
-12.363715	35.22316	133.972473	-19.171093	12.173362	133.165771	42.114609	-1.280533	132.162903	39.769039	40.703312	132.581055	40.941824	19.7113895	132.371979	-79.28401	4.6353345	133.959563
-11.851784	34.878475	133.95459	-19.234394	12.201449	133.216782	41.991489	-1.289054	132.039139	39.703465	40.686314	132.443695	40.847477	19.69863	132.241417	-79.316265	4.704268	134.192147
-10.993458	34.335606	133.835907	-19.318958	12.283614	133.293228	41.865524	-1.297122	132.021347	39.634216	40.659168	132.305969	40.74987	19.681023	132.163658	-79.387786	4.886205	134.422798
-10.3328	33.912201	133.686981	-19.355736	12.344601	133.371719	41.846245	-1.346908	132.141846	39.615356	40.609749	132.286484	40.7308005	19.6314205	132.214165	-79.4422725	5.0577815	134.529273
-9.677253	33.421371	133.67363	-19.375681	12.407726	133.471893	41.860603	-1.422504	132.386856	39.623837	40.538296	132.342117	40.74222	19.557896	132.3644865	-79.493582	5.257556	134.5792995
-8.919455	32.90469	133.649002	-19.387135	12.470714	133.603714	41.951756	-1.526177	132.758514	39.642517	40.455814	132.513245	40.7971365	19.4648185	132.6358795	-79.5714065	5.4766095	134.5715485
-8.148716	32.397415	133.711349	-19.390757	12.509638	133.798477	42.112915	-1.642096	133.235733	39.713131	40.386887	132.83786	40.913023	19.3723955	133.0367965	-79.694537	5.6468805	134.5601575
-7.307716	31.892389	133.907227	-19.409111	12.553546	134.074142	42.318977	-1.774832	133.822708	39.838436	40.323269	133.323853	41.0787065	19.2742185	133.5732805	-79.8969285	5.8328735	134.5750035
-6.455803	31.328129	134.220734	-19.417212	12.575461	134.436432	42.546837	-1.879217	134.472656	40.020229	40.268749	133.904846	41.283533	19.194766	134.188751	-80.117957	5.956156	134.684113
-5.134366	30.465523	135.014252	-19.429865	12.603019	135.09285	42.840519	-1.994669	135.579025	40.353722	40.185852	134.835022	41.5971205	19.0955915	135.2070235	-80.4568505	6.1104465	134.9786765
-4.263294	29.913771	135.586182	-19.440035	12.613778	135.54097	43.030807	-2.084129	136.254135	40.578537	40.122734	135.442108	41.804672	19.0193025	135.8481215	-80.684742	6.2082535	135.2338185
-3.332494	29.381414	136.131989	-19.441866	12.611805	135.958405	43.203564	-2.200704	136.880798	40.782963	40.067444	136.024765	41.9932635	18.93337	136.4527815	-80.8769955	6.29024	135.4640285
-2.468405	28.784809	136.614578	-19.437744	12.598274	136.319901	43.376724	-2.34387	137.484497	40.980846	40.002289	136.524872	42.178785	18.8292095	137.0046845	-81.054273	6.3673385	135.6351175
-1.586143	28.204744	137.101501	-19.424166	12.584962	136.613129	43.54948	-2.472318	138.018692	41.161964	39.959805	136.988663	42.355722	18.7437435	137.5036775	-81.204054	6.4261805	135.7225805
-0.714585	27.651072	137.501938	-19.382986	12.573825	136.851639	43.747833	-2.600627	138.517609	41.346821	39.924839	137.46286	42.547327	18.662106	137.9902345	-81.313299	6.485544	135.7130435
0.125696	27.104464	137.898056	-19.30789	12.578259	137.08252	44.013741	-2.730012	139.064209	41.541771	39.846794	137.877228	42.777756	18.558391	138.4707185	-81.393536	6.598127	135.6943215
1.410119	26.268465	138.613159	-19.146338	12.645239	137.506866	44.531063	-2.881299	139.977432	41.985924	39.813847	138.587158	43.2584935	18.466274	139.282295	-81.5511695	6.824204	135.731437
2.185471	25.701433	139.214462	-19.045942	12.708529	137.860245	44.88068	-2.959032	140.58728	42.261971	39.777626	139.046616	43.5713255	18.409297	139.816948	-81.6632095	7.007761	135.903542
2.927053	25.145752	139.792496	-18.965523	12.777047	138.246658	45.217548	-3.046026	141.161591	42.467926	39.723362	139.489822	43.842737	18.338668	140.3257065	-81.773783	7.215426	136.1676095
3.575218	24.604652	140.35318	-18.927647	12.834874	138.665298	45.49823	-3.131808	141.67305	42.616405	39.648418	139.884583	44.0573175	18.258305	140.7788165	-81.9126115	7.411443	136.5517795
4.247959	24.101439	140.905273	-18.891006	12.863546	139.076263	45.738506	-3.192313	142.101044	42.738903	39.575325	140.216492	44.2387045	18.191506	141.158768	-82.0207165	7.535586	136.993758
4.871672	23.56369	141.296387	-18.834158	12.880796	139.435043	45.919289	-3.256503	142.449585	42.874382	39.479637	140.503403	44.3968355	18.111567	141.476494	-82.0651515	7.650025	137.393592
5.359154	23.015886	141.741486	-18.774384	12.881804	139.741196	46.052647	-3.312707	142.670349	42.949596	39.379555	140.727921	44.5011215	18.033424	141.699135	-82.0498895	7.730184	137.783257
6.100021	22.207863	142.148575	-18.64465	12.868484	140.091934	46.215954	-3.385141	142.851227	43.130981	39.268154	140.869461	44.6734675	17.9415065	141.860344	-81.9627675	7.7954615	138.323524
6.508587	21.733873	142.301636	-18.541033	12.863008	140.243225	46.327499	-3.41181	142.906815	43.262192	39.221863	140.880112	44.7948455	17.9050265	141.8934635	-81.8769115	7.8209895	138.5929865
6.845355	21.275925	142.411682	-18.408325	12.856288	140.342819	46.432491	-3.413922	142.909149	43.414139	39.180012	140.884247	44.923315	17.883045	141.896698	-81.739965	7.829531	138.78894
7.191488	20.833832	142.476425	-18.283836	12.879337	140.403015	46.547497	-3.428499	142.899414	43.562275	39.133217	140.919281	45.054886	17.852359	141.9093475	-81.622558	7.906315	138.8966825
7.474448	20.366478	142.573547	-18.142635	12.892374	140.448181	46.681465	-3.444699	142.936813	43.721916	39.078957	140.976349	45.2016905	17.817129	141.956581	-81.4869605	7.967619	138.939781
7.718183	19.924013	142.63472	-18.009052	12.918106	140.524429	46.819668	-3.448717	143.000366	43.861179	39.043209	141.052383	45.3404235	17.797246	142.0263745	-81.3585275	8.038966	139.0224835
7.950741	19.463112	142.748962	-17.877907	12.933223	140.620667	46.971657	-3.455408	143.105286	44.007801	39.043301	141.157013	45.489729	17.7939465	142.1311495	-81.245543	8.0724995	139.1101845
8.087351	18.693928	143.064209	-17.726601	12.956524	140.845413	47.169674	-3.461962	143.235931	44.176792	39.019939	141.321335	45.673233	17.7789885	142.278633	-81.126435	8.1340595	139.412193
8.123737	18.232765	143.250519	-17.648184	12.954567	141.021652	47.269428	-3.480333	143.314178	44.28215	39.001221	141.411621	45.775789	17.760444	142.3628995	-81.072157	8.14869	139.6804045
8.127711	17.767654	143.379456	-17.569563	12.943795	141.190628	47.363026	-3.493493	143.360001	44.369576	38.969383	141.503296	45.866301	17.737945	142.4316485	-81.005427	8.149645	139.9496075
8.075583	17.320957	143.497391	-17.497456	12.942149	141.343948	47.455101	-3.510651	143.371872	44.432693	38.935631	141.576019	45.943897	17.71249	142.4739455	-80.938809	8.171808	140.2139505
7.987979	16.894901	143.56514	-17.42338	12.940902	141.469696	47.55048	-3.526484	143.372879	44.520176	38.916908	141.600342	46.035328	17.695212	142.4866105	-80.882088	8.186592	140.4527815
7.868863	16.434046	143.575195	-17.33606	12.947357	141.564758	47.624813	-3.505745	143.346878	44.617462	38.922356	141.591827	46.1211375	17.7083055	142.4693525	-80.7932575	8.1864085	140.6601635
7.697682	15.924443	143.531784	-17.253866	12.972667	141.623917	47.717842	-3.48505	143.307404	44.712666	38.945217	141.553864	46.215254	17.7300835	142.430634	-80.722986	8.2152505	140.8172
7.350023	15.171289	143.412003	-17.122038	12.961621	141.677856	47.863083	-3.458014	143.223877	44.8106	38.952034	141.497192	46.3368415	17.74701	142.3605345	-80.5809175	8.176232	140.9951775
7.092382	14.613481	143.387878	-17.045197	12.934947	141.699142	47.939201	-3.443572	143.176666	44.886101	38.94347	141.463165	46.412651	17.749949	142.3199155	-80.503045	8.119945	141.0783685
6.677104	14.061901	143.348648	-16.979988	12.881701	141.718597	48.00668	-3.416735	143.134064	44.927807	38.939327	141.433746	46.4672435	17.761296	142.283905	-80.4272195	8.002106	141.153289
6.282003	13.542289	143.302902	-16.939779	12.820557	141.724274	48.068104	-3.395034	143.112839	44.931198	38.940361	141.422302	46.499651	17.7726635	142.2675705	-80.379209	7.8684505	141.1809775
5.878512	12.978739	143.259613	-16.907497	12.750185	141.748596	48.122856	-3.379915	143.104004	44.920879	38.940842	141.421875	46.5218675	17.7804635	142.2629395	-80.3368615	7.7199065	141.2342525
5.408667	12.36072	143.215439	-16.863731	12.678334	141.798233	48.243366	-3.332771	143.123703	44.927711	38.940178	141.436462	46.5855385	17.8037035	142.2800825	-80.3130005	7.5529645	141.3163835
4.861294	11.756567	143.186493	-16.826893	12.615244	141.873489	48.234184	-3.333614	143.126724	44.941528	38.936817	141.467133	46.587856	17.8016015	142.2969285	-80.241642	7.4288865	141.4500495
4.033433	10.796842	143.25795	-16.746292	12.540205	142.051712	48.401478	-3.311728	143.186127	44.975826	38.939846	141.53096	46.688652	17.814059	142.3585435	-80.181236	7.266351	141.7448805
3.40712	10.180792	143.274765	-16.692343	12.506454	142.209229	48.469646	-3.282688	143.204285	45.014076	38.951473	141.552826	46.741861	17.8343925	142.3785555	-80.126547	7.1785155	142.0399025
2.777694	9.533044	143.326431	-16.620037	12.483363	142.389847	48.559921	-3.237406	143.205505	45.068085	38.957329	141.549271	46.814003	17.8599615	142.377388	-80.054077	7.1067645	142.402306
2.046301	8.865287	143.368057	-16.533175	12.467152	142.622162	48.641472	-3.205641	143.189819	45.125793	38.960331	141.491287	46.8836325	17.877345	142.340553	-79.9499825	7.056959	142.903771
1.405348	8.195326	143.504471	-16.450602	12.46184	142.91983	48.725773	-3.168896	143.161148	45.170132	38.964413	141.355652	46.9479525	17.8977585	142.2584	-79.8491565	7.0259215	143.58126
0.590235	7.506519	143.661362	-16.33205	12.427774	143.243591	48.864433	-3.059285	143.096344	45.221085	38.984577	141.18071	47.042759	17.962646	142.138527	-79.706859	6.892902	144.348655
-0.138057	6.816843	143.857529	-16.217297	12.349642	143.608383	48.972424	-2.919807	142.972	45.252491	38.999878	140.945358	47.1124575	18.0400355	141.958679	-79.5470515	6.6592485	145.258087
-1.309165	5.745283	144.101318	-16.057583	12.179336	144.140442	48.491852	-2.502246	142.703339	45.252178	38.943977	140.512939	46.872015	18.2208655	141.608139	-78.987181	6.1378065	146.672745
-2.095347	5.006963	144.315582	-15.937376	12.039776	144.437592	48.503319	-2.4028	142.460938	45.28056	38.895996	140.254074	46.8919395	18.246598	141.357506	-78.7666915	5.832954	147.517678
-2.859384	4.337561	144.424866	-15.777865	11.89874	144.676193	48.544159	-2.251607	142.267883	45.334095	38.840408	140.056793	46.939127	18.2944005	141.162338	-78.494857	5.5030795	148.190048
-3.587643	3.641572	144.550079	-15.607987	11.771632	144.896057	48.650887	-2.157347	142.132172	45.407528	38.812923	139.923172	47.0292075	18.327788	141.027672	-78.2451815	5.215476	148.764442
-4.332407	2.974581	144.614532	-15.468529	11.646756	145.112625	48.761513	-2.121262	142.105331	45.45932	38.792488	139.885773	47.1104165	18.335613	140.995552	-78.0474745	4.957899	149.229698
-5.053268	2.304224	144.783524	-15.374004	11.54066	145.311478	48.900944	-2.142528	142.112869	45.468803	38.780106	139.966461	47.1848735	18.318789	141.039665	-77.9328815	4.762531	149.583291
-5.799216	1.675641	144.861252	-15.324134	11.434984	145.530212	48.927509	-2.10804	142.158737	45.471527	38.791454	140.143341	47.199518	18.341707	141.151039	-77.847786	4.528261	149.909385
-6.833035	0.694023	145.008911	-15.268974	11.302588	145.883728	49.46804	-2.269848	142.185516	45.483982	38.84293	140.51297	47.476011	18.286541	141.349243	-78.013959	4.318635	150.418213
-7.480732	0.040652	145.052475	-15.194392	11.232129	146.107697	49.502048	-2.263435	142.217072	45.517334	38.852089	140.802338	47.509691	18.294327	141.509705	-77.898475	4.169931	150.705689
-8.103468	-0.635084	145.182922	-15.135908	11.194483	146.30423	49.544655	-2.31517	142.255157	45.605953	38.864468	141.080261	47.575304	18.274649	141.667709	-77.84712	4.114317	150.940751
-8.720523	-1.314286	145.212921	-15.076735	11.182812	146.468857	49.589001	-2.316132	142.291122	NaN	NaN	NaN	NaN	NaN	NaN	NaN	NaN	NaN
-9.282037	-1.986444	145.225662	-15.021462	11.212567	146.599472	49.661713	-2.242721	142.103882	NaN	NaN	NaN	NaN	NaN	NaN	NaN	NaN	NaN
-9.825566	-2.732156	145.191879	-14.986235	11.26882	146.694489	49.692814	-2.19655	142.066772	NaN	NaN	NaN	NaN	NaN	NaN	NaN	NaN	NaN
-10.303044	-3.504393	145.256012	-14.996778	11.330166	146.802048	49.693745	-2.096728	142.055588	45.684013	39.032867	141.721268	47.688879	18.4680695	141.888428	-77.682435	4.1922625	151.715668
-11.059956	-4.70574	145.448883	-15.01489	11.409697	146.949234	49.692963	-1.950907	142.149109	NaN	NaN	NaN	NaN	NaN	NaN	NaN	NaN	NaN
-11.476941	-5.55054	145.661194	-14.999129	11.466258	147.037704	49.771545	-1.843987	142.281708	NaN	NaN	NaN	NaN	NaN	NaN	NaN	NaN	NaN
-11.830651	-6.419548	145.847504	-14.956842	11.513137	147.098679	NaN	NaN	NaN	45.607315	39.333977	141.733734	NaN	NaN	NaN	NaN	NaN	NaN
-12.150703	-7.338804	146.179657	-14.908591	11.543413	147.125763	NaN	NaN	NaN	45.620667	39.400681	141.685989	NaN	NaN	NaN	NaN	NaN	NaN
-12.481843	-8.249247	146.436478	-14.872525	11.546886	147.108017	NaN	NaN	NaN	45.626488	39.476429	141.587738	NaN	NaN	NaN	NaN	NaN	NaN
-12.771061	-9.117608	146.67395	-14.878927	11.536743	147.072784	NaN	NaN	NaN	NaN	NaN	NaN	NaN	NaN	NaN	NaN	NaN	NaN
-13.050681	-10.026095	146.822144	-14.901283	11.519651	147.025513	NaN	NaN	NaN	45.51273	39.527508	141.318817	NaN	NaN	NaN	NaN	NaN	NaN
-13.367407	-11.300719	146.997101	-14.877335	11.501937	146.968491	NaN	NaN	NaN	45.500011	39.540333	141.105865	NaN	NaN	NaN	NaN	NaN	NaN
-13.560766	-12.115561	147.076981	-14.81185	11.490489	146.954529	50.592606	-1.698233	143.636658	NaN	NaN	NaN	NaN	NaN	NaN	NaN	NaN	NaN
-13.699368	-12.859386	147.121429	-14.725973	11.475788	146.964066	50.692196	-1.610281	143.624405	45.533321	39.623936	140.932541	48.1127585	19.0068275	142.278473	-77.5647045	3.9447485	151.649659
-13.829335	-13.588869	147.22113	-14.643769	11.42844	146.990723	50.78175	-1.547938	143.632813	45.541004	39.653599	140.903595	48.161377	19.0528305	142.268204	-77.448915	3.8040495	151.713242
-13.925401	-14.321295	147.312439	-14.580938	11.375511	147.024612	50.152081	-1.213527	143.738663	45.538052	39.665051	140.905823	47.8450665	19.225762	142.322243	-77.0069425	3.52526	151.726981
-13.947773	-15.009543	147.539215	-14.535864	11.322762	147.117645	50.175076	-1.141375	143.995972	NaN	NaN	NaN	NaN	NaN	NaN	NaN	NaN	NaN
-14.053003	-15.64414	147.92688	-14.480879	11.284128	147.224487	50.232906	-1.096825	144.356827	45.601189	39.733147	140.995987	47.9170475	19.318161	142.676407	-76.8788055	3.250095	151.772567
-14.128516	-16.454556	148.625641	-14.390003	11.264526	147.437241	50.273235	-0.98232	145.024277	45.673977	39.721344	141.110687	47.973606	19.369512	143.067482	-76.753612	3.15954	151.807
-14.145486	-16.879333	149.15213	-14.337347	11.278002	147.609299	50.332111	-0.884017	145.444489	45.713501	39.722218	141.137589	48.022806	19.4191005	143.291039	-76.6975	3.1369035	151.927559
-14.148404	-17.203506	149.699249	-14.273767	11.28423	147.810059	50.357616	-0.796327	145.821365	NaN	NaN	NaN	NaN	NaN	NaN	NaN	NaN	NaN
-14.108408	-17.489246	150.215225	-14.21864	11.270179	148.049225	50.453686	-0.751986	146.128006	NaN	NaN	NaN	NaN	NaN	NaN	NaN	NaN	NaN
-14.066924	-17.723154	150.640137	-14.162313	11.21906	148.286362	50.545563	-0.725175	146.42572	NaN	NaN	NaN	NaN	NaN	NaN	NaN	NaN	NaN
-14.009072	-17.895494	150.909622	-14.089088	11.119578	148.512436	50.606201	-0.679795	146.671722	NaN	NaN	NaN	NaN	NaN	NaN	NaN	NaN	NaN
-13.945879	-18.010721	151.015656	-14.010532	11.005017	148.691559	50.707455	-0.675724	146.851074	NaN	NaN	NaN	NaN	NaN	NaN	NaN	NaN	NaN
-13.824188	-18.063965	150.940186	-13.898	10.806217	148.873444	50.851761	-0.672701	147.011215	NaN	NaN	NaN	NaN	NaN	NaN	NaN	NaN	NaN
-13.75217	-18.038332	150.818451	-13.83169	10.666308	148.938721	50.976032	-0.637387	147.05661	NaN	NaN	NaN	NaN	NaN	NaN	NaN	NaN	NaN
-13.662712	-17.987112	150.719055	-13.767513	10.520945	148.988373	51.052631	-0.55818	147.06929	NaN	NaN	NaN	NaN	NaN	NaN	NaN	NaN	NaN
-13.644123	-17.822002	150.602875	-13.679417	10.372921	149.029114	51.158833	-0.526795	147.052353	NaN	NaN	NaN	NaN	NaN	NaN	NaN	NaN	NaN
-13.693735	-17.665443	150.598129	-13.576519	10.228367	149.043106	51.266403	-0.538671	147.057739	NaN	NaN	NaN	NaN	NaN	NaN	NaN	NaN	NaN
-13.754824	-17.414337	150.590164	-13.480915	10.090382	149.045364	51.353287	-0.561532	147.068787	NaN	NaN	NaN	NaN	NaN	NaN	NaN	NaN	NaN
-13.819617	-17.03157	150.554428	-13.40057	9.978066	149.004181	51.390755	-0.535387	147.079865	NaN	NaN	NaN	NaN	NaN	NaN	NaN	NaN	NaN
-13.974844	-16.294788	150.432648	-13.341268	9.889296	148.862793	51.518013	-0.459847	147.048004	NaN	NaN	NaN	NaN	NaN	NaN	NaN	NaN	NaN
-14.132474	-15.753208	150.281082	-13.315183	9.856157	148.757202	51.57872	-0.41233	147.027328	NaN	NaN	NaN	NaN	NaN	NaN	NaN	NaN	NaN
-14.22226	-15.132265	150.087708	-13.263625	9.817356	148.652481	51.692051	-0.394818	147.007614	NaN	NaN	NaN	NaN	NaN	NaN	NaN	NaN	NaN
-14.358833	-14.515668	149.858658	-13.186307	9.736385	148.55957	51.782642	-0.425074	146.972763	NaN	NaN	NaN	NaN	NaN	NaN	NaN	NaN	NaN
-14.436642	-13.832932	149.612137	-13.110935	9.6188	148.473434	51.87598	-0.491381	146.88472	NaN	NaN	NaN	NaN	NaN	NaN	NaN	NaN	NaN
-14.501485	-13.024261	149.314636	-13.061881	9.479017	148.376266	51.890366	-0.524133	146.801239	NaN	NaN	NaN	NaN	NaN	NaN	NaN	NaN	NaN
-14.614876	-12.166901	149.007111	-13.046371	9.35435	148.26033	51.920746	-0.562358	146.651382	NaN	NaN	NaN	NaN	NaN	NaN	NaN	NaN	NaN
-14.786799	-10.816179	148.551163	-13.023025	9.201927	148.011673	51.895611	-0.568128	146.405167	NaN	NaN	NaN	NaN	NaN	NaN	NaN	NaN	NaN
-14.882304	-9.901052	148.162231	-13.00909	9.118147	147.821136	51.931786	-0.601825	146.215805	NaN	NaN	NaN	NaN	NaN	NaN	NaN	NaN	NaN
-14.983977	-8.87305	147.819016	-12.97658	9.033711	147.617004	51.983875	-0.644562	145.993652	NaN	NaN	NaN	NaN	NaN	NaN	NaN	NaN	NaN
-15.131187	-7.82136	147.438919	-12.944669	8.943381	147.409744	52.033257	-0.689399	145.768417	NaN	NaN	NaN	NaN	NaN	NaN	NaN	NaN	NaN
-15.234229	-6.753642	147.11499	-12.905158	8.843554	147.192139	52.04726	-0.707501	145.527527	NaN	NaN	NaN	NaN	NaN	NaN	NaN	NaN	NaN
-15.372923	-5.678527	146.739075	-12.865599	8.77153	146.981415	52.080215	-0.738961	145.324326	NaN	NaN	NaN	NaN	NaN	NaN	NaN	NaN	NaN
-15.510929	-4.500815	146.412445	-12.791401	8.716965	146.774918	52.133453	-0.721005	145.148483	46.227032	39.887394	142.01265	49.1802425	19.5831945	143.5805665	-74.7630445	-2.1492645	149.9692695
-15.734232	-2.758082	145.942703	-12.57716	8.654252	146.473862	52.784042	-0.926815	144.954056	46.379871	39.950615	142.245071	49.5819565	19.5119	143.5995635	-74.7362765	-2.203396	149.3481605
-15.852347	-1.578518	145.645004	-12.405271	8.596706	146.334747	52.955391	-0.983787	145.069214	46.533337	39.961922	142.60144	49.744364	19.4890675	143.835327	-74.554906	-2.2956555	148.834167
-15.994549	-0.317206	145.471436	-12.268917	8.510626	146.327332	53.0737	-1.082137	145.301834	46.734814	39.946533	143.105072	49.904257	19.432198	144.203453	-74.442091	-2.410946	148.451211
-16.198517	0.910656	145.457672	-12.22287	8.410187	146.422974	53.11594	-1.216328	145.649765	46.856152	39.896812	143.678207	49.986046	19.340242	144.663986	-74.431786	-2.519868	148.181962
-16.424082	2.074696	145.522766	-12.275534	8.294165	146.587952	53.101765	-1.289038	145.968552	46.845482	39.849651	144.223831	49.9736235	19.2803065	145.0961915	-74.5246915	-2.6919765	148.0797125
-16.681665	3.30199	145.613678	-12.400568	8.197832	146.759735	53.05957	-1.352681	146.195374	46.711578	39.771431	144.639832	49.885574	19.209375	145.417603	-74.68671	-2.813711	148.101867
-17.011412	4.506812	145.730408	-12.549631	8.09748	146.873672	53.032089	-1.456689	146.286072	46.507969	39.696209	144.952728	49.770029	19.11976	145.6194	-74.869291	-2.9248	148.127944
-17.546757	6.187937	145.852325	-12.787909	7.92136	146.978012	52.892952	-1.551401	146.164215	46.243675	39.610504	145.174713	49.5683135	19.0295515	145.669464	-75.1441315	-3.1868315	148.28656
-17.955898	7.340392	145.867294	-12.927326	7.829097	146.991791	52.797573	-1.564624	146.028976	46.10199	39.57674	145.183868	49.4497815	19.006058	145.606422	-75.3044335	-3.347864	148.37716
-18.451157	8.458386	145.89447	-13.048625	7.761663	146.964584	52.658188	-1.587222	145.81929	46.013855	39.56308	145.112732	49.3360215	18.987929	145.466011	-75.4332715	-3.464603	148.463157
-18.890539	9.520751	145.896683	-13.119857	7.737297	146.918945	52.556305	-1.591707	145.625031	45.94817	39.505234	145.009399	49.2522375	18.9567635	145.317215	-75.4919515	-3.4821695	148.520675
-19.37389	10.563154	145.868179	-13.182613	7.729814	146.87117	52.519638	-1.620995	145.483231	45.868855	39.470467	144.952438	49.1942465	18.924736	145.2178345	-75.5594725	-3.465108	148.5245055
-19.879566	11.639515	145.812027	-13.219998	7.734066	146.820801	52.525204	-1.629098	145.417923	45.808697	39.457809	144.953125	49.1669505	18.9143555	145.185524	-75.6069465	-3.4462235	148.456078
-20.451229	12.664333	145.824829	-13.255483	7.726875	146.779572	52.501808	-1.610983	145.40947	45.756058	39.456131	144.977814	49.128933	18.922574	145.193642	-75.639899	-3.468824	148.365502
-21.286695	14.06588	145.765564	-13.366683	7.698882	146.717697	52.363289	-1.611487	145.436462	45.659958	39.413738	145.039856	49.0116235	18.9011255	145.238159	-75.7449895	-3.5033615	148.197235
-21.909306	14.983119	145.703552	-13.464422	7.686205	146.664337	52.245564	-1.660241	145.40918	45.589588	39.370216	145.040543	48.917576	18.8549875	145.2248615	-75.84642	-3.4825775	148.1038125
-22.600645	15.89578	145.636337	-13.56062	7.690292	146.617157	52.159492	-1.66929	145.334564	45.523537	39.344013	144.96637	48.8415145	18.8373615	145.150467	-75.9627545	-3.4567775	148.083847
-23.272387	16.768576	145.616394	-13.649837	7.702265	146.561142	51.99564	-1.657369	145.20163	45.425339	39.324425	144.840332	48.7104895	18.833528	145.020981	-76.0101635	-3.428998	148.101303
-23.967791	17.576004	145.583694	-13.730638	7.716663	146.529083	51.959545	-1.602156	145.118576	45.338238	39.329578	144.682343	48.6488915	18.863711	144.9004595	-76.1101675	-3.430385	148.1577065
-24.697893	18.364584	145.582199	-13.791546	7.712225	146.515472	51.819199	-1.593177	144.949539	45.281471	39.311859	144.495697	48.550335	18.859341	144.722618	-76.133427	-3.434891	148.308326
-25.471418	19.153982	145.562393	-13.84232	7.700642	146.513779	51.72813	-1.588121	144.807266	45.210793	39.28001	144.329178	48.4694615	18.8459445	144.568222	-76.1541015	-3.4446605	148.459336
-26.60734	20.247061	145.606918	-13.927813	7.670673	146.513153	51.568413	-1.587182	144.642349	45.136326	39.236958	144.105637	48.3523695	18.824888	144.373993	-76.2079955	-3.483542	148.652313
-27.385607	20.889362	145.643661	-14.010425	7.656074	146.504944	51.467026	-1.589006	144.567642	45.048489	39.207165	144.040298	48.2577575	18.8090795	144.30397	-76.2786075	-3.4969315	148.705918
-28.219042	21.517078	145.609467	-14.104496	7.659071	146.482819	51.369274	-1.594734	144.538498	44.954807	39.215294	144.019318	48.1620405	18.81028	144.278908	-76.3710325	-3.492138	148.68673
-29.083204	22.174379	145.538376	-14.19512	7.6695	146.436234	51.272137	-1.587114	144.529099	44.870857	39.218197	144.021637	48.071497	18.8155415	144.275368	-76.461737	-3.4765415	148.5971
-29.946798	22.780918	145.561172	-14.289972	7.679444	146.402618	51.184444	-1.593806	144.534058	44.780083	39.227589	144.043594	47.9822635	18.8168915	144.288826	-76.5622075	-3.4580035	148.51641
-30.775478	23.348967	145.5242	-14.381182	7.686541	146.372299	51.074036	-1.579085	144.549225	44.68491	39.240543	144.08075	47.879473	18.830729	144.3149875	-76.641837	-3.457647	148.4296105
-31.65727	23.868521	145.513092	-14.494026	7.690136	146.352692	50.947414	-1.561438	144.574005	44.574944	39.244225	144.120453	47.761179	18.8413935	144.347229	-76.749231	-3.4611215	148.358155
-33.064766	24.601665	145.57045	-14.684847	7.681056	146.423447	50.749989	-1.526485	144.583313	44.352966	39.29541	144.117142	47.5514775	18.8844625	144.3502275	-76.9211715	-3.5223505	148.4966665
-34.020351	25.013882	145.832321	-14.839083	7.681232	146.583282	50.590622	-1.482842	144.567902	44.145557	39.318592	144.095139	47.3680895	18.917875	144.3315205	-77.0462555	-3.555411	148.8350435
-34.923317	25.423775	146.17868	-14.978239	7.680782	146.898712	50.401505	-1.380886	144.547989	43.924026	39.358746	144.05307	47.1627655	18.98893	144.3005295	-77.1192435	-3.627366	149.4968945
-35.839119	25.726381	146.764511	-15.079316	7.708186	147.350327	50.221981	-1.228907	144.536026	43.734325	39.384861	144.003052	46.978153	19.077977	144.269539	-77.136785	-3.661605	150.431115
-36.786934	26.019323	147.508484	-15.13839	7.759109	147.904755	50.087864	-1.117685	144.523468	43.592274	39.414684	143.962509	46.840069	19.1484995	144.2429885	-77.116849	-3.6302815	151.5665215
-37.739719	26.304373	148.309723	-15.201349	7.828627	148.482025	49.976051	-1.064428	144.525391	43.491722	39.461369	143.943024	46.7338865	19.1984705	144.2342075	-77.1365845	-3.5412165	152.7298425
-38.603943	26.568504	149.140976	-15.224759	7.915131	149.011536	49.850533	-0.983174	144.381027	43.426346	39.484055	144.000671	46.6384395	19.2504405	144.190849	-77.0879575	-3.4201785	153.832223
-39.823696	26.914459	150.172913	-15.226036	7.998919	149.734482	49.761635	-0.850437	144.398529	43.404312	39.57708	144.260757	46.5829735	19.3633215	144.329643	-77.0350455	-3.3654835	155.139321
-40.593212	27.088474	150.795288	-15.248921	8.030419	150.209122	49.74036	-0.796637	144.545929	43.379967	39.636066	144.538055	46.5601635	19.4197145	144.541992	-77.0580055	-3.3588765	155.876252
-41.3741	27.24342	151.362228	-15.307281	8.054784	150.67131	NaN	NaN	NaN	43.317379	39.705009	144.915634	NaN	NaN	NaN	NaN	NaN	NaN
-42.149879	27.368618	151.795258	-15.412076	8.087542	151.126022	NaN	NaN	NaN	NaN	NaN	NaN	NaN	NaN	NaN	NaN	NaN	NaN
-42.862625	27.480125	152.261383	-15.541548	8.121099	151.549362	NaN	NaN	NaN	NaN	NaN	NaN	NaN	NaN	NaN	NaN	NaN	NaN
-43.533283	27.540558	152.703949	-15.672523	8.17361	151.94487	NaN	NaN	NaN	NaN	NaN	NaN	NaN	NaN	NaN	NaN	NaN	NaN
-44.156071	27.576706	153.082687	-15.808782	8.239673	152.299362	NaN	NaN	NaN	NaN	NaN	NaN	NaN	NaN	NaN	NaN	NaN	NaN
-44.939236	27.476156	153.612503	-15.979658	8.378865	152.681915	NaN	NaN	NaN	NaN	NaN	NaN	NaN	NaN	NaN	NaN	NaN	NaN
-45.367523	27.348459	153.909409	-16.009682	8.502414	152.866882	NaN	NaN	NaN	NaN	NaN	NaN	NaN	NaN	NaN	NaN	NaN	NaN
-45.741276	27.200806	154.163864	-15.968972	8.64782	153.038345	NaN	NaN	NaN	NaN	NaN	NaN	NaN	NaN	NaN	NaN	NaN	NaN
-46.079235	27.004677	154.426651	-15.874388	8.791078	153.222977	NaN	NaN	NaN	NaN	NaN	NaN	NaN	NaN	NaN	NaN	NaN	NaN
-46.334576	26.828306	154.69249	-15.783897	8.921489	153.443787	NaN	NaN	NaN	NaN	NaN	NaN	NaN	NaN	NaN	NaN	NaN	NaN
-46.504711	26.555079	154.937668	-15.721557	9.026443	153.68364	NaN	NaN	NaN	NaN	NaN	NaN	NaN	NaN	NaN	NaN	NaN	NaN
-46.671741	26.30773	155.231491	-15.712075	9.10545	153.929718	NaN	NaN	NaN	NaN	NaN	NaN	NaN	NaN	NaN	NaN	NaN	NaN
-46.787682	26.029507	155.58461	-15.718606	9.226243	154.202637	NaN	NaN	NaN	NaN	NaN	NaN	NaN	NaN	NaN	NaN	NaN	NaN
-46.785152	25.855755	155.711517	-15.722404	9.332688	154.325729	NaN	NaN	NaN	NaN	NaN	NaN	NaN	NaN	NaN	NaN	NaN	NaN
-46.724514	25.704521	155.775574	-15.726304	9.435163	154.396515	NaN	NaN	NaN	NaN	NaN	NaN	NaN	NaN	NaN	NaN	NaN	NaN
-46.590775	25.542244	155.78067	-15.737904	9.533805	154.427521	NaN	NaN	NaN	NaN	NaN	NaN	NaN	NaN	NaN	NaN	NaN	NaN
-46.354355	25.371569	155.748932	-15.772259	9.61346	154.446671	NaN	NaN	NaN	NaN	NaN	NaN	NaN	NaN	NaN	NaN	NaN	NaN
-46.045456	25.2085	155.708344	-15.795761	9.672439	154.460358	NaN	NaN	NaN	NaN	NaN	NaN	NaN	NaN	NaN	NaN	NaN	NaN
-45.670952	25.076035	155.731827	-15.799223	9.721548	154.472	NaN	NaN	NaN	NaN	NaN	NaN	NaN	NaN	NaN	NaN	NaN	NaN
-44.945824	24.891073	155.835449	-15.759802	9.83079	154.524261	NaN	NaN	NaN	NaN	NaN	NaN	NaN	NaN	NaN	NaN	NaN	NaN
-44.389736	24.745014	155.906082	-15.728797	9.912684	154.594696	NaN	NaN	NaN	NaN	NaN	NaN	NaN	NaN	NaN	NaN	NaN	NaN
-43.810913	24.638279	155.939911	-15.719443	10.022562	154.668015	NaN	NaN	NaN	NaN	NaN	NaN	NaN	NaN	NaN	NaN	NaN	NaN
-43.201935	24.600037	155.9888	-15.716248	10.147667	154.729904	NaN	NaN	NaN	NaN	NaN	NaN	NaN	NaN	NaN	NaN	NaN	NaN
-42.429932	24.54916	156.067215	-15.713857	10.289766	154.785339	NaN	NaN	NaN	NaN	NaN	NaN	NaN	NaN	NaN	NaN	NaN	NaN
-41.728107	24.539673	155.915146	-15.711115	10.461124	154.832596	NaN	NaN	NaN	NaN	NaN	NaN	NaN	NaN	NaN	NaN	NaN	NaN
-40.905418	24.59947	155.834122	-15.712317	10.654862	154.855621	NaN	NaN	NaN	NaN	NaN	NaN	NaN	NaN	NaN	NaN	NaN	NaN
-39.536594	24.626253	155.57724	-15.661728	10.942859	154.801788	NaN	NaN	NaN	NaN	NaN	NaN	NaN	NaN	NaN	NaN	NaN	NaN
-38.577324	24.696497	155.347046	-15.545051	11.135672	154.703598	NaN	NaN	NaN	NaN	NaN	NaN	NaN	NaN	NaN	NaN	NaN	NaN
-37.529739	24.764414	155.035873	-15.373312	11.288328	154.57222	NaN	NaN	NaN	NaN	NaN	NaN	NaN	NaN	NaN	NaN	NaN	NaN
-36.419277	24.913246	154.747513	-15.182361	11.389056	154.391342	NaN	NaN	NaN	NaN	NaN	NaN	NaN	NaN	NaN	NaN	NaN	NaN
-35.218559	25.014519	154.441742	-14.99122	11.460178	154.161453	NaN	NaN	NaN	NaN	NaN	NaN	NaN	NaN	NaN	NaN	NaN	NaN
-34.019554	25.167999	154.109116	-14.776586	11.511872	153.864136	NaN	NaN	NaN	NaN	NaN	NaN	NaN	NaN	NaN	NaN	NaN	NaN
-32.800797	25.331329	153.737686	-14.554516	11.55483	153.483765	NaN	NaN	NaN	NaN	NaN	NaN	NaN	NaN	NaN	NaN	NaN	NaN
-30.839703	25.632582	153.00737	-14.177566	11.609827	152.779419	NaN	NaN	NaN	43.701351	44.045837	145.560684	NaN	NaN	NaN	NaN	NaN	NaN
-29.439739	25.806656	152.577148	-13.888963	11.647319	152.356079	51.094299	3.895269	146.053558	NaN	NaN	NaN	NaN	NaN	NaN	NaN	NaN	NaN
-28.050024	26.020378	152.169907	-13.536288	11.656891	151.959259	51.371075	3.852349	145.903641	44.524429	43.945217	145.457352	47.947752	23.898783	145.6804965	-75.020328	-0.585000999999998	158.2380215
-26.609915	26.206388	151.753052	-13.179413	11.661926	151.586594	51.642967	3.81726	145.847687	44.988983	43.888981	145.407288	48.315975	23.8531205	145.6274875	-74.674801	-0.529268500000001	157.5457005
-25.117666	26.421577	151.42276	-12.830334	11.650932	151.26236	51.91061	3.793244	145.797424	45.38493	43.8358	145.380829	48.64777	23.814522	145.5891265	-74.308438	-0.512658000000002	156.9355935
-23.586855	26.595997	151.166565	-12.522529	11.647263	150.988922	52.240784	3.754026	145.932983	NaN	NaN	NaN	NaN	NaN	NaN	NaN	NaN	NaN
-22.1122	26.811663	150.963638	-12.21572	11.638098	150.76265	52.499306	3.83037	145.857803	46.01067	43.800671	145.352539	49.254988	23.8155205	145.605171	-73.686428	-0.539324500000003	155.920129
-19.803591	27.12985	150.517395	-11.754106	11.702093	150.361465	52.881355	4.03388	145.758026	46.486874	43.91573	145.27388	49.6841145	23.974805	145.515953	-73.1923265	-0.570619000000004	155.206977
-18.229765	27.340443	150.111481	-11.503701	11.788383	150.007324	53.126263	4.111829	145.68541	46.737595	43.989944	145.173813	49.931929	24.0508865	145.4296115	-72.939331	-0.474120500000001	154.5850365
-16.716486	27.589041	149.636887	-11.351825	11.892629	149.572052	53.301872	4.14723	145.566299	46.947826	44.00412	145.076797	50.124849	24.075675	145.321548	-72.828499	-0.290417000000001	153.822556
-15.17774	27.808863	149.051117	-11.285937	11.962545	149.1138	53.407764	4.102664	145.494659	47.070198	43.963879	144.931351	50.238981	24.0332715	145.213005	-72.810855	-0.108181499999997	153.014595
-13.614268	28.015688	148.55101	-11.29163	12.001683	148.643356	53.404255	4.098753	145.354919	47.13887	43.926826	144.756638	50.2715625	24.0127895	145.0557785	-72.8548225	-0.00942350000000047	152.2309335
-12.108723	28.263647	148.015671	-11.318407	12.036149	148.129059	53.363632	4.091368	145.2276	47.1768	43.887672	144.542877	50.270216	23.98952	144.8852385	-72.90703	0.0827779999999976	151.3728795
-10.566711	28.479948	147.396759	-11.337972	12.091488	147.569794	53.340019	4.066908	145.032639	47.240665	43.885288	144.223969	50.290342	23.976098	144.628304	-72.966286	0.206878	150.511284
-8.238256	28.852064	146.451706	-11.32727	12.206643	146.614502	53.30991	3.996825	144.622986	47.374924	43.848034	143.67308	50.342417	23.9224295	144.148033	-72.996957	0.4908565	149.080971
-6.699371	29.093721	145.706421	-11.307033	12.270235	145.916977	53.258781	3.949471	144.349442	47.445969	43.799644	143.251892	50.352375	23.8745575	143.800667	-72.966441	0.665912499999997	148.033287
-5.133144	29.317221	145.087143	-11.276827	12.301488	145.23027	53.168617	3.907726	144.046463	47.939308	44.039108	142.913727	50.5539625	23.973417	143.480095	-73.1076165	0.629559000000004	146.980445
-3.594865	29.57682	144.485474	-11.235874	12.307891	144.552231	53.104412	3.81224	143.792542	47.930504	43.86961	142.627075	50.517458	23.840925	143.2098085	-72.989206	0.774856999999997	145.8946535
-2.049356	29.803762	143.895447	-11.181144	12.294521	143.923126	53.031628	3.70096	143.57373	48.002518	43.702751	142.371704	50.517073	23.7018555	142.972717	-72.879361	0.887186499999999	144.873535
-0.532588	30.039835	143.470276	-11.135889	12.287683	143.32692	52.964146	3.60365	143.410065	48.096241	43.565117	142.180008	50.5301935	23.5843835	142.7950365	-72.8019715	0.990982499999998	143.8588035
0.93783	30.2953	143.104172	-11.095622	12.293187	142.751938	52.925247	3.482846	143.303101	47.969204	43.286903	141.981155	50.4472255	23.3848745	142.642128	-72.6384695	1.2014995	142.861748
3.136159	30.60989	142.532745	-11.044768	12.322138	141.908661	52.898365	3.318704	143.105743	48.092514	43.100155	141.889923	50.4954395	23.2094295	142.497833	-72.5849755	1.4348465	141.319489
4.549742	30.824162	142.120697	-10.982928	12.369267	141.302063	52.857025	3.290219	142.915497	48.201405	43.022556	141.819626	50.529215	23.1563875	142.3675615	-72.495071	1.5821465	140.2365645
5.924364	31.090033	141.604752	-10.886045	12.461994	140.599884	52.817173	3.283024	142.67215	48.34848	43.052662	141.705627	50.5828265	23.167843	142.1888885	-72.3549165	1.756145	139.0108795
7.358078	31.300732	140.959	-10.747057	12.600261	139.824127	52.783966	3.259819	142.391617	48.470013	43.046726	141.573517	50.6269895	23.1532725	141.982567	-72.1211035	2.0472495	137.665687
8.678153	31.530909	140.425812	-10.598978	12.736932	139.072174	52.784466	3.212582	142.057343	48.587265	43.026814	141.41597	50.6858655	23.119698	141.7366565	-71.8838215	2.354166	136.4076915
9.966308	31.749491	139.941025	-10.475026	12.875793	138.385513	52.83287	3.139608	141.713715	48.646591	43.004452	141.245667	50.7397305	23.07203	141.479691	-71.6897825	2.679556	135.291335
11.21919	31.97138	139.492874	-10.36246	12.971929	137.772034	52.896618	3.125934	141.351074	48.648426	42.968307	141.020782	50.772522	23.0471205	141.185928	-71.497442	2.8967375	134.35814
13.004661	32.172043	138.924911	-10.216244	13.018597	136.948929	52.888783	3.175986	140.600082	48.663265	42.914043	140.533035	50.776024	23.0450145	140.5665585	-71.208512	2.9921795	133.3312995
14.126778	32.274918	138.454971	-10.137853	12.992926	136.370438	52.7728	3.156257	140.078888	48.614193	42.840126	140.16748	50.6934965	22.9981915	140.123184	-70.9692025	2.9876605	132.617692
15.165689	32.367973	138.009628	-10.0966	12.932855	135.812119	52.628403	3.129468	139.539841	48.573799	42.746712	139.797958	50.601101	22.93809	139.6688995	-70.794301	2.92762	131.9553385
16.239731	32.364716	137.521088	-10.002007	12.862439	135.245789	52.523987	3.042951	139.025101	48.591866	42.62064	139.464157	50.5579265	22.8317955	139.244629	-70.5619405	2.8930825	131.246949
17.273546	32.286533	137.033051	-9.868602	12.810238	134.705704	52.498108	2.939187	138.574173	48.628651	42.472855	139.114365	50.5633795	22.706021	138.844269	-70.3005835	2.914455	130.567139
18.242647	32.212643	136.547668	-9.712048	12.770118	134.182831	52.413593	2.847327	138.168945	48.681271	42.308506	138.761124	50.547432	22.5779165	138.4650345	-69.971528	2.9623195	129.9006275
19.189516	32.074131	136.002762	-9.569868	12.739454	133.700119	52.299644	2.793251	137.754181	48.734734	42.187157	138.336899	50.517189	22.490204	138.04554	-69.656925	2.988704	129.354698
20.601116	31.832844	135.0858	-9.347332	12.723398	132.897369	52.141453	2.75496	137.229355	48.703392	42.053242	137.709366	50.4224225	22.404101	137.4693605	-69.1170865	3.042695	128.3253775
21.465878	31.622644	134.464432	-9.18532	12.743181	132.241302	52.134792	2.772579	136.876297	48.663628	42.000187	137.366348	50.39921	22.386383	137.1213225	-68.76985	3.099979	127.3612815
22.387842	31.371954	133.829941	-9.059226	12.803139	131.371613	52.135365	2.75517	136.739899	48.672371	41.986156	137.102753	50.403868	22.370663	136.921326	-68.52232	3.235615	125.8219
23.242395	31.149256	133.198013	-8.95452	12.923412	130.406097	52.056156	2.680411	136.513718	48.654911	41.92524	136.869568	50.3555335	22.3028255	136.691643	-68.2645735	3.5439985	124.120551
24.043802	30.884886	132.493729	-8.906466	13.077463	129.318268	51.882523	2.589746	136.291687	48.581429	41.811813	136.582092	50.231976	22.2007795	136.4368895	-68.044908	3.9541465	122.1996465
24.838755	30.630476	131.755249	-8.912218	13.250564	128.251999	51.635933	2.440345	135.965622	48.497746	41.730465	136.279114	50.0668395	22.085405	136.122368	-67.8912755	4.415723	120.38163
25.543945	30.33934	131.139725	-8.894911	13.398509	127.370453	51.359196	2.310601	135.580307	48.441238	41.618702	135.912415	49.900217	21.9646515	135.746361	-67.690039	4.8323665	118.994545
26.466852	29.826597	130.461777	-8.802482	13.573003	126.378677	51.022766	2.204009	135.047455	48.328037	41.485428	135.594971	49.6754015	21.8447185	135.321213	-67.2803655	5.3012875	117.436141
27.026897	29.493574	130.20723	-8.713761	13.660079	126.012543	50.937527	2.197375	134.725235	48.252731	41.48484	135.484833	49.595129	21.8411075	135.105034	-67.022651	5.4790505	116.920052
27.502563	29.137526	130.04747	-8.591941	13.717459	125.774658	50.83617	2.257784	134.467163	48.201244	41.522419	135.487274	49.518707	21.8901015	134.9772185	-66.702589	5.5448165	116.5720975
27.928856	28.714851	129.93866	-8.462853	13.724938	125.611404	50.704224	2.335023	134.22702	48.172012	41.537724	135.52066	49.438118	21.9363735	134.87384	-66.363824	5.5135025	116.348968
28.370699	28.21225	129.805069	-8.374279	13.720971	125.442871	50.635765	2.392493	133.929565	48.15765	41.496925	135.542694	49.3967075	21.944709	134.7361295	-66.1452655	5.497233	116.1496125
28.760111	27.639517	129.516205	-8.362962	13.690129	125.225296	50.601547	2.359759	133.600998	48.148567	41.392944	135.406052	49.375057	21.8763515	134.503525	-66.100981	5.5039065	115.947067
28.920511	26.911718	129.259476	-8.402245	13.634938	124.988617	50.626503	2.318998	133.114822	48.153732	41.264133	135.093887	49.3901175	21.7915655	134.1043545	-66.1946075	5.4783105	115.8728795
29.206806	25.777567	128.534225	-8.486947	13.541627	124.55349	50.747471	2.300346	132.109543	48.198193	40.981766	134.230621	49.472832	21.641056	133.170082	-66.446726	5.442198	115.936898
29.392576	24.952063	127.883423	-8.463933	13.460681	124.144569	50.674736	2.282422	131.51857	48.170277	40.769623	133.65625	49.4225065	21.5260225	132.58741	-66.3503725	5.3953395	115.701728
29.56142	24.006622	127.361572	-8.423297	13.401937	123.759369	50.595345	2.215747	131.159653	48.187733	40.574131	133.155365	49.391539	21.394939	132.157509	-66.238133	5.408935	115.361229
29.716188	22.990555	126.895287	-8.375401	13.386759	123.352776	50.58189	2.06608	131.191116	48.234497	40.470177	132.877579	49.4081935	21.2681285	132.0343475	-66.1589955	5.5053895	114.6712045
29.787937	21.867674	126.646767	-8.672214	13.568807	123.151253	50.651505	1.871603	131.396759	48.288216	40.372261	132.681641	49.4698605	21.121932	132.0392	-66.8142885	6.015682	114.263306
29.792225	20.733046	126.453018	-8.662434	13.548328	122.844505	50.662495	1.649264	131.734543	48.30529	40.271347	132.48996	49.4838925	20.9603055	132.1122515	-66.8087605	6.1363505	113.5767585
29.722908	19.557411	126.306602	-8.681854	13.483085	122.646072	50.6535	1.451155	131.938583	48.31638	40.159641	132.231735	49.48494	20.805398	132.085159	-66.848648	6.160772	113.206985
29.685562	17.641636	125.894295	-8.681656	13.280308	122.532867	50.669186	1.225957	131.966095	48.321911	39.927334	131.745728	49.4955485	20.5766455	131.8559115	-66.8588605	5.9839705	113.2098225
29.312689	16.364775	125.753784	-8.69649	13.129638	122.46125	50.737591	1.106493	131.862564	48.343052	39.776966	131.390396	49.5403215	20.4417295	131.62648	-66.9333015	5.8175465	113.29602
29.313818	15.003376	125.439278	-8.694497	12.972398	122.331345	50.821842	0.99974	131.618134	48.331833	39.629951	131.082489	49.5768375	20.3148455	131.3503115	-66.9658315	5.6299505	113.3123785
28.840002	13.696997	125.211952	-8.690194	12.807872	122.12558	50.820244	0.901736	131.388992	48.280605	39.523014	130.826324	49.5504245	20.212375	131.107658	-66.9308125	5.403369	113.143502
28.549347	12.377921	124.899628	-8.713295	12.653938	121.920135	50.781792	0.814362	131.135406	48.226734	39.458309	130.580948	49.504263	20.1363355	130.858177	-66.930853	5.1715405	112.982093
28.212313	10.987863	124.583435	-8.809609	12.544497	121.789238	50.712807	0.645367	130.852585	48.092915	39.406185	130.278809	49.402861	20.025776	130.565697	-67.022079	5.063218	113.012779
27.880264	9.554886	124.36367	-8.902351	12.453142	121.768639	50.57671	0.475103	130.602432	47.90152	39.266666	129.941956	49.239115	19.8708845	130.272194	-67.043817	5.0353995	113.265084
27.162012	7.493802	124.225952	-9.071072	12.338221	121.827698	50.395496	0.243355	130.38707	47.694942	39.039646	129.40451	49.045219	19.6415005	129.89579	-67.187363	5.0349415	113.759606
26.651148	6.041587	124.164917	-9.187786	12.273626	121.831741	50.299801	-0.005217	130.410919	47.59409	38.826782	129.027695	48.9469455	19.4107825	129.719307	-67.3225175	5.1364695	113.944175
26.072178	4.674128	124.266228	-9.325112	12.193783	121.835724	50.229126	-0.236647	130.420822	47.143059	38.663349	128.811829	48.6860925	19.213351	129.6163255	-67.3363165	5.174215	114.0551225
25.502026	3.258411	124.239944	-9.460545	12.060014	121.861351	50.068863	-0.481255	130.547195	47.004631	38.389835	128.446838	48.536747	18.95429	129.4970165	-67.457837	5.165738	114.2256855
24.843239	1.879672	124.372719	-9.653024	11.907813	121.948364	49.851845	-0.6873	130.664963	46.875172	38.130348	128.174622	48.3635085	18.721524	129.4197925	-67.6695565	5.094102	114.4769355
24.494106	0.464574	124.372162	-9.744645	11.663571	121.99575	49.641754	-0.922833	130.859421	46.739918	37.910099	128.088837	48.190836	18.493633	129.474129	-67.680126	4.833509	114.517371
23.661659	-0.821677	124.651649	-9.93534	11.466619	122.15509	49.483948	-1.196699	131.109589	46.604382	37.72506	128.181488	48.044165	18.2641805	129.6455385	-67.914845	4.6690575	114.6646415
22.460102	-2.478754	124.851372	-10.108633	11.06509	122.342323	49.247524	-1.59301	131.379425	46.457172	37.504383	128.5802	47.852348	17.9556865	129.9798125	-68.069614	4.1744935	114.7048335
22.01129	-3.798112	124.672821	-10.25219	10.847843	122.463455	49.030128	-1.82434	131.475006	46.72525	37.226158	128.718994	47.877689	17.700909	130.097	-68.382069	3.994777	114.82991
21.034864	-4.780875	124.758408	-10.286839	10.63382	122.533623	48.895493	-1.985754	131.43602	46.671669	37.094761	128.995224	47.783581	17.5545035	130.215622	-68.357259	3.7131365	114.851624
20.539907	-6.060852	124.472794	-10.458406	10.548198	122.670708	48.85474	-2.132695	131.421509	46.598633	36.954399	129.180328	47.7266865	17.410852	130.3009185	-68.6434985	3.685544	115.0404975
19.745659	-7.146996	124.535843	-10.363513	10.405245	122.669205	48.802151	-2.238891	131.501816	46.560146	36.851627	129.25647	47.6811485	17.306368	130.379143	-68.4081745	3.504122	114.959267
19.014099	-8.184714	124.543068	-10.365017	10.338138	122.69429	48.792313	-2.322372	131.599319	46.563232	36.753826	129.24231	47.6777725	17.215727	130.4208145	-68.4078065	3.460549	114.9677655
18.147614	-9.286504	124.660423	-10.35603	10.295815	122.67263	48.806709	-2.442613	131.728485	46.572533	36.661587	129.145294	47.689621	17.109487	130.4368895	-68.401681	3.482143	114.9083705
16.867903	-10.860686	124.822685	-10.47184	10.265759	122.645905	48.848541	-2.669057	131.886673	46.573936	36.473419	128.802383	47.7112385	16.902181	130.344528	-68.6549185	3.629337	114.947282
16.027122	-11.84355	124.797287	-10.53569	10.193996	122.566376	48.853081	-2.780792	131.862396	46.496838	36.387417	128.453827	47.6749595	16.8033125	130.1581115	-68.7463395	3.5846795	114.9746405
15.034368	-12.842719	124.758194	-10.6338	10.107459	122.470795	48.793743	-2.793934	131.681534	46.059673	36.459606	128.194763	47.426708	16.832836	129.9381485	-68.694308	3.382082	115.0034415
14.171831	-13.762551	124.592712	-10.740425	9.983116	122.330681	48.722778	-2.766413	131.371033	45.913132	36.431011	127.725494	47.317955	16.832299	129.5482635	-68.798805	3.133933	115.1130985
13.107155	-14.665085	124.358604	-10.868991	9.854772	122.158028	48.683628	-2.710988	130.883591	45.741814	36.402477	127.243149	47.212721	16.8457445	129.06337	-68.950703	2.8637995	115.252686
12.161083	-15.505238	124.0177	-10.969538	9.715231	121.930359	48.627377	-2.704013	130.404083	45.553963	36.382359	126.798462	47.09067	16.839173	128.6012725	-69.029746	2.591289	115.2594455
11.139509	-16.376772	123.593102	-11.08931	9.574661	121.706566	48.537762	-2.684096	129.957077	45.413937	36.325035	126.271904	46.9758495	16.8204695	128.1144905	-69.1544695	2.3288525	115.2986415
9.317816	-17.336113	123.353348	-11.221306	9.406868	121.314682	48.441372	-2.593929	129.176788	45.199165	36.277538	125.538506	46.8202685	16.8418045	127.357647	-69.2628805	1.9719315	115.271717
8.314618	-18.042967	123.271523	-11.265913	9.336002	121.112457	48.385033	-2.560135	128.869553	45.089279	36.183666	125.07222	46.737156	16.8117655	126.9708865	-69.268982	1.8602385	115.2540275
7.478294	-18.936884	123.227821	-11.312136	9.285552	120.965324	48.405411	-2.53943	128.693146	45.048603	36.120312	124.613335	46.727007	16.790441	126.6532405	-69.351279	1.780663	115.2774075
6.444884	-19.510065	123.540237	-11.350348	9.253336	120.87989	48.479511	-2.530324	128.553177	44.993237	36.05143	124.18399	46.736374	16.760553	126.3685835	-69.43707	1.746119	115.3911965
5.347778	-20.046597	123.815025	-11.409573	9.232356	120.849434	48.522263	-2.494468	128.477585	44.907703	35.96479	123.686325	46.714983	16.735161	126.081955	-69.534129	1.729551	115.616913
4.292048	-20.473579	124.146484	-11.514138	9.199157	120.832565	48.548615	-2.401238	128.251587	44.830421	35.929417	123.203468	46.689518	16.7640895	125.7275275	-69.717794	1.6342245	115.9376025
3.116649	-20.905535	124.394485	-11.632315	9.131924	120.810066	48.517429	-2.243615	127.892136	44.746582	35.902367	122.73735	46.6320055	16.829376	125.314743	-69.8966355	1.434472	116.305389
1.47584	-21.318375	124.510788	-11.822614	9.015132	120.734558	48.337749	-2.150662	127.40847	44.566429	35.796844	122.114014	46.452089	16.823091	124.761242	-70.097317	1.207173	116.707874
0.364583	-21.535358	124.356583	-11.95642	8.934329	120.663597	48.253094	-2.162968	127.032898	44.46328	35.774971	121.759453	46.358187	16.8060015	124.3961755	-70.271027	1.0626565	116.9310185
-0.723467	-21.654346	124.076378	-11.956755	8.820717	120.501091	48.163776	-2.152852	126.605377	44.359894	35.80674	121.465134	46.261835	16.826944	124.0352555	-70.175345	0.814490000000003	116.9669265
-1.885063	-21.728878	123.669769	-12.172949	8.891286	120.478912	48.076786	-2.115708	126.273216	44.243519	35.885422	121.29232	46.1601525	16.884857	123.782768	-70.5060505	0.897714999999998	117.175056
-2.960253	-21.605558	123.333992	-12.234286	8.951328	120.451416	47.999401	-2.017604	126.04525	44.210686	36.065796	121.251381	46.1050435	17.024096	123.6483155	-70.5736155	0.87856	117.2545165
-4.234819	-21.270643	123.150131	-12.293773	9.110463	120.504379	47.972263	-1.874275	125.903793	44.200089	36.283676	121.372162	46.086176	17.2047005	123.6379775	-70.673722	1.0162255	117.3707805
-5.101488	-21.121477	122.927071	-12.328762	9.321338	120.641495	47.944527	-1.733593	125.934959	44.216148	36.507263	121.534683	46.0803375	17.386835	123.734821	-70.7378615	1.255841	117.548169
-7.058573	-20.380169	123.122955	-12.357564	9.732726	120.930542	47.904282	-1.504377	126.141403	44.28022	36.888298	121.839211	46.092251	17.6919605	123.990307	-70.807379	1.7734915	117.870777
-8.101589	-19.89925	123.12822	-12.357891	10.033018	121.1455	47.945629	-1.305578	126.307152	44.355625	37.127949	122.101799	46.150627	17.9111855	124.2044755	-70.866409	2.1548505	118.0865245
-9.178104	-19.411894	123.182968	-12.327736	10.282425	121.339371	48.031132	-1.153337	126.550529	44.457157	37.375851	122.398552	46.2441445	18.111257	124.4745405	-70.8996165	2.453593	118.2042015
-10.356538	-18.82715	123.271706	-12.310808	10.488083	121.488274	48.114338	-1.053482	126.800072	44.549438	37.593452	122.686752	46.331888	18.269985	124.743412	-70.953504	2.706181	118.233136
-11.390473	-18.306562	123.212967	-12.307158	10.651581	121.598419	48.152863	-0.944662	127.00399	44.634281	37.76907	122.923592	46.393572	18.412204	124.963791	-71.007888	2.890958	118.233047
-12.503989	-17.678051	123.218445	-12.336756	10.81637	121.677162	48.125553	-0.813921	127.153839	44.673775	37.938408	123.083366	46.399664	18.5622435	125.1186025	-71.073176	3.0704965	118.2357215
-13.627626	-17.0382	123.19429	-12.401644	10.985049	121.74015	48.091232	-0.694379	127.256035	44.670506	38.099735	123.207237	46.380869	18.702678	125.231636	-71.184157	3.26742	118.248664
-15.333399	-15.976667	123.168961	-12.392155	11.155129	121.724129	48.021473	-0.504686	127.384018	44.601574	38.34161	123.314575	46.3115235	18.918462	125.3492965	-71.0958335	3.391796	118.0989615
-16.503035	-15.161279	123.169884	-12.615583	11.370457	121.838509	47.960835	-0.380478	127.46489	44.529282	38.492527	123.381271	46.2450585	19.0560245	125.4230805	-71.4762245	3.6848895	118.2539375
-17.727243	-14.349831	123.195816	-12.723227	11.531634	121.924294	47.883591	-0.281688	127.5774	44.453037	38.615772	123.446106	46.168314	19.167042	125.511753	-71.614768	3.896226	118.336835
-18.888771	-13.487242	123.249725	-12.833202	11.705287	122.020363	47.777611	-0.160481	127.710579	44.36269	38.751431	123.517418	46.0701505	19.295475	125.6139985	-71.7365545	4.115099	118.4267275
-20.136917	-12.504344	123.325897	-12.829119	11.818091	122.055344	47.664719	0.003917	127.842583	44.270767	38.910789	123.6035	45.967743	19.457353	125.7230415	-71.625981	4.178829	118.3876465
-21.430054	-11.498518	123.359337	-12.962702	11.999698	122.153114	47.511749	0.187519	127.967438	44.177391	39.073856	123.68177	45.84457	19.6306875	125.824604	-71.769974	4.3687085	118.481624
-22.652964	-10.432926	123.368111	-13.236085	12.264908	122.316154	47.353504	0.361347	128.075073	44.059212	39.255516	123.775009	45.706358	19.8084315	125.925041	-72.178528	4.7213845	118.707267
-24.582659	-8.717184	123.163948	-13.498876	12.58062	122.397804	47.083248	0.539467	128.215393	43.895176	39.515228	123.955894	45.489212	20.0273475	126.0856435	-72.486964	5.1338925	118.7099645
-25.916132	-7.542327	122.894409	-13.543209	12.718013	122.337189	46.876858	0.605917	128.26387	43.810757	39.664124	124.147652	45.3438075	20.1350205	126.205761	-72.4302255	5.3010055	118.468617
-27.259647	-6.290174	122.624573	-13.726089	12.971963	122.336983	46.644844	0.673983	128.27092	43.734272	39.819187	124.353859	45.189558	20.246585	126.3123895	-72.641736	5.697341	118.3615765
-28.644163	-4.933707	122.355591	-14.019114	13.323186	122.421005	46.403316	0.789971	128.273163	43.662601	40.018986	124.578491	45.0329585	20.4044785	126.425827	-73.0711865	6.2418935	118.416183
-29.958374	-3.615361	122.092903	-13.98782	13.573384	122.394287	46.179111	1.032925	128.207474	43.612537	40.289249	124.862076	44.895824	20.661087	126.534775	-72.871464	6.485681	118.253799
-31.357967	-2.216643	121.870056	-14.070569	13.899147	122.496567	46.054424	1.352332	128.065262	43.57032	40.614807	125.209892	44.812372	20.9835695	126.637577	-72.95351	6.8147245	118.355557
-32.794056	-0.810637	121.727898	-14.252335	14.281074	122.69944	45.932266	1.673342	127.980949	43.526894	40.94228	125.562355	44.72958	21.307811	126.771652	-73.23425	7.254337	118.627228
-34.827492	1.260805	121.64875	-14.161309	14.603992	122.879433	45.831539	2.205213	127.744423	43.487122	41.4356	126.115944	44.6593305	21.8204065	126.9301835	-72.9819485	7.3875775	118.8286825
-36.304577	2.628117	121.715775	-14.198758	14.818823	123.056839	45.749359	2.537054	127.545807	43.41983	41.738274	126.334	44.5845945	22.137664	126.9399035	-72.9821105	7.499982	119.1737745
-37.717266	3.930594	121.917641	-14.27906	14.998587	123.209656	45.665958	2.863512	127.197113	43.253075	42.020512	126.365295	44.4595165	22.442012	126.781204	-73.0176365	7.555162	119.638108
-39.22831	5.241894	122.198776	-14.427922	15.124084	123.317841	45.500317	3.209943	126.700844	42.98185	42.275921	126.205574	44.2410835	22.742932	126.453209	-73.0969275	7.505236	120.182473
-40.664268	6.406879	122.499886	-14.631515	15.186317	123.41449	45.279564	3.538697	126.193871	42.63554	42.509884	125.914612	43.957552	23.0242905	126.0542415	-73.220582	7.3483435	120.7747385
-42.097588	7.463555	122.988297	-14.925581	15.193174	123.571014	45.037186	3.890767	125.560471	42.212315	42.753933	125.466324	43.6247505	23.32235	125.5133975	-73.4759125	7.063998	121.6286305
-43.611725	8.498982	123.693153	-15.234939	15.177327	123.785736	44.737892	4.223012	124.800705	41.671741	42.941978	125.000237	43.2048165	23.582495	124.900471	-73.6746945	6.772159	122.671001
-45.832634	10.06748	125.273941	-15.676644	15.141156	124.443611	43.834557	4.829425	124.257813	40.86393	43.115421	124.348602	42.3492435	23.972423	124.3032075	-73.7025315	6.309889	124.5840145
-47.21207	11.036496	126.503242	-15.956795	15.184898	125.151291	43.563782	5.053024	124.112999	40.453987	43.264259	124.163033	42.0088845	24.1586415	124.138016	-73.9224745	6.2111545	126.164566
-48.516842	12.073426	127.828049	-15.92647	15.099372	125.837502	43.360527	5.212587	124.278366	40.145256	43.399147	124.163368	41.7528915	24.305867	124.220867	-73.6058315	5.892877	127.454137
-49.725307	13.018663	128.900162	-16.105383	15.204547	126.597931	43.560944	5.147035	124.474037	39.910294	43.570801	124.341789	41.735619	24.358918	124.407913	-73.946385	6.050176	128.787949
-50.894779	13.99734	129.723679	-16.274134	15.315847	127.246109	43.479439	5.226579	124.992157	39.739208	43.761147	124.650612	41.6093235	24.493863	124.8213845	-74.1575915	6.137831	129.6708335
-52.022678	14.989061	130.328354	-16.413837	15.424238	127.730965	43.455723	5.333569	125.484299	39.602108	43.96402	125.078568	41.5289155	24.6487945	125.2814335	-74.3565895	6.1996815	130.1804965
-53.070778	15.919085	130.671219	-16.494299	15.52146	128.012543	43.417496	5.463561	125.951614	39.509342	44.158119	125.452042	41.463419	24.81084	125.701828	-74.452017	6.23208	130.323258
-54.474342	17.261864	130.873428	-16.626381	15.662962	128.254883	43.349274	5.674586	126.394966	39.338383	44.475563	125.822128	41.3438285	25.0750745	126.108547	-74.5965905	6.2508495	130.401219
-55.335522	18.1353	131.288605	-16.726912	15.739198	128.384903	43.225693	5.788579	126.452446	39.149242	44.681019	125.909828	41.1874675	25.234799	126.181137	-74.6412915	6.243597	130.588669
-56.064014	18.897797	132.019287	-16.778563	15.752204	128.604141	43.015057	5.981024	126.391289	38.955406	44.855206	126.017357	40.9852315	25.418115	126.204323	-74.5423575	6.086293	131.003959
NaN	NaN	NaN	-16.865303	15.760406	128.998306	42.818707	6.166429	126.293884	38.842987	45.005703	126.256386	40.830847	25.586066	126.275135	-74.561453	5.934746	131.721477
NaN	NaN	NaN	-16.943983	15.762793	129.498535	42.675106	6.34001	126.294731	38.745216	45.184467	126.527466	40.710161	25.7622385	126.4110985	-74.598127	5.7633475	132.5859715
NaN	NaN	NaN	-16.939577	15.738128	129.896957	42.608318	6.553936	126.179337	38.637516	45.373367	126.831146	40.622917	25.9636515	126.5052415	-74.502071	5.5126045	133.2886725
NaN	NaN	NaN	-16.9687	15.738911	130.244415	42.503063	6.751649	126.087639	38.469421	45.581505	127.035973	40.486242	26.166577	126.561806	-74.423642	5.311245	133.927024
NaN	NaN	NaN	-17.05864	15.752111	130.603012	42.299831	7.198745	125.809158	38.176178	45.917568	127.346466	40.2380045	26.5581565	126.577812	-74.3552845	4.9460655	134.628212
NaN	NaN	NaN	-17.123837	15.742266	130.795212	42.148804	7.407681	125.802063	37.984749	46.128067	127.50528	40.0667765	26.767874	126.6536715	-74.3144505	4.716658	134.9367525
-53.875141	20.106588	136.196381	-17.207268	15.74199	131.003235	42.099335	7.621691	125.875809	37.805828	46.333828	127.726021	39.9525815	26.9777595	126.800915	-74.3671175	4.5062205	135.205555
-53.041798	19.973398	136.119766	-17.323753	15.751025	131.208664	41.355301	8.091428	126.434586	37.634438	46.496357	127.939796	39.4948695	27.2938925	127.187191	-74.1423755	4.2081575	135.230137
-52.11261	19.815748	135.944397	-17.452305	15.79389	131.382492	41.484253	8.12992	126.858818	37.462379	46.663986	128.121445	39.473316	27.396953	127.4901315	-74.377926	4.190827	135.2748525
-51.052753	19.588871	135.633957	-17.571856	15.848816	131.528854	41.609936	8.136359	127.409019	37.286114	46.782509	128.260468	39.448025	27.459434	127.8347435	-74.591737	4.238198	135.2229645
-49.877174	19.353468	135.256378	-17.694498	15.90468	131.668076	41.787987	8.037067	128.184753	37.133453	46.87315	128.383514	39.46072	27.4551085	128.2841335	-74.849716	4.3542515	135.0520185
-47.941536	18.995657	134.588791	-17.86937	15.961411	132.005295	42.729614	7.501335	129.631256	36.98378	46.964874	128.723068	39.856697	27.2331045	129.177162	-75.595437	4.6897175	134.833428
-46.54903	18.700998	134.192261	-17.981514	15.978882	132.356506	43.098778	7.316364	131.15416	36.973125	47.042305	129.154236	40.0359515	27.1793345	130.154198	-75.9989795	4.7784295	134.558814
-45.081295	18.442923	133.828217	-18.082035	15.971087	132.829422	43.575459	7.199955	132.808365	37.083424	47.125698	129.737152	40.3294415	27.1628265	131.2727585	-76.4935115	4.7793475	134.3860855
-43.536865	18.21846	133.416885	-18.240387	15.950431	133.317276	44.081627	7.002838	134.523499	37.239735	47.188507	130.376541	40.660681	27.0956725	132.45002	-77.141455	4.8051895	134.184532
-41.992657	18.040062	133.314163	-18.387957	15.900068	133.840363	44.582024	6.72515	136.271591	37.744171	47.115208	130.878143	41.1630975	26.920179	133.574867	-77.9390115	4.879957	134.105859
-40.448563	17.97419	133.185303	-18.557011	15.86466	134.422989	45.089149	6.528564	137.70314	37.723923	47.330296	131.547165	41.406536	26.92943	134.6251525	-78.520558	4.79989	134.2208255
-38.857224	17.97983	133.182526	-18.696598	15.804418	135.012878	45.490841	6.46758	138.782745	38.043671	47.454689	132.043076	41.767256	26.9611345	135.4129105	-79.160452	4.6477015	134.6128455
-36.516186	18.246101	133.242615	-18.752569	15.686022	135.699753	45.593803	6.608482	140.078903	38.445179	47.442265	132.694672	42.019491	27.0253735	136.3867875	-79.524629	4.3466705	135.0127185
-34.970268	18.617496	133.298691	-18.72608	15.565496	136.019714	45.326027	6.870587	140.732437	39.026646	47.253826	132.931641	42.1763365	27.0622065	136.832039	-79.6284965	4.0687855	135.207389
-33.480228	19.142796	133.281769	-18.648304	15.409188	136.212738	44.933804	7.142449	141.51059	39.303513	47.263771	133.129562	42.1186585	27.20311	137.320076	-79.4152665	3.615266	135.1054
-32.054623	19.856804	133.341919	-18.63324	15.278657	136.386734	44.707005	7.269843	141.765244	39.543587	47.421833	133.221085	42.125296	27.345838	137.4931645	-79.391776	3.211476	135.2803035
-30.698057	20.794817	133.395203	-18.601213	15.19803	136.449799	44.795021	7.22257	141.876434	39.657192	47.513073	133.344681	42.2261065	27.3678215	137.6105575	-79.4285325	3.0282385	135.2890405
-29.445824	21.862198	133.390396	-18.51494	15.146336	136.415771	44.888954	7.247723	141.909271	39.67268	47.563961	133.562119	42.280817	27.405842	137.735695	-79.310697	2.88683	135.095847
-28.148302	23.09795	133.390213	-18.417685	15.063066	136.355896	44.946033	7.31024	141.764145	39.725998	47.677437	133.896912	42.3360155	27.4938385	137.8305285	-79.1713855	2.6322935	134.8812635
-26.395947	25.181463	133.53421	-18.297716	14.921856	136.268326	45.049866	7.322189	141.480942	39.844025	47.869663	134.554153	42.4469455	27.595926	138.0175475	-79.0423775	2.247786	134.5191045
-25.238138	26.730576	133.547668	-18.218283	14.856174	136.214813	45.120014	7.338733	141.368698	39.878391	47.991577	135.03067	42.4992025	27.665155	138.199684	-78.9357685	2.047193	134.229942
-24.202751	28.337139	133.659409	-18.202103	14.859468	136.173462	45.155697	7.349858	141.292175	39.872013	48.093418	135.562775	42.513855	27.721638	138.427475	-78.918061	1.997298	133.919449
-23.186918	30.033367	133.720535	-18.196791	14.904507	136.122635	45.163986	7.39129	141.281967	39.822186	48.132004	136.110596	42.493086	27.761647	138.6962815	-78.886668	2.047367	133.5489885
-22.268677	31.811172	133.846191	-18.249268	14.946914	136.076996	45.133907	7.357164	141.316879	39.738441	48.158337	136.579376	42.436174	27.7577505	138.9481275	-78.93471	2.1360775	133.2058645
-21.42565	33.574043	133.996445	-18.339548	14.962658	136.029739	45.034214	7.28353	141.301544	39.664795	48.156189	136.92981	42.3495045	27.7198595	139.115677	-79.0286005	2.2054565	132.943801
-20.617804	35.448284	134.159042	-18.440121	14.991735	135.948044	44.845577	7.261689	141.098465	39.58147	48.120354	137.171005	42.2135235	27.6910215	139.134735	-79.0937655	2.2924485	132.761353
-19.539192	38.237228	134.496735	-18.577333	15.053823	135.856064	44.60828	7.213309	140.648407	39.416935	48.010891	137.395859	42.0126075	27.6121	139.022133	-79.1672735	2.495546	132.689995
-18.894938	40.172749	134.941895	-18.648062	15.116598	135.888641	44.445488	7.215316	140.187103	39.383205	47.989178	137.559875	41.9143465	27.602247	138.873489	-79.2104705	2.630949	132.903793
-18.342087	42.032398	135.500397	-18.732609	15.143996	135.926773	44.253571	7.189065	139.621246	39.309162	47.908405	137.700317	41.7813665	27.548735	138.6607815	-79.2465845	2.739257	133.1927645
-17.827988	43.925442	136.160324	-18.816566	15.133288	135.913986	44.043747	7.195118	138.974579	39.203407	47.862553	137.79071	41.623577	27.5288355	138.3826445	-79.256709	2.7377405	133.4453275
-17.441065	45.68644	136.911163	-18.844873	15.085112	135.79071	43.873699	7.301949	138.249634	39.077255	47.829845	137.943344	41.475477	27.565897	138.096489	-79.165223	2.604327	133.484931
-16.962154	47.477242	137.676682	-18.839659	15.022522	135.59256	43.788807	7.415491	137.609039	38.972794	47.835308	138.161514	41.3808005	27.6253995	137.8852765	-79.0601185	2.4196445	133.2998435
-16.605953	49.061844	138.59169	-18.816713	15.000042	135.354767	43.793957	7.554072	137.111481	38.881905	47.874405	138.46257	41.337931	27.7142385	137.7870255	-78.971357	2.2858455	132.9225085
-16.15633	51.287979	139.317245	-18.775303	15.053819	134.980377	43.884071	7.679768	136.707428	38.782291	47.983265	139.031677	41.333181	27.8315165	137.8695525	-78.883787	2.2761215	132.0912015
-15.894261	52.528358	140.153732	-18.73863	15.148884	134.787216	43.949337	7.764737	136.590668	38.769264	48.057358	139.324158	41.3593005	27.9110475	137.957413	-78.8365605	2.3867205	131.617019
-15.738988	53.508591	140.326569	-18.730923	15.25663	134.63356	44.019073	7.796832	136.608261	38.774918	48.166702	139.476318	41.3969955	27.981767	138.0422895	-78.8588415	2.531493	131.2248305
-15.575147	54.102314	140.533554	-18.705837	15.36029	134.499069	44.091377	7.804514	136.676559	38.816048	48.252197	139.476013	41.4537125	28.0283555	138.076286	-78.8653865	2.6922245	130.921852
-15.05498	53.771145	139.447922	-18.663013	15.459971	134.373825	44.171185	7.785819	136.8172	38.865345	48.271137	139.339645	41.518265	28.028478	138.0784225	-78.844291	2.891464	130.6692275
-14.73349	53.639732	138.890472	-18.615038	15.484025	134.269196	44.24474	7.694753	137.014557	38.952053	48.229126	139.162384	41.5983965	27.9619395	138.0884705	-78.8284725	3.0061105	130.4499215
-14.464976	53.367775	138.190872	-18.546148	15.432358	134.200562	44.308887	7.520766	137.275421	39.046272	48.09631	138.988571	41.6775795	27.808538	138.131996	-78.7698755	3.056178	130.269128
-14.094296	52.663124	137.512909	-18.476715	15.272437	134.194107	44.406025	7.238329	137.613602	39.213005	47.852596	138.797363	41.809515	27.5454625	138.2054825	-78.762945	2.9994115	130.1827315
