# Supplementary material for: How to jointly control a ball trajectory on a moving board: Methodological insights into Motor Learning and Rehabilitation
Source: PLoS One. 2025 Oct 15;20(10):e0334588. doi: 10.1371/journal.pone.0334588 (PMC12527165; doi:10.1371/journal.pone.0334588)
Supplement: S2 Data — (ZIP) [file pone.0334588.s002.zip › D11_010.csv]

Ball_X	Ball_Y	Ball_Z	BoardCentre_X	BoardCentre_Y	BoardCentre_Z	P1LeftHand_X	P1LeftHand_Y	P1LeftHand_Z	P1RightHand_X	P1RightHand_Y	P1RightHand_Z	P1MidHands_X	P1MidHands_Y	P1MidHands_Z	P2MidHands_X	P2MidHands_Y	P2MidHands_Z
-14.85308	35.358284	119.677185	-20.450197	15.696773	120.485458	39.467194	0.125708	120.753166	37.9245	43.315563	119.708801	38.695847	21.7206355	120.2309835	-79.596241	9.6729105	120.7399325
-14.836044	35.701786	119.930077	-20.509212	15.608213	120.458138	39.371075	-0.010647	120.527527	37.92083	43.193291	120.028427	38.6459525	21.591322	120.277977	-79.6643765	9.625104	120.638299
-14.917079	36.034115	120.227112	-20.539938	15.543402	120.441833	39.275242	-0.074879	120.323219	37.903744	43.109131	120.313713	38.589493	21.517126	120.318466	-79.669369	9.569678	120.5652
-14.905853	36.300613	120.477448	-20.564631	15.493862	120.447731	39.21978	-0.095904	120.165871	37.899708	43.085972	120.541039	38.559744	21.495034	120.353455	-79.689006	9.49269	120.542007
-14.947176	36.568661	120.716248	-20.580555	15.479246	120.470062	39.197437	-0.083255	120.014236	37.880608	43.108814	120.711502	38.5390225	21.5127795	120.362869	-79.7001325	9.4457125	120.577255
-14.972284	36.775753	120.874168	-20.594337	15.473504	120.487152	39.181583	-0.061597	119.817062	37.838982	43.136452	120.755341	38.5102825	21.5374275	120.2862015	-79.6989565	9.4095805	120.6881025
-15.042043	37.010891	120.943871	-20.624624	15.448	120.444824	39.137894	-0.024575	119.340622	37.74604	43.171772	120.517876	38.441967	21.5735985	119.929249	-79.691215	9.3224015	120.960399
-15.097296	37.099033	120.877991	-20.621902	15.392245	120.303116	39.101883	-0.018687	118.946312	37.688782	43.177876	120.268272	38.3953325	21.5795945	119.607292	-79.6391365	9.2048955	120.99894
-15.171297	37.141853	120.779716	-20.572338	15.29551	120.118752	39.074883	-0.028444	118.581894	37.680824	43.154598	120.091972	38.3778535	21.563077	119.336933	-79.5225295	9.027943	120.900571
-15.234468	37.14629	120.732605	-20.530872	15.18717	119.92469	39.082581	-0.089796	118.283295	37.708988	43.096752	119.974159	38.3957845	21.503478	119.128727	-79.4575285	8.870862	120.720653
-15.28852	37.097378	120.741905	-20.496397	15.075965	119.780792	39.078022	-0.176882	118.019295	37.727245	43.006901	119.920517	38.4026335	21.4150095	118.969906	-79.3954275	8.7369205	120.591678
-15.320498	36.998714	120.783325	-20.459848	14.988859	119.671593	39.037552	-0.245506	117.757965	37.725849	42.928593	119.905197	38.3817005	21.3415435	118.831581	-79.3013965	8.6361745	120.511605
-15.387283	36.864655	120.839439	-20.448225	14.924088	119.595566	39.01749	-0.270413	117.525955	37.71748	42.90097	119.867683	38.367485	21.3152785	118.696819	-79.263935	8.5328975	120.494313
-15.463559	36.584442	120.867325	-20.400463	14.912887	119.495758	39.039394	-0.215324	117.25029	37.699501	42.933064	119.802666	38.3694475	21.35887	118.526478	-79.1703735	8.466904	120.465038
-15.50311	36.363319	120.816978	-20.356413	14.953973	119.397888	39.069332	-0.146429	117.06897	37.697174	43.00877	119.690826	38.383253	21.4311705	118.379898	-79.096079	8.4767755	120.415878
-15.521203	36.080109	120.687309	-20.285055	15.013288	119.287094	39.088459	-0.047843	116.904091	37.67371	43.101494	119.461571	38.3810845	21.5268255	118.182831	-78.9511945	8.4997505	120.391357
-15.506654	35.746704	120.504105	-20.265192	15.054667	119.164146	39.083462	0.030493	116.688919	37.639965	43.2103	119.156754	38.3617135	21.6203965	117.9228365	-78.8920975	8.4889375	120.4054555
-15.43783	35.340611	120.26091	-20.210247	15.124986	119.046379	39.071228	0.081859	116.462601	37.592522	43.299191	118.727364	38.331875	21.690525	117.5949825	-78.752369	8.559447	120.4977755
-15.386745	34.859394	119.977638	-20.207613	15.133529	118.917343	39.044937	0.110469	116.244087	37.530746	43.354576	118.252754	38.2878415	21.7325225	117.2484205	-78.7030675	8.5345355	120.5862655
-15.303304	34.275581	119.642494	-20.200083	15.147267	118.791512	39.01297	0.12306	116.007698	37.479927	43.373425	117.793762	38.2464485	21.7482425	116.90073	-78.6466145	8.5462915	120.682294
-15.16857	33.30801	119.225586	-20.157345	15.121434	118.677567	38.969276	0.099207	115.748154	37.389709	43.363533	117.065414	38.1794925	21.73137	116.406784	-78.4941825	8.511498	120.94835
-15.018971	32.574989	118.966782	-20.107847	15.090017	118.664658	38.965694	0.072906	115.648315	37.352104	43.334366	116.694557	38.158899	21.703636	116.171436	-78.374593	8.476398	121.15788
-14.866135	31.81447	118.808708	-20.075546	15.076867	118.72271	38.981876	0.036935	115.655067	37.353153	43.295773	116.438377	38.1675145	21.666354	116.046722	-78.3186065	8.48738	121.398698
-14.643335	31.03491	118.705429	-20.034595	15.075911	118.846741	39.0144	0.004535	115.81385	37.371426	43.270695	116.254974	38.192913	21.637615	116.034412	-78.262103	8.514207	121.65907
-14.427595	30.221329	118.684708	-20.001728	15.104055	119.020126	39.074669	-0.000103	116.03949	37.403706	43.266571	116.162598	38.2391875	21.633234	116.101044	-78.2426435	8.574876	121.939208
-14.1715	29.37434	118.657944	-19.966997	15.151593	119.198082	39.14465	0.023124	116.31057	37.453293	43.290642	116.112114	38.2989715	21.656883	116.211342	-78.2329655	8.646303	122.184822
-13.908109	28.50281	118.668091	-19.920444	15.203485	119.333122	39.238098	0.032361	116.590431	37.494591	43.31485	116.074768	38.3663445	21.6736055	116.3325995	-78.2072325	8.7333645	122.3336445
-13.438344	27.196165	118.632172	-19.830387	15.255681	119.478561	39.375717	0.050989	116.881386	37.585796	43.325363	116.037643	38.4807565	21.688176	116.4595145	-78.1415305	8.823186	122.4976075
-13.083139	26.32876	118.596474	-19.765022	15.266484	119.503258	39.451511	0.055376	117.048454	37.666817	43.31559	115.996696	38.559164	21.685483	116.522575	-78.089208	8.847485	122.483941
-12.716616	25.404034	118.505455	-19.704517	15.267219	119.493416	39.537781	0.047163	117.145409	37.740978	43.312084	115.95105	38.6393795	21.6796235	116.5482295	-78.0484135	8.8548145	122.4386025
-12.324814	24.495176	118.443619	-19.646894	15.273415	119.463242	39.603848	0.052373	117.217461	37.813404	43.319077	115.908684	38.708626	21.685725	116.5630725	-78.002414	8.861105	122.3634115
-11.948686	23.626808	118.34304	-19.588263	15.314029	119.396446	39.669231	0.081586	117.332413	37.880821	43.350933	115.84977	38.775026	21.7162595	116.5910915	-77.951552	8.9117985	122.2018005
-11.492319	22.7661	118.218719	-19.557455	15.374167	119.310654	39.741676	0.150085	117.459908	37.944862	43.398273	115.811768	38.843269	21.774179	116.635838	-77.958179	8.974155	121.98547
-11.058579	21.885876	118.104698	-19.505838	15.457296	119.215218	39.812122	0.24203	117.601028	37.983006	43.474464	115.782608	38.897564	21.858247	116.691818	-77.90924	9.056345	121.738618
-10.390985	20.594294	117.991997	-19.468609	15.610412	119.103958	39.905174	0.458985	117.977074	38.022182	43.635036	115.685509	38.963678	22.0470105	116.8312915	-77.900896	9.1738135	121.3766245
-9.94925	19.781786	117.976402	-19.415831	15.719899	119.084084	40.004765	0.636357	118.253944	38.049034	43.767651	115.724457	39.0268995	22.202004	116.9892005	-77.8585615	9.237794	121.1789675
-9.449	18.975241	118.018127	-19.360872	15.803349	119.103394	40.11261	0.82649	118.595886	38.118889	43.896709	115.786041	39.1157495	22.3615995	117.1909635	-77.8374935	9.2450985	121.0158245
-8.975456	18.168903	118.110252	-19.278151	15.875462	119.167557	40.255543	0.988735	118.94957	38.197327	44.0079	115.981422	39.226435	22.4983175	117.465496	-77.782737	9.2526065	120.869618
-8.474895	17.37648	118.266785	-19.196098	15.928757	119.273819	40.408134	1.094353	119.245972	38.328785	44.113018	116.341629	39.3684595	22.6036855	117.7938005	-77.7606555	9.2538285	120.7538375
-8.003223	16.616499	118.466019	-19.10968	15.949148	119.421516	40.556065	1.192494	119.602608	38.480099	44.210167	116.701912	39.518082	22.7013305	118.15226	-77.737442	9.1969655	120.690772
-7.499688	15.895133	118.675804	-19.002222	15.941656	119.577087	40.724449	1.27679	119.924126	38.619987	44.272484	117.185768	39.672218	22.774637	118.554947	-77.676662	9.108675	120.599227
-6.741602	14.835435	119.03492	-18.836254	15.939997	119.840897	40.985001	1.367933	120.349777	38.841278	44.395248	117.957619	39.9131395	22.8815905	119.153698	-77.5856475	8.9984035	120.528096
-6.266989	14.13868	119.270813	-18.753677	15.960958	120.045555	41.128796	1.457193	120.697037	39.016838	44.488544	118.475113	40.072817	22.9728685	119.586075	-77.580171	8.9490475	120.505035
-5.810952	13.479993	119.574295	-18.663818	16.025311	120.260857	41.297142	1.539581	121.015427	39.162254	44.583935	118.997322	40.229698	23.061758	120.0063745	-77.557334	8.988864	120.5153395
-5.368536	12.84309	119.80088	-18.612061	16.112194	120.438553	41.424213	1.648334	121.319519	39.279598	44.685398	119.38208	40.3519055	23.166866	120.3507995	-77.5760275	9.057522	120.5263065
-4.929271	12.245839	119.984688	-18.563465	16.238235	120.581581	41.520699	1.791515	121.584846	39.371845	44.814552	119.614395	40.446272	23.3030335	120.5996205	-77.573202	9.1734365	120.5635415
-4.487371	11.656948	120.130524	-18.526495	16.361887	120.68026	41.62114	1.952552	121.796486	39.43325	44.958649	119.791771	40.527195	23.4556005	120.7941285	-77.580185	9.2681735	120.5663915
-4.119081	11.067215	120.29097	-18.466272	16.471199	120.772591	41.739464	2.128915	122.046066	39.489796	45.110096	119.954086	40.61463	23.6195055	121.000076	-77.547174	9.3228925	120.545106
-3.54598	10.177275	120.61467	-18.346624	16.574287	120.977173	41.938274	2.38843	122.4785	39.593876	45.313854	120.318398	40.766075	23.851142	121.398449	-77.459323	9.297432	120.555897
-3.211118	9.598944	120.893204	-18.269459	16.599079	121.183754	42.08884	2.509644	122.826637	39.655376	45.389065	120.697662	40.872108	23.9493545	121.7621495	-77.411026	9.2488035	120.6053585
-2.902963	9.063474	121.177696	-18.195257	16.599613	121.43515	42.21117	2.627512	123.221825	39.729881	45.464275	121.137634	40.9705255	24.0458935	122.1797295	-77.3610395	9.1533325	120.6905705
-2.597382	8.537433	121.469902	-18.114639	16.574083	121.705963	42.307339	2.733881	123.576233	39.813553	45.538486	121.675583	41.060446	24.1361835	122.625908	-77.289724	9.01198250000001	120.786018
-2.309398	8.036928	121.76516	-18.053957	16.573092	121.989914	42.406116	2.815905	123.949478	39.898758	45.606239	122.249031	41.152437	24.211072	123.0992545	-77.260351	8.935112	120.8805735
-2.075336	7.540353	122.057709	-17.98068	16.597149	122.264229	42.509972	2.900626	124.347626	40.008034	45.691196	122.814766	41.259003	24.295911	123.581196	-77.220363	8.898387	120.947262
-1.874537	7.026589	122.296585	-17.914484	16.652063	122.534714	42.612495	2.992182	124.682724	40.122814	45.782707	123.323227	41.3676545	24.3874445	124.0029755	-77.1966225	8.9166815	121.0664525
-1.631882	6.254693	122.598625	-17.794092	16.763659	122.857239	42.771191	3.131167	125.07309	40.27734	45.918839	123.94458	41.5242655	24.525003	124.508835	-77.1124495	9.002315	121.205643
-1.566545	5.768971	122.721817	-17.688986	16.829697	123.007408	42.889862	3.2326	125.265106	40.393185	46.014801	124.231483	41.6415235	24.6237005	124.7482945	-77.0194955	9.0356935	121.2665215
-1.539991	5.300305	122.784409	-17.583235	16.901224	123.104431	43.010712	3.358979	125.366829	40.512741	46.120331	124.459496	41.7617265	24.739655	124.9131625	-76.9281965	9.062793	121.2956995
-1.517139	4.837562	122.805069	-17.454735	16.969812	123.132515	43.171738	3.484111	125.464989	40.62154	46.225784	124.576805	41.896639	24.8549475	125.020897	-76.806109	9.0846765	121.244133
-1.517585	4.384476	122.77533	-17.309238	17.023954	123.09626	43.353481	3.622039	125.548088	40.749352	46.350368	124.62236	42.0514165	24.9862035	125.085224	-76.6698925	9.0617045	121.107296
-1.581686	3.93232	122.712456	-17.125376	17.06016	123.022102	43.561783	3.748338	125.546524	40.877422	46.479927	124.67511	42.2196025	25.1141325	125.110817	-76.4703545	9.0061875	120.933387
-1.700178	3.440212	122.626793	-16.952406	17.087402	122.967957	43.776459	3.856922	125.535645	41.002987	46.589806	124.661064	42.389723	25.223364	125.0983545	-76.294535	8.95144	120.8375595
-1.905131	2.743892	122.487282	-16.699276	17.1036	122.930336	44.022217	4.007025	125.529442	41.178871	46.728149	124.660347	42.600544	25.367587	125.0948945	-75.999096	8.839613	120.7657775
-2.219395	2.345581	122.523224	-16.541355	17.131428	122.958244	44.19022	4.105773	125.59153	41.300125	46.804367	124.721931	42.7451725	25.45507	125.1567305	-75.8278825	8.807786	120.7597575
-2.50726	1.949712	122.542	-16.424641	17.182674	123.008705	44.344551	4.181975	125.70546	41.428272	46.899284	124.843445	42.8864115	25.5406295	125.2744525	-75.7356935	8.8247185	120.7429575
-2.898971	1.589168	122.605881	-16.353958	17.231335	123.074173	44.43729	4.270956	125.763428	41.498802	46.981331	124.959625	42.968046	25.6261435	125.3615265	-75.675962	8.83652650000001	120.7868195
-3.272261	1.18286	122.570755	-16.328802	17.244144	123.110771	44.467525	4.319513	125.752068	41.512611	47.032055	125.018715	42.990068	25.675784	125.3853915	-75.647672	8.812504	120.8361505
-3.692249	0.756925	122.444115	-16.351698	17.218025	123.116707	44.4478	4.326288	125.679306	41.483635	47.041054	125.054504	42.9657175	25.683671	125.366905	-75.6691135	8.752379	120.866509
-4.108617	0.334304	122.28714	-16.388924	17.170067	123.114822	44.407394	4.321486	125.58606	41.442062	47.031391	125.09185	42.924728	25.6764385	125.338955	-75.702576	8.6636955	120.890689
-4.998641	-0.283929	122.122299	-16.47308	17.073303	123.109329	44.340523	4.314519	125.458076	41.353863	47.037045	125.17952	42.847193	25.675782	125.318798	-75.793353	8.470824	120.89986
-5.551056	-0.670375	121.986008	-16.544884	17.004166	123.100021	44.296783	4.302536	125.363503	41.256878	47.024357	125.204941	42.7768305	25.6634465	125.284222	-75.8665985	8.3448855	120.91582
-6.161406	-1.054391	121.863747	-16.61824	16.947254	123.074303	44.233601	4.301924	125.282791	41.145378	47.019642	125.184074	42.6894895	25.660783	125.2334325	-75.9259695	8.233725	120.9151735
-6.880463	-1.392484	121.828926	-16.705944	16.89159	123.032867	44.141136	4.321921	125.190903	41.045551	47.01619	125.145973	42.5933435	25.6690555	125.168438	-76.0052315	8.1141245	120.897296
-7.425001	-1.863055	121.640396	-16.762304	16.840775	122.969559	44.067562	4.327101	125.132248	40.925903	46.991165	125.094795	42.4967325	25.659133	125.1135215	-76.0213405	8.022417	120.8255965
-8.118382	-2.289974	121.536995	-16.838717	16.768629	122.908081	43.992123	4.306128	125.128708	40.832687	46.932186	125.041687	42.412405	25.619157	125.0851975	-76.089839	7.918101	120.7309645
-8.919178	-2.72898	121.514717	-16.895798	16.671141	122.856506	43.929256	4.239104	125.168289	40.738483	46.852665	125.029465	42.3338695	25.5458845	125.098877	-76.1254655	7.7963975	120.614135
-10.031387	-3.394594	121.518639	-17.007671	16.484932	122.838577	43.865631	4.068048	125.295998	40.611435	46.68465	125.015167	42.238533	25.376349	125.1555825	-76.253875	7.593515	120.5215715
-10.81048	-3.847288	121.579636	-17.048559	16.314098	122.849037	43.830376	3.914483	125.415993	40.549229	46.540089	125.052261	42.1898025	25.227286	125.234127	-76.2869205	7.40091	120.463947
-11.578442	-4.32532	121.646561	-17.082983	16.12278	122.903214	43.819118	3.750964	125.540253	40.481522	46.37606	125.10009	42.15032	25.063512	125.3201715	-76.316286	7.18204799999999	120.4862565
-12.383484	-4.796525	121.6884	-17.115303	15.897769	122.984818	43.812229	3.589165	125.634369	40.424221	46.219238	125.132057	42.118225	24.9042015	125.383213	-76.348831	6.8913365	120.586423
-13.284797	-5.261835	121.810867	-17.1476	15.706968	123.097862	43.81295	3.422055	125.678429	40.396828	46.060497	125.1101	42.104889	24.741276	125.3942645	-76.400089	6.67266	120.8014595
-14.122023	-5.707004	121.890236	-17.157654	15.525037	123.19416	43.800877	3.263177	125.701546	40.376873	45.893864	124.993347	42.088875	24.5785205	125.3474465	-76.404183	6.4715535	121.0408735
-15.026548	-6.123956	121.983551	-17.13813	15.353553	123.225113	43.802284	3.153595	125.679375	40.367451	45.745159	124.746658	42.0848675	24.449377	125.2130165	-76.3611275	6.257729	121.2372095
-16.351511	-6.707019	122.052834	-17.10898	15.112756	123.162689	43.811966	3.005104	125.468613	40.349396	45.565918	124.25251	42.080681	24.285511	124.8605615	-76.298641	5.940001	121.4648165
-17.311018	-7.103305	122.11692	-17.041199	14.923491	123.073128	43.86208	2.880038	125.195122	40.300392	45.417843	123.881271	42.081236	24.1489405	124.5381965	-76.163634	5.6980415	121.6080595
-18.223598	-7.440568	122.154747	-16.986731	14.723301	122.993835	43.951637	2.677451	124.91127	40.275211	45.212395	123.495483	42.113424	23.944923	124.2033765	-76.086886	5.501679	121.7842935
-19.161392	-7.762967	122.197556	-16.906635	14.511034	122.953209	43.993332	2.498265	124.719032	40.292885	45.00539	123.163605	42.1431085	23.7518275	123.9413185	-75.9563785	5.2702405	121.9650995
-20.085367	-8.004395	122.272026	-16.832344	14.309244	122.964035	44.058102	2.307054	124.585701	40.335197	44.813358	122.929939	42.1966495	23.560206	123.75782	-75.8613375	5.058282	122.17025
-21.047756	-8.261496	122.375908	-16.74354	14.120847	123.00769	44.119144	2.134533	124.526611	40.378895	44.614002	122.770187	42.2490195	23.3742675	123.648399	-75.7360995	4.8674265	122.366981
-22.007217	-8.424142	122.516998	-16.686695	13.965643	123.09314	44.172325	1.987419	124.529663	40.414146	44.450241	122.644356	42.2932355	23.21883	123.5870095	-75.6666255	4.712456	122.5992705
-23.42795	-8.585081	122.844376	-16.603603	13.740903	123.323967	44.215263	1.815519	124.586761	40.455608	44.22443	122.512482	42.3354355	23.0199745	123.5496215	-75.5426415	4.4618315	123.0983125
-24.338348	-8.62816	123.139999	-16.5516	13.589136	123.528778	44.244484	1.654801	124.666344	40.47868	44.05724	122.456528	42.361582	22.8560205	123.561436	-75.464782	4.3222515	123.49612
-25.113523	-8.764473	123.429779	-16.510647	13.412933	123.771797	44.275043	1.473633	124.748077	40.518768	43.864578	122.382988	42.3969055	22.6691055	123.5655325	-75.4181995	4.1567605	123.9780615
-26.04179	-8.672564	123.864449	-16.440443	13.209185	124.033142	44.317173	1.240384	124.791679	40.573418	43.622673	122.329102	42.4452955	22.4315285	123.5603905	-75.3261815	3.9868415	124.5058935
-26.89076	-8.628327	124.146736	-16.350237	12.960193	124.290428	44.358917	0.964559	124.813141	40.64283	43.325718	122.261345	42.5008735	22.1451385	123.537243	-75.2013475	3.7752475	125.043613
-27.751265	-8.454655	124.569107	-16.242914	12.68491	124.547028	44.452496	0.630175	124.794327	40.742493	42.991993	122.215736	42.5974945	21.811084	123.5050315	-75.0833225	3.558736	125.5890245
-28.541916	-8.303198	124.837326	-16.109114	12.394897	124.795387	44.558777	0.30401	124.820923	40.868832	42.664272	122.210396	42.7138045	21.484141	123.5156595	-74.9320325	3.305653	126.0751145
-29.680098	-7.877521	125.291397	-15.902023	11.973897	125.142754	44.71616	-0.147508	124.947319	41.080559	42.206463	122.39785	42.8983595	21.0294775	123.6725845	-74.7024055	2.9183165	126.6129235
-30.347279	-7.604505	125.338814	-15.792041	11.695357	125.335098	44.822495	-0.474703	125.067482	41.223099	41.908844	122.637344	43.022797	20.7170705	123.852413	-74.606879	2.6736435	126.817783
-31.052876	-7.180426	125.428772	-15.730718	11.43508	125.511406	44.907543	-0.792885	125.224754	41.349388	41.616806	122.939217	43.1284655	20.4119605	124.0819855	-74.5899015	2.4581995	126.9408265
-31.650433	-6.802337	125.328674	-15.708533	11.173887	125.660202	44.930424	-1.08469	125.306084	41.447758	41.349167	123.289848	43.189091	20.1322385	124.297966	-74.606157	2.2155355	127.022438
-32.274128	-6.294529	125.332474	-15.489123	10.785997	125.647232	44.880577	-1.356474	125.257912	41.485199	41.106468	123.518394	43.182888	19.874997	124.388153	-74.161134	1.696997	126.906311
-32.888103	-5.809827	125.258591	-15.545363	10.576964	125.681961	44.777885	-1.563643	125.077904	41.456081	40.89991	123.595444	43.116983	19.6681335	124.336674	-74.207709	1.4857945	127.027248
-33.365311	-5.326689	125.180389	-15.604403	10.422478	125.681725	44.675556	-1.733288	124.807808	41.409115	40.723934	123.58593	43.0423355	19.495323	124.196869	-74.2511415	1.349633	127.166581
-34.046112	-4.448119	125.271187	-15.609428	10.26274	125.685814	44.640789	-1.921897	124.517807	41.380688	40.504879	123.522293	43.0107385	19.291491	124.02005	-74.2295945	1.233989	127.351578
-34.350254	-3.869953	125.21759	-15.609402	10.190231	125.68306	44.647182	-2.06334	124.41275	41.39666	40.354477	123.491524	43.021921	19.1455685	123.952137	-74.240725	1.2348935	127.413983
-34.671177	-3.217577	125.269821	-15.600308	10.109477	125.653778	44.654232	-2.217683	124.393463	41.426132	40.202072	123.428452	43.040182	18.9921945	123.9109575	-74.240798	1.2267595	127.3965985
-34.984653	-2.605761	125.307655	-15.583637	10.018067	125.594284	44.659142	-2.386039	124.432739	41.482849	40.035839	123.360001	43.0709955	18.8249	123.89637	-74.2382695	1.211234	127.292198
-35.138565	-2.0483	125.169601	-15.596337	9.922884	125.533508	44.65517	-2.589195	124.502853	41.528744	39.837963	123.2967	43.091957	18.624384	123.8997765	-74.284631	1.221384	127.1672395
-35.327648	-1.429326	125.222626	-15.609466	9.79044	125.487175	44.633045	-2.846918	124.624275	41.569237	39.595108	123.212257	43.101141	18.374095	123.918266	-74.320073	1.206785	127.056084
-35.357025	-0.823474	125.149391	-15.645165	9.636306	125.46595	44.60717	-3.114343	124.746117	41.592999	39.331253	123.148476	43.1000845	18.108455	123.9472965	-74.3904145	1.164157	126.9846035
-35.43145	0.176491	125.156403	-15.681752	9.371864	125.456596	44.560806	-3.485542	124.94043	41.61911	38.935188	123.109756	43.089958	17.724823	124.025093	-74.453462	1.018905	126.888099
-35.431423	0.842347	125.210846	-15.698412	9.177606	125.470779	44.549927	-3.717101	125.05423	41.642628	38.710201	123.10463	43.0962775	17.49655	124.07943	-74.4931015	0.858662000000002	126.862128
-35.307346	1.472042	125.087975	-15.716192	9.002983	125.483498	44.5401	-3.94205	125.115562	41.657188	38.495537	123.118553	43.098644	17.2767435	124.1170575	-74.531028	0.729222500000002	126.8499385
-35.195621	2.151259	125.11351	-15.721009	8.855102	125.474739	44.534962	-4.131275	125.148903	41.665016	38.307415	123.146912	43.099989	17.08807	124.1479075	-74.542007	0.622134000000003	126.8015705
-34.940086	2.877797	124.931648	-15.729259	8.73363	125.42952	44.53014	-4.285233	125.1642	41.688202	38.161842	123.183334	43.109171	16.9383045	124.173767	-74.567689	0.528955499999999	126.685273
-34.762375	3.611992	124.820473	-15.976938	8.801915	125.455109	44.515106	-4.433416	125.151947	41.74469	38.0369	123.277306	43.129898	16.801742	124.2146265	-75.083774	0.802087999999998	126.6955915
-34.523216	4.407966	124.740479	-15.966556	8.753471	125.36702	44.518425	-4.524	125.162842	41.79089	37.959538	123.40493	43.1546575	16.717769	124.283886	-75.0877695	0.789172999999998	126.450154
-34.018753	5.545497	124.35405	-15.94193	8.73686	125.222183	44.526348	-4.63461	125.238075	41.927208	37.863583	123.740639	43.226778	16.6144865	124.489357	-75.110638	0.859233500000002	125.955009
-33.664906	6.342783	124.159561	-15.89448	8.748892	125.096092	44.593861	-4.732646	125.392326	42.058342	37.802586	124.052933	43.3261015	16.53497	124.7226295	-75.1150615	0.962814000000002	125.4695545
-33.230865	7.124028	123.769257	-15.821299	8.759732	124.929688	44.70924	-4.819688	125.613213	42.255337	37.761219	124.464775	43.4822885	16.4707655	125.038994	-75.1248865	1.0486985	124.820382
-33.003841	8.045311	123.508598	-15.722691	8.820846	124.734116	44.830601	-4.902648	125.872635	42.459492	37.717308	124.972023	43.6450465	16.40733	125.422329	-75.0904285	1.234362	124.045903
-32.544773	8.810933	123.211075	-15.647872	8.866857	124.559227	44.929218	-4.924123	126.17363	42.626141	37.743752	125.424911	43.7776795	16.4098145	125.7992705	-75.0734235	1.3238995	123.3191835
-32.121117	9.542015	122.968445	-15.608427	8.905048	124.443993	44.975166	-4.946939	126.416306	42.752663	37.768669	125.972603	43.8639145	16.410865	126.1944545	-75.0807685	1.399231	122.6935315
-31.723419	10.239201	122.854935	-15.596631	8.974692	124.404633	45.006031	-4.959469	126.679443	42.80138	37.781879	126.479042	43.9037055	16.411205	126.5792425	-75.0969675	1.538179	122.2300235
-31.107101	11.21986	122.852089	-15.627321	9.086263	124.486137	45.011417	-4.898286	127.081573	42.906376	37.901203	127.178703	43.9588965	16.5014585	127.130138	-75.2135385	1.6710675	121.842136
-30.745071	11.827055	122.950066	-15.660513	9.203471	124.583672	45.065174	-4.833758	127.28299	42.920998	38.013123	127.565811	43.993086	16.5896825	127.4244005	-75.314112	1.8172595	121.7429435
-30.383512	12.375885	123.14048	-15.678245	9.320266	124.716545	45.073711	-4.687886	127.436363	42.915352	38.170334	127.779663	43.9945315	16.741224	127.608013	-75.3510215	1.899308	121.825077
-30.031563	12.881195	123.315262	-15.687288	9.457067	124.827744	45.063301	-4.518678	127.486565	42.892414	38.321262	127.936981	43.9778575	16.901292	127.711773	-75.3524335	2.012842	121.943715
-29.704063	13.320248	123.424873	-15.698814	9.603228	124.916252	45.084255	-4.381212	127.563858	42.859077	38.446472	127.97477	43.971666	17.03263	127.769314	-75.369294	2.173826	122.06319
-29.433468	13.699761	123.505806	-15.692247	9.731997	124.973892	45.077656	-4.214405	127.649437	42.87122	38.6031	127.925156	43.974438	17.1943475	127.7872965	-75.358932	2.2696465	122.1604875
-29.181683	14.043316	123.537125	-15.694921	9.882646	124.993729	45.089497	-4.087867	127.753357	42.860146	38.744267	127.854393	43.9748215	17.3282	127.803875	-75.3646635	2.437092	122.183583
-28.92536	14.576164	123.542152	-15.763588	10.134587	124.984932	45.062206	-3.887354	128.036179	42.82394	38.937645	127.667496	43.943073	17.5251455	127.8518375	-75.470249	2.7440285	122.1180265
-28.682211	14.839576	123.390938	-15.832922	10.297771	124.971703	45.318108	-3.958352	128.087769	42.766598	39.038624	127.50032	44.042353	17.540136	127.7940445	-75.708197	3.055406	122.1493615
-28.296322	14.942594	123.19957	-15.91461	10.436622	124.936119	45.271122	-3.881965	128.198853	42.691303	39.099918	127.337776	43.9812125	17.6089765	127.7683145	-75.8104325	3.2642675	122.1039235
-28.331127	15.303482	123.187782	-15.969016	10.537387	124.91275	45.1959	-3.787516	128.308121	42.628376	39.151497	127.17823	43.912138	17.6819905	127.7431755	-75.85017	3.3927835	122.0823245
-28.191645	15.529622	123.192619	-15.98524	10.628667	124.89473	45.143394	-3.685545	128.366592	42.593746	39.230114	127.072128	43.86857	17.7722845	127.71936	-75.83905	3.4850495	122.0701
-28.070181	15.747879	123.228142	-15.993151	10.692683	124.916992	45.126637	-3.583527	128.409821	42.562222	39.316559	127.06665	43.8444295	17.866516	127.7382355	-75.8307315	3.51885	122.0957485
-27.952221	15.944357	123.288857	-15.981971	10.74817	124.960472	45.111782	-3.475095	128.427353	42.568691	39.423798	127.108803	43.8402365	17.9743515	127.768078	-75.8041785	3.5219885	122.152866
-27.85424	16.217024	123.385643	-15.962501	10.885735	124.998703	45.127914	-3.289826	128.408813	42.59177	39.621933	127.241669	43.859842	18.1660535	127.825241	-75.784844	3.6054165	122.172165
-27.835819	16.379377	123.433731	-15.967687	11.012612	125.013062	45.138138	-3.141585	128.357117	42.597397	39.771603	127.329704	43.8677675	18.315009	127.8434105	-75.8031415	3.710215	122.1827135
-27.826851	16.536226	123.463715	-15.965734	11.131514	125.004875	45.11055	-2.984481	128.298004	42.588642	39.924641	127.360916	43.849596	18.47008	127.82946	-75.781064	3.792948	122.18029
-27.831661	16.681004	123.474274	-15.980937	11.265426	125.003136	45.090721	-2.851599	128.237259	42.57341	40.060616	127.34494	43.8320655	18.6045085	127.7910995	-75.7939395	3.9263435	122.2151725
-27.870659	16.810234	123.466049	-15.992102	11.398578	124.999832	45.087257	-2.714381	128.243591	42.563118	40.191185	127.298126	43.8251875	18.738402	127.7708585	-75.8093915	4.058754	122.2288055
-27.906326	16.925117	123.440811	-15.967382	11.498928	125.002113	45.099201	-2.595232	128.300018	42.561459	40.30825	127.228951	43.83033	18.856509	127.7644845	-75.765094	4.141347	122.2397415
-27.949631	16.980114	123.383163	-15.952024	11.577363	124.983475	45.134415	-2.492269	128.402405	42.542206	40.404213	127.123688	43.8383105	18.955972	127.7630465	-75.7423585	4.198754	122.2039035
-28.070868	17.020828	123.204056	-15.954654	11.638655	124.899124	45.170845	-2.391856	128.610825	42.516476	40.495235	126.830986	43.8436605	19.0516895	127.7209055	-75.7529685	4.2256205	122.0773425
-28.154568	17.033939	123.0299	-15.953154	11.632158	124.805023	45.17075	-2.362607	128.723663	42.498489	40.504219	126.534782	43.8346195	19.070806	127.6292225	-75.7409275	4.19351	121.9808235
-28.279621	17.066843	122.824219	-15.953249	11.608191	124.684143	45.179447	-2.377903	128.808212	42.471741	40.461575	126.193001	43.825594	19.041836	127.5006065	-75.732092	4.174546	121.8676795
-28.403992	17.100302	122.627533	-15.95303	11.553493	124.581467	45.192123	-2.417561	128.86261	42.448219	40.397488	125.78653	43.820171	18.9899635	127.32457	-75.726231	4.1170225	121.838364
-28.558687	17.160555	122.475555	-15.940431	11.478753	124.498451	45.198738	-2.476873	128.896027	42.452614	40.309189	125.422981	43.825676	18.916158	127.159504	-75.706538	4.041348	121.837398
-28.745874	17.23563	122.378647	-15.902664	11.382166	124.466637	45.240711	-2.547155	128.937622	42.457344	40.194424	125.109886	43.8490275	18.8236345	127.023754	-75.6543555	3.9406975	121.90952
-28.982977	17.324532	122.317993	-15.850859	11.278081	124.463974	45.288116	-2.606732	128.969147	42.498325	40.103436	124.915138	43.8932205	18.748352	126.9421425	-75.5949385	3.80781	121.9858055
-29.506666	17.534014	122.250473	-15.780354	11.153218	124.469673	45.362881	-2.698766	129.019333	42.550743	39.991615	124.839142	43.956812	18.6464245	126.9292375	-75.51752	3.6600115	122.0101085
-29.703003	17.608463	122.137405	-15.73125	11.068074	124.476151	45.40958	-2.741983	129.004669	42.594814	39.963264	124.879776	44.002197	18.6106405	126.9422225	-75.464697	3.5255075	122.0100795
-30.180004	17.886009	122.121193	-15.482375	10.875167	124.409119	45.438488	-2.760248	128.897018	42.620743	39.962082	124.956001	44.0296155	18.600917	126.9265095	-74.9943655	3.149417	121.8917285
-30.90057	18.358253	122.142769	-15.913423	11.132879	124.643005	45.455204	-2.755381	128.748123	42.649372	39.982502	125.04834	44.052288	18.6135605	126.8982315	-75.879134	3.6521975	122.3877785
-31.435658	18.766632	122.175552	-15.619222	10.988537	124.436821	45.47121	-2.723281	128.522339	42.684284	40.021629	125.120125	44.077747	18.649174	126.821232	-75.316191	3.3279	122.05241
-32.005653	19.219059	122.145142	-15.623694	11.020132	124.39399	45.48922	-2.667115	128.226166	42.703449	40.066395	125.14093	44.0963345	18.69964	126.683548	-75.3437225	3.340624	122.104432
-32.617798	19.665073	122.098068	-15.597613	11.076598	124.288109	45.472813	-2.566726	127.869438	42.697556	40.141399	125.071594	44.0851845	18.7873365	126.470516	-75.2804105	3.3658595	122.105702
-33.437431	20.2323	121.815887	-15.634422	11.199489	124.015381	45.114944	-2.178318	127.146675	42.597641	40.332966	124.740982	43.8562925	19.077324	125.9438285	-75.1251365	3.321654	122.0869335
-34.396069	20.849958	121.691551	-15.726587	11.289074	123.742973	45.038647	-2.028344	126.305496	42.426308	40.492458	124.230705	43.7324775	19.232057	125.2681005	-75.1856515	3.346091	122.2178455
-35.20776	21.364725	121.537003	-15.810072	11.3765	123.353767	44.873688	-1.888668	125.250992	42.192421	40.703106	123.456177	43.5330545	19.407219	124.3535845	-75.1531985	3.345781	122.3539495
-35.988098	21.896427	121.42955	-15.865634	11.426845	122.956505	44.651966	-1.721828	124.195946	41.947636	40.855251	122.620903	43.299801	19.5667115	123.4084245	-75.031069	3.2869785	122.5045855
-36.76609	22.397968	121.468582	-15.86059	11.473971	122.678055	44.487728	-1.580401	123.32766	41.762913	40.951031	121.876633	43.1253205	19.685315	122.6021465	-74.8465005	3.262627	122.7539635
-37.545429	22.849209	121.712685	-15.81129	11.518063	122.648064	44.415291	-1.451635	122.566513	41.651272	41.038574	121.340477	43.0332815	19.7934695	121.953495	-74.6558615	3.2426565	123.342633
-38.321255	23.339911	122.233833	-15.729354	11.561831	122.792557	44.353302	-1.302887	122.022751	41.582542	41.135918	120.963181	42.967922	19.9165155	121.492966	-74.42663	3.2071465	124.092148
-39.413349	24.07518	123.263969	-15.618011	11.639852	123.289024	44.327	-1.093638	121.525085	41.528538	41.33876	120.669106	42.927769	20.122561	121.0970955	-74.163791	3.157143	125.4809525
-40.075085	24.538307	123.934952	-15.563019	11.69705	123.650208	44.303314	-0.957685	121.369827	41.488144	41.441422	120.633057	42.895729	20.2418685	121.001442	-74.021767	3.1522315	126.298974
-40.489059	24.837675	124.395134	-15.53269	11.746528	123.963593	44.259716	-0.886033	121.312508	41.449608	41.502617	120.613861	42.854662	20.308292	120.9631845	-73.920042	3.184764	126.9640015
-41.144592	25.298891	124.795784	-15.550394	11.777261	124.174973	44.221733	-0.856029	121.299026	41.412552	41.529022	120.608994	42.8171425	20.3364965	120.95401	-73.9179305	3.2180255	127.395936
-41.698719	25.722095	125.032005	-15.562192	11.78426	124.291275	44.193604	-0.862981	121.309509	41.388119	41.517876	120.633362	42.7908615	20.3274475	120.9714355	-73.9152455	3.2410725	127.6111145
-42.269131	26.120012	125.01664	-15.573647	11.789775	124.337402	44.193626	-0.869371	121.411385	41.3769	41.508884	120.638313	42.785263	20.3197565	121.024849	-73.932557	3.2597935	127.649955
-42.778938	26.562702	125.012711	-15.580976	11.794569	124.339691	44.218586	-0.877253	121.505913	41.384933	41.514435	120.650635	42.8017595	20.318591	121.078274	-73.9637115	3.270547	127.601108
-43.357777	27.086084	124.885582	-15.59023	11.787719	124.296211	44.230671	-0.943633	121.56736	41.3904	41.454082	120.570358	42.8105355	20.2552245	121.068859	-73.9909955	3.3202135	127.523563
-43.70166	27.393728	124.816978	-15.590051	11.765357	124.269821	44.221012	-1.012051	121.560928	41.383301	41.392853	120.440231	42.8021565	20.190401	121.0005795	-73.9822585	3.340313	127.5390625
-44.041149	27.737213	124.802956	-15.581213	11.742517	124.254158	44.221729	-1.07207	121.544395	41.405674	41.312935	120.38398	42.8137015	20.1204325	120.9641875	-73.9761275	3.3646015	127.5441285
-44.359547	28.086313	124.839386	-15.560926	11.711063	124.254623	44.223156	-1.13274	121.577309	41.441162	41.260307	120.35849	42.832159	20.0637835	120.9678995	-73.954011	3.3583425	127.5413465
-44.637184	28.466745	124.891487	-15.560046	11.70612	124.270164	44.206051	-1.151201	121.62294	41.453602	41.246487	120.33696	42.8298265	20.047643	120.97995	-73.9499185	3.364597	127.560378
-44.819988	28.822744	124.978508	-15.594682	11.733622	124.290848	44.158779	-1.153617	121.591278	41.430424	41.243042	120.331108	42.7946015	20.0447125	120.961193	-73.9839655	3.4225315	127.620503
-45.0243	29.183558	125.05426	-15.623471	11.771747	124.296608	44.086071	-1.126211	121.548798	41.380119	41.267632	120.284721	42.733095	20.0707105	120.9167595	-73.980037	3.4727835	127.6764565
-45.230526	29.660944	125.123978	-15.655422	11.832192	124.257683	44.027096	-1.083768	121.432259	41.336239	41.321903	120.260094	42.6816675	20.1190675	120.8461765	-73.9925115	3.5453165	127.6691895
-45.290699	29.980701	125.125626	-15.680983	11.887184	124.20385	44.009247	-1.062097	121.357964	41.352177	41.352386	120.276489	42.680712	20.1451445	120.8172265	-74.042678	3.6292235	127.5904735
-45.115509	30.218189	125.149979	-15.669024	11.931905	124.121872	43.991234	-1.037893	121.273407	41.387016	41.391792	120.288155	42.689125	20.1769495	120.780781	-74.027173	3.6868605	127.462963
-45.079571	30.486706	125.166656	-15.672972	11.96827	124.075935	43.96735	-1.014855	121.179222	41.413685	41.422771	120.316505	42.6905175	20.203958	120.7478635	-74.0364615	3.732582	127.4040065
-45.218037	30.868158	125.061844	-15.675256	12.028049	124.037643	43.935627	-0.991572	121.108566	41.436802	41.45295	120.356621	42.6862145	20.230689	120.7325935	-74.0367265	3.825409	127.3426925
-44.932053	31.055187	125.105682	-15.694547	12.104312	124.038765	43.909084	-0.960916	121.069168	41.453285	41.486774	120.415161	42.6811845	20.262929	120.7421645	-74.0702785	3.945695	127.3353655
-44.558479	31.101973	125.252686	-15.717933	12.175446	124.064598	43.863895	-0.920672	121.084198	41.459488	41.524837	120.549461	42.6616915	20.3020825	120.8168295	-74.0975575	4.0488095	127.3123665
-43.899872	31.231646	125.33873	-15.782638	12.300691	124.18026	43.816795	-0.856934	121.218018	41.470177	41.595993	120.781815	42.643486	20.3695295	120.9999165	-74.208762	4.2318525	127.3606035
-43.394997	31.327194	125.252625	-15.843621	12.385077	124.271561	43.768112	-0.823393	121.329201	41.457592	41.637875	120.925224	42.612852	20.407241	121.1272125	-74.300094	4.362913	127.4159095
-42.872528	31.412073	125.402916	-15.906678	12.459116	124.367523	43.721684	-0.798717	121.449158	41.436752	41.666393	121.043716	42.579218	20.433838	121.246437	-74.392574	4.484394	127.488609
-42.241268	31.474939	125.412834	-15.972879	12.532886	124.473228	43.690407	-0.775044	121.632401	41.412457	41.686432	121.120903	42.551432	20.455694	121.376652	-74.49719	4.610078	127.569804
-41.564758	31.558535	125.317673	-16.012667	12.606257	124.563347	43.699345	-0.750394	121.903107	41.392811	41.715286	121.187592	42.546078	20.482446	121.5453495	-74.571412	4.730068	127.5813445
-40.930801	31.655046	125.236473	-16.061766	12.686271	124.660095	43.72834	-0.72908	122.290276	41.355442	41.71619	121.254013	42.541891	20.493555	121.7721445	-74.665423	4.878987	127.5480455
-40.259541	31.65642	125.063766	-16.121372	12.753229	124.783371	43.767307	-0.72966	122.810295	41.305958	41.709595	121.250916	42.5366325	20.4899675	122.0306055	-74.7793765	5.0164905	127.5361365
-39.045647	31.635555	124.547752	-16.21035	12.826119	125.040802	43.82494	-0.733783	123.797272	41.271885	41.649071	121.344933	42.5484125	20.457644	122.5711025	-74.9691125	5.194594	127.5105015
-38.412411	31.797102	124.301849	-16.289841	12.86736	125.296989	43.90514	-0.777926	124.588455	41.265736	41.558983	121.488586	42.585438	20.3905285	123.0385205	-75.16512	5.3441915	127.5554575
-37.587437	31.882269	124.094757	-16.344616	12.872508	125.585686	43.976059	-0.850574	125.435654	41.286232	41.441841	121.681572	42.6311455	20.2956335	123.558613	-75.3203775	5.4493825	127.612759
-36.73391	31.975084	123.87751	-16.136555	12.689037	125.803673	44.04586	-0.95745	126.301277	41.335255	41.281761	121.95916	42.6905575	20.1621555	124.1302185	-74.9636675	5.2159185	127.4771275
-35.846642	32.068924	123.789909	-16.16872	12.640108	126.14753	44.117268	-1.092448	127.14695	41.429352	41.111736	122.301376	42.77331	20.009644	124.724163	-75.11075	5.270572	127.570897
-34.893238	32.247768	123.767265	-16.182623	12.569158	126.489388	44.493504	-1.385855	127.787521	41.541046	40.957752	122.733963	43.017275	19.7859485	125.260742	-75.382521	5.3523675	127.718034
-33.954887	32.538177	123.832764	-16.216799	12.504339	126.802269	44.525303	-1.514627	128.447891	41.63768	40.817291	123.214653	43.0814915	19.651332	125.831272	-75.5150895	5.357346	127.773266
-32.591461	33.13282	124.070023	-16.274023	12.446857	127.184464	44.538197	-1.65617	129.167969	41.761799	40.694435	123.979843	43.149998	19.5191325	126.573906	-75.698044	5.3745815	127.795022
-31.672855	33.551167	124.303452	-16.326464	12.42865	127.376488	44.512505	-1.712712	129.540497	41.821228	40.671398	124.510513	43.1668665	19.479343	127.025505	-75.8197945	5.377957	127.727471
-30.739801	34.078003	124.52935	-16.417217	12.458118	127.513351	44.47715	-1.722401	129.814499	41.845146	40.719666	125.024017	43.161148	19.4986325	127.419258	-75.995582	5.4176035	127.607444
-29.870602	34.715958	124.778664	-16.5103	12.494744	127.613869	44.410618	-1.659159	129.952744	41.817749	40.837219	125.485168	43.1141835	19.58903	127.718956	-76.1347835	5.400458	127.508782
-28.999668	35.369999	124.969376	-16.628439	12.582767	127.659584	44.322376	-1.552628	129.944183	41.755272	40.985203	125.864754	43.038824	19.7162875	127.9044685	-76.295702	5.4492465	127.4146995
-28.14753	36.021084	125.207886	-16.761272	12.683703	127.646278	44.220024	-1.437315	129.812637	41.636734	41.143902	126.079193	42.928379	19.8532935	127.945915	-76.450923	5.5141125	127.346641
-27.256367	36.74625	125.368759	-16.892994	12.784348	127.596054	44.081135	-1.28972	129.519516	41.496479	41.313725	126.152565	42.788807	20.0120025	127.8360405	-76.574795	5.5566935	127.3560675
-26.042536	37.895004	125.575424	-17.053261	12.935307	127.393173	43.87801	-1.05716	128.914978	41.273136	41.544792	126.154533	42.575573	20.243816	127.5347555	-76.682095	5.626798	127.2515905
-25.222387	38.651131	125.649368	-17.149588	13.036614	127.205864	43.801395	-0.894049	128.486221	41.127388	41.717216	126.114212	42.4643915	20.4115835	127.3002165	-76.7635675	5.6616445	127.1115115
-24.362724	39.450096	125.709389	-17.211988	13.122087	126.96357	43.689163	-0.704643	128.086212	41.002537	41.905441	126.131775	42.34585	20.600399	127.1089935	-76.769826	5.643775	126.8181465
-23.561701	40.270317	125.711357	-17.300262	13.220325	126.721504	43.613979	-0.529703	127.709175	40.883141	42.084728	126.205421	42.24856	20.7775125	126.957298	-76.849084	5.6631375	126.48571
-22.766617	41.060932	125.786545	-17.381483	13.331231	126.491997	43.522545	-0.351932	127.407326	40.747208	42.249866	126.333298	42.1348765	20.948967	126.870312	-76.8978425	5.713495	126.113682
-22.004892	41.818863	125.936493	-17.470697	13.435575	126.31044	43.080086	-0.009656	127.302742	40.625175	42.404549	126.502975	41.8526305	21.1974465	126.9028585	-76.7940245	5.6737035	125.7180215
-21.205893	42.621483	126.094612	-17.5611	13.540133	126.206192	43.000061	0.153774	127.152046	40.499733	42.576069	126.733482	41.749897	21.3649215	126.942764	-76.872097	5.7153445	125.46962
-20.114325	43.807697	126.57238	-17.697693	13.706806	126.171471	42.878052	0.397387	127.095207	40.353645	42.826374	127.197609	41.6158485	21.6118805	127.146408	-77.0112345	5.8017315	125.196534
-19.444012	44.5345	127.004517	-17.795788	13.820754	126.205734	42.820187	0.526175	127.119514	40.264648	42.969391	127.563072	41.5424175	21.747783	127.341293	-77.1339935	5.893725	125.070175
-18.51726	45.132385	127.256813	-17.915573	13.928101	126.25605	42.736748	0.635667	127.166542	40.176479	43.095768	127.923111	41.4566135	21.8657175	127.5448265	-77.2877595	5.9904845	124.9672735
-17.890841	45.836246	127.645172	-18.025537	14.027158	126.300468	42.644119	0.746979	127.213249	40.097244	43.223846	128.304871	41.3706815	21.9854125	127.75906	-77.4217555	6.0689035	124.841876
-17.21413	46.470879	127.949081	-18.100031	14.122918	126.318916	42.604126	0.860584	127.279922	40.020157	43.338116	128.684128	41.3121415	22.09935	127.982025	-77.5122035	6.146486	124.655807
-16.68709	47.030277	128.419708	-18.161196	14.205861	126.333321	42.899185	0.828708	127.258682	39.968071	43.474083	129.083618	41.433628	22.1513955	128.17115	-77.75602	6.2603265	124.495492
-16.141657	47.542694	128.808884	-18.207798	14.297478	126.364647	42.892921	0.950774	127.330696	39.931671	43.603905	129.486328	41.412296	22.2773395	128.408512	-77.827892	6.3176165	124.320782
-15.301073	48.250874	129.388519	-18.260801	14.449552	126.402679	42.886044	1.142805	127.387154	40.191589	43.669643	129.938095	41.5388165	22.406224	128.6626245	-78.0604185	6.49288	124.1427335
-14.792724	48.669136	129.858215	-18.309248	14.56395	126.44545	42.871574	1.271297	127.379311	40.174355	43.777344	130.276871	41.5229645	22.5243205	128.828091	-78.1414605	6.6035795	124.062809
-14.246495	49.003063	130.187073	-18.32094	14.683401	126.439857	42.860882	1.373867	127.398262	40.181427	43.872429	130.569321	41.5211545	22.623148	128.9837915	-78.1630345	6.743654	123.8959225
-13.783124	49.25087	130.464203	-18.335585	14.803091	126.386497	42.879059	1.488829	127.402672	40.194984	43.974617	130.8246	41.5370215	22.731723	129.113636	-78.2081915	6.874459	123.659358
-13.385691	49.408386	130.632355	-18.326929	14.922857	126.316582	42.907635	1.604805	127.390709	40.197308	44.090443	131.00351	41.5524715	22.847624	129.1971095	-78.2063295	6.99809	123.4360545
-13.048077	49.487228	130.679489	-18.341385	15.045939	126.199219	42.936604	1.735403	127.369019	40.197636	44.214146	131.091339	41.56712	22.9747745	129.230179	-78.24989	7.1171035	123.168259
-12.73492	49.402122	130.592575	-18.341095	15.16345	126.10569	42.935715	1.846707	127.338432	40.179298	44.319496	131.08844	41.5575065	23.0831015	129.213436	-78.2396965	7.2437985	122.997944
-12.378386	49.026157	130.30899	-18.353405	15.306823	125.985809	42.951046	1.982275	127.295433	40.16246	44.44722	130.924179	41.556753	23.2147475	129.109806	-78.263563	7.3988985	122.861812
-12.141256	48.634277	129.994583	-18.326586	15.380555	125.932503	42.97567	2.034906	127.341591	40.166603	44.507893	130.782135	41.5711365	23.2713995	129.061863	-78.2243085	7.4897105	122.803143
-11.855268	48.193565	129.579971	-18.293108	15.436128	125.907326	43.018032	2.063595	127.434837	40.195744	44.552032	130.607422	41.606888	23.3078135	129.0211295	-78.193104	7.5644425	122.7935225
-11.701037	47.594387	129.278641	-18.273911	15.488854	125.917076	43.034473	2.088107	127.530373	40.21545	44.584839	130.353104	41.6249615	23.336473	128.9417385	-78.1727835	7.641235	122.8924135
-11.522119	46.994034	128.91951	-18.268852	15.559819	125.933861	43.01207	2.112663	127.588913	40.231121	44.637032	130.004089	41.6215955	23.3748475	128.796501	-78.1592995	7.7447905	123.071221
-11.330795	46.353157	128.525787	-18.30225	15.643663	125.974358	42.953362	2.149198	127.569374	39.920689	44.782047	129.665741	41.4370255	23.4656225	128.6175575	-78.0415255	7.8217035	123.3311585
-11.210914	45.66246	128.107635	-18.31164	15.738356	126.012932	42.877426	2.186464	127.536499	39.915943	44.79887	129.176331	41.3966845	23.492667	128.356415	-78.0199645	7.984045	123.669449
-10.993361	44.482616	127.35257	-18.334097	15.93215	126.053726	42.750477	2.299561	127.38031	39.936039	44.887783	128.384399	41.343258	23.593672	127.8823545	-78.011452	8.270628	124.2250975
-11.166312	43.753426	127.066193	-18.311079	16.063257	126.052895	42.686085	2.356077	127.294373	39.956429	44.913857	127.817848	41.321257	23.634967	127.5561105	-77.943415	8.491547	124.5496795
-11.026473	42.940914	126.61866	-18.28739	16.205185	126.066246	42.654842	2.439557	127.200974	40.001732	44.960041	127.328384	41.328287	23.699799	127.264679	-77.903067	8.710571	124.867813
-10.923263	42.10778	126.305481	-18.230742	16.307617	126.083885	42.655987	2.505549	127.05616	40.046993	44.976269	126.87719	41.35149	23.740909	126.966675	-77.812974	8.874325	125.201095
-10.83773	41.212742	126.044464	-18.1849	16.365606	126.096321	42.64782	2.50914	126.929108	40.06131	44.962357	126.45974	41.354565	23.7357485	126.694424	-77.724365	8.9954635	125.498218
-10.720947	40.304085	125.823402	-18.150892	16.403019	126.114403	42.309574	2.69302	126.934448	40.085636	44.950123	126.0821	41.197605	23.8215715	126.508274	-77.499389	8.9844665	125.720532
-10.629422	39.39006	125.672699	-18.131729	16.437122	126.156296	42.297867	2.714825	126.769493	40.089752	44.94635	125.758423	41.1938095	23.8305875	126.263958	-77.4572675	9.0436565	126.048634
-10.476165	38.138878	125.47995	-18.149828	16.480791	126.158051	42.200302	2.741866	126.528534	40.031162	44.949089	125.198807	41.115732	23.8454775	125.8636705	-77.415388	9.1161045	126.4524315
-10.3928	37.290173	125.324799	-18.213751	16.525021	126.131912	42.099903	2.799034	126.224098	39.944839	45.018353	124.759506	41.022371	23.9086935	125.491802	-77.449873	9.1413485	126.772022
-10.297031	36.46508	125.10614	-18.274475	16.553631	126.063171	41.993176	2.849839	125.800797	39.819744	45.063908	124.278282	40.90646	23.9568735	125.0395395	-77.45541	9.1503885	127.0868025
-10.117652	35.592808	124.880623	-18.30492	16.568613	125.939651	41.872982	2.863791	125.451134	39.691891	45.071949	123.782372	40.7824365	23.96787	124.616753	-77.3922765	9.169356	127.262549
-9.939597	34.82576	124.659637	-18.281986	16.5741	125.805923	41.811863	2.918767	125.157394	39.664158	45.099529	123.40107	40.7380105	24.009148	124.279232	-77.3019825	9.139052	127.332614
-9.700957	34.111919	124.494507	-18.208773	16.584604	125.689682	41.874527	2.947332	124.981049	39.711456	45.119732	123.177742	40.7929915	24.033532	124.0793955	-77.2105375	9.135676	127.2999685
-9.48243	33.41098	124.377632	-18.331099	16.739168	125.673019	41.974888	2.971897	124.943565	39.793209	45.140358	123.063385	40.8840485	24.0561275	124.003475	-77.5462465	9.4222085	127.342563
-9.111238	32.352707	124.288475	-18.189425	16.763964	125.61171	42.151337	3.013879	125.030693	39.936619	45.186909	123.00676	41.043978	24.100394	124.0187265	-77.422828	9.427534	127.2046935
-8.779054	31.666634	124.314651	-18.123096	16.790667	125.622536	42.23933	3.062993	125.175735	40.011101	45.238934	123.044395	41.1252155	24.1509635	124.110065	-77.3714075	9.4303705	127.135007
-8.460535	31.049013	124.354828	-18.06761	16.827948	125.671371	42.324051	3.11602	125.373627	40.059677	45.297253	123.111191	41.191864	24.2066365	124.242409	-77.327084	9.4492595	127.100333
-8.163527	30.500021	124.426254	-18.027704	16.855137	125.720421	42.425404	3.157357	125.601768	40.11496	45.358158	123.18306	41.270182	24.2577575	124.392414	-77.32559	9.4525165	127.048428
-7.82372	30.000502	124.491867	-18.015041	16.862114	125.771561	42.478554	3.197712	125.750793	40.150478	45.396442	123.24157	41.314516	24.297077	124.4961815	-77.344598	9.42715099999999	127.0469405
-7.480629	29.504883	124.511406	-17.998806	16.840492	125.790642	42.523361	3.186709	125.847328	40.167755	45.402943	123.243454	41.345558	24.294826	124.545391	-77.34317	9.386158	127.035893
-7.089196	29.032158	124.52356	-17.968496	16.781111	125.78286	42.559956	3.161408	125.880348	40.202515	45.388519	123.253525	41.3812355	24.2749635	124.5669365	-77.3182275	9.2872585	126.9987835
-6.420805	28.372034	124.524673	-17.873938	16.659489	125.773239	42.67519	3.135539	125.961281	40.296181	45.361523	123.344063	41.4856855	24.248531	124.652672	-77.2335615	9.070447	126.893806
-5.925147	27.960783	124.590111	-17.794456	16.588064	125.785187	42.791435	3.131356	126.005348	40.360649	45.387379	123.464111	41.576042	24.2593675	124.7347295	-77.164954	8.9167605	126.8356445
-5.455995	27.607838	124.664856	-17.732704	16.53694	125.80246	42.886314	3.147686	126.023209	40.398655	45.424648	123.60833	41.6424845	24.286167	124.8157695	-77.1078925	8.787713	126.7891505
-5.02345	27.324501	124.764	-17.448463	16.364988	125.736359	42.951668	3.20276	126.062416	40.419048	45.483707	123.762657	41.685358	24.3432335	124.9125365	-76.582284	8.3867425	126.5601815
-4.597481	27.09057	124.888481	-17.40019	16.359699	125.79409	43.03479	3.271334	126.140213	40.452675	45.572548	124.013504	41.7437325	24.421941	125.0768585	-76.5441125	8.297457	126.5113215
-4.144468	26.909321	125.068222	-17.351536	16.376123	125.889061	43.15321	3.349744	126.294769	40.506432	45.647541	124.384392	41.829821	24.4986425	125.3395805	-76.532893	8.2536035	126.4385415
-3.72783	26.7306	125.307098	-17.297482	16.395166	126.027557	43.26194	3.421467	126.531624	40.545151	45.724705	124.845711	41.9035455	24.573086	125.6886675	-76.4985095	8.217246	126.3664465
-2.982955	26.502159	125.800911	-17.279528	16.458876	126.362862	43.754414	3.402557	126.874962	40.597103	45.849422	125.686554	42.1757585	24.6259895	126.280758	-76.7348145	8.2917625	126.444966
-2.503229	26.33844	126.210678	-17.278889	16.502794	126.660286	43.880718	3.521064	127.280571	40.612774	45.984535	126.305565	42.246746	24.7527995	126.793068	-76.804524	8.2527885	126.527504
-1.961827	26.178926	126.663681	-17.286129	16.534279	126.960541	43.996975	3.657477	127.683342	40.620487	46.140465	126.925781	42.308731	24.898971	127.3045615	-76.880989	8.169587	126.6165205
-1.49103	26.029549	127.088928	-17.300726	16.546593	127.220657	44.080658	3.76852	128.042633	40.611561	46.286453	127.49852	42.3461095	25.0274865	127.7705765	-76.9475615	8.0656995	126.6707375
-1.145916	25.948298	127.536858	-17.328533	16.565844	127.447128	44.140072	3.825685	128.341461	40.61729	46.381153	128.001694	42.378681	25.103419	128.1715775	-77.035747	8.028269	126.7226785
-0.656574	25.775246	127.752174	-17.340147	16.587006	127.603783	44.185505	3.858281	128.584244	40.649204	46.446846	128.406876	42.4173545	25.1525635	128.49556	-77.0976485	8.0214485	126.712006
-0.259149	25.647999	127.984146	-17.359734	16.627264	127.724396	44.178753	3.90113	128.765121	40.669598	46.521828	128.697113	42.4241755	25.211479	128.731117	-77.1436435	8.043049	126.717675
0.233509	25.41577	128.199417	-17.370922	16.708748	127.836884	44.199532	3.992854	128.906296	40.662731	46.624611	128.942703	42.4311315	25.3087325	128.9244995	-77.1729755	8.1087635	126.7492685
0.621203	25.260492	128.276001	-17.368158	16.770102	127.889046	44.216923	4.090182	129.006927	40.640579	46.73457	129.013718	42.428751	25.412376	129.0103225	-77.165067	8.127828	126.7677695
1.008826	25.06665	128.296967	-17.387966	16.843163	127.962852	44.23613	4.198717	129.11084	40.618206	46.845436	129.059631	42.427168	25.5220765	129.0852355	-77.2031	8.1642495	126.8404685
1.4197	24.798471	128.392776	-17.393915	16.893564	128.031647	44.284943	4.290093	129.237625	40.610165	46.950291	129.116455	42.447554	25.620192	129.17704	-77.235384	8.166936	126.886254
1.815026	24.532475	128.442795	-17.386745	16.93111	128.065536	44.317688	4.351932	129.351151	40.613594	47.020512	129.184601	42.465641	25.686222	129.267876	-77.239131	8.175998	126.863196
2.171205	24.282433	128.489487	-17.385336	16.956633	128.066772	44.338329	4.37614	129.450073	40.61972	47.04641	129.243057	42.4790245	25.711275	129.346565	-77.2496965	8.201991	126.786979
2.458219	24.01803	128.525726	-17.394976	16.972469	128.037674	44.327641	4.377126	129.506744	40.620346	47.056164	129.317566	42.4739935	25.716645	129.412155	-77.2639455	8.228293	126.663193
3.147071	23.436234	128.359436	-17.442406	16.965458	127.977013	44.24712	4.337823	129.505661	40.582535	47.013691	129.437592	42.4148275	25.675757	129.4716265	-77.2996395	8.255159	126.4823995
3.360144	23.173977	128.372223	-17.487507	16.922216	127.934113	44.189903	4.287847	129.484863	40.541462	46.968151	129.527176	42.3656825	25.627999	129.5060195	-77.3406965	8.216433	126.3622065
3.551098	22.885769	128.388947	-17.552946	16.862825	127.917267	44.124153	4.215718	129.469345	40.490738	46.903725	129.62941	42.3074455	25.5597215	129.5493775	-77.4133375	8.1659285	126.2851565
3.749516	22.576233	128.483719	-17.618401	16.818165	127.919296	44.082504	4.153229	129.454773	40.43885	46.845688	129.724945	42.260677	25.4994585	129.589859	-77.497479	8.1368715	126.248733
4.049258	22.23522	128.44165	-17.692289	16.781647	127.923073	44.038944	4.11097	129.467163	40.378464	46.808914	129.782379	42.208704	25.459942	129.624771	-77.593282	8.103352	126.221375
3.961564	22.038849	128.512451	-17.75099	16.742062	127.914085	43.99728	4.109544	129.463226	40.297626	46.792561	129.818298	42.147453	25.4510525	129.640762	-77.649433	8.0330715	126.187408
4.532916	21.41991	128.370697	-17.805761	16.706272	127.895439	43.959694	4.111202	129.476532	40.216534	46.771706	129.829956	42.088114	25.441454	129.653244	-77.699636	7.97109	126.137634
4.762691	20.773203	128.398056	-17.893631	16.614006	127.877258	43.875443	4.079196	129.560638	40.088402	46.707954	129.898865	41.9819225	25.393575	129.7297515	-77.7691845	7.834437	126.0247645
4.568261	20.509644	128.589752	-17.953341	16.509733	127.872192	43.802906	4.003138	129.671356	40.023102	46.634911	130.010712	41.913004	25.3190245	129.841034	-77.819686	7.7004415	125.90335
5.117992	19.817234	128.458069	-18.008682	16.383018	127.864731	43.763058	3.892975	129.81015	39.956253	46.526421	130.164902	41.8596555	25.209698	129.987526	-77.8770195	7.556338	125.741936
5.218166	19.351728	128.528625	-18.069511	16.248407	127.877213	43.691452	3.756859	129.913452	40.215275	46.279778	130.230286	41.9533635	25.0183185	130.071869	-78.0923855	7.4784955	125.682557
5.294797	18.885942	128.593567	-18.153488	16.13833	127.893616	43.612644	3.646293	129.976212	40.144363	46.175446	130.368622	41.8785035	24.9108695	130.172417	-78.1854795	7.3657905	125.614815
5.373623	18.385841	128.626007	-18.253365	16.073944	127.900459	43.520214	3.576793	129.985321	40.057911	46.104717	130.457947	41.7890625	24.840755	130.221634	-78.2957925	7.307133	125.579284
5.461739	17.83234	128.618591	-18.345097	16.052073	127.903709	43.421356	3.574137	129.963837	39.641544	46.200462	130.587219	41.53145	24.8872995	130.275528	-78.221644	7.2168465	125.53189
5.657889	16.977188	128.413147	-18.442007	16.058353	127.897087	43.294548	3.628126	129.854599	39.84259	46.101391	130.471771	41.568569	24.8647585	130.163185	-78.452583	7.2519475	125.630989
5.651996	16.313585	128.376358	-18.479841	16.067255	127.873268	43.246082	3.691169	129.749481	39.761742	46.136089	130.413055	41.503912	24.913629	130.081268	-78.463594	7.220881	125.665268
5.696053	15.67563	128.268173	-18.512863	16.073353	127.841797	43.222134	3.755794	129.662048	39.690933	46.170727	130.354095	41.4565335	24.9632605	130.0080715	-78.4822595	7.1834455	125.6755225
5.753322	15.030659	128.141525	-18.540571	16.06559	127.793434	43.211548	3.810019	129.600555	39.623962	46.208591	130.309372	41.417755	25.009305	129.9549635	-78.498897	7.121875	125.6319045
5.755233	14.358471	128.120026	-18.568497	16.042706	127.755287	43.200745	3.84767	129.584427	39.559917	46.251598	130.270569	41.380331	25.049634	129.927498	-78.517325	7.035778	125.583076
5.749058	13.577578	128.085098	-18.618465	16.007189	127.734993	43.171803	3.889434	129.585602	39.478924	46.295155	130.253677	41.3253635	25.0922945	129.9196395	-78.5622935	6.9220835	125.5503465
5.825596	12.815788	127.920471	-18.660545	15.969814	127.72319	43.141747	3.935059	129.585205	39.404774	46.330078	130.224426	41.2732605	25.1325685	129.9048155	-78.5943505	6.8070595	125.5415645
5.729591	11.532714	127.906433	-18.720787	15.903345	127.71521	43.100544	4.009199	129.568176	38.936619	46.513493	130.264114	41.0185815	25.261346	129.916145	-78.4601555	6.545344	125.514275
5.74628	10.688721	127.793991	-18.749624	15.856825	127.722443	43.085491	4.078876	129.557556	38.858902	46.562729	130.23761	40.9721965	25.3208025	129.897583	-78.4714445	6.3928475	125.547303
5.70767	9.835879	127.792145	-18.755943	15.820662	127.720642	43.076599	4.142129	129.567261	38.80526	46.613567	130.224197	40.9409295	25.377848	129.895729	-78.4528155	6.263476	125.545555
5.654446	8.872613	127.702309	-18.753086	15.796754	127.696976	43.071144	4.194339	129.58049	38.770821	46.657009	130.231018	40.9209825	25.425674	129.905754	-78.4271545	6.167834	125.488198
5.653588	7.899806	127.589432	-18.751413	15.779718	127.651344	43.078892	4.238252	129.592865	38.748722	46.697323	130.214264	40.913807	25.4677875	129.9035645	-78.416633	6.0916485	125.3991235
5.528437	6.900109	127.521812	-18.748306	15.777223	127.570518	43.085247	4.28586	129.598099	38.725647	46.724964	130.17308	40.905447	25.505412	129.8855895	-78.402059	6.049034	125.2554465
5.473114	5.93871	127.382591	-18.750555	15.792767	127.452042	43.10881	4.350668	129.633499	38.695999	46.776638	130.064835	40.9024045	25.563653	129.849167	-78.4035145	6.021881	125.054917
5.317379	4.342955	127.25222	-18.743313	15.826625	127.240967	43.132137	4.434068	129.733292	38.647598	46.840355	129.800949	40.8898675	25.6372115	129.7671205	-78.3764935	6.0160385	124.7148135
5.186316	3.214335	127.335884	-18.718788	15.861758	127.072075	43.208672	4.477625	129.910385	38.645329	46.868847	129.552673	40.9270005	25.673236	129.731529	-78.3645765	6.05028	124.412621
5.061009	2.13226	127.428474	-18.681152	15.878266	126.915977	43.296303	4.50486	130.189056	38.658016	46.886578	129.20993	40.9771595	25.695719	129.699493	-78.3394635	6.060813	124.132461
4.896551	1.04127	127.682854	-18.647629	15.865935	126.75325	43.368835	4.514185	130.495605	38.660969	46.894882	128.840408	41.014902	25.7045335	129.6680065	-78.31016	6.0273365	123.8384935
4.747689	-0.085134	127.819267	-18.624226	15.790362	126.636414	43.459518	4.523535	130.74321	38.647114	46.879349	128.441193	41.053316	25.701442	129.5922015	-78.301768	5.879282	123.6806265
4.535746	-1.243092	128.101807	-18.570379	15.649852	126.569954	43.538074	4.469246	130.93605	38.663399	46.788982	128.127655	41.1007365	25.629114	129.5318525	-78.2414945	5.67059	123.6080555
4.286929	-2.334182	128.264984	-18.489796	15.483354	126.520248	43.630688	4.325821	131.137161	38.725506	46.635582	127.91394	41.178097	25.4807015	129.5255505	-78.157689	5.4860065	123.5149455
3.91431	-3.904448	128.445404	-18.390327	15.239037	126.481201	43.725822	4.081824	131.341751	38.887169	46.368183	127.774765	41.3064955	25.2250035	129.558258	-78.0871495	5.2530705	123.404144
3.64715	-4.912685	128.333481	-18.315559	15.11217	126.418411	43.763332	3.938121	131.363022	38.975849	46.21542	127.768219	41.3695905	25.0767705	129.5656205	-78.0007085	5.1475695	123.2712015
3.340299	-5.899439	128.222855	-18.2414	15.015228	126.334976	43.786793	3.825907	131.292969	39.054085	46.114002	127.768112	41.420439	24.9699545	129.5305405	-77.903239	5.0605015	123.1394115
2.933765	-6.799723	128.024521	-18.187956	14.982158	126.257454	43.804314	3.74695	131.179291	39.137611	46.042938	127.816078	41.4709625	24.894944	129.4976845	-77.8468745	5.069372	123.0172235
2.619381	-7.613954	127.824318	-18.113161	14.998351	126.1399	43.857342	3.691311	131.083328	39.239044	45.999912	127.865067	41.548193	24.8456115	129.4741975	-77.774515	5.1510905	122.8056025
2.154609	-8.460435	127.738998	-18.033525	15.060795	126.049553	43.909878	3.680809	131.051056	39.34481	45.99044	127.851013	41.627344	24.8356245	129.4510345	-77.694394	5.2859655	122.6480715
1.774691	-9.221999	127.643417	-17.974257	15.17573	125.960121	43.982616	3.720556	131.040421	39.436073	46.017319	127.775681	41.7093445	24.8689375	129.408051	-77.6578585	5.4825225	122.512191
0.915196	-10.351274	127.868065	-17.896025	15.310165	125.852928	44.077431	3.784623	131.109909	39.532963	46.05566	127.484665	41.805197	24.9201415	129.297287	-77.597247	5.7001885	122.408569
0.421144	-11.031403	127.991249	-17.848139	15.328603	125.798103	44.113953	3.793092	131.140106	39.578712	46.00602	127.26767	41.8463325	24.899556	129.203888	-77.5426105	5.75765	122.392318
-0.186379	-11.716007	128.208328	-17.802311	15.292785	125.738213	44.146492	3.728467	131.197205	39.620895	45.882511	127.013794	41.8836935	24.805489	129.1054995	-77.4883155	5.780081	122.3709265
-0.848014	-12.388476	128.369507	-17.783306	15.229654	125.691475	44.165134	3.665331	131.236771	39.647575	45.739765	126.658699	41.9063545	24.702548	128.947735	-77.4729665	5.75676	122.435215
-1.49918	-12.967178	128.627258	-17.792088	15.169149	125.630806	44.139664	3.628105	131.173523	39.649242	45.622959	126.25029	41.894453	24.625532	128.7119065	-77.478629	5.712766	122.5497055
-2.30238	-13.491996	128.896851	-18.015636	15.266135	125.622116	44.092113	3.596167	130.993896	39.627872	45.47237	125.733444	41.8599925	24.5342685	128.36367	-77.8912645	5.9980015	122.880562
-3.045735	-13.92899	129.100067	-18.02043	15.237528	125.510612	44.026371	3.539885	130.836685	39.626686	45.333851	125.12796	41.8265285	24.436868	127.9823225	-77.8673885	6.038188	123.0389015
-4.237157	-14.441362	129.40448	-17.986004	15.203503	125.298393	43.974129	3.499783	130.578125	39.659222	45.136364	124.28746	41.8166755	24.3180735	127.4327925	-77.7886835	6.0889325	123.1639935
-5.114783	-14.700492	129.481369	-17.936371	15.163471	125.170624	43.962627	3.420437	130.44368	39.69289	44.966759	123.862167	41.8277585	24.193598	127.1529235	-77.7005005	6.133344	123.1883245
-5.967314	-14.861077	129.566544	-17.892742	15.091434	125.0839	43.957863	3.303739	130.33403	39.750748	44.794014	123.527374	41.8543055	24.0488765	126.930702	-77.6397895	6.1339915	123.237098
-6.848167	-14.935917	129.477798	-17.849834	14.997953	125.055458	43.963337	3.15533	130.227356	39.812702	44.636276	123.333267	41.8880195	23.895803	126.7803115	-77.5876875	6.100103	123.3306045
-7.769487	-14.920674	129.380386	-17.808613	14.916023	125.086082	43.955791	3.013114	130.131531	39.874432	44.489746	123.282837	41.9151115	23.75143	126.707184	-77.5323375	6.080616	123.46498
-8.747753	-14.818885	129.200256	-17.771053	14.831962	125.161804	43.948452	2.830718	130.07019	39.957829	44.372055	123.341774	41.9531405	23.6013865	126.705982	-77.4952465	6.0625375	123.617626
-9.787183	-14.630711	128.930267	-17.733854	14.769816	125.280746	43.957687	2.639254	129.99736	40.054893	44.272598	123.521126	42.00629	23.455926	126.759243	-77.473998	6.083706	123.802249
-11.309077	-14.156668	128.43161	-17.689817	14.696004	125.501869	44.008125	2.386239	129.904099	40.186127	44.17519	123.961403	42.097126	23.2807145	126.932751	-77.47676	6.1112935	124.070987
-12.371757	-13.759251	128.069382	-17.437197	14.514485	125.604073	44.041237	2.286274	129.813416	40.265839	44.175549	124.34906	42.153538	23.2309115	127.081238	-77.027932	5.7980585	124.126908
-13.525416	-13.315431	127.670479	-17.411406	14.487049	125.791672	44.078655	2.221409	129.715897	40.321671	44.177341	124.803566	42.200163	23.199375	127.2597315	-77.022975	5.774723	124.3236125
-14.62361	-12.75482	127.301147	-17.374342	14.46956	125.985458	44.115753	2.191146	129.617599	40.386528	44.209057	125.320183	42.2511405	23.2001015	127.468891	-76.9998245	5.7390185	124.502025
-15.757391	-12.210635	126.93856	-17.309072	14.453236	126.190506	44.18689	2.162523	129.539566	40.465939	44.248661	125.907135	42.3264145	23.205592	127.7233505	-76.9445585	5.70088	124.6576615
-16.981579	-11.620117	126.568939	-17.239237	14.447633	126.410973	44.268368	2.130474	129.508087	40.565483	44.285366	126.541565	42.4169255	23.20792	128.024826	-76.8953995	5.687346	124.79712
-18.165398	-10.954916	126.223991	-17.173941	14.454739	126.61631	44.374786	2.091811	129.505005	40.682049	44.31805	127.194702	42.5284175	23.2049305	128.3498535	-76.8762995	5.7045475	124.8827665
-19.98896	-10.033983	125.760941	-17.078005	14.478215	126.844978	44.513027	2.064405	129.495209	40.835659	44.342583	127.981842	42.674343	23.203494	128.7385255	-76.830353	5.752936	124.9514305
-21.330605	-9.467443	125.580811	-17.023233	14.495625	126.955391	44.56353	2.092495	129.414398	40.887142	44.371696	128.26738	42.725336	23.2320955	128.840889	-76.771802	5.7591545	125.069893
-22.639565	-8.856789	125.54274	-16.958673	14.513753	127.034012	44.60413	2.149566	129.293518	40.919857	44.414902	128.361893	42.7619935	23.282234	128.8277055	-76.6793395	5.745272	125.2403185
-23.951313	-8.368035	125.55114	-16.8901	14.517901	127.083267	44.666405	2.210139	129.194382	40.954338	44.430374	128.295593	42.8103715	23.3202565	128.7449875	-76.5905715	5.7155455	125.4215465
-25.372648	-7.901981	125.676537	-16.813248	14.500669	127.100349	44.744259	2.223881	129.147751	41.006229	44.395733	128.170425	42.875244	23.309807	128.659088	-76.50174	5.691531	125.54161
-26.746923	-7.436253	125.831154	-16.707924	14.437016	127.099289	44.84343	2.184198	129.186661	41.072578	44.317703	127.993858	42.958004	23.2509505	128.5902595	-76.373852	5.6230815	125.6083185
-28.174538	-7.049035	125.960411	-16.641438	14.360211	127.11586	44.919205	2.122755	129.259033	41.140804	44.219799	127.765236	43.0300045	23.171277	128.5121345	-76.3128805	5.549145	125.7195855
-30.34111	-6.454044	126.167702	-16.573761	14.229261	127.117798	44.984238	1.991958	129.308777	41.198765	44.047459	127.406548	43.0915015	23.0197085	128.3576625	-76.2390235	5.4388135	125.8779335
-31.80604	-6.061122	126.250992	-16.526798	14.114354	127.112289	44.986271	1.893488	129.201874	41.209423	43.909924	127.144226	43.097847	22.901706	128.17305	-76.151443	5.327002	126.051528
-33.368217	-5.7019	126.334656	-16.508661	13.989679	127.108383	44.978325	1.788691	128.971771	41.221008	43.791229	126.838097	43.0996665	22.78996	127.904934	-76.1169885	5.189398	126.311832
-34.87373	-5.281718	126.414619	-16.487179	13.880044	127.101204	44.947838	1.664665	128.53717	41.189854	43.679543	126.444962	43.068846	22.672104	127.491066	-76.043204	5.087984	126.711342
-36.422375	-4.90629	126.473022	-16.489134	13.777572	127.089867	44.880444	1.573611	127.846062	41.134193	43.61219	125.910439	43.0073185	22.5929005	126.8782505	-75.9855865	4.9622435	127.3014835
-37.955948	-4.462488	126.55442	-16.442827	13.695452	127.009949	44.747128	1.531674	127.122093	41.024189	43.574585	125.248489	42.8856585	22.5531295	126.185291	-75.7713125	4.8377745	127.834607
-39.379562	-4.006555	126.72464	-16.429108	13.682844	126.858589	44.269287	1.756392	126.26445	40.865547	43.644318	124.414482	42.567417	22.700355	125.339466	-75.425633	4.665333	128.377712
-41.744465	-3.372802	126.8563	-16.374645	13.724361	126.493202	44.005814	1.890671	124.87941	40.627102	43.763653	123.289703	42.316458	22.827162	124.0845565	-75.065748	4.62156	128.9018475
-43.123169	-2.920311	126.882843	-16.291933	13.790883	126.284348	43.924892	2.044537	124.13726	40.542992	43.922577	122.526131	42.233942	22.983557	123.3316955	-74.817808	4.598209	129.2370005
-44.54277	-2.444128	126.962021	-16.207462	13.885416	126.049553	43.894928	2.176666	123.362816	40.467247	44.054306	121.942055	42.1810875	23.115486	122.6524355	-74.5960115	4.655346	129.4466705
-45.873878	-1.970311	126.998199	-16.123707	13.977104	125.783714	43.822842	2.307723	122.659149	40.368919	44.175541	121.366249	42.0958805	23.241632	122.012699	-74.3432945	4.712576	129.554729
-47.113934	-1.5343	127.013084	-16.273886	14.195943	125.600395	43.751392	2.442514	122.031464	40.323235	44.301857	120.74276	42.0373135	23.3721855	121.387112	-74.5850855	5.0197005	129.813678
-48.272972	-1.090491	127.100388	-16.146105	14.26412	125.314163	43.764011	2.509824	121.422325	40.30711	44.386902	120.281204	42.0355605	23.448363	120.8517645	-74.3277705	5.079877	129.7765615
-49.632488	-0.528145	127.045929	-16.016457	14.303281	125.066986	43.801369	2.569483	121.033264	40.347866	44.44809	119.906219	42.0746175	23.5087865	120.4697415	-74.1075315	5.0977755	129.6642305
-51.167297	0.079286	127.028511	-15.785397	14.286426	124.790359	43.947594	2.607912	120.611	40.480412	44.492264	119.493523	42.214003	23.550088	120.0522615	-73.784797	5.022764	129.5284565
-52.122849	0.494826	127.11673	-15.632407	14.253807	124.695076	44.055824	2.608168	120.36972	40.580647	44.483227	119.309021	42.3182355	23.5456975	119.8393705	-73.5830495	4.9619165	129.5507815
-52.369083	1.083362	127.178909	-15.475768	14.210966	124.63282	44.164677	2.611116	120.182243	40.663334	44.496014	119.083855	42.4140055	23.553565	119.633049	-73.3655415	4.868367	129.632591
-52.458878	1.713276	127.244316	-15.319022	14.165035	124.59111	44.302879	2.617424	119.991135	40.758034	44.508343	118.956581	42.5304565	23.5628835	119.473858	-73.1685005	4.7671865	129.708362
-52.489384	2.367079	127.256866	-15.142035	14.114599	124.555984	44.464119	2.62373	119.855667	40.874668	44.518223	118.895889	42.6693935	23.5709765	119.375778	-72.9534635	4.6582215	129.73619
-52.359669	2.946424	127.182625	-14.961947	14.058622	124.530998	44.63044	2.611181	119.805786	41.032475	44.5168	118.89312	42.8314575	23.5639905	119.349453	-72.7553515	4.5532535	129.712543
-52.294308	3.703713	127.164749	-14.778769	13.983896	124.51078	44.834404	2.578818	119.791939	41.241203	44.498756	119.01722	43.0378035	23.538787	119.4045795	-72.5953415	4.429005	129.6169805
-51.953823	4.694808	126.991081	-14.504978	13.884393	124.529472	45.152931	2.556866	119.940445	41.589512	44.478626	119.359756	43.3712215	23.517746	119.6501005	-72.3811775	4.25104	129.4088435
-51.680851	5.35109	126.86895	-14.319484	13.842819	124.563042	45.392372	2.562167	120.127701	41.827698	44.497627	119.739914	43.610035	23.529897	119.9338075	-72.249003	4.155741	129.1922765
-51.190102	5.946241	126.728127	-14.127025	13.81543	124.655067	45.667122	2.607044	120.465385	42.072998	44.527187	120.260811	43.87006	23.5671155	120.363098	-72.12411	4.0637445	128.947036
-50.733845	6.618787	126.574791	-13.931433	13.79954	124.83622	45.9856	2.706236	121.04248	42.366341	44.56271	120.965218	44.1759705	23.634473	121.003849	-72.0388365	3.964607	128.668591
-50.264866	7.346915	126.504364	-13.75316	13.790068	125.152946	46.365479	2.828301	121.811356	42.669968	44.588234	121.910728	44.5177235	23.7082675	121.861042	-72.0240435	3.8718685	128.44485
-49.754333	8.013566	126.51284	-13.60517	13.837216	125.576767	46.75013	2.987952	122.745918	42.933235	44.67548	122.931946	44.8416825	23.831716	122.838932	-72.0520225	3.842716	128.314602
-49.229725	8.639955	126.552055	-13.265206	13.732229	126.00058	47.095394	3.166655	123.7229	43.173916	44.807667	123.968697	45.134655	23.987161	123.8457985	-71.665067	3.477297	128.1553615
-48.4711	9.7026	126.842377	-13.127213	13.83099	126.801872	47.590412	3.351667	125.133606	43.444271	45.008896	125.459229	45.5173415	24.1802815	125.2964175	-71.7717675	3.4816985	128.3073265
-47.839691	10.351112	127.058884	-13.038914	13.873055	127.322617	47.911968	3.424035	125.938622	43.611683	45.115891	126.320396	45.7618255	24.269963	126.129509	-71.8396535	3.476147	128.515725
-47.260193	10.992258	127.315544	-12.938863	13.884255	127.75843	48.199551	3.491339	126.553322	43.774429	45.206062	127.009079	45.98699	24.3487005	126.7812005	-71.864716	3.4198095	128.7356595
-46.675911	11.55958	127.514359	-12.809814	13.856083	128.093475	48.447075	3.532528	126.904999	43.920868	45.264484	127.516708	46.1839715	24.398506	127.2108535	-71.8035995	3.31366	128.9760965
-46.158997	12.1055	127.722252	-12.716166	13.808248	128.32428	48.62534	3.524803	127.065422	44.0401	45.279167	127.809525	46.33272	24.401985	127.4374735	-71.765052	3.214511	129.2110865
-45.726604	12.737664	127.947144	-12.602681	13.734642	128.441223	48.739109	3.505992	126.99585	44.145477	45.252548	127.964989	46.442293	24.37927	127.4804195	-71.647655	3.090014	129.4020265
-45.180294	13.303706	128.053391	-12.479309	13.665196	128.434875	48.834049	3.482308	126.843498	44.237175	45.222225	127.989151	46.535612	24.3522665	127.4163245	-71.49423	2.9781255	129.4534255
-44.405781	14.127524	128.062912	-12.287358	13.623903	128.316528	48.978905	3.493068	126.637115	44.40522	45.22451	127.934517	46.6920625	24.358789	127.285816	-71.2667785	2.889017	129.34724
-43.8937	14.613552	127.95887	-12.162928	13.655286	128.196014	49.118763	3.510285	126.574852	44.519257	45.244911	127.881943	46.81901	24.377598	127.2283975	-71.144866	2.932974	129.1636305
-43.411877	15.095459	127.746223	-12.062158	13.731565	128.081467	49.264275	3.556887	126.59713	44.614853	45.278419	127.764786	46.939564	24.417653	127.180958	-71.06388	3.045477	128.981976
-42.964447	15.606558	127.613953	-11.979983	13.807528	127.961586	49.359043	3.580065	126.697685	44.695717	45.321583	127.572823	47.02738	24.450824	127.135254	-70.987346	3.164232	128.787918
-42.492741	16.089197	127.403679	-11.92128	13.856838	127.867783	49.447819	3.570566	126.870361	44.768623	45.312939	127.32077	47.108221	24.4417525	127.0955655	-70.950781	3.2719235	128.6400005
-41.986225	16.558956	127.222351	-11.860938	13.885217	127.808784	49.533684	3.526517	127.10495	44.827076	45.275917	127.062057	47.18038	24.401217	127.0835035	-70.902256	3.369217	128.5340645
-41.500603	16.997097	127.108505	-11.804034	13.860711	127.797188	49.932869	3.302823	127.263069	44.877426	45.204494	126.808372	47.4051475	24.2536585	127.0357205	-71.0132155	3.4677635	128.5586555
-40.785252	17.607355	126.93232	-11.768822	13.733545	127.833237	50.075382	3.192288	127.694466	44.918941	45.089195	126.552032	47.4971615	24.1407415	127.123249	-71.0348055	3.3263485	128.543225
-40.272778	17.942171	126.809776	-11.749671	13.570325	127.83831	50.150818	3.08236	127.961685	44.904976	44.966454	126.475525	47.527897	24.024407	127.218605	-71.027239	3.116243	128.458015
-39.706448	18.219374	126.696335	-11.730862	13.411662	127.829887	50.19017	2.926505	128.20517	44.904472	44.806152	126.396469	47.547321	23.8663285	127.3008195	-71.009045	2.9569955	128.3589545
-39.13369	18.554544	126.519623	-11.712405	13.283623	127.795502	50.212605	2.747756	128.391647	44.974274	44.620758	126.349983	47.5934395	23.684257	127.370815	-71.0182495	2.882989	128.220189
-38.499268	18.930758	126.369057	-11.644574	13.174285	127.744057	50.233364	2.5689	128.509598	45.072304	44.44257	126.319359	47.652834	23.505735	127.4144785	-70.941982	2.842835	128.0736355
-37.927322	19.340189	126.283279	-11.588848	13.084934	127.690758	50.291485	2.43933	128.58728	45.164906	44.320599	126.252808	47.7281955	23.3799645	127.420044	-70.9058915	2.7899035	127.961472
-37.364944	19.7966	126.193604	-11.52832	13.015504	127.633751	50.336246	2.379815	128.559723	45.24268	44.243847	126.230324	47.789463	23.311831	127.3950235	-70.846103	2.719177	127.8724785
-36.489002	20.420788	126.106552	-11.476861	12.941957	127.553818	50.370365	2.293394	128.45369	45.285191	44.158577	126.251961	47.827778	23.2259855	127.3528255	-70.7815	2.6579285	127.7548105
-35.866806	20.842833	126.057938	-11.473491	12.908225	127.491585	50.334923	2.263641	128.367752	45.301231	44.131203	126.266823	47.818077	23.197422	127.3172875	-70.765059	2.619028	127.6658825
-35.242313	21.308277	125.986816	-11.507765	12.882972	127.411148	50.28159	2.243147	128.254105	45.285446	44.1021	126.297989	47.783518	23.1726235	127.276047	-70.799048	2.5933205	127.546249
-34.635063	21.799006	125.948044	-11.567477	12.891603	127.33493	50.210411	2.237474	128.135574	45.244019	44.085033	126.313927	47.727215	23.1612535	127.2247505	-70.862169	2.6219525	127.4451095
-34.074547	22.358986	125.912407	-11.64208	12.882717	127.252411	50.136143	2.22586	127.984634	45.180397	44.066055	126.312111	47.65827	23.1459575	127.1483725	-70.94243	2.6194765	127.3564495
-33.509052	22.872169	125.88092	-11.713068	12.88397	127.171448	50.017857	2.185183	127.852776	45.112041	44.035484	126.314095	47.564949	23.1103335	127.0834355	-70.991085	2.6576065	127.2594605
-32.895588	23.36471	125.857285	-11.779146	12.873549	127.099693	49.929478	2.139815	127.707413	45.059456	43.984951	126.326035	47.494467	23.062383	127.016724	-71.052759	2.684715	127.182662
-31.941164	24.162701	125.829651	-11.865686	12.841426	127.038361	49.789181	2.016983	127.578476	45.018978	43.874943	126.354515	47.4040795	22.945963	126.9664955	-71.1354515	2.736889	127.1102265
-31.33102	24.717798	125.869957	-11.921412	12.814095	127.012909	49.71069	1.953426	127.537979	44.977333	43.817272	126.386726	47.3440115	22.885349	126.9623525	-71.1868355	2.742841	127.0634655
-30.783155	25.290499	125.958946	-11.968689	12.799004	126.998558	49.634449	1.878346	127.524185	44.944828	43.750164	126.403931	47.2896385	22.814255	126.964058	-71.2270165	2.783753	127.033058
-30.220341	25.808495	125.955566	-12.036536	12.790659	127.001259	49.535751	1.798457	127.533043	44.897972	43.666313	126.393402	47.2168615	22.732385	126.9632225	-71.2899335	2.848933	127.0392955
-29.615768	26.354889	125.944389	-12.152736	12.800702	127.021324	49.430248	1.722581	127.562241	44.832985	43.596825	126.363228	47.1316165	22.659703	126.9627345	-71.4370885	2.941701	127.0799135
-29.013248	26.93375	125.939835	-12.260708	12.800695	127.04921	49.280903	1.636701	127.600266	44.748791	43.516674	126.320351	47.014847	22.5766875	126.9603085	-71.536263	3.0247025	127.1381115
-28.390657	27.542013	125.911858	-12.425053	12.836515	127.104019	49.099335	1.55712	127.66671	44.628616	43.440853	126.252571	46.8639755	22.4989865	126.9596405	-71.7140815	3.1740435	127.2483975
-27.618929	28.494629	125.921463	-12.682695	12.914107	127.1698	48.819439	1.463429	127.821182	44.440449	43.346939	126.162247	46.629944	22.405184	126.9917145	-71.995334	3.42303	127.3478855
-27.071751	29.129288	125.872124	-12.882449	12.973457	127.191582	48.613308	1.40772	127.933815	44.293549	43.296005	126.126694	46.4534285	22.3518625	127.0302545	-72.2183265	3.5950515	127.3529095
-26.512299	29.786419	125.727722	-13.098462	13.043184	127.176918	48.394253	1.373479	128.050812	44.140602	43.25061	126.108322	46.2674275	22.3120445	127.079567	-72.4643515	3.7743235	127.274269
-26.150274	30.612263	125.693214	-13.315873	13.092062	127.128944	48.15929	1.33324	128.135818	43.989906	43.221924	126.116287	46.074598	22.277582	127.1260525	-72.706344	3.906542	127.1318355
-25.595995	31.330507	125.639641	-13.535852	13.120834	127.070297	47.910076	1.30345	128.176529	43.815136	43.1917	126.160088	45.862606	22.247575	127.1683085	-72.93431	3.994093	126.9722855
-25.097862	32.034069	125.611893	-13.736491	13.127168	126.994011	47.661007	1.277447	128.134171	43.634422	43.173767	126.204391	45.6477145	22.225607	127.169281	-73.1206965	4.028729	126.818741
-24.601057	32.787548	125.628296	-13.959929	13.134348	126.924683	47.409321	1.242693	127.977547	43.421959	43.154953	126.241287	45.41564	22.198823	127.109417	-73.335498	4.069873	126.739949
-23.900627	33.978626	125.881721	-14.265114	13.124726	126.847862	46.977474	1.237958	127.571808	43.095036	43.137241	126.247536	45.036255	22.1875995	126.909672	-73.566483	4.0618525	126.786052
-23.428118	34.77536	126.117218	-14.457168	13.124898	126.816765	46.721191	1.284754	127.297661	42.891819	43.168755	126.294312	44.806505	22.2267545	126.7959865	-73.720841	4.0230415	126.8375435
-22.997086	35.545589	126.369774	-14.650367	13.137795	126.803078	46.191269	1.53253	127.153488	42.681236	43.23494	126.398064	44.4362525	22.383735	126.775776	-73.7369865	3.891855	126.83038
-22.562717	36.373539	126.633545	-14.845173	13.169209	126.771797	45.955795	1.641547	126.8862	42.433369	43.334599	126.511024	44.194582	22.488073	126.698612	-73.884928	3.850345	126.844982
-21.938116	37.069561	126.837372	-15.051098	13.223153	126.738358	45.71764	1.808189	126.610802	42.157295	43.478905	126.605736	43.9374675	22.643547	126.608269	-74.0396635	3.802759	126.868447
-21.459234	37.874466	127.00386	-15.252842	13.303135	126.651291	45.497246	2.00231	126.314751	41.889305	43.670052	126.703682	43.6932755	22.836181	126.5092165	-74.1989595	3.770089	126.7933655
-21.091192	38.636311	127.179405	-15.451577	13.396271	126.552811	45.27866	2.227239	126.050064	41.621716	43.867241	126.807449	43.450188	23.04724	126.4287565	-74.353342	3.745302	126.6768655
-20.565092	39.827763	127.50206	-15.750663	13.602422	126.437523	44.952145	2.588245	125.735046	41.229816	44.196552	126.98156	43.0909805	23.3923985	126.358303	-74.5923065	3.8124455	126.516743
-20.110241	40.557526	127.691391	-15.956761	13.778212	126.42263	44.747822	2.826555	125.630722	40.982647	44.424549	127.140411	42.8652345	23.625552	126.3855665	-74.7787565	3.930872	126.4596935
-19.637098	41.253849	127.85231	-16.158318	13.955924	126.428925	44.600697	3.061586	125.612556	40.751198	44.659206	127.344666	42.6759475	23.860396	126.478611	-74.9925835	4.051452	126.379239
-19.25013	41.892635	128.043716	-16.340574	14.120958	126.4655	44.456554	3.287853	125.656715	40.536469	44.884521	127.569023	42.4965115	24.086187	126.612869	-75.1776595	4.155729	126.318131
-18.868668	42.468376	128.163345	-16.537205	14.275561	126.530754	44.325188	3.511859	125.714554	40.307755	45.094254	127.747772	42.3164715	24.3030565	126.731163	-75.3908815	4.2480655	126.330345
-18.514242	43.03334	128.346222	-16.712027	14.379488	126.595009	44.199787	3.686643	125.766502	40.085587	45.264694	127.872978	42.142687	24.4756685	126.81974	-75.566741	4.2833075	126.370278
-18.090494	43.533955	128.403336	-16.860765	14.433643	126.6474	44.092709	3.837064	125.809982	39.878719	45.41069	127.952515	41.985714	24.623877	126.8812485	-75.707244	4.243409	126.4135515
-17.378824	44.166107	128.448196	-17.029703	14.440351	126.713371	43.997181	4.001863	125.919487	39.614124	45.575844	128.00824	41.8056525	24.7888535	126.9638635	-75.8650585	4.0918485	126.4628785
-16.956306	44.521328	128.420837	-17.151516	14.457626	126.739883	43.941692	4.071328	125.992813	39.480125	45.659359	128.013916	41.7109085	24.8653435	127.0033645	-76.0139405	4.0499085	126.4764015
-16.599606	44.810631	128.414337	-17.244316	14.468277	126.735474	43.85878	4.123598	126.081131	39.355297	45.714321	127.995552	41.6070385	24.9189595	127.0383415	-76.0956705	4.0175945	126.4326065
-16.155416	45.053207	128.264221	-17.3568	14.499485	126.714729	43.770687	4.171861	126.170906	39.246723	45.76371	127.981773	41.508705	24.9677855	127.0763395	-76.222305	4.0311845	126.3531185
-15.747626	45.268162	128.265411	-17.442007	14.526853	126.661667	43.688507	4.213953	126.242271	39.137245	45.81118	127.994156	41.412876	25.0125665	127.1182135	-76.29689	4.0411395	126.2051205
-15.287735	45.462902	128.198929	-17.555841	14.56342	126.639343	43.617878	4.249573	126.291565	39.027439	45.853096	128.015518	41.3226585	25.0513345	127.1535415	-76.4343405	4.0755055	126.1251445
-14.809036	45.606735	128.221222	-17.631344	14.586798	126.594307	43.54887	4.300856	126.32357	38.92617	45.907703	128.045349	41.23752	25.1042795	127.1844595	-76.500208	4.0693165	126.0041545
-14.049625	45.737347	128.284531	-17.736225	14.615707	126.500404	43.472759	4.385772	126.306915	38.823406	45.983402	128.172211	41.1480825	25.184587	127.239563	-76.6205325	4.046827	125.761245
-13.615501	45.77174	128.386932	-17.766142	14.62846	126.373352	43.439339	4.431561	126.276649	38.78886	46.029133	128.303162	41.1140995	25.230347	127.2899055	-76.6463835	4.026573	125.4567985
-13.225041	45.770134	128.549606	-17.788025	14.653505	126.265701	43.398579	4.486436	126.200188	38.776188	46.065952	128.459396	41.0873835	25.276194	127.329792	-76.6634335	4.030816	125.20161
-12.790068	45.689377	128.616501	-17.804993	14.694736	126.161285	43.366055	4.524133	126.111046	38.760563	46.103474	128.606979	41.063309	25.3138035	127.3590125	-76.673295	4.0756685	124.9635575
-12.392632	45.531006	128.718628	-17.835669	14.756605	126.127899	43.329216	4.591881	126.032135	38.749969	46.160408	128.720398	41.0395925	25.3761445	127.3762665	-76.7109305	4.1370655	124.8795315
-11.995835	45.302219	128.904068	-17.824028	14.807999	126.153252	43.322269	4.662394	125.970482	38.758434	46.209904	128.807358	41.0403515	25.436149	127.38892	-76.6884075	4.179849	124.917584
-11.442679	45.015697	128.868011	-17.79558	14.860641	126.232025	43.370899	4.716352	125.979507	38.762726	46.251167	128.888824	41.0668125	25.4837595	127.4341655	-76.6579725	4.2375225	125.0298845
-10.765377	44.414703	129.010376	-17.757107	14.879251	126.433899	43.454468	4.756546	126.112785	38.788776	46.30275	128.979141	41.121622	25.529648	127.545963	-76.635836	4.228854	125.321835
-10.231189	43.934643	129.003418	-17.729128	14.870185	126.578102	43.509922	4.732389	126.264717	38.818935	46.2855	129.004715	41.1644285	25.5089445	127.634716	-76.6226845	4.2314255	125.521488
-9.738137	43.414532	128.966415	-17.694811	14.834558	126.699303	43.568211	4.678497	126.429512	38.838921	46.252342	128.98996	41.203566	25.4654195	127.709736	-76.593188	4.2036965	125.68887
-9.17362	42.880478	128.773849	-17.678791	14.796095	126.807869	43.608932	4.605819	126.599083	38.852158	46.19455	128.923401	41.230545	25.4001845	127.761242	-76.588127	4.1920055	125.854496
-8.6692	42.269264	128.706284	-17.693983	14.734934	126.948753	43.627445	4.528192	126.760849	38.84169	46.134472	128.800873	41.2345675	25.331332	127.780861	-76.6225335	4.138536	126.116645
-8.050313	41.603142	128.446991	-17.723021	14.669964	127.078369	43.915237	4.267967	126.80043	38.83392	46.06406	128.611404	41.3745785	25.1660135	127.705917	-76.8206205	4.1739145	126.450821
-7.524719	40.899361	128.348526	-17.781792	14.599183	127.182007	43.873398	4.130407	126.933685	38.828243	45.976307	128.327332	41.3508205	25.053357	127.6305085	-76.9144045	4.145009	126.7335055
-6.863685	39.879803	128.085281	-17.909281	14.471215	127.330711	43.713394	3.930999	127.049377	38.742397	45.803169	127.848877	41.2278955	24.867084	127.449127	-77.0464575	4.075346	127.212295
-6.250379	39.156158	127.81694	-17.964993	14.39579	127.402664	43.648136	3.798131	127.153397	38.704418	45.669579	127.631714	41.176277	24.733855	127.3925555	-77.106263	4.057725	127.4127725
-5.567078	38.434544	127.613708	-17.986351	14.340014	127.481461	43.658905	3.661583	127.324829	38.700191	45.548458	127.494179	41.179548	24.6050205	127.409504	-77.15225	4.0750075	127.553418
-4.850099	37.647091	127.53849	-17.988176	14.286661	127.58094	43.711765	3.559283	127.529015	38.705997	45.449615	127.427116	41.208881	24.504449	127.4780655	-77.185233	4.068873	127.6838145
-4.163433	36.908463	127.516953	-17.97542	14.234145	127.659607	43.745518	3.47792	127.713921	38.728607	45.36586	127.414917	41.2370625	24.42189	127.564419	-77.1879025	4.0464	127.754795
-3.491945	36.179604	127.520714	-17.948999	14.202449	127.719368	43.786995	3.400943	127.88105	38.779007	45.295929	127.458916	41.283001	24.348436	127.669983	-77.180999	4.056462	127.768753
-2.705689	35.519104	127.594498	-17.908907	14.209728	127.755783	43.848259	3.333985	128.058807	38.862705	45.246807	127.589836	41.355482	24.290396	127.8243215	-77.173296	4.12906	127.6872445
-1.597252	34.501221	127.774002	-17.832335	14.275811	127.799782	43.978115	3.280065	128.33876	39.015694	45.232098	127.909126	41.4969045	24.2560815	128.123943	-77.1615745	4.2955405	127.475621
-0.858757	33.850086	127.964874	-17.771542	14.328278	127.836143	44.063782	3.253629	128.536575	39.136574	45.247276	128.207687	41.600178	24.2504525	128.372131	-77.143262	4.4061035	127.300155
-0.115866	33.20343	128.182465	-17.709557	14.382627	127.920822	44.169468	3.209652	128.756104	39.285145	45.273838	128.524536	41.7273065	24.241745	128.64032	-77.1464205	4.523509	127.201324
0.633192	32.605217	128.488937	-17.633371	14.43171	128.023972	44.270836	3.176887	128.983475	39.433525	45.27483	128.860809	41.8521805	24.2258585	128.922142	-77.1189225	4.6375615	127.125802
1.414602	31.979662	128.704956	-17.53824	14.484983	128.155807	44.40015	3.150116	129.211929	39.607967	45.291988	129.194962	42.0040585	24.221052	129.2034455	-77.0805385	4.748914	127.1081685
2.495085	31.176535	128.846558	-17.427399	14.531138	128.302521	44.528645	3.145403	129.493713	39.78083	45.329735	129.49884	42.1547375	24.237569	129.4962765	-77.0095355	4.824707	127.1087655
3.258968	30.523279	129.089401	-17.301907	14.582586	128.444061	44.701603	3.190668	129.765076	39.939819	45.390026	129.755981	42.320711	24.290347	129.7605285	-76.924525	4.874825	127.1275935
4.439075	29.594368	129.325012	-17.128906	14.685626	128.598495	44.956776	3.247699	130.175415	40.165611	45.482792	130.072601	42.5611935	24.3652455	130.124008	-76.8190055	5.0060065	127.072982
5.286255	28.943045	129.308029	-16.994017	14.746329	128.630615	45.153133	3.272928	130.463638	40.655903	45.421658	130.108276	42.904518	24.347293	130.285957	-76.892552	5.145365	126.975273
5.959532	28.277269	129.409286	-16.856094	14.805213	128.518326	45.354584	3.270521	130.765884	40.842487	45.4548	130.250839	43.0985355	24.3626605	130.5083615	-76.8107235	5.2477655	126.5282905
6.722094	27.613401	129.358902	-16.752096	14.860721	128.304672	45.520473	3.260947	131.038483	40.992229	45.471653	130.37233	43.256351	24.3663	130.7054065	-76.760543	5.355142	125.9039375
7.373346	26.968592	129.267975	-16.684475	14.915503	128.024979	45.679111	3.230633	131.237259	41.125767	45.489925	130.399216	43.402439	24.360279	130.8182375	-76.771389	5.470727	125.2317205
8.102697	26.35988	129.072083	-16.651112	15.007971	127.694809	45.709412	3.231067	131.322098	41.194172	45.501896	130.372314	43.451792	24.3664815	130.847206	-76.754016	5.6494605	124.542412
8.695321	25.710497	128.862244	-16.646948	15.104999	127.414528	45.684212	3.279821	131.292267	41.231998	45.538174	130.194061	43.458105	24.4089975	130.743164	-76.752001	5.8010005	124.085892
9.539006	24.784147	128.59993	-16.649046	15.289061	127.07769	45.629971	3.379397	131.096985	40.947021	45.734585	130.007874	43.288496	24.556991	130.5524295	-76.586588	6.021131	123.6029505
10.030694	24.206207	128.468933	-16.605209	15.405105	126.909683	45.652512	3.481493	130.954498	40.989334	45.807255	129.835693	43.320923	24.644374	130.3950955	-76.531341	6.165836	123.4242705
10.521116	23.645138	128.380554	-16.553711	15.527362	126.806816	45.650154	3.59702	130.847626	41.039162	45.903999	129.724472	43.344658	24.7505095	130.286049	-76.45208	6.3042145	123.327583
11.020701	23.099638	128.234467	-16.508801	15.655971	126.757202	45.684746	3.700335	130.74231	41.08588	45.997066	129.68399	43.385313	24.8487005	130.21315	-76.402915	6.4632415	123.301254
11.431432	22.51708	128.266342	-16.460945	15.780613	126.735863	45.71814	3.815473	130.700333	41.142555	46.09277	129.680542	43.4303475	24.9541215	130.1904375	-76.3522375	6.6071045	123.2812885
11.764956	21.985718	128.335388	-16.404097	15.896125	126.726639	45.750595	3.935302	130.67041	41.19725	46.208828	129.719742	43.4739225	25.072065	130.195076	-76.2821165	6.720185	123.258202
12.145491	21.429052	128.334061	-16.369398	16.009701	126.749313	45.790768	4.036097	130.626053	41.214504	46.309898	129.769073	43.502636	25.1729975	130.197563	-76.241432	6.8464045	123.301063
12.542624	20.669291	128.400284	-16.326771	16.171894	126.866913	45.838242	4.215142	130.563156	41.256443	46.469872	129.772415	43.5473425	25.342507	130.1677855	-76.2008845	7.001281	123.5660405
12.838507	20.143534	128.451385	-16.240129	16.27833	126.975632	45.900841	4.329735	130.576294	41.330116	46.577431	129.781937	43.6154785	25.453583	130.1791155	-76.0957365	7.103077	123.7721485
13.15999	19.646559	128.422943	-16.110098	16.379257	127.03849	46.01754	4.434513	130.67598	41.444958	46.674313	129.805832	43.731249	25.554413	130.240906	-75.951445	7.204101	123.836074
13.412201	19.097208	128.492218	-15.953447	16.473667	127.036133	46.153732	4.536821	130.787521	41.583054	46.77927	129.824692	43.868393	25.6580455	130.3061065	-75.775287	7.2892885	123.7661595
13.574116	18.5737	128.553329	-15.813547	16.58252	126.983795	46.316231	4.631905	130.906052	41.7304	46.868126	129.829575	44.0233155	25.7500155	130.3678135	-75.6504095	7.4150245	123.5997765
13.794554	18.063698	128.497604	-15.674953	16.69722	126.879707	46.45253	4.701193	131.027679	41.878422	46.944954	129.826431	44.165476	25.8230735	130.427055	-75.515382	7.5713665	123.332359
13.952817	17.576548	128.464981	-15.557165	16.808601	126.778732	46.552711	4.779417	131.128876	42.001862	47.029083	129.792572	44.2772865	25.90425	130.460724	-75.3916165	7.712952	123.09674
14.104351	16.848192	128.479401	-15.427451	16.951893	126.651337	46.68367	4.892997	131.256989	42.158756	47.145725	129.742294	44.421213	26.019361	130.4996415	-75.276115	7.884425	122.8030325
14.167068	16.355095	128.445908	-15.356964	17.051004	126.567062	46.761532	4.967953	131.326904	42.234905	47.220402	129.719406	44.4982185	26.0941775	130.523155	-75.2121465	8.0078305	122.610969
14.259563	15.890747	128.363235	-15.312253	17.130079	126.495529	46.7915	5.045481	131.389542	42.314468	47.304607	129.682739	44.552984	26.175044	130.5361405	-75.17749	8.085114	122.4549175
14.27352	15.396362	128.340454	-15.269019	17.210215	126.397896	46.83535	5.135139	131.398575	42.35495	47.378807	129.660828	44.59515	26.256973	130.5297015	-75.133188	8.163457	122.2660905
14.180179	14.919259	128.352936	-15.228583	17.283966	126.299629	46.878387	5.224998	131.399292	42.391541	47.477463	129.625305	44.634964	26.3512305	130.5122985	-75.09213	8.2167015	122.0869595
14.078568	14.473031	128.268204	-15.190038	17.374514	126.196136	46.923248	5.334438	131.37941	42.43401	47.583076	129.569687	44.678629	26.458757	130.4745485	-75.058705	8.290271	121.9177235
13.964209	14.075009	128.159988	-15.166383	17.471954	126.096832	46.932854	5.426765	131.335373	42.460735	47.661667	129.521103	44.6967945	26.544216	130.428238	-75.0295605	8.399692	121.765426
13.723789	13.468125	128.001556	-15.34663	17.74173	126.048363	46.941177	5.549786	131.203323	42.495083	47.764015	129.388184	44.71813	26.6569005	130.2957535	-75.41139	8.8265595	121.8009725
13.505281	13.033846	127.913559	-15.337205	17.841505	126.010834	46.932617	5.632469	131.108078	42.539345	47.826519	129.28479	44.735981	26.729494	130.196434	-75.410391	8.953516	121.825234
13.230697	12.58114	127.790344	-15.587557	18.100296	126.214531	46.942993	5.72471	130.999237	42.584724	47.893406	129.197067	44.7638585	26.809058	130.098152	-75.9389725	9.391534	122.33091
13.004925	12.164087	127.681519	-15.479663	18.152384	126.199532	46.997665	5.824449	130.911072	42.64922	47.968441	129.141846	44.8234425	26.896445	130.026459	-75.7827685	9.408323	122.372605
12.753536	11.723898	127.691185	-15.371113	18.207893	126.232635	47.070995	5.911455	130.861038	42.713081	48.04512	129.123779	44.892038	26.9782875	129.9924085	-75.634264	9.4374985	122.4728615
12.32292	11.269369	127.677597	-15.058921	18.144106	126.123093	47.173893	5.988369	130.821854	42.787292	48.120228	129.135254	44.9805925	27.0542985	129.978554	-75.0984345	9.2339135	122.267632
11.950242	10.859147	127.631569	-14.988089	18.178909	126.165047	47.257145	6.043212	130.768082	42.857239	48.168629	129.16452	45.057192	27.1059205	129.966301	-75.03337	9.2518975	122.363793
11.324321	10.204955	127.546219	-14.939987	18.210472	126.201698	47.34713	6.075905	130.712738	42.954609	48.203243	129.204773	45.1508695	27.139574	129.9587555	-75.0308435	9.28137	122.4446405
10.809996	9.704074	127.410767	-14.900716	18.218538	126.161278	47.369053	6.065412	130.625183	42.995697	48.193188	129.208344	45.182375	27.1293	129.9167635	-74.983807	9.307776	122.4057925
10.28379	9.235797	127.226761	-14.907268	18.229698	126.117828	47.370564	6.031689	130.455536	43.020485	48.17215	129.137512	45.1955245	27.1019195	129.796524	-75.0100605	9.3574765	122.439132
9.760685	8.748404	127.090683	-14.930111	18.241306	126.064507	47.325726	5.987731	130.223221	43.011784	48.139111	128.982925	45.168755	27.063421	129.603073	-75.028977	9.419191	122.525941
9.085049	8.234777	126.893196	-14.956583	18.259439	126.029182	47.262146	5.993563	129.958557	42.972832	48.099579	128.833603	45.117489	27.046571	129.39608	-75.030655	9.472307	122.662284
8.198787	7.908592	126.838913	-14.983699	18.28484	126.02037	47.185261	6.032702	129.731506	42.940964	48.089012	128.702408	45.0631125	27.060857	129.216957	-75.0305105	9.508823	122.823783
7.677513	7.3429	126.649666	-15.002259	18.329365	126.050697	47.133629	6.06867	129.550919	42.928165	48.095875	128.61969	45.030897	27.0822725	129.0853045	-75.035415	9.5764575	123.0160895
6.622881	6.522913	126.43058	-15.014903	18.376989	126.124443	47.108284	6.074849	129.300232	42.919449	48.082634	128.582962	45.0138665	27.0787415	128.941597	-75.0436725	9.6752365	123.307289
5.868269	5.949597	126.43837	-15.029481	18.407562	126.145042	47.106239	6.068839	129.12175	42.916363	48.09853	128.538849	45.011301	27.0836845	128.8302995	-75.070263	9.7314395	123.4597845
5.156722	5.332719	126.246277	-15.042159	18.441578	126.12252	47.075478	6.08391	128.944916	42.899242	48.098557	128.478271	44.98736	27.0912335	128.7115935	-75.071678	9.7919225	123.5334465
4.464283	4.720458	126.033997	-15.054971	18.481758	126.052948	47.033871	6.113348	128.760727	42.897728	48.097889	128.386551	44.9657995	27.1056185	128.573639	-75.0757415	9.8578975	123.532257
3.708024	4.048541	125.802673	-15.042541	18.506294	125.953438	47.01754	6.115845	128.538116	42.921169	48.077404	128.259155	44.9693545	27.0966245	128.3986355	-75.0544365	9.9159635	123.5082405
2.953415	3.41311	125.629219	-15.019276	18.526022	125.847305	46.993122	6.083457	128.347473	42.934719	48.03487	128.109665	44.9639205	27.0591635	128.228569	-75.0024725	9.9928805	123.466041
2.19644	2.655116	125.452789	-14.982894	18.534775	125.77832	46.979706	6.083898	128.062958	42.9632	47.987263	127.901161	44.971453	27.0355805	127.9820595	-74.937241	10.0339695	123.5745805
1.064036	1.566185	125.269936	-14.877637	18.531286	125.660362	47.012077	6.049196	127.715408	43.023937	47.918247	127.440353	45.018007	26.9837215	127.5778805	-74.773281	10.0788505	123.7428435
0.330483	0.763525	125.123772	-14.795908	18.539719	125.597992	47.034569	6.082212	127.514862	43.07761	47.886417	127.014687	45.0560895	26.9843145	127.2647745	-74.6479055	10.0951235	123.9312095
-0.463722	-0.020385	125.198486	-14.685923	18.517227	125.535873	47.046474	6.09188	127.365585	43.127617	47.846607	126.535675	45.0870455	26.9692435	126.95063	-74.4588915	10.0652105	124.121116
-1.201216	-0.818769	125.215462	-14.599066	18.497435	125.496231	47.061813	6.060315	127.224686	43.184021	47.759789	126.046082	45.122917	26.910052	126.635384	-74.321049	10.084818	124.357078
-1.943734	-1.660689	125.368095	-14.50639	18.442396	125.47731	47.113819	5.976196	127.035103	43.235176	47.628735	125.560402	45.1744975	26.8024655	126.2977525	-74.1872775	10.0823265	124.6568675
-2.705866	-2.454143	125.51738	-14.435853	18.384214	125.475983	47.15168	5.831925	126.852951	43.272526	47.470715	125.087128	45.212103	26.65132	125.9700395	-74.083809	10.117108	124.9819265
-3.531959	-3.210771	125.840202	-14.35615	18.30665	125.475624	47.146885	5.68722	126.722275	43.299088	47.298027	124.627213	45.2229865	26.4926235	125.674744	-73.9352865	10.1206765	125.276504
-4.64748	-4.280729	126.168846	-14.241489	18.169491	125.537529	47.194496	5.47554	126.72551	43.366169	47.040157	124.138176	45.2803325	26.2578485	125.431843	-73.7633105	10.0811335	125.643215
-5.391086	-4.98173	126.40873	-14.174372	18.05427	125.649704	47.254551	5.358758	126.840378	43.420219	46.887478	124.035263	45.337385	26.123118	125.4378205	-73.686129	9.985422	125.8615875
-5.66516	-5.918952	126.445648	-14.128685	17.938894	125.80452	47.29604	5.273463	127.052498	43.473701	46.772804	124.044891	45.3848705	26.0231335	125.5486945	-73.6422405	9.8546545	126.0603455
-6.850014	-6.215795	127.01107	-14.111733	17.841709	125.973953	47.325291	5.212255	127.273094	43.495499	46.703571	124.175514	45.410395	25.957913	125.724304	-73.633861	9.72550500000001	126.223602
-7.014275	-7.127537	126.922272	-14.102003	17.760126	126.139297	47.334549	5.187829	127.500244	43.50803	46.665997	124.347687	45.4212895	25.926913	125.9239655	-73.6252955	9.593339	126.3546285
-7.64517	-7.609846	127.050163	-13.870367	17.578709	126.191605	47.351372	5.199354	127.750206	43.530777	46.688477	124.546219	45.4410745	25.9439155	126.1482125	-73.1818085	9.2135025	126.2349975
-8.268984	-8.101101	127.135956	-13.862694	17.578999	126.330307	47.382347	5.233582	127.945747	43.549366	46.725544	124.810921	45.4658565	25.979563	126.378334	-73.1912445	9.178435	126.28228
-9.118158	-8.710648	127.237991	-13.832211	17.59947	126.524826	47.452049	5.244237	128.221878	43.604084	46.779598	125.173996	45.5280665	26.0119175	126.697937	-73.1924885	9.1870225	126.351715
-9.76173	-9.074989	127.380707	-13.801199	17.615717	126.655708	47.51162	5.251919	128.387451	43.667591	46.816902	125.389816	45.5896055	26.0344105	126.8886335	-73.1920035	9.1970235	126.4227825
-10.279592	-9.429218	127.437614	-13.746132	17.626713	126.767799	47.581516	5.276095	128.523331	43.738129	46.857704	125.57148	45.6598225	26.0668995	127.0474055	-73.1520865	9.1865265	126.4881925
-10.786282	-9.705681	127.526497	-13.695385	17.644739	126.872398	47.660007	5.309272	128.654114	43.799	46.910629	125.694695	45.7295035	26.1099505	127.1744045	-73.1202735	9.1795275	126.5703915
-11.280191	-9.97364	127.604042	-13.643737	17.654619	126.937141	47.739849	5.355265	128.725677	43.858135	46.963387	125.756744	45.798992	26.159326	127.2412105	-73.086466	9.149912	126.6330715
-11.814525	-10.254593	127.67485	-13.594012	17.669878	126.969231	47.793228	5.384048	128.763412	43.904358	46.997639	125.719597	45.848793	26.1908435	127.2415045	-73.036817	9.1489125	126.6969575
-12.323474	-10.483653	127.713348	-13.553886	17.681009	126.970116	47.83255	5.418718	128.732803	43.940845	47.01408	125.618591	45.8866975	26.216399	127.175697	-72.9944695	9.145619	126.764535
-13.054789	-10.728088	127.881638	-13.493193	17.68906	126.910927	47.889565	5.4479	128.698929	43.979965	47.014404	125.418922	45.934765	26.231152	127.0589255	-72.921151	9.146968	126.7629285
-13.543015	-10.882523	127.927689	-13.448704	17.674065	126.853157	47.920547	5.470056	128.686523	44.010185	47.013603	125.280785	45.965366	26.2418295	126.983654	-72.862774	9.1063005	126.72266
-13.983083	-10.984061	127.975098	-13.427	17.672119	126.793396	47.945389	5.4741	128.683777	44.022236	47.00882	125.142838	45.9838125	26.24146	126.9133075	-72.8378125	9.102778	126.6734845
-14.409132	-11.053464	128.019699	-13.40918	17.659857	126.738121	47.968456	5.457301	128.693665	44.021858	46.980953	125.026306	45.995157	26.219127	126.8599855	-72.813517	9.100587	126.6162565
-14.852892	-11.066723	128.066162	-13.390301	17.625858	126.712753	48.005287	5.426103	128.731232	44.035992	46.945915	124.942352	46.0206395	26.186009	126.836792	-72.8012415	9.065707	126.588714
-15.30862	-11.059261	128.124176	-13.377576	17.577259	126.739586	48.046139	5.380673	128.785812	44.064522	46.906738	124.901474	46.0553305	26.1437055	126.843643	-72.8104825	9.0108125	126.635529
-15.810652	-11.016698	128.215286	-13.352198	17.530361	126.789833	48.065533	5.3332	128.835037	44.090759	46.860661	124.884567	46.078146	26.0969305	126.859802	-72.782542	8.9637915	126.719864
-16.617693	-10.852571	128.309784	-13.330603	17.461088	126.884392	48.088757	5.241219	128.895752	44.125977	46.778931	124.905464	46.107367	26.010075	126.900608	-72.768573	8.912101	126.868176
-17.104855	-10.69141	128.393311	-13.333309	17.412897	126.9655	48.109539	5.17357	128.951782	44.129852	46.710667	124.95079	46.1196955	25.9421185	126.951286	-72.7863135	8.8836755	126.979714
-17.596718	-10.448038	128.390472	-13.348029	17.360416	127.054741	48.103222	5.126122	129.001404	44.137928	46.667942	125.032402	46.120575	25.897032	127.016903	-72.816633	8.8238	127.092579
-18.127323	-10.23669	128.372559	-13.363554	17.297251	127.129318	48.09293	5.076111	129.053421	44.135429	46.62735	125.145187	46.1141795	25.8517305	127.099304	-72.8412875	8.7427715	127.159332
-18.625772	-9.961702	128.317963	-13.376967	17.224785	127.203987	48.078079	5.023805	129.106033	44.119335	46.594261	125.300095	46.098707	25.809033	127.203064	-72.852641	8.640537	127.20491
-19.164953	-9.646639	128.244904	-13.381858	17.147394	127.277588	48.073963	4.977484	129.154312	44.112099	46.562519	125.478172	46.093031	25.7700015	127.316242	-72.856747	8.5247865	127.238934
-19.753704	-9.304111	128.157196	-13.403618	17.085041	127.355125	48.077877	4.914471	129.199677	44.108643	46.528271	125.680634	46.09326	25.721371	127.4401555	-72.900496	8.448711	127.2700945
-21.043106	-8.441619	128.202087	-13.442498	17.002773	127.430725	48.06086	4.837976	129.240524	44.085686	46.469898	125.967407	46.073273	25.653937	127.6039655	-72.958269	8.351609	127.2574845
-21.243074	-8.219648	127.872559	-13.481581	16.944746	127.466927	48.025467	4.778883	129.242355	44.074398	46.435955	126.145134	46.0499325	25.607419	127.6937445	-73.0130945	8.282073	127.2401095
-21.853811	-7.797206	127.701439	-13.521059	16.895393	127.475418	47.994808	4.737731	129.232376	44.040524	46.407948	126.333809	46.017666	25.5728395	127.7830925	-73.059784	8.2179465	127.1677435
-22.487499	-7.30574	127.512894	-13.563641	16.849461	127.483833	47.963108	4.703519	129.211609	44.005966	46.388882	126.541992	45.984537	25.5462005	127.8768005	-73.111819	8.1527215	127.0908655
-23.159447	-6.801013	127.302292	-13.608472	16.810154	127.490059	47.907364	4.672307	129.192429	43.964405	46.37595	126.754631	45.9358845	25.5241285	127.97353	-73.1528285	8.0961795	127.006588
-23.872816	-6.256605	127.138161	-13.662685	16.779522	127.506462	47.849743	4.646382	129.181442	43.91927	46.366005	126.975838	45.8845065	25.5061935	128.07864	-73.2098765	8.0528505	126.934284
-24.56213	-5.651395	127.066185	-13.721341	16.75238	127.553154	47.802086	4.616994	129.19017	43.872227	46.360821	127.2015	45.8371565	25.4889075	128.195835	-73.2798385	8.0158525	126.910473
-25.621069	-4.874892	126.898781	-13.833374	16.745558	127.667549	47.733028	4.576948	129.212936	43.807667	46.355976	127.510109	45.7703475	25.466462	128.3615225	-73.4370955	8.024654	126.9735755
-26.398777	-4.31217	126.910637	-13.897538	16.732244	127.75161	47.66396	4.549939	129.225693	43.752232	46.358105	127.664986	45.708096	25.454022	128.4453395	-73.503172	8.010466	127.0578805
-27.186022	-3.779501	126.893524	-13.974145	16.725506	127.84771	47.596272	4.538556	129.216278	43.684002	46.35704	127.769279	45.640137	25.447798	128.4927785	-73.588427	8.003214	127.2026415
-27.992271	-3.207803	127.002716	-14.066505	16.734766	127.926041	47.518639	4.532073	129.196487	43.613998	46.34581	127.823601	45.5663185	25.4389415	128.510044	-73.6993285	8.0305905	127.342038
-28.74316	-2.663837	127.01445	-14.130132	16.735594	127.990211	47.438568	4.528057	129.195175	43.539368	46.342831	127.843948	45.488968	25.435444	128.5195615	-73.749232	8.035744	127.4608605
-29.562511	-2.169279	127.093956	-14.187995	16.742962	128.056519	47.35511	4.527498	129.203857	43.469105	46.343674	127.862846	45.4121075	25.435586	128.5333515	-73.7880975	8.050338	127.5796865
-30.40451	-1.634254	127.201736	-14.263217	16.761837	128.143616	47.290993	4.518092	129.220673	43.407597	46.330894	127.893951	45.349295	25.424493	128.557312	-73.875729	8.099181	127.72992
-31.686296	-0.907664	127.327179	-14.357099	16.738813	128.289536	47.202744	4.491862	129.261642	43.310585	46.304768	127.957626	45.2566645	25.398315	128.609634	-73.9708625	8.079311	127.969438
-32.504192	-0.343187	127.500824	-14.423093	16.719023	128.415863	47.125439	4.462146	129.278976	43.246643	46.269279	128.000031	45.186041	25.3657125	128.6395035	-74.032227	8.0723335	128.1922225
-33.380276	0.108733	127.64769	-14.50626	16.684584	128.539917	47.033821	4.433166	129.280518	43.165649	46.239578	128.025864	45.099735	25.336372	128.653191	-74.112255	8.032796	128.426643
-34.211781	0.566887	127.731644	-14.613916	16.670229	128.684418	46.931164	4.415336	129.279785	43.075058	46.21904	128.050705	45.003111	25.317188	128.665245	-74.230943	8.02327	128.703591
-35.127125	1.034543	127.891289	-14.704763	16.639868	128.811325	46.817532	4.395009	129.296768	42.972656	46.205868	128.072556	44.895094	25.3004385	128.684662	-74.30462	7.9792975	128.937988
-36.01366	1.49724	128.110428	-14.819388	16.63673	128.979568	46.716511	4.396377	129.307831	42.854511	46.205124	128.0811	44.785511	25.3007505	128.6944655	-74.424287	7.9727095	129.2646705
-36.857815	2.007865	128.346252	-14.939888	16.64319	129.151764	46.581387	4.41684	129.314636	42.729454	46.208439	128.071182	44.6554205	25.3126395	128.692909	-74.5351965	7.9737405	129.610619
-38.181396	2.684405	128.768646	-15.118466	16.699747	129.448318	46.365971	4.460468	129.351852	42.529949	46.245071	128.04213	44.44796	25.3527695	128.696991	-74.684892	8.0467245	130.199645
-39.066425	3.174014	129.061005	-15.238931	16.783676	129.659409	46.230511	4.524277	129.396332	42.407757	46.283989	128.029388	44.319134	25.404133	128.71286	-74.796996	8.163219	130.605958
-39.976101	3.649592	129.365799	-15.352976	16.905945	129.866486	46.095085	4.598261	129.450134	42.29332	46.336689	128.020477	44.1942025	25.467475	128.7353055	-74.9001545	8.344415	130.9976665
-40.790161	4.201468	129.678925	-15.465509	17.047813	130.068451	45.9632	4.683734	129.502289	42.196079	46.417389	127.9814	44.0796395	25.5505615	128.7418445	-75.0106575	8.5450645	131.3950575
-41.606201	4.725178	129.992416	-15.57351	17.206911	130.251999	45.828922	4.784129	129.520447	42.099789	46.504871	127.925667	43.9643555	25.6445	128.723057	-75.1113755	8.769322	131.780941
-42.426594	5.214947	130.302597	-15.675339	17.356682	130.434296	45.693573	4.893474	129.512177	41.998474	46.592186	127.855614	43.8460235	25.74283	128.6838955	-75.1967015	8.970534	132.1846965
-43.231312	5.721314	130.58049	-15.768239	17.493799	130.597122	45.572605	5.003697	129.498093	41.883965	46.686546	127.78022	43.728285	25.8451215	128.6391565	-75.264763	9.1424765	132.5550875
-44.423832	6.455114	130.984299	-15.89201	17.630157	130.839966	45.404675	5.143149	129.502243	41.738781	46.792942	127.733353	43.571728	25.9680455	128.617798	-75.355748	9.2922685	133.062134
-45.113441	6.992756	131.212067	-15.947962	17.670248	131.014221	45.325859	5.210429	129.543655	41.657551	46.85817	127.770439	43.491705	26.0342995	128.657047	-75.387629	9.3061965	133.371395
-45.787857	7.486388	131.421249	-16.036636	17.696657	131.191772	45.265163	5.268556	129.584045	41.585506	46.910435	127.860878	43.4253345	26.0894955	128.7224615	-75.4986065	9.3038185	133.6610825
-46.48439	7.952665	131.583939	-16.097326	17.712481	131.320496	45.195503	5.323586	129.645721	41.521828	46.951996	127.991676	43.3586655	26.137791	128.8186985	-75.5533175	9.287171	133.8222935
-47.153992	8.449971	131.698166	-16.147882	17.716841	131.458893	45.149387	5.354327	129.681702	41.474621	46.986019	128.127106	43.312004	26.170173	128.904404	-75.607768	9.263509	134.013382
-47.806747	8.959548	131.809799	-16.219145	17.745876	131.573624	45.110382	5.386755	129.698761	41.422619	47.035885	128.270782	43.2665005	26.21132	128.9847715	-75.7047905	9.280432	134.1624765
-48.410461	9.457735	131.944031	-16.260393	17.75914	131.682007	45.065144	5.443935	129.700165	41.37273	47.097412	128.380447	43.218937	26.2706735	129.040306	-75.739723	9.2476065	134.323708
-49.173119	10.211411	132.161194	-16.293432	17.789074	131.814743	45.031349	5.537233	129.641739	41.284462	47.201916	128.483505	43.1579055	26.3695745	129.062622	-75.7447695	9.2085735	134.566864
-49.674938	10.662174	132.352264	-16.289366	17.789524	131.924881	45.031185	5.597466	129.600815	41.242023	47.256878	128.522186	43.136604	26.427172	129.0615005	-75.715336	9.151876	134.7882615
-50.159222	11.123736	132.578583	-16.281893	17.791548	132.052307	45.039455	5.667113	129.576889	41.203098	47.308872	128.556137	43.1212765	26.4879925	129.066513	-75.6850625	9.0951035	135.038101
-50.603188	11.600265	132.815796	-16.261751	17.791901	132.211823	45.065094	5.72659	129.578522	41.181564	47.351875	128.591354	43.123329	26.5392325	129.084938	-75.646831	9.0445695	135.338708
-51.023438	12.048147	133.070679	-16.240002	17.780756	132.371872	45.108639	5.775766	129.61058	41.156853	47.398514	128.639008	43.132746	26.58714	129.124794	-75.61275	8.974372	135.61895
-51.373951	12.492335	133.323608	-16.21892	17.747187	132.534653	45.158726	5.84245	129.644348	41.132484	47.445087	128.678894	43.145605	26.6437685	129.161621	-75.583445	8.8506055	135.907685
-51.671936	12.897449	133.549484	-16.212061	17.708286	132.679199	45.192635	5.918441	129.645477	41.076317	47.502426	128.702515	43.134476	26.7104335	129.173996	-75.558598	8.7061385	136.184402
-52.086838	13.493917	133.863998	-16.213226	17.646641	132.823685	45.206375	6.053947	129.56337	40.960011	47.612022	128.633118	43.083193	26.8329845	129.098244	-75.509645	8.4602975	136.549126
-52.354156	13.901239	134.047241	-16.226929	17.631151	132.900452	45.187935	6.211665	129.377914	40.869106	47.738354	128.56424	43.0285205	26.9750095	128.971077	-75.4823785	8.2872925	136.829827
-52.566071	14.346014	134.15683	-16.243732	17.660309	132.925247	45.168106	6.383269	129.228333	40.778522	47.878517	128.522552	42.973314	27.130893	128.8754425	-75.460778	8.189725	136.9750515
-52.746918	14.837238	134.197098	-16.23468	17.702295	132.912689	45.147705	6.553945	129.097992	40.735554	48.016869	128.561279	42.9416295	27.285407	128.8296355	-75.4109895	8.119183	136.9957425
-52.846672	15.316464	134.179764	-16.221779	17.748959	132.876312	45.161648	6.663404	128.978546	40.718769	48.117931	128.685455	42.9402085	27.3906675	128.8320005	-75.3837665	8.1072505	136.9206235
-52.915913	15.794821	134.124695	-16.213139	17.777418	132.832306	45.14827	6.736221	128.897552	40.73148	48.185715	128.873642	42.939875	27.460968	128.885597	-75.366153	8.093868	136.779015
-52.950722	16.215986	134.033066	-16.238783	17.769686	132.786316	45.108772	6.789421	128.813354	40.72596	48.243832	129.086258	42.917366	27.5166265	128.949806	-75.394932	8.0227455	136.622826
-52.937706	16.793062	133.934448	-16.294525	17.714088	132.717377	45.065567	6.82138	128.729004	40.687969	48.29842	129.409241	42.876768	27.5599	129.0691225	-75.465818	7.868276	136.3656315
-52.91143	17.138422	133.883423	-16.338753	17.669369	132.700775	45.050068	6.843865	128.704239	40.637299	48.346157	129.612244	42.8436835	27.595011	129.1582415	-75.5211895	7.743727	136.2433085
-52.856255	17.466671	133.868713	-16.386179	17.630119	132.708923	45.053169	6.889269	128.685181	40.586773	48.401901	129.770874	42.819971	27.645585	129.2280275	-75.592329	7.614653	136.1898185
-52.758747	17.80851	133.888199	-16.419699	17.608454	132.719467	45.052864	6.945345	128.679016	40.523781	48.45892	129.871582	42.7883225	27.7021325	129.275299	-75.6277205	7.5147755	136.163635
-52.596264	18.13983	133.876419	-16.443724	17.594852	132.724243	45.051533	6.994261	128.704086	40.470894	48.510418	129.912506	42.7612135	27.7523395	129.308296	-75.6486615	7.4373645	136.14019
-52.349819	18.434568	133.810562	-16.451111	17.594507	132.697113	45.063019	7.042559	128.770523	40.440224	48.549149	129.908127	42.7516215	27.795854	129.339325	-75.6538435	7.39316	136.054901
-52.075386	18.72476	133.667938	-16.440163	17.584328	132.644287	45.108936	7.0692	128.856308	40.437775	48.584206	129.873337	42.7733555	27.826703	129.3648225	-75.6536815	7.341953	135.9237515
-51.619911	19.078691	133.365814	-16.432253	17.571283	132.53627	45.22633	7.080351	129.050476	40.439877	48.629242	129.765671	42.8331035	27.8547965	129.4080735	-75.6976095	7.2877695	135.6644665
-51.322235	19.279253	133.164566	-16.430738	17.538544	132.432419	45.268867	7.073774	129.180786	40.404987	48.646866	129.631882	42.836927	27.86032	129.406334	-75.698403	7.216768	135.458504
-51.004326	19.483246	132.98642	-16.445095	17.487799	132.351471	45.305862	7.072667	129.281952	40.354977	48.649956	129.445648	42.8304195	27.8613115	129.3638	-75.7206095	7.1142865	135.339142
-50.666862	19.646351	132.835892	-16.410885	17.410177	132.275986	45.354671	7.049313	129.411804	40.32024	48.64513	129.243637	42.8374555	27.8472215	129.3277205	-75.6592255	6.9731325	135.2242515
-50.285892	19.847538	132.722443	-16.380737	17.328276	132.255249	45.453644	7.028296	129.554214	40.311207	48.635574	129.074448	42.8824255	27.831935	129.314331	-75.6438995	6.824617	135.196167
-49.893589	20.099295	132.629257	-16.302303	17.222214	132.252914	45.568756	7.02278	129.736923	40.313686	48.616741	128.940399	42.941221	27.8197605	129.338661	-75.545827	6.6246675	135.167167
-49.410503	20.350042	132.508316	-16.25169	17.131262	132.274109	45.695114	7.000718	129.93103	40.327854	48.585442	128.829132	43.011484	27.79308	129.380081	-75.514864	6.469444	135.168137
-48.611446	20.786186	132.37146	-16.158922	16.983297	132.319412	45.863388	6.975133	130.243729	40.348087	48.555649	128.702408	43.1057375	27.765391	129.4730685	-75.4235815	6.201203	135.1657555
-48.067585	21.080791	132.283325	-16.075985	16.885315	132.344238	45.995548	6.965808	130.433685	40.381359	48.546612	128.653122	43.1884535	27.75621	129.5434035	-75.3404235	6.01441999999999	135.1450725
-47.547359	21.424414	132.205872	-16.015676	16.816296	132.375793	46.099117	6.939497	130.601089	40.417061	48.517342	128.634872	43.258089	27.7284195	129.6179805	-75.289441	5.9041725	135.1336055
-47.02002	21.791502	132.106247	-15.957371	16.750401	132.381027	46.191017	6.907333	130.738892	40.457458	48.489964	128.617249	43.3242375	27.6986485	129.6780705	-75.2389795	5.8021535	135.0839835
-46.513073	22.281698	132.026947	-15.9154	16.697376	132.361603	46.241238	6.913795	130.798859	40.488251	48.478004	128.581345	43.3647445	27.6958995	129.690102	-75.1955445	5.6988525	135.033104
-45.92593	22.797647	131.878906	-15.84969	16.644661	132.312317	46.284027	6.945035	130.784683	40.501095	48.495682	128.539948	43.392561	27.7203585	129.6623155	-75.091941	5.5689635	134.9623185
-45.307426	23.362696	131.76033	-15.802903	16.614492	132.243164	46.341618	7.009087	130.690414	40.519913	48.528229	128.491943	43.4307655	27.768658	129.5911785	-75.0365715	5.46032599999999	134.8951495
-44.404404	24.256222	131.648071	-15.702102	16.539749	132.079269	46.392708	7.104945	130.440384	40.540268	48.61084	128.429001	43.466488	27.8578925	129.4346925	-74.870692	5.2216055	134.7238455
-43.824646	24.892122	131.593613	-15.664831	16.511671	131.970703	46.417027	7.173617	130.201904	40.536491	48.659794	128.410904	43.476759	27.9167055	129.306404	-74.806421	5.1066365	134.635002
-43.241787	25.628328	131.559509	-15.638861	16.501209	131.84758	46.414391	7.226439	129.952591	40.54155	48.705189	128.378784	43.4779705	27.965814	129.1656875	-74.7556925	5.036604	134.5294725
-42.556847	26.375362	131.499985	-15.615453	16.504808	131.725281	46.406662	7.269608	129.712845	40.560116	48.74762	128.366699	43.483389	28.008614	129.039772	-74.714295	5.001002	134.41079
-41.865665	27.142319	131.452118	-15.586409	16.52578	131.599899	46.392254	7.295096	129.498398	40.586449	48.772533	128.398163	43.4893515	28.0338145	128.9482805	-74.6621695	5.0177455	134.2515175
-41.214859	27.908009	131.402313	-15.56951	16.535938	131.467743	46.387394	7.303287	129.312653	40.611221	48.794468	128.46286	43.4993075	28.0488775	128.8877565	-74.6383275	5.0229985	134.0477295
-40.593521	28.736929	131.374298	-15.584167	16.552334	131.351349	46.373901	7.290627	129.161865	40.625664	48.797607	128.545044	43.4997825	28.044117	128.8534545	-74.6681165	5.060551	133.8492435
-39.477966	29.983013	131.236038	-15.631207	16.550314	131.191223	46.305111	7.216594	129.008606	40.638756	48.757603	128.731491	43.4719335	27.9870985	128.8700485	-74.7343475	5.1135295	133.5123975
-38.743324	30.782366	131.180267	-15.677041	16.534634	131.108582	46.269253	7.156199	128.962296	40.630795	48.709602	128.866425	43.450024	27.9329005	128.9143605	-74.804106	5.1363675	133.3028035
-38.049023	31.591215	131.138321	-15.729445	16.526823	131.043213	46.224201	7.095868	128.953461	40.604626	48.665466	129.003265	43.4144135	27.880667	128.978363	-74.8733035	5.172979	133.108063
-37.325687	32.440697	131.081802	-15.779554	16.499386	130.998154	46.170158	7.025851	128.964417	40.571865	48.60181	129.12677	43.3710115	27.8138305	129.0455935	-74.9301195	5.1849415	132.9507145
-36.514626	33.263634	131.053116	-15.81777	16.466211	130.983902	46.136112	6.942278	129.00531	40.539024	48.51506	129.223175	43.337568	27.728669	129.1142425	-74.973108	5.203753	132.8535615
-35.728607	34.031708	131.048508	-15.862094	16.411512	130.987137	46.085419	6.831672	129.08075	40.525303	48.405121	129.310989	43.305361	27.6183965	129.1958695	-75.029549	5.2046275	132.7784045
-34.974392	34.822186	131.038116	-15.893063	16.348013	130.996033	46.06398	6.71749	129.180069	40.521599	48.28611	129.402466	43.2927895	27.5018	129.2912675	-75.0789155	5.194226	132.7007985
-33.73698	36.026398	130.977234	-15.960217	16.236784	131.018127	46.010162	6.487004	129.349701	40.51152	48.075615	129.523285	43.260841	27.2813095	129.436493	-75.181275	5.1922585	132.599761
-32.915302	36.790627	130.956802	-16.032152	16.160336	131.034973	45.943443	6.316874	129.439301	40.490288	47.929199	129.561691	43.2168655	27.1230365	129.500496	-75.2811695	5.1976355	132.56945
-32.127102	37.568127	131.004333	-16.101805	16.106533	131.067551	45.849827	6.175584	129.488953	40.474312	47.795078	129.58812	43.1620695	26.985331	129.5385365	-75.3656795	5.227735	132.5965655
-31.314018	38.371544	131.052032	-16.167873	16.061022	131.112793	45.759743	6.055368	129.556198	40.453468	47.687698	129.646347	43.1066055	26.871533	129.6012725	-75.4423515	5.250511	132.6243135
-30.442863	39.177746	131.161743	-16.234251	16.026154	131.158325	45.678814	5.94383	129.614517	40.453083	47.585381	129.776245	43.0659485	26.7646055	129.695381	-75.5344505	5.2877025	132.621269
-29.617695	39.941105	131.310562	-16.300192	16.007324	131.192154	45.603897	5.8377	129.678162	40.444481	47.48698	129.987442	43.024189	26.66234	129.832802	-75.624573	5.352308	132.551506
-28.818024	40.752174	131.549728	-16.356812	15.992501	131.218796	45.516632	5.756559	129.763824	40.441864	47.414509	130.285919	42.979248	26.585534	130.0248715	-75.692872	5.399468	132.4127205
-27.502478	41.909691	131.953735	-16.438616	15.97067	131.26001	45.431919	5.666723	129.850754	40.737106	47.231621	130.745941	43.0845125	26.449172	130.2983475	-75.9617445	5.492168	132.2216725
-26.668358	42.631104	132.305069	-16.521587	15.958701	131.285843	45.351334	5.632951	129.866241	40.686863	47.20808	131.118103	43.0190985	26.4205155	130.492172	-76.0622725	5.4968865	132.079514
-25.870953	43.335335	132.718674	-16.616117	15.967716	131.319839	45.279472	5.647879	129.850876	40.609032	47.241463	131.446915	42.944252	26.444671	130.6488955	-76.176486	5.490761	131.9907825
-25.039534	43.998592	133.03154	-16.685127	16.004749	131.343414	45.242016	5.704572	129.83342	40.522057	47.340034	131.722824	42.8820365	26.522303	130.778122	-76.2522905	5.487195	131.908706
-24.177689	44.656532	133.300674	-16.76989	16.103928	131.373215	45.224697	5.799903	129.820755	40.439911	47.459473	131.955582	42.832304	26.629688	130.8881685	-76.372084	5.578168	131.8582615
-23.349344	45.226078	133.429733	-16.863792	16.226492	131.403091	45.201653	5.892507	129.851044	40.325817	47.566872	132.138016	42.763735	26.7296895	130.99453	-76.491319	5.7232945	131.811652
-22.539181	45.821465	133.525772	-16.950031	16.365849	131.443939	45.189995	5.980868	129.942017	40.221619	47.694832	132.266388	42.705807	26.83785	131.1042025	-76.605869	5.893848	131.7836755
-21.22526	46.556545	133.419952	-17.069582	16.516348	131.469971	45.165813	6.15346	130.173676	40.05772	47.871735	132.414322	42.6117665	27.0125975	131.293999	-76.7509305	6.0200985	131.645943
-20.374239	46.988552	133.332642	-17.13946	16.576454	131.437714	45.150543	6.20697	130.356201	39.958958	47.947197	132.499176	42.5547505	27.0770835	131.4276885	-76.8336705	6.0758245	131.4477395
-19.573483	47.356064	133.217438	-17.248373	16.600796	131.407593	45.04137	6.208264	130.572372	39.859726	47.99316	132.584518	42.450548	27.100712	131.578445	-76.947294	6.10088	131.236741
-18.777218	47.709717	133.202759	-17.353117	16.58173	131.356445	45.039768	6.176181	130.606079	39.766205	47.984249	132.637787	42.4029865	27.080215	131.621933	-77.1092205	6.083245	131.090957
-17.978924	47.979984	133.128815	-17.475304	16.536396	131.297012	44.941555	6.124273	130.596298	39.645157	47.952087	132.645493	42.293356	27.03818	131.6208955	-77.243964	6.034612	130.9731285
-17.119944	48.228447	133.150482	-17.583387	16.501959	131.229752	44.832905	6.12959	130.479126	39.513428	47.926643	132.61499	42.1731665	27.0281165	131.547058	-77.3399405	5.9758015	130.912446
-16.357283	48.422775	133.185303	-17.660847	16.454342	131.127304	44.734859	6.151884	130.332947	39.410217	47.91795	132.559616	42.072538	27.034917	131.4462815	-77.394232	5.873767	130.8083265
-15.233336	48.665565	133.284271	-17.730995	16.430254	130.959686	44.635277	6.196087	130.1436	39.294182	47.929729	132.560745	41.9647295	27.062908	131.3521725	-77.4267195	5.7976	130.5671995
-14.43177	48.759758	133.294952	-17.788271	16.437868	130.871094	44.558304	6.23003	130.082291	39.224667	47.950848	132.620422	41.8914855	27.090439	131.3513565	-77.4680275	5.785297	130.3908315
-13.641253	48.831612	133.353378	-17.892565	16.459522	130.796188	44.464718	6.231743	130.056625	39.14336	47.960243	132.71611	41.804039	27.095993	131.3863675	-77.589169	5.823051	130.2060085
-12.861098	48.835339	133.426636	-17.984316	16.474834	130.750839	44.347237	6.232781	130.097427	39.05624	47.952862	132.845047	41.7017385	27.0928215	131.471237	-77.6703705	5.8568465	130.030441
-12.112349	48.786221	133.44606	-18.090885	16.497765	130.735809	44.250809	6.232932	130.1996	38.977249	47.926289	133.018936	41.614029	27.0796105	131.609268	-77.795799	5.9159195	129.86235
-11.397462	48.697315	133.531677	-18.186527	16.479925	130.719482	44.188522	6.194961	130.353683	38.87999	47.896099	133.211746	41.534256	27.04553	131.7827145	-77.90731	5.91432	129.6562495
-10.62813	48.549419	133.546249	-18.283888	16.461321	130.702881	44.134827	6.168519	130.514191	38.765877	47.874813	133.393784	41.450352	27.021666	131.9539875	-78.018128	5.900976	129.4517745
-9.521577	48.189747	133.571686	-18.443199	16.381907	130.679276	44.03484	6.105771	130.701981	38.615639	47.802299	133.563797	41.3252395	26.954035	132.132889	-78.2116375	5.80977900000001	129.225663
-8.772208	47.879227	133.511841	-18.534372	16.307266	130.63739	43.951115	6.03141	130.766983	38.51318	47.728054	133.587021	41.2321475	26.879732	132.177002	-78.3008915	5.7348	129.097778
-8.049794	47.53503	133.37915	-18.608324	16.216581	130.594193	43.804962	5.949117	130.841125	38.427971	47.632816	133.552048	41.1164665	26.7909665	132.1965865	-78.3331145	5.6421955	128.9917995
-7.293025	47.149986	133.280762	-18.656435	16.130569	130.52475	43.809685	5.868547	130.792648	38.385696	47.546024	133.46312	41.0976905	26.7072855	132.127884	-78.4105605	5.5538525	128.921616
-6.572023	46.686905	133.071609	-18.69581	16.040333	130.461502	43.774803	5.779926	130.760239	38.328579	47.453003	133.345108	41.051691	26.6164645	132.0526735	-78.443311	5.4642015	128.8703305
-5.854988	46.207317	132.897949	-18.703522	15.958695	130.386475	43.732094	5.705836	130.751144	38.30368	47.375332	133.195374	41.017887	26.540584	131.973259	-78.424931	5.376806	128.799691
-5.070658	45.671486	132.701294	-18.714136	15.899179	130.299683	43.720581	5.64835	130.755615	38.298912	47.3009	133.055878	41.0097465	26.474625	131.9057465	-78.4380185	5.323733	128.6936195
-3.966208	44.840191	132.354355	-18.707521	15.821844	130.121033	43.720329	5.533413	130.74939	38.317913	47.18314	132.871796	41.019121	26.3582765	131.810593	-78.434163	5.2854115	128.431473
-3.160405	44.234051	132.087891	-18.694674	15.788659	129.967789	43.719246	5.46009	130.731125	38.333572	47.120319	132.729645	41.026409	26.2902045	131.730385	-78.415757	5.2871135	128.205193
-2.533514	43.535641	131.907562	-18.665277	15.756334	129.794632	43.714207	5.408919	130.670502	38.368046	47.050831	132.595352	41.0411265	26.229875	131.632927	-78.3716805	5.282793	127.956337
-1.754887	42.839642	131.702271	-18.63518	15.733151	129.612518	43.711029	5.331705	130.606003	38.407585	46.959286	132.475143	41.059307	26.1454955	131.540573	-78.329667	5.3208065	127.684463
-1.018766	42.094231	131.480057	-18.592079	15.695437	129.444366	43.720173	5.243909	130.554825	38.462761	46.87233	132.374542	41.091467	26.0581195	131.4646835	-78.275625	5.3327545	127.4240485
-0.246243	41.359959	131.368179	-18.531185	15.62811	129.280655	43.743576	5.152236	130.497604	38.541512	46.774616	132.321823	41.142544	25.963426	131.4097135	-78.204914	5.292794	127.1515965
0.479293	40.515156	131.236176	-18.495888	15.574519	129.179245	43.75423	5.048361	130.465714	38.616802	46.671734	132.311218	41.185516	25.8600475	131.388466	-78.177292	5.2889905	126.970024
1.479707	39.213192	131.257523	-18.430782	15.488397	129.06546	43.790649	4.899081	130.433197	38.697781	46.535152	132.289459	41.244215	25.7171165	131.361328	-78.105779	5.2596775	126.769592
2.228584	38.302189	131.124649	-18.405638	15.455892	129.046967	43.819416	4.85115	130.425018	38.745014	46.481079	132.250977	41.282215	25.6661145	131.3379975	-78.093491	5.2456695	126.7559365
2.963278	37.379845	131.038864	-18.370846	15.441211	129.043228	43.881737	4.827472	130.45932	38.778255	46.46661	132.184418	41.329996	25.647041	131.321869	-78.071688	5.235381	126.764587
3.523583	36.372913	131.004913	-18.308792	15.444429	129.03244	43.953621	4.830918	130.58696	38.823803	46.482067	132.131332	41.388712	25.6564925	131.359146	-78.006296	5.2323655	126.705734
4.207709	35.343231	130.90831	-18.231382	15.456801	129.03067	44.069546	4.847538	130.824753	38.866314	46.501141	132.116013	41.46793	25.6743395	131.470383	-77.930694	5.2392625	126.590957
4.873041	34.311615	130.834991	-18.174601	15.487679	129.074493	44.201904	4.84437	131.176132	38.926155	46.5452	132.156189	41.5640295	25.694785	131.6661605	-77.9132315	5.280573	126.4828255
5.612947	33.24091	130.708206	-18.113314	15.499804	129.143005	44.337982	4.833647	131.641693	38.974373	46.597069	132.231293	41.6561775	25.715358	131.936493	-77.8828055	5.28425	126.349517
6.480982	31.537142	130.833817	-18.055344	15.497459	129.298843	44.558926	4.835634	132.37236	39.026253	46.668388	132.338089	41.7925895	25.752011	132.3552245	-77.9032775	5.242907	126.2424615
7.095539	30.427378	130.885239	-18.019922	15.472375	129.374985	44.666073	4.844353	132.800293	39.061226	46.719654	132.367905	41.8636495	25.7820035	132.584099	-77.9034935	5.1627465	126.165871
7.690182	29.293579	130.85347	-18.002438	15.451372	129.408661	44.774963	4.849176	133.145248	39.078598	46.751122	132.341125	41.9267805	25.800149	132.7431865	-77.9316565	5.102595	126.0741355
8.16076	28.160101	130.921021	-17.990053	15.40912	129.382187	44.835251	4.874334	133.346146	39.081837	46.776482	132.263565	41.958544	25.825408	132.8048555	-77.93865	4.992832	125.9595185
8.656451	27.017471	130.873428	-18.001532	15.365188	129.31871	44.776215	4.904409	133.447662	39.060417	46.795708	132.177185	41.918316	25.8500585	132.8124235	-77.92138	4.8803175	125.8249965
9.20174	25.940933	130.77597	-18.010798	15.311747	129.203003	44.832043	4.949079	133.368454	39.021713	46.820053	132.081543	41.926878	25.884566	132.7249985	-77.948474	4.738928	125.6810075
9.588597	24.830313	130.730377	-18.016737	15.267433	129.080322	44.800888	5.033381	133.253372	38.980633	46.863636	132.027451	41.8907605	25.9485085	132.6404115	-77.9242345	4.5863575	125.5202325
10.181679	23.240808	130.622681	-18.013128	15.271351	128.906601	44.760738	5.209335	133.061035	38.889427	47.011074	132.04776	41.8250825	26.1102045	132.5543975	-77.8513385	4.4324975	125.2588045
10.588971	22.232973	130.570374	-18.006708	15.332344	128.828766	44.759388	5.387707	132.96022	38.511662	47.290119	132.177963	41.635525	26.338913	132.5690915	-77.648941	4.325775	125.0884405
10.923133	21.222057	130.523514	-18.004734	15.439594	128.781601	44.765743	5.614727	132.874924	38.763424	47.367622	132.125061	41.7645835	26.4911745	132.4999925	-77.7740515	4.3880135	125.0632095
11.20362	20.219946	130.496414	-18.025892	15.582238	128.772476	44.782703	5.852347	132.804108	38.690758	47.590462	132.08165	41.7367305	26.7214045	132.442879	-77.7885145	4.4430715	125.102073
11.433793	19.22695	130.470886	-18.019449	15.714902	128.764053	44.802345	6.102662	132.727097	38.62302	47.812687	131.954407	41.7126825	26.9576745	132.340752	-77.7515805	4.4721295	125.187354
11.755634	18.242193	130.291718	-18.013062	15.842661	128.754501	44.851616	6.340387	132.640701	38.554203	48.017719	131.758026	41.7029095	27.179053	132.1993635	-77.7290335	4.506269	125.3096385
11.916739	17.213373	130.29335	-17.980457	15.92906	128.72612	44.923607	6.546227	132.58493	38.192455	48.306683	131.595032	41.558031	27.426455	132.089981	-77.518945	4.431665	125.362259
12.214451	15.733621	130.181473	-17.894684	16.022196	128.560272	45.029652	6.800258	132.586487	38.188736	48.507042	131.261475	41.609194	27.65365	131.923981	-77.398562	4.390742	125.196563
12.409655	14.738885	130.063324	-17.845341	16.042835	128.400085	45.088951	6.925746	132.593582	38.176121	48.607304	131.07341	41.632536	27.766525	131.833496	-77.323218	4.319145	124.966674
12.627177	13.766035	129.907974	-17.775324	16.028383	128.199936	45.153133	7.011869	132.574249	38.178547	48.678154	130.913803	41.66584	27.8450115	131.744026	-77.216488	4.2117545	124.655846
12.696941	12.774054	129.864655	-17.723629	16.003094	128.005035	45.197769	7.049733	132.557999	38.532082	48.611889	130.68959	41.8649255	27.830811	131.6237945	-77.3121835	4.175377	124.3862755
12.807688	11.840625	129.734711	-17.656317	15.96924	127.811111	45.240486	7.066258	132.536392	38.271187	48.755001	130.689148	41.7558365	27.9106295	131.61277	-77.0684705	4.0278505	124.009452
12.856642	10.909947	129.713287	-17.577421	15.952656	127.602409	45.330986	7.104476	132.545059	38.653553	48.688976	130.572327	41.9922695	27.896726	131.558693	-77.1471115	4.008586	123.646125
12.962057	10.036365	129.529755	-17.522354	15.96182	127.398254	45.410072	7.161056	132.537537	38.375839	48.883728	130.659149	41.8929555	28.022392	131.598343	-76.9376635	3.901248	123.198165
12.936195	8.70395	129.430099	-17.432039	16.019732	127.113304	45.535835	7.273044	132.480545	38.450302	49.01088	130.66629	41.9930685	28.141962	131.5734175	-76.8571465	3.897502	122.6531905
12.887671	7.891521	129.270233	-17.359621	16.069042	126.963593	45.581432	7.333532	132.419769	38.515289	49.074574	130.636292	42.0483605	28.204053	131.5280305	-76.7676025	3.934031	122.3991555
12.802408	7.05423	129.182678	-17.289688	16.131691	126.866028	45.634781	7.374369	132.321198	38.596226	49.117302	130.608566	42.1155035	28.2458355	131.464882	-76.6948795	4.0175465	122.267174
12.67514	6.222873	129.034393	-17.209965	16.213263	126.80719	45.694393	7.412794	132.244766	38.690796	49.146366	130.570038	42.1925945	28.27958	131.407402	-76.6125245	4.146946	122.206978
12.623265	5.430543	128.890045	-17.126925	16.304455	126.78717	45.735558	7.470639	132.15773	38.797276	49.196972	130.545807	42.266417	28.3338055	131.3517685	-76.520267	4.2751045	122.2225715
12.350576	4.606565	128.856583	-17.051622	16.408403	126.800659	45.790783	7.531532	132.049255	38.894318	49.235493	130.497665	42.3425505	28.3835125	131.27346	-76.4457945	4.4332935	122.327858
12.092385	3.835086	128.754135	-16.966291	16.515543	126.824142	45.836918	7.581078	131.963669	38.996498	49.2714	130.433319	42.416708	28.426239	131.198494	-76.34929	4.604847	122.44979
11.629777	2.613472	128.62944	-16.815285	16.659986	126.855019	45.911907	7.623085	131.858643	39.180977	49.28191	130.361954	42.546442	28.4524975	131.1102985	-76.177012	4.8674745	122.5997395
11.360867	1.839693	128.49942	-16.710285	16.747305	126.871231	45.989925	7.599765	131.799133	39.324715	49.261078	130.313553	42.65732	28.4304215	131.056343	-76.07789	5.0641885	122.686119
10.960641	1.014168	128.515488	-16.608065	16.832956	126.877663	46.044724	7.577194	131.76059	39.496723	49.241486	130.251999	42.7707235	28.40934	131.0062945	-75.9868535	5.256572	122.7490315
10.500161	0.211261	128.43692	-16.510731	16.907286	126.86554	46.116226	7.552723	131.707184	39.666004	49.201233	130.180252	42.891115	28.376978	130.943718	-75.912577	5.437594	122.787362
10.049163	-0.596373	128.402863	-16.417948	17.011656	126.829124	46.206154	7.493276	131.669464	39.83395	49.145538	130.072769	43.020052	28.319407	130.8711165	-75.855948	5.703905	122.7871315
9.543315	-1.402018	128.307297	-16.326607	17.123514	126.765732	46.270592	7.459743	131.605499	40.000023	49.11166	129.92276	43.1353075	28.2857015	130.7641295	-75.7885215	5.9613265	122.7673345
9.091679	-2.179227	128.306763	-16.245771	17.235382	126.689972	46.326809	7.422097	131.536652	40.144287	49.062016	129.745453	43.235548	28.2420565	130.6410525	-75.72709	6.2287075	122.7388915
8.148374	-3.366529	128.391037	-16.151133	17.421349	126.601875	46.415054	7.368436	131.461121	40.324661	48.972538	129.379028	43.3698575	28.170487	130.4200745	-75.6721235	6.672211	122.7836755
7.497573	-4.145132	128.519104	-16.129042	17.53834	126.57486	46.440979	7.363767	131.42131	40.417072	48.925995	129.07991	43.4290255	28.144881	130.25061	-75.6871095	6.931799	122.89911
6.833261	-4.871891	128.627472	-16.095844	17.63015	126.515732	46.435036	7.390676	131.421631	40.476685	48.87896	128.775467	43.4558605	28.134818	130.098549	-75.6475485	7.125482	122.932915
6.152717	-5.56671	128.908035	-16.087019	17.706642	126.478134	46.421902	7.404983	131.436478	40.513519	48.839119	128.450424	43.4677105	28.122051	129.943451	-75.6417485	7.291233	123.012817
5.383681	-6.261246	129.149124	-16.090443	17.784399	126.462708	46.406639	7.39909	131.500534	40.514992	48.798901	128.106384	43.4608155	28.0989955	129.803459	-75.6417015	7.4698025	123.121957
4.575819	-6.842782	129.443787	-16.122501	17.869387	126.488853	46.358532	7.415225	131.593155	40.554436	48.753548	127.818871	43.456484	28.0843865	129.706013	-75.701486	7.6543875	123.271693
3.74108	-7.436433	129.759399	-16.125149	17.932718	126.556755	46.335438	7.367113	131.719833	40.58448	48.675182	127.587822	43.459959	28.0211475	129.6538275	-75.710257	7.8442885	123.4596825
2.425297	-8.092147	130.296982	-16.136513	17.998199	126.749542	46.29657	7.303335	131.933594	40.663918	48.571102	127.336906	43.480244	27.9372185	129.63525	-75.75327	8.0591795	123.863834
1.531283	-8.489732	130.519943	-16.154215	18.034018	126.928421	46.264347	7.2605	132.056686	40.694309	48.502361	127.210106	43.479328	27.8814305	129.633396	-75.787758	8.1866055	124.223446
0.599033	-8.778824	130.764359	-16.154892	18.054615	127.132629	46.247013	7.241616	132.126053	40.736202	48.443584	127.103783	43.4916075	27.8426	129.614918	-75.8013915	8.26663	124.65034
-0.383346	-9.062066	130.986206	-16.151655	18.067528	127.358093	46.229622	7.219362	132.169922	40.754826	48.405151	127.024857	43.492224	27.8122565	129.5973895	-75.795534	8.3227995	125.1187965
-1.391457	-9.236442	131.186386	-16.13472	18.076191	127.599632	46.222233	7.181174	132.221573	40.781685	48.370445	126.97818	43.501959	27.7758095	129.5998765	-75.771399	8.37657250000001	125.5993875
-2.400728	-9.334556	131.346329	-16.115206	18.075298	127.844063	46.24881	7.135863	132.268814	40.835808	48.3339	127.009285	43.542309	27.7348815	129.6390495	-75.772721	8.4157145	126.0490765
-3.428692	-9.376052	131.407242	-16.097118	18.059792	128.041565	46.290321	7.053955	132.320358	40.904587	48.267849	127.117813	43.597454	27.660902	129.7190855	-75.79169	8.458682	126.3640445
-5.087813	-9.383689	131.270493	-16.062483	18.03908	128.211075	46.287827	6.906067	132.349747	41.035278	48.189808	127.349152	43.6615525	27.5479375	129.8494495	-75.7865185	8.5302225	126.5727005
-6.196407	-9.280806	131.090759	-16.040951	18.017996	128.25885	46.311848	6.749542	132.34552	41.116085	48.150768	127.529381	43.7139665	27.450155	129.9374505	-75.7958685	8.585837	126.5802495
-7.341002	-9.150932	130.722778	-16.016405	17.979042	128.321213	46.335152	6.576265	132.255096	41.209492	48.078945	127.864716	43.772322	27.327605	130.059906	-75.805132	8.630479	126.58252
-8.478473	-8.987164	130.296616	-15.96092	17.917492	128.422104	46.375217	6.363932	132.276566	41.338505	47.982338	128.303452	43.856861	27.173135	130.290009	-75.778701	8.661849	126.554199
-9.720842	-8.817692	129.914719	-15.886823	17.832884	128.609009	46.404419	6.241365	132.297852	41.489536	47.930466	128.84726	43.9469775	27.0859155	130.572556	-75.7206235	8.5798525	126.645462
-10.941875	-8.531092	129.683258	-15.863358	17.809725	128.884308	46.450058	6.121952	132.289764	41.571995	47.885738	129.421921	44.0110265	27.003845	130.8558425	-75.7377425	8.615605	126.9127735
-12.207503	-8.253297	129.621628	-15.847351	17.835266	129.234695	46.479355	6.088798	132.315414	41.622032	47.88842	129.883255	44.0506935	26.988609	131.0993345	-75.7453955	8.681923	127.3700555
-14.213954	-7.84009	129.922836	-15.788774	17.947929	129.89505	46.508713	6.200834	132.381073	41.728016	47.9739	130.357483	44.1183645	27.087367	131.369278	-75.6959125	8.808491	128.420822
-15.550248	-7.501758	130.305511	-15.761931	18.07295	130.35611	46.58271	6.204332	132.484222	42.096283	47.883064	130.45372	44.3394965	27.043698	131.468971	-75.8633585	9.102202	129.243249
-16.896109	-7.184965	130.774414	-15.705837	18.173544	130.820847	46.623631	6.245677	132.580154	42.166035	47.906502	130.506546	44.394833	27.0760895	131.54335	-75.806507	9.2709985	130.098344
-18.33399	-6.935929	131.356567	-15.684597	18.241301	131.272507	46.62191	6.225432	132.688461	42.209759	47.880375	130.474533	44.4158345	27.0529035	131.581497	-75.7850285	9.4296985	130.963517
-19.722952	-6.618656	131.96434	-15.672967	18.286674	131.714432	46.61684	6.158992	132.775604	42.21608	47.79319	130.390289	44.41646	26.976091	131.5829465	-75.762394	9.597257	131.8459175
-21.118383	-6.358614	132.511734	-15.68248	18.301493	132.131195	46.606037	6.095191	132.879654	42.224304	47.698589	130.32515	44.4151705	26.89689	131.602402	-75.7801305	9.706096	132.659988
-22.569332	-6.132489	133.032715	-15.696224	18.288902	132.533234	46.58799	6.003423	133.007324	42.238514	47.597752	130.276627	44.413252	26.8005875	131.6419755	-75.8057	9.7772165	133.4244925
-24.66312	-5.674045	133.743881	-15.718108	18.279524	133.103043	46.530197	5.880636	133.175583	42.245148	47.466797	130.302338	44.3876725	26.6737165	131.7389605	-75.8238885	9.8853315	134.4671255
-26.023335	-5.344894	134.06221	-15.711032	18.271227	133.418076	46.509151	5.835682	133.303192	42.271034	47.416859	130.40033	44.3900925	26.6262705	131.851761	-75.8121565	9.9161835	134.984391
-27.396238	-4.992859	134.359802	-15.69336	18.261612	133.743561	46.490555	5.767782	133.417404	42.310516	47.381367	130.58725	44.4005355	26.5745745	132.002327	-75.7872555	9.9486495	135.484795
-28.72121	-4.600411	134.593155	-15.676268	18.234516	134.085037	46.49012	5.709666	133.490265	42.326527	47.362804	130.804535	44.4083235	26.536235	132.1474	-75.7608595	9.932797	136.022674
-30.031799	-4.199727	134.811523	-15.672143	18.177032	134.459656	46.454361	5.70927	133.4953	42.329521	47.360954	131.069809	44.391941	26.535112	132.2825545	-75.736227	9.818952	136.6367575
-31.353727	-3.86522	135.085663	-15.674021	18.094591	134.85318	46.334366	5.673581	133.468231	42.313721	47.334373	131.348114	44.3240435	26.503977	132.4081725	-75.6720855	9.685205	137.2981875
-32.608036	-3.451985	135.367783	-15.694811	18.000385	135.244675	46.343277	5.629455	133.297699	42.265797	47.296997	131.57547	44.304537	26.463226	132.4365845	-75.694159	9.537544	138.0527655
-34.354931	-2.881649	135.81221	-15.717271	17.88905	135.787338	46.191437	5.661271	133.019318	42.213558	47.298084	131.864212	44.2024975	26.4796775	132.441765	-75.6370395	9.2984225	139.132911
-35.627632	-2.600036	136.174606	-15.718019	17.856604	136.101883	46.144894	5.647451	132.862793	42.169178	47.281551	131.997711	44.157036	26.464501	132.430252	-75.593074	9.248707	139.773514
-36.730453	-2.263602	136.583893	-15.701185	17.874071	136.418625	46.111164	5.675715	132.809204	42.175949	47.305168	132.128998	44.1435565	26.4904415	132.469101	-75.5459265	9.2577005	140.368149
-37.814732	-1.962762	137.018707	-15.667774	17.94478	136.725677	46.115318	5.694329	132.824051	42.185143	47.330738	132.230682	44.1502305	26.5125335	132.5273665	-75.4857785	9.37702650000001	140.9239875
-38.86335	-1.710601	137.520248	-15.647702	18.024595	137.003021	46.148357	5.734979	132.910446	42.17588	47.365421	132.258926	44.1621185	26.5502	132.584686	-75.4575225	9.49899	141.421356
-39.776302	-1.443424	138.10141	-15.657756	18.120993	137.279953	46.156754	5.778601	133.030487	42.154293	47.389595	132.203506	44.1555235	26.584098	132.6169965	-75.4710355	9.657888	141.9429095
-40.628532	-1.147003	138.659317	-15.68768	18.174372	137.531738	46.157555	5.741958	133.189148	42.100285	47.354298	132.096924	44.12892	26.548128	132.643036	-75.50428	9.80061600000001	142.42044
-41.881989	-0.843093	139.448151	-15.73468	18.202505	137.86618	46.083351	5.59725	133.584442	42.028938	47.214333	131.912033	44.0561445	26.4057915	132.7482375	-75.5255045	9.99921849999999	142.9841225
-42.62796	-0.594896	139.890686	-15.794756	18.206848	138.047775	46.083923	5.475137	133.868134	41.989162	47.099422	131.785019	44.0365425	26.2872795	132.8265765	-75.6260545	10.1264165	143.2689735
-43.342522	-0.380454	140.280502	-15.854006	18.200237	138.186783	46.083305	5.377581	134.165329	41.940609	46.995251	131.662842	44.011957	26.186416	132.9140855	-75.719969	10.214058	143.4594805
-43.979092	-0.155581	140.594345	-15.939864	18.167059	138.304352	46.123318	5.28232	134.393158	41.859093	46.902302	131.546677	43.9912055	26.092311	132.9699175	-75.8709335	10.241807	143.6387865
-44.53447	0.13652	140.786804	-16.069254	18.128283	138.368744	46.049145	5.189161	134.640442	41.741219	46.820332	131.423492	43.895182	26.0047465	133.031967	-76.03369	10.2518195	143.705521
-45.070713	0.437211	140.964722	-16.218987	18.086346	138.411102	45.918488	5.117155	134.817001	41.587318	46.739929	131.326935	43.752903	25.928542	133.071968	-76.190877	10.24415	143.750236
-45.5797	0.769573	141.02182	-16.384609	18.009268	138.423676	45.779179	5.01945	134.986847	41.438694	46.635994	131.253632	43.6089365	25.827722	133.1202395	-76.3781545	10.190814	143.7271125
-46.293144	1.378597	140.976364	-16.632813	17.857569	138.424759	45.556049	4.857795	135.138809	41.228409	46.482761	131.216843	43.392229	25.670278	133.177826	-76.657855	10.04486	143.671692
-46.729847	1.872238	140.861816	-16.787771	17.734797	138.376282	45.409241	4.749435	135.186951	41.073044	46.379082	131.201874	43.2411425	25.5642585	133.1944125	-76.8166845	9.9053355	143.5581515
-47.109379	2.420208	140.711685	-16.951502	17.625603	138.319702	45.237545	4.675643	135.164795	40.911587	46.302746	131.183853	43.074566	25.4891945	133.174324	-76.97757	9.7620115	143.46508
-47.467896	3.04143	140.55217	-17.116272	17.538088	138.249222	45.077549	4.613933	135.125916	40.751923	46.240971	131.161636	42.914736	25.427452	133.143776	-77.14728	9.64872399999999	143.354668
-47.780453	3.724888	140.382004	-17.235474	17.466843	138.157059	44.951778	4.557516	135.119705	40.636467	46.190697	131.144409	42.7941225	25.3741065	133.132057	-77.2650705	9.5595795	143.182061
-48.040279	4.480443	140.165649	-17.359123	17.397692	138.064835	44.866894	4.519286	135.125153	40.509518	46.153614	131.135544	42.688206	25.33645	133.1303485	-77.406452	9.458934	142.9993215
-48.300091	5.311388	139.921219	-17.491262	17.317307	137.971191	44.767105	4.470686	135.139923	40.375217	46.123833	131.131683	42.571161	25.2972595	133.135803	-77.553685	9.3373545	142.806579
-48.61216	6.6361	139.429199	-17.741127	17.138149	137.768265	44.591072	4.371371	135.141266	40.116207	46.021862	131.140289	42.3536395	25.1966165	133.1407775	-77.8358935	9.0796815	142.3957525
-48.807873	7.590058	139.042297	-17.910702	16.97267	137.579132	44.424606	4.270177	135.128754	39.949387	45.928745	131.172714	42.1869965	25.099461	133.150734	-78.0084005	8.845879	142.00753
-48.995235	8.601292	138.575287	-18.099081	16.774147	137.351517	44.275127	4.15289	135.080841	39.764843	45.827099	131.227142	42.019985	24.9899945	133.1539915	-78.218147	8.5582995	141.5490425
-49.185844	9.668898	138.046509	-18.289267	16.572779	137.094589	44.112709	4.043499	134.981369	39.560856	45.733917	131.264069	41.8367825	24.888708	133.122719	-78.4153165	8.25685	141.066459
-49.348824	10.785905	137.493195	-18.498497	16.371214	136.795013	43.927555	3.922032	134.83075	39.35881	45.641876	131.287292	41.6431825	24.781954	133.059021	-78.6401765	7.96047399999999	140.531005
-49.485714	11.951279	136.836533	-18.725042	16.161997	136.40863	43.705406	3.810946	134.638199	39.132015	45.557041	131.334488	41.4187105	24.6839935	132.9863435	-78.8687945	7.6400005	139.8309165
-49.65873	13.207887	136.065643	-18.968033	15.986182	135.955154	43.498077	3.709828	134.376572	38.910103	45.481621	131.39592	41.20409	24.5957245	132.886246	-79.140156	7.3766395	139.024062
-49.851582	15.125168	134.882477	-19.343269	15.75177	135.153152	43.144444	3.57026	133.958374	38.541286	45.385334	131.509827	40.842865	24.477797	132.7341005	-79.529403	7.025743	137.5722035
-49.994965	16.479307	134.204407	-19.610912	15.611832	134.648758	42.809391	3.503261	133.644958	38.264801	45.320881	131.521835	40.537096	24.412071	132.5833965	-79.75892	6.811593	136.7141195
-50.128468	17.838783	133.650604	-19.850019	15.46026	134.20462	42.611889	3.426884	133.179825	37.98777	45.232861	131.494339	40.2998295	24.3298725	132.337082	-79.9998675	6.5906475	136.072158
-50.25338	19.217102	133.271118	-20.055288	15.295588	133.84317	42.371185	3.33484	132.829102	37.724991	45.115055	131.411057	40.048088	24.2249475	132.1200795	-80.158664	6.3662285	135.5662605
-50.399124	20.671555	132.969101	-20.208536	15.130925	133.567596	42.12846	3.23779	132.535629	37.52647	45.004993	131.342453	39.827465	24.1213915	131.939041	-80.244537	6.1404585	135.196151
-50.496655	22.082489	132.732971	-20.335594	14.986746	133.335236	42.078499	3.102736	132.199829	37.371635	44.885998	131.326996	39.725067	23.994367	131.7634125	-80.396255	5.979125	134.9070595
-50.618107	23.54488	132.545288	-20.428743	14.865923	133.146744	41.939285	2.974599	132.106018	37.276901	44.753792	131.330414	39.608093	23.8641955	131.718216	-80.465579	5.8676505	134.575272
-50.767399	25.773066	132.125229	-20.532249	14.734467	132.854156	41.882355	2.779379	131.925812	37.249203	44.585972	131.407516	39.565779	23.6826755	131.666664	-80.630277	5.7862585	134.041648
-50.861961	27.269295	131.824158	-20.592133	14.696677	132.636414	41.829227	2.647224	131.888229	37.242081	44.477512	131.465286	39.535654	23.562368	131.6767575	-80.71992	5.830986	133.5960705
-50.959957	28.802971	131.450302	-20.658842	14.687199	132.401733	41.774765	2.552388	131.878143	37.231316	44.408165	131.501877	39.5030405	23.4802765	131.69001	-80.8207245	5.8941215	133.113456
-51.067276	30.322235	131.066772	-20.758755	14.692309	132.146652	41.701229	2.473833	131.870499	37.199493	44.358273	131.502411	39.450361	23.416053	131.686455	-80.967871	5.968565	132.606849
-51.22052	31.817278	130.749756	-20.867668	14.697099	131.90834	41.615295	2.398729	131.820221	37.137554	44.301659	131.474884	39.3764245	23.350194	131.6475525	-81.1117605	6.044004	132.1691275
-51.419235	33.363266	130.357635	-20.996683	14.68599	131.653046	41.422684	2.325841	131.790283	37.051193	44.241524	131.437149	39.2369385	23.2836825	131.613716	-81.2303045	6.0882975	131.692376
-51.597778	34.818256	130.109665	-21.14064	14.667013	131.398026	41.326626	2.270775	131.667023	36.923836	44.197891	131.406021	39.125231	23.234333	131.536522	-81.406511	6.099693	131.25953
NaN	NaN	NaN	-21.363426	14.657492	131.05452	41.095882	2.269186	131.470413	36.709721	44.199909	131.411972	38.9028015	23.2345475	131.4411925	-81.6296535	6.0804365	130.6678475
NaN	NaN	NaN	-21.525463	14.669106	130.84375	40.934296	2.304636	131.277893	36.536938	44.244537	131.407211	38.735617	23.2745865	131.342552	-81.786543	6.0636255	130.344948
NaN	NaN	NaN	-21.659489	14.698608	130.662933	40.75436	2.376821	131.042526	36.369972	44.289791	131.414703	38.562166	23.333306	131.2286145	-81.881144	6.06391	130.0972515
-50.877487	39.645081	130.146774	-21.784746	14.744655	130.51152	40.608192	2.435104	130.805939	36.24239	44.324364	131.438736	38.425291	23.379734	131.1223375	-81.994783	6.109576	129.9007025
-50.324535	40.370468	130.204147	-21.86879	14.784699	130.39978	40.475872	2.494782	130.57547	36.153839	44.350643	131.476303	38.3148555	23.4227125	131.0258865	-82.0524355	6.1466855	129.7736735
-49.78624	41.061638	130.335037	-21.931595	14.831246	130.323441	40.382633	2.527482	130.364471	36.092682	44.366741	131.532455	38.2376575	23.4471115	130.948463	-82.1008475	6.2153805	129.698419
-49.28178	41.697327	130.527359	-21.965597	14.867559	130.287201	40.295254	2.547672	130.184387	36.050591	44.374187	131.579712	38.1729225	23.4609295	130.8820495	-82.1041165	6.2741885	129.6923525
-48.532528	42.643738	130.853577	-22.024956	14.929037	130.294495	40.179615	2.58061	129.995087	36.003567	44.382378	131.66571	38.091591	23.481494	130.8303985	-82.141503	6.37658	129.7585915
-47.988842	43.225346	131.000046	-22.061241	14.955754	130.324875	40.128071	2.583409	129.955185	35.989349	44.373234	131.76683	38.05871	23.4783215	130.8610075	-82.181192	6.4331865	129.7887425
-47.46994	43.746178	131.134201	-22.080534	14.960042	130.343567	40.119404	2.579633	129.969345	35.975708	44.369972	131.912323	38.047556	23.4748025	130.940834	-82.208624	6.4452815	129.7463
-46.998199	44.219418	131.230347	-22.092867	14.958302	130.334045	40.129627	2.556522	129.999481	35.98262	44.355099	132.07428	38.0561235	23.4558105	131.0368805	-82.2418575	6.4607935	129.6312095
-46.517052	44.62812	131.251297	-22.107613	14.966006	130.271149	40.141697	2.51715	130.013535	36.002533	44.329811	132.224731	38.072115	23.4234805	131.119133	-82.287341	6.5085315	129.423165
-45.971241	44.964836	131.417099	-22.111153	14.969132	130.168839	40.117199	2.462527	130.012054	36.03331	44.288292	132.334946	38.0752545	23.3754095	131.1735	-82.2975605	6.5628545	129.164178
-45.52869	45.359154	131.292267	-22.118582	14.997409	130.022293	40.090145	2.40114	129.961288	36.072163	44.24263	132.420334	38.081154	23.321885	131.190811	-82.318318	6.672933	128.853775
-44.747932	45.817451	131.232788	-22.103659	15.070698	129.772644	40.059368	2.391008	129.794937	36.114075	44.224728	132.438629	38.0867215	23.307868	131.116783	-82.2940395	6.833528	128.428505
-44.322433	46.063515	131.247604	-22.078897	15.127583	129.625473	40.04845	2.415816	129.604248	36.133797	44.233017	132.407242	38.0911235	23.3244165	131.005745	-82.2489175	6.9307495	128.245201
-43.921055	46.208145	131.294754	-22.051519	15.179469	129.504745	40.044548	2.447439	129.432648	36.168518	44.254406	132.362457	38.106533	23.3509225	130.8975525	-82.209571	7.0080155	128.1119375
-43.49659	46.28791	131.344543	-21.997257	15.266232	129.388702	40.064316	2.482158	129.268234	36.216751	44.291389	132.324814	38.1405335	23.3867735	130.796524	-82.1350475	7.1456905	127.98088
-43.045597	46.305443	131.405365	-21.968555	15.342164	129.313965	40.083878	2.538862	129.115143	36.274986	44.33205	132.28624	38.179432	23.435456	130.7006915	-82.116542	7.248872	127.9272385
-42.604645	46.254284	131.417709	-21.931393	15.463473	129.211502	40.082169	2.580441	129.00766	36.329071	44.374039	132.251465	38.20562	23.47724	130.6295625	-82.068406	7.449706	127.7934415
-42.154591	46.220707	131.365646	-21.907867	15.573565	129.136795	40.078419	2.608694	128.944199	36.365322	44.409889	132.217621	38.2218705	23.5092915	130.58091	-82.0376045	7.6378385	127.69268
-41.445332	46.040192	131.196182	-21.922155	15.784399	129.029663	40.035126	2.659226	128.899124	36.40094	44.471111	132.163391	38.218033	23.5651685	130.5312575	-82.062343	8.0036295	127.5280685
-41.028053	45.86451	131.088806	-21.955042	15.891645	128.994141	39.982014	2.680207	128.907715	36.404491	44.504707	132.105179	38.1932525	23.592457	130.506447	-82.1033365	8.190833	127.481835
-40.586079	45.654125	130.960037	-21.988503	15.995343	128.996796	39.926113	2.677168	128.942627	36.402645	44.513821	132.047577	38.164379	23.5954945	130.495102	-82.141385	8.3951915	127.49849
-40.100224	45.361183	130.851334	-22.019676	16.077419	129.038818	39.875134	2.646294	129.012878	36.400009	44.494541	131.969513	38.1375715	23.5704175	130.4911955	-82.1769235	8.5844205	127.5864405
-39.602108	44.975777	130.670517	-22.058189	16.15774	129.114899	39.815453	2.597184	129.1082	36.393581	44.468098	131.830353	38.104517	23.532641	130.4692765	-82.220895	8.782839	127.7605215
-39.169846	44.599934	130.528244	-22.085541	16.240593	129.215729	39.775227	2.550508	129.221222	36.394394	44.451511	131.632477	38.0848105	23.5010095	130.4268495	-82.2558925	8.9801765	128.0046085
-38.650257	44.156246	130.32341	-22.109232	16.293276	129.351746	39.731594	2.49186	129.36084	36.409512	44.426155	131.376511	38.070553	23.4590075	130.3686755	-82.289017	9.1275445	128.3348165
-37.876656	43.511391	130.027161	-22.094683	16.326015	129.599823	39.702015	2.379152	129.620087	36.431709	44.318943	130.908722	38.066862	23.3490475	130.2644045	-82.256228	9.30298250000001	128.9352415
-37.245323	43.079548	129.844986	-22.061537	16.300133	129.794617	39.719261	2.266685	129.808487	36.461796	44.211697	130.583023	38.0905285	23.239191	130.195755	-82.2136025	9.361075	129.393479
-36.590023	42.592052	129.650085	-22.008823	16.248621	130.013321	39.744366	2.110989	130.052994	36.508228	44.078739	130.316177	38.126297	23.094864	130.1845855	-82.143943	9.402378	129.8420565
-36.030239	42.136116	129.596207	-21.956486	16.181295	130.262894	39.807827	1.956717	130.372589	36.601563	43.929367	130.157928	38.204695	22.943042	130.2652585	-82.117667	9.419548	130.2605295
-35.348038	41.666584	129.545502	-21.88232	16.087542	130.491013	39.886539	1.791015	130.745087	36.709412	43.770332	130.131317	38.2979755	22.7806735	130.438202	-82.0626155	9.3944105	130.543824
-34.747196	41.278206	129.553787	-21.855238	15.997068	130.688919	39.977077	1.633049	131.105499	36.801075	43.656475	130.194611	38.389076	22.644762	130.650055	-82.099552	9.349374	130.727783
-34.118538	40.989174	129.58992	-21.83215	15.905373	130.798111	40.029282	1.534731	131.385559	36.844692	43.580612	130.292542	38.436987	22.5576715	130.8390505	-82.101287	9.2530745	130.7571715
-33.077995	40.717487	129.610931	-21.860359	15.822117	130.843918	39.998138	1.503644	131.585098	36.825214	43.531551	130.445282	38.411676	22.5175975	131.01519	-82.132394	9.1266365	130.672646
-32.465496	40.581818	129.654922	-21.897362	15.793859	130.771896	39.926853	1.510821	131.557678	36.466934	43.654572	130.595413	38.1968935	22.5826965	131.0765455	-81.9916175	9.0050215	130.4672465
-31.775677	40.445404	129.688889	-21.95653	15.788402	130.7005	39.846142	1.525985	131.478333	36.739914	43.542011	130.528717	38.293028	22.533998	131.003525	-82.206088	9.042806	130.397475
-31.177441	40.382458	129.688263	-22.009611	15.806076	130.599945	39.772823	1.574839	131.376099	36.70504	43.567379	130.539734	38.2389315	22.571109	130.9579165	-82.2581535	9.041043	130.2419735
-30.61656	40.363293	129.722595	-22.056564	15.836516	130.508209	39.711281	1.630242	131.255875	36.644211	43.607567	130.5186	38.177746	22.6189045	130.8872375	-82.290874	9.0541275	130.1291805
-30.12355	40.428307	129.628616	-22.108936	15.87668	130.403152	39.632988	1.70102	131.148102	36.585827	43.662445	130.455627	38.1094075	22.6817325	130.8018645	-82.3272795	9.0716275	130.0044395
-29.570297	40.530663	129.502853	-22.167006	15.920103	130.323929	39.576305	1.763424	131.059906	36.522163	43.716049	130.379776	38.049234	22.7397365	130.719841	-82.383246	9.1004695	129.928017
-28.787582	40.705837	129.356812	-22.214003	15.957038	130.209854	39.527775	1.836829	130.997635	36.453106	43.790131	130.312317	37.9904405	22.81348	130.654976	-82.4184465	9.100596	129.764732
-28.201109	40.762825	129.27121	-22.241055	15.971449	130.170761	39.503433	1.878961	130.996094	36.399601	43.83646	130.283127	37.951517	22.8577105	130.6396105	-82.433627	9.0851875	129.7019115
-27.717232	40.870358	129.248581	-22.287352	15.992146	130.148758	39.482185	1.931738	131.001801	36.35173	43.888138	130.280563	37.9169575	22.909938	130.641182	-82.4916615	9.074354	129.656334
-27.272478	41.054546	129.24675	-22.333931	16.012039	130.134445	39.454666	1.987751	131.019257	36.290836	43.938976	130.294617	37.872751	22.9633635	130.656937	-82.540613	9.0607145	129.611953
-26.836973	41.237103	129.259735	-22.369026	16.01895	130.121689	39.435337	2.035909	131.032898	36.241653	43.98592	130.304382	37.838495	23.0109145	130.66864	-82.576547	9.0269855	129.574738
-26.38748	41.396023	129.249252	-22.3918	16.023319	130.096054	39.411285	2.090051	131.034088	36.197102	44.039066	130.32666	37.8041935	23.0645585	130.680374	-82.5877935	8.9820795	129.511734
-25.955523	41.600384	129.286057	-22.414797	16.025925	130.059433	39.397446	2.14499	131.00499	36.148998	44.090702	130.342834	37.773222	23.117846	130.673912	-82.602816	8.934004	129.444954
-25.264221	41.937981	129.25563	-22.471033	16.029217	129.955139	39.350105	2.229681	130.865509	36.053062	44.171925	130.315826	37.7015835	23.200803	130.5906675	-82.6436495	8.857631	129.3196105
-24.789505	42.147057	129.263	-22.502453	16.020718	129.887833	39.300041	2.307994	130.726929	35.976322	44.230469	130.291794	37.6381815	23.2692315	130.5093615	-82.6430875	8.7722045	129.2663045
-24.359161	42.384598	129.29155	-22.539577	16.010557	129.805222	39.256187	2.391611	130.585342	35.9063	44.290936	130.300751	37.5812435	23.3412735	130.4430465	-82.6603975	8.6798405	129.1673975
-24.034775	42.6236	129.396011	-22.570971	16.001051	129.710098	39.222706	2.485233	130.465286	35.83564	44.369308	130.344101	37.529173	23.4272705	130.4046935	-82.671115	8.5748315	129.0155025
-23.6819	42.862793	129.451843	-22.604908	16.008987	129.608383	39.207359	2.597566	130.351044	35.776241	44.476334	130.429398	37.4918	23.53695	130.390221	-82.701616	8.481024	128.826545
-23.355419	43.077259	129.55423	-22.635363	16.035959	129.498505	39.186287	2.719649	130.247314	35.709309	44.595287	130.543381	37.447798	23.657468	130.3953475	-82.718524	8.41445	128.6016625
-23.013079	43.316875	129.664734	-22.665403	16.084888	129.380249	39.149342	2.861802	130.134933	35.635036	44.734779	130.666092	37.392189	23.7982905	130.4005125	-82.722995	8.3714855	128.3599855
-22.521751	43.693134	129.870575	-22.738575	16.216848	129.282471	39.094723	3.11314	129.943634	35.535191	44.976093	130.826324	37.314957	24.0446165	130.384979	-82.792107	8.3890795	128.179963
-22.196709	43.947315	130.001297	-22.774544	16.333738	129.234802	39.057663	3.297907	129.830139	35.471855	45.137371	130.929382	37.264759	24.217639	130.3797605	-82.813847	8.449837	128.0898435
-21.797224	44.16209	130.129684	-22.796122	16.44536	129.224594	39.038422	3.479249	129.73938	35.404755	45.309658	131.011276	37.2215885	24.3944535	130.375328	-82.8138325	8.4962665	128.07386
-21.418913	44.350204	130.243149	-22.81535	16.57098	129.232178	39.037979	3.67103	129.692642	35.048386	45.609901	131.184616	37.0431825	24.6404655	130.438629	-82.6738825	8.5014945	128.025727
-21.126207	44.534122	130.352753	-22.814884	16.680141	129.239838	39.059849	3.856581	129.670578	35.009731	45.777473	131.275635	37.03479	24.817027	130.4731065	-82.664558	8.543255	128.0065695
-20.873499	44.697876	130.414413	-22.830925	16.787369	129.243668	39.065395	3.992255	129.673538	35.281986	45.788033	131.269424	37.1736905	24.890144	130.471481	-82.8355405	8.684594	128.015855
-20.628216	44.823875	130.437912	-22.862404	16.873739	129.223602	39.029716	4.07884	129.682846	35.247551	45.882561	131.312988	37.1386335	24.9807005	130.497917	-82.8634415	8.7667775	127.949287
-20.299335	44.96106	130.409134	-22.937405	16.973064	129.146759	38.955582	4.153985	129.675522	34.881153	46.085743	131.41803	36.9183675	25.119864	130.546776	-82.7931775	8.826264	127.746742
-20.108261	44.99823	130.368851	-22.998194	17.019789	129.093323	38.89991	4.170127	129.66008	34.84119	46.112907	131.41156	36.87055	25.141517	130.53582	-82.866938	8.898061	127.650826
-19.899006	44.868443	130.316498	-23.04908	17.059853	129.014633	38.852665	4.179713	129.647171	35.114937	46.012077	131.318512	36.983801	25.095895	130.4828415	-83.081961	9.023811	127.5464245
-19.807131	44.665928	130.269028	-23.086855	17.109451	128.943497	38.814262	4.197322	129.630081	35.10511	46.031731	131.31395	36.959686	25.1145265	130.4720155	-83.133396	9.1043755	127.4149785
-19.710655	44.420368	130.200607	-23.099808	17.156273	128.862564	38.802547	4.213027	129.610138	35.118469	46.058552	131.3134	36.960508	25.1357895	130.461769	-83.160124	9.1767565	127.263359
-19.606682	44.106339	130.16011	-23.082504	17.207912	128.771896	38.816048	4.239618	129.588013	35.154682	46.093281	131.317764	36.985365	25.1664495	130.4528885	-83.150373	9.2493745	127.0909035
-19.473442	43.727894	130.073303	-23.03694	17.294264	128.696442	38.84922	4.292821	129.559387	34.904121	46.272919	131.401093	36.8766705	25.28287	130.48024	-82.9505505	9.30565799999999	126.912644
-19.164602	43.110283	129.912292	-22.981276	17.446115	128.611954	38.884579	4.427214	129.457047	35.248669	46.281273	131.298706	37.066624	25.3542435	130.3778765	-83.029176	9.5379865	126.8460315
-19.035301	42.607014	129.926392	-22.97286	17.568438	128.61351	38.865326	4.521911	129.389786	35.28429	46.363815	131.251221	37.074808	25.442863	130.3205035	-83.020528	9.694013	126.9065165
-18.876219	42.07428	129.941315	-22.944458	17.668354	128.645401	38.874241	4.610065	129.350937	35.325222	46.442978	131.196136	37.0997315	25.5265215	130.2735365	-82.9886475	9.8101865	127.0172655
-18.683626	41.50388	129.903503	-22.914005	17.745358	128.678757	38.871487	4.656682	129.337601	35.370579	46.487785	131.116806	37.121033	25.5722335	130.2272035	-82.949043	9.9184825	127.1303105
-18.530201	40.924492	129.883286	-22.900541	17.791212	128.723068	38.856525	4.685834	129.330551	35.39687	46.506615	130.944077	37.1266975	25.5962245	130.137314	-82.9277795	9.98619950000001	127.308822
-18.302227	40.267815	129.770386	-22.922207	17.813639	128.796173	38.810158	4.722877	129.272888	35.071732	46.623604	130.699509	36.940945	25.6732405	129.9861985	-82.785359	9.9540375	127.6061475
-18.034981	39.592014	129.404327	-22.952856	17.808754	128.827316	38.723099	4.744529	129.135468	35.036705	46.623726	130.306152	36.879902	25.6841275	129.72081	-82.785614	9.9333805	127.933822
-17.690302	38.471779	129.067673	-22.938622	17.749483	128.861374	38.638126	4.686907	129.014725	34.984798	46.526817	129.589874	36.811462	25.606862	129.3022995	-82.688706	9.892104	128.4204485
-17.372398	37.677444	128.786499	-22.887165	17.704067	128.943893	38.686241	4.643854	129.034637	34.986618	46.450123	129.180298	36.8364295	25.5469885	129.1074675	-82.6107595	9.8611455	128.7803185
-17.053999	36.937504	128.57135	-22.802971	17.649916	129.059952	38.791821	4.574967	129.175522	35.00845	46.389709	128.823883	36.9001355	25.482338	128.9997025	-82.5060775	9.817494	129.1202015
-16.678038	36.206055	128.41716	-22.714499	17.612272	129.20137	38.912865	4.518842	129.390228	35.057995	46.327324	128.544006	36.98543	25.423083	128.967117	-82.414428	9.801461	129.435623
-16.249977	35.483402	128.22879	-22.618349	17.555737	129.334763	39.060257	4.450413	129.643143	35.139462	46.255337	128.346741	37.0998595	25.352875	128.994942	-82.3365575	9.758599	129.674584
-15.78652	34.741329	128.16452	-22.544325	17.488428	129.457306	39.188423	4.337077	129.914719	35.227867	46.161564	128.231247	37.208145	25.2493205	129.072983	-82.296795	9.7275355	129.841629
-15.404588	34.108025	128.259689	-22.48601	17.40901	129.542557	39.2817	4.222564	130.187164	35.288898	46.066856	128.167847	37.285299	25.14471	129.1775055	-82.257319	9.67331	129.9076085
-14.727177	33.172478	128.320358	-22.456863	17.308062	129.650467	39.33316	4.110809	130.442352	35.34705	45.948296	128.152969	37.340105	25.0295525	129.2976605	-82.253831	9.5865715	130.0032735
-14.220262	32.668659	128.319519	-22.468304	17.254509	129.713058	39.317272	4.056747	130.563873	35.354458	45.892601	128.180237	37.335865	24.974674	129.372055	-82.272473	9.534344	130.054061
-13.764867	32.248848	128.474228	-22.491194	17.222523	129.786942	39.286484	4.028287	130.676697	35.353043	45.866703	128.238678	37.3197635	24.947495	129.4576875	-82.3021515	9.497551	130.1161965
-13.154295	31.863256	128.46492	-22.511141	17.221247	129.859406	39.291115	4.043938	130.781647	35.368866	45.905407	128.350693	37.3299905	24.9746725	129.56617	-82.3522725	9.46782150000001	130.152642
-12.71498	31.500006	128.598083	-22.505022	17.253777	129.905075	39.313553	4.084296	130.860916	35.378925	45.977654	128.483902	37.346239	25.030975	129.672409	-82.356283	9.476579	130.137741
-12.156706	31.274271	128.7314	-22.498062	17.285669	129.922607	39.330994	4.146404	130.890762	35.394447	46.051781	128.586227	37.3627205	25.0990925	129.7384945	-82.3588445	9.4722455	130.1067195
-11.60082	31.033819	128.748672	-22.49259	17.308575	129.905548	39.34375	4.213547	130.871277	35.39954	46.143749	128.653824	37.371645	25.178648	129.7625505	-82.356825	9.438502	130.0485455
-10.829631	30.819849	128.802917	-22.48687	17.331583	129.82785	39.36517	4.336062	130.757385	35.369316	46.263138	128.734344	37.367243	25.2996	129.7458645	-82.340983	9.363566	129.9098355
-10.249761	30.762852	128.747345	-22.482473	17.331594	129.750839	39.368725	4.396888	130.673126	35.351162	46.337303	128.796082	37.3599435	25.3670955	129.734604	-82.3248895	9.2960925	129.767074
-9.708533	30.743038	128.794128	-22.47891	17.319935	129.680664	39.368519	4.463369	130.589981	35.32317	46.401505	128.866943	37.3458445	25.432437	129.728462	-82.3036645	9.207433	129.632866
-9.104663	30.737204	128.732483	-22.477262	17.291819	129.623108	39.370232	4.511713	130.51973	35.297821	46.442066	128.956024	37.3340265	25.4768895	129.737877	-82.2885505	9.1067485	129.508339
-8.53212	30.783268	128.79483	-22.480831	17.253859	129.556793	39.371529	4.541985	130.46402	35.265759	46.484985	129.038895	37.318644	25.513485	129.7514575	-82.280306	8.99423299999999	129.3621285
-7.979378	30.861134	128.850769	-22.495193	17.207737	129.510101	39.359768	4.591172	130.388611	35.218456	46.544792	129.116562	37.289112	25.567982	129.7525865	-82.279498	8.847492	129.2676155
-7.399044	30.948671	128.856049	-22.516613	17.173538	129.49205	39.3326	4.650193	130.309113	35.166435	46.615028	129.179077	37.2495175	25.6326105	129.744095	-82.2827435	8.7144655	129.240005
-6.635118	31.137312	128.97963	-22.553379	17.182524	129.476105	39.302143	4.767006	130.193146	35.097237	46.729301	129.316467	37.19969	25.7481535	129.7548065	-82.306448	8.6168945	129.1974035
-6.127574	31.328794	129.045395	-22.574146	17.223509	129.476593	39.285343	4.842735	130.111206	35.061733	46.819626	129.388885	37.173538	25.8311805	129.7500455	-82.32183	8.6158375	129.2031405
-5.592187	31.522709	129.103821	-22.589945	17.289373	129.478867	39.241581	4.953194	130.035416	35.018368	46.938393	129.448135	37.1299745	25.9457935	129.7417755	-82.3098645	8.6329525	129.2159585
-5.063356	31.739611	129.131256	-22.624693	17.388088	129.481201	39.219917	5.105402	129.948975	34.967674	47.073429	129.544205	37.0937955	26.0894155	129.74659	-82.3431815	8.6867605	129.215812
-4.46955	31.96703	129.164093	-22.62792	17.473934	129.453964	39.220642	5.25405	129.90123	34.921638	47.224804	129.678223	37.07114	26.239427	129.7897265	-82.32698	8.708441	129.1182015
-3.951287	32.197651	129.27037	-22.598989	17.5651	129.403839	39.283794	5.398472	129.871353	34.926243	47.382828	129.856094	37.1050185	26.39065	129.8637235	-82.3029965	8.73955	128.9439545
-3.395612	32.421406	129.305679	-22.579725	17.626347	129.352386	39.3671	5.512046	129.826202	34.9491	47.51675	130.057602	37.1581	26.514398	129.941902	-82.31755	8.738296	128.76287
-2.621299	32.68676	129.400955	-22.50938	17.654091	129.211136	39.459881	5.612016	129.679352	35.002338	47.638618	130.308395	37.2311095	26.625317	129.9938735	-82.2498695	8.682865	128.4283985
-2.150429	32.883492	129.490311	-22.469086	17.650826	129.140533	39.513176	5.65408	129.532578	35.04438	47.672703	130.426514	37.278778	26.6633915	129.979546	-82.21695	8.6382605	128.30152
-1.681218	33.067818	129.576691	-22.419746	17.642147	129.072632	39.550838	5.678161	129.393951	35.094215	47.703358	130.553391	37.3225265	26.6907595	129.973671	-82.1620185	8.5935345	128.171593
-1.175041	33.21764	129.669373	-22.344389	17.660563	129.013275	39.550289	5.731291	129.372345	35.46312	47.644951	130.629227	37.5067045	26.688121	130.000786	-82.1954825	8.633005	128.025764
-0.653845	33.374607	129.787949	-22.250881	17.700871	129.008087	39.71785	5.813357	129.341064	35.541008	47.728703	130.903809	37.629429	26.77103	130.1224365	-82.131191	8.630712	127.8937375
-0.075856	33.475895	129.975113	-22.150888	17.761806	129.053741	39.851467	5.890163	129.44191	35.629223	47.808594	131.228256	37.740345	26.8493785	130.335083	-82.042121	8.6742335	127.772399
0.477919	33.518467	130.197449	-22.072058	17.839094	129.177689	39.965572	5.951751	129.629517	35.404896	48.009907	131.678909	37.685234	26.980829	130.654213	-81.82935	8.697359	127.701165
1.152772	33.581867	130.62912	-21.971968	17.961723	129.394516	40.132725	6.04529	129.950897	35.501713	48.123791	132.20401	37.817219	27.0845405	131.0774535	-81.761155	8.8389055	127.7115785
1.590464	33.551483	130.877823	-21.926594	18.038616	129.539612	40.209148	6.113317	130.1315	35.560287	48.199692	132.501144	37.8847175	27.1565045	131.316322	-81.7379055	8.9207275	127.762902
1.954296	33.450848	131.13768	-21.897339	18.108828	129.650528	40.245655	6.162067	130.295776	35.923187	48.145779	132.671524	38.084421	27.153923	131.48365	-81.879099	9.063733	127.817406
2.410531	33.314308	131.239304	-21.90052	18.167131	129.7267	40.253052	6.178557	130.397049	35.96162	48.167656	132.886108	38.107336	27.1731065	131.6415785	-81.908376	9.1611555	127.8118215
2.796279	33.135708	131.379272	-21.918846	18.214165	129.752014	40.248032	6.172427	130.461426	35.981411	48.179264	133.025131	38.1147215	27.1758455	131.7432785	-81.9524135	9.2524845	127.7607495
3.339824	32.892944	131.31543	-21.943995	18.250776	129.727692	40.205463	6.157907	130.465073	35.980526	48.172565	133.099716	38.0929945	27.165236	131.7823945	-81.9809845	9.336316	127.6729895
3.716169	32.526581	131.252655	-21.973282	18.27589	129.65979	40.161472	6.131756	130.435043	35.97113	48.152321	133.102692	38.066301	27.1420385	131.7688675	-82.012865	9.4097415	127.5507125
4.265381	31.932297	131.094666	-22.034941	18.326218	129.509735	40.091293	6.092203	130.380035	35.955978	48.117573	132.983719	38.0236355	27.104888	131.681877	-82.0935175	9.547548	127.337593
4.698234	31.469822	130.97226	-22.054281	18.343204	129.388306	40.065662	6.058553	130.352173	35.956783	48.090569	132.86174	38.0112225	27.074561	131.6069565	-82.1197845	9.611847	127.1696555
5.157405	30.940746	130.762405	-22.0599	18.336449	129.287704	40.062542	6.005056	130.355103	35.953201	48.042572	132.722061	38.0078715	27.023814	131.538582	-82.1276715	9.649084	127.036826
5.526053	30.361683	130.651642	-22.053459	18.317717	129.200058	40.065731	5.921613	130.402191	35.96701	47.974022	132.589645	38.0163705	26.9478175	131.495918	-82.1232885	9.6876165	126.904198
6.043634	29.744005	130.465729	-22.041544	18.283556	129.144455	40.083519	5.8161	130.495071	35.995098	47.890369	132.464279	38.0393085	26.8532345	131.479675	-82.1223965	9.7138775	126.809235
6.512043	29.023254	130.292923	-22.011744	18.244081	129.101532	40.05798	5.721432	130.689117	36.028507	47.800388	132.351807	38.0432435	26.76091	131.520462	-82.0667315	9.727252	126.682602
6.84253	28.271193	130.269806	-21.980892	18.217674	129.087036	40.176819	5.606424	130.792664	36.079124	47.718777	132.24649	38.1279715	26.6626005	131.519577	-82.0897555	9.7727475	126.654495
7.518575	27.127239	130.175751	-21.879436	18.197866	129.071075	40.282341	5.459219	131.086136	35.880207	47.708378	132.183304	38.081274	26.5837985	131.63472	-81.840146	9.8119335	126.50743
7.94861	26.308819	130.139786	-21.795834	18.183924	129.063721	40.371788	5.360087	131.318329	36.287525	47.502594	132.026321	38.3296565	26.4313405	131.672325	-81.9213245	9.9365075	126.455117
8.400847	25.445524	130.106735	-21.669046	18.152267	129.032028	40.466431	5.239509	131.610001	36.422794	47.396053	132.005463	38.4446125	26.317781	131.807732	-81.7827045	9.986753	126.256324
8.864964	24.534586	130.073044	-21.539131	18.105841	128.983063	40.577881	5.099636	131.972839	36.25523	47.396282	132.119766	38.4165555	26.247959	132.0463025	-81.4948175	9.963723	125.9198235
9.18046	23.642509	130.162231	-21.402617	18.040148	128.88649	40.679684	4.935514	132.384369	36.388241	47.264091	132.233002	38.5339625	26.0998025	132.3086855	-81.3391965	9.9804935	125.4642945
9.605907	22.745472	130.228455	-21.230602	17.96306	128.720001	40.808186	4.806967	132.910645	36.856178	47.064461	132.285873	38.832182	25.935714	132.598259	-81.293386	9.990406	124.841743
9.967713	21.854286	130.3246	-21.041805	17.898115	128.490829	40.965786	4.677551	133.495087	37.049503	47.010983	132.465744	39.0076445	25.844267	132.9804155	-81.0912545	9.951963	124.0012425
10.490675	20.480568	130.339844	-20.778872	17.787525	128.146927	41.158482	4.431029	134.195358	37.304871	46.865665	132.640594	39.2316765	25.648347	133.417976	-80.7894205	9.926703	122.875878
10.755214	19.525574	130.373947	-20.619267	17.708206	127.965523	41.260849	4.309546	134.560318	37.175392	46.888817	132.716721	39.2181205	25.5991815	133.6385195	-80.4566545	9.8172305	122.2925265
10.931234	18.669016	130.434555	-20.45989	17.657454	127.792931	41.399517	4.216516	134.813354	37.353111	46.790386	132.709747	39.376314	25.503451	133.7615505	-80.296094	9.811457	121.8243115
11.046592	17.837034	130.437302	-20.327696	17.639444	127.663483	41.593292	4.119582	134.950928	37.519844	46.697582	132.627151	39.556568	25.408582	133.7890395	-80.21196	9.870306	121.5379265
11.086639	17.023336	130.395264	-20.220318	17.612852	127.51104	41.725872	4.051058	134.922607	37.979881	46.511986	132.40329	39.8528765	25.281522	133.6629485	-80.2935125	9.944182	121.3591315
11.085081	16.173895	130.223724	-20.144577	17.618046	127.343414	41.816448	4.031797	134.766846	38.06559	46.457874	132.171539	39.941019	25.2448355	133.4691925	-80.230173	9.9912565	121.2176355
11.066097	15.429637	129.911224	-20.073946	17.628874	127.151237	41.84436	4.060763	134.544998	38.136055	46.446491	131.920944	39.9902075	25.253627	133.232971	-80.1380995	10.004121	121.069503
10.642695	14.400852	129.680756	-19.965099	17.6712	126.901581	41.904728	4.115106	134.202606	38.236729	46.417294	131.671448	40.0707285	25.2662	132.937027	-80.0009265	10.0762	120.866135
10.686013	13.621052	129.470047	-19.901312	17.687963	126.80632	41.96891	4.111005	134.025513	38.323368	46.40107	131.575287	40.146139	25.2560375	132.8004	-79.948763	10.1198885	120.81224
10.424564	12.950693	129.377838	-19.813221	17.691986	126.749695	42.018864	4.114235	133.873703	38.420265	46.377258	131.52005	40.2195645	25.2457465	132.6968765	-79.8460065	10.1382255	120.8025135
10.132513	12.242731	129.249344	-19.733488	17.699951	126.715996	42.081055	4.114016	133.734573	38.190098	46.495899	131.538254	40.1355765	25.3049575	132.6364135	-79.6025525	10.0949445	120.7955785
9.761894	11.561138	129.047546	-19.675606	17.71225	126.69239	42.156513	4.127936	133.544479	38.590557	46.381031	131.366379	40.373535	25.2544835	132.455429	-79.724747	10.1700165	120.929351
9.418885	10.893604	128.88237	-19.612698	17.720819	126.671242	42.225204	4.135762	133.361588	38.660332	46.372475	131.253128	40.442768	25.2541185	132.307358	-79.668164	10.1875195	121.035126
8.891824	10.255022	128.762238	-19.512918	17.702707	126.664063	42.269638	4.150445	133.234863	38.74725	46.368191	131.139923	40.508444	25.259318	132.187393	-79.53428	10.146096	121.140733
8.144501	9.337692	128.657028	-19.369543	17.654478	126.712563	42.380486	4.192713	133.109741	38.874523	46.360683	131.06131	40.6275045	25.276698	132.0855255	-79.3665905	10.032258	121.3396005
7.566766	8.662343	128.565475	-19.276146	17.602421	126.757858	42.483078	4.207183	133.05661	38.931511	46.352638	131.042023	40.7072945	25.2799105	132.0493165	-79.2595865	9.9249315	121.4663995
6.958119	8.009148	128.427734	-19.174864	17.52725	126.807785	42.57317	4.228669	133.006653	38.665771	46.462902	131.140137	40.6194705	25.3457855	132.073395	-78.9691985	9.7087145	121.542175
6.248175	7.356466	128.461258	-19.107698	17.449808	126.896667	42.64389	4.230872	132.947296	39.049446	46.316139	131.065765	40.846668	25.2735055	132.0065305	-79.062064	9.6261105	121.7868035
5.568938	6.758627	128.376129	-19.023159	17.350269	126.998436	42.699474	4.203316	132.845062	39.109673	46.251244	131.094879	40.9045735	25.22728	131.9699705	-78.9508915	9.473258	122.0269015
4.786707	6.08884	128.333466	-18.949205	17.268883	127.127228	42.772404	4.144976	132.718765	39.175407	46.166946	131.105057	40.9739055	25.155961	131.911911	-78.8723155	9.381805	122.342545
3.930949	5.424898	128.220337	-18.874931	17.190817	127.260712	42.863197	4.074217	132.589783	39.24654	46.096939	131.108871	41.0548685	25.085578	131.849327	-78.8047305	9.296056	122.672097
2.656706	4.476654	128.163345	-18.736025	17.101496	127.483986	43.002987	4.053215	132.346527	39.361271	46.008335	131.138443	41.182129	25.030775	131.742485	-78.654179	9.172217	123.225487
1.785902	3.886927	128.132446	-18.668493	17.063066	127.649513	43.095886	4.053359	132.199905	39.411293	45.973339	131.134674	41.2535895	25.013349	131.6672895	-78.5905755	9.112783	123.6317365
0.813324	3.225132	128.091827	-18.578129	17.01753	127.800453	43.183739	4.039392	132.064941	39.466049	45.93858	131.135208	41.324894	24.988986	131.6000745	-78.481152	9.046074	124.0008315
-0.085412	2.579077	128.040756	-18.498772	16.977346	127.961906	43.263973	4.024017	131.972534	39.556293	45.891064	131.137878	41.410133	24.9575405	131.555206	-78.407677	8.9971515	124.368606
-1.109208	1.924851	128.065857	-18.402943	16.920359	128.114258	43.354359	3.948478	131.917938	39.649754	45.814278	131.098663	41.5020565	24.881378	131.5083005	-78.3079425	8.95934	124.7202155
-2.106589	1.246761	128.131088	-18.319534	16.881674	128.226074	43.425526	3.860865	131.866974	39.7579	45.701897	131.020386	41.591713	24.781381	131.44368	-78.230781	8.981967	125.008468
-3.163017	0.510909	128.08194	-18.210182	16.848314	128.305511	43.50526	3.782895	131.861404	39.873421	45.601646	130.887787	41.6893405	24.6922705	131.3745955	-78.1097045	9.0043575	125.2364265
-4.713419	-0.528803	128.226807	-18.040138	16.807886	128.360474	43.662235	3.660509	131.877884	40.067745	45.458485	130.624435	41.86499	24.559497	131.2511595	-77.945266	9.056275	125.4697885
-5.759083	-1.251424	128.376953	-17.94837	16.778719	128.411301	43.780396	3.532636	131.92868	39.874043	45.470108	130.4823	41.8272195	24.501372	131.20549	-77.7239595	9.05606599999999	125.617112
-6.840155	-1.981174	128.439774	-17.838255	16.717434	128.454514	43.868443	3.414223	131.985641	40.29723	45.233582	130.148758	42.0828365	24.3239025	131.0671995	-77.7593465	9.1109655	125.8418285
-7.966679	-2.706645	128.708145	-17.734203	16.647289	128.535873	43.979187	3.296705	132.083511	40.090988	45.206322	130.023117	42.0350875	24.2515135	131.053314	-77.5034935	9.0430645	126.018432
-8.99328	-3.372266	129.043198	-17.628828	16.582415	128.661652	44.098522	3.19361	132.262115	40.194561	45.081127	129.82608	42.1465415	24.1373685	131.0440975	-77.4041975	9.0274615	126.2792065
-10.151814	-4.088708	129.382614	-17.51334	16.501778	128.836914	44.225815	3.114713	132.528259	40.282246	44.963959	129.692291	42.2540305	24.039336	131.110275	-77.2807105	8.96422	126.563553
-11.258426	-4.710993	129.88121	-17.39612	16.412983	129.039886	44.362408	3.025432	132.860397	40.354469	44.855766	129.610596	42.3584385	23.940599	131.2354965	-77.1506785	8.885367	126.8442755
-12.860359	-5.584202	130.614792	-17.279295	16.193031	129.45575	44.557255	2.906893	133.363998	40.429569	44.705421	129.49173	42.493412	23.806157	131.427864	-77.052002	8.579905	127.483636
-14.029044	-6.160308	131.04187	-17.204418	15.955919	129.778976	44.634789	2.823376	133.651459	40.445679	44.5718	129.439514	42.540234	23.697588	131.5454865	-76.94907	8.21425	128.0124655
-15.157663	-6.671895	131.583649	-17.16131	15.643322	130.154175	44.722809	2.646228	133.906357	40.444084	44.369568	129.407745	42.5834465	23.507898	131.657051	-76.9060665	7.778746	128.651299
-16.246716	-7.127674	131.957092	-17.100639	15.299077	130.490189	44.817024	2.404057	134.136337	40.463531	44.134121	129.439224	42.6402775	23.269089	131.7877805	-76.8415555	7.329065	129.1925975
-17.394093	-7.531896	132.271393	-17.05328	15.010968	130.763	44.926994	2.205919	134.33699	40.490307	43.932522	129.486816	42.7086505	23.0692205	131.911903	-76.8152105	6.9527155	129.614097
-18.548655	-7.807978	132.451401	-17.005505	14.803693	130.953766	45.003349	2.094527	134.434311	40.507801	43.801914	129.487564	42.755575	22.9482205	131.9609375	-76.766585	6.6591655	129.9465945
-19.691299	-8.013175	132.57782	-16.963636	14.661561	131.051117	45.053528	2.039088	134.455414	40.498672	43.736549	129.445236	42.7761	22.8878185	131.950325	-76.703372	6.4353035	130.151909
-21.402006	-8.155274	132.664307	-16.918552	14.512432	131.123184	45.112473	2.051564	134.375854	40.469082	43.691776	129.324142	42.7907775	22.87167	131.849998	-76.6278815	6.153194	130.39637
-22.583954	-8.161097	132.655319	-16.875338	14.401835	131.149384	45.154507	2.033152	134.34729	40.467827	43.660465	129.261307	42.811167	22.8468085	131.8042985	-76.561843	5.9568615	130.4944695
-23.725199	-8.092635	132.687561	-16.865734	14.313624	131.182861	45.189648	1.98412	134.343399	40.471291	43.602551	129.238052	42.8304695	22.7933355	131.7907255	-76.5619375	5.8339125	130.5749965
-24.859179	-7.988737	132.693283	-16.857336	14.225803	131.215652	45.199554	1.906309	134.344864	40.470974	43.536472	129.212387	42.835264	22.7213905	131.7786255	-76.549936	5.7302155	130.6526785
-26.069223	-7.768554	132.665695	-16.864782	14.164493	131.245834	45.194496	1.852851	134.334335	40.475689	43.472942	129.161514	42.8350925	22.6628965	131.7479245	-76.5646565	5.6660895	130.7437435
-27.257084	-7.470099	132.67482	-16.875244	14.122993	131.262604	45.172276	1.804492	134.296661	40.481079	43.416214	129.124664	42.8266775	22.610353	131.7106625	-76.5771655	5.635633	130.8145455
-28.401821	-7.093631	132.625504	-16.884802	14.094952	131.282288	45.150108	1.755767	134.266846	40.482212	43.363434	129.100449	42.81616	22.5596005	131.6836475	-76.585764	5.6303035	130.8809285
-30.16254	-6.415751	132.61467	-16.88899	14.051429	131.359772	45.14716	1.728077	134.233353	40.473392	43.315071	129.059235	42.810276	22.521574	131.646294	-76.588256	5.581284	131.07325
-31.361261	-5.855287	132.673828	-16.902035	14.013967	131.43512	45.157253	1.6914	134.238022	40.431889	43.276863	129.052338	42.794571	22.4841315	131.64518	-76.598641	5.5438025	131.22506
-32.502922	-5.212689	132.716995	-16.922844	13.983578	131.532562	45.170353	1.672299	134.299881	40.389233	43.259838	129.02832	42.779793	22.4660685	131.6641005	-76.625481	5.5010875	131.4010235
-33.683956	-4.504432	132.813843	-16.951809	13.959065	131.653458	45.176529	1.657254	134.377853	40.335968	43.24041	129.023911	42.7562485	22.448832	131.700882	-76.6598665	5.469298	131.606034
-34.910305	-3.709496	132.905304	-16.992199	13.928905	131.76828	45.183022	1.631415	134.475845	40.278538	43.198597	129.013229	42.73078	22.415006	131.744537	-76.715178	5.442804	131.792023
-36.04768	-2.816466	132.920929	-17.023922	13.897832	131.884705	45.167774	1.59743	134.572296	40.247322	43.161285	128.993958	42.707548	22.3793575	131.783127	-76.755392	5.4163065	131.986283
-37.235527	-1.870237	132.911758	-17.04096	13.867635	131.965546	45.166035	1.557867	134.64267	40.230289	43.121815	128.998337	42.698162	22.339841	131.8205035	-76.780082	5.395429	132.1105885
-39.001858	-0.250945	132.736511	-17.063271	13.838961	132.068985	45.184544	1.52106	134.716431	40.213978	43.117832	129.075073	42.699261	22.319446	131.895752	-76.825803	5.358476	132.242218
-40.177757	0.895426	132.52327	-17.054445	13.82534	132.085892	45.190311	1.527804	134.728546	40.220482	43.158886	129.202332	42.7053965	22.343345	131.965439	-76.8142865	5.307335	132.206345
-41.396229	2.144361	132.241486	-17.053001	13.817957	132.085281	45.213657	1.530918	134.707184	40.214626	43.232822	129.372375	42.7141415	22.38187	132.0397795	-76.8201435	5.254044	132.1307825
-42.528473	3.467131	131.949554	-17.053335	13.827665	132.08284	45.231758	1.586007	134.631516	40.200668	43.337856	129.567963	42.716213	22.4619315	132.0997395	-76.822883	5.1933985	132.0659405
-43.766056	4.863513	131.694382	-17.05327	13.85572	132.082993	45.223381	1.679752	134.476837	40.186508	43.467705	129.775162	42.7049445	22.5737285	132.1259995	-76.8114845	5.1377115	132.0399865
-44.93404	6.334008	131.57605	-17.056118	13.895063	132.081955	45.226871	1.784897	134.249557	40.445335	43.48381	129.84494	42.836103	22.6343535	132.0472485	-76.948339	5.1557725	132.1166615
-46.146137	7.832346	131.447296	-17.061987	13.949821	132.086334	45.207474	1.920554	133.990829	40.392742	43.630714	130.014618	42.800108	22.775634	132.0027235	-76.924082	5.124008	132.1699445
-47.922115	10.193851	131.305283	-17.053953	14.038044	132.084579	45.241905	2.126787	133.511719	40.346233	43.875534	130.295898	42.794069	23.0011605	131.9038085	-76.901975	5.0749275	132.2653495
-49.139248	11.822474	131.210709	-17.02706	14.0967	132.022858	45.233284	2.290669	133.176712	40.326984	44.054615	130.510391	42.780134	23.172642	131.8435515	-76.834254	5.020758	132.2021645
-50.294113	13.456221	131.052017	-17.005142	14.143315	131.907745	45.200748	2.46305	132.798737	40.312157	44.221836	130.750519	42.7564525	23.342443	131.774628	-76.7667365	4.944187	132.040862
-51.508064	15.083798	130.985321	-17.001244	14.190949	131.749023	45.147045	2.618123	132.342804	40.295212	44.376545	131.009308	42.7211285	23.497334	131.676056	-76.7236165	4.884564	131.82199
-52.700226	16.736393	130.916458	-17.015631	14.224343	131.555511	45.049671	2.735452	131.861649	40.272713	44.509979	131.305405	42.661192	23.6227155	131.583527	-76.692454	4.8259705	131.527495
-53.909103	18.320292	130.95816	-17.062138	14.246162	131.362625	44.91436	2.844908	131.321289	40.229259	44.568504	131.629318	42.5718095	23.706706	131.4753035	-76.6960855	4.785618	131.2499465
-55.124485	19.821293	131.165482	-17.131468	14.282619	131.19722	44.795151	2.924776	130.908325	40.184624	44.652351	131.915131	42.4898875	23.7885635	131.411728	-76.7528235	4.7766745	130.982712
NaN	NaN	NaN	-17.21204	14.409277	130.988846	44.72364	3.133543	130.406723	40.079197	44.829338	132.287018	42.4014185	23.9814405	131.3468705	-76.8254985	4.8371135	130.6308215
NaN	NaN	NaN	-17.273361	14.56307	130.872162	44.698067	3.266698	130.284775	39.990971	44.982624	132.438766	42.344519	24.124661	131.3617705	-76.891241	5.001479	130.3825535
NaN	NaN	NaN	-17.328537	14.731921	130.794388	44.704159	3.430622	130.318634	39.917984	45.16819	132.468964	42.3110715	24.299406	131.393799	-76.9681455	5.164436	130.194977
NaN	NaN	NaN	-17.37631	14.930336	130.713287	44.720303	3.510617	130.48175	39.854656	45.296246	132.367111	42.2874795	24.4034315	131.4244305	-77.0400995	5.4572405	130.0021435
-54.550827	22.791199	130.451324	-17.421244	15.096487	130.621582	44.765308	3.539081	130.707565	39.810631	45.358269	132.165833	42.2879695	24.448675	131.436699	-77.1304575	5.744299	129.806465
-54.117943	23.07127	129.937775	-17.442556	15.16918	130.488083	44.789711	3.498533	130.977661	39.793579	45.352234	131.897278	42.291645	24.4253835	131.4374695	-77.176757	5.9129765	129.5386965
-53.650604	23.248327	129.453583	-17.494183	15.180668	130.337708	44.801292	3.386975	131.220871	39.765732	45.277832	131.613358	42.283512	24.3324035	131.4171145	-77.271878	6.0289325	129.2583015
-53.030891	23.448086	128.862167	-17.614157	15.077393	130.108551	44.692127	3.167828	131.509537	39.725784	45.073734	131.306046	42.2089555	24.120781	131.4077915	-77.4372695	6.034005	128.8093105
-52.623367	23.497145	128.66124	-17.725403	14.98397	129.996979	44.574913	3.021439	131.625885	39.662487	44.934494	131.192352	42.1187	23.9779665	131.4091185	-77.569506	5.9899735	128.5848395
-52.309334	23.547512	128.433441	-17.847004	14.923659	129.912872	44.447227	2.894851	131.715393	39.588642	44.824432	131.130188	42.0179345	23.8596415	131.4227905	-77.7119425	5.9876765	128.4029535
-51.938385	23.603941	128.283066	-17.942896	14.924397	129.845428	44.319733	2.830339	131.76059	39.548912	44.774254	131.133636	41.9343225	23.8022965	131.447113	-77.8201145	6.0464975	128.243743
-51.567703	23.739513	128.17038	-18.048948	15.010108	129.766037	44.193695	2.838324	131.755753	39.494244	44.787689	131.129501	41.8439695	23.8130065	131.442627	-77.9418655	6.2072095	128.089447
-51.158089	23.860203	128.135605	-18.139458	15.147646	129.677795	44.074352	2.928567	131.653564	39.438637	44.866333	131.084976	41.7564945	23.89745	131.36927	-78.0354105	6.397842	127.98632
-50.786625	24.031836	128.040344	-18.217411	15.315405	129.546631	43.930538	3.040397	131.487427	39.396702	44.953728	131.047195	41.66362	23.9970625	131.267311	-78.098442	6.6337475	127.825951
-50.341003	24.305536	127.886139	-18.316103	15.546997	129.277008	43.714382	3.160573	131.183243	39.361668	45.043732	130.959778	41.538025	24.1021525	131.0715105	-78.170231	6.9918415	127.4825055
-50.060993	24.402632	127.780876	-18.389746	15.691163	129.076248	43.565907	3.231362	130.966187	39.336327	45.080994	130.914948	41.451117	24.156178	130.9405675	-78.230609	7.226148	127.2119285
-49.76825	24.480902	127.58062	-18.485769	15.827875	128.847717	43.40366	3.27838	130.749908	39.276997	45.133427	130.874969	41.3403285	24.2059035	130.8124385	-78.3118665	7.4498465	126.8829955
-49.437176	24.499603	127.325249	-18.612143	15.954884	128.617798	43.233074	3.322258	130.542892	39.174553	45.184822	130.806213	41.2038135	24.25354	130.6745525	-78.4280995	7.656228	126.5610435
-49.178707	24.549702	127.167908	-18.777403	16.0909	128.436249	43.052639	3.370322	130.357117	39.035267	45.235424	130.70578	41.043953	24.302873	130.5314485	-78.598759	7.878927	126.3410495
-48.875992	24.59116	127.084419	-18.960238	16.219915	128.297958	42.824268	3.410669	130.197601	38.872383	45.258533	130.550507	40.8483255	24.334601	130.374054	-78.7688015	8.105229	126.221862
-48.617535	24.612085	126.903404	-19.153271	16.342947	128.1689	42.591511	3.431109	130.078445	38.703827	45.280819	130.320251	40.647669	24.355964	130.199348	-78.954211	8.32993	126.138452
-48.333435	24.65177	126.719261	-19.444771	16.528208	128.020065	42.267513	3.459968	129.978668	38.163204	45.413094	130.031723	40.2153585	24.436531	130.0051955	-79.1049005	8.619885	126.0349345
-48.158501	24.615753	126.514053	-19.610733	16.632921	127.895805	42.092331	3.411189	129.990982	38.026791	45.392857	129.752869	40.059561	24.402023	129.8719255	-79.281027	8.863819	125.9196845
-47.978775	24.532345	126.337097	-19.766327	16.741184	127.781425	41.91206	3.379076	130.024811	37.933739	45.368759	129.496078	39.9228995	24.3739175	129.7604445	-79.4555535	9.1084505	125.8024055
-47.717106	24.469248	126.078346	-19.899229	16.833498	127.691307	41.748257	3.346069	130.061737	37.852764	45.341187	129.25827	39.8005105	24.343628	129.6600035	-79.5989685	9.323368	125.7226105
-47.514515	24.403564	125.976471	-20.026348	16.925707	127.631783	41.591934	3.286207	130.104599	37.791008	45.297901	129.060547	39.691471	24.292054	129.582573	-79.744167	9.55936	125.680993
-47.312019	24.43075	125.913559	-20.132082	17.002218	127.568413	41.448067	3.256351	130.119324	37.733246	45.260242	128.947861	39.5906565	24.2582965	129.5335925	-79.8548205	9.7461395	125.6032335
-47.07946	24.478321	125.939896	-20.228464	17.052811	127.5327	41.298874	3.22546	130.103836	37.673836	45.230556	128.878326	39.486355	24.228008	129.491081	-79.943283	9.877614	125.574319
-46.801949	24.575151	126.009216	-20.3846	17.098696	127.547882	41.103573	3.230737	129.983856	37.569225	45.24324	128.86058	39.336399	24.2369885	129.422218	-80.105599	9.9604035	125.673546
-46.716068	24.654615	126.220192	-20.47451	17.090639	127.586243	40.9562	3.236016	129.840668	37.461166	45.246334	128.874741	39.208683	24.241175	129.3577045	-80.157703	9.940103	125.8147815
-46.629341	24.691683	126.512589	-20.606419	17.072519	127.704597	40.797146	3.268996	129.657455	37.331589	45.26609	128.894974	39.0643675	24.267543	129.2762145	-80.2772055	9.877495	126.1329795
-46.561443	24.699026	126.882111	-20.703545	17.022156	127.864662	40.634224	3.313965	129.462219	37.208328	45.285076	128.963303	38.921276	24.2995205	129.212761	-80.328366	9.7447915	126.516563
-46.475323	24.670668	127.209976	-20.794224	16.95323	128.040161	40.52322	3.349702	129.314621	37.072517	45.310898	129.117584	38.7978685	24.3303	129.2161025	-80.3863165	9.57616	126.8642195
-46.382458	24.619446	127.432144	-20.88065	16.877266	128.139175	40.45454	3.396806	129.252579	36.944935	45.354103	129.327377	38.6997375	24.3754545	129.289978	-80.4610375	9.3790775	126.988372
-46.228146	24.541309	127.533089	-20.978107	16.814257	128.184814	40.403988	3.465442	129.237808	36.822369	45.43399	129.546646	38.6131785	24.449716	129.392227	-80.5693925	9.178798	126.977401
-45.898575	24.399208	127.516602	-21.101757	16.798449	128.144638	40.349575	3.562311	129.248108	36.634235	45.561481	129.80159	38.491905	24.561896	129.524849	-80.695419	9.035002	126.764427
-45.770309	24.331316	127.473602	-21.173632	16.824139	128.130295	40.275024	3.608378	129.265808	36.545509	45.624985	129.853851	38.4102665	24.6166815	129.5598295	-80.7575305	9.0315965	126.7007605
-45.559391	24.248224	127.463173	-21.246681	16.874441	128.155136	40.192135	3.622365	129.310989	36.49715	45.659119	129.826538	38.3446425	24.640742	129.5687635	-80.8380045	9.10814	126.7415085
-45.285896	24.115831	127.356079	-21.297491	16.928448	128.166916	40.151882	3.615802	129.385452	36.462482	45.669426	129.782196	38.307182	24.642614	129.583824	-80.902164	9.214282	126.750008
-45.060688	24.034595	127.221207	-21.345903	17.001942	128.104752	40.137783	3.599115	129.474075	36.44997	45.652187	129.737839	38.2938765	24.625651	129.605957	-80.9856825	9.378233	126.603547
-44.871304	23.960266	127.078247	-21.380836	17.06085	128.003006	40.092155	3.565319	129.523529	36.452965	45.60788	129.660995	38.27256	24.5865995	129.592262	-81.034232	9.5351005	126.41375
-44.685596	23.870098	126.872383	-21.406853	17.084427	127.844406	40.0252	3.518913	129.512695	36.443489	45.569756	129.554321	38.2343445	24.5443345	129.533508	-81.0480505	9.62451950000001	126.155304
-44.41642	23.583117	126.79998	-21.404171	17.050365	127.724663	39.942978	3.475993	129.336166	36.42416	45.525627	129.377335	38.183569	24.50081	129.3567505	-80.991911	9.59992	126.0925755
-44.405495	23.433792	126.924988	-21.373377	16.996416	127.754128	39.920757	3.454252	129.179825	36.427502	45.496597	129.291641	38.1741295	24.4754245	129.235733	-80.9208835	9.5174075	126.272523
-44.45916	23.331322	127.10302	-21.299036	16.941591	127.827682	39.93718	3.427287	129.061111	36.471497	45.444534	129.275101	38.2043385	24.4359105	129.168106	-80.8024105	9.4472715	126.487258
-44.579193	23.303913	127.27491	-21.24025	16.923615	127.945915	39.985023	3.383748	128.993301	36.552326	45.411377	129.312012	38.2686745	24.3975625	129.1526565	-80.7491745	9.4496675	126.7391735
-44.620819	23.427465	127.447128	-21.145674	16.921265	128.037643	40.061947	3.372242	128.990173	36.663807	45.409695	129.38443	38.362877	24.3909685	129.1873015	-80.654225	9.4515615	126.8879845
-44.470318	23.558203	127.57975	-21.019545	16.955608	128.141052	40.174423	3.376771	129.031433	36.77866	45.41267	129.474503	38.4765415	24.3947205	129.252968	-80.5156315	9.5164955	127.029136
-44.18573	23.629061	127.697578	-20.929773	17.010317	128.25946	40.310642	3.39265	129.104385	36.893959	45.442886	129.556793	38.6023005	24.417768	129.330589	-80.4618465	9.602866	127.188331
-44.13319	23.686275	127.80349	-20.843298	17.126543	128.413773	40.414845	3.359475	129.294617	37.064682	45.439644	129.671326	38.7397635	24.3995595	129.4829715	-80.4263595	9.8535265	127.3445745
-44.19289	23.843569	127.794357	-20.831905	17.203966	128.500061	40.43531	3.273672	129.462646	37.156414	45.385288	129.713165	38.795862	24.32948	129.5879055	-80.459672	10.078452	127.4122165
-44.062054	23.968191	127.768433	-20.80827	17.273151	128.544098	40.458279	3.20834	129.612244	37.24781	45.339016	129.723877	38.8530445	24.273678	129.6680605	-80.4695845	10.272624	127.4201355
-44.062168	24.039427	127.755592	-20.729921	17.310616	128.548981	40.559406	3.205674	129.719421	37.333527	45.348942	129.676437	38.9464665	24.277308	129.697929	-80.4063085	10.343924	127.400033
-43.918823	24.026476	127.657104	-20.644802	17.311325	128.509827	40.687534	3.198895	129.760986	37.406445	45.352089	129.578751	39.0469895	24.275492	129.6698685	-80.3365935	10.347158	127.3497855
-43.796192	23.922466	127.506569	-20.508389	17.235435	128.417389	40.808517	3.18845	129.787262	37.487659	45.318714	129.481033	39.148088	24.253582	129.6341475	-80.164866	10.217288	127.2006305
-43.626369	23.757118	127.343605	-20.346775	17.111799	128.318527	40.973171	3.150996	129.792404	37.603333	45.256783	129.374176	39.288252	24.2038895	129.58329	-79.981802	10.0197085	127.053764
-43.439018	23.505432	127.274277	-20.129782	16.860958	128.229706	41.187393	2.962297	129.736862	37.763985	45.071774	129.164261	39.475689	24.0170355	129.4505615	-79.735253	9.7048805	127.0088505
-43.282467	23.259756	127.232811	-19.999039	16.672455	128.215271	41.288704	2.819548	129.721802	37.852077	44.920044	129.013519	39.5703905	23.869796	129.3676605	-79.5684685	9.475114	127.0628815
-43.190861	23.068686	127.342522	-19.88796	16.477467	128.293335	41.422016	2.686249	129.758987	37.940979	44.77042	128.838913	39.6814975	23.7283345	129.29895	-79.4574175	9.2265995	127.28772
-43.078529	22.883375	127.411186	-19.759439	16.304117	128.380249	41.570637	2.550665	129.867966	38.022575	44.6283	128.719604	39.796606	23.5894825	129.293785	-79.315484	9.0187515	127.466713
-42.946964	22.692471	127.444283	-19.643349	16.147476	128.508347	41.741299	2.42351	130.008453	38.117802	44.491951	128.606232	39.9295505	23.4577305	129.3073425	-79.2162485	8.8372215	127.7093515
-42.855991	22.584517	127.547623	-19.544714	16.031267	128.61734	41.906956	2.301992	130.171265	38.22089	44.376312	128.485229	40.063923	23.339152	129.328247	-79.153351	8.723382	127.906433
-42.760548	22.47723	127.563789	-19.444456	15.92661	128.693268	42.032833	2.194749	130.317886	38.310329	44.254169	128.390091	40.171581	23.224459	129.3539885	-79.060493	8.628761	128.0325475
-42.632652	22.329817	127.488602	-19.323912	15.773864	128.71521	42.200932	2.019295	130.47673	38.442043	44.078197	128.190384	40.3214875	23.048746	129.333557	-78.9693115	8.498982	128.096863
-42.537334	22.180977	127.313545	-19.240137	15.651647	128.642624	42.294388	1.921965	130.539047	38.504829	43.971249	128.051102	40.3996085	22.946607	129.2950745	-78.8798825	8.356687	127.9901735
-42.489582	22.044432	127.174828	-19.174244	15.517908	128.534622	42.372791	1.834459	130.553131	38.548233	43.865681	127.890121	40.460512	22.85007	129.221626	-78.809	8.185746	127.847618
-42.440628	21.851345	126.981842	-19.124929	15.355804	128.376022	42.421059	1.742732	130.495468	38.565399	43.755173	127.694427	40.493229	22.7489525	129.0949475	-78.743087	7.9626555	127.6570965
-42.366901	21.613987	126.743759	-19.060408	15.149472	128.201569	42.47633	1.604257	130.421371	38.614609	43.597683	127.528717	40.5454695	22.60097	128.975044	-78.6662855	7.697974	127.428094
-42.289497	21.375734	126.578056	-18.978342	14.930008	128.093994	42.598701	1.43114	130.36998	38.703606	43.445698	127.388359	40.6511535	22.438419	128.8791695	-78.6078375	7.421597	127.3088185
-42.235817	21.141754	126.460014	-18.913765	14.706999	127.981857	42.60358	1.287007	130.184006	38.724972	43.284409	127.190018	40.664276	22.285708	128.687012	-78.491806	7.12829	127.276702
-42.310902	20.837423	126.284218	-18.948402	14.435495	127.633736	42.444412	1.16991	129.889038	38.519142	43.021088	126.46196	40.481777	22.095499	128.175499	-78.378581	6.775491	127.091973
-42.215137	20.658789	126.075813	-18.853592	14.316644	127.597786	42.723782	1.21585	129.984039	38.753288	43.05167	126.430725	40.738535	22.13376	128.207382	-78.445719	6.499528	126.98819
-42.004681	20.509666	125.884224	-18.67404	14.239261	127.735161	43.06398	1.262069	130.18927	38.997353	43.03175	126.566734	41.0306665	22.1469095	128.378002	-78.3787465	6.3316125	127.09232
-41.983067	20.428905	125.881638	-18.631754	14.16272	127.706825	42.851799	1.354178	129.848984	38.813	42.927868	126.131271	40.8323995	22.141023	127.9901275	-78.0959075	6.184417	127.4235225
-42.176785	20.326561	125.857559	-18.814268	14.088238	127.291336	42.456211	1.189901	129.388275	38.274567	42.816689	124.982536	40.365389	22.003295	127.1854055	-77.993925	6.173181	127.3972665
-42.298622	20.233955	125.612473	-18.893402	14.019963	126.875237	42.354591	1.244085	128.895554	38.132793	42.759007	124.288391	40.243692	22.001546	126.5919725	-78.030496	6.03838	127.1585015
-42.151016	20.093811	125.222672	-18.74065	13.935341	126.781967	42.715111	1.297971	129.00827	38.379848	42.762184	124.412834	40.5474795	22.0300775	126.710552	-78.0287795	5.8406045	126.853382
-42.118568	19.812868	125.125587	-18.694746	13.66899	126.708054	42.60519	1.249145	128.699341	38.326843	42.618568	124.208618	40.4660165	21.9338565	126.4539795	-77.8555085	5.4041235	126.9621285
-42.302864	19.588787	125.251068	-18.889353	13.473934	126.472366	42.221107	1.01012	128.347595	37.9072	42.360023	123.545265	40.0641535	21.6850715	125.94643	-77.8428595	5.2627965	126.998302
-42.364574	19.417728	125.392342	-18.916557	13.320053	126.5177	42.233738	1.02458	128.047287	37.97023	42.334263	123.620308	40.101984	21.6794215	125.8337975	-77.935098	4.9606845	127.2016025
-42.216927	19.236885	125.511871	-18.769245	13.201219	126.834442	42.531971	1.082152	128.024002	38.292862	42.39011	124.007507	40.4124165	21.736131	126.0157545	-77.9509065	4.666307	127.6531295
-42.163158	19.102123	125.713577	-18.685244	13.053317	126.921021	42.446396	1.017081	127.549324	38.265999	42.420307	123.833527	40.3561975	21.718694	125.6914255	-77.7266855	4.38794	128.1506165
-42.271355	18.987818	125.852707	-18.793867	12.919805	126.512169	41.63924	0.982425	127.052879	37.731968	42.314709	123.002182	39.685604	21.648567	125.0275305	-77.273338	4.191043	127.9968075
-42.350948	18.921225	125.682579	-18.853777	12.906635	126.101456	41.503387	1.125129	126.686081	37.56134	42.287113	122.706429	39.5323635	21.706121	124.696255	-77.2399175	4.107149	127.506657
-42.018932	18.965921	125.263702	-18.540001	13.070737	126.514351	42.820572	1.375895	127.112984	38.3689	42.609394	123.599625	40.594736	21.9926445	125.3563045	-77.674738	4.1488295	127.6723975
-41.97266	19.142513	125.205635	-18.496809	13.184206	126.615547	42.835033	1.222769	127.070618	38.294445	42.690624	123.386108	40.564739	21.9566965	125.228363	-77.558357	4.4117155	128.002731
-42.151165	19.243595	125.08448	-18.711386	13.187298	126.019791	41.581795	1.082269	126.233925	37.456982	42.562996	121.984711	39.5193885	21.8226325	124.109318	-76.9421605	4.5519635	127.930264
-42.529343	19.299671	124.686981	-19.286596	13.250367	125.001564	40.68438	0.856212	125.129234	36.559418	42.152615	120.185791	38.621899	21.5044135	122.6575125	-77.195091	4.9963205	127.3456155
-42.716221	19.25032	123.739555	-19.270256	13.124284	124.386368	40.765175	0.912445	124.865685	36.720573	42.013325	119.854126	38.742874	21.462885	122.3599055	-77.283386	4.785683	126.4128305
-42.659023	19.231573	122.767281	-18.963182	12.947111	124.358009	41.881767	0.885876	126.184952	37.657333	41.996391	120.495544	39.76955	21.4411335	123.340248	-77.695914	4.4530885	125.37577
-42.336544	18.894384	122.414291	-18.788923	12.71611	124.667336	42.792355	0.637166	127.232452	38.314949	41.853489	120.825401	40.553652	21.2453275	124.0289265	-78.131498	4.1868925	125.3057455
-42.319603	18.25613	123.645103	-18.94129	12.305881	125.277458	41.886299	0.27925	126.220978	37.14069	41.323563	119.153961	39.5134945	20.8014065	122.6874695	-77.3960745	3.8103555	127.8674465
-42.597786	18.003159	123.992279	-19.173489	11.979904	124.778496	41.097336	-0.208676	124.445816	36.112621	40.721252	118.010902	38.6049785	20.256288	121.228359	-76.9519565	3.70352	128.328633
-42.81657	17.810286	123.654709	-19.076395	11.5234	124.376167	40.891788	-0.758142	124.277161	36.193848	40.147011	117.62532	38.542818	19.6944345	120.9512405	-76.695608	3.3523655	127.8010935
-42.864738	17.717007	123.041809	-18.747892	11.080052	124.342056	41.850113	-1.203967	125.285362	37.284473	40.017475	118.285164	39.567293	19.406754	121.785263	-77.063077	2.75335	126.898849
-42.693626	17.373705	122.826042	-18.633638	10.675691	124.487663	42.394402	-1.429954	125.84169	37.961868	40.143425	119.421783	40.178135	19.3567355	122.6317365	-77.445411	1.9946465	126.3435895
-42.6926	16.987667	123.399368	-18.803019	10.396168	124.762306	41.48035	-1.484803	125.594879	37.563362	39.98558	119.974533	39.521856	19.2503885	122.784706	-77.127894	1.5419475	126.739906
-43.046196	16.94886	124.122299	-19.127729	10.267582	124.741341	40.653183	-1.64519	124.688377	36.885376	39.728275	119.789574	38.7692795	19.0415425	122.2389755	-77.0247375	1.4936215	127.2437065
-43.382198	16.958271	123.472153	-19.055849	10.347268	124.216721	40.697365	-1.441114	124.645599	37.158993	40.034477	120.23587	38.928179	19.2966815	122.4407345	-77.039877	1.3978545	125.9927075
-43.516857	17.185865	122.64994	-18.886278	10.513628	123.758568	41.475357	-1.279009	125.014938	37.719093	40.505817	120.988129	39.597225	19.613404	123.0015335	-77.369781	1.413852	124.5156025
-43.558495	17.31004	122.662674	-18.911461	10.707859	123.717354	41.661015	-1.101738	124.884796	37.620941	40.768642	121.21376	39.640978	19.833452	123.049278	-77.4639	1.582266	124.38543
-43.520718	17.250574	123.35038	-19.003225	10.810025	123.98188	41.161942	-0.73224	124.094414	37.189018	40.849892	121.018692	39.17548	20.058826	122.556553	-77.18193	1.561224	125.407207
-43.565662	17.204498	123.788132	-19.061766	10.792192	124.091843	40.798294	-0.610391	123.590363	36.944794	40.870586	120.886459	38.871544	20.1300975	122.238411	-76.995076	1.4542865	125.945275
-43.500656	17.121265	123.687866	-18.974154	10.700822	123.925613	40.970715	-0.701289	123.407784	37.028328	40.834991	121.071007	38.9995215	20.066851	122.2393955	-76.9478295	1.334793	125.6118305
-43.396931	16.920561	123.232285	-18.872393	10.522923	123.504982	41.254745	-0.878086	123.177734	37.191914	40.847378	121.307457	39.2233295	19.984646	122.2425955	-76.9681155	1.0612	124.7673685
-43.603237	16.610756	123.305893	-19.096115	10.286697	123.130157	40.675537	-1.12936	122.085037	36.630936	40.676609	120.863083	38.6532365	19.7736245	121.47406	-76.8454665	0.7997695	124.786254
-43.94228	16.609564	123.57296	-19.443838	10.247872	123.241379	40.002861	-1.169122	121.992912	36.249939	40.418781	121.098969	38.1264	19.6248295	121.5459405	-77.014076	0.870914499999998	124.9368175
-44.256748	16.922014	123.741875	-19.789635	10.361293	124.124847	40.224751	-1.388839	123.741806	36.678894	40.286209	122.58403	38.4518225	19.448685	123.162918	-78.0310925	1.273901	125.086776
-44.296822	17.355776	123.820183	-19.728092	10.474772	125.452255	41.241856	-1.823879	126.874924	37.548553	40.096264	124.565567	39.3952045	19.1361925	125.7202455	-78.8513885	1.8133515	125.1842645
-44.128124	17.668121	124.385773	-19.675383	10.729579	127.120186	42.357971	-2.163649	129.736938	38.225025	39.873531	126.093307	40.291498	18.854941	127.9151225	-79.642264	2.604217	126.3252495
-43.840664	17.671722	125.676964	-19.373604	10.827481	128.635193	42.705597	-2.12436	131.073395	38.499035	39.756618	126.024796	40.602316	18.816129	128.5490955	-79.349524	2.838833	128.7212905
-43.566769	17.546347	126.894424	-18.987707	10.797647	129.052765	42.612488	-2.121675	130.052536	38.035557	39.5364	123.907898	40.3240225	18.7073625	126.980217	-78.2994365	2.8879315	131.125313
-43.12466	17.370544	126.810181	-18.290728	10.593907	126.394485	41.456299	-2.449318	125.651787	36.63084	38.759087	119.028732	39.0435695	18.1548845	122.3402595	-75.6250255	3.0329295	130.4487105
-42.788437	17.262215	125.389305	-17.855471	10.235186	124.401009	41.603615	-3.110173	124.165428	36.789295	37.69059	117.416122	39.196455	17.2902085	120.790775	-74.907397	3.1801635	128.011243
-42.668854	17.313152	123.113541	-17.454479	9.625828	124.201454	42.828197	-3.650477	125.09922	38.084927	37.395153	117.599213	40.456562	16.872338	121.3492165	-75.36552	2.379318	127.0536915
-42.731144	17.189091	124.568138	-17.629801	9.0963	125.120926	43.13773	-3.690238	126.445786	38.808834	37.528969	119.066261	40.973282	16.9193655	122.7560235	-76.232884	1.2732345	127.4858285
-43.000507	17.240059	125.057304	-17.867405	8.660005	126.053596	42.856998	-4.057117	126.876915	38.630806	37.466278	120.290359	40.743902	16.7045805	123.583637	-76.478712	0.615429499999998	128.523555
-43.315472	17.586067	125.513985	-18.325064	8.696408	126.425514	42.026192	-4.269235	126.417747	38.044117	37.291187	120.434532	40.0351545	16.510976	123.4261395	-76.6852825	0.88184	129.4248885
-43.678543	18.388893	126.620247	-18.395706	8.968983	125.928917	41.234692	-4.043391	125.499237	37.611523	37.291046	119.796814	39.4231075	16.6238275	122.6480255	-76.2145195	1.3141385	129.2098085
-44.21769	19.674038	126.208496	-18.240717	9.628216	124.925995	41.292274	-3.585894	124.192574	37.829258	37.858452	119.458946	39.560766	17.136279	121.82576	-76.0422	2.120153	128.02623
-44.523411	20.545767	124.644623	-18.102499	9.900083	124.573219	41.558868	-3.214057	123.771271	38.177986	38.469284	119.66671	39.868427	17.6276135	121.7189905	-76.073425	2.1725525	127.4274475
-44.595963	21.587914	125.501205	-18.155157	10.114932	124.534225	41.527264	-2.873059	123.194588	38.176487	38.897125	120.056007	39.8518755	18.012033	121.6252975	-76.1621895	2.217831	127.4431525
-44.561249	22.70002	126.349052	-18.328648	10.298019	124.608849	41.126831	-2.529075	122.558334	37.977364	39.163357	120.781532	39.5520975	18.317141	121.669933	-76.2093935	2.278897	127.547765
-44.519363	23.827311	126.111053	-18.540409	10.488868	124.764648	40.793694	-2.19432	122.131035	37.886887	39.540951	121.6632	39.3402905	18.6733155	121.8971175	-76.4211085	2.3044205	127.6321785
-44.429981	25.006603	127.056801	-18.701214	10.708492	124.922684	40.655224	-1.87115	121.998528	37.932953	40.015541	122.699272	39.2940885	19.0721955	122.3489	-76.6965165	2.3447885	127.496468
-44.251698	26.149134	127.945778	-18.841925	10.979482	125.052856	40.541828	-1.412796	121.957245	37.94635	40.439217	123.95874	39.244089	19.5132105	122.9579925	-76.927939	2.4457535	127.1477195
-43.930973	27.817226	128.247925	-19.09943	11.530209	125.146904	40.420876	-0.523281	121.742989	37.897663	41.049728	125.715874	39.1592695	20.2632235	123.7294315	-77.3581295	2.7971945	126.5643765
-43.659538	28.729641	129.304779	-19.321445	11.980477	125.222992	40.226864	0.06743	121.633461	37.741856	41.454182	126.495018	38.98436	20.760806	124.0642395	-77.62725	3.200148	126.3817445
-43.385742	29.665556	129.320282	-19.324629	12.320673	125.235222	39.967121	0.684754	121.443619	37.904858	41.741997	126.97908	38.9359895	21.2133755	124.2113495	-77.5852475	3.4279705	126.2590945
-42.995995	30.530813	129.668655	-19.450706	12.838726	125.252686	39.77145	1.212185	121.414589	37.806633	42.145851	127.474319	38.7890415	21.679018	124.444454	-77.6904535	3.998434	126.060918
-42.491238	31.333668	129.751358	-19.52721	13.3178	125.313507	39.732212	1.578918	121.554184	37.763741	42.504509	127.732895	38.7479765	22.0417135	124.6435395	-77.8023965	4.5938865	125.9834745
-41.991417	32.047607	129.51268	-19.537714	13.774018	125.358749	39.747292	1.870332	121.778152	37.796894	42.838734	127.878365	38.772093	22.354533	124.8282585	-77.847521	5.193503	125.8892395
-41.41441	32.62532	129.386673	-19.511232	14.154777	125.419853	39.759369	2.115998	122.125175	37.830395	43.158646	127.782333	38.794882	22.637322	124.953754	-77.817346	5.672232	125.885952
-40.558922	33.263412	128.914673	-19.466221	14.612847	125.585106	39.883919	2.319076	122.74176	37.55122	43.590805	127.668694	38.7175695	22.9549405	125.205227	-77.6500115	6.2707535	125.964985
-39.951332	33.567196	128.329056	-19.407976	14.797613	125.765518	40.017212	2.325683	123.270882	37.575314	43.700443	127.502884	38.796263	23.013063	125.386883	-77.612215	6.582163	126.144153
-39.220112	33.740643	128.21582	-19.419149	14.893487	125.966728	40.109192	2.282986	123.793007	37.575764	43.75666	127.309761	38.842478	23.019823	125.551384	-77.680776	6.767151	126.382072
-38.432373	33.866814	127.961639	-19.431095	14.939954	126.193512	40.129871	2.251062	124.205818	37.528797	43.777729	127.132729	38.829334	23.0143955	125.6692735	-77.691524	6.8655125	126.7177505
-37.614758	33.969696	127.891136	-19.475454	14.939399	126.394669	40.124825	2.223063	124.578346	37.446556	43.783966	126.909233	38.7856905	23.0035145	125.7437895	-77.7365985	6.8752835	127.0455485
-36.715107	34.013645	127.702057	-19.490767	14.946514	126.594627	40.148808	2.212273	124.963066	37.395439	43.79612	126.701263	38.7721235	23.0041965	125.8321645	-77.7536575	6.8888315	127.3570895
-35.85273	34.0411	127.520439	-19.464336	14.962596	126.755836	40.23407	2.207393	125.376854	37.388165	43.778427	126.570335	38.8111175	22.99291	125.9735945	-77.7397895	6.932282	127.5380775
-34.273121	34.095894	126.967598	-19.390781	14.984745	126.910828	40.361168	2.165775	125.980064	37.46521	43.75388	126.339973	38.913189	22.9598275	126.1600185	-77.694751	7.0096625	127.6616375
-33.400875	34.099289	126.797905	-19.335068	14.996823	126.927635	40.389061	2.173254	126.272842	37.52179	43.735374	126.214432	38.9554255	22.954314	126.243637	-77.6255615	7.039332	127.611633
-32.315586	34.146126	126.553558	-19.269262	15.009379	126.901123	40.394283	2.217616	126.522148	37.575871	43.745407	126.111427	38.985077	22.9815115	126.3167875	-77.523601	7.0372465	127.4854585
-31.227711	34.240021	126.383171	-19.188747	15.055376	126.872314	40.466698	2.292779	126.741806	37.646671	43.804924	126.142517	39.0566845	23.0488515	126.4421615	-77.4341785	7.0619005	127.3024665
-30.100864	34.310627	126.155106	-19.126133	15.131278	126.860741	40.855484	2.253892	126.823631	37.722488	43.930225	126.270531	39.288986	23.0920585	126.547081	-77.541252	7.1704975	127.174401
-28.93483	34.436913	126.129425	-19.099062	15.240776	126.883743	40.898491	2.435055	126.99778	37.743362	44.097668	126.361992	39.3209265	23.2663615	126.679886	-77.5190505	7.2151905	127.0876
-27.818069	34.589653	126.202187	-19.081259	15.368155	126.888725	40.88715	2.669011	127.077141	37.715801	44.30146	126.378998	39.3014755	23.4852355	126.7280695	-77.4639935	7.2510745	127.0493805
-26.296371	34.998615	126.142242	-19.085184	15.592972	126.877167	40.864246	3.032348	127.042946	37.634518	44.630302	126.38707	39.249382	23.831325	126.715008	-77.41975	7.354619	127.039326
-25.098198	35.215126	126.078011	-19.059254	15.701941	126.850769	40.935871	3.208537	127.161217	37.629002	44.794758	126.449646	39.2824365	24.0016475	126.8054315	-77.4009445	7.4022345	126.8961065
-23.880013	35.422565	125.982582	-19.025751	15.783226	126.834251	41.053062	3.341689	127.322815	37.645828	44.940559	126.610817	39.349445	24.141124	126.966816	-77.400947	7.425328	126.701686
-22.643396	35.666832	125.945091	-18.999294	15.847774	126.824257	41.118412	3.44109	127.577553	37.660862	45.061832	126.80777	39.389637	24.251461	127.1926615	-77.388225	7.444087	126.4558525
-21.437624	35.928814	125.891785	-19.003216	15.898663	126.874008	41.218815	3.536205	127.902649	37.674656	45.190624	127.058098	39.4467355	24.3634145	127.4803735	-77.4531675	7.4339115	126.2676425
-20.157467	36.255676	125.939796	-19.002174	15.945001	126.963867	41.326359	3.63936	128.247406	37.703568	45.332695	127.378845	39.5149635	24.4860275	127.8131255	-77.5193115	7.4039745	126.1146085
-18.921242	36.60907	126.088692	-19.001686	15.973231	127.075218	41.434723	3.711865	128.649002	37.768566	45.464851	127.736023	39.6016445	24.588358	128.1925125	-77.6050165	7.358104	125.9579235
-17.061285	37.162556	126.318268	-18.986235	16.033691	127.239967	41.619003	3.81887	129.16246	37.913979	45.654289	128.377197	39.766491	24.7365795	128.7698285	-77.738961	7.3308025	125.7101055
-15.774632	37.594784	126.580597	-18.977743	16.071384	127.314415	41.754616	3.865784	129.388321	38.039333	45.76685	128.763062	39.8969745	24.816317	129.0756915	-77.8524605	7.326451	125.5531385
-14.557582	38.05254	126.825691	-18.956207	16.121674	127.293167	41.846519	3.914822	129.45549	38.145218	45.882763	129.14389	39.9958685	24.8987925	129.29969	-77.9082825	7.3445555	125.286644
-13.331868	38.477455	127.032532	-18.913855	16.160887	127.188301	41.926315	4.00155	129.415436	38.248074	45.997036	129.444565	40.0871945	24.999293	129.4300005	-77.9149045	7.322481	124.9466015
-12.200033	38.949574	127.230766	-18.879023	16.259665	127.016472	42.006008	4.12576	129.357605	38.368454	46.144115	129.793854	40.187231	25.1349375	129.5757295	-77.945277	7.3843925	124.4572145
-11.091619	39.450878	127.434967	-18.839472	16.414026	126.817535	42.104435	4.274247	129.312653	38.486446	46.305008	130.197327	40.2954405	25.2896275	129.75499	-77.9743845	7.5384245	123.88008
-10.023938	39.933754	127.702095	-18.763519	16.612684	126.621864	42.232452	4.475026	129.408722	38.93626	46.407379	130.529755	40.584356	25.4412025	129.9692385	-78.111394	7.7841655	123.2744895
-8.468043	40.606102	128.021057	-18.629971	17.053841	126.433159	42.542904	4.792143	129.79509	39.169884	46.797077	131.422073	40.856394	25.79461	130.6085815	-78.116336	8.31307199999999	122.2577365
-7.20892	40.921135	128.289764	-18.529272	17.358532	126.442513	42.812702	5.067019	130.139221	39.311962	47.098263	132.007813	41.062332	26.082641	131.073517	-78.120876	8.634423	121.811509
-6.21852	41.293087	128.642792	-18.40094	17.621565	126.492439	43.03928	5.35812	130.391754	39.441917	47.354065	132.583206	41.2405985	26.3560925	131.48748	-78.0424785	8.8870375	121.497398
-5.288983	41.61256	129.027634	-18.292749	17.821295	126.594795	43.218616	5.572257	130.623856	39.546757	47.536942	133.034332	41.3826865	26.5545995	131.829094	-77.9681845	9.0879905	121.360496
-4.529939	41.853401	129.454422	-18.148415	17.914881	126.669228	43.385738	5.714843	130.80838	39.706142	47.671066	133.432968	41.54594	26.6929545	132.120674	-77.84277	9.1368075	121.217782
-3.768738	42.020061	129.768524	-18.00222	17.944654	126.698685	43.571247	5.762145	130.921356	39.853397	47.708107	133.842697	41.712322	26.735126	132.3820265	-77.716762	9.154182	121.0153435
-2.995598	42.113605	129.97554	-17.853828	17.900082	126.659622	43.755646	5.701301	130.9879	39.995869	47.658123	134.145538	41.8757575	26.679712	132.566719	-77.5834135	9.120452	120.752525
-2.006213	42.16201	130.319016	-17.703531	17.784681	126.524612	43.884995	5.613405	130.91333	40.170166	47.544327	134.374741	42.0275805	26.578866	132.6440355	-77.4346425	8.990496	120.4051885
-1.432387	42.046253	130.413193	-17.661793	17.722466	126.414551	43.919868	5.575602	130.795319	40.221161	47.463722	134.36557	42.0705145	26.519662	132.5804445	-77.3941005	8.92527	120.2486575
-0.887588	41.889854	130.352859	-17.645874	17.671814	126.279617	43.936043	5.568074	130.657272	40.230686	47.431278	134.287399	42.0833645	26.499676	132.4723355	-77.3751125	8.843952	120.0868985
-0.466142	41.688915	130.242599	-17.647001	17.675604	126.152954	43.929787	5.606306	130.523163	40.203663	47.444538	134.173599	42.066725	26.525422	132.348381	-77.360727	8.825786	119.957527
-0.205072	41.363441	130.118622	-17.68609	17.716007	126.011383	43.938229	5.66797	130.3703	40.170528	47.475304	133.97757	42.0543785	26.571637	132.173935	-77.4265585	8.860377	119.848831
-0.016817	40.919407	129.836609	-17.723577	17.763271	125.834366	43.899986	5.73494	130.147232	40.114368	47.508602	133.753021	42.007177	26.621771	131.9501265	-77.454331	8.904771	119.7186055
0.154605	40.339905	129.520218	-17.725096	17.819124	125.637352	43.878212	5.803581	129.914948	40.083008	47.515652	133.523712	41.98061	26.6596165	131.71933	-77.430802	8.9786315	119.555374
0.389324	39.269276	129.073105	-17.672907	17.879795	125.377289	43.947262	5.825161	129.612427	40.162014	47.485828	133.27449	42.054638	26.6554945	131.4434585	-77.400452	9.1040955	119.3111195
0.418574	38.455482	128.945557	-17.565378	17.907572	125.232552	44.06514	5.820473	129.487137	40.247078	47.430378	133.153976	42.156109	26.6254255	131.3205565	-77.286865	9.1897185	119.1445475
0.538403	37.540447	128.673965	-17.424822	17.913706	125.136673	44.202526	5.853433	129.358597	40.360001	47.436497	133.030426	42.2812635	26.644965	131.1945115	-77.1309075	9.182447	119.0788345
0.483203	36.577145	128.483643	-17.265949	17.9142	125.069092	44.324436	5.91642	129.23674	40.488308	47.47261	132.93251	42.406372	26.694515	131.084625	-76.93827	9.133885	119.053559
0.471392	35.474174	128.170242	-17.130903	17.910017	125.039085	44.452251	5.951895	129.172546	40.597107	47.47382	132.82547	42.524679	26.7128575	130.999008	-76.786485	9.1071765	119.079162
0.303106	34.26178	128.014999	-17.003416	17.898336	125.001694	44.554111	5.948022	129.143661	40.692551	47.453266	132.691772	42.623331	26.700644	130.9177165	-76.630163	9.096028	119.0856715
0.228208	32.978863	127.623451	-16.961241	17.9107	124.966789	44.599453	5.925991	129.055267	40.728535	47.412437	132.470001	42.663994	26.669214	130.762634	-76.586476	9.152186	119.170944
-0.098718	30.933809	126.817444	-17.104425	17.948799	124.827103	44.387798	5.975564	128.546219	40.547161	47.285168	131.671829	42.4674795	26.630366	130.109024	-76.6763295	9.267232	119.545182
-0.443909	29.462299	126.196922	-17.545696	18.109768	124.743446	44.068058	6.044467	128.000183	40.341236	47.228577	130.894882	42.204647	26.636522	129.4475325	-77.296039	9.583014	120.0393595
-0.772997	27.991135	125.45298	-17.746634	18.100721	124.458054	43.772041	6.022545	127.398239	39.742226	47.272934	129.928024	41.7571335	26.6477395	128.6631315	-77.2504015	9.5537025	120.2529765
-1.400505	26.596525	124.699387	-17.955975	18.096851	124.148605	43.550606	5.920845	126.848724	39.413147	47.18047	128.601059	41.4818765	26.5506575	127.7248915	-77.3938265	9.6430445	120.5723185
-1.783909	25.009924	123.902802	-18.083866	18.045244	123.830566	43.299057	5.866282	126.331161	39.125137	47.039822	127.327171	41.212097	26.453052	126.829166	-77.379829	9.637436	120.831966
-2.128672	23.476297	123.245468	-18.125811	17.931017	123.544418	42.829163	5.807901	126.201019	38.933052	46.804623	126.138626	40.8811075	26.306262	126.1698225	-77.1327295	9.555772	120.9190135
-2.560278	21.923437	122.95134	-18.090796	17.750422	123.354317	42.75769	5.497715	126.127991	38.911732	46.447124	125.352539	40.834711	25.9724195	125.740265	-77.016303	9.5284245	120.968369
-3.130948	19.696718	123.064819	-18.011189	17.458519	123.428253	42.782749	5.091588	126.476143	39.058918	45.9855	124.809883	40.9208335	25.538544	125.643013	-76.9432115	9.378494	121.213493
-3.479051	18.41177	123.310555	-17.958744	17.360003	123.62014	43.139576	4.846986	126.565971	39.115986	45.885571	124.813034	41.127781	25.3662785	125.6895025	-77.045269	9.3537275	121.5507775
-3.904672	17.205875	123.574295	-17.946915	17.361494	123.845528	43.16399	4.927081	126.740852	39.098293	45.937542	124.925865	41.1311415	25.4323115	125.8333585	-77.0249715	9.2906765	121.8576975
-4.341671	16.094379	123.925255	-17.92597	17.435354	124.069	43.188599	5.077991	126.876083	39.119717	46.06036	125.139557	41.154158	25.5691755	126.00782	-77.006098	9.3015325	122.13018
-4.771991	15.173886	124.297035	-17.92276	17.554701	124.301003	43.196373	5.164474	127.061424	39.186195	46.189583	125.402191	41.191284	25.6770285	126.2318075	-77.036804	9.4323735	122.3701985
-5.064941	14.139056	124.383995	-17.928896	17.692358	124.512772	43.190765	5.217923	127.235306	39.282856	46.286125	125.631157	41.2368105	25.752024	126.4332315	-77.0946025	9.632692	122.5923125
-5.428667	13.274351	124.55294	-17.946478	17.813168	124.6577	43.191357	5.286961	127.346077	39.322487	46.384876	125.747833	41.256922	25.8359185	126.546955	-77.149878	9.7904175	122.768445
-6.075695	12.037251	124.719643	-17.981512	17.957443	124.738266	43.21825	5.388911	127.437637	39.341076	46.508503	125.751236	41.279663	25.948707	126.5944365	-77.242687	9.966179	122.8820955
-6.24334	11.17341	124.707558	-17.947495	17.984905	124.70417	43.295238	5.457111	127.532433	39.364792	46.557388	125.750877	41.330015	26.0072495	126.641655	-77.225005	9.9625605	122.766685
-6.833786	10.566406	124.817741	-17.926956	17.979568	124.68399	43.422329	5.488549	127.676132	39.404411	46.581779	125.751686	41.41337	26.035164	126.713909	-77.267282	9.923972	122.654071
-7.268062	9.920293	124.796967	-17.868713	17.944803	124.596703	43.558067	5.45505	127.798065	39.452858	46.582279	125.717796	41.5054625	26.0186645	126.7579305	-77.2428885	9.8709415	122.4354755
-7.69178	9.337646	124.828659	-17.80578	17.892645	124.5093	43.666016	5.435488	127.856209	39.507908	46.552605	125.631355	41.586962	25.9940465	126.743782	-77.198522	9.7912435	122.274818
-8.124022	8.77163	124.809853	-17.767509	17.830433	124.442268	43.692799	5.399052	127.859413	39.551891	46.50135	125.577164	41.622345	25.950201	126.7182885	-77.157363	9.710665	122.1662475
-8.543756	8.336876	124.785469	-17.739082	17.755291	124.414268	43.71051	5.299821	127.882401	39.61166	46.420799	125.572845	41.661085	25.86031	126.727623	-77.139249	9.650272	122.100913
-9.233135	7.859523	124.806976	-17.731474	17.691153	124.45723	43.69458	5.218563	127.896133	39.722832	46.356754	125.799072	41.708706	25.7876585	126.8476025	-77.171654	9.5946475	122.0668575
-9.606915	7.589092	124.740646	-17.754324	17.696262	124.522842	43.668087	5.19941	127.869537	39.754154	46.367577	126.057877	41.7111205	25.7834935	126.963707	-77.2197685	9.6090305	122.081977
-10.236471	7.454166	124.760651	-17.775267	17.740423	124.606232	43.623604	5.256452	127.760925	39.78455	46.441097	126.342567	41.704077	25.8487745	127.051746	-77.254611	9.6320715	122.160718
-10.820622	7.330887	124.688164	-17.785492	17.820019	124.69722	43.611317	5.33343	127.580109	39.835327	46.542614	126.676537	41.723322	25.938022	127.128323	-77.294306	9.702016	122.266117
-11.108925	7.099568	124.389458	-17.759247	17.874537	124.762405	43.641602	5.367738	127.392578	39.906303	46.626072	127.061104	41.7739525	25.996905	127.226841	-77.2924465	9.752169	122.297969
-11.617469	6.958695	124.276009	-17.714348	17.943254	124.827812	43.644554	5.42553	127.173912	39.98505	46.68626	127.429428	41.814802	26.055895	127.30167	-77.243498	9.830613	122.353954
-12.116325	6.828498	124.106339	-17.701605	18.000204	124.877464	43.59898	5.504465	126.952682	40.057884	46.733829	127.772415	41.828432	26.119147	127.3625485	-77.231642	9.881261	122.3923795
-12.831614	6.655323	123.973869	-17.741901	18.108637	124.959923	43.55537	5.521981	126.729584	40.072121	46.746986	128.138428	41.8137455	26.1344835	127.434006	-77.2975475	10.0827905	122.48584
-13.304719	6.513416	123.960815	-17.804171	18.203091	125.013924	43.499489	5.550922	126.729378	40.050137	46.752689	128.301819	41.774813	26.1518055	127.5155985	-77.383155	10.2543765	122.5122495
-13.813916	6.315186	124.019943	-17.852224	18.267612	125.056908	43.448395	5.559178	126.828941	40.041023	46.739967	128.446198	41.744709	26.1495725	127.6375695	-77.449157	10.3856515	122.4762465
-14.358738	6.049664	124.103561	-17.946615	18.307539	125.093613	43.424316	5.468323	127.027176	39.992672	46.674122	128.491287	41.708494	26.0712225	127.7592315	-77.601724	10.5438555	122.4279945
-14.980972	5.756996	124.166939	-18.03372	18.291645	125.080635	43.352448	5.37287	127.195778	39.944412	46.59478	128.415237	41.64843	25.983825	127.8055075	-77.71587	10.599465	122.3557625
-15.553162	5.470083	124.210396	-18.115517	18.227079	125.020561	43.261822	5.269863	127.204117	39.8983	46.473385	128.269974	41.580061	25.871624	127.7370455	-77.811095	10.582534	122.3040765
-16.150753	5.131023	124.176041	-18.180298	18.120392	124.923416	43.176746	5.109297	127.180252	39.826473	46.322563	128.024231	41.5016095	25.71593	127.6022415	-77.8622055	10.524854	122.2445905
-16.982975	4.642219	123.973785	-18.240997	17.91814	124.725807	43.047058	4.874756	127.001617	39.793732	46.076088	127.685783	41.420395	25.475422	127.3437	-77.902389	10.360858	122.107914
-17.530342	4.400998	123.845673	-18.272846	17.793591	124.609818	42.993202	4.699003	126.938858	39.7696	45.908836	127.514091	41.381401	25.3039195	127.2264745	-77.927093	10.2832625	121.9931615
-18.117727	4.186229	123.758408	-18.305689	17.70223	124.53463	42.955151	4.540124	126.928017	39.783661	45.763622	127.430878	41.369406	25.151873	127.1794475	-77.980784	10.252587	121.8898125
-18.737394	3.948151	123.709885	-18.332293	17.651199	124.520599	42.902344	4.391785	126.968765	39.776794	45.639103	127.399597	41.339569	25.015444	127.184181	-78.004155	10.286954	121.857017
-19.417109	3.715926	123.766304	-18.363993	17.612808	124.54702	42.867012	4.240055	127.052902	39.764477	45.528336	127.354492	41.3157445	24.8841955	127.203697	-78.0437305	10.3414205	121.890343
-20.104589	3.542396	123.881699	-18.39555	17.590788	124.61879	42.839821	4.130844	127.155212	39.772507	45.423313	127.309814	41.306164	24.7770785	127.232513	-78.097264	10.4044975	122.005067
-20.799168	3.354407	124.086212	-18.399998	17.581654	124.729012	42.831142	4.054065	127.293106	39.803711	45.331532	127.285645	41.3174265	24.6927985	127.2893755	-78.1174225	10.4705095	122.1686485
-21.754244	3.140992	124.335274	-18.364677	17.570148	124.895538	42.866932	3.899758	127.54052	39.887817	45.168362	127.245285	41.3773745	24.53406	127.3929025	-78.1067285	10.606236	122.3981735
-22.175922	2.966129	124.368629	-18.324299	17.524981	124.96843	42.88916	3.7475	127.707291	39.944206	45.032265	127.217278	41.416683	24.3898825	127.4622845	-78.065281	10.6600795	122.4745755
-22.880466	2.957586	124.438217	-18.312948	17.473837	124.998047	42.888798	3.586841	127.85128	39.99836	44.872192	127.171646	41.443579	24.2295165	127.511463	-78.069475	10.7181575	122.484631
-23.629669	2.992983	124.455658	-18.323256	17.396278	124.995956	42.869331	3.423664	127.95993	40.013268	44.722862	127.122353	41.4412995	24.073263	127.5411415	-78.0878115	10.719293	122.4507705
-24.405428	3.059226	124.412514	-18.331079	17.284945	124.967384	42.835724	3.286654	128.010071	40.007702	44.577972	127.075386	41.421713	23.932313	127.5427285	-78.083871	10.637577	122.3920395
-25.176891	3.110399	124.365379	-18.377338	17.154135	124.909653	42.74585	3.147418	128.023178	39.965195	44.426712	127.011276	41.3555225	23.787065	127.517227	-78.1101985	10.521205	122.302079
-25.924095	3.208714	124.192154	-18.452341	17.010847	124.825729	42.624249	3.010935	127.981041	39.919647	44.289181	126.923264	41.271948	23.650058	127.4521525	-78.17663	10.371636	122.1993055
-27.039055	3.499842	123.868874	-18.589514	16.824312	124.636055	42.441742	2.857511	127.806091	39.798141	44.114193	126.826599	41.1199415	23.485852	127.316345	-78.2989695	10.162772	121.955765
-28.035364	3.891508	123.696182	-18.699961	16.733351	124.496948	42.307117	2.790236	127.649582	39.708374	44.034885	126.761497	41.0077455	23.4125605	127.2055395	-78.4076675	10.0541415	121.7883565
-28.891056	4.229478	123.457214	-18.777466	16.685898	124.353729	42.181625	2.776745	127.412308	39.618591	43.996086	126.675667	40.900108	23.3864155	127.0439875	-78.45504	9.98538050000001	121.6634705
-29.686028	4.56424	123.275887	-18.844854	16.68	124.182335	42.055519	2.788113	127.091011	39.513023	43.989502	126.510635	40.784271	23.3888075	126.800823	-78.473979	9.9711925	121.563847
-30.518982	4.93811	123.038826	-18.898109	16.706936	123.983047	41.626106	2.993055	126.837311	39.409554	43.980675	126.220177	40.51783	23.486865	126.528744	-78.314048	9.927007	121.43735
-31.306553	5.364971	122.811928	-18.945889	16.757051	123.741425	41.535316	3.043816	126.248917	39.290939	44.000008	125.745476	40.4131275	23.521912	125.9971965	-78.3049055	9.99219	121.4856535
-31.946486	5.670721	122.493744	-18.747517	16.656178	123.338974	41.443142	3.078115	125.497963	39.174629	44.02029	125.187126	40.3088855	23.5492025	125.3425445	-77.8039195	9.7631535	121.3354035
-33.371971	6.50349	122.122696	-18.964886	16.793438	122.870384	41.254665	3.119994	124.490562	39.004784	43.997059	124.080467	40.1297245	23.5585265	124.2855145	-78.0594965	10.0283495	121.4552535
-34.170902	6.984006	121.816574	-18.969053	16.773861	122.466866	41.188328	3.108759	123.677704	38.89666	43.987305	123.450256	40.042494	23.548032	123.56398	-77.9806	9.99969	121.369752
-34.905788	7.481667	121.494987	-18.935963	16.728601	122.052338	41.105713	3.06737	123.113716	38.75515	43.927814	122.767807	39.9304315	23.497592	122.9407615	-77.8023575	9.95961	121.1639145
-35.651241	8.00964	121.161446	-18.922091	16.707476	121.687782	40.989964	3.090801	122.656807	38.668358	43.941528	122.247292	39.829161	23.5161645	122.4520495	-77.673343	9.8987875	120.9235145
-36.415768	8.621688	120.952415	-18.925875	16.681681	121.427513	40.940346	3.096937	122.251495	38.58107	43.91581	121.863403	39.760708	23.5063735	122.057449	-77.612458	9.8569885	120.797577
-37.155544	9.202137	120.860565	-18.946091	16.658991	121.24205	40.922905	3.048921	122.026505	38.463413	43.878059	121.531334	39.693159	23.46349	121.7789195	-77.585341	9.854492	120.7051805
-37.837112	9.815749	120.795425	-18.965603	16.630981	121.155457	40.831993	3.064372	121.911064	38.407467	43.863068	121.329895	39.61973	23.46372	121.6204795	-77.550936	9.798242	120.6904345
-38.78027	10.805767	120.787445	-19.047079	16.560465	121.165955	40.780567	3.031664	121.827446	38.285706	43.841431	121.153137	39.5331365	23.4365475	121.4902915	-77.6272945	9.6843825	120.8416185
-39.410599	11.549218	120.830551	-19.10742	16.50596	121.201935	40.711929	3.012778	121.782669	38.178177	43.805038	121.089851	39.445053	23.408908	121.43626	-77.659893	9.603012	120.96761
-40.074493	12.290459	120.897255	-19.193712	16.435358	121.237564	40.619678	2.99602	121.7285	38.075066	43.781136	121.03653	39.347372	23.388578	121.382515	-77.734796	9.482138	121.092613
-40.667812	13.054506	120.888733	-19.280029	16.351831	121.25399	40.530262	2.94734	121.626785	37.967293	43.743126	121.066681	39.2487775	23.345233	121.346733	-77.8088355	9.358429	121.161247
-41.186291	13.827644	120.834122	-19.351982	16.259113	121.263733	40.431408	2.891267	121.567001	37.88546	43.687115	121.162209	39.158434	23.289191	121.364605	-77.862398	9.229035	121.162861
-41.740097	14.665437	120.78701	-19.411749	16.150433	121.25882	40.341938	2.874209	121.505234	37.84153	43.659172	121.277954	39.091734	23.2666905	121.391594	-77.915232	9.0341755	121.126046
-42.304031	15.526353	120.786453	-19.469921	16.06498	121.226295	40.268402	2.888964	121.328484	37.787445	43.680862	121.429024	39.0279235	23.284913	121.378754	-77.9677655	8.845047	121.073836
-43.009853	16.835333	120.80748	-19.532984	15.988305	121.18959	40.138336	2.972804	120.988846	37.691101	43.737045	121.771858	38.9147185	23.3549245	121.380352	-77.9806865	8.6216855	120.998828
-43.427326	17.733543	120.894371	-19.572275	15.967575	121.25444	40.062248	3.020236	120.891747	37.681095	43.807697	122.131027	38.8716715	23.4139665	121.511387	-78.0162215	8.5211835	120.997493
-43.866982	18.650188	121.105743	-19.614033	15.971925	121.399895	39.970936	3.100707	120.905212	37.699417	43.876522	122.651756	38.8351765	23.4886145	121.778484	-78.0632425	8.4552355	121.021306
-44.292191	19.546141	121.455299	-19.671028	15.985929	121.615349	39.849346	3.151205	121.028328	37.72052	43.918522	123.307594	38.784933	23.5348635	122.167961	-78.126989	8.4369945	121.062737
-44.680386	20.394825	121.81842	-19.779068	16.015095	121.933456	39.756237	3.215562	121.382652	37.741154	43.99696	124.029663	38.7486955	23.606261	122.7061575	-78.3068315	8.423929	121.1607545
-45.002331	21.156942	122.218727	-19.910591	16.079386	122.342346	39.751835	3.348673	121.860909	37.760006	44.109222	124.913116	38.7559205	23.7289475	123.3870125	-78.5771025	8.4298245	121.2976795
-45.310181	21.889288	122.635223	-20.038792	16.138132	122.790756	39.78072	3.447972	122.411522	37.736935	44.219475	125.751663	38.7588275	23.8337235	124.0815925	-78.8364115	8.4425405	121.4999195
-45.756031	22.877029	123.183014	-20.213266	16.168087	123.38356	39.829124	3.565609	123.138718	37.645107	44.344063	126.669479	38.7371155	23.954836	124.9040985	-79.1636475	8.381338	121.8630215
-45.912708	23.321062	123.43972	-20.288252	16.136234	123.653259	39.864571	3.590202	123.453262	37.540703	44.399452	127.009491	38.702637	23.994827	125.2313765	-79.279141	8.27764100000001	122.0751415
-46.171162	23.807226	123.625481	-20.357136	16.044498	123.785767	39.907845	3.546294	123.588097	37.45837	44.386471	127.191017	38.6831075	23.9663825	125.389557	-79.3973795	8.1226135	122.181977
-46.422066	24.14579	123.685028	-20.387535	15.869561	123.813202	39.879044	3.445689	123.597755	37.379051	44.272072	127.231583	38.6290475	23.8588805	125.414669	-79.4041175	7.8802415	122.211735
-46.637428	24.453358	123.712608	-20.435686	15.666932	123.761658	39.843102	3.270792	123.534309	37.338177	44.141716	127.151299	38.5906395	23.706254	125.342804	-79.4620115	7.62761	122.180512
-46.779926	24.668642	123.607597	-20.48102	15.468584	123.665199	39.786743	3.144736	123.394814	37.268684	44.019009	127.000175	38.5277135	23.5818725	125.1974945	-79.4897535	7.3552955	122.1329035
-46.958992	24.81497	123.544083	-20.539799	15.313917	123.571106	39.70945	3.063631	123.236229	37.167923	43.920734	126.786629	38.4386865	23.4921825	125.011429	-79.5182845	7.1356515	122.130783
-47.279354	25.077265	123.417198	-20.610464	15.126605	123.35125	39.592026	3.0402	122.85862	36.960392	43.879066	126.302086	38.276209	23.459633	124.580353	-79.497137	6.793577	122.122147
-47.498642	25.147461	123.300537	-20.67844	15.019521	123.174301	39.495052	3.042061	122.530899	36.799171	43.860802	125.913048	38.1471115	23.4514315	124.2219735	-79.5039915	6.5876105	122.1266285
-47.695999	25.20459	123.198463	-20.715179	14.923125	122.975052	39.415131	2.988125	122.229408	36.618881	43.869843	125.421951	38.017006	23.428984	123.8256795	-79.447364	6.417266	122.1244245
-48.04578	25.328928	123.110115	-20.767075	14.831251	122.772835	39.331318	2.994621	121.846733	36.484852	43.870914	124.986671	37.908085	23.4327675	123.416702	-79.442235	6.2297345	122.128968
-48.185974	25.298029	122.966911	-20.782991	14.75567	122.575066	39.241348	2.976582	121.601524	36.354862	43.833042	124.560165	37.798105	23.404812	123.0808445	-79.364087	6.106528	122.0692875
-48.283367	25.20804	122.792229	-20.789568	14.647841	122.415611	39.216122	2.928426	121.434853	36.305416	43.834217	124.190651	37.760769	23.3813215	122.812752	-79.339905	5.9143605	122.01847
-48.349895	25.087818	122.565948	-20.763727	14.585434	122.262215	39.230762	2.883062	121.320816	36.305019	43.780579	124.002396	37.7678905	23.3318205	122.661606	-79.2953445	5.8390475	121.862824
-48.324532	24.809206	122.247078	-20.71652	14.461465	122.068314	39.320858	2.767399	121.338356	36.32542	43.692425	123.757133	37.823139	23.229912	122.5477445	-79.256179	5.693018	121.5888835
-48.259838	24.574553	122.076263	-20.683681	14.391732	121.973419	39.357342	2.713721	121.343567	36.335785	43.637241	123.589836	37.8465635	23.175481	122.4667015	-79.2139255	5.607983	121.4801365
-48.16721	24.32151	121.939041	-20.637774	14.324228	121.895554	39.383583	2.661618	121.364868	36.322586	43.584194	123.379776	37.8530845	23.122906	122.372322	-79.1286325	5.52555	121.418786
-48.049568	24.048399	121.819565	-20.595175	14.230305	121.854042	39.441574	2.600366	121.451233	36.325638	43.538891	123.15152	37.883606	23.0696285	122.3013765	-79.073956	5.3909815	121.4067075
-47.880024	23.774111	121.694824	-20.55101	14.13631	121.829292	39.504089	2.557464	121.535934	36.336205	43.477619	122.965828	37.920147	23.0175415	122.250881	-79.022167	5.2550785	121.407703
-47.710026	23.51392	121.559128	-20.503048	14.047784	121.791756	39.592869	2.482101	121.618523	36.303513	43.405602	122.721466	37.948191	22.9438515	122.1699945	-78.954287	5.1517165	121.4135175
-47.514206	23.290899	121.404587	-20.469223	13.956345	121.719002	39.65387	2.427996	121.645889	36.292965	43.35667	122.467354	37.9734175	22.892333	122.0566215	-78.9118635	5.020357	121.3813825
-47.195923	23.059708	121.135262	-20.385689	13.818368	121.565392	39.745941	2.343875	121.680519	36.258774	43.289982	122.04274	38.0023575	22.8169285	121.8616295	-78.7737355	4.8198075	121.2691545
-46.968426	22.981096	120.952606	-20.337435	13.697709	121.474007	39.813309	2.269316	121.691536	36.258804	43.217026	121.821037	38.0360565	22.743171	121.7562865	-78.7109265	4.652247	121.1917275
-46.733131	22.972198	120.810081	-20.267931	13.582082	121.407089	39.86792	2.183356	121.750748	36.2682	43.137608	121.604088	38.06806	22.660482	121.677418	-78.603922	4.503682	121.13676
-46.486847	23.036783	120.704964	-20.20649	13.458302	121.374603	39.94643	2.10021	121.81916	36.280647	43.079205	121.438667	38.1135385	22.5897075	121.6289135	-78.5265185	4.3268965	121.1202925
-46.205196	23.14974	120.620201	-20.146982	13.368198	121.378639	40.006428	2.052899	121.896912	36.703545	42.88245	121.197151	38.3549865	22.4676745	121.5470315	-78.6489505	4.2687215	121.2102465
-45.940281	23.305586	120.575378	-20.097334	13.28302	121.404884	40.07933	1.98351	121.99855	36.439438	42.927643	121.258629	38.259384	22.4555765	121.6285895	-78.454052	4.1104635	121.1811785
-45.697453	23.525883	120.549583	-20.042814	13.200736	121.433189	40.153397	1.923796	122.081772	36.489601	42.860836	121.249435	38.321499	22.392316	121.6656035	-78.407127	4.009156	121.2007745
-45.353783	23.932013	120.554123	-19.958521	13.104884	121.467628	40.244362	1.842083	122.192291	36.9058	42.661213	121.26368	38.575081	22.251648	121.7279855	-78.492123	3.95812	121.2072705
-45.090439	24.232483	120.570946	-19.899597	13.057396	121.465721	40.292912	1.781776	122.211823	36.985561	42.615757	121.354149	38.6392365	22.1987665	121.782986	-78.4384305	3.9160255	121.148456
-44.817627	24.55998	120.592453	-19.868584	13.043426	121.451866	40.313488	1.74315	122.156311	37.04126	42.589638	121.428062	38.677374	22.166394	121.7921865	-78.414542	3.920458	121.1115455
-44.554184	24.912184	120.602325	-19.856258	13.057503	121.427109	40.308453	1.725867	122.046112	37.098866	42.578163	121.478844	38.7036595	22.152015	121.762478	-78.4161755	3.962991	121.09174
-44.334034	25.308567	120.623993	-19.847937	13.100977	121.386002	40.293247	1.731428	121.918579	37.130009	42.59042	121.501091	38.711628	22.160924	121.709835	-78.407502	4.04103	121.062169
-44.112652	25.745319	120.64518	-19.851112	13.183336	121.339058	40.272747	1.751456	121.758423	37.161053	42.611935	121.515991	38.7169	22.1816955	121.637207	-78.419124	4.1849765	121.040909
-43.887028	26.224014	120.680702	-19.851286	13.258574	121.310188	40.247856	1.756098	121.61776	37.19875	42.62466	121.551979	38.723303	22.190379	121.5848695	-78.425875	4.326769	121.0355065
-43.499527	26.991648	120.718552	-19.852943	13.373825	121.28521	40.183727	1.779554	121.479164	37.241077	42.633976	121.599625	38.712402	22.206765	121.5393945	-78.418288	4.540885	121.0310255
-43.247211	27.543974	120.759842	-19.863047	13.43988	121.289253	40.164127	1.796245	121.390961	37.249966	42.647659	121.65451	38.7070465	22.221952	121.5227355	-78.4331405	4.657808	121.0557705
-43.053429	28.115555	120.843468	-19.867617	13.495049	121.310555	40.147083	1.808213	121.366325	36.944981	42.772804	121.814812	38.546032	22.2905085	121.5905685	-78.281266	4.6995895	121.0305415
-42.812435	28.663921	120.947334	-19.867952	13.523714	121.354103	40.148792	1.792994	121.374931	37.251194	42.644829	121.742523	38.699993	22.2189115	121.558727	-78.435897	4.8285165	121.149479
-42.524605	29.187778	120.992218	-19.879477	13.520433	121.403076	40.161736	1.743854	121.413132	37.264755	42.60854	121.775436	38.7132455	22.176197	121.594284	-78.4721995	4.864669	121.211868
-42.254047	29.702747	120.99131	-19.906715	13.506143	121.446274	40.15321	1.682896	121.455063	37.271187	42.559036	121.778175	38.7121985	22.120966	121.616619	-78.5256285	4.89132	121.275929
-42.010281	30.239408	120.949814	-19.934855	13.467333	121.453766	40.126713	1.609667	121.479324	36.95517	42.602184	121.861389	38.5409415	22.1059255	121.6703565	-78.4106515	4.8287405	121.2371755
-41.595921	31.09363	120.767303	-19.99671	13.417996	121.392143	40.058521	1.473672	121.493271	36.932053	42.481949	121.757378	38.495287	21.9778105	121.6253245	-78.488707	4.8581815	121.1589615
-41.348301	31.705853	120.640549	-20.056835	13.389155	121.334709	39.994591	1.391088	121.478355	37.199352	42.288433	121.558968	38.5969715	21.8397605	121.5186615	-78.7106415	4.9385495	121.1507565
-41.109741	32.351246	120.564507	-20.135015	13.385993	121.266029	39.907898	1.318334	121.448471	36.853302	42.329971	121.608391	38.3806	21.8241525	121.528431	-78.65063	4.9478335	121.003627
-40.81921	32.978954	120.499779	-20.198553	13.365844	121.204361	39.812946	1.274561	121.408234	37.115303	42.155613	121.44883	38.4641245	21.715087	121.428532	-78.8612305	5.016601	120.98019
-40.538059	33.596706	120.444466	-20.275843	13.361878	121.139275	39.719738	1.249175	121.368958	36.746952	42.250305	121.560074	38.233345	21.74974	121.464516	-78.785031	4.974016	120.814034
-40.279415	34.258396	120.404907	-20.35087	13.362122	121.057022	39.650581	1.24678	121.287262	36.990063	42.152443	121.469307	38.320322	21.6996115	121.3782845	-79.022062	5.0246325	120.7357595
-39.989384	34.92878	120.342926	-20.426481	13.385248	120.946968	39.56192	1.290493	121.17511	36.607704	42.31176	121.634903	38.084812	21.8011265	121.4050065	-78.937774	4.9693695	120.4889295
-39.637531	36.019836	120.429359	-20.535419	13.430117	120.816147	39.39196	1.370592	120.985672	36.482399	42.381989	121.676765	37.9371795	21.8762905	121.3312185	-79.0080175	4.9839435	120.3010755
-39.363663	36.753433	120.587708	-20.631083	13.492364	120.809296	39.270332	1.435504	120.861343	36.703094	42.318047	121.58387	37.986713	21.8767755	121.2226065	-79.248879	5.1079525	120.3959855
-39.050724	37.441612	120.760788	-20.713108	13.577458	120.876953	39.175865	1.525918	120.795822	36.616974	42.392365	121.639542	37.8964195	21.9591415	121.217682	-79.3226355	5.1957745	120.536224
-38.777016	38.135464	120.933136	-20.762419	13.658783	120.965485	39.134392	1.641669	120.788063	36.552525	42.522232	121.729385	37.8434585	22.0819505	121.258724	-79.3682965	5.2356155	120.672246
-38.476391	38.848621	121.018387	-20.82233	13.753915	120.993912	39.114319	1.813892	120.809761	36.166237	42.783142	121.971199	37.640278	22.298517	121.39048	-79.284938	5.209313	120.597344
-38.167595	39.552029	121.038177	-20.903635	13.857057	120.951988	39.08902	1.964497	120.791161	36.058731	42.947765	122.091118	37.5738755	22.456131	121.4411395	-79.3811455	5.257983	120.4628365
-37.931477	40.294174	121.054932	-20.971479	13.950117	120.816948	38.997952	2.12442	120.708862	35.961159	43.088596	122.141174	37.4795555	22.606508	121.425018	-79.4225135	5.293726	120.208878
-37.448059	41.335484	121.036781	-21.143854	14.126957	120.593452	38.7939	2.306247	120.488251	35.786331	43.279118	122.14106	37.2901155	22.7926825	121.3146555	-79.5778235	5.4612315	119.8722485
-37.16748	42.001823	121.084152	-21.262383	14.246939	120.468048	38.637878	2.419482	120.280731	35.666203	43.400009	122.136131	37.1520405	22.9097455	121.208431	-79.6768065	5.5841325	119.727665
-36.869221	42.670803	121.214569	-21.371683	14.370051	120.391937	38.491535	2.534883	120.077705	35.562088	43.527851	122.15477	37.0268115	23.031367	121.1162375	-79.7701775	5.708735	119.6676365
-36.559208	43.307823	121.432671	-21.458899	14.503962	120.335861	38.340118	2.686423	119.879845	35.47868	43.657597	122.221825	36.909399	23.17201	121.050835	-79.827197	5.835914	119.620887
-36.215504	43.918892	121.75547	-21.537006	14.603845	120.320534	38.215015	2.86007	119.654694	35.408878	43.809994	122.365486	36.8119465	23.335032	121.01009	-79.8859585	5.872658	119.630978
-35.949322	44.522224	122.188461	-21.593662	14.702413	120.294968	38.12331	3.028659	119.421318	35.349503	43.973003	122.543701	36.7364065	23.500831	120.9825095	-79.9237305	5.903995	119.6074265
-35.585842	45.027481	122.562424	-21.640566	14.816955	120.239021	38.034332	3.222266	119.226982	35.2883	44.146259	122.722801	36.661316	23.6842625	120.9748915	-79.942448	5.9496475	119.5031505
-35.047897	45.689407	123.011147	-21.679256	15.03495	120.194244	37.938351	3.566069	118.938873	35.18708	44.433514	123.018562	36.5627155	23.9997915	120.9787175	-79.9212275	6.0701085	119.4097705
-34.696602	46.082558	123.244652	-21.711439	15.217071	120.220039	37.896709	3.802851	118.890358	35.141712	44.633926	123.127853	36.5192105	24.2183885	121.0091055	-79.9420885	6.2157535	119.4309725
-34.333744	46.440937	123.391724	-21.731365	15.435017	120.268776	37.872391	4.030463	118.905792	35.092068	44.844704	123.228989	36.4822295	24.4375835	121.0673905	-79.9449595	6.4324505	119.4701615
-33.916981	46.767273	123.43277	-21.761036	15.641898	120.302704	37.854351	4.230541	118.935623	35.060734	45.017216	123.29966	36.4575425	24.6238785	121.1176415	-79.9796145	6.6599175	119.4877665
-33.450336	47.059647	123.376701	-21.811312	15.81324	120.290741	37.830341	4.352276	118.98278	35.013447	45.159115	123.319855	36.421894	24.7556955	121.1513175	-80.044518	6.8707845	119.4301645
-32.966148	47.264282	123.271851	-21.8508	15.933365	120.226692	37.799511	4.455075	119.000183	34.977226	45.269314	123.29229	36.3883685	24.8621945	121.1462365	-80.0899685	7.0045355	119.3071475
-32.47805	47.403408	123.167381	-21.908073	16.013948	120.09864	37.763611	4.534325	118.94735	34.917255	45.349316	123.262444	36.340433	24.9418205	121.104897	-80.156579	7.0860755	119.092383
-31.770716	47.519196	122.989868	-21.952686	16.112482	119.933197	37.688461	4.602913	118.858253	34.831654	45.421158	123.182022	36.2600575	25.0120355	121.0201375	-80.1654295	7.2129285	118.8462565
-31.253546	47.491119	122.917831	-21.988096	16.157789	119.926193	37.658978	4.642131	118.844055	34.817196	45.46339	123.138939	36.238087	25.0527605	120.991497	-80.214279	7.2628175	118.860889
-30.707016	47.42915	122.907173	-22.007761	16.196836	119.982445	37.651558	4.679572	118.874451	34.802731	45.518829	123.130547	36.2271445	25.0992005	121.002499	-80.2426665	7.2944715	118.962391
-30.160585	47.330803	122.918846	-21.995344	16.272495	120.080566	37.650986	4.736125	118.966713	34.815708	45.591171	123.147324	36.233347	25.163648	121.0570185	-80.224035	7.381342	119.1041135
-29.499514	47.186333	122.893967	-21.993866	16.383953	120.170212	37.670055	4.825703	119.091118	34.822182	45.6838	123.178879	36.2461185	25.2547515	121.1349985	-80.2338505	7.51315450000001	119.2054255
-28.849634	46.980606	122.836258	-21.980013	16.503304	120.228256	37.706635	4.928482	119.209755	34.843548	45.799419	123.215294	36.2750915	25.3639505	121.2125245	-80.2351175	7.6426575	119.2439875
-28.13048	46.743031	122.73481	-21.978607	16.652954	120.272102	37.738724	5.045912	119.350006	34.857098	45.937374	123.240372	36.297911	25.491643	121.295189	-80.255125	7.814265	119.249015
-27.026251	46.306595	122.52076	-21.962673	16.880033	120.318878	37.787582	5.206407	119.528214	34.902756	46.134815	123.253189	36.345169	25.670611	121.3907015	-80.270515	8.089455	119.2470545
-26.295509	45.972275	122.408661	-21.939705	17.024775	120.328545	37.830154	5.288383	119.62973	34.949589	46.226353	123.252747	36.3898715	25.757368	121.4412385	-80.2692815	8.292182	119.2158515
-25.456985	45.597382	122.317162	-21.90719	17.139774	120.338203	37.855656	5.344371	119.712494	35.01078	46.318485	123.258377	36.433218	25.831428	121.4854355	-80.247598	8.44812	119.1909705
-24.589714	45.130383	122.278198	-21.89954	17.246933	120.376411	37.866386	5.378974	119.822357	35.069157	46.368443	123.281372	36.4677715	25.8737085	121.5518645	-80.2668515	8.6201575	119.2009575
-23.686207	44.646252	122.238052	-21.874819	17.352013	120.428101	37.889374	5.384122	119.971046	35.16143	46.407856	123.329735	36.525402	25.895989	121.6503905	-80.27504	8.808037	119.2058115
-22.791893	44.137165	122.247276	-21.871304	17.451712	120.519363	37.904305	5.376289	120.224213	35.25528	46.442535	123.435036	36.5797925	25.909412	121.8296245	-80.3224005	8.994012	119.2091015
-21.871014	43.617023	122.278152	-21.858532	17.544796	120.631721	37.948429	5.371112	120.550323	35.383774	46.49477	123.607979	36.6661015	25.932941	122.079151	-80.3831655	9.156651	119.184291
-20.379145	42.672928	122.360542	-21.860933	17.697468	120.868233	38.03566	5.399291	121.055542	35.53323	46.598759	123.906151	36.784445	25.999025	122.4808465	-80.506311	9.395911	119.2556195
-19.408812	42.027828	122.395149	-21.852652	17.795292	121.036194	38.060192	5.466966	121.391998	35.584236	46.70332	124.05896	36.822214	26.085143	122.725479	-80.527518	9.505441	119.346909
-18.425465	41.393673	122.398888	-21.860413	17.895695	121.195999	38.119133	5.575345	121.694611	35.628521	46.807163	124.215523	36.873827	26.191254	122.955067	-80.594653	9.600136	119.436931
-17.379469	40.646408	122.448685	-21.839067	17.98637	121.362305	38.248123	5.670485	122.025444	35.65678	46.949829	124.382698	36.9524515	26.310157	123.204071	-80.6305855	9.662583	119.520539
-16.297466	39.89843	122.460579	-21.802885	18.079044	121.522125	38.391113	5.792102	122.383118	35.709595	47.090294	124.586487	37.050354	26.441198	123.4848025	-80.656124	9.71689	119.5594475
-15.244152	39.152344	122.513153	-21.73271	18.163195	121.68647	38.565342	5.874864	122.737572	35.782696	47.220428	124.782028	37.174019	26.547646	123.7598	-80.639439	9.778744	119.61314
-14.130799	38.321865	122.596298	-21.675957	18.214399	121.84446	38.737236	5.947052	123.088715	35.874557	47.328655	124.988571	37.3058965	26.6378535	124.038643	-80.6578105	9.7909445	119.650277
-12.455773	37.038837	122.729897	-21.528858	18.281902	122.081085	38.998657	5.967443	123.621834	36.072056	47.427837	125.330719	37.5353565	26.69764	124.4762765	-80.5930725	9.866164	119.6858935
-11.334849	36.189251	122.828224	-21.423325	18.293671	122.243034	39.1884	5.93755	123.988487	36.252964	47.468452	125.589546	37.720682	26.703001	124.7890165	-80.567332	9.884341	119.6970515
-10.199414	35.240505	123.006569	-21.327555	18.330612	122.419235	39.356697	5.898127	124.36837	36.42704	47.475079	125.86647	37.8918685	26.686603	125.11742	-80.5469785	9.974621	119.72105
-9.052344	34.317352	123.171707	-21.237244	18.344275	122.625603	39.512691	5.875396	124.757973	36.597343	47.489326	126.126755	38.055017	26.682361	125.442364	-80.529505	10.006189	119.808842
-7.962398	33.397953	123.330833	-21.151628	18.362789	122.825203	39.696007	5.857586	125.146545	36.747921	47.515602	126.374557	38.221964	26.686594	125.760551	-80.52522	10.038984	119.889855
-6.836942	32.415672	123.527145	-21.076847	18.375446	123.028648	39.880978	5.845479	125.543343	36.858986	47.532803	126.571342	38.369982	26.689141	126.0573425	-80.523676	10.061751	119.9999535
-5.726475	31.449703	123.672546	-21.004299	18.360624	123.226479	40.057476	5.852402	125.929245	36.957413	47.591312	126.698914	38.5074445	26.721857	126.3140795	-80.5160425	9.999391	120.1388785
-4.120501	30.001472	123.809067	-20.921078	18.347473	123.409912	40.628193	5.754241	126.310143	37.067329	47.656185	126.801773	38.847761	26.705213	126.555958	-80.689917	9.989733	120.263866
-3.048788	29.014229	123.869919	-20.845495	18.324085	123.412285	40.820103	5.784849	126.667442	37.150089	47.709881	126.844559	38.985096	26.747365	126.7560005	-80.676086	9.900805	120.0685695
-2.016551	28.100073	123.910454	-20.735256	18.291538	123.370064	40.99194	5.809896	126.953362	37.254868	47.74477	126.912079	39.123404	26.777333	126.9327205	-80.593916	9.805743	119.8074075
-0.985986	27.173611	123.935364	-20.600868	18.254948	123.326286	41.170742	5.797651	127.177391	37.373363	47.723045	127.024307	39.2720525	26.760348	127.100849	-80.4737885	9.749548	119.551723
0.070095	26.235516	124.096596	-20.449694	18.192583	123.360077	41.343941	5.73881	127.329514	37.519379	47.666138	127.145325	39.43166	26.702474	127.2374195	-80.331048	9.682692	119.4827345
1.086607	25.338835	124.297081	-20.30154	18.123665	123.472198	41.506615	5.669963	127.455887	37.718521	47.595699	127.349174	39.612568	26.632831	127.4025305	-80.215648	9.614499	119.5418655
2.078291	24.480898	124.559036	-20.115963	18.055359	123.612427	41.69529	5.627273	127.573135	37.927212	47.557255	127.654221	39.811251	26.592264	127.613678	-80.043177	9.518454	119.611176
3.526791	23.230406	124.943832	-19.841045	18.009068	123.870865	41.980888	5.625467	127.703133	38.252686	47.587212	128.15744	40.116787	26.6063395	127.9302865	-79.798877	9.4117965	119.8114435
4.479142	22.406506	125.139793	-19.677301	18.054478	124.017159	42.167809	5.685488	127.737534	38.439896	47.64341	128.517822	40.3038525	26.664449	128.127678	-79.6584545	9.444507	119.90664
5.417612	21.637205	125.310913	-19.515051	18.145231	124.106918	42.355167	5.783737	127.78714	38.616314	47.72567	128.877609	40.4857405	26.7547035	128.3323745	-79.5158425	9.5357585	119.8814615
6.293375	20.84778	125.410393	-19.331684	18.254786	124.139427	42.561253	5.896849	127.850128	38.809216	47.820763	129.207703	40.6852345	26.858806	128.5289155	-79.3486025	9.650766	119.7499385
7.087492	20.101515	125.499931	-19.118963	18.382799	124.092506	42.811642	5.987396	127.958023	38.998299	47.926598	129.456497	40.9049705	26.956997	128.70726	-79.1428965	9.808601	119.477752
7.870311	19.338808	125.52887	-18.901304	18.509447	123.950066	43.095161	6.07516	128.101959	39.228352	48.050446	129.626724	41.1617565	27.062803	128.8643415	-78.9643645	9.956091	119.0357905
9.014195	18.368002	125.348557	-18.681614	18.626642	123.748825	43.369663	6.160888	128.2733	39.426292	48.174652	129.671082	41.3979775	27.16777	128.972191	-78.7612055	10.085514	118.525459
10.484863	16.892801	125.10743	-18.280304	18.774834	123.354935	43.816315	6.221704	128.637878	39.729603	48.331059	129.677704	41.772959	27.2763815	129.157791	-78.333567	10.2732865	117.552079
11.284362	15.945252	125.066551	-17.936577	18.831352	123.143425	44.169643	6.313715	129.004425	39.979958	48.411301	129.660522	42.0748005	27.362508	129.3324735	-77.9479545	10.300196	116.9543765
12.08048	15.02984	125.134659	-17.515064	18.855547	123.029327	44.489552	6.434729	129.451019	40.306065	48.485836	129.712784	42.3978085	27.4602825	129.5819015	-77.4279365	10.2508115	116.4767525
12.882662	14.053075	125.207161	-17.031376	18.856985	123.028137	44.852436	6.53936	129.949921	40.67535	48.503487	129.745422	42.763893	27.5214235	129.8476715	-76.826645	10.1925465	116.2086025
13.226621	13.192588	125.593636	-16.485409	18.777798	123.124123	45.20018	6.574888	130.487106	41.128933	48.4893	129.77507	43.1645565	27.532094	130.131088	-76.1353745	10.023502	116.117158
14.15037	12.013534	125.75164	-15.921434	18.664059	123.251366	45.577873	6.5123	131.090454	41.657726	48.38884	129.927155	43.6177995	27.45057	130.5088045	-75.4606675	9.877548	115.9939275
14.477864	11.130885	126.253128	-15.367837	18.502121	123.39389	45.996208	6.32757	131.748993	42.196907	48.21748	130.131165	44.0965575	27.272525	130.940079	-74.8322315	9.731717	115.847701
15.536048	9.379153	126.684807	-14.710081	18.203617	123.67276	46.53223	6.033423	132.665924	43.270706	47.81567	130.439148	44.901468	26.9245465	131.552536	-74.32163	9.4826875	115.792984
15.894567	8.320493	127.052986	-14.370497	18.012991	123.802742	46.821812	5.865537	133.144241	43.66214	47.639595	130.626587	45.241976	26.752566	131.885414	-73.98297	9.273416	115.72007
16.129839	7.330568	127.361748	-14.155762	17.852968	123.868729	47.107964	5.723751	133.477341	43.913074	47.550438	130.712311	45.510519	26.6370945	132.094826	-73.822043	9.0688415	115.642632
16.352207	6.369704	127.44268	-13.969862	17.694027	123.846077	47.324562	5.709535	133.603195	44.045792	47.528217	130.756256	45.685177	26.618876	132.1797255	-73.624901	8.769178	115.5124285
16.512781	5.4321	127.463654	-13.829128	17.567467	123.740387	47.469978	5.740629	133.678192	44.115242	47.546261	130.702942	45.79261	26.643445	132.190567	-73.450866	8.491489	115.290207
16.597498	4.537324	127.324486	-13.716083	17.478018	123.623947	47.596504	5.823217	133.602417	44.170834	47.630569	130.566101	45.883669	26.726893	132.084259	-73.315835	8.229143	115.163635
16.691347	3.667184	127.178619	-13.585596	17.432165	123.50106	47.72958	5.914772	133.499435	44.211758	47.679878	130.40123	45.970669	26.797325	131.9503325	-73.141861	8.067005	115.0517875
16.465189	2.413152	127.123894	-13.398149	17.385202	123.432091	47.519642	6.264807	133.505508	44.356888	47.755692	130.20372	45.938265	27.0102495	131.854614	-72.734563	7.7601545	115.009568
16.336214	1.549308	127.077332	-13.270399	17.360826	123.460793	47.672886	6.3049	133.403763	44.148293	47.858944	130.237747	45.9105895	27.081922	131.820755	-72.4513875	7.63973	115.100831
16.050268	0.71553	127.002953	-13.134167	17.310907	123.505745	48.256653	6.109394	133.157196	44.261974	47.841171	130.149734	46.2593135	26.9752825	131.653465	-72.5276475	7.6465315	115.358025
15.792045	-0.076043	126.855087	-13.005694	17.263475	123.535324	48.377449	6.185841	133.009323	44.342171	47.855625	130.058487	46.35981	27.020733	131.533905	-72.371198	7.506217	115.536743
15.400606	-0.849396	126.802567	-12.900421	17.231415	123.559174	48.505169	6.262106	132.92337	44.401203	47.890549	129.981186	46.453186	27.0763275	131.452278	-72.254028	7.3865025	115.66607
14.888592	-1.634757	126.789795	-12.790036	17.187035	123.625099	48.682766	6.348684	132.860855	44.451305	47.956879	129.906509	46.5670355	27.1527815	131.383682	-72.1471075	7.2212885	115.866516
14.364985	-2.426684	126.792633	-12.679317	17.125263	123.726212	48.865028	6.410218	132.829651	44.486626	47.997124	129.843414	46.675827	27.203671	131.3365325	-72.034461	7.046855	116.1158915
13.456345	-3.58215	126.874352	-12.577164	17.027338	123.951324	49.079029	6.46605	132.793564	44.552334	48.023205	129.692047	46.8156815	27.2446275	131.2428055	-71.9700095	6.8100485	116.6598425
12.713263	-4.331308	127.031242	-12.526644	16.950924	124.104813	49.196671	6.48352	132.75119	44.569019	47.993351	129.566162	46.882845	27.2384355	131.158676	-71.936133	6.6634125	117.05095
11.957511	-5.100404	127.119171	-12.465164	16.859398	124.273979	49.280983	6.509663	132.729889	44.563217	47.965752	129.437775	46.9221	27.2377075	131.083832	-71.852428	6.4810885	117.464126
11.084867	-5.856252	127.266869	-12.426661	16.756865	124.471352	49.368401	6.558241	132.732315	44.567421	47.947712	129.378967	46.967911	27.2529765	131.055641	-71.821233	6.2607535	117.887063
10.242009	-6.573297	127.435326	-12.358153	16.627989	124.688103	49.463047	6.560056	132.782639	44.580009	47.898392	129.413635	47.021528	27.229224	131.098137	-71.737834	6.026754	118.278069
9.30512	-7.253292	127.565575	-12.2804	16.490177	124.905441	49.568947	6.499839	132.859009	44.613422	47.838364	129.473328	47.0911845	27.1691015	131.1661685	-71.6519845	5.8112525	118.6447135
8.334308	-7.974993	127.510689	-12.204091	16.327055	125.071716	49.656464	6.430383	132.841049	44.667843	47.773258	129.557068	47.1621535	27.1018205	131.1990585	-71.5703355	5.5522895	118.9443735
6.748287	-8.998009	127.25074	-12.082443	16.104515	125.210381	49.814526	6.289662	132.623886	44.722378	47.693523	129.555862	47.268452	26.9915925	131.089874	-71.433338	5.2174375	119.330888
5.693059	-9.618492	126.996185	-12.038331	15.974132	125.254654	49.869637	6.244047	132.342636	44.749775	47.654175	129.483627	47.309706	26.949111	130.9131315	-71.386368	4.999153	119.5961765
4.517633	-10.262164	126.694107	-12.022218	15.884328	125.265411	49.888451	6.262126	132.028046	44.718979	47.624329	129.319626	47.303715	26.9432275	130.673836	-71.348151	4.8254285	119.856986
3.288187	-10.875574	126.490112	-12.023232	15.817494	125.218033	49.882328	6.325134	131.74762	44.647884	47.650349	129.104034	47.265106	26.9877415	130.425827	-71.31157	4.6472465	120.010239
2.069636	-11.416926	126.429878	-12.097452	15.801432	125.153374	49.840515	6.427572	131.581848	44.539276	47.702717	128.877838	47.1898955	27.0651445	130.229843	-71.3847995	4.5377195	120.076905
0.528812	-11.865425	126.531342	-12.18384	15.76777	125.026466	49.818825	6.497176	131.54538	44.376663	47.746338	128.560455	47.097744	27.121757	130.0529175	-71.465424	4.413783	120.0000145
-0.739906	-12.558903	126.54966	-12.353548	15.698078	124.804779	49.730156	6.546813	131.44516	44.108387	47.771255	128.059509	46.9192715	27.159034	129.7523345	-71.6263675	4.237122	119.8572235
-2.839563	-13.352842	126.554893	-12.667113	15.505581	124.316772	49.401188	6.622305	130.946304	43.58287	47.72591	127.050461	46.492029	27.1741075	128.9983825	-71.826255	3.8370545	119.6351615
-4.343495	-14.001086	126.314018	-12.908481	15.27879	123.91523	49.148243	6.578071	130.378906	43.172359	47.586884	126.101593	46.160301	27.0824775	128.2402495	-71.977263	3.4751025	119.5902105
-5.83214	-14.6313	125.880287	-13.147499	14.989633	123.414574	48.809578	6.48948	129.456573	42.726341	47.412601	125.178566	45.7679595	26.9510405	127.3175695	-72.0629575	3.0282255	119.5115785
-7.268021	-15.187786	125.183464	-13.336515	14.633454	122.86525	48.416683	6.330029	128.47934	42.332417	47.114571	124.228249	45.37455	26.7223	126.3537945	-72.04758	2.544608	119.3767055
-8.935211	-15.667577	124.428703	-13.701248	14.346308	122.441437	48.064384	6.110108	127.433487	41.992805	46.843987	123.427902	45.0285945	26.4770475	125.4306945	-72.4310905	2.2155685	119.4521795
-10.56299	-16.176498	123.58297	-13.720459	13.881619	121.837494	47.452812	6.028643	126.440239	41.659401	46.56601	122.868851	44.5561065	26.2973265	124.654545	-71.9970245	1.4659115	119.020443
-11.902714	-16.715813	122.701309	-13.926218	13.568519	121.431587	47.087257	5.832204	125.574432	41.291924	46.337215	122.328102	44.1895905	26.0847095	123.951267	-72.0420265	1.0523285	118.911907
-14.308384	-17.278603	121.773544	-14.41821	13.306409	121.090172	46.509415	5.810764	124.046539	40.769646	46.215527	121.733734	43.6395305	26.0131455	122.8901365	-72.4759505	0.5996725	119.2902075
-15.711829	-17.735554	121.278122	-14.526491	13.090112	120.811546	46.157066	5.728937	123.202873	40.69352	46.025169	121.19442	43.425293	25.877053	122.1986465	-72.478275	0.303170999999999	119.4244455
-17.370985	-17.889816	120.88475	-14.765263	12.993869	120.63726	45.766861	5.717394	122.507797	39.958824	46.163921	120.891083	42.8628425	25.9406575	121.69944	-72.3933685	0.0470804999999999	119.57508
-18.862663	-18.241749	120.573463	-15.017981	12.944457	120.455635	45.394993	5.784565	121.762344	39.57082	46.169495	120.625435	42.4829065	25.97703	121.1938895	-72.5188685	-0.0881159999999994	119.7173805
-20.370831	-18.45204	120.365456	-15.268	12.914686	120.261955	45.097626	5.795954	121.278145	39.212654	46.186481	120.228745	42.15514	25.9912175	120.753445	-72.69114	-0.161845500000002	119.770465
-21.850515	-18.755861	120.178986	-15.490039	12.91065	120.042717	44.790127	5.852168	120.934036	38.882263	46.253269	119.868256	41.836195	26.0527185	120.401146	-72.816273	-0.2314185	119.684288
-23.186058	-19.077316	120.118034	-15.702558	12.906119	119.809746	44.517075	5.912	120.580742	38.591499	46.252453	119.571648	41.554287	26.0822265	120.076195	-72.959403	-0.2699885	119.543297
-25.30328	-19.459145	120.073067	-15.978124	12.867922	119.459702	44.186737	5.851681	120.391289	38.201851	46.189529	118.987785	41.194294	26.020605	119.689537	-73.150542	-0.284761	119.229867
-26.583132	-19.747721	120.133911	-16.264704	12.870352	119.349037	44.015343	5.769576	120.321785	38.007236	46.118694	118.697403	41.0112895	25.944135	119.509594	-73.5406975	-0.203430999999998	119.18848
-27.792194	-20.019907	120.246437	-16.260307	12.712563	119.126915	43.887196	5.63679	120.278511	37.817944	45.992294	118.411484	40.85257	25.814542	119.3449975	-73.373184	-0.389416000000001	118.9088325
-29.077602	-20.289955	120.359734	-16.38162	12.588005	118.991173	43.728226	5.489632	120.23172	37.628231	45.832626	118.029335	40.6782285	25.661129	119.1305275	-73.4414685	-0.485118999999997	118.8518185
-30.2971	-20.460793	120.554878	-16.505671	12.451458	118.849754	43.531605	5.363167	120.1036	37.435268	45.669418	117.599991	40.4834365	25.5162925	118.8517955	-73.4947785	-0.613376499999998	118.8477125
-31.450977	-20.654301	120.657478	-16.636967	12.309285	118.682434	43.337677	5.237425	119.854912	37.243492	45.483181	117.091095	40.2905845	25.360303	118.4730035	-73.5645185	-0.741733000000004	118.8918645
-32.527004	-20.793325	120.720673	-16.766714	12.169449	118.453217	43.130737	5.11411	119.426598	37.00531	45.231464	116.33223	40.0680235	25.172787	117.879414	-73.6014515	-0.833888999999999	119.02702
-34.241417	-20.91531	120.566025	-16.906981	11.987337	117.801582	42.623123	4.942036	118.149162	36.639481	44.814438	114.899536	39.631302	24.878237	116.524349	-73.445264	-0.903563000000002	119.078815
-35.127754	-21.006193	120.274567	-16.961939	11.852794	117.249176	42.199623	4.719113	117.095009	36.440334	44.573231	113.892319	39.3199785	24.646172	115.493664	-73.2438565	-0.940584000000001	119.004688
-36.2323	-20.873308	119.762512	-16.996572	11.702809	116.670288	41.836182	4.430787	116.050278	36.320053	44.324947	113.043785	39.0781175	24.377867	114.5470315	-73.0712615	-0.972249000000001	118.7935445
-37.129681	-20.787418	119.212425	-17.067762	11.573484	116.174255	41.553883	4.168701	115.041626	36.251976	44.11972	112.583008	38.9029295	24.1442105	113.812317	-73.0384535	-0.997242499999999	118.536193
-38.032406	-20.634335	118.59465	-17.161026	11.47978	115.826294	41.25872	4.001679	114.397278	36.213806	44.004547	112.346695	38.736263	24.003113	113.3719865	-73.058315	-1.043553	118.2806015
-38.860283	-20.441355	118.079063	-17.286276	11.481616	115.622345	41.03297	3.987617	113.979897	36.129814	44.018242	112.313118	38.581392	24.0029295	113.1465075	-73.153944	-1.0396975	118.0981825
-39.673759	-20.160168	117.775154	-17.45211	11.567513	115.554962	40.858418	4.108264	113.695023	36.010368	44.137157	112.45961	38.434393	24.1227105	113.0773165	-73.338613	-0.9876845	118.0326075
-40.633099	-19.687916	117.518974	-17.701267	11.776018	115.579544	40.589848	4.415065	113.482986	35.767006	44.453671	112.614632	38.178427	24.434368	113.048809	-73.580961	-0.882331999999998	118.110279
-41.164883	-19.370543	117.456589	-17.835114	11.957369	115.626869	40.43335	4.642474	113.363556	35.597824	44.662254	112.731133	38.015587	24.652364	113.0473445	-73.685815	-0.737625999999999	118.2063935
-41.633324	-19.035955	117.471336	-17.959274	12.113743	115.678528	40.308838	4.809855	113.232887	35.462807	44.838638	112.714027	37.8858225	24.8242465	112.973457	-73.8043705	-0.596760500000002	118.383599
-42.018803	-18.681686	117.484047	-18.032227	12.230017	115.668045	40.203083	4.921209	113.034889	35.361229	44.940594	112.611618	37.782156	24.9309015	112.8232535	-73.84661	-0.470867499999997	118.5128365
-42.374813	-18.328993	117.430923	-18.065563	12.294687	115.587685	40.101654	4.952894	112.758324	35.312672	45.003223	112.439941	37.707163	24.9780585	112.5991325	-73.838289	-0.3886845	118.5762375
-42.674812	-17.981607	117.279396	-18.092363	12.304432	115.41436	39.994987	4.937617	112.436119	35.275757	45.004501	112.139725	37.635372	24.971059	112.287922	-73.820098	-0.362195	118.540798
-42.892742	-17.568249	117.045425	-18.108229	12.286271	115.162529	39.901009	4.88633	112.036873	35.243153	44.958759	111.825157	37.572081	24.9225445	111.931015	-73.788539	-0.350002500000002	118.394043
-43.109478	-17.00403	116.742615	-18.140469	12.26129	114.759979	39.716888	4.797436	111.54438	35.19294	44.830132	111.356178	37.454914	24.813784	111.450279	-73.735852	-0.291203999999997	118.069679
-43.132816	-16.589928	116.588188	-18.166317	12.266208	114.558426	39.618538	4.710289	111.380043	35.178261	44.749813	111.15284	37.3983995	24.730051	111.2664415	-73.7310335	-0.197635000000002	117.8504105
-43.111782	-16.179825	116.474937	-18.211252	12.269404	114.443733	39.587925	4.633698	111.392197	35.186352	44.685833	111.044403	37.3871385	24.6597655	111.2183	-73.8096425	-0.120957500000003	117.669166
-43.047874	-15.759248	116.429588	-18.262743	12.287552	114.402176	39.606937	4.587811	111.484528	35.172359	44.637482	110.993813	37.389648	24.6126465	111.2391705	-73.915134	-0.0375425000000007	117.5651815
-42.896477	-15.291199	116.446007	-18.299856	12.281998	114.385391	39.621132	4.554406	111.5783	35.139202	44.605999	110.958847	37.380167	24.5802025	111.2685735	-73.979879	-0.0162064999999991	117.5022085
-42.693317	-14.797327	116.48848	-18.328726	12.253538	114.400696	39.59124	4.531294	111.728355	35.10062	44.558559	110.981682	37.34593	24.5449265	111.3550185	-74.003382	-0.0378505000000011	117.4463735
-42.39064	-14.254148	116.586365	-18.360033	12.210845	114.51815	39.602627	4.456769	112.058899	35.117847	44.501801	111.208107	37.360237	24.479285	111.633503	-74.080303	-0.0575949999999992	117.402797
-41.922188	-13.371925	116.692314	-18.368217	12.13497	114.913475	39.805283	4.258322	113.14592	35.279156	44.42849	112.086746	37.5422195	24.343406	112.616333	-74.2786535	-0.0734659999999998	117.210617
-41.511711	-12.702623	116.820702	-18.370371	12.103415	115.33548	40.022327	4.151244	114.360153	35.494678	44.414066	113.024208	37.7585025	24.282655	113.6921805	-74.4992445	-0.0758249999999983	116.9787795
-41.034924	-12.005767	116.970566	-18.330215	12.098372	115.860573	40.374966	4.082187	115.758942	35.741119	44.413853	114.29129	38.0580425	24.24802	115.025116	-74.7184725	-0.0512760000000014	116.69603
-40.600552	-11.218859	117.231476	-18.280081	12.125737	116.484238	40.81332	4.055361	117.4086	36.057285	44.433277	115.687859	38.4353025	24.244319	116.5482295	-74.9954645	0.00715500000000446	116.4202465
-40.077099	-10.438454	117.455101	-18.217756	12.182192	117.14978	41.291763	4.015745	119.257782	36.445072	44.480785	117.190041	38.8684175	24.248265	118.2239115	-75.3039295	0.116119000000001	116.0756485
-39.624657	-9.552457	117.65435	-18.124516	12.266918	117.80542	41.816216	3.916989	121.149239	36.846058	44.510616	118.713318	39.331137	24.2138025	119.9312785	-75.580169	0.320033500000001	115.6795615
-39.145702	-8.6046	117.85685	-18.070868	12.39399	118.423553	42.306892	3.799172	122.957481	37.277924	44.593037	120.146576	39.792408	24.1961045	121.5520285	-75.934144	0.5918755	115.2950775
-38.520878	-7.105189	118.008827	-17.961409	12.569926	119.158241	42.813976	3.722192	125.031349	37.866684	44.726646	121.890915	40.34033	24.224419	123.461132	-76.263148	0.915433	114.85535
-38.231068	-6.010962	118.041611	-17.886724	12.665836	119.444023	42.974979	3.700845	125.821777	38.183411	44.747257	122.750343	40.579195	24.224051	124.28606	-76.352643	1.107621	114.601986
-37.861328	-4.962111	117.637482	-17.812483	12.708499	119.521141	43.059364	3.628937	126.255394	38.454185	44.734768	123.304642	40.7567745	24.1818525	124.780018	-76.3817405	1.2351455	114.262264
-37.594872	-3.831153	117.289185	-17.724958	12.723229	119.467964	43.163765	3.509204	126.278534	38.647633	44.712135	123.678017	40.905699	24.1106695	124.9782755	-76.355615	1.3357885	113.9576525
-37.243317	-2.926352	116.831184	-17.39875	12.600597	119.221008	43.245693	3.454294	126.053551	38.746914	44.673946	123.901604	40.9963035	24.06412	124.9775775	-75.7938035	1.137074	113.4644385
-37.199711	-1.775008	116.575874	-17.310436	12.654217	119.056252	43.262245	3.49324	125.677399	38.839176	44.70969	123.949455	41.0507105	24.101465	124.813427	-75.6715825	1.206969	113.299077
-37.370377	-0.49932	116.377434	-17.457911	12.885714	119.011864	43.274899	3.589456	125.243744	38.897781	44.764874	123.964523	41.08634	24.177165	124.6041335	-76.002162	1.594263	113.4195945
-37.516171	1.271456	116.197517	-17.311945	13.077268	118.86377	43.361839	3.798905	124.739609	39.321106	44.789661	123.794891	41.3414725	24.294283	124.26725	-75.9653625	1.860253	113.46029
-37.711048	2.409165	116.109039	-17.227112	13.270739	118.789482	43.448532	3.949933	124.538086	39.407684	44.899181	123.74263	41.428108	24.424557	124.140358	-75.882332	2.116921	113.438606
-37.946545	3.547849	116.081528	-17.119942	13.482838	118.717468	43.556736	4.057639	124.471352	39.187794	45.104134	123.732033	41.372265	24.5808865	124.1016925	-75.612149	2.3847895	113.3332435
-38.245998	4.683666	116.15567	-17.024223	13.721359	118.70755	43.650879	4.129775	124.520996	39.305153	45.140968	123.520256	41.478016	24.6353715	124.020626	-75.526462	2.8073465	113.394474
-38.65279	5.818344	116.26017	-16.930138	13.919052	118.744675	43.760933	4.155048	124.706993	39.454723	45.128189	123.228523	41.607828	24.6416185	123.967758	-75.468104	3.1964855	113.521592
-39.131134	6.924757	116.368332	-16.813824	14.017274	118.795181	43.874832	4.155378	124.916817	39.600788	45.072739	122.861412	41.73781	24.6140585	123.8891145	-75.365458	3.4204895	113.7012475
-39.659657	7.96634	116.413322	-16.681084	14.012073	118.821732	43.971138	4.132099	124.988487	39.740379	44.956909	122.448959	41.8557585	24.544504	123.718723	-75.2179265	3.479642	113.924741
-40.534981	9.554169	116.378227	-16.543964	13.827827	118.752907	43.957825	4.091437	124.618805	39.832695	44.6978	121.448158	41.89526	24.3946185	123.0334815	-74.983188	3.2610355	114.4723325
-41.243324	10.649536	116.254654	-16.486662	13.6602	118.45472	43.868618	4.084426	123.726059	39.706936	44.604706	120.34156	41.787777	24.344566	122.0338095	-74.761101	2.975834	114.8756305
-41.939465	11.749882	116.021179	-16.42671	13.516251	117.871841	43.649921	4.150853	122.15519	39.453865	44.608215	118.80925	41.551893	24.379534	120.48222	-74.405313	2.652968	115.261462
-42.732891	12.944264	115.771614	-16.489918	13.423438	117.137421	43.276794	4.140981	120.121407	39.125675	44.623878	116.851112	41.2012345	24.3824295	118.4862595	-74.1810705	2.4644465	115.7885825
-43.570576	14.187553	115.561279	-16.335579	13.22284	116.189888	42.843277	4.02465	117.752502	38.799656	44.48811	115.008865	40.8214665	24.25638	116.3806835	-73.4926245	2.1893	115.9990925
-44.308018	15.479459	115.463745	-16.327585	13.066123	115.464043	42.35899	3.878447	115.640747	38.531639	44.359303	113.724228	40.4453145	24.118875	114.6824875	-73.1004845	2.013371	116.2455985
-45.126186	16.852814	115.63665	-16.337175	13.010187	115.041519	41.973358	3.888942	114.134178	38.369122	44.412636	112.81221	40.17124	24.150789	113.473194	-72.84559	1.869585	116.609844
-46.212292	18.927744	116.25985	-16.428263	13.218904	114.883659	41.538467	4.279244	112.570206	38.050156	44.792526	112.45372	39.7943115	24.535885	112.511963	-72.6508375	1.901923	117.255355
-46.947533	20.353121	116.873466	-16.527756	13.508706	114.984581	41.260307	4.73939	111.925903	37.807114	45.165154	112.412071	39.5337105	24.952272	112.168987	-72.5892225	2.06514	117.800175
-47.607567	21.808491	117.482582	-16.584648	13.858797	115.074051	41.046745	5.23034	111.274658	37.563522	45.568695	112.316238	39.3051335	25.3995175	111.795448	-72.4744295	2.3180765	118.352654
-48.156288	23.194118	117.970863	-16.529884	14.227841	115.042564	40.864964	5.706367	110.535988	37.398979	45.959995	112.294945	39.1319715	25.833181	111.4154665	-72.1917395	2.622501	118.6696615
-48.603745	24.584955	118.382553	-16.544609	14.584171	114.997162	40.704273	6.10173	109.92421	37.308792	46.339977	112.022034	39.0065325	26.2208535	110.973122	-72.0957505	2.9474885	119.021202
-49.016598	25.930035	118.673088	-16.394857	14.887201	114.762756	40.632545	6.428327	109.166313	37.22776	46.583729	111.753532	38.9301525	26.506028	110.4599225	-71.7198665	3.268374	119.0655895
-49.346714	27.175764	118.790695	-16.345724	15.12845	114.466812	40.468632	6.706387	108.339104	37.214516	46.772186	111.472855	38.841574	26.7392865	109.9059795	-71.533022	3.5176135	119.0276445
-49.369015	28.734013	118.966675	-16.17062	15.339604	113.912651	40.320293	6.924022	107.237411	37.240475	46.911419	110.995827	38.780384	26.9177205	109.116619	-71.121624	3.7614875	118.708683
-49.780853	29.966778	119.005501	-16.072918	15.432962	113.614929	40.250542	7.035409	106.720207	37.309608	46.975796	110.923347	38.780075	27.0056025	108.821777	-70.925911	3.8603215	118.408081
-49.818668	30.942577	119.154823	-16.026264	15.508938	113.466682	40.193306	7.168502	106.433037	37.375965	47.068485	110.951576	38.7846355	27.1184935	108.6923065	-70.8371635	3.8993825	118.2410575
-49.680996	31.848604	119.349266	-16.027069	15.612931	113.463783	40.195698	7.305353	106.252899	37.372765	47.159462	111.12648	38.7842315	27.2324075	108.6896895	-70.8383695	3.9934545	118.2378765
-49.580761	32.671947	119.614807	-16.02887	15.699437	113.563934	40.149532	7.482161	106.208275	37.374245	47.303902	111.373756	38.7618885	27.3930315	108.7910155	-70.8196285	4.0058425	118.3368525
-49.393829	33.409794	119.976654	-16.042965	15.783628	113.6987	40.163677	7.653961	106.248512	37.344841	47.450748	111.636116	38.754259	27.5523545	108.942314	-70.840189	4.0149015	118.455086
-49.026329	34.081753	120.273743	-16.026272	15.848309	113.836609	40.225121	7.821823	106.310822	37.324306	47.584175	111.944809	38.7747135	27.702999	109.1278155	-70.8272575	3.993619	118.5454025
-48.220863	34.967434	120.492783	-15.985312	15.8996	113.943329	40.312862	8.014157	106.426453	37.369938	47.730343	112.344971	38.8414	27.87225	109.385712	-70.812024	3.92695	118.500946
-47.642857	35.485687	120.481697	-15.942181	15.919447	113.958916	40.396896	8.065972	106.522453	37.421791	47.776325	112.549591	38.9093435	27.9211485	109.536022	-70.7937055	3.9177455	118.38181
-46.953266	35.962807	120.328758	-15.896852	15.934533	113.945129	40.495384	8.092776	106.664299	37.484398	47.796822	112.720558	38.989891	27.944799	109.6924285	-70.783595	3.924267	118.1978295
-46.17625	36.352966	120.1558	-15.852427	15.954065	113.948334	40.599422	8.062803	106.978073	37.562721	47.816212	112.873993	39.0810715	27.9395075	109.926033	-70.7859255	3.9686225	117.970635
-45.136089	36.54166	119.883255	-15.818398	15.969022	114.03627	40.803833	7.93593	107.601357	37.641396	47.768002	113.219215	39.2226145	27.851966	110.410286	-70.8594105	4.086078	117.662254
-44.437759	36.988033	119.478928	-15.811801	15.93997	114.296471	41.164623	7.717612	108.635452	37.779339	47.706093	113.764938	39.471981	27.7118525	111.200195	-71.095583	4.1680875	117.392747
-43.447296	37.250889	119.101273	-15.803838	15.834878	114.746567	41.680454	7.4153	110.041344	37.995235	47.596214	114.477173	39.8378445	27.505757	112.2592585	-71.4455205	4.163999	117.2338755
-41.707115	37.492535	118.609474	-15.761892	15.601465	115.589127	42.404079	6.945789	112.403748	38.2827	47.282688	115.714706	40.3433895	27.1142385	114.059227	-71.8671735	4.0886915	117.119027
-40.510159	37.604889	118.330406	-15.712349	15.384522	116.185234	42.825333	6.774981	113.867661	38.526718	47.149391	116.473373	40.6760255	26.962186	115.170517	-72.1007235	3.806858	117.199951
-39.249359	37.681026	118.165955	-15.616341	15.121254	116.69371	43.205799	6.561226	115.130104	38.724873	47.007919	117.140236	40.965336	26.7845725	116.13517	-72.198018	3.4579355	117.25225
-37.89193	37.776123	118.076622	-15.594335	14.894509	117.105545	43.475739	6.30084	116.167473	38.851437	46.831615	117.675377	41.163588	26.5662275	116.921425	-72.352258	3.2227905	117.289665
-36.554039	37.914131	118.071602	-15.611927	14.69103	117.424347	43.603897	6.047963	116.997826	38.961983	46.655975	118.140244	41.28294	26.351969	117.569035	-72.506794	3.030091	117.279659
-35.183056	38.083687	118.091515	-15.660535	14.535739	117.692505	43.695415	5.780406	117.67688	39.057999	46.469086	118.598244	41.376707	26.124746	118.137562	-72.697777	2.946732	117.247448
-33.762314	38.301132	118.189552	-15.843968	14.475401	117.974403	43.764008	5.54644	118.294884	39.122639	46.312611	119.094719	41.4433235	25.9295255	118.6948015	-73.1312595	3.0212765	117.2540045
-31.634432	38.667824	118.379974	-15.942576	14.395971	118.25087	43.755383	5.354664	119.053795	39.178566	46.11121	119.922791	41.4669745	25.732937	119.488293	-73.3521265	3.059005	117.013447
-30.213816	38.965302	118.540489	-16.031254	14.403927	118.407715	43.742542	5.288567	119.558334	39.222561	46.051949	120.516953	41.4825515	25.670258	120.0376435	-73.5450595	3.137596	116.7777865
-28.778645	39.250885	118.82695	-15.973557	14.377851	118.521156	43.754131	5.246974	120.091042	39.25993	46.057655	121.194458	41.5070305	25.6523145	120.64275	-73.4541445	3.1033875	116.399562
-27.323845	39.574299	119.166527	-16.044147	14.455541	118.76873	43.795673	5.248856	120.73307	39.306179	46.151386	121.911385	41.550926	25.700121	121.3222275	-73.63922	3.210961	116.2152325
-25.90048	39.925663	119.591614	-16.111967	14.581344	119.097649	43.854885	5.334582	121.373596	39.389687	46.336388	122.670662	41.622286	25.835485	122.022129	-73.84622	3.327203	116.173169
-24.464447	40.270046	120.086792	-16.170153	14.726433	119.482277	43.917282	5.425529	121.922668	39.422852	46.468258	123.373177	41.670067	25.9468935	122.6479225	-74.010373	3.5059725	116.3166315
-23.036407	40.618889	120.535446	-16.232086	14.879415	119.839478	43.967552	5.472664	122.440598	39.421421	46.57539	123.879242	41.6944865	26.024027	123.15992	-74.1586585	3.734803	116.519036
-20.928558	41.120644	121.193611	-16.294613	15.048553	120.337502	44.06287	5.602127	122.970291	39.448338	46.732113	124.646019	41.755604	26.16712	123.808155	-74.34483	3.929986	116.866849
-19.533482	41.411228	121.551346	-16.334003	15.086958	120.610985	44.110073	5.56112	123.405861	39.452915	46.748962	125.048325	41.781494	26.155041	124.227093	-74.4495	4.018875	116.994877
-18.176161	41.680725	121.905914	-16.411739	15.081641	120.879219	44.185986	5.52995	123.801407	39.47897	46.767551	125.500595	41.832478	26.1487505	124.651001	-74.655956	4.0145315	117.107437
-16.851416	41.943256	122.243095	-16.498884	15.049637	121.102692	44.223118	5.420678	124.17691	39.462395	46.695225	125.938507	41.8427565	26.0579515	125.0577085	-74.8405245	4.0413225	117.1476755
-15.546107	42.183773	122.528313	-16.605606	14.998966	121.303978	44.189583	5.284878	124.659813	39.429428	46.63636	126.265213	41.8095055	25.960619	125.462513	-75.0207175	4.037313	117.145443
-14.263186	42.425583	122.765289	-16.734972	14.953415	121.479103	44.166508	5.205235	125.038544	39.400066	46.593719	126.644112	41.783287	25.899477	125.841328	-75.253231	4.007353	117.116878
-13.057385	42.676552	123.020508	-16.869251	14.948787	121.58799	44.1423	5.056596	125.479172	39.344795	46.526588	126.979637	41.7435475	25.791592	126.2294045	-75.4820495	4.105982	116.9465755
-11.080233	42.937809	123.291138	-17.023083	14.99149	121.730682	44.157608	4.941635	126.145721	39.356018	46.503769	127.5401	41.756813	25.722702	126.8429105	-75.802979	4.260278	116.6184535
-9.879673	43.128483	123.50119	-17.071268	15.068398	121.760368	44.211788	4.88766	126.600578	39.419949	46.51152	128.049347	41.8158685	25.69959	127.3249625	-75.9584045	4.437206	116.1957735
-8.792445	43.378525	123.962845	-17.09499	15.190056	121.737183	44.597401	4.691072	126.943649	39.530602	46.553791	128.672455	42.0640015	25.6224315	127.808052	-76.2539815	4.7576805	115.666314
-7.761019	43.581955	124.416771	-17.111555	15.373938	121.698105	44.638958	4.68134	127.311478	39.63982	46.558044	129.387009	42.139389	25.619692	128.3492435	-76.362499	5.128184	115.0469665
-6.773196	43.770454	124.888718	-16.843636	15.443913	121.484161	44.628712	4.641967	127.582405	39.74699	46.565323	130.014404	42.187851	25.603645	128.7984045	-75.875123	5.284181	114.1699175
-5.840403	43.908661	125.40451	-16.811317	15.691772	121.424423	44.591862	4.641397	127.770218	40.220268	46.473911	130.501694	42.406065	25.557654	129.135956	-76.028699	5.82589	113.71289
-4.917561	43.992466	125.842163	-17.137712	16.186474	121.563423	44.615219	4.717177	127.86882	40.350868	46.496288	131.084229	42.4830435	25.6067325	129.4765245	-76.7584675	6.7662155	113.6503215
-3.746722	44.054733	126.558182	-16.999744	16.570578	121.625969	44.755497	4.886052	128.041107	40.522102	46.600262	131.720795	42.6387995	25.743157	129.880951	-76.6382875	7.397999	113.370987
-3.019612	44.00927	126.811584	-16.918022	16.81604	121.729088	44.836559	5.113357	128.065353	40.613033	46.72366	131.964157	42.724796	25.9185085	130.014755	-76.56084	7.7135715	113.443421
-2.334834	43.909351	126.877251	-16.852409	16.997095	121.831558	44.886814	5.253731	128.076645	40.665379	46.77565	131.957657	42.7760965	26.0146905	130.017151	-76.4809145	7.9794995	113.645965
-1.71564	43.687027	126.816559	-16.789562	17.09812	121.886276	44.954334	5.364131	128.035278	40.751163	46.833111	131.789917	42.8527485	26.098621	129.9125975	-76.4318725	8.097619	113.8599545
-1.14058	43.378059	126.606621	-16.718594	17.11561	121.880569	44.958401	5.436873	127.953293	40.798782	46.797607	131.602554	42.8785915	26.11724	129.7779235	-76.3157795	8.11398	113.9832145
-0.630058	43.020126	126.379288	-16.682716	17.071707	121.830559	44.994991	5.379702	127.930534	40.84021	46.690121	131.384201	42.9176005	26.0349115	129.6573675	-76.2830325	8.1085025	114.0037505
-0.177296	42.590561	126.180145	-16.699585	16.979664	121.725288	44.990944	5.25774	127.914474	40.863564	46.528362	131.170883	42.927254	25.893051	129.5426785	-76.326424	8.066277	113.9078975
0.4114	41.786022	125.75164	-16.859787	16.856928	121.540642	44.881596	5.017529	127.791367	40.769283	46.234188	130.776428	42.8254395	25.6258585	129.2838975	-76.5450135	8.0879975	113.7973865
0.757911	41.181389	125.351509	-16.986021	16.791609	121.419991	44.752876	4.881206	127.669212	40.670506	46.086807	130.43718	42.711691	25.4840065	129.053196	-76.683733	8.0992115	113.786786
0.95943	40.573589	125.034439	-17.108351	16.788177	121.340714	44.619328	4.793365	127.576851	40.594723	45.977909	130.093719	42.6070255	25.385637	128.835285	-76.8237275	8.190717	113.846143
1.184644	39.883499	124.697861	-17.181648	16.828449	121.332642	44.483097	4.741369	127.561256	40.243225	46.011906	129.870499	42.363161	25.3766375	128.7158775	-76.726457	8.2802605	113.9494065
1.474014	39.17017	124.31852	-17.238373	16.896358	121.42363	44.433666	4.69073	127.589348	40.26371	45.949776	129.574493	42.348688	25.320253	128.5819205	-76.825434	8.472463	114.2653395
1.648839	38.375195	124.14296	-17.174404	16.892933	121.572517	44.424316	4.625007	127.687775	40.322533	45.886471	129.333084	42.3734245	25.255739	128.5104295	-76.7222325	8.530127	114.6346045
1.466522	37.668736	124.17923	-17.064077	16.868172	121.670059	44.424294	4.568358	127.789627	40.418583	45.823666	129.153595	42.4214385	25.196012	128.471611	-76.5495925	8.540332	114.868507
1.591185	36.324562	124.126541	-16.996143	16.716658	121.802864	44.432076	4.411651	127.819717	40.498951	45.645435	129.013107	42.4655135	25.028543	128.416412	-76.4577995	8.404773	115.189316
1.632476	35.364502	124.11367	-16.981497	16.538494	121.839478	44.381462	4.287092	127.742973	40.508297	45.491295	128.951859	42.4448795	24.8891935	128.347416	-76.4078735	8.1877945	115.33154
1.638456	34.400742	124.091316	-17.014568	16.355251	121.874847	44.284157	4.158209	127.490486	40.462559	45.327126	128.885696	42.373358	24.7426675	128.188091	-76.402494	7.9678345	115.561603
1.702959	33.321373	124.007416	-17.120964	16.202568	121.875038	44.13377	4.068188	126.984299	40.351654	45.208393	128.677338	42.242712	24.6382905	127.8308185	-76.48464	7.7668455	115.9192575
1.584161	32.311993	123.811279	-17.287432	16.093367	121.73468	43.516964	4.241267	126.373604	40.090828	45.144794	128.205795	41.803896	24.6930305	127.2896995	-76.37876	7.4937035	116.1796605
1.542425	31.273285	123.244682	-17.506506	16.04291	121.401932	43.107735	4.261806	125.378418	39.776039	45.142281	127.457634	41.441887	24.7020435	126.418026	-76.454899	7.3837765	116.385838
1.475574	30.211166	122.503746	-17.733982	16.031286	120.94735	42.751648	4.274304	124.206673	39.503101	45.158802	126.543388	41.1273745	24.716553	125.3750305	-76.5953385	7.346019	116.5196695
1.397755	28.545109	121.226517	-17.97501	16.028507	120.064941	42.29937	4.215839	122.476959	39.10577	45.173645	124.998108	40.70257	24.694742	123.7375335	-76.65259	7.362272	116.3923485
1.403916	27.387419	120.248779	-18.073046	16.027018	119.405388	42.037453	4.191412	121.300339	38.91835	45.145149	123.962746	40.4779015	24.6682805	122.6315425	-76.6239935	7.3857555	116.1792335
1.448347	26.170322	119.273315	-18.133385	16.035702	118.72377	41.859818	4.130497	120.344604	38.789326	45.111729	122.897766	40.324572	24.621113	121.621185	-76.591342	7.450291	115.826355
1.54552	24.928408	118.431877	-18.108253	16.002659	118.122391	41.755962	4.106502	119.573914	38.757271	45.036713	122.072472	40.2566165	24.5716075	120.823193	-76.4731225	7.4337105	115.421589
1.721105	23.593544	117.844543	-18.04393	15.944402	117.645966	41.799553	3.991773	119.203484	38.857548	44.919212	121.508011	40.3285505	24.4554925	120.3557475	-76.4164105	7.4333115	114.9361845
1.977999	22.204073	117.526161	-17.897194	15.856874	117.379021	41.985935	3.814168	119.26384	39.06041	44.785782	121.267685	40.5231725	24.299975	120.2657625	-76.3175605	7.413773	114.4922795
2.232822	20.776327	117.521706	-17.825321	15.79729	117.441032	42.270184	3.650255	119.605301	39.375111	44.65736	121.346008	40.8226475	24.1538075	120.4756545	-76.4732895	7.4407725	114.4064095
2.703011	18.557831	117.902863	-17.492413	15.632629	117.787361	42.758728	3.432461	120.385086	39.857521	44.509037	121.8871	41.3081245	23.970749	121.136093	-76.2929505	7.294509	114.438629
3.071421	17.040239	118.270279	-17.118504	15.456245	118.093552	43.08313	3.315254	121.0186	40.169247	44.448978	122.411026	41.6261885	23.882116	121.714813	-75.8631965	7.030374	114.472291
3.456067	15.49089	118.680038	-16.87995	15.345657	118.513016	43.406033	3.209873	121.663795	40.477818	44.38916	122.990128	41.9419255	23.7995165	122.3269615	-75.7018255	6.8917975	114.6990705
3.843402	13.918432	119.076599	-16.67338	15.251383	118.887054	43.703415	3.121907	122.260193	40.696766	44.316147	123.509125	42.2000905	23.719027	122.884659	-75.5468505	6.783739	114.889449
4.266484	12.328631	119.300476	-16.627638	15.265545	119.206474	43.928192	3.075774	122.761574	40.842342	44.225346	123.897377	42.385267	23.65056	123.3294755	-75.640543	6.88053	115.0834725
4.624446	10.728322	119.433167	-16.478828	15.230775	119.360626	44.090851	3.041983	123.152374	40.972633	44.186584	124.144516	42.531742	23.6142835	123.648445	-75.489398	6.8472665	115.072807
4.991675	9.094313	119.523445	-16.358494	15.20514	119.42971	44.259136	2.951906	123.473022	41.067604	44.11446	124.239334	42.66337	23.533183	123.856178	-75.380358	6.877097	115.003242
5.521125	6.589675	119.56768	-16.186588	15.160501	119.39994	44.445152	2.763321	123.855797	41.217239	43.92379	124.069504	42.8311955	23.3435555	123.9626505	-75.2043715	6.9774465	114.8372295
5.863529	4.914515	119.719994	-16.049168	15.115505	119.363609	44.563789	2.575077	124.166641	41.322922	43.713932	123.806206	42.9433555	23.1445045	123.9864235	-75.0416915	7.0865055	114.7407945
6.232365	3.228049	119.934616	-15.760441	15.018683	119.285759	44.764763	2.300529	124.643562	41.497169	43.466961	123.631119	43.130966	22.883745	124.1373405	-74.651848	7.153621	114.4341775
6.534742	1.540867	120.40889	-15.511045	14.914742	119.329033	45.031536	1.998268	125.295959	41.738441	43.20554	123.502991	43.3849885	22.601904	124.399475	-74.4070785	7.22758	114.258591
6.836957	-0.13807	121.016647	-15.373967	14.794572	119.472412	45.349945	1.540659	126.107857	42.04097	42.855759	123.467445	43.6954575	22.198209	124.787651	-74.4433915	7.390935	114.157173
7.136043	-1.779697	121.609268	-15.05936	14.5139	119.595253	45.651096	1.053886	126.90873	42.389248	42.469353	123.526642	44.020172	21.7616195	125.217686	-74.138892	7.2661805	113.97282
7.357779	-3.37815	122.235779	-14.741569	14.188557	119.765106	46.25478	0.401617	127.563522	42.805038	42.055191	123.576889	44.529909	21.228404	125.5702055	-74.013047	7.14871	113.9600065
7.748806	-5.699557	122.988533	-14.204473	13.5988	119.985161	46.596722	-0.263815	128.45047	43.412529	41.401413	123.669174	45.0046255	20.568799	126.059822	-73.4135715	6.628801	113.9105
7.950195	-7.136574	123.380112	-13.88105	13.236207	120.064995	46.781574	-0.664955	128.901367	43.764347	40.982937	123.596748	45.2729605	20.158991	126.2490575	-73.0350605	6.313423	113.8809325
8.067677	-8.46426	123.795303	-13.591673	12.919514	120.082878	46.558041	-0.706664	129.350235	44.104816	40.654846	123.448204	45.3314285	19.974091	126.3992195	-72.5147745	5.864937	113.7665365
8.160046	-9.640738	124.217583	-13.375134	12.706296	120.048615	46.738686	-0.89567	129.664474	44.346863	40.359287	123.201263	45.5427745	19.7318085	126.4328685	-72.2930425	5.6807835	113.6643615
8.4294	-10.850118	124.652122	-12.816322	12.270005	119.806015	46.888687	-0.972921	129.939957	44.521286	40.137257	122.836014	45.7049865	19.582168	126.3879855	-71.3376305	4.957842	113.2240445
8.404392	-11.746816	125.126373	-12.912044	12.266648	119.82164	46.99353	-1.018588	130.114304	44.62875	39.991913	122.543907	45.81114	19.4866625	126.3291055	-71.635228	5.0466335	113.3141745
8.323109	-12.52963	125.465622	-12.632185	11.979692	119.674835	47.088013	-1.038251	130.305176	44.677715	39.874432	122.242264	45.882864	19.4180905	126.27372	-71.147234	4.5412935	113.07595
8.111441	-13.509986	125.67791	-12.580718	11.73908	119.503342	47.146587	-1.037013	130.315201	44.717495	39.799809	121.994865	45.932041	19.381398	126.155033	-71.093477	4.096762	112.851651
7.91741	-14.007828	125.602211	-12.739687	11.752269	119.455505	47.638268	-1.262811	130.078796	44.722103	39.78463	121.900269	46.1801855	19.2609095	125.9895325	-71.6595595	4.2436285	112.9214775
7.737093	-14.381046	125.34137	-12.678787	11.670863	119.362244	47.726009	-1.224341	129.899506	44.77821	39.855244	122.0019	46.2521095	19.3154515	125.950703	-71.6096835	4.0262745	112.773785
7.55047	-14.585662	124.962738	-12.55821	11.646931	119.288292	47.800869	-1.201906	129.737	44.841072	39.947266	122.216591	46.3209705	19.37268	125.9767955	-71.4373905	3.921182	112.5997885
7.276004	-14.65941	124.611366	-12.453374	11.704526	119.276939	47.882427	-1.126482	129.545151	44.952888	40.079777	122.471382	46.4176575	19.4766475	126.0082665	-71.3244055	3.9324045	112.5456115
6.937951	-14.676015	124.206421	-12.329694	11.827817	119.255051	47.987099	-1.035791	129.357254	45.069359	40.234867	122.806618	46.528229	19.599538	126.081936	-71.187617	4.056096	112.428166
6.285604	-14.438354	123.851334	-12.355347	12.095191	119.359924	48.111935	-0.914868	129.248306	45.182484	40.43816	123.192719	46.6472095	19.761646	126.2205125	-71.3579035	4.428736	112.4993355
5.679619	-14.27484	123.242798	-12.149021	12.430815	119.388199	48.310379	-0.680066	129.217453	45.402737	40.802395	123.85157	46.856558	20.0611645	126.5345115	-71.1546	4.8004655	112.2418865
4.844739	-13.870166	123.059464	-12.026093	12.664725	119.459358	48.409882	-0.544312	129.186401	45.525478	41.009567	124.318253	46.96768	20.2326275	126.752327	-71.019866	5.0968225	112.166389
4.123014	-13.473269	122.668304	-11.865476	12.838523	119.503403	48.483315	-0.452786	129.081299	45.672352	41.137447	124.732101	47.0778335	20.3423305	126.9067	-70.8087855	5.3347155	112.100106
3.34393	-13.07942	122.33287	-11.740858	13.012097	119.565079	48.479893	-0.423287	128.931381	45.795635	41.215836	125.121269	47.137764	20.3962745	127.026325	-70.61948	5.6279195	112.103833
2.438278	-12.676562	121.957886	-11.859443	13.254754	119.809639	48.434196	-0.393822	128.711182	45.872868	41.264503	125.469521	47.153532	20.4353405	127.0903515	-70.872418	6.0741675	112.5289265
1.488015	-12.252448	121.526337	-11.911418	13.442691	120.02951	48.36525	-0.330016	128.439667	45.920712	41.320198	125.754631	47.142981	20.495091	127.097149	-70.965817	6.390291	112.961871
0.469939	-11.829514	121.243217	-11.918903	13.572828	120.145691	48.290504	-0.244549	128.108841	45.930359	41.386593	125.955246	47.1104315	20.571022	127.0320435	-70.9482375	6.574634	113.2593385
-1.176319	-11.086306	120.67263	-11.999263	13.776016	120.289734	47.768322	0.13984	127.412621	45.843117	41.423622	125.840912	46.8057195	20.781731	126.6267665	-70.8042455	6.770301	113.9527015
-2.365346	-10.637907	120.179306	-12.049653	13.882925	120.262321	47.58786	0.26526	126.570305	45.72636	41.418686	125.363197	46.65711	20.841973	125.966751	-70.756416	6.923877	114.557891
-3.610516	-10.177471	119.744064	-12.04193	13.935928	120.065353	47.373188	0.438939	125.476288	45.621902	41.435757	124.612167	46.497545	20.937348	125.0442275	-70.581405	6.934508	115.0864785
-4.852478	-9.712	119.176064	-12.081687	13.975976	119.705544	47.127216	0.492648	124.184647	45.480305	41.457451	123.486412	46.3037605	20.9750495	123.8355295	-70.4671345	6.9769025	115.5755585
-6.108098	-9.287866	118.475876	-12.143852	14.011309	119.099983	46.916153	0.48643	122.620377	45.227097	41.49229	122.062851	46.071625	20.98936	122.341614	-70.359329	7.033258	115.858352
-7.430904	-8.855382	117.605659	-12.23547	14.031795	118.300644	46.61002	0.591499	120.777367	44.86964	41.516136	120.448662	45.73983	21.0538175	120.6130145	-70.21077	7.0097725	115.9882735
-8.639394	-8.48583	116.745033	-12.323403	14.051808	117.382828	46.227116	0.646701	119.21418	44.494308	41.578278	118.70047	45.360712	21.1124895	118.957325	-70.007518	6.9911265	115.808331
-10.42187	-7.933803	115.638802	-12.489493	14.146866	116.1091	45.80809	0.905705	117.146111	43.930946	41.710766	116.76458	44.869518	21.3082355	116.9553455	-69.848504	6.9854965	115.2628545
-11.649192	-7.576252	115.073456	-12.615549	14.222722	115.45929	45.531437	0.989313	116.301979	43.574261	41.739876	115.727982	44.552849	21.3645945	116.0149805	-69.783947	7.0808495	114.9035995
-12.80134	-7.226124	114.857224	-12.734684	14.295761	115.084969	45.261227	1.10011	115.722084	43.311829	41.722698	115.171875	44.286528	21.411404	115.4469795	-69.755896	7.180118	114.7229585
-13.865055	-6.876844	114.78212	-12.826024	14.304739	114.979553	45.127094	1.085073	115.49218	43.174397	41.663437	114.951447	44.1507455	21.374255	115.2218135	-69.8027935	7.235223	114.7372925
-14.924913	-6.528799	114.936539	-12.902649	14.303647	115.104935	45.083176	0.976418	115.587006	43.152256	41.569759	115.053368	44.117716	21.2730885	115.320187	-69.923014	7.3342055	114.889683
-15.915747	-6.217785	115.134285	-12.934959	14.282201	115.365753	45.065853	0.885625	115.800308	43.162205	41.496479	115.331886	44.114029	21.191052	115.566097	-69.983947	7.37335	115.165409
-16.928005	-5.890864	115.40313	-12.928642	14.229192	115.639343	45.043926	0.825161	115.933701	43.192921	41.431923	115.582214	44.1184235	21.128542	115.7579575	-69.9757075	7.329842	115.5207285
-18.202965	-5.397461	115.596878	-12.888105	14.152691	115.920952	45.03363	0.769065	115.961052	43.233849	41.382553	115.881638	44.1337395	21.075809	115.921345	-69.9099495	7.229573	115.920559
-19.044712	-5.0843	115.607628	-12.862915	14.118793	115.98983	45.066048	0.747193	115.913879	43.260265	41.362648	116.028069	44.1631565	21.0549205	115.970974	-69.8889865	7.1826655	116.008686
-19.854046	-4.783616	115.457466	-12.820546	14.100711	115.972221	45.063255	0.740484	115.858337	43.2994	41.352573	116.260872	44.1813275	21.0465285	116.0596045	-69.8224195	7.1548935	115.8848375
-20.715254	-4.499078	115.303268	-12.789488	14.078909	115.929321	45.068363	0.725365	115.877136	43.382847	41.335419	116.572441	44.225605	21.030392	116.2247885	-69.804581	7.127426	115.6338535
-21.445248	-4.19364	115.045235	-12.805365	14.07511	115.852631	45.116009	0.663942	115.951393	43.45911	41.301556	116.970802	44.2875595	20.982749	116.4610975	-69.8982895	7.167471	115.2441645
-22.151423	-3.952709	114.739136	-12.823774	14.096667	115.790054	45.077782	0.639642	116.092598	43.506516	41.28635	117.543175	44.292149	20.962996	116.8178865	-69.939697	7.230338	114.7622215
-22.834642	-3.74858	114.49736	-12.896204	14.156461	115.810333	45.05682	0.678052	116.359863	43.607368	41.331924	118.128166	44.332094	21.004988	117.2440145	-70.124502	7.307934	114.3766515
-23.828527	-3.446391	114.18985	-13.014367	14.320353	115.887558	45.006741	0.794066	116.657951	43.606575	41.445461	119.034027	44.306658	21.1197635	117.845989	-70.335392	7.5209425	113.929127
-24.555639	-3.302601	113.984001	-13.105213	14.469929	115.940536	44.905979	0.90224	116.747284	43.611233	41.528366	119.512665	44.258606	21.215303	118.1299745	-70.469032	7.724555	113.7510975
-25.16951	-3.19806	113.696465	-13.188812	14.59585	115.901123	44.846493	0.968333	116.81662	43.637196	41.606522	119.924095	44.2418445	21.2874275	118.3703575	-70.6194685	7.9042725	113.4318885
-25.735035	-3.15198	113.348518	-13.24106	14.730265	115.779266	44.828686	0.998638	116.837868	43.641289	41.646038	120.235359	44.2349875	21.322338	118.5366135	-70.7171075	8.138192	113.0219185
-26.289532	-3.227778	112.924782	-13.313374	14.856586	115.566299	44.732933	1.060293	116.871071	43.636806	41.698948	120.381142	44.1848695	21.3796205	118.6261065	-70.8116175	8.3335515	112.5064915
-26.82774	-3.348267	112.566505	-13.405578	14.972533	115.301323	44.621624	1.169979	116.916451	43.610798	41.792809	120.24913	44.116211	21.481394	118.5827905	-70.927367	8.463672	112.0198555
-27.302296	-3.596154	112.368729	-13.516479	15.14921	114.981056	44.505669	1.308186	116.907372	43.474617	41.92083	119.808044	43.990143	21.614508	118.357708	-71.023101	8.683912	111.604404
-28.036694	-4.111735	112.364838	-13.716084	15.406704	114.429977	44.286011	1.54288	116.846619	43.142708	42.118637	118.539642	43.7143595	21.8307585	117.6931305	-71.1465275	8.9826495	111.1668235
-28.460371	-4.568107	112.500671	-13.840034	15.511422	114.02298	44.147835	1.638297	116.78698	42.897358	42.225128	117.464157	43.5225965	21.9317125	117.1255685	-71.2026645	9.0911315	110.9203915
-28.90395	-5.072964	112.703979	-13.956144	15.525183	113.61734	43.969021	1.681063	116.754593	42.638432	42.279144	116.459572	43.3037265	21.9801035	116.6070825	-71.2160145	9.0702625	110.6275975
-29.31241	-5.592166	112.904671	-14.123973	15.447727	113.271843	43.824936	1.613866	116.759109	42.409401	42.335274	115.611397	43.1171685	21.97457	116.185253	-71.3651145	8.920884	110.358433
-29.686457	-6.087186	113.049438	-14.315682	15.272593	113.025917	43.645233	1.483857	116.828362	42.209156	42.285484	114.912857	42.9271945	21.8846705	115.8706095	-71.5585585	8.6605155	110.1812245
-30.082167	-6.518144	113.151375	-14.52812	15.048149	112.852272	43.428246	1.302994	116.818497	41.947273	42.09536	114.436172	42.6877595	21.699177	115.6273345	-71.7439995	8.397121	110.0772095
-30.44532	-6.902696	113.247208	-14.792815	14.825557	112.750458	43.135132	1.11145	116.738091	41.685642	41.902657	113.991867	42.410387	21.5070535	115.364979	-71.996017	8.1440605	110.135937
-30.947702	-7.323035	113.368416	-15.20662	14.606275	112.622818	42.626518	0.950779	116.410553	41.237564	41.712273	113.403442	41.932041	21.331526	114.9069975	-72.345281	7.881024	110.3386385
-31.249718	-7.495636	113.408089	-15.486753	14.574417	112.496269	42.277943	0.916683	116.176437	40.928131	41.643677	113.018272	41.603037	21.28018	114.5973545	-72.576543	7.868654	110.3951835
-31.537094	-7.584774	113.396919	-15.755688	14.615315	112.326851	41.964279	0.926285	116.004684	40.629936	41.628761	112.619675	41.2971075	21.277523	114.3121795	-72.8084835	7.953107	110.3415225
-31.784269	-7.596661	113.362335	-16.012999	14.719069	112.133316	41.695972	0.97904	115.802361	40.340675	41.665173	112.33802	41.0183235	21.3221065	114.0701905	-73.0443215	8.1160315	110.1964415
-32.013279	-7.537643	113.278427	-16.235744	14.825656	111.949905	41.421787	1.028883	115.668282	40.107994	41.719948	112.05603	40.7648905	21.3744155	113.862156	-73.2363785	8.2768965	110.037654
-32.241543	-7.417878	113.157333	-16.421049	14.908884	111.776878	41.187035	1.053075	115.532982	39.907448	41.755341	111.807167	40.5472415	21.404208	113.6700745	-73.3893395	8.41356	109.8836815
-32.426178	-7.237739	113.026466	-16.560345	14.955878	111.644852	40.997078	1.053458	115.361176	39.754219	41.772015	111.713341	40.3756485	21.4127365	113.5372585	-73.4963385	8.4990195	109.7524455
-32.648323	-6.870955	112.798241	-16.724344	14.93881	111.561035	40.75135	1.007918	115.241287	39.594807	41.775009	111.668015	40.1730785	21.3914635	113.454651	-73.6217665	8.4861565	109.667419
-32.732254	-6.544405	112.696793	-16.825611	14.911215	111.547455	40.613155	0.969153	115.139977	39.505177	41.766739	111.75605	40.059166	21.367946	113.4480135	-73.710388	8.454484	109.6468965
-32.787704	-6.124543	112.611664	-16.943295	14.895107	111.573135	40.488003	0.940444	115.055717	39.408867	41.779747	111.79644	39.948435	21.3600955	113.4260785	-73.835025	8.4301185	109.7201915
-32.845539	-5.597274	112.544594	-17.055679	14.911452	111.588943	40.347778	0.949423	114.991745	39.289135	41.807995	111.784447	39.8184565	21.378709	113.388096	-73.9298145	8.444195	109.78979
-32.863811	-4.989026	112.495895	-17.171305	14.967348	111.585365	40.211769	0.988646	114.939262	39.158867	41.845451	111.769806	39.685318	21.4170485	113.354534	-74.027928	8.5176475	109.816196
-32.840839	-4.2659	112.412796	-17.281311	15.020498	111.56218	40.122684	1.046936	114.928177	39.023834	41.917084	111.724579	39.573259	21.48201	113.326378	-74.135881	8.558986	109.797982
-32.795082	-3.520598	112.317261	-17.385632	15.070987	111.485222	40.041065	1.121054	114.941704	38.891827	41.980152	111.680305	39.466446	21.550603	113.3110045	-74.23771	8.591371	109.6594395
-32.682991	-2.325735	112.017609	-17.50791	15.100961	111.301064	39.958801	1.177691	114.949081	38.738049	42.054131	111.612144	39.348425	21.615911	113.2806125	-74.364245	8.586011	109.3215155
-32.537415	-1.462372	111.75209	-17.567368	15.084386	111.131195	39.930527	1.163656	114.91275	38.651199	42.058159	111.604942	39.290863	21.6109075	113.258846	-74.425599	8.5578645	109.003544
-32.380676	-0.519104	111.415863	-17.595268	15.048594	110.964737	39.87674	1.095369	114.888023	38.621277	42.007278	111.694946	39.2490085	21.5513235	113.2914845	-74.4395445	8.5458645	108.6379895
-32.188477	0.503669	111.027145	-17.559456	14.981821	110.81414	39.871788	0.967289	114.970184	38.666935	41.915848	112.028328	39.2693615	21.4415685	113.499256	-74.3882735	8.5220735	108.129024
-31.991274	1.567169	110.610596	-17.499615	14.913887	110.731003	39.8699	0.751571	115.261757	38.808613	41.797123	112.655029	39.3392565	21.274347	113.958393	-74.3384865	8.553427	107.503613
-31.720833	2.685647	110.209656	-17.400723	14.870577	110.71608	39.880154	0.568838	115.674362	39.071346	41.67556	113.427414	39.47575	21.122199	114.550888	-74.277196	8.618955	106.881272
-31.455439	3.896328	109.720314	-17.298344	14.875017	110.65947	39.92881	0.388152	116.051231	39.343624	41.556705	114.377716	39.636217	20.9724285	115.2144735	-74.232905	8.7776055	106.1044665
-31.055748	5.791037	108.910004	-17.127678	14.939077	110.430527	40.011658	0.253621	116.367172	39.708832	41.459423	115.688797	39.860245	20.856522	116.0279845	-74.115601	9.021632	104.8330695
-30.801201	7.045297	108.2631	-17.013395	15.030013	110.089302	40.070038	0.245318	116.338684	39.94717	41.496296	116.419426	40.008604	20.870807	116.379055	-74.035394	9.189219	103.799549
-30.564026	8.372388	107.628357	-16.90591	15.189862	109.717896	40.154335	0.316255	116.079239	40.085297	41.553898	116.937172	40.119816	20.9350765	116.5082055	-73.931636	9.4446475	102.9275865
-30.365133	9.704275	107.053864	-16.771313	15.382132	109.287346	40.204521	0.505102	115.788612	40.221336	41.696186	117.104492	40.2129285	21.100644	116.446552	-73.7555545	9.66362	102.12814
-30.180376	11.014874	106.588188	-16.651443	15.663486	108.874977	40.276207	0.799728	115.391396	40.312447	41.938969	117.128929	40.294327	21.3693485	116.2601625	-73.597213	9.9576235	101.4897915
-30.061686	12.238862	106.212952	-16.536404	15.988283	108.489861	40.382626	1.145541	115.010246	40.363483	42.240726	116.953621	40.3730545	21.6931335	115.9819335	-73.4458625	10.2834325	100.9977885
-29.964745	13.476501	105.882668	-16.444942	16.319746	108.142319	40.495579	1.477161	114.706398	40.402733	42.549118	116.600838	40.449156	22.0131395	115.653618	-73.33904	10.6263525	100.63102
-29.958496	15.331618	105.485138	-16.301138	16.79347	107.671127	40.670933	1.878403	114.205971	40.469692	43.009476	115.838799	40.5703125	22.4439395	115.022385	-73.1725885	11.1430005	100.319869
-29.945293	16.468546	105.312729	-16.186743	17.042244	107.388199	40.733543	2.071882	113.825951	40.514946	43.251957	115.212181	40.6242445	22.6619195	114.519066	-72.9977305	11.4225685	100.257332
-30.031389	17.53443	105.153526	-16.050177	17.220488	107.182739	40.78273	2.187072	113.454056	40.596466	43.378437	114.732567	40.689598	22.7827545	114.0933115	-72.789952	11.6582215	100.2721665
-30.096466	18.573139	105.136147	-15.91497	17.273628	107.115936	40.85342	2.162654	113.259338	40.736969	43.390579	114.422142	40.7951945	22.7766165	113.84074	-72.6251345	11.7706395	100.391132
-30.24824	19.653996	105.184196	-15.784891	17.251394	107.1717	40.98243	2.05591	113.229729	40.897484	43.341938	114.281441	40.939957	22.698924	113.755585	-72.509739	11.803864	100.587815
-30.372593	20.639866	105.343246	-15.659	17.19463	107.264053	41.090965	1.979671	113.25016	41.061718	43.292912	114.220306	41.0763415	22.6362915	113.735233	-72.3943415	11.7529685	100.792873
-30.599016	21.653509	105.393173	-15.523929	17.158773	107.335732	41.210522	1.931691	113.239143	41.206295	43.274765	114.132309	41.2084085	22.603228	113.685726	-72.2562665	11.714318	100.985738
-30.903316	23.154787	105.495598	-15.31993	17.148903	107.447708	41.425213	1.902459	113.204514	41.395596	43.258907	114.069305	41.4104045	22.580683	113.6369095	-72.0502645	11.717123	101.2585065
-31.15629	24.224524	105.565201	-15.169528	17.173935	107.519737	41.564663	1.880918	113.203751	41.559467	43.248894	114.018608	41.562065	22.564906	113.6111795	-71.901121	11.782964	101.4282945
-31.43642	25.259426	105.666901	-15.034178	17.235075	107.616997	41.686855	1.869885	113.207481	41.731506	43.247078	113.949539	41.7091805	22.5584815	113.57851	-71.7775365	11.9116685	101.655484
-31.727108	26.260468	105.759857	-14.907302	17.316133	107.728897	41.806557	1.865237	113.199249	41.902649	43.245499	113.898865	41.854603	22.555368	113.549057	-71.669207	12.076898	101.908737
-32.057003	27.310896	105.918076	-14.780664	17.414728	107.874069	41.930737	1.867777	113.176605	42.078094	43.247368	113.818466	42.0044155	22.5575725	113.4975355	-71.5657435	12.2718835	102.2506025
-32.435463	28.42944	106.135452	-14.682895	17.510458	108.058319	42.070786	1.841359	113.083282	42.236061	43.245956	113.737152	42.1534235	22.5436575	113.410217	-71.5192135	12.4772585	102.706421
-32.813183	29.485958	106.444717	-14.562811	17.586775	108.271469	42.157558	1.867286	112.993263	42.371006	43.25148	113.685081	42.264282	22.559383	113.339172	-71.389904	12.614167	103.203766
-33.385075	31.037643	107.072243	-14.417929	17.661139	108.711449	42.310074	1.872952	112.795433	42.570435	43.291485	113.575104	42.4402545	22.5822185	113.1852685	-71.2761125	12.7400595	104.2376295
-33.813881	32.148849	107.678162	-14.348364	17.68926	109.11747	42.352375	1.930687	112.681793	42.643173	43.336758	113.504204	42.497774	22.6337225	113.0929985	-71.194502	12.7447975	105.1419415
-34.212589	33.193333	108.490967	-14.275305	17.736233	109.66188	42.424286	2.007967	112.558723	42.698666	43.458946	113.427628	42.561476	22.7334565	112.9931755	-71.112086	12.7390095	106.3305845
-34.643806	34.259769	109.375175	-14.212423	17.793247	110.300125	42.499142	2.130463	112.433113	42.728664	43.638752	113.262733	42.613903	22.8846075	112.847923	-71.038749	12.7018865	107.752327
-34.984077	35.289722	110.314896	-14.157328	17.90313	110.906891	42.541615	2.314578	112.218964	42.732647	43.904705	112.957314	42.637131	23.1096415	112.588139	-70.951787	12.6966185	109.225643
-35.329697	36.412189	111.164047	-14.12256	18.019461	111.42968	42.559029	2.517767	111.805222	42.726013	44.299171	112.472443	42.642521	23.408469	112.1388325	-70.887641	12.630453	110.7205275
-35.624439	37.46825	112.002739	-14.077048	18.114632	111.781517	42.494453	2.711475	111.201164	42.723728	44.706406	111.717819	42.6090905	23.7089405	111.4594915	-70.7631865	12.5203235	112.1035425
-35.93486	39.059525	112.821815	-13.991371	18.208202	111.879707	42.345753	2.876921	109.757248	42.594799	45.10936	110.501495	42.470276	23.9931405	110.1293715	-70.453018	12.4232635	113.6300425
-36.021164	40.097225	113.228821	-13.97367	18.24918	111.684624	42.084213	3.047179	108.648811	42.444534	45.228977	109.836151	42.2643735	24.138078	109.242481	-70.2117135	12.360282	114.126767
-36.082962	41.169228	113.532806	-13.98243	18.29611	111.431442	41.837086	3.256332	107.742622	42.355057	45.349457	109.425484	42.0960715	24.3028945	108.584053	-70.0609315	12.2893255	114.278831
-36.03019	42.190788	113.859047	-14.027037	18.371973	111.233582	41.69907	3.455604	107.070457	42.250641	45.50251	109.271477	41.9748555	24.479057	108.170967	-70.0289295	12.264889	114.296197
-35.947697	43.133629	114.159073	-14.134307	18.518152	111.151421	41.538296	3.738858	106.606567	42.103939	45.72036	109.298943	41.8211175	24.729609	107.952755	-70.0897315	12.306695	114.350087
-35.724201	44.029625	114.521301	-14.274521	18.703899	111.196693	41.370792	4.090232	106.38102	41.946182	45.998478	109.44828	41.658487	25.044355	107.91465	-70.207529	12.363443	114.478736
-35.394318	44.916752	114.871552	-14.396938	18.928825	111.371819	41.286541	4.425805	106.384132	41.772354	46.289989	109.712349	41.5294475	25.357897	108.0482405	-70.3233235	12.499753	114.6953975
-34.644562	46.10482	115.526459	-14.57639	19.2493	111.814392	41.231388	4.894189	106.676224	41.57616	46.722481	110.182556	41.403774	25.808335	108.42939	-70.556554	12.690265	115.199394
