# Supplementary material for: How to jointly control a ball trajectory on a moving board: Methodological insights into Motor Learning and Rehabilitation
Source: PLoS One. 2025 Oct 15;20(10):e0334588. doi: 10.1371/journal.pone.0334588 (PMC12527165; doi:10.1371/journal.pone.0334588)
Supplement: S2 Data — (ZIP) [file pone.0334588.s002.zip › D11_011.csv]

Ball_X	Ball_Y	Ball_Z	BoardCentre_X	BoardCentre_Y	BoardCentre_Z	P1LeftHand_X	P1LeftHand_Y	P1LeftHand_Z	P1RightHand_X	P1RightHand_Y	P1RightHand_Z	P1MidHands_X	P1MidHands_Y	P1MidHands_Z	P2MidHands_X	P2MidHands_Y	P2MidHands_Z
-50.087799	32.935799	121.505035	-21.057549	11.850676	120.685089	41.040462	5.216211	120.050133	35.777149	43.284473	122.107765	38.4088055	24.250342	121.078949	-80.5239035	-0.54899	120.291229
-49.583073	33.063568	121.939156	-21.005939	11.833104	120.734261	41.060947	5.353785	119.943428	35.757305	43.370975	122.398033	38.409126	24.36238	121.1707305	-80.421004	-0.696172000000001	120.2977915
-49.071301	33.101437	122.379578	-20.936459	11.888245	120.821106	41.101475	5.520978	119.851723	35.76421	43.505936	122.676018	38.4328425	24.513457	121.2638705	-80.3057605	-0.736967	120.3783415
-48.524387	33.113731	122.749962	-20.892387	11.970297	120.910515	41.139652	5.712936	119.811157	35.778221	43.656055	122.883774	38.4589365	24.6844955	121.3474655	-80.2437105	-0.7439015	120.4735645
-47.943085	33.106293	122.984062	-20.820381	12.080957	121.001945	41.200336	5.917991	119.816254	35.792439	43.829369	123.000214	38.4963875	24.87368	121.408234	-80.1371495	-0.711766000000001	120.595656
-47.356682	33.050877	123.087837	-20.744705	12.215425	121.046272	41.258327	6.128428	119.816826	35.793987	44.001125	123.003708	38.526157	25.0647765	121.410267	-80.015567	-0.633926500000001	120.682277
-46.461754	32.839333	122.939285	-20.75835	12.446062	121.139107	41.326942	6.412846	119.781616	35.774414	44.262428	122.755264	38.550678	25.337637	121.26844	-80.067378	-0.445513000000002	121.009774
-45.847145	32.676552	122.697708	-20.631222	12.531538	121.054878	41.385361	6.57586	119.731773	35.732014	44.423138	122.413757	38.5586875	25.499499	121.072765	-79.8211315	-0.436423000000001	121.036991
-45.180599	32.459064	122.403633	-20.614954	12.627246	121.013512	41.409218	6.706837	119.696388	35.697662	44.570263	121.927223	38.55344	25.63855	120.8118055	-79.783348	-0.384058	121.2152185
-44.499992	32.153118	122.02523	-20.551556	12.721179	120.968178	41.427101	6.787747	119.714211	36.008904	44.531967	121.252884	38.7180025	25.659857	120.4835475	-79.8211145	-0.217499000000004	121.4528085
-43.757149	31.838545	121.593307	-20.492735	12.774742	120.948662	41.474758	6.82237	119.822708	35.724789	44.670589	120.87352	38.5997735	25.7464795	120.348114	-79.5852435	-0.1969955	121.54921
-42.994179	31.501997	121.180809	-20.417622	12.827201	120.963196	41.561844	6.795141	120.06987	35.782658	44.635147	120.446243	38.672251	25.715144	120.2580565	-79.507495	-0.0607420000000012	121.6683355
-42.236	31.171974	120.807144	-20.345585	12.841937	121.038544	41.664139	6.722034	120.41571	35.880173	44.540871	120.109726	38.772156	25.6314525	120.262718	-79.463326	0.0524214999999977	121.81437
-41.016621	30.689344	120.406761	-20.220724	12.811536	121.251404	41.791355	6.588233	121.115074	36.039879	44.338486	119.738686	38.915617	25.4633595	120.42688	-79.357065	0.159712499999998	122.075928
-40.179417	30.35708	120.215141	-20.13311	12.764655	121.431602	41.878986	6.490981	121.656075	36.192226	44.183113	119.647873	39.035606	25.337047	120.651974	-79.301826	0.192263000000001	122.21123
-39.261185	30.121513	120.085144	-20.030611	12.692586	121.63237	41.973251	6.383187	122.201874	36.347122	44.017776	119.647667	39.1601865	25.2004815	120.9247705	-79.2214085	0.184690500000002	122.3399695
-38.407379	29.925526	120.083191	-19.935951	12.609811	121.856216	42.079365	6.272577	122.634911	36.503803	43.887226	119.716003	39.291584	25.0799015	121.175457	-79.163486	0.139720500000003	122.536975
-37.569458	29.795313	120.145187	-19.838091	12.529085	122.057198	42.191536	6.15857	122.936142	36.630749	43.785679	119.765381	39.4111425	24.9721245	121.3507615	-79.0873245	0.0860455000000009	122.7636345
-36.704834	29.765493	120.256493	-19.755856	12.458521	122.230148	42.328823	6.084884	123.110138	36.743664	43.710354	119.842865	39.5362435	24.897619	121.4765015	-79.0479555	0.0194229999999962	122.9837945
-35.855587	29.808001	120.387924	-19.645945	12.402363	122.357513	42.454506	6.027841	123.190651	36.873951	43.661682	119.976364	39.6642285	24.8447615	121.5835075	-78.9561185	-0.0400355000000019	123.1315185
-34.520512	30.058796	120.561539	-19.473331	12.379965	122.43924	42.63364	6.005218	123.242973	37.071594	43.670723	120.20649	39.852617	24.8379705	121.7247315	-78.799279	-0.0780405000000002	123.1537485
-33.671539	30.330896	120.684937	-19.380571	12.416723	122.465767	42.726753	6.027501	123.238419	37.206123	43.717583	120.407654	39.966438	24.872542	121.8230365	-78.72758	-0.0390960000000007	123.1084975
-32.84906	30.647171	120.811844	-19.301744	12.488348	122.490776	42.828999	6.062015	123.207596	37.321777	43.796261	120.612701	40.075388	24.929138	121.9101485	-78.678876	0.0475579999999987	123.0714035
-32.011402	31.063614	120.948204	-19.24855	12.59177	122.495926	42.896824	6.124122	123.167351	37.424393	43.904457	120.818222	40.1606085	25.0142895	121.9927865	-78.6577085	0.1692505	122.9990655
-31.201565	31.522053	121.072372	-19.208103	12.703458	122.474838	42.977268	6.188674	123.037895	37.498146	44.02557	120.994423	40.237707	25.107122	122.016159	-78.653913	0.299793999999999	122.933517
-30.380037	32.043736	121.198929	-19.210667	12.814713	122.407784	43.061905	6.276842	122.774635	37.513611	44.163586	121.135307	40.287758	25.220214	121.954971	-78.709092	0.409211999999997	122.860597
-29.619425	32.612862	121.291222	-19.204613	12.931426	122.277763	43.022335	6.412973	122.535149	37.496056	44.307156	121.193062	40.2591955	25.3600645	121.8641055	-78.6684215	0.5027875	122.6914205
-28.47608	33.481289	121.344582	-19.2211	13.089204	122.036812	42.965191	6.622295	122.073212	37.483742	44.529854	121.293961	40.2244665	25.5760745	121.6835865	-78.6666665	0.6023335	122.3900375
-27.683062	34.113171	121.340454	-19.202	13.223939	121.855843	42.933475	6.751235	121.884537	37.483028	44.646324	121.39064	40.2082515	25.6987795	121.6375885	-78.6122515	0.749098499999999	122.0740975
-26.925186	34.768177	121.328499	-19.217386	13.402492	121.681801	42.897625	6.911512	121.750511	37.505756	44.811768	121.486794	40.2016905	25.86164	121.6186525	-78.6364625	0.943344	121.7449495
-26.210609	35.469131	121.316765	-19.248413	13.60192	121.495461	42.857059	7.061388	121.556686	37.507854	44.967876	121.57402	40.1824565	26.014632	121.565353	-78.6792825	1.189208	121.425569
-25.482121	36.150551	121.215378	-19.313318	13.819257	121.292702	42.779514	7.234384	121.390236	37.47776	45.130455	121.549461	40.128637	26.1824195	121.4698485	-78.755273	1.4560945	121.1155555
-24.785	36.827641	121.091141	-19.355333	14.023997	121.062386	42.684975	7.419931	121.174446	37.448345	45.313942	121.523605	40.06666	26.3669365	121.3490255	-78.777326	1.6810575	120.7757465
-24.079277	37.516464	120.995308	-19.393974	14.207411	120.867249	42.616356	7.570819	120.99556	37.40065	45.446457	121.498512	40.008503	26.508638	121.247036	-78.796451	1.906184	120.487462
-23.059319	38.510155	121.020233	-19.389591	14.400066	120.70507	42.580639	7.748739	120.794388	37.409241	45.620998	121.483803	39.99494	26.6848685	121.1390955	-78.774122	2.1152635	120.2710445
-22.368258	39.127903	121.11647	-19.368896	14.474423	120.686935	42.587204	7.85654	120.693062	37.407036	45.701466	121.506439	39.99712	26.779003	121.0997505	-78.734912	2.169843	120.2741195
-21.709867	39.708923	121.251404	-19.332954	14.5488	120.736351	42.592014	7.949131	120.643059	37.415489	45.798527	121.559784	40.0037515	26.873829	121.1014215	-78.6696595	2.223771	120.3712805
-21.058153	40.289238	121.433868	-19.331949	14.615099	120.826736	42.608288	8.055516	120.597664	37.419365	45.916542	121.625542	40.0138265	26.986029	121.111603	-78.6777245	2.244169	120.541869
-20.397524	40.842972	121.581009	-19.342941	14.718245	120.899651	42.614712	8.151856	120.511925	37.38306	46.034046	121.669266	39.998886	27.092951	121.0905955	-78.684768	2.343539	120.7087065
-19.779825	41.399403	121.734276	-19.406298	14.835748	120.922173	42.575554	8.281465	120.305763	37.320801	46.177471	121.676346	39.9481775	27.229468	120.9910545	-78.7607735	2.442028	120.8532915
-19.185295	41.949913	121.81617	-19.469315	14.992064	120.866478	42.509277	8.428471	120.00692	37.217102	46.318878	121.611893	39.8631895	27.3736745	120.8094065	-78.8018195	2.6104535	120.9235495
-18.276926	42.707336	121.744965	-19.62133	15.232663	120.590683	42.311962	8.634856	119.463768	37.015907	46.548588	121.30294	39.6639345	27.591722	120.383354	-78.9065945	2.873604	120.798012
-17.65793	43.21685	121.670219	-19.738111	15.410339	120.351601	42.111034	8.780287	119.017685	36.882343	46.664246	121.141541	39.4966885	27.7222665	120.079613	-78.9729105	3.0984115	120.623589
-17.024462	43.697861	121.577347	-19.856762	15.566988	120.103119	41.93351	8.869113	118.613091	36.794506	46.749043	120.919716	39.364008	27.809078	119.7664035	-79.077532	3.324898	120.4398345
-16.37949	44.145702	121.5345	-19.939184	15.725448	119.875374	41.774719	8.94571	118.28096	36.718887	46.799801	120.706894	39.246803	27.8727555	119.493927	-79.125171	3.5781405	120.256821
-15.767754	44.56633	121.435944	-20.005146	15.895624	119.659874	41.636852	9.026102	117.925499	36.664368	46.856983	120.530525	39.15061	27.9415425	119.228012	-79.160902	3.8497055	120.091736
-15.087459	44.930641	121.259521	-20.077385	16.074667	119.429413	41.51247	9.125819	117.624962	36.616013	46.948971	120.292473	39.0642415	28.037395	118.9587175	-79.2190115	4.111939	119.9001085
-14.43834	45.271854	121.047676	-20.111109	16.27434	119.199112	41.428429	9.24689	117.346107	36.600842	47.052677	120.111259	39.0146355	28.1497835	118.728683	-79.2368535	4.3988965	119.669541
-13.34589	45.691345	120.815681	-20.100924	16.534483	118.927361	41.410263	9.379126	117.091988	36.663364	47.161255	120.035896	39.0368135	28.2701905	118.563942	-79.2386615	4.7987755	119.29078
-12.566752	45.898205	120.790741	-20.080397	16.691288	118.861031	41.439404	9.421161	117.058311	36.767941	47.193687	120.195129	39.1036725	28.307424	118.62672	-79.2644665	5.075152	119.095342
-11.73229	46.03286	120.964668	-20.02327	16.797152	118.927803	41.487129	9.404103	117.12719	36.895416	47.189789	120.413551	39.1912725	28.296946	118.7703705	-79.2378125	5.297358	119.0852355
-10.909642	46.119629	121.261688	-19.993755	16.923216	119.071289	41.5284	9.368689	117.244049	36.993374	47.168594	120.674553	39.260887	28.2686415	118.959301	-79.248397	5.5777905	119.183277
-10.072732	46.123924	121.538033	-19.976679	16.982487	119.257286	41.582272	9.358142	117.463776	37.066597	47.152855	121.002411	39.3244345	28.2554985	119.2330935	-79.2777925	5.7094755	119.2814785
-9.268704	46.09391	121.871162	-19.94068	17.049383	119.435791	41.678196	9.346699	117.744461	37.169685	47.1385	121.403458	39.4239405	28.2425995	119.5739595	-79.3053005	5.8561665	119.2976225
-8.41328	45.994667	122.14489	-19.954212	17.136238	119.537033	41.754227	9.322557	118.036995	37.245361	47.116928	121.822655	39.499794	28.2197425	119.929825	-79.408218	6.0527335	119.144241
-6.971748	45.738766	122.304283	-19.983677	17.193317	119.560745	41.793304	9.234022	118.426094	37.361118	47.032784	122.295822	39.577211	28.133403	120.360958	-79.544565	6.253231	118.760532
-5.850008	45.390949	122.18956	-19.972467	17.252687	119.497726	41.803387	9.11377	118.551292	37.457447	46.952904	122.504135	39.630417	28.033337	120.5277135	-79.575351	6.472037	118.4677385
-4.911342	45.101341	122.041344	-19.991066	17.327789	119.33007	41.810822	8.993246	118.654213	37.548756	46.842323	122.63707	39.679789	27.9177845	120.6456415	-79.661921	6.7377935	118.0144985
-3.903691	44.774132	121.895828	-19.967159	17.397375	119.08667	41.832577	8.875838	118.762657	37.678123	46.74004	122.719383	39.75535	27.807939	120.74102	-79.689668	6.986811	117.43232
-3.026299	44.347023	121.700241	-19.922775	17.466579	118.786957	41.877476	8.759541	118.871841	37.801468	46.641235	122.817612	39.839472	27.700388	120.8447265	-79.685022	7.23277	116.7291875
-2.031666	43.858768	121.500587	-19.866611	17.547489	118.499969	41.936501	8.663762	119.030258	37.93227	46.552563	122.92395	39.9343855	27.6081625	120.977104	-79.6676075	7.4868155	116.022834
-1.110714	43.309059	121.431938	-19.76874	17.619627	118.328682	42.014755	8.584721	119.233093	38.095821	46.458744	123.059952	40.055288	27.5217325	121.1465225	-79.592768	7.7175215	115.5108415
0.480847	42.388233	121.323311	-19.590172	17.707148	118.294434	42.217266	8.425329	119.721519	38.391361	46.334179	123.381767	40.3043135	27.379754	121.551643	-79.4846575	8.034542	115.037225
1.353039	41.622421	121.477783	-19.473808	17.741709	118.41433	42.38015	8.291011	120.147552	38.623413	46.228477	123.620186	40.5017815	27.259744	121.883869	-79.4493975	8.223674	114.944791
2.282072	40.810196	121.652901	-19.310066	17.761002	118.571236	42.568253	8.159986	120.605698	38.857975	46.148998	123.850426	40.713114	27.154492	122.228062	-79.333246	8.367512	114.91441
3.197245	39.937531	121.758224	-19.14587	17.775631	118.729843	42.742844	8.046262	121.035683	39.098324	46.057686	124.075737	40.920584	27.051974	122.55571	-79.212324	8.499288	114.903976
4.296625	39.049377	121.719948	-18.982908	17.767311	118.86866	42.931736	7.923882	121.385574	39.329754	45.960773	124.234047	41.130745	26.9423275	122.8098105	-79.096561	8.5922945	114.9275095
5.084969	38.049828	121.787025	-18.811789	17.749718	118.95652	43.110619	7.776911	121.641884	39.55986	45.845924	124.318169	41.3352395	26.8114175	122.9800265	-78.9588175	8.68801850000001	114.9330135
5.964508	36.996666	121.761528	-18.653397	17.726139	118.971085	43.268921	7.61148	121.828781	39.784119	45.678284	124.348625	41.52652	26.644882	123.088703	-78.833314	8.807396	114.853467
7.3562	35.36491	121.522224	-18.393942	17.653297	118.867172	43.489124	7.335132	122.058937	40.089207	45.41256	124.414291	41.7891655	26.373846	123.236614	-78.5770495	8.932748	114.49773
7.866077	34.27354	121.564713	-18.264372	17.600233	118.758156	43.601135	7.147854	122.196602	40.267437	45.2286	124.485458	41.934286	26.188227	123.34103	-78.46303	9.012239	114.175282
8.667896	33.053158	121.45369	-18.131811	17.554491	118.625496	43.708595	6.945672	122.366058	40.444191	45.03717	124.570152	42.076393	25.991421	123.468105	-78.340015	9.11756099999999	113.782887
9.410581	31.798973	121.412529	-18.025299	17.503626	118.519188	43.791996	6.750813	122.536812	40.611179	44.857197	124.659904	42.2015875	25.804005	123.598358	-78.2521855	9.203247	113.440018
10.092709	30.527836	121.334145	-17.967331	17.483208	118.432602	43.849232	6.553776	122.681824	40.747921	44.672787	124.765694	42.2985765	25.6132815	123.723759	-78.2332385	9.3531345	113.141445
10.8003	29.119503	121.25206	-17.924665	17.47287	118.332031	43.886173	6.372017	122.831299	40.846893	44.491917	124.810455	42.366533	25.431967	123.820877	-78.215863	9.513773	112.843185
11.404884	27.724939	121.185349	-17.885172	17.449434	118.255165	43.892296	6.218362	122.949432	40.94754	44.355194	124.802101	42.419918	25.286778	123.8757665	-78.190262	9.61209	112.6345635
12.226988	25.562754	121.012917	-17.837448	17.428097	118.112183	43.913357	6.053687	123.080505	41.044052	44.188152	124.758568	42.4787045	25.1209195	123.9195365	-78.1536005	9.7352745	112.3048295
12.697695	24.110287	120.893707	-17.785465	17.402861	117.997063	43.964569	5.934936	123.179077	41.127811	44.098152	124.679672	42.54619	25.016544	123.9293745	-78.11712	9.789178	112.0647515
13.160059	22.609055	120.77066	-17.816124	17.411201	117.912819	44.04723	5.841314	123.266586	41.227142	44.011959	124.556053	42.637186	24.9266365	123.9113195	-78.269434	9.8957655	111.9143185
13.600375	21.006355	120.555878	-17.574636	17.282475	117.670265	44.148876	5.748443	123.284004	41.324337	43.930439	124.378441	42.7366065	24.839441	123.8312225	-77.8858785	9.725509	111.5093075
13.967638	19.448105	120.303581	-17.575981	17.242332	117.520508	44.262379	5.659832	123.252502	41.437237	43.842392	124.115395	42.849808	24.751112	123.6839485	-78.00177	9.733552	111.3570675
14.314683	17.86355	120.045364	-17.346235	17.085266	117.193794	44.36676	5.577411	123.21563	41.525249	43.746243	123.832634	42.9460045	24.661827	123.524132	-77.6384745	9.508705	110.863456
14.554352	16.190252	119.805672	-17.243567	16.974983	116.907166	44.463711	5.500967	123.15123	41.582088	43.648155	123.473862	43.0228995	24.574561	123.312546	-77.5100335	9.375405	110.501786
14.830754	13.745652	119.388725	-17.144058	16.813871	116.393188	44.578011	5.460091	123.008659	41.62014	43.562122	122.872498	43.0990755	24.5111065	122.9405785	-77.3871915	9.1166355	109.8457975
14.923252	12.128679	119.138397	-17.20175	16.7561	116.090096	44.658127	5.44785	122.851685	41.606243	43.533646	122.46492	43.132185	24.490748	122.6583025	-77.535685	9.021452	109.5218895
14.983819	10.489121	118.85881	-17.114779	16.622334	115.695175	44.744389	5.424037	122.572624	41.591393	43.496895	122.030678	43.167891	24.460466	122.301651	-77.397449	8.784202	109.088699
14.982208	8.866141	118.529274	-17.073103	16.516804	115.32357	44.800312	5.369516	122.252129	41.562935	43.431889	121.568596	43.1816235	24.4007025	121.9103625	-77.3278295	8.6329055	108.7367775
14.877447	7.232543	118.228363	-17.025402	16.37665	114.911316	44.823589	5.266974	121.890297	41.568588	43.336197	121.128639	43.1960885	24.3015855	121.509468	-77.2468925	8.4517145	108.313164
14.787565	5.598796	117.854668	-16.988987	16.20319	114.468063	44.86084	5.124689	121.444305	41.584297	43.189915	120.761467	43.2225685	24.157302	121.102886	-77.2005425	8.249078	107.83324
14.615899	4.003948	117.393234	-16.939405	16.021753	113.971863	44.865681	4.989787	121.07576	41.568329	43.043819	120.399155	43.217005	24.016803	120.7374575	-77.095815	8.026703	107.2062685
14.238798	1.581099	116.700218	-16.888689	15.783541	113.221657	44.794952	4.890026	120.493828	41.568111	42.910019	119.956825	43.1815315	23.9000225	120.2253265	-76.9589095	7.6670595	106.2179875
13.909772	0.002627	116.14846	-16.851339	15.658985	112.722031	44.780045	4.831228	120.059967	41.499977	42.849758	119.653915	43.140011	23.840493	119.856941	-76.842689	7.477477	105.587121
13.539274	-1.493082	115.554176	-16.821089	15.546767	112.22451	44.741756	4.798943	119.57309	41.435604	42.821701	119.311996	43.08868	23.810322	119.442543	-76.730858	7.283212	105.006477
13.089512	-3.09635	114.931335	-16.804283	15.451087	111.756729	44.688511	4.765596	118.99649	41.37674	42.808304	118.93512	43.0326255	23.78695	118.965805	-76.6411915	7.115224	104.547653
12.570182	-4.645437	114.249275	-16.784571	15.349765	111.34964	44.660179	4.703204	118.190453	41.303665	42.795914	118.328117	42.981922	23.749559	118.259285	-76.551064	6.949971	104.439995
12.002621	-6.178041	113.454689	-16.761589	15.291339	110.895729	44.598961	4.699304	117.218849	41.202534	42.782875	117.488228	42.9007475	23.7410895	117.3535385	-76.4239255	6.8415885	104.4379195
11.418085	-7.781016	112.479378	-16.690268	15.220402	110.387733	44.530334	4.722242	116.075607	41.123493	42.834297	116.455879	42.8269135	23.7782695	116.265743	-76.2074495	6.6625345	104.509723
10.434538	-10.104355	111.062683	-16.49971	15.102559	109.62043	44.503849	4.68893	114.296021	41.059921	42.853497	114.646057	42.781885	23.7712135	114.471039	-75.781305	6.4339045	104.769821
9.732022	-11.764513	110.329544	-16.330227	15.001887	109.141991	44.52169	4.604341	113.212273	41.081535	42.8489	113.403961	42.8016125	23.7266205	113.308117	-75.4620665	6.2771535	104.975865
8.971057	-13.321686	109.835876	-16.155197	14.897959	108.734917	44.567181	4.484958	112.228432	41.085636	42.786079	112.171761	42.8264085	23.6355185	112.2000965	-75.1368025	6.1603995	105.2697375
8.156185	-14.984448	109.615242	-16.042719	14.799192	108.429703	44.581448	4.388216	111.474014	41.092293	42.713623	111.002876	42.8368705	23.5509195	111.238445	-74.9223085	6.0474645	105.620961
7.33578	-16.626478	109.654739	-15.983406	14.687565	108.232918	44.595802	4.251533	110.984291	41.068218	42.582825	110.006401	42.83201	23.417179	110.495346	-74.798822	5.957951	105.97049
6.503898	-18.237158	109.940552	-15.983911	14.52112	108.101067	44.593819	4.065344	110.773193	41.036575	42.402603	109.256134	42.815197	23.2339735	110.0146635	-74.783019	5.8082665	106.1874705
5.858144	-20.035732	110.19487	-16.031799	14.326033	108.018997	44.561237	3.84097	110.696808	40.978893	42.183121	108.7173	42.770065	23.0120455	109.707054	-74.833663	5.6400205	106.33094
4.348647	-22.139357	111.104347	-16.196051	13.98304	107.992065	44.445526	3.481121	110.801826	40.820946	41.801357	108.161987	42.633236	22.641239	109.4819065	-75.025338	5.324841	106.5022235
3.477109	-23.681585	111.654961	-16.339304	13.729164	108.063683	44.346783	3.226049	110.968697	40.702351	41.547653	108.049644	42.524567	22.386851	109.5091705	-75.203175	5.071477	106.6181955
2.655463	-24.808491	112.295982	-16.498587	13.472235	108.214676	44.24424	2.995986	111.307037	40.591038	41.307198	108.135475	42.417639	22.151592	109.721256	-75.414813	4.792878	106.708096
1.974976	-24.291229	112.628807	-16.668425	13.233757	108.426727	44.156044	2.788686	111.759315	40.467247	41.12215	108.401001	42.3116455	21.955418	110.080158	-75.6484955	4.512096	106.773296
1.429984	-24.005011	112.798332	-16.852518	13.058835	108.672592	44.041153	2.656277	112.166656	40.321972	41.013954	108.67028	42.1815625	21.8351155	110.418468	-75.8865985	4.2825545	106.926716
0.455508	-23.227489	113.145027	-17.021658	12.963444	108.878448	43.920513	2.573004	112.552002	40.176495	40.930351	108.878349	42.048504	21.7516775	110.7151755	-76.09182	4.1752105	107.0417205
-0.379102	-22.585821	113.285194	-17.177998	12.896921	109.054039	43.803684	2.498587	112.879456	40.070923	40.857964	109.120049	41.9373035	21.6782755	110.9997525	-76.2932995	4.1155665	107.1083255
-1.661138	-21.412361	113.575958	-17.3848	12.834949	109.293159	43.659946	2.388639	113.403305	40.000458	40.724525	109.5448	41.830202	21.556582	111.4740525	-76.599802	4.113316	107.1122655
-2.529766	-20.527817	113.6408	-17.520367	12.807552	109.453651	43.592503	2.318294	113.699379	39.960529	40.686619	109.93782	41.776516	21.5024565	111.8185995	-76.81725	4.1126475	107.0887025
-3.428088	-19.576481	113.490524	-17.633455	12.806195	109.604439	43.509884	2.307177	113.936615	39.903767	40.701305	110.291985	41.7068255	21.504241	112.1143	-76.9737355	4.108149	107.094578
-4.341197	-18.538906	113.395454	-17.742367	12.811181	109.745216	43.443523	2.311223	114.101448	39.829288	40.734489	110.626671	41.6364055	21.522856	112.3640595	-77.1211395	4.099506	107.1263725
-5.272268	-17.39185	113.133667	-17.829201	12.789091	109.883881	43.372242	2.304666	114.164482	39.768211	40.775574	111.030838	41.5702265	21.54012	112.59766	-77.2286285	4.038062	107.170102
-6.244623	-16.223278	112.653389	-17.898474	12.719795	109.985924	43.328789	2.23862	114.252113	39.729561	40.778442	111.453163	41.529175	21.508531	112.852638	-77.326123	3.931059	107.11921
-7.232714	-14.975168	112.195862	-17.94688	12.654853	110.097717	43.294121	2.17893	114.243362	39.709488	40.780361	111.963379	41.5018045	21.4796455	113.1033705	-77.3955645	3.8300605	107.0920635
-8.81539	-13.026175	111.300407	-18.00013	12.565282	110.265373	43.195728	2.175112	114.097939	39.681137	40.834789	112.643112	41.4384325	21.5049505	113.3705255	-77.4386925	3.6256135	107.1602205
-9.876085	-11.637222	110.813477	-18.050714	12.581031	110.359764	43.14418	2.248018	113.91983	39.625443	40.899658	113.005325	41.3848115	21.573838	113.4625775	-77.4862395	3.588224	107.2569505
-10.994689	-10.176704	110.356316	-18.080757	12.640612	110.437561	43.093891	2.403535	113.726738	39.575619	41.020054	113.424454	41.334755	21.7117945	113.575596	-77.496269	3.5694295	107.299526
-12.171133	-8.764005	110.062111	-18.126627	12.748528	110.516396	43.097095	2.583284	113.690254	39.554131	41.165245	113.874374	41.325613	21.8742645	113.782314	-77.578867	3.6227915	107.250478
-13.316184	-7.292133	109.745316	-18.128635	12.871194	110.607277	43.130455	2.754762	113.671448	39.544426	41.302971	114.420746	41.3374405	22.0288665	114.046097	-77.5947105	3.7135215	107.168457
-14.546651	-5.85653	109.519913	-18.12528	13.002128	110.719597	43.136654	2.926945	113.634125	39.575985	41.442799	114.898064	41.3563195	22.184872	114.2660945	-77.6068795	3.819384	107.1730995
-15.720831	-4.456481	109.304634	-18.124752	13.127048	110.880196	43.158272	3.082649	113.517548	39.620884	41.560345	115.283012	41.389578	22.321497	114.40028	-77.639082	3.932599	107.360112
-17.574596	-2.375879	109.031631	-17.980627	13.206252	111.074615	43.214794	3.307997	113.220749	39.707802	41.703625	115.922569	41.461298	22.505811	114.571659	-77.422552	3.906693	107.577571
-18.833239	-1.059673	108.889183	-17.902777	13.250189	111.228523	43.2827	3.469678	113.10611	39.775246	41.801731	116.318764	41.528973	22.6357045	114.712437	-77.334527	3.8646735	107.744609
-20.145628	0.157983	108.801888	-17.855289	13.276831	111.37159	43.346851	3.634214	112.992752	39.80072	41.884827	116.685532	41.5737855	22.7595205	114.839142	-77.2843635	3.7941415	107.904038
-21.450975	1.280936	108.827637	-17.812082	13.324086	111.49987	43.391235	3.791697	112.847305	39.815151	41.972755	116.997086	41.603193	22.882226	114.9221955	-77.227357	3.765946	108.0775445
-22.767603	2.342494	108.846748	-17.787733	13.406207	111.566772	43.428154	3.947856	112.769272	39.832664	42.088799	117.136208	41.630409	23.0183275	114.95274	-77.205875	3.7940865	108.180804
-24.173855	3.300857	108.905327	-17.733019	13.527057	111.60463	43.484642	4.052289	112.718872	39.884232	42.162403	117.193565	41.684437	23.107346	114.9562185	-77.150475	3.946768	108.2530415
-25.520119	4.121604	109.055618	-17.664333	13.65287	111.657837	43.54665	4.105105	112.726021	39.972183	42.208134	117.167473	41.7594165	23.1566195	114.946747	-77.0880825	4.1491205	108.368927
-27.497232	5.094548	109.275528	-17.506681	13.803688	111.78669	43.673351	4.017119	112.845802	40.18404	42.1838	116.925522	41.9286955	23.1004595	114.885662	-76.9420575	4.5069165	108.687718
-28.858208	5.646873	109.503136	-17.455341	13.923327	111.972893	43.744175	3.885762	112.945343	40.351498	42.099972	116.704163	42.0478365	22.992867	114.824753	-76.9585185	4.853787	109.121033
-30.513685	6.24219	109.970116	-17.304771	13.895474	112.217155	43.831585	3.711076	113.053383	40.516525	41.983543	116.458336	42.174055	22.8473095	114.7558595	-76.783597	4.9436385	109.6784505
-31.960743	6.601755	110.561386	-17.18379	13.850848	112.613892	43.932076	3.507004	113.192688	40.683903	41.817802	116.306831	42.3079895	22.662403	114.7497595	-76.6755695	5.039293	110.4780245
-33.399506	6.888407	111.159042	-17.048771	13.755939	113.099579	44.030548	3.284935	113.353432	40.860954	41.626221	116.243446	42.445751	22.455578	114.798439	-76.543293	5.0563	111.400719
-34.874954	7.127286	111.853661	-16.929052	13.646272	113.644318	44.117046	3.053382	113.473579	41.030834	41.445168	116.14183	42.57394	22.249275	114.8077045	-76.432044	5.043269	112.4809315
-36.359627	7.305981	112.571426	-16.835297	13.578709	114.195656	44.173882	2.841836	113.443222	41.187763	41.278442	115.939415	42.6808225	22.060139	114.6913185	-76.3514165	5.097279	113.6999935
-38.543999	7.546794	113.50782	-16.574797	13.507075	114.755753	44.205585	2.57028	112.951233	41.361477	41.122566	115.151886	42.783531	21.846423	114.0515595	-75.933125	5.167727	115.4599465
-39.940937	7.643796	114.119812	-16.356291	13.505001	114.951073	44.222794	2.45802	112.284637	41.410301	41.089581	114.385895	42.8165475	21.7738005	113.335266	-75.5291295	5.2362015	116.56688
-41.302032	7.700241	114.580513	-16.118088	13.54204	115.012611	44.208576	2.393249	111.533066	41.532131	41.057152	113.715683	42.8703535	21.7252005	112.6243745	-75.1065295	5.3588795	117.4008475
-42.60619	7.756597	114.960228	-15.891557	13.580863	115.049812	44.273304	2.344925	111.047577	41.726685	40.998344	113.185028	42.9999945	21.6716345	112.1163025	-74.7831085	5.4900915	117.9833215
-43.85033	7.737777	115.286293	-15.65903	13.627254	115.143799	44.405128	2.310648	110.799934	41.953693	40.962181	113.031898	43.1794105	21.6364145	111.915916	-74.4974705	5.6180935	118.371682
-45.080978	7.725175	115.486488	-15.502383	13.690554	115.28978	44.533531	2.302735	110.72847	42.166355	40.984219	113.029587	43.349943	21.643477	111.8790285	-74.354709	5.737631	118.7005315
-46.25174	7.676526	115.82341	-15.39544	13.739096	115.439484	44.61742	2.336802	110.674301	42.274025	41.029816	113.041344	43.4457225	21.683309	111.8578225	-74.2366025	5.794883	119.0211455
-47.88364	7.470476	116.365753	-15.261501	13.813017	115.685501	44.685509	2.44473	110.570786	42.318256	41.142319	112.980988	43.5018825	21.7935245	111.775887	-74.0248845	5.8325095	119.595115
-48.90871	7.270413	116.715912	-15.183043	13.828321	115.895233	44.759293	2.511921	110.547783	42.326359	41.200554	112.935791	43.542826	21.8562375	111.741787	-73.908912	5.8004045	120.048679
-49.844238	7.00371	117.15715	-15.104197	13.814796	116.105827	44.832355	2.52937	110.519707	42.342712	41.23291	112.856819	43.5875335	21.88114	111.688263	-73.7959275	5.748452	120.523391
-50.732536	6.671729	117.551132	-15.021083	13.750905	116.28524	44.911854	2.49081	110.511765	42.358383	41.22187	112.6996	43.6351185	21.85634	111.6056825	-73.6772845	5.64547	120.9647975
-51.47263	6.31392	117.867256	-14.934251	13.680583	116.392349	44.996605	2.412346	110.490891	42.390614	41.16354	112.490036	43.6936095	21.787943	111.4904635	-73.5621115	5.573223	121.2942345
-52.200283	5.917233	118.053185	-14.856136	13.593514	116.424728	45.058094	2.28886	110.50222	42.441711	41.065445	112.249054	43.7499025	21.6771525	111.375637	-73.4621745	5.5098755	121.473819
-52.844948	5.487879	118.131149	-14.784767	13.508028	116.406654	45.138004	2.158217	110.543739	42.480618	40.954098	112.002197	43.809311	21.5561575	111.272968	-73.378845	5.4598985	121.54034
-53.693588	4.773342	118.233917	-14.726232	13.38545	116.355408	45.227268	2.015284	110.670197	42.509315	40.83057	111.704544	43.8682915	21.422927	111.1873705	-73.3207555	5.347973	121.5234455
-53.736019	4.550204	118.237709	-14.714308	13.329412	116.357758	45.278908	1.925256	110.848915	42.522942	40.756149	111.615501	43.900925	21.3407025	111.232208	-73.329541	5.3181215	121.483308
-53.409012	4.497253	118.209923	-14.729856	13.271552	116.421066	45.337856	1.854575	111.084511	42.522343	40.695938	111.609688	43.9300995	21.2752565	111.3470995	-73.3898115	5.2678475	121.4950325
-52.966927	4.445858	118.209549	-14.760208	13.202527	116.492973	45.345901	1.79329	111.28199	42.500832	40.657497	111.649384	43.9233665	21.2253935	111.465687	-73.4437825	5.1796605	121.520259
-52.447575	4.419687	118.231758	-14.819421	13.151838	116.575256	45.316067	1.759544	111.397125	42.453117	40.635117	111.669228	43.884592	21.1973305	111.5331765	-73.523434	5.1063455	121.6173355
-51.887043	4.404721	118.206406	-14.88368	13.108818	116.61515	45.257225	1.759678	111.443344	42.380123	40.63303	111.671951	43.818674	21.196354	111.5576475	-73.586034	5.021282	121.6726525
-51.27626	4.419374	118.174782	-14.951466	13.078538	116.61953	45.195763	1.770744	111.457207	42.312016	40.63261	111.703194	43.7538895	21.201677	111.5802005	-73.6568215	4.955399	121.6588595
-50.338779	4.476078	117.963501	-14.988783	13.03733	116.554832	45.151085	1.8164	111.572075	42.263912	40.650024	111.892632	43.7074985	21.233212	111.7323535	-73.6850645	4.841448	121.3773105
-49.61829	4.55764	117.737709	-15.049656	13.041057	116.515205	45.154438	1.846184	111.752281	42.279686	40.649517	112.188019	43.717062	21.2478505	111.97015	-73.816374	4.8342635	121.06026
-48.81546	4.65452	117.497192	-15.134935	13.063078	116.519096	45.161461	1.86154	112.05584	42.318741	40.63699	112.554405	43.740101	21.249265	112.3051225	-74.009971	4.876891	120.7330695
-47.963024	4.762356	117.271683	-15.323236	13.098823	116.643867	45.173599	1.847129	112.4925	42.35577	40.617474	112.966476	43.7646845	21.2323015	112.729488	-74.4111565	4.9653445	120.558246
-47.112686	4.888546	117.201683	-15.427762	13.120465	116.769112	45.20649	1.821005	113.058914	42.388245	40.568336	113.375679	43.7973675	21.1946705	113.2172965	-74.6528915	5.0462595	120.3209275
-46.246899	5.035038	117.102158	-15.463793	13.099703	116.868866	45.2397	1.816072	113.709152	42.411388	40.523544	113.750198	43.825544	21.169808	113.729675	-74.75313	5.029598	120.008057
-45.318043	5.215213	116.983398	-15.492227	13.108045	116.935219	45.282578	1.817894	114.407707	42.436905	40.456261	114.157089	43.8597415	21.1370775	114.282398	-74.8441955	5.0790125	119.58804
-43.824596	5.532092	116.737762	-15.738073	13.213224	117.056145	45.327427	1.792772	115.425789	42.503311	40.374298	114.642845	43.915369	21.083535	115.034317	-75.391515	5.342913	119.077973
-42.892391	5.740946	116.622856	-15.812273	13.274389	117.075859	45.336662	1.720726	116.071724	42.552113	40.267445	114.9011	43.9443875	20.9940855	115.486412	-75.5689335	5.5546925	118.665306
-41.915199	6.072036	116.50013	-15.879703	13.32966	117.081963	45.344151	1.632647	116.743744	42.617958	40.139229	115.022217	43.9810545	20.885938	115.8829805	-75.7404605	5.773382	118.2809455
-40.922798	6.448521	116.396263	-15.914957	13.349334	117.072975	45.37146	1.527924	117.380249	42.688412	39.983238	115.139725	44.029936	20.755581	116.259987	-75.85985	5.943087	117.885963
-39.923523	6.870145	116.27549	-15.938443	13.310533	117.059395	45.400711	1.419286	118.006966	42.756359	39.819798	115.280685	44.078535	20.619542	116.6438255	-75.955421	6.001524	117.4749645
-38.929993	7.303757	116.139137	-15.957067	13.216129	117.066254	45.409229	1.30845	118.598747	42.832058	39.655594	115.421631	44.1206435	20.482022	117.010189	-76.0347775	5.950236	117.122319
-37.99165	7.848636	116.034088	-15.990819	13.091463	117.103485	45.398506	1.168732	119.045547	42.882755	39.499275	115.613815	44.1406305	20.3340035	117.329681	-76.1222685	5.8489225	116.877289
-36.647816	8.863439	115.918602	-16.073185	12.958529	117.17025	45.313869	1.006728	119.488419	42.901794	39.339108	115.861855	44.1078315	20.172918	117.675137	-76.2542015	5.74414	116.665363
-35.767117	9.645243	115.900063	-16.142931	12.888831	117.206238	45.245628	0.950222	119.597832	42.868118	39.307888	116.001488	44.056873	20.129055	117.79966	-76.342735	5.648607	116.612816
-34.955948	10.522621	115.837372	-16.227623	12.894394	117.226624	45.173954	0.967591	119.61763	42.794731	39.34763	116.147804	43.9843425	20.1576105	117.882717	-76.4395885	5.6311775	116.570531
-34.165009	11.516613	115.755905	-16.270912	12.945593	117.226913	45.122276	1.072853	119.602264	42.757381	39.471313	116.277756	43.9398285	20.272083	117.94001	-76.4816525	5.619103	116.513816
-33.412117	12.628224	115.74218	-16.305342	13.069892	117.225883	45.12273	1.199083	119.503006	42.725109	39.629391	116.454659	43.9239195	20.414237	117.9788325	-76.5346035	5.725547	116.4729335
-32.669022	13.766569	115.645508	-16.323259	13.238086	117.189026	45.11113	1.375211	119.373909	42.72583	39.821804	116.599426	43.91848	20.5985075	117.9866675	-76.564998	5.8776645	116.3913845
-31.961012	15.003623	115.519188	-16.33304	13.433928	117.110489	45.105167	1.562132	119.126045	42.73608	40.03791	116.691437	43.9206235	20.800021	117.908741	-76.5867035	6.067835	116.312237
-30.976456	17.01029	115.306595	-16.340988	13.762002	116.857277	45.100933	1.840238	118.54451	42.709332	40.374126	116.778984	43.9051325	21.107182	117.661747	-76.5871085	6.416822	116.052807
-30.366674	18.342573	115.076447	-16.360552	13.990043	116.616486	45.040771	2.040657	118.121971	42.673046	40.623119	116.756119	43.8569085	21.331888	117.439045	-76.5780125	6.648198	115.793927
-29.784445	19.757006	114.87635	-16.280706	14.143642	116.29689	44.9524	2.239571	117.643356	42.608559	40.846142	116.740753	43.7804795	21.5428565	117.1920545	-76.3418915	6.7444275	115.4017255
-29.267178	21.212727	114.799812	-16.453533	14.402644	116.188049	44.818439	2.460226	117.251419	42.535778	41.045933	116.76046	43.6771085	21.7530795	117.0059395	-76.5841745	7.0522085	115.3701585
-28.7974	22.645422	114.810814	-16.370815	14.506753	115.967476	44.68787	2.676048	116.910767	42.458508	41.249023	116.809753	43.573189	21.9625355	116.86026	-76.314819	7.0509705	115.074692
-28.370989	24.115345	114.889732	-16.542912	14.710081	115.977585	44.584229	2.879381	116.643997	42.396515	41.422516	116.932915	43.490372	22.1509485	116.788456	-76.576196	7.2692135	115.166714
-27.970686	25.562386	115.037964	-16.531342	14.815267	115.935326	44.50629	3.098909	116.514053	42.345161	41.634689	117.087158	43.4257255	22.366799	116.8006055	-76.4884095	7.263735	115.0700465
-27.413389	27.707375	115.255447	-16.568432	15.006783	115.904198	44.45385	3.444192	116.346848	42.267712	41.944675	117.386177	43.360781	22.6944335	116.8665125	-76.497645	7.3191325	114.9418835
-27.035023	29.101297	115.329124	-16.62319	15.191227	115.874435	44.435772	3.684833	116.243408	42.230171	42.171299	117.545021	43.3329715	22.928066	116.8942145	-76.5793515	7.454388	114.8546555
-26.726072	30.502289	115.480377	-16.543152	15.301087	115.762688	44.397034	3.913361	116.113556	42.183517	42.375031	117.621719	43.2902755	23.144196	116.8676375	-76.3765795	7.457978	114.6577385
-26.413101	31.852072	115.605034	-16.595894	15.463503	115.724289	44.354309	4.136975	115.893295	42.128544	42.579643	117.658737	43.2414265	23.358309	116.776016	-76.4332145	7.568697	114.672562
-26.121469	33.166458	115.760124	-16.638031	15.6681	115.727783	44.319691	4.379469	115.673874	42.095966	42.803871	117.675415	43.2078285	23.59167	116.6746445	-76.4838905	7.74453	114.7809215
-25.852541	34.459816	115.966667	-16.591091	15.83056	115.69799	44.290981	4.645727	115.469452	42.055073	43.047108	117.699303	43.173027	23.8464175	116.5843775	-76.355209	7.8147025	114.8116025
-25.641787	35.705334	116.29541	-16.549232	16.035145	115.704765	44.272049	4.958026	115.243683	42.009136	43.326786	117.776703	43.1405925	24.142406	116.510193	-76.2390565	7.927884	114.899337
-25.337988	37.445919	116.835487	-16.645571	16.43679	115.842964	44.183113	5.514432	114.933952	41.889893	43.831036	117.856133	43.036503	24.672734	116.3950425	-76.327645	8.200846	115.2908855
-25.148863	38.545101	117.256378	-16.674974	16.737768	115.952896	44.115086	5.950149	114.687576	41.816338	44.201298	117.985245	42.965712	25.0757235	116.3364105	-76.31566	8.3998125	115.5693815
-24.980659	39.612755	117.712555	-16.681381	17.033739	116.074287	44.086105	6.374411	114.523659	41.741497	44.591461	118.129028	42.913801	25.482936	116.3263435	-76.276563	8.584542	115.8222305
-24.821264	40.593391	118.20153	-16.635668	17.351542	116.169312	44.068405	6.78041	114.394699	41.69479	44.98064	118.243996	42.8815975	25.880525	116.3193475	-76.1529335	8.822559	116.0192765
-24.66362	41.492035	118.615852	-16.637878	17.649225	116.281525	44.061123	7.159695	114.234177	41.660587	45.332996	118.292412	42.860855	26.2463455	116.2632945	-76.136611	9.0521045	116.2997555
-24.479849	42.261768	118.853065	-16.733479	17.976994	116.414299	44.064392	7.546302	114.112007	41.629982	45.687248	118.240913	42.847187	26.616775	116.17646	-76.314145	9.33721300000001	116.652138
-24.319843	42.974464	118.936874	-16.613749	18.226028	116.383919	44.104382	7.856236	114.047852	41.618233	45.986629	118.194473	42.8613075	26.9214325	116.1211625	-76.0888055	9.5306235	116.6466755
-24.03545	43.913437	118.771217	-16.676584	18.579561	116.385826	44.148422	8.132391	114.169739	41.629433	46.291603	118.105911	42.8889275	27.211997	116.137825	-76.2420955	9.947125	116.633827
-23.819143	44.470974	118.583084	-16.708632	18.750959	116.377022	44.149651	8.178675	114.428314	41.640812	46.394955	118.033943	42.8952315	27.286815	116.2311285	-76.3124955	10.215103	116.5229155
-23.604927	44.944439	118.402954	-16.760666	18.833105	116.446724	44.151031	8.161746	114.779221	41.640297	46.43264	118.019089	42.895664	27.297193	116.399155	-76.416996	10.369017	116.494293
-23.421408	45.341564	118.2789	-16.823792	18.893316	116.562759	44.161179	8.123261	115.196953	41.612904	46.435036	118.074036	42.8870415	27.2791485	116.6354945	-76.5346255	10.5074835	116.4900235
-23.267992	45.660366	118.213226	-16.833317	18.872463	116.705574	44.182247	8.074538	115.586761	41.562489	46.424904	118.151566	42.872368	27.249721	116.8691635	-76.539002	10.495205	116.5419845
-23.123178	45.8829	118.217514	-16.898809	18.821495	116.868851	44.180805	8.039624	115.883759	41.483162	46.399094	118.214394	42.8319835	27.219359	117.0490765	-76.6296015	10.423631	116.6886255
-22.98494	46.043968	118.280792	-16.972328	18.717804	117.030952	44.13908	7.999712	116.039154	41.400623	46.363811	118.223534	42.7698515	27.1817615	117.131344	-76.7145075	10.2538465	116.93056
-22.779537	46.14772	118.436417	-17.035046	18.538443	117.242599	44.073193	7.921901	116.085175	41.308872	46.297661	118.192101	42.6910325	27.109781	117.138638	-76.7611245	9.967105	117.34656
-22.670258	46.157726	118.628487	-17.052284	18.461603	117.375145	44.053234	7.88625	116.059158	41.265366	46.273903	118.216583	42.6593	27.0800765	117.1378705	-76.763868	9.8431295	117.6124195
-22.584705	46.14455	118.878189	-17.053701	18.4156	117.516708	44.038063	7.903385	116.004143	41.246136	46.284321	118.275452	42.6420995	27.093853	117.1397975	-76.7495015	9.737347	117.8936185
-22.512873	46.120274	119.174042	-17.039188	18.40237	117.656067	44.036015	7.959304	115.943542	41.235672	46.321491	118.336311	42.6358435	27.1403975	117.1399265	-76.7142195	9.6643425	118.1722075
-22.458183	46.10471	119.464699	-17.005413	18.424139	117.761299	44.036751	8.024218	115.859734	41.249252	46.370567	118.419243	42.6430015	27.1973925	117.1394885	-76.6538275	9.6508855	118.3831095
-22.444662	46.07954	119.729294	-16.968758	18.456858	117.852486	44.053139	8.093805	115.766586	41.279922	46.424465	118.52137	42.6665305	27.259135	117.143978	-76.6040465	9.654581	118.560994
-22.456703	46.034538	119.979057	-16.928368	18.499479	117.92067	44.060436	8.169636	115.697144	41.318916	46.470123	118.609657	42.689676	27.3198795	117.1534005	-76.546412	9.6790785	118.6879395
-22.515781	45.858921	120.246414	-16.858023	18.573538	118.003059	44.073933	8.262187	115.619743	41.359524	46.525536	118.687584	42.7167285	27.3938615	117.1536635	-76.4327745	9.7532145	118.8524545
-22.562923	45.652973	120.367798	-16.841141	18.606997	118.083466	44.071041	8.290866	115.637253	41.353565	46.55928	118.633179	42.712303	27.425073	117.135216	-76.394585	9.788921	119.031716
-22.609379	45.340813	120.385208	-16.85277	18.638498	118.172791	44.06422	8.2782	115.64447	41.320541	46.554798	118.46254	42.6923805	27.416499	117.053505	-76.3979205	9.860497	119.292077
-22.647125	44.967831	120.244217	-16.901844	18.662191	118.273499	44.01593	8.260334	115.558914	41.21759	46.585903	118.091599	42.61676	27.4231185	116.8252565	-76.420448	9.9012635	119.7217415
-22.707216	44.540199	119.966019	-16.960775	18.665173	118.336639	43.93729	8.203098	115.309669	41.099895	46.601814	117.591942	42.5185925	27.402456	116.4508055	-76.4401425	9.92789	120.2224725
-22.776167	44.035824	119.626411	-16.987196	18.652899	118.364182	43.843662	8.094584	115.080582	40.986134	46.566208	117.026917	42.414898	27.330396	116.0537495	-76.38929	9.975402	120.6746145
-22.756842	43.453835	119.297363	-17.001497	18.589062	118.393089	43.776382	7.929821	114.934959	40.886654	46.4664	116.422096	42.331518	27.1981105	115.6785275	-76.334512	9.9800135	121.1076505
-22.743086	42.562725	119.0214	-16.966293	18.41246	118.479065	43.722054	7.627219	114.747147	40.833031	46.204803	115.818169	42.2775425	26.916011	115.282658	-76.2101285	9.908909	121.675472
-22.696354	41.948517	118.936516	-16.918373	18.258114	118.595673	43.728767	7.415156	114.759705	40.827969	46.03479	115.478004	42.278368	26.724973	115.1188545	-76.115114	9.791255	122.0724915
-22.622845	41.336006	118.909073	-16.877539	18.088467	118.712997	43.755989	7.203413	114.762283	40.810593	45.834988	115.237717	42.283291	26.5192005	115	-76.038369	9.6577335	122.425994
-22.505213	40.708958	118.912148	-16.834114	17.897047	118.824921	43.771194	6.995564	114.787201	40.806381	45.632587	115.038513	42.2887875	26.3140755	114.912857	-75.9570155	9.4800185	122.736985
-22.356392	40.03196	118.905495	-16.789528	17.685799	118.911453	43.809475	6.790797	114.886055	40.789162	45.445019	114.853432	42.2993185	26.117908	114.8697435	-75.8783745	9.25369	122.9531625
-22.165037	39.332073	118.836296	-16.750374	17.472475	118.95784	43.845036	6.59411	114.951286	40.77972	45.258427	114.788605	42.312378	25.9262685	114.8699455	-75.813126	9.0186815	123.0457345
-22.001829	38.639797	118.729614	-16.746641	17.274485	118.996307	43.886749	6.423839	115.062729	40.787117	45.100475	114.730263	42.336933	25.762157	114.896496	-75.830215	8.786813	123.096118
-21.73262	37.609928	118.533577	-16.76335	17.045683	118.98996	43.940769	6.232722	115.253983	40.771145	44.909531	114.695862	42.355957	25.5711265	114.9749225	-75.882657	8.5202395	123.0049975
-21.608963	37.007591	118.502975	-16.801613	16.931795	118.963074	43.958328	6.132613	115.375366	40.771927	44.812195	114.723564	42.3651275	25.472404	115.049465	-75.9683535	8.391186	122.876683
-21.171873	36.304974	118.300247	-16.836418	16.844078	118.918739	43.971111	6.031839	115.520309	40.772755	44.714474	114.759491	42.371933	25.3731565	115.1399	-76.044769	8.3149995	122.697578
-20.879545	35.658657	118.177177	-16.875307	16.763323	118.856979	43.963768	5.9382	115.617691	40.769783	44.622482	114.814163	42.3667755	25.280341	115.215927	-76.1173895	8.246305	122.498031
-20.545029	35.012718	118.077148	-16.928936	16.709318	118.79847	43.933167	5.881015	115.66272	40.765572	44.563728	114.854813	42.3493695	25.2223715	115.2587665	-76.2072415	8.1962645	122.3381735
-20.197254	34.350349	117.993294	-17.113226	16.704948	118.808784	43.889786	5.811498	115.653778	40.732918	44.502087	114.882507	42.311352	25.1567925	115.2681425	-76.537804	8.2531035	122.3494255
-19.89127	33.722816	117.919968	-17.019703	16.589455	118.66571	43.828487	5.754376	115.640152	40.712669	44.443359	114.911911	42.270578	25.0988675	115.2760315	-76.309984	8.0800425	122.0553885
-19.393391	32.793327	117.891861	-17.074064	16.513681	118.573822	43.780857	5.702136	115.658722	40.686455	44.389297	114.954803	42.233656	25.0457165	115.3067625	-76.381784	7.9816455	121.8408815
-18.920675	32.159119	117.780663	-17.110554	16.481375	118.514206	43.754948	5.671941	115.673569	40.660862	44.36731	114.971306	42.207905	25.0196255	115.3224375	-76.429013	7.9431245	121.7059745
-18.496904	31.52116	117.677773	-17.156857	16.443375	118.465401	43.728024	5.640746	115.698982	40.620361	44.342205	114.956512	42.1741925	24.9914755	115.327747	-76.4879065	7.8952745	121.603055
-18.019945	30.877796	117.583252	-17.19412	16.384912	118.402016	43.70359	5.602546	115.716843	40.571533	44.293312	114.958832	42.1375615	24.947929	115.3378375	-76.5258015	7.821895	121.4661945
-17.735752	30.299452	117.520432	-17.240494	16.285355	118.33049	43.679817	5.543392	115.757599	40.533165	44.211842	114.988693	42.106491	24.877617	115.373146	-76.587479	7.693093	121.287834
-17.191971	29.585875	117.388519	-17.306141	16.160271	118.268822	43.638081	5.454969	115.825714	40.484856	44.099174	115.06971	42.0614685	24.7770715	115.447712	-76.6737505	7.54347050000001	121.089932
-16.682413	28.932644	117.351494	-17.373449	15.995468	118.219711	43.602562	5.323348	115.983879	40.455624	43.971684	115.186798	42.029093	24.647516	115.5853385	-76.775991	7.34342	120.8540835
-15.880611	27.906271	117.287567	-17.513382	15.740071	118.189812	43.557732	5.123569	116.33046	40.387363	43.761993	115.464806	41.9725475	24.442781	115.897633	-76.9993115	7.037361	120.481991
-15.331366	27.233315	117.304184	-17.600384	15.584688	118.189919	43.510315	5.002229	116.518036	40.341423	43.644314	115.665627	41.925869	24.3232715	116.0918315	-77.126637	6.8461045	120.2880065
-14.932209	26.635176	117.347542	-17.714205	15.457135	118.199768	43.432621	4.904999	116.65921	40.253136	43.548695	115.814781	41.8428785	24.226847	116.2369955	-77.2712885	6.687423	120.1625405
-14.342746	25.93438	117.349937	-17.8281	15.355259	118.230751	43.337662	4.8379	116.711891	40.137306	43.486492	115.898323	41.737484	24.162196	116.305107	-77.393684	6.548322	120.156395
-13.788904	25.308605	117.421257	-17.922977	15.271832	118.268204	43.249477	4.828241	116.679276	40.038914	43.462921	115.984665	41.6441955	24.145581	116.3319705	-77.4901495	6.398083	120.2044375
-13.240499	24.642673	117.472374	-17.979836	15.217461	118.290863	43.185513	4.838928	116.631149	39.94862	43.465294	116.079094	41.5670665	24.152111	116.3551215	-77.5267385	6.282811	120.2266045
-12.641752	23.989218	117.526863	-18.014278	15.174267	118.32534	43.156509	4.875077	116.590523	39.900604	43.485985	116.189491	41.5285565	24.180531	116.390007	-77.5571125	6.168003	120.260673
-11.793233	23.002188	117.577385	-18.032896	15.157125	118.368744	43.146301	4.92697	116.541161	39.873535	43.521694	116.416229	41.509918	24.224332	116.478695	-77.57571	6.089918	120.258793
-11.186639	22.335567	117.616882	-18.03969	15.167824	118.381569	43.124924	4.965466	116.562096	39.874451	43.547203	116.534889	41.4996875	24.2563345	116.5484925	-77.5790675	6.0793135	120.2146455
-10.576105	21.664814	117.623154	-18.060545	15.195976	118.39949	43.105621	5.000088	116.591301	39.883926	43.566833	116.657982	41.4947735	24.2834605	116.6246415	-77.6158635	6.1084915	120.1743385
-9.96778	20.960283	117.607819	-18.070404	15.250918	118.409767	43.091019	5.033186	116.688171	39.89769	43.571026	116.779495	41.4943545	24.302106	116.733833	-77.6351625	6.19973	120.085701
-9.371008	20.265411	117.641914	-18.107458	15.304383	118.442047	43.074963	5.053915	116.884102	39.912582	43.585068	116.834679	41.4937725	24.3194915	116.8593905	-77.7086885	6.2892745	120.0247035
-8.759889	19.517099	117.645943	-18.14337	15.342142	118.508377	43.070091	5.071264	117.064926	39.905319	43.579105	116.906868	41.487705	24.3251845	116.985897	-77.774445	6.3590995	120.030857
-8.117848	18.77442	117.727699	-18.179922	15.352885	118.596222	43.081959	5.07215	117.263924	39.886589	43.570652	116.936134	41.484274	24.321401	117.100029	-77.844118	6.384369	120.092415
-7.231131	17.61129	117.904579	-18.224079	15.30028	118.777252	43.126762	5.076329	117.629265	39.833965	43.565659	116.947296	41.4803635	24.320994	117.2882805	-77.9285215	6.279566	120.2662235
-6.550369	16.759604	117.976913	-18.235712	15.220152	118.896805	43.191326	5.053795	117.859123	39.801285	43.531639	116.991516	41.4963055	24.292717	117.4253195	-77.9677295	6.147587	120.3682905
-5.964321	15.955545	118.099304	-18.248035	15.095678	118.982491	43.252621	5.012859	118.138245	39.785259	43.469921	117.034912	41.51894	24.24139	117.5865785	-78.01501	5.949966	120.3784035
-5.312528	15.159061	118.194023	-18.245407	14.968226	119.020477	43.299374	4.943833	118.444153	39.790108	43.367809	117.144882	41.544741	24.155821	117.7945175	-78.035555	5.780631	120.2464365
-4.678898	14.322509	118.259178	-18.240599	14.838709	119.024361	43.323872	4.846261	118.846596	39.828743	43.237122	117.388657	41.5763075	24.0416915	118.1176265	-78.0575055	5.6357265	119.9310955
-4.084197	13.555747	118.409256	-18.239614	14.729324	119.052551	43.315895	4.744787	119.312241	39.891743	43.065926	117.787537	41.603819	23.9053565	118.549889	-78.083047	5.5532915	119.555213
-3.479216	12.760385	118.545296	-18.243322	14.634617	119.101036	43.322552	4.60571	119.818939	39.961563	42.843819	118.350113	41.6420575	23.7247645	119.084526	-78.1287015	5.5444695	119.117546
-2.6152	11.64257	118.904434	-18.256493	14.554241	119.217316	43.300903	4.390425	120.637657	40.083363	42.524036	119.306114	41.692133	23.4572305	119.9718855	-78.205119	5.6512515	118.4627465
-2.092632	10.926168	119.168022	-18.277723	14.521344	119.296005	43.316139	4.267278	121.179108	40.19857	42.402893	119.852379	41.7573545	23.3350855	120.5157435	-78.3128005	5.7076025	118.0762665
-1.595822	10.225801	119.363358	-18.299011	14.528163	119.324554	43.33577	4.194899	121.662331	40.28632	42.349728	120.292259	41.811045	23.2723135	120.977295	-78.409067	5.7840125	117.671813
-1.120159	9.570662	119.494499	-18.309494	14.576785	119.28495	43.365723	4.192178	122.004715	40.320225	42.355709	120.637062	41.842974	23.2739435	121.3208885	-78.461962	5.8796265	117.2490115
-0.714351	8.935514	119.476616	-18.313463	14.632108	119.137016	43.397274	4.244098	122.195938	40.333893	42.410362	120.871948	41.8655835	23.32723	121.533943	-78.4925095	5.936986	116.740089
-0.312013	8.358023	119.413773	-18.316238	14.701478	118.919662	43.427208	4.315931	122.306107	40.355606	42.499569	120.987915	41.891407	23.40775	121.647011	-78.523883	5.995206	116.192313
0.053125	7.817157	119.265663	-18.273256	14.763284	118.653442	43.470016	4.383703	122.301636	40.415424	42.574211	121.069862	41.94272	23.478957	121.685749	-78.489232	6.047611	115.621135
0.460293	6.990408	118.962883	-18.19804	14.85187	118.249596	43.538364	4.462786	122.232994	40.49205	42.645382	121.113205	42.015207	23.554084	121.6730995	-78.411287	6.149656	114.8260925
0.696771	6.464699	118.723785	-18.13983	14.916532	118.006149	43.565498	4.514804	122.156273	40.579975	42.704201	121.107162	42.0727365	23.6095025	121.6317175	-78.3523965	6.2235615	114.3805805
0.831692	5.937509	118.568123	-18.077478	14.993757	117.804657	43.610153	4.551957	122.069618	40.648212	42.733963	121.102104	42.1291825	23.64296	121.585861	-78.2841385	6.344554	114.023453
0.892984	5.416368	118.415382	-18.003609	15.086367	117.649544	43.662735	4.616465	122.012344	40.730518	42.7854	121.078041	42.1966265	23.7009325	121.5451925	-78.2038445	6.4718015	113.7538955
0.885009	4.968167	118.324196	-17.926714	15.17773	117.523369	43.721455	4.666235	121.975876	40.837448	42.850136	121.081818	42.2794515	23.7581855	121.528847	-78.1328795	6.5972745	113.517891
0.827662	4.561626	118.256851	-17.860317	15.278916	117.411209	43.805283	4.701919	121.993568	40.929893	42.884808	121.092781	42.367588	23.7933635	121.5431745	-78.088222	6.7644685	113.2792435
0.697487	4.191345	118.198753	-17.789469	15.348627	117.311012	43.888756	4.743217	122.039413	41.032265	42.936764	121.069313	42.4605105	23.8399905	121.554363	-78.0394485	6.8572635	113.067661
0.343298	3.674134	118.084763	-17.792522	15.461688	117.163452	44.029339	4.770855	122.062721	41.179512	42.997272	120.9972	42.6044255	23.8840635	121.5299605	-78.1894695	7.0393125	112.7969435
0.012365	3.320504	117.999252	-17.589045	15.429679	116.978416	44.135468	4.777188	122.028603	41.273949	43.039577	120.84259	42.7047085	23.9083825	121.4355965	-77.8827985	6.9509755	112.5212355
-0.368222	2.995731	117.887245	-17.496494	15.414021	116.848038	44.25338	4.760272	121.923363	41.400917	43.069736	120.682732	42.8271485	23.915004	121.3030475	-77.8201365	6.913038	112.3930285
-0.817959	2.699736	117.736366	-17.38443	15.381191	116.709305	44.433723	4.711149	121.696281	41.5093	43.040531	120.597305	42.9715115	23.87584	121.146793	-77.7403715	6.886542	112.271817
-1.309171	2.444965	117.525017	-17.35877	15.391845	116.594315	44.57378	4.673428	121.543442	41.620438	43.00169	120.547089	43.097109	23.837559	121.0452655	-77.814649	6.946131	112.1433645
-1.844012	2.244981	117.239723	-17.116783	15.322891	116.348717	44.666725	4.660462	121.358322	41.759567	42.97324	120.526398	43.213146	23.816851	120.94236	-77.446712	6.828931	111.755074
-2.441974	2.115914	116.974464	-16.985462	15.325396	116.20768	44.777657	4.643896	121.102379	41.886578	42.953552	120.567406	43.3321175	23.798724	120.8348925	-77.3030415	6.852068	111.5804675
-3.433682	1.994282	116.508865	-16.921619	15.442753	116.141869	44.907276	4.6521	120.652916	42.080521	42.961796	120.732521	43.4938985	23.806948	120.6927185	-77.3371365	7.078558	111.5910195
-4.209572	1.943269	116.136612	-16.779406	15.508528	116.085663	45.002331	4.72329	120.161148	42.213104	43.008781	120.91452	43.6077175	23.8660355	120.537834	-77.1665295	7.1510205	111.633492
-5.010408	1.938544	115.739632	-16.701286	15.671309	116.063217	45.096081	4.818634	119.571915	42.341427	43.098728	121.11248	43.718754	23.958681	120.3421975	-77.121326	7.383937	111.7842365
-5.855567	1.956935	115.259842	-16.649277	15.91457	116.075691	45.152317	4.973627	118.951988	42.461155	43.243919	121.227249	43.806736	24.108773	120.0896185	-77.10529	7.720367	112.0617635
-6.734802	1.988309	114.717651	-16.489052	16.109783	116.029991	45.157059	5.210651	118.327782	42.565872	43.402973	121.242142	43.8614655	24.306812	119.784962	-76.8395695	7.912754	112.27502
-7.624901	1.980829	114.110222	-16.381983	16.383829	116.02169	45.148418	5.48966	117.586586	42.678207	43.601635	121.204292	43.9133125	24.5456475	119.395439	-76.6772785	8.2220105	112.647941
-8.593858	1.917804	113.576088	-16.230673	16.679426	116.010925	45.162849	5.833853	116.94561	42.828678	43.84169	121.1269	43.9957635	24.8377715	119.036255	-76.4571095	8.5210805	112.985595
-10.073471	1.708196	113.002708	-15.959003	17.158707	116.027916	45.283031	6.367721	116.233047	43.092289	44.29026	120.911385	44.18766	25.3289905	118.572216	-76.105666	8.9884235	113.483616
-11.055069	1.413756	112.751427	-15.770838	17.513432	116.012825	45.403305	6.671906	115.902039	43.24984	44.582985	120.708672	44.3265725	25.6274455	118.3053555	-75.8682485	9.3994185	113.7202945
-12.113462	0.985495	112.733772	-15.613468	17.835253	116.001129	45.509674	6.936424	115.701187	43.37648	44.905643	120.220245	44.443077	25.9210335	117.960716	-75.670013	9.7494725	114.041542
-13.251535	0.511922	112.886177	-15.46988	18.107519	115.970337	45.619522	7.15451	115.536461	43.456669	45.21703	119.586586	44.5380955	26.18577	117.5615235	-75.4778555	10.029268	114.3791505
-14.200871	-0.195161	113.048531	-15.318733	18.287699	115.919022	45.766258	7.293317	115.500389	43.493996	45.455101	118.87368	44.630127	26.374209	117.1870345	-75.267593	10.201189	114.6510095
-15.309249	-0.937366	113.403442	-15.179783	18.376671	115.86068	45.933784	7.360785	115.547119	43.507473	45.6553	118.049988	44.7206285	26.5080425	116.7985535	-75.0801945	10.2452995	114.9228065
-16.405592	-1.731308	113.789627	-15.076655	18.346535	115.811447	46.097847	7.323586	115.513351	43.521683	45.718513	117.370186	44.809765	26.5210495	116.4417685	-74.963075	10.1720205	115.1811255
-18.099691	-3.016372	114.265892	-14.936283	18.073746	115.750862	46.252121	7.013562	115.368271	43.552189	45.550205	116.43174	44.902155	26.2818835	115.9000055	-74.774721	9.8656085	115.6017185
-19.229818	-3.885782	114.450264	-14.8552	17.809475	115.677261	46.289982	6.73177	115.284538	43.551941	45.32777	115.787926	44.9209615	26.02977	115.536232	-74.6313615	9.58918	115.81829
-20.352718	-4.718788	114.572823	-14.792071	17.534529	115.579132	46.279518	6.442005	115.114746	43.560085	45.080479	115.340469	44.9198015	25.761242	115.2276075	-74.5039435	9.307816	115.9306565
-21.497042	-5.512741	114.601646	-14.718893	17.287788	115.500175	46.291191	6.232555	114.996574	43.582985	44.898571	114.936874	44.937088	25.565563	114.966724	-74.374874	9.010013	116.033626
-22.641502	-6.275145	114.674507	-14.643781	17.121773	115.461098	46.339191	6.104603	114.998856	43.604897	44.773037	114.656212	44.972044	25.43882	114.827534	-74.259606	8.804726	116.094662
-23.74799	-6.930354	114.859322	-14.572908	17.04957	115.483299	46.388729	6.033366	115.057922	43.645504	44.721554	114.496086	45.0171165	25.37746	114.777004	-74.1629325	8.72168	116.189594
-24.887497	-7.520851	115.123985	-14.508327	17.081772	115.54612	46.447475	6.036245	115.177582	43.702026	44.73188	114.271843	45.0747505	25.3840625	114.7247125	-74.0914045	8.7794815	116.3675275
-26.636129	-8.300552	115.749359	-14.405706	17.276773	115.601181	46.587334	6.148353	115.421951	43.784218	44.821815	113.904236	45.185776	25.485084	114.6630935	-73.997188	9.068462	116.5392685
-27.734646	-8.70802	116.167938	-14.320004	17.396944	115.632835	46.704655	6.215798	115.63047	43.869476	44.869431	113.661888	45.2870655	25.5426145	114.646179	-73.9270735	9.2512735	116.619491
-28.868082	-9.0643	116.538857	-14.225388	17.463467	115.663483	46.828655	6.262278	115.870453	43.949692	44.885811	113.481522	45.3891735	25.5740445	114.6759875	-73.8399495	9.3528895	116.6509785
-29.995451	-9.36725	116.862503	-14.134565	17.451862	115.732956	46.949554	6.243911	116.045853	44.028755	44.865772	113.346947	45.4891545	25.5548415	114.6964	-73.7582845	9.3488825	116.769512
-31.08976	-9.569182	117.094894	-14.049026	17.372234	115.815582	47.046898	6.202682	116.131401	44.083054	44.821323	113.233231	45.564976	25.5120025	114.682316	-73.663028	9.2324655	116.948848
-32.153355	-9.710999	117.236473	-13.97852	17.256275	115.898933	47.137608	6.157876	116.092941	44.101696	44.783638	113.126205	45.619652	25.470757	114.609573	-73.576692	9.04179299999999	117.188293
-33.252949	-9.788834	117.357048	-13.887779	17.124853	115.955627	47.199432	6.136776	115.938118	44.103054	44.781189	113.008156	45.651243	25.4589825	114.473137	-73.426801	8.79072350000001	117.438117
-34.796329	-9.713367	117.354225	-13.777983	16.974607	115.974739	47.284904	6.169296	115.561188	44.075119	44.858463	112.800995	45.6800115	25.5138795	114.1810915	-73.2359775	8.4353345	117.7683865
-35.785122	-9.516945	117.251221	-13.684678	16.92836	115.935539	47.329651	6.229826	115.250603	44.065903	44.95435	112.665405	45.697777	25.592088	113.958004	-73.067133	8.264632	117.913074
-36.795044	-9.218354	117.158188	-13.600504	16.946827	115.856758	47.374542	6.315392	114.93293	44.071152	45.083645	112.509193	45.722847	25.6995185	113.7210615	-72.923855	8.1941355	117.9924545
-37.739117	-8.790745	116.987061	-13.507257	17.01549	115.735069	47.418369	6.442992	114.611923	44.077419	45.235558	112.325409	45.747894	25.839275	113.468666	-72.762408	8.191705	118.001472
-38.653854	-8.296395	116.795036	-13.422251	17.115631	115.596031	47.481617	6.598917	114.246078	44.086475	45.42804	112.105927	45.784046	26.0134785	113.1760025	-72.628548	8.2177835	118.0160595
-39.535244	-7.676854	116.597916	-13.34939	17.238327	115.422974	47.517574	6.775527	113.864159	44.083271	45.63039	111.852371	45.8004225	26.2029585	112.858265	-72.4992025	8.2736955	117.987683
-40.402607	-6.974101	116.393707	-13.292326	17.351912	115.23056	47.52055	6.922901	113.404213	44.060917	45.813267	111.568855	45.7907335	26.368084	112.486534	-72.3753855	8.33573999999999	117.974586
-41.575809	-5.841224	115.964981	-13.214247	17.439461	114.879059	47.493179	7.101526	112.594688	44.008583	46.038166	111.036011	45.750881	26.569846	111.8153495	-72.179375	8.309076	117.9427685
-42.286621	-5.022668	115.681541	-13.191947	17.462244	114.596283	47.459579	7.178545	111.889885	43.935551	46.145908	110.587585	45.697565	26.6622265	111.238735	-72.081459	8.2622615	117.953831
-42.968727	-4.108907	115.401794	-13.169011	17.448715	114.252457	47.411636	7.236395	111.04081	43.878635	46.240513	110.01638	45.6451355	26.738454	110.528595	-71.9831575	8.158976	117.976319
-43.596821	-3.178338	115.095451	-13.150465	17.403353	113.861038	47.366543	7.288793	110.099075	43.823322	46.322613	109.375572	45.5949325	26.805703	109.7373235	-71.8958625	8.001003	117.9847525
-44.123608	-2.218749	114.733276	-13.145312	17.362619	113.419785	47.334576	7.355955	109.07061	43.76923	46.423752	108.667015	45.551903	26.8898535	108.8688125	-71.842527	7.8353845	117.9707575
-44.566956	-1.205305	114.382759	-13.16677	17.362226	112.912216	47.261238	7.466828	107.928085	43.667442	46.543079	107.865334	45.46434	27.0049535	107.8967095	-71.79788	7.7194985	117.9277225
-44.926674	-0.116319	114.044724	-13.195234	17.389189	112.358734	47.159679	7.603581	106.778862	43.535484	46.662888	107.026794	45.3475815	27.1332345	106.902828	-71.7380495	7.6451435	117.81464
-45.358841	1.50716	113.461349	-13.285301	17.461094	111.587082	47.011692	7.784919	105.278465	43.341236	46.817894	105.893394	45.176464	27.3014065	105.5859295	-71.747066	7.6207815	117.5882345
-45.503769	2.598621	113.127266	-13.370173	17.498131	111.155296	46.908096	7.885423	104.528633	43.241058	46.884842	105.340126	45.074577	27.3851325	104.9343795	-71.814923	7.6111295	117.3762125
-45.505173	3.748124	112.824524	-13.471588	17.525438	110.816422	46.819103	7.953245	104.067947	43.142761	46.943153	104.932213	44.980932	27.448199	104.50008	-71.924108	7.602677	117.132764
-45.447353	4.855392	112.600204	-13.578233	17.529531	110.596619	46.769188	7.964311	103.87471	43.049286	46.964188	104.725685	44.909237	27.4642495	104.3001975	-72.065703	7.5948125	116.8930405
-45.300747	5.944127	112.413956	-13.716597	17.510284	110.501266	46.726604	7.962444	103.882622	42.967678	46.958385	104.678452	44.847141	27.4604145	104.280537	-72.280335	7.5601535	116.721995
-44.950581	7.032751	112.303436	-13.831594	17.445978	110.485054	46.724331	7.915643	104.072014	42.886547	46.888653	104.723892	44.805439	27.402148	104.397953	-72.468627	7.489808	116.572155
-44.580528	8.036899	112.274261	-13.927913	17.335037	110.553169	46.760757	7.820011	104.427101	42.835197	46.772953	104.90699	44.797977	27.296482	104.6670455	-72.653803	7.373592	116.4392925
-43.822659	9.597551	112.179543	-14.045665	17.071661	110.765472	46.862118	7.594833	105.16394	42.806423	46.558994	105.27182	44.8342705	27.0769135	105.21788	-72.9256005	7.0664085	116.313064
-43.180321	10.568991	112.113045	-14.104941	16.867685	110.924957	46.919209	7.399383	105.669296	42.811138	46.367287	105.595055	44.8651735	26.883335	105.6321755	-73.0750555	6.852035	116.2177385
-42.483006	11.619864	112.087868	-14.169943	16.671434	111.08812	46.941792	7.17175	106.165657	42.808708	46.160561	105.842232	44.87525	26.6661555	106.0039445	-73.215136	6.6767125	116.1722955
-41.691589	12.677588	111.993622	-14.223398	16.474251	111.209976	46.927395	6.936089	106.574425	42.79895	45.927418	106.107201	44.8631725	26.4317535	106.340813	-73.3099685	6.51674849999999	116.079139
-40.859108	13.701447	111.838295	-14.280992	16.288311	111.29081	46.912582	6.704076	106.980408	42.789314	45.708965	106.383743	44.850948	26.2065205	106.6820755	-73.412932	6.3701015	115.8995445
-39.945297	14.811787	111.700783	-14.363601	16.112724	111.373917	46.879593	6.465368	107.447372	42.76746	45.477417	106.749687	44.8235265	25.9713925	107.0985295	-73.5507285	6.2540555	115.6493045
-38.962944	15.903911	111.573196	-14.451721	15.920856	111.485779	46.833847	6.216975	107.994965	42.755478	45.222042	107.253433	44.7946625	25.7195085	107.624199	-73.6981045	6.1222035	115.347359
-37.439739	17.568207	111.490654	-14.57221	15.618585	111.785843	46.774597	5.832459	109.153366	42.768391	44.866955	108.191193	44.771494	25.349707	108.6722795	-73.915914	5.887463	114.8994065
-36.289104	18.685091	111.540283	-14.613318	15.412605	112.069717	46.77227	5.585861	109.980453	42.776741	44.642956	108.962921	44.7745055	25.1144085	109.471687	-74.0011415	5.7108015	114.667747
-35.160221	19.774891	111.608383	-14.659253	15.221845	112.391983	46.781078	5.370354	110.840134	42.791878	44.452663	109.776779	44.786478	24.9115085	110.3084565	-74.104984	5.5321815	114.4755095
-33.923462	20.923626	111.737762	-14.690617	15.036572	112.719513	46.78981	5.195018	111.66935	42.790012	44.288719	110.573532	44.789911	24.7418685	111.121441	-74.171145	5.3312755	114.317585
-32.752106	22.054434	111.865295	-14.743155	14.869431	113.048935	46.770447	5.024185	112.377045	42.753677	44.116039	111.340965	44.762062	24.570112	111.859005	-74.248372	5.16875	114.238865
-31.485472	23.216034	112.042526	-14.829591	14.692881	113.353172	46.711956	4.853501	113.033447	42.695091	43.974133	112.005493	44.7035235	24.413817	112.51947	-74.3627055	4.971945	114.186874
-30.25071	24.374435	112.201241	-14.914579	14.513433	113.632645	46.638088	4.70403	113.566948	42.601425	43.835602	112.567665	44.6197565	24.269816	113.0673065	-74.4489145	4.75705	114.1979835
-28.326775	26.105148	112.511238	-15.057391	14.223221	113.956131	46.52047	4.519622	114.055466	42.412319	43.657597	113.190605	44.4663945	24.0886095	113.6230355	-74.5811765	4.3578325	114.2892265
-27.068657	27.252552	112.584579	-15.152582	14.034252	114.073875	46.426548	4.430487	114.210472	42.28186	43.549648	113.503693	44.354204	23.9900675	113.8570825	-74.659368	4.0784365	114.2906675
-25.734779	28.404325	112.717201	-15.215455	13.843824	114.092278	46.344994	4.312325	114.226845	42.169331	43.438244	113.71553	44.2571625	23.8752845	113.9711875	-74.6880725	3.8123635	114.2133685
-24.419765	29.547905	112.746117	-15.287542	13.654073	114.0242	46.245934	4.172727	114.093826	42.073532	43.308285	113.861511	44.159733	23.740506	113.9776685	-74.734817	3.56764	114.0707315
-23.064993	30.688004	112.832405	-15.335419	13.468631	113.857178	46.137051	4.053604	113.832649	41.982243	43.188171	113.926804	44.059647	23.6208875	113.8797265	-74.730485	3.3163745	113.8346295
-21.681305	31.810642	112.883438	-15.384409	13.300059	113.625267	46.023483	3.959306	113.453804	41.909264	43.088417	113.937531	43.9663735	23.5238615	113.6956675	-74.7351915	3.0762565	113.5548665
-20.391052	32.90974	113.060204	-15.434794	13.159468	113.361191	45.911182	3.907603	112.987556	41.819923	43.006599	113.983025	43.8655525	23.457101	113.4852905	-74.7351405	2.861835	113.2370915
-18.315844	34.434814	113.326836	-15.524751	13.000287	113.008224	45.7173	3.94852	112.442986	41.696693	42.961823	114.087723	43.7069965	23.4551715	113.2653545	-74.7564985	2.5454025	112.7510935
-16.919874	35.40266	113.636398	-15.582273	12.952065	112.845673	45.628162	4.019487	112.116791	41.588295	42.974689	114.240456	43.6082285	23.497088	113.1786235	-74.7727745	2.407042	112.5127225
-15.482287	36.282772	113.94072	-15.662052	12.998502	112.761566	45.535362	4.126795	111.863747	41.473476	43.035007	114.350845	43.504419	23.580901	113.107296	-74.828523	2.416103	112.415836
-14.059633	37.115788	114.210083	-15.718922	13.050721	112.720642	45.472176	4.260602	111.728394	41.394241	43.121151	114.437973	43.4332085	23.6908765	113.0831835	-74.8710525	2.4105655	112.3581005
-12.611684	37.786922	114.475975	-15.761577	13.104052	112.634834	45.459713	4.328022	111.686493	41.348465	43.162079	114.623512	43.404089	23.7450505	113.1550025	-74.927243	2.4630535	112.1146655
-11.149029	38.378956	114.677391	-15.796617	13.112803	112.564156	45.439964	4.374718	111.677956	41.305523	43.1716	114.770599	43.3727435	23.773159	113.2242775	-74.9659775	2.452447	111.9040345
-9.689883	38.860489	114.831604	-15.832013	13.105251	112.442383	45.413616	4.400394	111.652168	41.249237	43.159821	114.837883	43.3314265	23.7801075	113.2450255	-74.9954525	2.4303945	111.6397405
-7.465839	39.28857	115.112595	-15.874701	13.023949	112.352356	45.356003	4.412643	111.601845	41.179485	43.096237	114.996361	43.267744	23.75444	113.299103	-75.017146	2.293458	111.405609
-5.959216	39.427189	115.344551	-15.875873	12.9394	112.34996	45.386002	4.377532	111.711189	41.156239	43.05983	115.120934	43.2711205	23.718681	113.4160615	-75.0228665	2.160119	111.2838585
-4.514189	39.465275	115.540825	-15.866206	12.902699	112.385666	45.436733	4.362951	111.866997	41.164852	43.011021	115.333153	43.3007925	23.686986	113.600075	-75.0332045	2.118412	111.171257
-3.012026	39.381382	115.700363	-15.842387	12.886305	112.450912	45.514111	4.372736	112.093185	41.166836	43.012562	115.492233	43.3404735	23.692649	113.792709	-75.0252475	2.079961	111.109115
-1.552603	39.221188	115.731964	-15.821454	12.897248	112.529007	45.642296	4.387918	112.44091	41.159687	43.030312	115.603401	43.4009915	23.709115	114.0221555	-75.0438995	2.085381	111.0358585
-0.118648	38.933029	115.702057	-15.792389	12.954084	112.597023	45.768425	4.388152	112.787056	41.180004	43.047138	115.724823	43.4742145	23.717645	114.2559395	-75.0589925	2.190523	110.9381065
1.333073	38.531963	115.581573	-15.719472	13.012496	112.686768	45.897938	4.381634	113.221672	41.233639	43.071686	115.795723	43.5657885	23.72666	114.5086975	-75.0047325	2.298332	110.8648385
3.469274	37.682159	115.478752	-15.571043	13.030188	112.879906	46.155479	4.281361	113.97023	41.424484	43.030899	116.031006	43.7899815	23.65613	115.000618	-74.9320675	2.404246	110.759194
4.885591	36.953892	115.553406	-15.398897	12.981174	113.039864	46.358212	4.172588	114.607262	41.621696	42.929691	116.300735	43.989954	23.5511395	115.4539985	-74.787748	2.4112085	110.6257295
6.211244	36.132332	115.704407	-15.213182	12.872432	113.221809	46.596607	4.014231	115.282417	41.827534	42.759895	116.643845	44.2120705	23.387063	115.963131	-74.6384345	2.357801	110.480487
7.534272	35.205399	115.939072	-14.990886	12.719893	113.39064	46.817242	3.821101	115.869736	42.078693	42.551117	117.064224	44.4479675	23.186109	116.46698	-74.4297395	2.253677	110.3143
8.826568	34.154926	116.127563	-14.75229	12.527643	113.526047	47.017841	3.600775	116.448914	42.33403	42.32383	117.432526	44.6759355	22.9623025	116.94072	-74.1805155	2.0929835	110.111374
10.000013	33.076889	116.310051	-14.557579	12.341021	113.654068	47.242325	3.351349	116.869751	42.58297	42.083328	117.752144	44.9126475	22.7173385	117.3109475	-74.0278055	1.9647035	109.9971885
11.201348	31.902773	116.389206	-14.360311	12.173991	113.734528	47.441708	3.110047	117.170784	42.778675	41.86676	117.9366	45.1101915	22.4884035	117.553692	-73.8308135	1.8595785	109.915364
12.825534	30.061132	116.278755	-14.167079	12.013968	113.722862	47.623692	2.873397	117.350281	43.017532	41.644543	117.983032	45.320612	22.25897	117.6666565	-73.65477	1.768966	109.7790675
13.760289	28.75684	116.148613	-14.081913	11.93435	113.626465	47.722637	2.712808	117.355637	43.130146	41.484623	117.912613	45.4263915	22.0987155	117.634125	-73.5902175	1.7699845	109.618805
14.636355	27.434587	116.025749	-14.030142	11.867666	113.481796	47.778748	2.549677	117.349754	43.238728	41.318684	117.791763	45.508738	21.9341805	117.5707585	-73.569022	1.8011515	109.3928335
15.448051	26.013037	115.842804	-13.980742	11.804663	113.297119	47.79805	2.348368	117.28299	43.340458	41.14048	117.662895	45.569254	21.744424	117.4729425	-73.530738	1.864902	109.1212955
16.221849	24.525969	115.57151	-13.946107	11.779126	113.082329	47.818989	2.148309	117.174133	43.439705	40.949909	117.551056	45.629347	21.549109	117.3625945	-73.521561	2.009143	108.8020635
16.876915	23.081116	115.357796	-13.877567	11.756899	112.857803	47.853245	2.008281	117.128441	43.555355	40.825161	117.374969	45.7043	21.416721	117.251705	-73.459434	2.097077	108.463901
17.517185	21.527981	115.097336	-13.792425	11.770134	112.640511	47.928532	1.901141	117.04438	43.660526	40.7384	117.251015	45.794529	21.3197705	117.1476975	-73.379379	2.2204975	108.1333245
18.308758	19.201117	114.805855	-13.583955	11.784677	112.419357	48.133823	1.803209	117.039314	43.886669	40.641506	117.03688	46.010246	21.2223575	117.038097	-73.178156	2.3469965	107.800617
18.733315	17.579287	114.696465	-13.425199	11.802208	112.333595	48.288013	1.761436	117.130974	44.081936	40.580254	116.942169	46.1849745	21.170845	117.0365715	-73.0353725	2.433571	107.6306185
19.084606	15.919124	114.642441	-13.239487	11.802547	112.284645	48.484135	1.678823	117.247055	44.284798	40.508957	116.867195	46.3844665	21.09389	117.057125	-72.8634405	2.511204	107.512165
19.343306	14.303165	114.610466	-13.04961	11.776046	112.245033	48.658569	1.608286	117.409119	44.48827	40.444004	116.73497	46.5734195	21.026145	117.0720445	-72.6726395	2.525947	107.4180215
19.543064	12.583594	114.52742	-12.880015	11.749511	112.207939	48.816639	1.543623	117.485519	44.673073	40.368031	116.626678	46.744856	20.955827	117.0560985	-72.504886	2.543195	107.3597795
19.613808	10.918723	114.476685	-12.749071	11.695979	112.164284	48.984871	1.466121	117.535126	44.833557	40.291908	116.485725	46.909214	20.8790145	117.0104255	-72.407356	2.5129435	107.3181425
19.592205	9.264839	114.424133	-12.622352	11.608909	112.10791	49.095196	1.395239	117.578545	44.959293	40.224277	116.372276	47.0272445	20.809758	116.9754105	-72.2719485	2.40806	107.2404095
19.429623	6.678217	114.265755	-12.521343	11.457714	112.000572	49.196838	1.277668	117.452797	45.070747	40.121296	116.292587	47.1337925	20.699482	116.872692	-72.1764785	2.215946	107.128452
19.224634	5.045945	114.071129	-12.485766	11.381202	111.894119	49.196018	1.220387	117.2966	45.088352	40.067944	116.214012	47.142185	20.6441655	116.755306	-72.113717	2.1182385	107.032932
18.930428	3.326786	113.835289	-12.48708	11.336029	111.79055	49.148621	1.190077	117.061699	45.107018	40.037342	116.176346	47.1278195	20.6137095	116.6190225	-72.1019795	2.0583485	106.9620775
18.546659	1.658285	113.544174	-12.497	11.334539	111.684814	49.112671	1.151858	116.77282	45.110558	40.020119	116.173256	47.1116145	20.5859885	116.473038	-72.1056145	2.0830895	106.89659
18.078012	0.031962	113.249298	-12.500128	11.368793	111.588959	49.053638	1.135081	116.564644	45.136799	40.016052	116.127327	47.0952185	20.5755665	116.3459855	-72.0954745	2.1620195	106.8319325
17.53553	-1.649918	112.983147	-12.506597	11.475334	111.501625	49.023567	1.164852	116.330704	45.188267	40.051331	116.055855	47.105917	20.6080915	116.1932795	-72.119111	2.3425765	106.8099705
16.942873	-3.251797	112.750771	-12.482008	11.629014	111.42939	49.015186	1.245354	116.178284	45.234814	40.116173	115.905853	47.125	20.6807635	116.0420685	-72.089016	2.5772645	106.8167115
15.880114	-5.746747	112.592506	-12.407886	11.926163	111.382088	49.041027	1.476484	116.110901	45.346447	40.308365	115.629913	47.193737	20.8924245	115.870407	-72.009509	2.9599015	106.893769
15.081578	-7.33797	112.676064	-12.348372	12.129441	111.403999	49.124382	1.632708	116.211868	45.409687	40.461098	115.459503	47.2670345	21.046903	115.8356855	-71.9637785	3.211979	106.9723125
14.175884	-8.998858	112.900696	-12.298969	12.310225	111.472572	49.213184	1.801021	116.386414	45.476856	40.618267	115.237961	47.34502	21.209644	115.8121875	-71.942958	3.410806	107.1329565
13.217805	-10.563079	113.230087	-12.245016	12.44558	111.550507	49.303432	1.950339	116.565262	45.515285	40.738522	115.018906	47.4093585	21.3444305	115.792084	-71.8993905	3.5467295	107.30893
12.144448	-12.179063	113.613068	-12.201008	12.533728	111.62149	49.374359	2.06338	116.762329	45.538845	40.82888	114.764557	47.456602	21.44613	115.763443	-71.858618	3.621326	107.479537
11.023626	-13.701624	114.055099	-12.165479	12.559139	111.700096	49.43539	2.150526	116.965591	45.558407	40.876106	114.514862	47.4968985	21.513316	115.7402265	-71.8278565	3.604962	107.6599655
9.796763	-15.208338	114.53772	-12.156408	12.538791	111.787201	49.490036	2.185995	117.146393	45.565632	40.890049	114.331413	47.527834	21.538022	115.738903	-71.84065	3.53956	107.835499
7.868691	-17.320482	115.093704	-12.176928	12.430343	111.935768	49.500648	2.197608	117.353416	45.540585	40.853264	114.172447	47.5206165	21.525436	115.7629315	-71.8744725	3.33525	108.1086045
6.509092	-18.688267	115.248238	-12.207232	12.310291	112.029282	49.448769	2.209911	117.406631	45.495274	40.815075	114.057373	47.4720215	21.512493	115.732002	-71.8864855	3.108089	108.326562
5.094636	-19.953173	115.332451	-12.228723	12.221451	112.126175	49.41732	2.197419	117.432976	45.433376	40.797337	113.931	47.425348	21.497378	115.681988	-71.882794	2.945524	108.570362
3.616748	-21.13558	115.426025	-12.245005	12.169983	112.261078	49.392826	2.202958	117.455521	45.418598	40.796463	113.90657	47.405712	21.4997105	115.6810455	-71.895722	2.8402555	108.8411105
2.079772	-22.179308	115.545807	-12.242076	12.173931	112.415138	49.391239	2.207582	117.517578	45.435822	40.809883	113.953934	47.4135305	21.5087325	115.735756	-71.8976825	2.8391295	109.09452
0.512485	-23.146044	115.596558	-12.233418	12.226664	112.552277	49.399155	2.227566	117.561707	45.492966	40.845562	114.009003	47.4460605	21.536564	115.785355	-71.9128965	2.916764	109.319199
-1.144506	-24.055977	115.546967	-12.210751	12.321678	112.671448	49.394844	2.262961	117.476013	45.549274	40.904026	114.12648	47.472059	21.5834935	115.8012465	-71.893561	3.0598625	109.5416495
-3.657099	-25.221466	115.134094	-12.15956	12.473514	112.834297	49.410374	2.347122	117.251465	45.61134	41.048306	114.291656	47.510857	21.697714	115.7715605	-71.829977	3.249314	109.8970335
-5.401199	-25.951784	114.720238	-12.141266	12.571521	112.966415	49.421619	2.464203	117.09771	45.639248	41.164864	114.493195	47.5304335	21.8145335	115.7954525	-71.8129655	3.3285085	110.1373775
-7.037293	-26.034468	114.312836	-12.14752	12.664037	113.154114	49.431011	2.606495	116.966888	45.631798	41.336433	114.75383	47.5314045	21.971464	115.860359	-71.8264445	3.35661	110.447869
-8.743395	-25.8508	114.062729	-12.17081	12.794179	113.376961	49.420792	2.796164	116.912628	45.59697	41.545013	114.892487	47.508881	22.1705885	115.9025575	-71.850501	3.4177695	110.8513645
-10.38648	-25.663889	113.906769	-12.207253	12.936049	113.58252	49.38998	3.022482	116.842209	45.527443	41.758934	114.952637	47.4587115	22.390708	115.897423	-71.8732175	3.48139	111.267617
-12.159506	-25.361448	114.043282	-12.223179	13.104857	113.770119	49.390705	3.238074	116.797363	45.483978	41.972561	114.942528	47.4373415	22.6053175	115.8699455	-71.8836995	3.6043965	111.6702925
-13.921454	-25.034882	114.286316	-12.214896	13.25678	113.91777	49.436413	3.390117	116.855064	45.474388	42.121704	114.87323	47.4554005	22.7559105	115.864147	-71.8851925	3.7576495	111.971393
-16.718647	-24.263298	114.945152	-12.15202	13.373591	114.089813	49.583313	3.496353	117.025208	45.508396	42.209373	114.772247	47.5458545	22.852863	115.8987275	-71.8498945	3.894319	112.2808985
-18.359297	-23.979366	115.081932	-12.104066	13.37826	114.164116	49.654507	3.546433	117.151535	45.544426	42.229095	114.667534	47.5994665	22.887764	115.9095345	-71.8075985	3.868756	112.4186975
-20.164896	-23.45866	115.276276	-12.087387	13.35437	114.198326	49.692474	3.582094	117.232513	45.537277	42.237518	114.575401	47.6148755	22.909806	115.903957	-71.7896495	3.798934	112.492695
-21.972984	-22.956335	115.293709	-12.096074	13.308237	114.228943	49.698448	3.597254	117.281616	45.498005	42.263611	114.507973	47.5982265	22.9304325	115.8947945	-71.7903745	3.6860415	112.5630915
-23.807011	-22.336668	115.347519	-12.129107	13.272275	114.303383	49.674889	3.614929	117.331734	45.441517	42.29319	114.487717	47.558203	22.9540595	115.9097255	-71.816417	3.5904905	112.6970405
-25.664759	-21.695625	115.29068	-12.199387	13.238136	114.42218	49.618736	3.653875	117.414268	45.362427	42.354137	114.5625	47.4905815	23.004006	115.988384	-71.8893555	3.472266	112.855976
-27.527433	-20.930809	115.176903	-12.287669	13.247288	114.552925	49.547543	3.730036	117.452606	45.255516	42.455082	114.6987	47.4015295	23.092559	116.075653	-71.9768675	3.402017	113.030197
-30.356979	-19.652321	115.019142	-12.439237	13.309712	114.764786	49.405487	3.948422	117.452797	45.048714	42.686382	114.944695	47.2271005	23.317402	116.198746	-72.1055745	3.302022	113.330826
-32.236309	-18.718655	114.832748	-12.548377	13.380286	114.902283	49.298355	4.146679	117.397179	44.911949	42.885773	115.153267	47.105152	23.516226	116.275223	-72.201906	3.244346	113.529343
-34.095806	-17.713772	114.509727	-12.631263	13.432596	115.030457	49.197968	4.326956	117.337097	44.767414	43.100601	115.391579	46.982691	23.7137785	116.364338	-72.245217	3.1514135	113.696576
-35.953571	-16.660448	114.24054	-12.726976	13.489644	115.150391	49.093784	4.515521	117.226006	44.631691	43.304478	115.674637	46.8627375	23.9099995	116.4503215	-72.3166895	3.0692885	113.8504605
-37.793381	-15.555278	113.849365	-12.815228	13.532032	115.258537	48.976292	4.703238	117.079124	44.505722	43.513149	115.96067	46.741007	24.1081935	116.519897	-72.371463	2.9558705	113.997177
-39.629467	-14.41575	113.525345	-12.887232	13.575101	115.346107	48.860855	4.913406	116.913452	44.37711	43.723969	116.297066	46.6189825	24.3186875	116.605259	-72.3934465	2.8315145	114.086955
-41.210503	-13.165442	113.226631	-12.972854	13.657644	115.43853	48.759266	5.121746	116.785576	44.252251	43.951096	116.625847	46.5057585	24.536421	116.7057115	-72.4514665	2.778867	114.1713485
-42.495518	-10.8635	112.857773	-13.110971	13.86893	115.510544	48.614521	5.518799	116.67749	44.060608	44.322048	117.077126	46.3375645	24.9204235	116.877308	-72.5595065	2.8174365	114.14378
-43.402611	-9.325562	112.687592	-13.230353	14.080267	115.523186	48.521545	5.801169	116.632019	43.920742	44.601158	117.306015	46.2211435	25.2011635	116.969017	-72.6818495	2.9593705	114.077355
-44.329746	-7.82638	112.596771	-13.347131	14.310181	115.497101	48.411098	6.102685	116.601097	43.777832	44.877953	117.442474	46.094465	25.490319	117.0217855	-72.788727	3.130043	113.9724165
-45.225327	-6.33228	112.505898	-13.486745	14.562006	115.438232	48.293068	6.381735	116.529617	43.644787	45.120369	117.538788	45.9689275	25.751052	117.0342025	-72.9424175	3.37296	113.8422615
-46.166481	-4.858021	112.472961	-13.608053	14.799018	115.385727	48.173393	6.601662	116.482948	43.522774	45.328495	117.587593	45.8480835	25.9650785	117.0352705	-73.0641895	3.6329575	113.7361835
-47.035042	-3.425927	112.453033	-13.717794	14.98421	115.355209	48.06176	6.763572	116.43808	43.414623	45.480122	117.615128	45.7381915	26.121847	117.026604	-73.1737795	3.846573	113.683814
-47.937099	-2.023872	112.556419	-13.810532	15.1256	115.373314	47.966606	6.902474	116.389145	43.3181	45.598133	117.659744	45.642353	26.2503035	117.0244445	-73.263417	4.0008965	113.7221835
-49.189522	-0.040009	112.773705	-13.907495	15.248506	115.513138	47.880459	7.118602	116.278885	43.16156	45.822762	117.714371	45.5210095	26.470682	116.996628	-73.3359995	4.02633	114.029648
-50.037533	1.188122	113.03476	-13.96617	15.308638	115.632332	47.830006	7.291149	116.155159	43.059013	45.986088	117.727173	45.4445095	26.6386185	116.941166	-73.3768495	3.9786575	114.323498
-50.824142	2.400425	113.253998	-14.010946	15.335673	115.738586	47.762444	7.456133	115.906929	42.942627	46.148155	117.723511	45.3525355	26.802144	116.81522	-73.3744275	3.869202	114.661952
-51.644016	3.57354	113.481606	-14.077541	15.353675	115.792236	47.657249	7.576019	115.700821	42.822079	46.261848	117.663887	45.239664	26.9189335	116.682354	-73.394746	3.7884165	114.902118
-52.419144	4.697523	113.612816	-14.170471	15.379381	115.794502	47.519348	7.6735	115.501961	42.705273	46.345745	117.652939	45.1123105	27.0096225	116.57745	-73.4532525	3.7491395	115.011554
-53.176434	5.805255	113.676117	-14.267084	15.380958	115.749847	47.393452	7.687398	115.310013	42.593651	46.383194	117.672729	44.9935515	27.035296	116.491371	-73.5277195	3.72662	115.008323
-53.982689	6.790343	113.721062	-14.378865	15.366387	115.697922	47.282448	7.695173	115.18866	42.48365	46.384754	117.725967	44.883049	27.0399635	116.4573135	-73.640779	3.6928105	114.9385305
-55.033005	8.25471	113.684891	-14.517109	15.355431	115.606285	47.162354	7.735314	115.184608	42.332066	46.411499	117.743896	44.74721	27.0734065	116.464252	-73.781428	3.6374555	114.748318
-55.762108	9.08259	113.764557	-14.589749	15.32761	115.580582	47.133995	7.802546	115.186142	42.23011	46.422153	117.776962	44.6820525	27.1123495	116.481552	-73.8615505	3.5428705	114.679612
-56.425308	9.904129	113.806488	-14.657179	15.300261	115.586044	47.123981	7.843621	115.231094	42.162468	46.419651	117.775223	44.6432245	27.131636	116.5031585	-73.9575825	3.468886	114.6689295
-57.045235	10.682886	113.881325	-14.730385	15.286645	115.615067	47.093334	7.779851	115.365982	42.093742	46.389488	117.767265	44.593538	27.0846695	116.5666235	-74.054308	3.4886205	114.6635105
-57.537796	11.259884	113.996925	-14.82482	15.278393	115.665665	47.05101	7.665379	115.574158	42.051037	46.30632	117.800377	44.5510235	26.9858495	116.6872675	-74.2006635	3.5709365	114.6440625
-58.440453	12.114532	113.873459	-14.904334	15.249025	115.719643	47.007339	7.496398	115.821686	42.017181	46.185375	117.818176	44.51226	26.8408865	116.819931	-74.320928	3.6571635	114.619355
-57.81076	12.977004	113.876549	-15.016623	15.197977	115.757645	46.953144	7.303278	116.053879	41.97876	46.011276	117.895844	44.465952	26.657277	116.9748615	-74.499198	3.738677	114.5404285
-57.49622	12.861458	113.665833	-15.260102	15.143387	115.738251	46.81749	7.031077	116.216263	41.889839	45.718605	117.901459	44.3536645	26.374841	117.058861	-74.8738685	3.911933	114.417641
-57.156498	12.982128	113.45903	-15.3901	15.071358	115.572487	46.67099	6.920218	116.05368	41.782349	45.491283	117.841766	44.2266695	26.2057505	116.947723	-75.0068695	3.9369655	114.197251
-56.941692	13.274127	113.291229	-15.560152	15.030749	115.356194	46.530502	6.867667	115.728333	41.592167	45.368313	117.583633	44.0613345	26.11799	116.655983	-75.1816385	3.943508	114.056405
-56.595619	13.345318	113.236259	-15.699917	15.004134	115.022491	46.483139	6.69909	115.474533	41.323215	45.260048	117.041634	43.903177	25.979569	116.2580835	-75.303011	4.028699	113.7868985
-56.166458	13.352405	113.197838	-15.773037	14.935184	114.626801	46.483105	6.510627	115.082458	41.119541	45.153011	116.52578	43.801323	25.831819	115.804119	-75.347397	4.038549	113.449483
-55.743252	13.346	113.255814	-15.789178	14.836356	114.249817	46.4599	6.330697	114.487099	41.018063	45.087139	115.832306	43.7389815	25.708918	115.1597025	-75.3173375	3.963794	113.3399315
-55.263329	13.329702	113.408531	-15.760563	14.729743	113.809921	46.463322	5.751065	114.053329	40.889915	44.977142	115.041779	43.6766185	25.3641035	114.547554	-75.1977445	4.0953825	113.072288
-54.514099	13.238607	113.580238	-15.554722	14.578191	113.250641	46.127731	5.529411	113.09198	40.812428	44.652103	114.002586	43.4700795	25.090757	113.547283	-74.5795235	4.065625	112.953999
-53.935486	13.147558	113.675331	-15.38759	14.524603	112.99044	45.465061	5.907553	112.456467	40.802322	44.611736	113.441338	43.1336915	25.2596445	112.9489025	-73.9088715	3.7895615	113.0319775
-53.363449	13.014051	113.755905	-15.295283	14.510992	112.795006	44.726753	6.202114	111.917053	40.749435	44.584785	112.910667	42.738094	25.3934495	112.41386	-73.32866	3.6285345	113.176152
-52.736237	12.838803	113.757553	-15.29146	14.583137	112.576523	44.288342	6.314459	111.426834	40.631874	44.642754	112.36348	42.460108	25.4786065	111.895157	-73.043028	3.6876675	113.257889
-52.095253	12.648768	113.679298	-15.338987	14.728785	112.359955	44.226681	6.074467	111.176468	40.425098	44.682114	111.974693	42.3258895	25.3782905	111.5755805	-73.0038635	4.0792795	113.1443295
-51.496094	12.405779	113.370338	-15.399045	14.88273	112.233292	44.388142	6.043168	111.096359	40.327133	44.755154	111.941826	42.3576375	25.399161	111.5190925	-73.1557275	4.366299	112.9474915
-50.838852	12.138287	113.085724	-15.489406	14.987924	112.264839	44.564251	6.101825	111.338257	40.357708	44.868301	112.014938	42.4609795	25.485063	111.6765975	-73.4397915	4.490785	112.8530805
-49.801807	11.664652	112.963745	-15.611175	15.103696	112.465874	44.716991	5.866085	111.880257	40.340267	44.828804	112.158073	42.528629	25.3474445	112.019165	-73.750979	4.8599475	112.912583
-49.031532	11.296918	113.008835	-15.674681	15.09282	112.668694	44.753532	5.683672	112.151932	40.372761	44.6702	112.264595	42.5631465	25.176936	112.2082635	-73.9125085	5.008704	113.1291245
-48.331806	10.896654	112.966431	-15.693929	14.983901	112.843895	44.741375	5.499172	112.491417	40.475285	44.405685	112.431953	42.60833	24.9524285	112.461685	-73.996188	5.0153735	113.226105
-47.528465	10.472671	112.860313	-15.701015	14.769748	112.962296	44.669216	5.21471	112.943352	40.640491	44.090405	112.681046	42.6548535	24.6525575	112.812199	-74.0568835	4.8869385	113.112393
-46.728065	10.017573	112.713181	-15.720921	14.525403	112.996902	44.610291	4.819794	113.311096	40.784622	43.766796	112.88736	42.6974565	24.293295	113.099228	-74.1392985	4.757511	112.894576
-45.923634	9.570743	112.577454	-15.748625	14.273222	112.969505	44.566055	4.47281	113.407112	40.849644	43.416676	113.076866	42.7078495	23.944743	113.241989	-74.2050995	4.601701	112.697021
-45.147812	9.132867	112.398438	-15.80499	14.054832	112.87587	44.409996	4.135758	113.451561	40.884624	43.143402	113.185539	42.64731	23.63958	113.31855	-74.25729	4.470084	112.43319
-43.914234	8.490631	111.993538	-15.964538	13.825541	112.664154	44.080154	3.760442	113.510704	40.883408	42.931183	113.302544	42.481781	23.3458125	113.406624	-74.410857	4.3052695	111.921684
-43.129604	8.066273	111.759933	-16.099224	13.762387	112.564804	43.978291	3.656563	113.461449	40.84325	42.854679	113.56311	42.4107705	23.255621	113.5122795	-74.6092185	4.269153	111.6173285
-42.322334	7.633985	111.611267	-16.231297	13.778314	112.536583	43.900322	3.601171	113.544586	40.79882	42.890305	113.777184	42.349571	23.245738	113.660885	-74.812165	4.31089	111.412281
-41.52734	7.202539	111.523415	-16.307358	13.829144	112.569641	43.788361	3.643938	113.697945	40.738262	42.968063	113.919678	42.2633115	23.3060005	113.8088115	-74.8780275	4.3522875	111.3304705
-40.692825	6.76036	111.547348	-16.361433	13.919565	112.61232	43.719486	3.74822	113.817574	40.720032	43.073357	114.038376	42.219759	23.4107885	113.927975	-74.942625	4.4283415	111.296665
-39.894642	6.243147	111.593422	-16.354906	14.006667	112.672684	43.585667	3.864504	114.104477	40.737892	43.232391	114.077393	42.1617795	23.5484475	114.090935	-74.8715915	4.4648865	111.254433
-39.048664	5.716166	111.65361	-16.366247	14.09	112.788261	43.499367	3.943941	114.591087	40.789055	43.302666	114.133522	42.144211	23.6233035	114.3623045	-74.876705	4.5566965	111.2142175
-37.885239	4.922997	111.874046	-16.413874	14.16208	113.129166	43.611053	3.898705	115.417862	40.957085	43.553558	114.145508	42.284069	23.7261315	114.781685	-75.111817	4.5980285	111.476647
-37.134342	4.365648	112.156342	-16.434465	14.16077	113.399567	43.663944	3.829345	115.938118	41.01532	43.619133	114.077034	42.339632	23.724239	115.007576	-75.208562	4.597301	111.791558
-36.399887	3.731734	112.411972	-16.428453	14.146419	113.566925	43.710743	3.794587	116.111008	40.906448	43.632427	114.265236	42.3085955	23.713507	115.188122	-75.1655015	4.579331	111.945728
-35.644741	3.100246	112.612999	-16.42087	14.094837	113.614059	43.733765	3.772363	115.994194	40.675716	43.48904	114.302277	42.2047405	23.6307015	115.1482355	-75.0464805	4.5589725	112.0798825
-34.957207	2.472328	112.616524	-16.41013	13.979682	113.588356	43.719246	3.769773	115.877655	40.587086	43.377338	114.214897	42.153166	23.5735555	115.046276	-74.973426	4.3858085	112.130436
-34.27927	1.828635	112.553116	-16.420074	13.847488	113.542198	43.736305	3.681602	115.774094	40.522034	43.243843	114.416443	42.1291695	23.4627225	115.0952685	-74.9693175	4.2322535	111.9891275
-33.622917	1.197462	112.459969	-16.429991	13.710317	113.492348	43.741306	3.520383	115.724136	40.461525	43.138046	114.655975	42.1014155	23.3292145	115.1900555	-74.9613975	4.0914195	111.7946405
-32.644089	0.234717	112.385597	-16.482231	13.611587	113.477341	43.582611	3.416408	115.45768	40.40044	43.048199	114.959785	41.9915255	23.2323035	115.2087325	-74.9559875	3.9908705	111.7459495
-32.045086	-0.380261	112.296608	-16.512444	13.610641	113.448944	43.471581	3.415304	115.224854	40.304039	43.044777	115.080322	41.88781	23.2300405	115.152588	-74.912698	3.9912415	111.7453
-31.454876	-0.997843	112.192284	-16.518099	13.663056	113.41597	43.427181	3.500753	115.062393	40.197922	43.11747	115.218506	41.8125515	23.3091115	115.1404495	-74.8487495	4.0170005	111.6914905
-30.852827	-1.62048	112.090637	-16.519308	13.774456	113.4058	43.411522	3.679634	115.003761	40.164715	43.287098	115.417061	41.7881185	23.483366	115.210411	-74.8267345	4.065546	111.601189
-30.251598	-2.282866	112.016937	-16.536436	13.914508	113.432381	43.405384	3.887317	115.025238	40.152531	43.476513	115.573097	41.7789575	23.681915	115.2991675	-74.8518295	4.147101	111.5655945
-29.667032	-2.93993	112.060356	-16.549644	14.091891	113.505264	43.39431	4.092385	115.107559	40.109489	43.611118	115.677643	41.7518995	23.8517515	115.392601	-74.8511875	4.3320305	111.617927
-29.177296	-3.636103	112.120964	-16.549473	14.269609	113.594078	43.398479	4.322325	115.190674	40.091511	43.769379	115.795303	41.744995	24.045852	115.4929885	-74.843941	4.493366	111.6951675
-28.398415	-4.750404	112.261536	-16.532305	14.502074	113.688568	43.481766	4.589271	115.413544	40.072243	44.022995	115.92424	41.7770045	24.306133	115.668892	-74.8416145	4.698015	111.708244
-27.917381	-5.538255	112.25209	-16.535633	14.604628	113.694572	43.546165	4.708992	115.543732	40.054909	44.170811	116.006493	41.800537	24.4399015	115.7751125	-74.871803	4.7693545	111.6140315
-27.488581	-6.365613	112.212158	-16.553192	14.661866	113.663887	43.549683	4.791483	115.616035	40.034863	44.26907	116.056763	41.792273	24.5302765	115.836399	-74.898657	4.7934555	111.491375
-27.159019	-7.19908	112.152466	-16.58827	14.690722	113.614944	43.496437	4.834743	115.63063	39.987297	44.33688	116.055405	41.741867	24.5858115	115.8430175	-74.918407	4.7956325	111.3868705
-26.807564	-8.051165	112.085632	-16.642078	14.708765	113.558128	43.426739	4.88282	115.608009	39.941341	44.38578	116.023163	41.68404	24.6343	115.815586	-74.968196	4.78323	111.30067
-26.473734	-8.935896	111.975006	-16.681633	14.703423	113.509071	43.377598	4.937047	115.569397	39.899136	44.44595	115.990509	41.638367	24.6914985	115.779953	-75.001633	4.7153475	111.238189
-26.065445	-10.028993	111.863693	-16.702387	14.712213	113.475647	43.342926	5.011138	115.511551	39.842712	44.564671	115.8787	41.592819	24.7879045	115.6951255	-74.997593	4.6365215	111.2561685
-25.921223	-11.271522	111.828522	-16.702299	14.761312	113.434914	43.255493	5.277433	115.358185	39.751785	44.822315	115.465675	41.503639	25.049874	115.41193	-74.908237	4.47275	111.457898
-25.774288	-12.177612	111.936317	-16.686733	14.87398	113.394997	43.223915	5.548164	115.17588	39.665394	45.105515	114.935341	41.4446545	25.3268395	115.0556105	-74.8181205	4.4211205	111.7343835
-25.672876	-13.114788	112.053284	-16.648949	15.045437	113.291039	43.232941	5.812634	114.969193	39.573357	45.442303	114.327087	41.403149	25.6274685	114.64814	-74.701047	4.4634055	111.933938
-25.5396	-14.030462	112.213303	-16.612839	15.246307	113.123497	43.27985	6.109685	114.800285	39.474701	45.808098	113.665237	41.3772755	25.9588915	114.232761	-74.6029535	4.5337225	112.014233
-25.512236	-14.882116	112.381363	-16.572815	15.468497	112.939598	43.322144	6.417032	114.704308	39.414093	46.048386	113.20845	41.3681185	26.232709	113.956379	-74.5137485	4.704285	111.922817
-25.560102	-15.719637	112.510971	-16.564554	15.654892	112.806229	43.354706	6.621487	114.665916	39.430801	46.217415	113.077423	41.3927535	26.419451	113.8716695	-74.5218615	4.890333	111.7407885
-25.68405	-16.571901	112.488411	-16.570108	15.761079	112.763908	43.354729	6.693121	114.746681	39.456554	46.30043	112.987648	41.4056415	26.4967755	113.8671645	-74.5458575	5.0253825	111.6606515
-25.809483	-17.828768	112.400101	-16.600912	15.865627	112.784637	43.332783	6.766398	114.758598	39.488911	46.396008	113.082466	41.410847	26.581203	113.920532	-74.612671	5.150051	111.648742
-25.990816	-18.586067	112.309006	-16.608019	15.912607	112.81279	43.295326	6.845766	114.723274	39.486561	46.505009	113.207115	41.3909435	26.6753875	113.9651945	-74.6069815	5.1498265	111.6603855
-26.138079	-19.336309	112.160286	-16.603111	15.979264	112.846161	43.294376	6.963053	114.680359	39.485199	46.647617	113.353119	41.3897875	26.805335	114.016739	-74.5960095	5.153193	111.675583
-26.39854	-20.02285	112.010315	-16.576307	16.072855	112.88916	43.324451	7.123769	114.680626	39.508041	46.833878	113.511047	41.416246	26.9788235	114.0958365	-74.56886	5.1668865	111.6824835
-26.633299	-20.642168	111.937943	-16.546669	16.234295	112.953354	43.367432	7.335505	114.693199	39.530464	47.060787	113.62072	41.448948	27.198146	114.1569595	-74.542286	5.270444	111.7497485
-26.896616	-21.257978	111.935333	-16.501345	16.43614	113.0121	43.440933	7.59024	114.691605	39.550392	47.305882	113.661194	41.4956625	27.448061	114.1763995	-74.4983525	5.424219	111.8478005
-27.209129	-21.792143	112.016045	-16.44569	16.693541	113.032463	43.51825	7.861576	114.687492	39.583244	47.567932	113.643097	41.550747	27.714754	114.1652945	-74.442127	5.672328	111.8996315
-27.711555	-22.504526	112.136093	-16.357191	17.047373	113.013077	43.634178	8.251369	114.683022	39.647945	47.932751	113.563492	41.6410615	28.09206	114.123257	-74.3554435	6.002686	111.902897
-27.607302	-21.753513	112.206444	-16.274385	17.227245	112.961731	43.713848	8.433944	114.693085	39.726234	48.111694	113.535324	41.720041	28.272819	114.1142045	-74.268811	6.181671	111.8092575
-28.118488	-21.473888	112.180542	-16.220573	17.358158	112.92083	43.774269	8.549054	114.70916	39.793472	48.249306	113.51812	41.7838705	28.39918	114.11364	-74.2250165	6.317136	111.72802
-28.807741	-21.295666	112.159302	-16.171001	17.438671	112.902245	43.822979	8.614068	114.698219	39.85598	48.326908	113.503227	41.8394795	28.470488	114.100723	-74.1814815	6.406854	111.703767
-29.139795	-20.931435	112.158607	-16.140993	17.475731	112.906693	43.837471	8.665566	114.665695	39.894978	48.371063	113.475677	41.8662245	28.5183145	114.070686	-74.1482105	6.4331475	111.7427
-29.403513	-20.546251	112.185158	-16.130142	17.496204	112.916481	43.841946	8.708625	114.660522	39.913967	48.399597	113.47773	41.8779565	28.554111	114.069126	-74.1382405	6.438297	111.763836
-29.667917	-20.133961	112.190948	-16.132858	17.507799	112.93956	43.846027	8.737872	114.681175	39.92857	48.430645	113.561699	41.8872985	28.5842585	114.121437	-74.1530145	6.4313395	111.757683
-30.072504	-19.403845	112.194733	-16.153774	17.529068	113.011948	43.844906	8.747406	114.700928	39.94619	48.458488	113.749016	41.895548	28.602947	114.224972	-74.203096	6.455189	111.798924
-30.341227	-18.908619	112.15239	-16.179634	17.564247	113.073982	43.829853	8.763417	114.639999	39.948124	48.491314	113.83754	41.8889885	28.6273655	114.2387695	-74.2482565	6.5011285	111.9091945
-30.605074	-18.411354	112.078568	-16.179346	17.604885	113.112785	43.767216	8.794327	114.534523	39.950024	48.547264	113.879326	41.85862	28.6707955	114.2069245	-74.217312	6.5389745	112.0186455
-30.796709	-17.918583	111.949142	-16.15859	17.660908	113.09507	43.711941	8.860675	114.381912	39.956947	48.633873	113.871017	41.834444	28.747274	114.1264645	-74.151624	6.574542	112.0636755
-30.991379	-17.454456	111.728798	-16.133574	17.747181	113.053261	43.671539	8.947191	114.22435	39.950016	48.74921	113.896156	41.8107775	28.8482005	114.060253	-74.0779255	6.64616150000001	112.046269
-31.10607	-16.964373	111.502304	-16.126848	17.851847	113.016701	43.633144	9.053351	114.085045	39.946087	48.867088	113.957764	41.7896155	28.9602195	114.0214045	-74.0433115	6.7434745	112.0119975
-31.230873	-16.465767	111.302582	-16.103493	17.947691	112.985001	43.5895	9.135814	113.980446	39.968155	48.961578	114.013626	41.7788275	29.048696	113.997036	-73.9858135	6.846686	111.972966
-31.398535	-15.662043	111.100182	-16.088259	18.107254	112.982918	43.537731	9.223343	113.884506	40.013523	49.075706	114.113533	41.775627	29.1495245	113.9990195	-73.952145	7.0649835	111.9668165
-31.534466	-15.146218	111.069557	-16.058132	18.19346	112.979424	43.524559	9.270204	113.853539	40.053898	49.132011	114.165749	41.7892285	29.2011075	114.009644	-73.9054925	7.1858125	111.949204
-31.65943	-14.680746	111.055801	-16.042015	18.24802	112.976433	43.51712	9.281175	113.843048	40.079281	49.15099	114.190529	41.7982005	29.2160825	114.0167885	-73.8822305	7.2799575	111.9360775
-31.785553	-14.235415	111.09375	-16.051657	18.277544	112.961426	43.512989	9.246061	113.839661	40.095325	49.118614	114.196518	41.804157	29.1823375	114.0180895	-73.907471	7.3727505	111.9047625
-31.873089	-13.860816	111.059998	-16.050884	18.256491	112.917343	43.51181	9.157954	113.849953	40.119919	49.016491	114.202202	41.8158645	29.0872225	114.0260775	-73.9176325	7.4257595	111.8086085
-31.957283	-13.55625	110.998787	-16.067093	18.171007	112.860191	43.492706	8.991819	113.878143	40.139923	48.857098	114.216507	41.8163145	28.9244585	114.047325	-73.9505005	7.4175555	111.673057
-31.98151	-13.298181	110.912827	-16.114494	18.058659	112.797798	43.461231	8.786215	113.906898	40.157719	48.652153	114.250885	41.809475	28.719184	114.0788915	-74.038463	7.398134	111.5167045
-31.975889	-12.931453	110.808968	-16.189205	17.832726	112.705765	43.372517	8.450339	113.890099	40.162472	48.302334	114.257072	41.7674945	28.3763365	114.0735855	-74.1459045	7.2891155	111.3379445
-31.939951	-12.653663	110.739983	-16.247074	17.680408	112.654938	43.292053	8.213334	113.853539	40.140568	48.073551	114.244553	41.7163105	28.1434425	114.049046	-74.2104585	7.2173735	111.26083
-31.887564	-12.416632	110.662422	-16.299747	17.546051	112.601448	43.226166	7.994955	113.830772	40.141159	47.859009	114.228943	41.6836625	27.926982	114.0298575	-74.2831565	7.16512	111.1730385
-31.830523	-12.156747	110.557854	-16.344894	17.432104	112.539124	43.180016	7.828628	113.823593	40.138416	47.682755	114.206932	41.659216	27.7556915	114.0152625	-74.349004	7.1085165	111.0629855
-31.762453	-11.972542	110.501709	-16.374622	17.348482	112.465462	43.137241	7.688038	113.777756	40.116123	47.513096	114.187469	41.626682	27.600567	113.9826125	-74.375926	7.096397	110.9483115
-31.714085	-11.838073	110.504189	-16.406273	17.279179	112.414993	43.076584	7.548671	113.73571	40.10828	47.361984	114.127182	41.592432	27.4553275	113.931446	-74.404978	7.1030305	110.89854
-31.683714	-11.720707	110.484764	-16.432926	17.211872	112.365929	43.052673	7.409453	113.709785	40.113537	47.228703	114.09465	41.583105	27.319078	113.9022175	-74.448957	7.104666	110.8296405
-31.558186	-11.614124	110.41497	-16.419485	17.098377	112.315773	43.060268	7.207454	113.726784	40.155132	47.012882	114.117065	41.6077	27.110168	113.9219245	-74.44667	7.086586	110.7096215
-31.459288	-11.595109	110.382256	-16.407553	17.016211	112.305054	43.066017	7.06296	113.753769	40.197021	46.875587	114.142677	41.631519	26.9692735	113.948223	-74.446625	7.0631485	110.661885
-31.381714	-11.578396	110.371758	-16.366793	16.930801	112.308311	43.070946	6.944945	113.804375	40.239716	46.754021	114.196503	41.655331	26.849483	114.000439	-74.388917	7.012119	110.616183
-31.251114	-11.621668	110.3601	-16.334766	16.8405	112.328979	43.108425	6.830045	113.889648	40.298534	46.64661	114.236603	41.7034795	26.7383275	114.0631255	-74.3730115	6.9426725	110.5948325
-31.042963	-11.654569	110.363647	-16.292145	16.750593	112.336983	43.12542	6.740743	113.983551	40.347424	46.544102	114.249908	41.736422	26.6424225	114.1167295	-74.320712	6.85876349999999	110.5572365
-30.804344	-11.66568	110.405502	-16.281326	16.677032	112.351799	43.132298	6.67441	114.031647	40.372372	46.439915	114.2108	41.752335	26.5571625	114.1212235	-74.314987	6.7969015	110.5823745
-30.537567	-11.704054	110.489548	-16.265818	16.60198	112.3582	43.148346	6.587511	114.022758	40.371277	46.347942	114.144073	41.7598115	26.4677265	114.0834155	-74.2914475	6.7362335	110.6329845
-30.099327	-11.721722	110.611282	-16.269375	16.485538	112.36026	43.152962	6.443927	114.058212	40.364491	46.181087	114.033043	41.7587265	26.312507	114.0456275	-74.2974765	6.658569	110.6748925
-29.864275	-11.74206	110.746658	-16.269524	16.407207	112.379372	43.153755	6.333674	114.141953	40.368782	46.062164	113.998581	41.7612685	26.197919	114.070267	-74.3003165	6.616495	110.688477
-29.688454	-11.730863	110.95388	-16.314884	16.347521	112.419907	43.151714	6.208222	114.276337	40.362629	45.943733	113.964569	41.7571715	26.0759775	114.120453	-74.3869395	6.6190645	110.719361
-29.478539	-11.753973	111.153946	-16.363895	16.294767	112.446342	43.135971	6.100522	114.426926	40.345699	45.83691	113.898979	41.740835	25.968716	114.1629525	-74.468625	6.620818	110.7297315
-29.277206	-11.778638	111.293938	-16.412611	16.253178	112.447861	43.12212	5.990379	114.517151	40.326542	45.729809	113.832603	41.724331	25.860094	114.174877	-74.549553	6.646262	110.720845
-29.102329	-11.841077	111.376511	-16.443241	16.181812	112.430069	43.102806	5.870171	114.545151	40.306473	45.624222	113.75145	41.7046395	25.7471965	114.1483005	-74.5911215	6.6164275	110.7118375
-28.946131	-11.913006	111.395874	-16.469738	16.097624	112.392632	43.076683	5.749237	114.543571	40.306545	45.496021	113.705429	41.691614	25.622629	114.1245	-74.63109	6.572619	110.660764
-28.688578	-12.064954	111.306763	-16.468515	15.949435	112.378464	43.049778	5.549395	114.540543	40.34404	45.319206	113.792206	41.696909	25.4343005	114.1663745	-74.633939	6.4645695	110.5905535
-28.527752	-12.16878	111.231781	-16.498442	15.864431	112.408676	43.024345	5.414308	114.567795	40.371719	45.223667	113.893341	41.698032	25.3189875	114.230568	-74.694916	6.4098745	110.586784
-28.313286	-12.25471	111.199776	-16.520409	15.815001	112.465118	42.979221	5.328696	114.61142	40.384007	45.15913	113.979004	41.681614	25.243913	114.295212	-74.722432	6.386089	110.635024
-28.094765	-12.267756	111.221947	-16.586107	15.834234	112.514099	42.908649	5.299965	114.656807	40.36631	45.133995	114.020004	41.6374795	25.21698	114.3384055	-74.8096935	6.451488	110.6897925
-27.83506	-12.328915	111.27021	-16.63674	15.885986	112.531136	42.858715	5.305665	114.723015	40.339924	45.128334	114.022743	41.5993195	25.2169995	114.372879	-74.8727995	6.5549725	110.689393
-27.57893	-12.398984	111.399399	-16.700848	15.962116	112.541626	42.827339	5.312976	114.877296	40.321716	45.128185	114.020264	41.5745275	25.2205805	114.44878	-74.9762235	6.7036515	110.634472
-27.314323	-12.471883	111.560532	-16.739918	16.016068	112.555626	42.831085	5.324466	115.078995	40.317204	45.122765	114.015663	41.5741445	25.2236155	114.547329	-75.0539805	6.8085205	110.563923
-26.891354	-12.631454	111.806892	-16.771889	16.029016	112.574722	42.861771	5.271308	115.450584	40.318291	45.082214	114.008667	41.590031	25.176761	114.7296255	-75.133809	6.881271	110.4198185
-26.662142	-12.725319	112.028908	-16.779985	15.977284	112.619629	42.861141	5.20091	115.660583	40.305267	45.006657	114.006844	41.583204	25.1037835	114.8337135	-75.143174	6.8507845	110.4055445
-26.463594	-12.809854	112.28299	-16.813749	15.892813	112.714127	42.846855	5.11228	115.83152	40.286713	44.892548	114.026436	41.566784	25.002414	114.928978	-75.194282	6.783212	110.499276
-26.34148	-12.878427	112.503006	-16.838335	15.781824	112.815048	42.851917	4.994914	116.007385	40.285408	44.767788	114.041222	41.5686625	24.881351	115.0243035	-75.2453325	6.682297	110.6057925
-26.209858	-12.934301	112.653076	-16.85364	15.667812	112.89463	42.873024	4.854455	116.195038	40.279209	44.641201	114.059029	41.5761165	24.747828	115.1270335	-75.2833965	6.587796	110.6622265
-26.090754	-12.966678	112.743744	-16.885218	15.555538	112.918648	42.883167	4.731105	116.315125	40.278034	44.518566	114.1054	41.5806005	24.6248355	115.2102625	-75.3510365	6.4862405	110.6270335
-26.049826	-12.948486	112.774277	-16.906687	15.446912	112.898926	42.865608	4.603394	116.368187	40.270512	44.391216	114.122482	41.56806	24.497305	115.2453345	-75.381434	6.396519	110.5525175
-26.038828	-12.86872	112.683701	-16.97677	15.32766	112.79998	42.807415	4.410192	116.397049	40.265659	44.214157	114.124474	41.536537	24.3121745	115.2607615	-75.490077	6.3431455	110.3391985
-26.062077	-12.748928	112.542511	-17.020248	15.25411	112.72744	42.751347	4.289827	116.378357	40.254829	44.10424	114.182594	41.503088	24.1970335	115.2804755	-75.543584	6.3111865	110.1744045
-26.150877	-12.571613	112.403976	-17.074226	15.199666	112.667862	42.69701	4.190599	116.357056	40.249226	44.031372	114.24762	41.473118	24.1109855	115.302338	-75.62157	6.2883465	110.033386
-26.275522	-12.337818	112.245964	-17.110924	15.161727	112.627327	42.647026	4.118161	116.343369	40.254261	43.9813	114.338722	41.4506435	24.0497305	115.3410455	-75.6724915	6.2737235	109.9136085
-26.382334	-12.082902	112.077942	-17.147047	15.135695	112.622032	42.618919	4.052408	116.308174	40.253967	43.948708	114.490715	41.436443	24.000558	115.3994445	-75.730537	6.270832	109.8446195
-26.565609	-11.783945	111.910355	-17.169128	15.122679	112.639496	42.597633	4.000885	116.322914	40.269176	43.913086	114.651093	41.4334045	23.9569855	115.4870035	-75.7716605	6.2883725	109.7919885
-26.773054	-11.438112	111.790382	-17.148949	15.111454	112.660912	42.607918	3.940089	116.371132	40.325645	43.887932	114.872421	41.4667815	23.9140105	115.6217765	-75.7646795	6.3088975	109.7000475
-27.170959	-10.883486	111.601364	-17.170351	15.172644	112.731972	42.629597	3.840316	116.461708	40.419643	43.816422	115.240273	41.52462	23.828369	115.8509905	-75.865322	6.516919	109.6129535
-27.401197	-10.514531	111.565926	-17.08943	15.142803	112.758377	42.644417	3.784892	116.517433	40.50703	43.773018	115.430283	41.5757235	23.778955	115.973858	-75.7545835	6.506651	109.542896
-27.647186	-10.179433	111.568726	-17.062737	15.157655	112.823174	42.665882	3.739582	116.538979	40.576313	43.723759	115.584839	41.6210975	23.7316705	116.061909	-75.7465715	6.5836395	109.584439
-27.935028	-9.869697	111.599396	-17.030201	15.155664	112.910934	42.700184	3.702543	116.547058	40.636959	43.674393	115.650711	41.6685715	23.688468	116.0988845	-75.7289735	6.62286	109.7229835
-28.18807	-9.617348	111.683151	-16.985559	15.146179	112.985352	42.731049	3.678646	116.536293	40.684502	43.64817	115.66291	41.7077755	23.663408	116.0996015	-75.6788935	6.62895	109.8711025
-28.447374	-9.345936	111.795662	-16.950972	15.116096	113.063873	42.762135	3.654629	116.488937	40.705467	43.603642	115.643776	41.733801	23.6291355	116.0663565	-75.635745	6.6030565	110.0613895
-28.731112	-9.056196	111.937675	-16.909698	15.060563	113.140015	42.788071	3.606072	116.423988	40.714867	43.541737	115.588234	41.751469	23.5739045	116.006111	-75.570865	6.5472215	110.273919
-29.235722	-8.656132	112.144623	-16.897322	14.956421	113.28418	42.843704	3.469835	116.2472	40.712677	43.42577	115.463402	41.7781905	23.4478025	115.855301	-75.5728345	6.4650395	110.713059
-29.616884	-8.367989	112.290726	-16.899429	14.864269	113.381065	42.856171	3.373832	116.169044	40.696049	43.342163	115.361771	41.77611	23.3579975	115.7654075	-75.574968	6.3705405	110.9967225
-30.034197	-8.092297	112.414276	-16.906269	14.757617	113.478363	42.836411	3.298919	116.102127	40.65979	43.275425	115.296867	41.7481005	23.287172	115.699497	-75.5606385	6.228062	111.257229
-30.409231	-7.804435	112.518372	-16.934925	14.622526	113.550186	42.81881	3.226574	116.017792	40.609119	43.200058	115.265129	41.7139645	23.213316	115.6414605	-75.5838145	6.031736	111.4589115
-30.78993	-7.541141	112.521103	-16.967123	14.49865	113.575653	42.78973	3.165708	115.957321	40.538151	43.122093	115.262154	41.6639405	23.1439005	115.6097375	-75.5981865	5.8533995	111.5415685
-31.161312	-7.332715	112.494896	-17.014242	14.385629	113.564774	42.749981	3.097709	115.893684	40.481297	43.039833	115.260025	41.615639	23.068771	115.5768545	-75.644123	5.702487	111.5526935
-31.52529	-7.087068	112.44574	-17.046236	14.288631	113.529221	42.700665	3.013347	115.827095	40.43235	42.950665	115.25518	41.5665075	22.982006	115.5411375	-75.6589795	5.595256	111.5173045
-32.091988	-6.708682	112.381149	-17.120722	14.195162	113.467918	42.636185	2.878847	115.771851	40.372917	42.821682	115.226532	41.504551	22.8502645	115.4991915	-75.745995	5.5400595	111.4366445
-32.499809	-6.453622	112.294426	-17.145666	14.158325	113.419403	42.613434	2.795155	115.759102	40.36145	42.744911	115.212891	41.487442	22.770033	115.4859965	-75.778774	5.546617	111.3528095
-32.928921	-6.204442	112.241257	-17.154989	14.129731	113.376747	42.601372	2.727234	115.761093	40.36359	42.686764	115.202209	41.482481	22.706999	115.481651	-75.792459	5.552463	111.271843
-33.407913	-5.921974	112.227974	-17.154432	14.099595	113.345482	42.602428	2.670704	115.746582	40.383495	42.619804	115.170563	41.4929615	22.645254	115.4585725	-75.8018255	5.553936	111.2323915
-33.818806	-5.654765	112.233063	-17.118029	14.05614	113.320457	42.620926	2.5975	115.736938	40.420963	42.550198	115.136467	41.5209445	22.573849	115.4367025	-75.7570025	5.538431	111.2042115
-34.221867	-5.418451	112.256943	-17.075985	14.008784	113.310898	42.665188	2.528136	115.744148	40.476776	42.477367	115.125778	41.570982	22.5027515	115.434963	-75.722952	5.5148165	111.186833
-34.636456	-5.200636	112.285461	-17.026928	13.971546	113.330879	42.721687	2.459949	115.766479	40.533268	42.418629	115.110313	41.6274775	22.439289	115.438396	-75.6813335	5.503803	111.223362
-35.166443	-4.847407	112.428459	-16.94108	13.902533	113.424919	42.800999	2.40114	115.794754	40.593929	42.356709	115.0895	41.697464	22.3789245	115.442127	-75.579624	5.4261415	111.407711
-35.507366	-4.571146	112.560913	-16.897419	13.854751	113.5075	42.85717	2.371048	115.801727	40.630302	42.3195	115.063133	41.743736	22.345274	115.43243	-75.538574	5.364228	111.58257
-35.875641	-4.301035	112.645912	-16.885803	13.83366	113.606644	42.915096	2.344363	115.781746	40.661228	42.285301	115.014717	41.788162	22.314832	115.3982315	-75.559768	5.352488	111.8150565
-36.266159	-3.987766	112.746574	-16.803667	13.765518	113.645256	42.971088	2.315717	115.718056	40.687683	42.251671	114.964035	41.8293855	22.283694	115.3410455	-75.4367195	5.247342	111.9494665
-36.705978	-3.648829	112.868919	-16.797197	13.749562	113.735809	43.037441	2.285611	115.62307	40.721764	42.22366	114.86895	41.8796025	22.2546355	115.24601	-75.4739965	5.2444885	112.225608
-37.049614	-3.316167	113.043633	-16.683674	13.677986	113.757751	43.085003	2.261219	115.501045	40.753864	42.211868	114.763557	41.9194335	22.2365435	115.132301	-75.2867815	5.1194285	112.383201
-37.416393	-2.996741	113.162781	-16.62545	13.637834	113.824059	43.15065	2.22163	115.373993	40.787392	42.210831	114.62455	41.969021	22.2162305	114.9992715	-75.219921	5.0594375	112.6488465
-37.894592	-2.528423	113.280777	-16.518208	13.581769	113.846123	43.256481	2.200084	115.068565	40.819271	42.244568	114.282204	42.037876	22.222326	114.6753845	-75.074292	4.941212	113.0168615
-38.153374	-2.175833	113.306412	-16.509781	13.599962	113.802528	43.286938	2.219062	114.728943	40.806763	42.30003	113.96505	42.0468505	22.259546	114.3469965	-75.0664125	4.940378	113.2580595
-38.418472	-1.782358	113.288139	-16.414392	13.5798	113.658859	43.279106	2.252602	114.363609	40.786247	42.345104	113.666191	42.0326765	22.298853	114.0149	-74.8614605	4.860747	113.302818
-38.7145	-1.383952	113.159859	-16.369278	13.588548	113.540581	43.265572	2.28785	114.060654	40.779114	42.380131	113.393402	42.022343	22.3339905	113.727028	-74.760899	4.8431055	113.354134
-39.007614	-0.917305	113.100449	-16.348103	13.615324	113.440552	43.253841	2.306406	113.814636	40.778648	42.390926	113.243065	42.0162445	22.348666	113.5288505	-74.7124505	4.881982	113.3522535
-39.334648	-0.439625	113.061821	-16.348347	13.661352	113.3834	43.238914	2.315938	113.645729	40.784611	42.394974	113.150742	42.0117625	22.355456	113.3982355	-74.7084565	4.967248	113.3685645
-39.581543	0.031198	113.087784	-16.3472	13.711147	113.354576	43.219627	2.321846	113.561539	40.798336	42.404594	113.077866	42.0089815	22.36322	113.3197025	-74.7033815	5.059074	113.3894495
-39.909065	0.737381	113.110062	-16.362331	13.75466	113.356163	43.216713	2.328119	113.518349	40.79211	42.419212	113.018082	42.0044115	22.3736655	113.2682155	-74.7290735	5.1356545	113.4441105
-40.106022	1.175475	113.103577	-16.377821	13.759857	113.357773	43.220898	2.320216	113.560188	40.788246	42.419365	112.983322	42.004572	22.3697905	113.271755	-74.760214	5.1499235	113.443791
-40.166534	1.625736	113.128006	-16.393965	13.731168	113.359726	43.233768	2.288815	113.628448	40.771606	42.393986	112.964806	42.002687	22.3414005	113.296627	-74.790617	5.1209355	113.422825
-40.169701	2.091573	113.120544	-16.41069	13.665406	113.361908	43.247215	2.220673	113.70726	40.758884	42.333172	112.950882	42.0030495	22.2769225	113.329071	-74.8244295	5.0538895	113.394745
-40.153816	2.605119	113.120293	-16.407938	13.568314	113.376259	43.255936	2.126011	113.774193	40.75774	42.242069	112.918533	42.006838	22.18404	113.346363	-74.822714	4.952588	113.406155
-40.140728	3.160923	113.173141	-16.404877	13.453059	113.393738	43.27034	2.01233	113.832603	40.761833	42.13073	112.870445	42.0160865	22.07153	113.351524	-74.8258405	4.834588	113.435952
-40.082092	3.724742	113.174675	-16.374954	13.316928	113.408043	43.300484	1.879084	113.86174	40.779366	42.008511	112.831772	42.039925	21.9437975	113.346756	-74.789833	4.6900585	113.46933
-39.987309	4.616491	113.16954	-16.295212	13.120908	113.41877	43.384975	1.708826	113.8769	40.837471	41.845512	112.811745	42.111223	21.777169	113.3443225	-74.701647	4.464647	113.4932175
-39.872513	5.212107	113.14489	-16.284327	13.046765	113.449394	43.415649	1.606907	113.877678	40.893917	41.748497	112.825264	42.154783	21.677702	113.351471	-74.723437	4.415828	113.547317
-39.688637	5.824735	113.115738	-16.207699	12.966485	113.43187	43.435791	1.518239	113.878738	40.950111	41.670753	112.851822	42.192951	21.594496	113.36528	-74.608349	4.338474	113.49846
-39.461979	6.555853	113.069893	-16.180948	12.943803	113.436295	43.458939	1.465317	113.877579	41.015285	41.621571	112.895798	42.237112	21.543444	113.3866885	-74.599008	4.344162	113.4859015
-39.274242	7.257372	113.022575	-16.195414	12.962574	113.449432	43.476677	1.437962	113.856651	41.053558	41.609989	112.950935	42.2651175	21.5239755	113.403793	-74.6559455	4.4011725	113.495071
-39.007751	8.02861	112.940407	-16.12458	12.928167	113.377884	43.489933	1.446133	113.785698	41.087406	41.619473	113.002106	42.2886695	21.532803	113.393902	-74.5378295	4.323531	113.361866
-38.82695	8.811938	112.833824	-16.097103	12.931781	113.308121	43.499474	1.465516	113.685394	41.114254	41.636131	113.089767	42.306864	21.5508235	113.3875805	-74.50107	4.3127385	113.2286615
-38.416687	9.916554	112.581421	-16.025595	12.901059	113.170921	43.539501	1.496838	113.562653	41.210114	41.655952	113.299858	42.3748075	21.576395	113.4312555	-74.4259975	4.225723	112.9105865
-38.108368	10.71028	112.431572	-15.974031	12.892808	113.077034	43.574188	1.491368	113.474632	41.298798	41.659546	113.51825	42.436493	21.575457	113.496441	-74.384555	4.210159	112.657627
-37.752594	11.552896	112.366104	-15.910361	12.912011	113.026047	43.591461	1.486173	113.388039	41.398052	41.664516	113.713821	42.4947565	21.5753445	113.55093	-74.3154785	4.2486775	112.501164
-37.391331	12.385818	112.322357	-15.873305	12.978361	112.995705	43.60302	1.492294	113.314835	41.492592	41.687004	113.905922	42.547806	21.589649	113.6103785	-74.294416	4.367073	112.3810315
-37.088177	13.2236	112.351395	-15.818034	13.077998	112.994453	43.626827	1.52202	113.23632	41.587032	41.736168	114.048592	42.6069295	21.629094	113.642456	-74.2429975	4.526902	112.34645
-36.743679	13.984138	112.390984	-15.764727	13.184145	112.999344	43.650066	1.604418	113.175926	41.665333	41.807178	114.125916	42.6576995	21.705798	113.650921	-74.1871535	4.662492	112.347767
-36.354469	14.71242	112.418076	-15.711602	13.305986	113.009308	43.693645	1.67762	113.088081	41.732018	41.87981	114.175018	42.7128315	21.778715	113.6315495	-74.1360355	4.833257	112.3870665
-35.729374	15.828095	112.478043	-15.619658	13.445327	113.013863	43.74807	1.767961	113.040245	41.81274	41.949505	114.183784	42.780405	21.858733	113.6120145	-74.019721	5.031921	112.4157115
-35.33139	16.581831	112.549042	-15.590631	13.497813	113.022423	43.785225	1.78664	113.054405	41.858749	41.959187	114.18428	42.821987	21.8729135	113.6193425	-74.003249	5.1227125	112.4255035
-34.907097	17.272362	112.537239	-15.573743	13.531859	113.022324	43.810566	1.7565	113.121811	41.893368	41.946407	114.167274	42.851967	21.8514535	113.6445425	-73.999453	5.2122645	112.4001055
-34.500114	17.917515	112.468246	-15.587748	13.542731	113.014473	43.815655	1.698445	113.221596	41.906311	41.903748	114.1492	42.860983	21.8010965	113.685398	-74.036479	5.2843655	112.343548
-34.061302	18.47682	112.401428	-15.626472	13.533449	112.994293	43.791126	1.620116	113.364243	41.908817	41.831062	114.112244	42.8499715	21.725589	113.7382435	-74.1029155	5.341309	112.2503425
-33.61145	19.043251	112.314545	-15.668657	13.501932	112.979614	43.765347	1.505927	113.51001	41.903511	41.733231	114.076591	42.834429	21.619579	113.7933005	-74.171743	5.384285	112.1659275
-33.079414	19.631989	112.230453	-15.731074	13.452307	112.970444	43.744659	1.384453	113.680801	41.886501	41.625332	114.034882	42.81558	21.5048925	113.8578415	-74.277728	5.3997215	112.0830465
-32.368999	20.54949	112.09906	-15.818745	13.391815	112.938568	43.715668	1.213615	113.958801	41.850109	41.483913	113.944397	42.7828885	21.348764	113.951599	-74.4203785	5.434866	111.925537
-31.872484	21.134703	111.949753	-15.872478	13.357444	112.919846	43.681522	1.110832	114.154945	41.835266	41.386612	113.867996	42.758394	21.248722	114.0114705	-74.50335	5.466166	111.8282215
-31.390694	21.66827	111.797623	-15.929585	13.336359	112.880173	43.649399	1.026867	114.36261	41.813457	41.289417	113.785995	42.731428	21.158142	114.0743025	-74.590598	5.514576	111.6860435
-30.899012	22.24881	111.65081	-15.976683	13.319519	112.843719	43.619625	0.946428	114.581551	41.804756	41.199947	113.714996	42.7121905	21.0731875	114.1482735	-74.6655565	5.5658505	111.5391645
-30.341366	22.888933	111.522308	-16.009596	13.29889	112.821129	43.6063	0.872024	114.779686	41.80703	41.124935	113.685883	42.706665	20.9984795	114.2327845	-74.725857	5.5993005	111.4094735
-29.837339	23.590853	111.414848	-16.036917	13.275625	112.801132	43.583481	0.815996	114.953682	41.810909	41.068829	113.659325	42.697195	20.9424125	114.3065035	-74.771029	5.6088375	111.2957605
-29.351469	24.293676	111.321938	-16.062164	13.276476	112.780487	43.548866	0.782276	115.05481	41.810925	41.039932	113.636337	42.6798955	20.911104	114.3455735	-74.8042235	5.641848	111.2154005
-28.614082	25.324324	111.225845	-16.096172	13.329593	112.774834	43.506794	0.773231	115.127014	41.803364	41.053429	113.614311	42.655079	20.91333	114.3706625	-74.847423	5.745856	111.1790055
-28.112644	26.09956	111.237396	-16.118742	13.41252	112.801537	43.477039	0.821574	115.156258	41.818195	41.107128	113.64801	42.647617	20.964351	114.402134	-74.885101	5.860689	111.20094
-27.555647	26.959976	111.269852	-16.165972	13.526562	112.867058	43.463242	0.89165	115.157951	41.847713	41.183189	113.731346	42.6554775	21.0374195	114.4446485	-74.9874215	6.0157045	111.2894675
-27.088326	27.864519	111.36129	-16.134947	13.613454	112.849998	43.463089	0.973204	115.120468	41.87532	41.277512	113.838837	42.6692045	21.125358	114.4796525	-74.9390985	6.10155	111.2203435
-26.605724	28.747633	111.380386	-16.123173	13.736932	112.829353	43.455917	1.085136	115.003418	41.903435	41.407005	113.956306	42.679676	21.2460705	114.479862	-74.926022	6.2277935	111.178844
-26.10586	29.613935	111.431564	-16.116673	13.877131	112.760071	43.449764	1.210343	114.7799	41.913532	41.554802	114.059875	42.681648	21.3825725	114.4198875	-74.914994	6.3716895	111.1002545
-25.590303	30.533907	111.504051	-16.109896	14.009274	112.646759	43.407406	1.37892	114.460648	41.900078	41.723129	114.130356	42.653742	21.5510245	114.295502	-74.873534	6.4675235	110.998016
-24.838739	31.994652	111.671257	-16.121824	14.253497	112.422943	43.303921	1.665581	113.834335	41.861012	42.020287	114.202164	42.5824665	21.842934	114.0182495	-74.8261145	6.66406	110.8276365
-24.393719	32.956444	111.817192	-16.124815	14.410675	112.263229	43.22736	1.907925	113.44104	41.828392	42.231293	114.279221	42.527876	22.069609	113.8601305	-74.777506	6.751741	110.6663275
-23.921045	33.830555	111.922516	-16.130655	14.576459	112.103249	43.172951	2.183107	113.122711	41.808216	42.475361	114.398018	42.4905835	22.329234	113.7603645	-74.7518935	6.823684	110.4461335
-23.507147	34.722061	112.057587	-16.141172	14.767816	111.950813	43.150043	2.463716	112.870995	41.773014	42.728474	114.548752	42.4615285	22.596095	113.7098735	-74.7438725	6.939537	110.1917525
-22.936764	35.60878	112.143517	-16.155441	14.954938	111.833061	43.129452	2.770786	112.658836	41.712193	42.995686	114.69458	42.4208225	22.883236	113.676708	-74.7317045	7.02664	109.989414
-22.459003	36.462845	112.272903	-16.16894	15.151982	111.73867	43.107571	3.07124	112.506447	41.648148	43.270123	114.789162	42.3778595	23.1706815	113.6478045	-74.7157395	7.1332825	109.8295355
-22.008537	37.222435	112.411331	-16.189638	15.319567	111.704483	43.106724	3.341691	112.407776	41.587521	43.510532	114.869942	42.3471225	23.4261115	113.638859	-74.7263985	7.2130225	109.770107
-21.332478	38.182205	112.658463	-16.203808	15.486394	111.795822	43.117569	3.667285	112.326141	41.496555	43.813114	114.993759	42.307062	23.7401995	113.65995	-74.714678	7.2325885	109.931694
-20.904163	38.756161	112.906311	-16.210873	15.527815	111.875557	43.129169	3.824398	112.339821	41.442688	43.975498	115.096573	42.2859285	23.899948	113.718197	-74.7076745	7.155682	110.032917
-20.333536	39.291565	113.129364	-16.214939	15.525873	111.965355	43.160969	3.958267	112.310287	41.383659	44.101509	115.240334	42.272314	24.029888	113.7753105	-74.702192	7.021858	110.1553995
-19.907785	39.78904	113.395401	-16.210896	15.523781	112.044838	43.174576	4.085942	112.256577	41.324558	44.228992	115.33461	42.249567	24.157467	113.7955935	-74.671359	6.890095	110.2940825
-19.369421	40.199211	113.590225	-16.227718	15.545598	112.10984	43.161125	4.228478	112.190247	41.269112	44.373932	115.382217	42.2151185	24.301205	113.786232	-74.6705545	6.789991	110.433448
-18.95672	40.541431	113.715302	-16.22522	15.630025	112.15416	43.167229	4.413787	112.123199	41.193775	44.544266	115.430962	42.180502	24.4790265	113.7770805	-74.630942	6.7810235	110.5312395
-18.4783	40.734146	113.80191	-16.233686	15.735049	112.192154	43.184822	4.598524	112.0942	41.124462	44.713684	115.486107	42.154642	24.656104	113.7901535	-74.622014	6.813994	110.5941545
-17.66091	40.925144	113.864372	-16.250191	15.951434	112.259361	43.19305	4.899338	112.110397	41.052357	44.979824	115.542625	42.1227035	24.939581	113.826511	-74.6230855	6.963287	110.692211
-17.088049	40.951866	113.870369	-16.268227	16.1112	112.289665	43.180988	5.063351	112.137566	41.008701	45.127987	115.584312	42.0948445	25.095669	113.860939	-74.6312985	7.126731	110.718391
-16.457905	40.909691	113.878586	-16.299374	16.252439	112.331833	43.16193	5.193934	112.188423	40.978703	45.247921	115.617073	42.0703165	25.2209275	113.902748	-74.6690645	7.2839505	110.760918
-15.797135	40.819611	113.925514	-16.321356	16.386921	112.37587	43.133076	5.271206	112.257896	40.963909	45.342548	115.670761	42.0484925	25.306877	113.9643285	-74.6912045	7.466965	110.7874115
-15.242248	40.701241	113.968781	-16.369143	16.475861	112.409973	43.09708	5.282767	112.326851	40.962822	45.358547	115.739944	42.029951	25.320657	114.0333975	-74.768237	7.631065	110.7865485
-14.648008	40.475796	113.991211	-16.408892	16.496229	112.446426	43.037022	5.260031	112.394318	40.956627	45.335453	115.767929	41.9968245	25.297742	114.0811235	-74.8146085	7.694716	110.8117285
-14.061032	40.177353	113.971771	-16.440289	16.501551	112.50032	42.986206	5.185972	112.482643	40.961571	45.27322	115.729233	41.9738885	25.229596	114.105938	-74.8544665	7.773506	110.894702
-13.101931	39.622944	113.862053	-16.478756	16.459391	112.632408	42.930092	5.088267	112.694504	40.947891	45.177967	115.607727	41.9389915	25.133117	114.1511155	-74.8965035	7.785665	111.1137005
-12.35412	39.145264	113.729179	-16.502008	16.438826	112.750938	42.91338	5.013814	112.920036	40.942604	45.119179	115.444687	41.927992	25.0664965	114.1823615	-74.932008	7.8111555	111.3195145
-11.782775	38.721806	113.618294	-16.538475	16.457575	112.875618	42.912254	4.935925	113.175987	40.918736	45.045834	115.283562	41.915495	24.9908795	114.2297745	-74.992445	7.9242705	111.5214615
-11.025617	38.177856	113.363823	-16.572727	16.462177	113.019928	42.919334	4.858946	113.509872	40.900528	44.990097	115.103783	41.909931	24.9245215	114.3068275	-75.055385	7.9998325	111.7330285
-10.363786	37.664707	113.164581	-16.590675	16.453892	113.166634	42.959209	4.768151	113.852379	40.891502	44.925507	114.957603	41.9253555	24.846829	114.404991	-75.1067055	8.060955	111.928277
-9.65323	37.146393	112.973381	-16.612228	16.424265	113.320229	43.015949	4.658909	114.198067	40.879284	44.837845	114.817451	41.9476165	24.748377	114.507759	-75.1720725	8.100153	112.132699
-8.879206	36.537926	112.87365	-16.617363	16.349867	113.445496	43.04837	4.579286	114.508377	40.865784	44.757809	114.684555	41.957077	24.6685475	114.596466	-75.191803	8.0311865	112.294526
-7.771871	35.703987	112.794388	-16.634266	16.204311	113.580704	43.108002	4.446632	114.833275	40.839993	44.616867	114.584007	41.9739975	24.5317495	114.708641	-75.2425295	7.8768725	112.452767
-7.042144	35.149868	112.714516	-16.646776	16.073978	113.630211	43.127575	4.345507	114.973129	40.809624	44.529842	114.523315	41.9685995	24.4376745	114.748222	-75.2621515	7.7102815	112.5122
-6.297277	34.651966	112.67952	-16.658255	15.973742	113.647255	43.123329	4.26671	115.069412	40.786423	44.466705	114.48513	41.954876	24.3667075	114.777271	-75.271386	7.5807765	112.517239
-5.543626	34.153347	112.638962	-16.718384	15.91274	113.681564	43.125916	4.227107	115.155113	40.765759	44.446075	114.474106	41.9458375	24.336591	114.8146095	-75.3826055	7.488889	112.5485185
-4.758081	33.688179	112.655785	-16.731239	15.884447	113.679298	43.141552	4.238791	115.211998	40.747772	44.46273	114.488899	41.944662	24.3507605	114.8504485	-75.40714	7.4181335	112.5081475
-3.976812	33.308498	112.665138	-16.701912	15.857259	113.626755	43.149033	4.282179	115.237747	40.724751	44.513973	114.527939	41.936892	24.398076	114.882843	-75.340716	7.316442	112.370667
-3.241547	32.938152	112.666145	-16.720304	15.883042	113.586891	43.154606	4.367265	115.211914	40.699142	44.599541	114.566956	41.926874	24.483403	114.889435	-75.367482	7.282681	112.284347
-2.101587	32.503838	112.704742	-16.72506	15.93011	113.514755	43.139572	4.526758	115.098938	40.67149	44.765022	114.691124	41.905531	24.64589	114.895031	-75.355651	7.21433	112.134479
-1.289371	32.155304	112.778748	-16.69503	15.97535	113.473358	43.149364	4.656122	115.020073	40.667652	44.876644	114.813591	41.908508	24.766383	114.916832	-75.298568	7.184317	112.029884
-0.51934	31.895336	112.924919	-16.661272	16.024721	113.431755	43.169773	4.775411	114.949562	40.698044	45.003967	115.007271	41.9339085	24.889689	114.9784165	-75.2564525	7.159753	111.8850935
0.240457	31.650797	113.042953	-16.624296	16.092211	113.391197	43.193745	4.916815	114.89241	40.741791	45.142765	115.249146	41.967768	25.02979	115.070778	-75.21636	7.154632	111.711616
0.960743	31.40003	113.154961	-16.567106	16.150421	113.359406	43.233311	5.058283	114.859375	40.804432	45.269527	115.507103	42.0188715	25.163905	115.183239	-75.1530835	7.136937	111.535573
1.721483	31.203281	113.282967	-16.491703	16.226049	113.288101	43.286877	5.21412	114.856049	40.89645	45.395737	115.834274	42.0916635	25.3049285	115.3451615	-75.0750695	7.1471695	111.2310405
2.512701	30.903446	113.396194	-16.423931	16.317652	113.186287	43.381645	5.355127	114.84494	40.986874	45.518383	116.218437	42.1842595	25.436755	115.5316885	-75.0321215	7.198549	110.8408855
3.706304	30.477234	113.54998	-16.253988	16.45289	112.93634	43.533913	5.597369	114.919113	41.126068	45.681026	116.834114	42.3299905	25.6391975	115.8766135	-74.8379665	7.2665825	109.9960665
4.478137	30.176872	113.571274	-16.122477	16.582876	112.715851	43.646362	5.745141	114.952888	41.254513	45.80043	117.236816	42.4504375	25.7727855	116.094852	-74.6953915	7.3929665	109.33685
5.205097	29.868353	113.535812	-15.996737	16.740814	112.487328	43.787239	5.891319	114.966461	41.384392	45.919239	117.563225	42.5858155	25.905279	116.264843	-74.5792895	7.576349	108.709813
5.940653	29.53993	113.496208	-15.874002	16.915556	112.259735	43.906868	6.059437	114.990295	41.506275	46.079964	117.800209	42.7065715	26.0697005	116.395252	-74.4545755	7.7614115	108.124218
6.69008	29.118406	113.432335	-15.768979	17.120462	112.0942	44.0168	6.245675	115.007935	41.632683	46.254642	117.950096	42.8247415	26.2501585	116.4790155	-74.3626995	7.9907655	107.7093845
7.442082	28.647364	113.391998	-15.655682	17.298613	111.975883	44.127617	6.41628	115.041031	41.735367	46.433578	118.020454	42.931492	26.424929	116.5307425	-74.242856	8.172297	107.4210235
8.127217	28.130522	113.33667	-15.577788	17.47291	111.895119	44.232334	6.574437	115.068314	41.832306	46.580463	118.068611	43.03232	26.57745	116.5684625	-74.187896	8.36837	107.2217755
9.09066	27.269278	113.249603	-15.456661	17.638882	111.806938	44.380177	6.774209	115.130577	41.938084	46.792252	118.067917	43.1591305	26.7832305	116.599247	-74.0724525	8.4945335	107.014629
9.726639	26.639807	113.153244	-15.388377	17.673105	111.755753	44.457462	6.862442	115.177536	41.996719	46.883396	118.075516	43.2270905	26.872919	116.626526	-74.0038445	8.473291	106.88498
10.383571	25.861835	113.121628	-15.31482	17.694899	111.706146	44.535652	6.917578	115.255043	42.052944	46.934792	118.062912	43.294298	26.926185	116.6589775	-73.923938	8.463613	106.7533145
10.98977	25.061718	113.082527	-15.23141	17.669231	111.654915	44.621284	6.920148	115.357635	42.122723	46.953957	118.050133	43.3720035	26.9370525	116.703884	-73.8348235	8.4014095	106.605946
11.554339	24.240555	113.035927	-15.163294	17.63155	111.614632	44.717186	6.881307	115.443588	42.195442	46.919983	118.054871	43.456314	26.900645	116.7492295	-73.782902	8.362455	106.4800345
12.11876	23.371197	112.954346	-15.069936	17.572758	111.53952	44.828274	6.812246	115.536789	42.279766	46.872738	118.003105	43.55402	26.842492	116.769947	-73.693892	8.303024	106.309093
12.691824	22.417042	112.855675	-14.975373	17.514868	111.447098	44.943245	6.745931	115.596703	42.36935	46.827229	117.92955	43.6562975	26.78658	116.7631265	-73.6070435	8.243156	106.1310695
13.50069	20.921877	112.682785	-14.761451	17.41567	111.286415	45.162868	6.73975	115.643311	42.503773	46.824139	117.739082	43.8333205	26.7819445	116.6911965	-73.3562225	8.0493955	105.8816335
13.988073	19.934387	112.532341	-14.614775	17.378729	111.135033	45.313068	6.749228	115.70723	42.615181	46.81826	117.644966	43.9641245	26.783744	116.676098	-73.1936745	7.973714	105.593968
14.469856	18.881479	112.367073	-14.420828	17.342575	110.981522	45.479107	6.787527	115.791023	42.748207	46.817013	117.582664	44.113657	26.80227	116.6868435	-72.955313	7.88288	105.2762005
14.949681	17.768026	112.29361	-14.232485	17.299198	110.829056	45.666767	6.797873	115.924744	42.874657	46.836849	117.516541	44.270712	26.817361	116.7206425	-72.735682	7.781035	104.9374695
15.351857	16.641798	112.220047	-14.050935	17.269215	110.687698	45.858585	6.821391	116.031944	43.004639	46.863136	117.464302	44.431612	26.8422635	116.748123	-72.533482	7.6961665	104.627273
15.71544	15.558828	112.143456	-13.863872	17.233343	110.545288	46.061344	6.876468	116.146172	43.118553	46.919243	117.338577	44.5899485	26.8978555	116.7423745	-72.3176925	7.5688305	104.3482015
16.044634	14.412636	112.016853	-13.695139	17.203688	110.382545	46.252296	6.94237	116.228714	43.204922	46.996529	117.165993	44.728609	26.9694495	116.6973535	-72.118887	7.4379265	104.0677365
16.48255	12.620097	111.90641	-13.497643	17.156174	110.07444	46.510586	7.048897	116.314804	43.309147	47.098469	116.796814	44.9098665	27.073683	116.555809	-71.9051525	7.238665	103.593071
16.703094	11.467669	111.773048	-13.376533	17.103466	109.849319	46.647038	7.090034	116.330376	43.375389	47.13282	116.491386	45.0112135	27.111427	116.410881	-71.7642795	7.095505	103.287757
16.892494	10.236599	111.644653	-13.281327	17.039656	109.647179	46.736351	7.118033	116.345833	43.426125	47.144203	116.171883	45.081238	27.131118	116.258858	-71.643892	6.948194	103.0355
17.033419	9.022013	111.631737	-13.178015	16.959423	109.476563	46.850674	7.090101	116.37088	43.508934	47.129704	115.784798	45.179804	27.1099025	116.077839	-71.535834	6.80894350000001	102.875287
17.089294	7.797523	111.638855	-13.07718	16.877077	109.348831	46.959625	7.062931	116.377472	43.576698	47.103546	115.483109	45.2681615	27.0832385	115.9302905	-71.4225215	6.6709155	102.7673715
17.11565	6.675795	111.677612	-12.971985	16.777763	109.275909	47.079582	7.017228	116.386208	43.634781	47.058331	115.174995	45.3571815	27.0377795	115.7806015	-71.3011515	6.5177465	102.7712165
17.099035	5.472953	111.696198	-12.868608	16.660429	109.235191	47.210785	6.978386	116.369011	43.712124	47.011547	114.879372	45.4614545	26.9949665	115.6241915	-71.1986705	6.3258915	102.8461905
16.948351	3.814926	111.811996	-12.727141	16.475491	109.180084	47.385578	6.918395	116.273201	43.796558	46.91573	114.552391	45.591068	26.9170625	115.412796	-71.04535	6.0339195	102.947372
16.834957	2.679238	111.781013	-12.629501	16.328463	109.141449	47.471203	6.855278	116.161919	43.840633	46.850578	114.332283	45.655918	26.852928	115.247101	-70.91492	5.803998	103.035797
16.671797	1.649214	111.702049	-12.53914	16.184078	109.100319	47.554436	6.775806	116.010811	43.890831	46.755665	114.130089	45.7226335	26.7657355	115.07045	-70.8009135	5.6024205	103.130188
16.460716	0.579928	111.545624	-12.461036	16.035938	109.053673	47.6045	6.69101	115.857552	43.937767	46.649986	113.968208	45.7711335	26.670498	114.91288	-70.6932055	5.401378	103.194466
16.177168	-0.402593	111.476303	-12.399821	15.901054	109.009407	47.652882	6.59767	115.722046	44.003262	46.545567	113.811111	45.828072	26.5716185	114.7665785	-70.627714	5.2304895	103.2522355
15.826843	-1.379745	111.412659	-12.347012	15.780985	108.970818	47.684093	6.490588	115.631607	44.060112	46.428589	113.68573	45.8721025	26.4595885	114.6586685	-70.5661265	5.1023815	103.2829675
15.47056	-2.288666	111.370911	-12.328897	15.677762	108.959129	47.706299	6.358462	115.59671	44.127354	46.297352	113.62854	45.9168265	26.327907	114.612625	-70.5746205	5.027617	103.305633
14.842359	-3.625616	111.40239	-12.292339	15.523548	108.998962	47.739422	6.116971	115.639511	44.236633	46.07819	113.589096	45.9880275	26.0975805	114.6143035	-70.5727055	4.9495155	103.3836205
14.344886	-4.450934	111.454079	-12.264505	15.392952	109.059128	47.782463	5.971133	115.666771	44.295547	45.956142	113.570427	46.039005	25.9636375	114.618599	-70.568015	4.8222665	103.499657
13.808478	-5.297886	111.571739	-12.243041	15.29758	109.112152	47.838848	5.84101	115.679802	44.341995	45.859543	113.4925	46.0904215	25.8502765	114.586151	-70.5765035	4.7448835	103.638153
13.274372	-6.061633	111.610153	-12.213096	15.208894	109.157646	47.903316	5.762098	115.640785	44.363625	45.782181	113.374817	46.1334705	25.7721395	114.507801	-70.5596625	4.6456485	103.807491
12.722299	-6.773499	111.664833	-12.171896	15.114206	109.198723	47.962875	5.700871	115.594208	44.363232	45.70575	113.264549	46.1630535	25.7033105	114.4293785	-70.5068455	4.5251015	103.9680675
12.13453	-7.475471	111.732735	-12.147296	15.006725	109.282875	48.019276	5.634814	115.58075	44.365074	45.605629	113.169846	46.192175	25.6202215	114.375298	-70.486767	4.3932285	104.190452
11.465641	-8.13558	111.841133	-12.099161	14.889987	109.392082	48.076065	5.557765	115.626266	44.348026	45.524536	113.106384	46.2120455	25.5411505	114.366325	-70.4103675	4.2388235	104.417839
10.406598	-9.09564	112.197838	-12.083336	14.683533	109.632149	48.136711	5.451602	115.773216	44.306686	45.389103	113.036308	46.2216985	25.4203525	114.404762	-70.3883705	3.9467135	104.859536
9.684004	-9.6287	112.459969	-12.077231	14.52224	109.823097	48.161179	5.372106	115.909592	44.263206	45.272854	112.975456	46.2121925	25.32248	114.442524	-70.3666545	3.722	105.20367
8.885337	-10.120687	112.791252	-12.086031	14.358041	110.024033	48.179592	5.250317	116.07782	44.22723	45.12759	112.906136	46.203411	25.1889535	114.491978	-70.375473	3.5271285	105.556088
8.090019	-10.651557	113.085533	-12.104566	14.18492	110.217964	48.189175	5.111112	116.280678	44.205494	44.9631	112.840233	46.1973345	25.037106	114.5604555	-70.4064665	3.332734	105.8754725
7.197174	-11.025852	113.460526	-12.121629	13.99836	110.388496	48.190407	4.964014	116.511536	44.19376	44.784115	112.769676	46.1920835	24.8740645	114.640606	-70.4353415	3.1226555	106.136386
6.287265	-11.396713	113.81562	-12.149484	13.817591	110.533691	48.181141	4.79601	116.725502	44.165325	44.60323	112.704758	46.173233	24.69962	114.71513	-70.472201	2.935562	106.352252
5.371545	-11.658689	114.069054	-12.203358	13.6458	110.657051	48.132923	4.64662	116.901955	44.11132	44.40818	112.638832	46.1221215	24.5274	114.7703935	-70.5288375	2.7642	106.5437085
3.891453	-11.92572	114.272583	-12.297237	13.359606	110.832764	48.04834	4.403736	117.12735	44.025036	44.14592	112.646721	46.036688	24.274828	114.8870355	-70.631162	2.444384	106.7784925
2.848717	-12.044049	114.318588	-12.367901	13.179858	110.975174	47.988598	4.284506	117.288757	43.947914	44.03968	112.720535	45.968256	24.162093	115.004646	-70.704058	2.197623	106.945702
1.767663	-12.018264	114.393707	-12.456093	13.051004	111.131439	47.915573	4.215746	117.377151	43.848175	43.989117	112.810692	45.881874	24.1024315	115.0939215	-70.79406	1.9995765	107.1689565
0.69063	-11.943767	114.334938	-12.537353	12.95831	111.275185	47.846539	4.17706	117.384132	43.735157	43.962147	112.912277	45.790848	24.0696035	115.1482045	-70.865554	1.8470165	107.4021655
-0.437886	-11.772432	114.199783	-12.606861	12.889703	111.402039	47.788723	4.143481	117.374924	43.637329	43.952255	113.016548	45.713026	24.047868	115.195736	-70.926748	1.731538	107.608342
-1.629042	-11.575139	114.042267	-12.668678	12.831317	111.513863	47.742035	4.146359	117.357697	43.560783	43.974098	113.161743	45.651409	24.0602285	115.25972	-70.988765	1.6024055	107.768006
-2.853356	-11.178212	113.889015	-12.715419	12.812121	111.601471	47.705112	4.171582	117.310623	43.49472	44.01833	113.290741	45.599916	24.094956	115.300682	-71.030754	1.529286	107.90226
-4.716063	-10.52085	113.609146	-12.755262	12.85172	111.727394	47.62923	4.236408	117.152321	43.422043	44.097458	113.448265	45.5256365	24.166933	115.300293	-71.0361605	1.536507	108.154495
-6.011341	-10.018052	113.376953	-12.76979	12.912877	111.835396	47.586597	4.268438	117.020882	43.405769	44.15007	113.598846	45.496183	24.209254	115.309864	-71.035763	1.6165	108.360928
-7.318584	-9.454277	113.135948	-12.767452	12.97529	111.950424	47.554703	4.298419	116.884865	43.430614	44.217991	113.81588	45.4926585	24.258205	115.3503725	-71.0275625	1.692375	108.5504755
-8.653617	-8.850126	112.783455	-12.751018	13.019438	112.06311	47.545589	4.334651	116.735779	43.463825	44.305321	114.108727	45.504707	24.319986	115.422253	-71.006743	1.71889	108.703967
-9.998327	-8.253084	112.433708	-12.717946	13.073471	112.155388	47.558559	4.389179	116.52037	43.504707	44.414379	114.449356	45.531633	24.401779	115.484863	-70.967525	1.745163	108.825913
-11.323675	-7.590395	112.068771	-12.673161	13.149212	112.24868	47.57449	4.482274	116.265831	43.537682	44.535156	114.788139	45.556086	24.508715	115.526985	-70.902408	1.789709	108.970375
-12.72673	-6.909945	111.731209	-12.626598	13.228105	112.351463	47.58717	4.602175	115.991257	43.583134	44.673344	115.106201	45.585152	24.6377595	115.548729	-70.838348	1.8184505	109.154197
-14.85037	-5.901109	111.391304	-12.547116	13.404933	112.49794	47.615074	4.825688	115.613953	43.666447	44.874424	115.50032	45.6407605	24.850056	115.5571365	-70.7349925	1.95981	109.4387435
-16.329992	-5.249768	111.21447	-12.473239	13.548347	112.550041	47.64537	4.986675	115.415596	43.724232	45.029861	115.67659	45.684801	25.008268	115.546093	-70.631279	2.088426	109.553989
-17.782459	-4.652784	111.092293	-12.421216	13.72008	112.57515	47.683884	5.140903	115.250763	43.773144	45.159225	115.758369	45.728514	25.150064	115.504566	-70.570946	2.290096	109.645734
-19.250507	-4.042817	111.127434	-12.363756	13.873644	112.603149	47.73278	5.258482	115.127632	43.803005	45.264751	115.720688	45.7678925	25.2616165	115.42416	-70.4954045	2.4856715	109.782138
-20.73	-3.497645	111.178413	-12.338419	14.002774	112.632919	47.748215	5.317245	115.01812	43.826332	45.332672	115.551102	45.7872735	25.3249585	115.284611	-70.4641115	2.6805895	109.981227
-22.24395	-3.01251	111.393967	-12.301788	14.075023	112.699722	47.767326	5.310658	114.845451	43.847656	45.32774	115.346504	45.807491	25.319199	115.0959775	-70.411067	2.830847	110.3034665
-23.747267	-2.552417	111.612701	-12.27163	14.073645	112.801537	47.793201	5.238595	114.651428	43.853073	45.267181	115.058266	45.823137	25.252888	114.854847	-70.366397	2.894402	110.748227
-26.013809	-1.962657	112.045464	-12.171196	13.944117	113.060532	47.799633	5.082031	114.245346	43.876503	45.138096	114.629517	45.838068	25.1100635	114.4374315	-70.18046	2.7781705	111.6836325
-27.439722	-1.575656	112.462105	-12.083558	13.817075	113.284622	47.848877	4.960012	113.788925	43.85788	45.061893	114.259186	45.8533785	25.0109525	114.0240555	-70.0204945	2.6231975	112.5451885
-28.867392	-1.233189	112.807823	-11.964238	13.702827	113.467934	47.825165	4.906796	113.234856	43.852539	45.01516	113.834274	45.838852	24.960978	113.534565	-69.767328	2.444676	113.401303
-30.247038	-0.900513	113.151932	-11.819557	13.610782	113.583519	47.819729	4.917835	112.597969	43.87738	45.02927	113.334145	45.8485545	24.9735525	112.966057	-69.4876685	2.2480115	114.200981
-31.61157	-0.550556	113.33606	-11.673367	13.548209	113.582565	47.82394	4.964261	112.031242	43.865314	45.048931	112.821434	45.844627	25.006596	112.426338	-69.191361	2.089822	114.738792
-32.921322	-0.209051	113.415352	-11.560865	13.544367	113.52478	47.810047	5.051398	111.552917	43.880577	45.069515	112.620255	45.845312	25.0604565	112.086586	-68.967042	2.0282775	114.962974
-34.150879	0.110575	113.526085	-11.479729	13.572769	113.50267	47.847282	5.1199	111.376068	43.960247	45.15271	112.459625	45.9037645	25.136305	111.9178465	-68.8632225	2.009233	115.0874935
-36.034225	0.518888	113.695267	-11.449639	13.664367	113.553772	47.905098	5.201994	111.33419	43.989994	45.219921	112.393211	45.947546	25.2109575	111.8637005	-68.846824	2.1177765	115.2438435
-37.244987	0.81395	113.85112	-11.470706	13.735051	113.608467	47.882111	5.247865	111.31588	43.955906	45.292484	112.25808	45.9190085	25.2701745	111.78698	-68.8604205	2.1999275	115.429954
-38.288589	1.036894	114.125778	-11.508086	13.805228	113.664734	47.854553	5.260277	111.268822	43.876625	45.324955	112.047684	45.865589	25.292616	111.658253	-68.881761	2.31784	115.671215
-39.351196	1.25388	114.378777	-11.544612	13.837083	113.728485	47.813816	5.258976	111.15773	43.794338	45.339657	111.844841	45.804077	25.2993165	111.5012855	-68.893301	2.3748495	115.9556845
-40.375309	1.401916	114.644669	-11.565475	13.833361	113.792786	47.768532	5.227204	111.059486	43.744881	45.337502	111.584831	45.7567065	25.282353	111.3221585	-68.8876565	2.384369	116.2634135
-41.293022	1.563182	114.847549	-11.57277	13.801413	113.862358	47.750492	5.173243	111.000931	43.723946	45.281136	111.391747	45.737219	25.2271895	111.196339	-68.882759	2.3756365	116.528377
-42.15609	1.685834	115.067146	-11.563595	13.749351	113.911423	47.754452	5.109442	110.936043	43.716213	45.234875	111.257065	45.7353325	25.1721585	111.096554	-68.8625225	2.3265435	116.726292
-43.230282	1.819206	115.274551	-11.506175	13.635701	113.934814	47.783867	5.019756	110.84433	43.713203	45.156975	111.106895	45.748535	25.0883655	110.9756125	-68.760885	2.1830365	116.8940155
-43.908104	1.868889	115.367889	-11.481508	13.569408	113.930023	47.803864	4.953071	110.74926	43.713379	45.108017	110.986237	45.7586215	25.030544	110.8677485	-68.7216375	2.108272	116.9922975
-44.525196	1.882115	115.399483	-11.452659	13.493994	113.897682	47.81451	4.899418	110.606697	43.708878	45.086075	110.816254	45.761694	24.9927465	110.7114755	-68.667012	1.9952415	117.0838885
-45.030891	1.919612	115.392456	-11.428446	13.448384	113.809464	47.801617	4.870012	110.376045	43.679585	45.077534	110.539268	45.740601	24.973773	110.4576565	-68.597493	1.922995	117.1612715
-45.56871	1.967701	115.374992	-11.387888	13.386418	113.665756	47.769333	4.829369	110.014618	43.585258	45.060574	110.183289	45.6772955	24.9449715	110.0989535	-68.4530715	1.8278645	117.2325585
-45.952866	1.998171	115.308464	-11.358809	13.35268	113.433823	47.703545	4.823521	109.496376	43.482979	45.089375	109.722397	45.593262	24.956448	109.6093865	-68.31088	1.748912	117.2582595
-46.240551	2.011334	115.191353	-11.334231	13.335628	113.129471	47.61747	4.859021	108.94281	43.362762	45.116245	109.206879	45.490116	24.987633	109.0748445	-68.158578	1.683623	117.1840975
-46.474701	1.970592	114.881554	-11.309798	13.343026	112.68692	47.527145	4.941545	108.289406	43.274822	45.185352	108.733002	45.4009835	25.0634485	108.511204	-68.0205795	1.6226035	116.862636
-46.531822	1.955632	114.655769	-11.325593	13.361885	112.480072	47.506817	4.99983	108.09343	43.239395	45.238991	108.581886	45.373106	25.1194105	108.337658	-68.024292	1.6043595	116.622486
-46.532551	1.94124	114.419983	-11.366209	13.397307	112.330124	47.490719	5.056542	108.077347	43.210529	45.305843	108.523621	45.350624	25.1811925	108.300484	-68.083042	1.6134215	116.359764
-46.463734	1.923867	114.21405	-11.43821	13.462008	112.226273	47.482838	5.129426	108.14463	43.161537	45.381897	108.502945	45.3221875	25.2556615	108.3237875	-68.1986075	1.6683545	116.1287585
-46.261391	1.870764	114.022705	-11.51221	13.497818	112.147545	47.465237	5.192071	108.239792	43.086323	45.432343	108.483315	45.27578	25.312207	108.3615535	-68.3002	1.683429	115.9335365
-45.990181	1.775727	113.871574	-11.60188	13.511247	112.090134	47.442886	5.215931	108.355034	43.021252	45.450016	108.478043	45.232069	25.3329735	108.4165385	-68.435829	1.6895205	115.7637295
-45.577057	1.641013	113.76207	-11.654602	13.474059	112.067162	47.446926	5.192596	108.47448	42.979187	45.433079	108.495453	45.2130565	25.3128375	108.4849665	-68.5222605	1.6352805	115.6493575
-44.850986	1.414514	113.73336	-11.687814	13.325617	112.111473	47.451736	5.102887	108.650612	42.936356	45.357475	108.546616	45.194046	25.230181	108.598614	-68.569674	1.421053	115.624332
-44.316467	1.257292	113.747444	-11.726152	13.215449	112.173424	47.439419	5.055102	108.861206	42.924904	45.264999	108.702278	45.1821615	25.1600505	108.781742	-68.6344655	1.2708475	115.565106
-43.716042	1.102104	113.704575	-11.767876	13.083545	112.302933	47.449158	5.015851	109.300911	42.953598	45.154491	109.062599	45.201378	25.085171	109.181755	-68.73713	1.081919	115.424111
-43.079567	0.907378	113.652191	-11.858502	12.960392	112.524879	47.487152	4.978631	110.014473	43.006409	45.030869	109.608521	45.2467805	25.00475	109.811497	-68.9637845	0.916034	115.238261
-42.403469	0.720952	113.614929	-11.972244	12.856354	112.783035	47.502689	4.931929	110.875229	43.034668	44.9282	110.291206	45.2686785	24.9300645	110.5832175	-69.2131665	0.782643499999999	114.9828525
-41.653534	0.533845	113.638794	-12.095192	12.772383	113.106331	47.544071	4.876425	111.662659	43.057163	44.898315	110.863899	45.300617	24.88737	111.263279	-69.491001	0.657396000000002	114.949383
-40.883797	0.354706	113.752106	-12.195585	12.699877	113.381241	47.587315	4.818194	112.38369	43.045273	44.849289	111.450401	45.316294	24.8337415	111.9170455	-69.707464	0.566012500000003	114.8454365
-39.59977	0.11884	113.700638	-12.271955	12.647276	113.647293	47.696693	4.790264	113.360786	43.100647	44.809933	112.145592	45.39867	24.8000985	112.753189	-69.94258	0.494453499999999	114.541397
-38.705746	-0.048385	113.634453	-12.31571	12.622531	113.738739	47.784657	4.768056	113.948044	43.133636	44.737232	112.567589	45.4591465	24.752644	113.2578165	-70.0905665	0.492418000000001	114.2196615
-37.836723	-0.175484	113.557419	-12.380271	12.63769	113.791702	47.777859	4.757205	114.521622	43.141312	44.615337	112.940475	45.4595855	24.686271	113.7310485	-70.2201275	0.589109000000001	113.8523555
-36.955383	-0.285683	113.578674	-12.448252	12.652895	113.823494	47.733082	4.730817	115.099205	43.119308	44.502289	113.243637	45.426195	24.616553	114.171421	-70.322699	0.689236999999999	113.475567
-36.073338	-0.394754	113.591644	-12.537252	12.665002	113.881264	47.692604	4.661613	115.72052	43.104313	44.379433	113.538071	45.3984585	24.520523	114.6292955	-70.4729625	0.809480999999998	113.1332325
-35.161022	-0.463579	113.630081	-12.663847	12.64694	113.984642	47.646595	4.561543	116.431412	43.077831	44.278915	113.87999	45.362213	24.420229	115.155701	-70.689907	0.873651000000002	112.813583
-34.347534	-0.506996	113.706573	-12.789715	12.608774	114.153275	47.598656	4.420109	117.055679	43.023434	44.170158	114.284554	45.311045	24.2951335	115.6701165	-70.890475	0.922414500000002	112.6364335
-33.025074	-0.520357	114.01844	-12.994771	12.480713	114.482811	47.47126	4.222462	117.866257	42.956711	43.990337	114.809586	45.2139855	24.1063995	116.3379215	-71.2035275	0.855026500000001	112.6277005
-32.197815	-0.480149	114.194725	-13.098033	12.366665	114.70163	47.411419	4.098901	118.197372	42.917526	43.873997	115.162262	45.1644725	23.986449	116.679817	-71.3605385	0.746880999999998	112.723443
-31.323933	-0.419274	114.283073	-13.186733	12.260593	114.842155	47.369747	3.960259	118.441925	42.888763	43.762066	115.456703	45.129255	23.8611625	116.949314	-71.502721	0.660023500000001	112.734996
-30.5242	-0.295633	114.248825	-13.249108	12.1616	114.919792	47.330719	3.840374	118.56649	42.868988	43.693291	115.677223	45.0998535	23.7668325	117.1218565	-71.5980695	0.5563675	112.7177275
-29.639015	-0.135343	114.221275	-13.297063	12.111842	114.926376	47.286026	3.786359	118.549583	42.863243	43.662914	115.81324	45.0746345	23.7246365	117.1814115	-71.6687605	0.4990475	112.6713405
-28.84495	0.095078	114.199295	-13.326333	12.115372	114.877403	47.239258	3.751827	118.495728	42.851677	43.645077	115.875069	45.0454675	23.698452	117.1853985	-71.6981335	0.532292000000002	112.5694075
-28.062538	0.363927	114.114426	-13.338897	12.156816	114.820671	47.219234	3.740067	118.451332	42.860844	43.669476	115.932228	45.040039	23.7047715	117.19178	-71.717833	0.608860499999999	112.449562
-26.848539	0.835072	113.999008	-13.352201	12.289774	114.761375	47.201611	3.753327	118.490013	42.889862	43.697739	116.147705	45.0457365	23.725533	117.318859	-71.7501385	0.854015	112.203891
-26.117823	1.197438	113.934914	-13.372871	12.372561	114.764038	47.183559	3.74461	118.597771	42.917282	43.705875	116.359688	45.0504205	23.7252425	117.4787295	-71.7961625	1.0198795	112.0493465
-25.308693	1.566183	113.958618	-13.419503	12.441345	114.817833	47.170639	3.699382	118.761444	42.950424	43.697998	116.657295	45.0605315	23.69869	117.7093695	-71.8995375	1.184	111.9262965
-24.618635	1.931544	113.998642	-13.467961	12.467595	114.902321	47.166069	3.604979	118.97818	42.95237	43.666744	117.029175	45.0592195	23.6358615	118.0036775	-71.9951415	1.2993285	111.8009645
-23.97558	2.309244	114.034973	-13.538492	12.463903	115.008583	47.138035	3.520689	119.186798	42.955845	43.612877	117.415497	45.04694	23.566783	118.3011475	-72.123924	1.361023	111.7160185
-23.26417	2.711123	114.077248	-13.642737	12.429585	115.124977	47.075207	3.383822	119.362915	42.940845	43.530991	117.80275	45.008026	23.4574065	118.5828325	-72.2935	1.4017635	111.6671215
-22.442907	2.950953	113.982246	-13.745296	12.375218	115.225365	47.007416	3.23829	119.484642	42.906876	43.419025	118.130371	44.957146	23.3286575	118.8075065	-72.447738	1.4217785	111.6432235
-21.671143	3.683603	114.206078	-13.905191	12.29708	115.329208	46.877304	3.012962	119.653786	42.853859	43.244423	118.55204	44.8655815	23.1286925	119.102913	-72.6759635	1.4654675	111.555503
-21.119793	4.082037	114.266266	-13.993173	12.234839	115.39122	46.820415	2.904525	119.738617	42.802212	43.148449	118.817902	44.8113135	23.026487	119.2782595	-72.7976595	1.443191	111.5041805
-20.418293	4.361684	114.27578	-14.061899	12.20188	115.448776	46.770962	2.810211	119.823708	42.764877	43.048412	119.048477	44.7679195	22.9293115	119.4360925	-72.8917175	1.4744485	111.4614595
-19.949284	4.863912	114.366493	-14.119797	12.161282	115.507042	46.738876	2.710819	119.914757	42.741524	42.970604	119.238998	44.7402	22.8407115	119.5768775	-72.979794	1.4818525	111.4372065
-19.233923	5.10527	114.289497	-14.208707	12.168937	115.589508	46.701603	2.606423	119.969849	42.735092	42.867947	119.448997	44.7183475	22.737185	119.709423	-73.1357615	1.600689	111.469593
-18.861794	5.623069	114.45948	-14.200356	12.115726	115.612984	46.665817	2.499999	120.049919	42.746891	42.759083	119.644966	44.706354	22.629541	119.8474425	-73.107066	1.601911	111.3785255
-18.392521	5.993598	114.570915	-14.248921	12.089319	115.665123	46.626751	2.375608	120.094589	42.767925	42.665062	119.821823	44.697338	22.520335	119.958206	-73.19518	1.658303	111.37204
-17.779726	6.518087	114.654709	-14.35211	12.088701	115.739204	46.518742	2.23497	120.111656	42.776234	42.536026	120.007477	44.647488	22.385498	120.0595665	-73.351708	1.791904	111.4188415
-17.382027	6.839149	114.720642	-14.419132	12.104288	115.764549	46.441715	2.145944	120.090523	42.770214	42.474213	120.085655	44.6059645	22.3100785	120.088089	-73.4442285	1.8984975	111.441009
-16.957169	7.152964	114.767853	-14.511474	12.139544	115.789757	46.353142	2.091946	120.049683	42.740284	42.417389	120.155296	44.546713	22.2546675	120.1024895	-73.569661	2.0244205	111.4770245
-16.603487	7.454957	114.793167	-14.640853	12.187912	115.843056	46.262295	2.043476	120.020744	42.696533	42.381447	120.217636	44.479414	22.2124615	120.11919	-73.76112	2.1633625	111.566922
-16.223846	7.721408	114.834419	-14.70602	12.204628	115.846649	46.163071	2.006867	119.999245	42.658356	42.347389	120.270966	44.4107135	22.177128	120.1351055	-73.8227535	2.232128	111.5581925
-15.636724	7.867645	114.780495	-14.786677	12.241321	115.877899	46.078403	1.980036	119.968727	42.609085	42.314651	120.329979	44.343744	22.1473435	120.149353	-73.917098	2.3352985	111.606445
-15.666268	8.301147	114.973274	-14.854212	12.284981	115.902176	45.997746	1.94234	119.95443	42.579384	42.275848	120.372116	44.288565	22.109094	120.163273	-73.996989	2.460868	111.641079
-15.121986	8.462518	115.00071	-14.964257	12.339764	115.971947	45.93845	1.863321	119.959435	42.548267	42.208462	120.485016	44.2433585	22.0358915	120.2222255	-74.1718725	2.6436365	111.7216685
-14.92396	8.587625	115.018127	-14.979156	12.331338	115.983223	45.922218	1.789088	119.986633	42.540989	42.122726	120.576241	44.2316035	21.955907	120.281437	-74.1899155	2.706769	111.685009
-14.818229	8.673724	115.070007	-14.956943	12.276274	115.958961	45.912422	1.702868	120.060089	42.546688	42.016621	120.664253	44.229555	21.8597445	120.362171	-74.143441	2.6928035	111.555751
-14.596181	8.709876	115.086723	-14.982774	12.247445	115.985153	45.900726	1.616547	120.162628	42.540062	41.898079	120.796715	44.220394	21.757313	120.4796715	-74.185942	2.737577	111.4906345
-14.461223	8.709109	115.139832	-15.012805	12.203811	116.025032	45.894203	1.521779	120.305504	42.539131	41.773006	120.936714	44.216667	21.6473925	120.621109	-74.242277	2.7602295	111.428955
-14.343975	8.689038	115.214035	-15.060905	12.148849	116.093292	45.875835	1.404307	120.491875	42.536659	41.662506	121.084091	44.206247	21.5334065	120.787983	-74.328057	2.7642915	111.398601
-14.239539	8.643525	115.30336	-15.110932	12.085505	116.169205	45.848282	1.31586	120.652977	42.518055	41.547539	121.221664	44.1831685	21.4316995	120.9373205	-74.4050325	2.7393105	111.4010895
-14.148428	8.576773	115.407356	-15.195044	11.969837	116.256882	45.781338	1.177456	120.861458	42.495995	41.383968	121.407829	44.1386665	21.280712	121.1346435	-74.5287545	2.658962	111.3791205
-14.080945	8.501671	115.448593	-15.293039	11.959977	116.323387	45.742805	1.091489	120.997002	42.486115	41.295059	121.526482	44.11446	21.193274	121.261742	-74.700538	2.72668	111.385032
-14.087205	8.399185	115.518532	-15.293375	11.881881	116.347954	45.721931	1.000474	121.116302	42.490982	41.194458	121.657471	44.1064565	21.097466	121.3868865	-74.6932065	2.666296	111.3090215
-13.988419	8.298696	115.518997	-15.332198	11.842777	116.363846	45.690346	0.911877	121.223022	42.493546	41.095947	121.741776	44.091946	21.003912	121.482399	-74.756342	2.681642	111.245293
-14.052339	8.199293	115.555359	-15.346453	11.810974	116.392723	45.662964	0.819544	121.327438	42.515461	41.01931	121.81237	44.0892125	20.919427	121.569904	-74.7821185	2.702521	111.215542
-14.000646	8.079081	115.544617	-15.272578	11.761328	116.384552	45.631031	0.758265	121.419952	42.545433	40.947327	121.896126	44.088232	20.852796	121.658039	-74.633388	2.66986	111.111065
-14.054113	7.960104	115.54689	-15.282695	11.758654	116.402794	45.599876	0.69211	121.471024	42.561798	40.887051	121.97747	44.080837	20.7895805	121.724247	-74.646227	2.7277275	111.081341
-14.161937	7.738014	115.502014	-15.315531	11.761653	116.379288	45.527367	0.58495	121.55024	42.615761	40.793888	122.107971	44.071564	20.689419	121.8291055	-74.702626	2.833887	110.9294705
-14.291464	7.573231	115.407372	-15.399122	11.793627	116.347076	45.470627	0.503204	121.566917	42.642178	40.724121	122.221123	44.0564025	20.6136625	121.89402	-74.8546465	2.9735915	110.800132
-14.508038	7.405494	115.294609	-15.390892	11.781875	116.229317	45.395393	0.413044	121.53627	42.646008	40.648258	122.287819	44.0207005	20.530651	121.9120445	-74.8024845	3.033099	110.5465895
-14.621555	7.188697	115.141678	-15.491469	11.850054	116.152969	45.31316	0.34105	121.49736	42.659348	40.585796	122.282112	43.986254	20.463423	121.889736	-74.969192	3.236685	110.416202
-14.813486	6.959477	115.03862	-15.485351	11.851727	116.052139	45.240433	0.324978	121.417915	42.64724	40.534122	122.199524	43.9438365	20.42955	121.8087195	-74.9145385	3.273904	110.2955585
-15.040112	6.701052	114.971451	-15.568383	11.944977	116.022583	45.238148	0.374017	121.397972	42.639908	40.548119	121.989975	43.939028	20.461068	121.6939735	-75.075794	3.428886	110.3511925
-15.286042	6.440209	114.923798	-15.587619	12.01685	115.981506	45.27195	0.511795	121.340454	42.660011	40.650307	121.775291	43.9659805	20.581051	121.5578725	-75.1412185	3.452649	110.4051395
-15.701887	5.985305	114.906952	-15.530003	12.091392	115.883553	45.287453	0.705103	121.320404	42.658504	40.675014	121.342644	43.9729785	20.6900585	121.331524	-75.0329845	3.4927255	110.435582
-16.037868	5.652464	114.904427	-15.564552	12.146131	115.815178	45.295433	0.712507	121.344086	42.660187	40.638603	120.958565	43.97781	20.675555	121.1513255	-75.106914	3.616707	110.4790305
-16.419685	5.30212	114.89241	-15.603844	12.153261	115.732216	45.270515	0.690022	121.314636	42.630932	40.528374	120.604027	43.9507235	20.609198	120.9593315	-75.1584115	3.697324	110.5051005
-16.837492	4.92386	114.869156	-15.710958	12.14771	115.650452	45.199245	0.587525	121.30983	42.571053	40.386719	120.206131	43.885149	20.487122	120.7579805	-75.307065	3.808298	110.5429235
-17.280024	4.547167	114.813522	-15.789869	12.07156	115.522552	45.104305	0.451331	121.219864	42.518024	40.210644	119.856239	43.8111645	20.3309875	120.5380515	-75.3909025	3.8121325	110.5070525
-17.726564	4.175801	114.735649	-15.838097	11.918763	115.372375	44.989838	0.251646	121.135345	42.425873	39.983639	119.571075	43.7078555	20.1176425	120.35321	-75.3840495	3.7198835	110.39154
-18.242586	3.833344	114.671257	-15.987746	11.808455	115.313492	44.839947	0.035739	121.034309	42.351448	39.767723	119.356361	43.5956975	19.901731	120.195335	-75.5711895	3.715179	110.431649
-19.085928	3.451561	114.543999	-16.14513	11.645778	115.245911	44.608364	-0.226994	120.875504	42.245621	39.49345	119.15239	43.4269925	19.633228	120.013947	-75.7172525	3.658328	110.477875
-19.638638	3.218666	114.479149	-16.231733	11.585553	115.217575	44.484718	-0.312658	120.77681	42.198322	39.399597	119.089363	43.34152	19.5434695	119.9330865	-75.804986	3.6276365	110.5020635
-20.241653	3.029192	114.384521	-16.191036	11.541382	115.131042	44.397224	-0.351566	120.693253	42.131622	39.376442	119.11451	43.264423	19.512438	119.9038815	-75.646495	3.570326	110.3582025
-20.896765	2.897838	114.271805	-16.25779	11.592213	115.100121	44.323368	-0.350723	120.648483	42.074703	39.387127	119.200874	43.1990355	19.518202	119.9246785	-75.7146155	3.666224	110.2755635
-21.619801	2.784817	114.199242	-16.385313	11.702202	115.11042	44.252361	-0.312008	120.609688	42.021713	39.440605	119.340836	43.137037	19.5642985	119.975262	-75.907663	3.8401055	110.245578
-22.337147	2.71329	114.146271	-16.42878	11.825397	115.135254	44.183826	-0.246417	120.606758	41.978642	39.508308	119.528999	43.081234	19.6309455	120.0678785	-75.938794	4.0198485	110.2026295
-23.072027	2.628334	114.109489	-16.530006	11.992154	115.224884	44.118332	-0.14717	120.625565	41.951027	39.591602	119.759048	43.0346795	19.722216	120.1923065	-76.0946915	4.262092	110.2574615
-24.210342	2.538832	113.995277	-16.517529	12.113879	115.296532	44.084244	0.014744	120.665489	41.93005	39.72813	120.122002	43.007147	19.871437	120.3937455	-76.042205	4.356321	110.1993185
-24.982883	2.431756	113.89592	-16.538677	12.198364	115.317513	44.067055	0.100872	120.594276	41.913052	39.832504	120.299744	42.9900535	19.966688	120.44701	-76.0674075	4.43004	110.188016
-25.873262	2.358346	113.778244	-16.550125	12.258102	115.293159	44.007034	0.190361	120.457306	41.878895	39.906155	120.345131	42.9429645	20.048258	120.4012185	-76.0432145	4.467946	110.1850995
-26.565319	2.085758	113.606033	-16.6068	12.358875	115.28772	43.956638	0.288514	120.26532	41.828991	39.977917	120.265213	42.8928145	20.1332155	120.2652665	-76.1064145	4.5845345	110.3101735
-27.503962	2.0084	113.624298	-16.62257	12.445387	115.254425	43.918587	0.393005	120.036224	41.786201	40.052582	120.037949	42.852394	20.2227935	120.0370865	-76.097534	4.6679805	110.4717635
-28.417	1.88542	113.694016	-16.628094	12.523148	115.270386	43.949711	0.468973	119.747665	41.750847	40.158775	119.598557	42.850279	20.313874	119.673111	-76.106467	4.732422	110.867661
-29.338541	1.70994	113.83728	-16.620754	12.614849	115.305153	43.98468	0.601423	119.34565	41.710831	40.301365	118.838036	42.8477555	20.451394	119.091843	-76.0892635	4.778304	111.518463
-31.008572	1.56584	114.396965	-16.569183	12.666438	115.316917	43.938278	0.805787	118.517944	41.66674	40.520584	117.112259	42.802509	20.6631855	117.8151015	-75.940875	4.6696905	112.8187325
-31.979115	1.42439	114.694344	-16.448578	12.626293	115.226295	43.952866	0.853944	117.682671	41.583298	40.54047	115.770615	42.768082	20.697207	116.726643	-75.665238	4.555379	113.725947
-32.876419	1.284385	114.907471	-16.347595	12.595874	115.08168	43.93446	0.811231	116.808212	41.434525	40.43885	114.689949	42.6844925	20.6250405	115.7490805	-75.3796825	4.5667075	114.4142795
-33.814003	1.160264	114.985718	-16.263109	12.521338	114.93145	43.865921	0.736397	116.15274	41.371418	40.31197	113.75103	42.6186695	20.5241835	114.951885	-75.1448875	4.5184925	114.911015
-34.810387	1.106965	115.002716	-16.231901	12.450321	114.759827	43.784447	0.61772	115.589821	41.343426	40.250961	112.948227	42.5639365	20.4343405	114.269024	-75.0277385	4.4663015	115.25063
-35.714394	1.08985	114.875519	-16.254612	12.40801	114.508377	43.664791	0.52827	114.963448	41.249676	40.21085	112.379601	42.4572335	20.36956	113.6715245	-74.9664575	4.44646	115.3452295
-36.623318	1.117639	114.642677	-16.342955	12.39649	114.228142	43.467316	0.5078	114.3927	41.12439	40.240738	111.775551	42.295853	20.374269	113.0841255	-74.981763	4.418711	115.3721585
-37.907173	1.211869	114.211502	-16.514101	12.444014	113.741264	43.16061	0.539574	113.473236	40.877392	40.324177	111.064926	42.019001	20.4318755	112.269081	-75.047203	4.4561525	115.213447
-38.746967	1.325393	113.939713	-16.581886	12.495996	113.421425	42.949116	0.614693	112.923309	40.735046	40.443653	110.644783	41.842081	20.529173	111.784046	-75.005853	4.462819	115.058804
-39.596523	1.498739	113.754951	-16.73193	12.6057	113.19059	42.785515	0.73241	112.468651	40.607853	40.544552	110.221306	41.696684	20.638481	111.3449785	-75.160544	4.572919	115.0362015
-40.323551	1.67384	113.646614	-16.790184	12.735488	112.9953	42.694397	0.828665	112.064087	40.511917	40.638485	109.976135	41.603157	20.733575	111.020111	-75.183525	4.737401	114.970489
-41.009483	1.876741	113.512482	-16.859219	12.8972	112.861893	42.647877	0.922978	111.881889	40.50428	40.745243	109.740318	41.5760785	20.8341105	110.8111035	-75.2945165	4.9602895	114.9126825
-41.605732	2.113196	113.351334	-16.805019	12.96391	112.669991	42.665173	0.967647	111.826286	40.535465	40.78228	109.622231	41.600319	20.8749635	110.7242585	-75.210357	5.0528565	114.6157235
-42.177776	2.357343	113.186852	-16.787151	13.047862	112.518295	42.701225	0.961198	111.870506	40.612881	40.783726	109.520782	41.657053	20.872462	110.695644	-75.231355	5.223262	114.340946
-42.971695	2.79513	112.929939	-16.799118	13.090505	112.299095	42.756874	0.888146	111.978638	40.669476	40.698551	109.257446	41.713175	20.7933485	110.618042	-75.311411	5.3876615	113.980148
-43.485912	3.096516	112.817657	-16.83757	13.061911	112.141182	42.73645	0.794397	111.945953	40.649292	40.595116	108.950829	41.692871	20.6947565	110.448391	-75.368011	5.4290655	113.833973
-44.008396	3.411802	112.735764	-16.864767	12.967851	111.989212	42.707638	0.667466	111.832664	40.57811	40.459862	108.570328	41.642874	20.563664	110.201496	-75.372408	5.372038	113.776928
-44.509258	3.791527	112.669777	-16.891495	12.839295	111.850677	42.682907	0.526609	111.648438	40.502792	40.320786	108.226601	41.5928495	20.4236975	109.9375195	-75.3758395	5.2548925	113.7638345
-44.975094	4.220956	112.585655	-16.890205	12.662372	111.733223	42.671337	0.385029	111.496826	40.471123	40.176292	107.930862	41.57123	20.2806605	109.713844	-75.35164	5.0440835	113.752602
-45.424362	4.673279	112.444069	-16.867798	12.48331	111.632431	42.678661	0.254508	111.357834	40.470245	40.020832	107.741249	41.574453	20.13767	109.5495415	-75.310049	4.82895	113.7153205
-45.82613	5.205791	112.275101	-16.836283	12.330401	111.539307	42.689972	0.101143	111.206078	40.510719	39.874718	107.668365	41.6003455	19.9879305	109.4372215	-75.2729115	4.6728715	113.6413925
-46.326782	6.164093	112.034225	-16.782845	12.195311	111.396896	42.720413	-0.062638	111.015572	40.606796	39.741016	107.594154	41.6636045	19.839189	109.304863	-75.2292945	4.551433	113.488929
-46.69976	6.896315	111.848709	-16.732103	12.194632	111.277138	42.757641	-0.104311	110.838936	40.677902	39.735966	107.585777	41.7177715	19.8158275	109.2123565	-75.1819775	4.5734365	113.3419195
-47.049789	7.700115	111.677895	-16.6954	12.246304	111.139168	42.771595	-0.060471	110.627792	40.727753	39.800716	107.485626	41.749674	19.8701225	109.056709	-75.140474	4.6224855	113.221627
-47.381573	8.52937	111.490593	-16.654854	12.317298	110.978279	42.785706	0.044156	110.291351	40.728889	39.898361	107.34156	41.7572975	19.9712585	108.8164555	-75.0670055	4.6633375	113.1401025
-47.483608	9.280309	111.303291	-16.632862	12.400594	110.794746	42.790539	0.160456	109.803772	40.713509	40.050194	107.145012	41.752024	20.105325	108.474392	-75.017748	4.695863	113.1151
-47.888657	10.359716	111.210922	-16.584894	12.476852	110.585487	42.777668	0.274948	109.193375	40.68988	40.210949	106.837822	41.733774	20.2429485	108.0155985	-74.903562	4.7107555	113.1553755
-48.138855	11.344445	111.134048	-16.541216	12.537646	110.326065	42.778423	0.403869	108.444771	40.663658	40.376724	106.42321	41.7210405	20.3902965	107.4339905	-74.8034725	4.6849955	113.2181395
-48.464561	12.835148	110.981987	-16.472319	12.709095	109.780815	42.739357	0.634051	107.01889	40.606136	40.639156	105.477715	41.6727465	20.6366035	106.2483025	-74.6173845	4.7815865	113.3133275
-48.567162	13.795482	110.770866	-16.423319	12.840104	109.301964	42.69598	0.799174	105.91378	40.559872	40.805031	104.67514	41.627926	20.8021025	105.29446	-74.474564	4.8781055	113.309468
-48.711285	14.910804	110.523071	-16.37849	12.967766	108.751312	42.670937	0.95451	104.786613	40.535786	40.950172	103.823303	41.6033615	20.952341	104.304958	-74.3603415	4.983191	113.197666
-48.805458	16.003969	110.213913	-16.361202	13.065526	108.176826	42.644932	1.070071	103.713951	40.537186	41.072708	102.945885	41.591059	21.0713895	103.329918	-74.313463	5.0596625	113.023734
-48.795971	17.066074	109.878944	-16.343655	13.13302	107.604179	42.604504	1.132274	102.679672	40.531395	41.150509	102.120956	41.5679495	21.1413915	102.400314	-74.2552595	5.1246485	112.808044
-48.742817	18.147287	109.521721	-16.31595	13.200251	107.079651	42.547398	1.177256	101.762161	40.537113	41.206783	101.401367	41.5422555	21.1920195	101.581764	-74.1741555	5.2084825	112.577538
-48.478287	19.115599	109.194275	-16.314888	13.244576	106.639992	42.506428	1.231439	101.024803	40.520683	41.266262	100.839249	41.5135555	21.2488505	100.932026	-74.1433315	5.2403015	112.347958
-48.350845	20.90601	108.959854	-16.330957	13.324292	106.194565	42.455074	1.344708	100.230118	40.490616	41.365112	100.348663	41.472845	21.35491	100.2893905	-74.134759	5.293674	112.0997395
-48.052704	21.99592	108.851707	-16.347309	13.366021	106.036995	42.452053	1.411824	99.917183	40.463291	41.43985	100.194656	41.457672	21.425837	100.0559195	-74.15229	5.306205	112.0180705
-47.715176	23.094906	108.775391	-16.365133	13.38875	105.951271	42.459766	1.491603	99.730812	40.448334	41.529568	100.205971	41.45405	21.5105855	99.9683915	-74.184316	5.2669145	111.9341505
-47.38522	24.249756	108.766083	-16.389883	13.40064	105.921158	42.478966	1.574812	99.672493	40.465729	41.619671	100.287231	41.4723475	21.5972415	99.979862	-74.2521135	5.2040385	111.862454
-46.869778	25.355335	108.703819	-16.41511	13.434714	105.890907	42.542397	1.642423	99.663376	40.478645	41.734104	100.392242	41.510521	21.6882635	100.027809	-74.340741	5.1811645	111.754005
-46.314587	26.476976	108.594833	-16.422674	13.488722	105.848122	42.59446	1.756565	99.716263	40.500713	41.830917	100.582291	41.5475865	21.793741	100.149277	-74.3929345	5.183703	111.546967
-45.727585	27.607977	108.490875	-16.412275	13.552889	105.842445	42.678768	1.883165	99.892776	40.542812	41.939034	100.806473	41.61079	21.9110995	100.3496245	-74.43534	5.1946785	111.3352655
-44.723137	29.325291	108.325943	-16.370934	13.649837	105.933083	42.869198	1.996296	100.309792	40.63369	42.059036	101.279068	41.751444	22.027666	100.79443	-74.493312	5.272008	111.071736
-43.965702	30.461983	108.195541	-16.351782	13.682373	106.024399	42.954247	2.072701	100.721001	40.725941	42.119072	101.645348	41.840094	22.0958865	101.1831745	-74.543658	5.2688595	110.8656235
-43.197182	31.592915	108.166862	-16.341837	13.700814	106.152702	43.057755	2.108142	101.089569	40.802532	42.182194	102.019073	41.9301435	22.145168	101.554321	-74.6138175	5.25646	110.751083
-42.349033	32.736698	108.160995	-16.3521	13.722733	106.279839	43.140247	2.182618	101.377106	40.84367	42.2589	102.509781	41.9919585	22.220759	101.9434435	-74.6961585	5.224707	110.6162345
-41.446827	33.855621	108.239304	-16.369352	13.759434	106.399536	43.183632	2.29829	101.659843	40.876656	42.373199	103.009048	42.030144	22.3357445	102.3344455	-74.768848	5.1831235	110.4646265
-40.53587	34.983681	108.452377	-16.39402	13.813545	106.51001	43.23336	2.431306	101.902596	40.894405	42.530651	103.543198	42.0638825	22.4809785	102.722897	-74.8519225	5.1461115	110.297123
-39.544003	36.121048	108.724037	-16.437496	13.898508	106.589981	43.260017	2.615139	102.072189	40.918449	42.692348	104.148148	42.089233	22.6537435	103.1101685	-74.964225	5.1432725	110.0697935
-37.963276	37.750908	109.309532	-16.461916	14.034361	106.693542	43.213982	2.947124	102.106705	40.998959	42.928364	105.023399	42.1064705	22.937744	103.565052	-75.0303025	5.130978	109.822032
-36.850082	38.826378	109.83313	-16.465349	14.174276	106.702888	43.19622	3.180897	101.998436	41.068844	43.121811	105.505707	42.132532	23.151354	103.7520715	-75.06323	5.197198	109.6537045
-35.669674	39.862366	110.305725	-16.445499	14.327656	106.689621	43.212505	3.467672	101.835098	41.134312	43.339096	105.961678	42.1734085	23.403384	103.898388	-75.0644065	5.251928	109.480854
-34.474518	40.828777	110.805725	-16.389332	14.540532	106.688599	43.23576	3.785436	101.645676	41.215378	43.569859	106.423126	42.225569	23.6776475	104.034401	-75.004233	5.4034165	109.342797
-33.236523	41.760895	111.294807	-16.327129	14.754338	106.697868	43.281609	4.090157	101.55349	41.279716	43.804771	106.867004	42.2806625	23.947464	104.210247	-74.9349205	5.561212	109.185489
-31.951937	42.606838	111.633942	-16.296888	14.979548	106.735184	43.376255	4.408578	101.621582	41.334442	44.048954	107.279373	42.3553485	24.228766	104.4504775	-74.9491245	5.73033	109.0198905
-30.638386	43.38113	111.910309	-16.287207	15.241424	106.810638	43.525105	4.709675	101.851807	41.38134	44.299232	107.727364	42.4532225	24.5044535	104.7895855	-75.0276365	5.9783945	108.8316905
-28.63731	44.41988	112.089745	-16.264393	15.57055	107.0336	43.815258	5.108434	102.475861	41.470345	44.640663	108.5103	42.6428015	24.8745485	105.4930805	-75.1715875	6.2665515	108.5741195
-27.287144	44.99802	112.138428	-16.21681	15.768335	107.201782	44.042892	5.285221	103.047493	41.510708	44.863682	108.989334	42.7768	25.0744515	106.0184135	-75.21042	6.4622185	108.3851505
-25.800863	45.462215	112.18364	-16.166475	15.924891	107.399384	44.27663	5.427516	103.65847	41.543724	45.050404	109.518433	42.910177	25.23896	106.5884515	-75.243127	6.610822	108.2103165
-24.322693	45.856857	112.195717	-16.113937	16.027554	107.64476	44.532013	5.534233	104.28598	41.576462	45.217422	110.083511	43.0542375	25.3758275	107.1847455	-75.2821115	6.6792805	108.1047745
-22.869427	46.159752	112.276352	-16.039539	16.139297	107.888794	44.777126	5.618095	104.96019	41.646027	45.353954	110.631516	43.2115765	25.4860245	107.795853	-75.2906545	6.7925695	107.981735
-21.296238	46.325775	112.423981	-15.926989	16.214325	108.171967	45.039906	5.65447	105.637146	41.728748	45.416027	111.249687	43.384327	25.5352485	108.4434165	-75.238305	6.8934015	107.9005175
-19.725517	46.431877	112.674919	-15.768621	16.249901	108.465263	45.345501	5.669622	106.353088	41.862755	45.470821	111.955688	43.604128	25.5702215	109.154388	-75.14137	6.9295805	107.776138
-17.271791	46.402092	113.237091	-15.466021	16.301964	108.945717	45.747406	5.732252	107.564011	42.152477	45.577221	113.178169	43.9499415	25.6547365	110.37109	-74.8819835	6.9491915	107.520344
-15.678477	46.284714	113.646378	-15.273788	16.415936	109.298851	45.976646	5.759117	108.412155	42.326275	45.634033	114.014641	44.1514605	25.696575	111.213398	-74.6990365	7.13529699999999	107.384304
-13.996166	46.102703	114.007698	-15.091846	16.551313	109.676956	46.193615	5.801916	109.333328	42.486778	45.698486	114.862526	44.3401965	25.750201	112.097927	-74.5238885	7.352425	107.255985
-12.357451	45.855991	114.356148	-14.924772	16.677176	110.100578	46.372562	5.85652	110.35733	42.645626	45.755856	115.720474	44.509094	25.806188	113.038902	-74.358638	7.548164	107.162254
-10.733255	45.504578	114.666977	-14.78851	16.827301	110.49501	46.502899	5.896672	111.450302	42.781483	45.785168	116.570305	44.642191	25.84092	114.0103035	-74.219211	7.813682	106.9797165
-9.08272	45.073109	114.892197	-14.671455	16.924988	110.871826	46.586201	5.92166	112.587891	42.87418	45.742641	117.489601	44.7301905	25.8321505	115.038746	-74.0731005	8.0178255	106.704906
-7.51333	44.536232	115.170685	-14.559219	16.977625	111.220505	46.633347	5.889746	113.781883	42.899307	45.663429	118.434837	44.766327	25.7765875	116.10836	-73.884765	8.1786625	106.33265
-5.08307	43.509789	115.582314	-14.395203	16.92061	111.802803	46.632385	5.7599	115.704094	42.904114	45.461899	120.024849	44.7682495	25.6108995	117.8644715	-73.5586555	8.2303205	105.7411345
-3.591165	42.753117	116.041801	-14.257283	16.838655	112.245468	46.58477	5.653159	117.099915	42.86615	45.290897	121.159256	44.72546	25.472028	119.1295855	-73.240026	8.205282	105.3613505
-2.093362	41.876976	116.529205	-14.121875	16.739304	112.729553	46.532658	5.50631	118.620789	42.845619	45.145992	122.281738	44.6891385	25.326151	120.4512635	-72.9328885	8.152457	105.0078425
-0.627556	40.90633	117.063995	-13.975385	16.63681	113.305855	46.537819	5.37534	120.141235	42.878086	45.034477	123.506294	44.7079525	25.2049085	121.8237645	-72.6587225	8.0687115	104.7879455
0.71366	39.922749	117.689423	-13.834354	16.547369	113.908478	46.597965	5.201519	121.668243	42.921009	44.960609	124.652695	44.759487	25.081064	123.160469	-72.428195	8.013674	104.656487
2.029033	38.88279	118.293701	-13.705821	16.456457	114.503143	46.728481	5.024477	123.008369	43.005836	44.931107	125.595856	44.8671585	24.977792	124.3021125	-72.2788005	7.935122	104.7041735
3.242312	37.790058	118.789116	-13.592015	16.390921	115.00647	46.837254	4.897664	124.110985	43.069752	44.937935	126.264481	44.953503	24.9177995	125.187733	-72.137533	7.8640425	104.825207
4.901501	36.138409	119.245544	-13.498834	16.269238	115.471527	46.869545	4.819501	125.250771	43.180428	44.975437	126.773987	45.0249865	24.897469	126.012379	-72.0226545	7.641007	104.930675
5.921348	34.964962	119.348457	-13.513247	16.202497	115.562592	47.210094	4.626497	125.569664	43.188145	44.989056	126.899399	45.1991195	24.8077765	126.2345315	-72.2256135	7.5972175	104.8906525
6.808452	33.842308	119.364288	-13.594551	16.146503	115.50518	46.840679	4.747785	125.936577	43.130138	44.993557	126.835228	44.9854085	24.870671	126.3859025	-72.1745105	7.422335	104.6244575
7.597534	32.668747	119.206406	-13.725615	16.090979	115.302429	46.716011	4.778052	125.94426	42.963902	45.004269	126.646301	44.8399565	24.8911605	126.2952805	-72.2911865	7.2907975	104.3095775
8.310852	31.441084	118.910957	-13.892662	16.036678	115.003876	46.498089	4.814986	125.800751	42.75238	44.997791	126.330864	44.6252345	24.9063885	126.0658075	-72.4105585	7.1669675	103.9419445
8.91824	30.263216	118.610123	-14.082951	15.9744	114.69545	46.250523	4.879277	125.577461	42.516541	45.024536	125.947807	44.383532	24.9519065	125.762634	-72.549434	6.9968935	103.628266
9.406188	29.059511	118.345894	-14.264848	15.905581	114.471588	46.037189	4.95009	125.406013	42.263802	45.059875	125.593422	44.1504955	25.0049825	125.4997175	-72.6801915	6.8061795	103.4434585
9.96563	27.201445	118.050293	-14.438675	15.882637	114.208664	45.805542	5.125918	125.28067	41.941898	45.147388	125.220909	43.87372	25.136653	125.2507895	-72.75107	6.628621	103.1665385
10.25729	25.990292	117.920456	-14.528811	15.906227	114.11232	45.727398	5.270331	125.181557	41.799934	45.266544	124.935028	43.763666	25.2684375	125.0582925	-72.821288	6.5440165	103.1663475
10.457125	24.776991	117.724907	-14.569953	15.958254	114.020264	45.711311	5.406723	125.013672	41.716461	45.371326	124.648788	43.713886	25.3890245	124.83123	-72.853792	6.5274835	103.209298
10.57562	23.522463	117.47879	-14.542511	15.992888	113.862907	45.722179	5.547366	124.816689	41.666622	45.474979	124.343468	43.6944005	25.5111725	124.5800785	-72.7794225	6.4746035	103.1457355
10.681735	22.297029	117.20092	-14.489964	15.999322	113.653717	45.75629	5.721593	124.564827	41.678699	45.574593	124.019051	43.7174945	25.648093	124.291939	-72.6974225	6.350551	103.015495
10.678047	21.039833	116.866325	-14.389807	15.99067	113.427505	45.79274	5.871101	124.246468	41.691616	45.648968	123.697372	43.742178	25.7600345	123.97192	-72.521792	6.2213055	102.88309
10.60494	19.779377	116.489067	-14.280213	15.984247	113.23333	45.851276	6.003181	123.889801	41.711239	45.710178	123.337173	43.7812575	25.8566795	123.613487	-72.3416835	6.1118145	102.853173
10.426084	17.821596	116.03495	-14.126916	15.934891	113.061798	45.967705	6.117817	123.378326	41.785034	45.834618	122.882652	43.8763695	25.9762175	123.130489	-72.1302015	5.8935645	102.993107
10.184984	16.481966	115.779945	-14.045082	15.885096	112.963104	46.067612	6.162074	123.095932	41.837341	45.90749	122.619072	43.9524765	26.034782	122.857502	-72.0426405	5.73541	103.068706
9.876764	15.131876	115.475258	-14.000683	15.844231	112.839355	46.127682	6.211397	122.772308	41.886929	45.959976	122.31517	44.0073055	26.0856865	122.543739	-72.0086715	5.6027755	103.134971
9.551868	13.759104	115.125153	-13.987994	15.802799	112.659584	46.153023	6.267384	122.424698	41.91539	46.016056	121.89798	44.0342065	26.14172	122.161339	-72.0101945	5.463878	103.157829
9.135293	12.363687	114.712318	-13.978966	15.743424	112.413727	46.187721	6.32785	121.956787	41.900753	46.068142	121.440247	44.044237	26.197996	121.698517	-72.002169	5.288852	103.128937
8.684548	10.944462	114.206169	-14.008528	15.688084	112.124313	46.221439	6.383566	121.332932	41.867138	46.073822	120.919205	44.0442885	26.228694	121.1260685	-72.0613445	5.147474	103.1225575
8.23565	9.48497	113.616493	-14.045543	15.615092	111.782028	46.20546	6.394892	120.706642	41.820141	46.089725	120.276222	44.0128005	26.2423085	120.491432	-72.1038865	4.9878755	103.072624
7.4279	7.253519	112.713554	-14.111044	15.505336	111.229721	46.251049	6.372044	119.610008	41.749737	46.042603	119.417168	44.000393	26.2073235	119.513588	-72.222481	4.8033485	102.945854
6.860884	5.734281	112.0924	-14.134137	15.393233	110.879303	46.281738	6.359968	118.819443	41.716854	45.981781	118.765976	43.999296	26.1708745	118.7927095	-72.26757	4.6155915	102.9658965
6.294102	4.177516	111.414383	-14.134834	15.307847	110.519234	46.26392	6.374963	117.92588	41.706768	45.927433	118.114746	43.985344	26.151198	118.020313	-72.255012	4.464496	103.018155
5.679246	2.588888	110.698631	-14.110464	15.206597	110.136459	46.38871	6.301607	116.870499	41.730019	45.841991	117.355858	44.0593645	26.071799	117.1131785	-72.2802925	4.341395	103.1597395
5.066048	0.990721	109.853622	-14.074512	15.14469	109.655533	46.51395	6.19957	115.724396	41.776054	45.773769	116.316391	44.145002	25.9866695	116.0203935	-72.294026	4.3027105	103.2906725
4.417924	-0.647439	108.934357	-14.012863	15.109298	109.056305	46.534424	6.111266	114.46637	41.839394	45.709396	115.108536	44.186909	25.910331	114.787453	-72.212635	4.308265	103.325157
3.734339	-2.305351	107.942497	-13.97176	15.083635	108.368553	46.531082	6.021952	112.965134	41.936028	45.636074	113.696304	44.233555	25.829013	113.330719	-72.177075	4.338257	103.406387
2.706956	-4.833792	106.304535	-13.868067	15.015954	107.118523	46.423359	5.777842	110.532616	42.024799	45.416172	110.980522	44.224079	25.597007	110.756569	-71.960213	4.434901	103.480477
2.000858	-6.573824	105.243591	-13.802528	14.943727	106.241585	46.282829	5.602757	108.82518	42.045258	45.170143	109.22979	44.1640435	25.38645	109.027485	-71.7690995	4.501004	103.455685
1.321057	-8.336338	104.347679	-13.782759	14.798059	105.397346	46.14061	5.350279	107.260986	42.053833	44.894962	107.507744	44.0972215	25.1226205	107.384365	-71.6627395	4.4734975	103.410327
0.593007	-10.107169	103.591133	-13.815077	14.596012	104.612747	45.99881	5.029585	105.99691	42.035496	44.590103	105.877876	44.017153	24.809844	105.937393	-71.647307	4.38218	103.288101
-0.107088	-11.87778	103.063568	-13.89992	14.378138	103.912163	45.850334	4.716861	104.881737	41.960136	44.264729	104.36422	43.905235	24.490795	104.6229785	-71.705075	4.265481	103.2013475
-0.745401	-13.629441	102.753555	-14.040078	14.172286	103.256477	45.705795	4.409407	103.846848	41.823509	43.948441	102.835503	43.764652	24.178924	103.3411755	-71.844808	4.165648	103.1717785
-1.368653	-15.356837	102.58902	-14.167729	13.96225	102.640404	45.54694	4.130071	102.861694	41.644161	43.658802	101.30999	43.5955505	23.8944365	102.085842	-71.9310085	4.0300635	103.194966
-2.225125	-17.821314	102.492226	-14.404202	13.651679	101.760529	45.355244	3.74187	101.537529	41.371059	43.236317	99.077995	43.3631515	23.4890935	100.307762	-72.1715555	3.8142645	103.213296
-2.750911	-19.383209	102.488686	-14.566906	13.450022	101.161346	45.221352	3.519905	100.73217	41.176407	42.971867	97.665527	43.1988795	23.245886	99.1988485	-72.3326915	3.654158	103.1238435
-3.215186	-20.849596	102.477875	-14.756343	13.26273	100.544968	45.051311	3.331441	99.947472	40.973877	42.712429	96.396065	43.012594	23.021935	98.1717685	-72.52528	3.503525	102.9181675
-3.601323	-22.210175	102.441933	-14.942191	13.119182	99.941986	44.881134	3.155182	99.26371	40.781544	42.478489	95.224609	42.831339	22.8168355	97.2441595	-72.715721	3.4215285	102.6398125
-3.961484	-23.461767	102.448059	-15.138353	13.002366	99.378159	44.70015	2.982624	98.694733	40.620213	42.248783	94.155426	42.6601815	22.6157035	96.4250795	-72.9368875	3.3890285	102.3312385
-4.244299	-24.549616	102.507973	-15.328813	12.909195	98.882416	44.51255	2.833549	98.191063	40.484077	42.051651	93.211533	42.4983135	22.4426	95.701298	-73.1559395	3.37579	102.063534
-4.457432	-25.579834	102.589508	-15.510686	12.859871	98.429352	44.337318	2.718662	97.760208	40.34626	41.88763	92.374695	42.341789	22.303146	95.0674515	-73.363161	3.416596	101.7912525
-4.689998	-25.081707	102.406525	-15.797825	12.812924	97.891533	44.075211	2.627039	97.245438	40.086334	41.735062	91.460075	42.0807725	22.1810505	94.3527565	-73.6764225	3.4447975	101.4303095
-4.707624	-24.54096	102.263237	-15.974627	12.79908	97.658653	43.901833	2.641916	97.064835	39.911983	41.706448	91.100502	41.906908	22.174182	94.0826685	-73.856162	3.423978	101.2346375
-4.685438	-23.92831	102.151962	-16.148371	12.818583	97.55574	43.773319	2.675165	97.008987	39.741524	41.742821	90.975555	41.7574215	22.208993	93.992271	-74.0541635	3.428173	101.119209
-4.501101	-23.328569	101.943901	-16.301853	12.867352	97.522408	43.659275	2.741641	97.088936	39.606155	41.813908	91.098366	41.632715	22.2777745	94.093651	-74.236421	3.4569295	100.951165
-4.309359	-22.494228	101.766861	-16.422739	12.92426	97.556007	43.541603	2.833725	97.296555	39.522709	41.917591	91.400337	41.532156	22.375658	94.348446	-74.377634	3.472862	100.763568
-4.057511	-21.581953	101.596138	-16.531363	13.015448	97.675308	43.408546	2.94934	97.69371	39.479458	42.0462	91.955605	41.444002	22.49777	94.8246575	-74.506728	3.533126	100.5259585
-3.682192	-20.522291	101.517067	-16.621681	13.151829	97.901382	43.279968	3.109607	98.36142	39.478199	42.220356	92.699799	41.3790835	22.6649815	95.5306095	-74.6224455	3.6386765	100.2721545
-3.035089	-18.712708	101.651192	-16.736208	13.439134	98.481003	43.120277	3.34171	99.807327	39.503983	42.505531	94.218918	41.31213	22.9236205	97.0131225	-74.784546	3.9546475	99.9488835
-2.592509	-17.349298	101.846397	-16.831158	13.633158	98.95369	43.1054	3.492764	100.854218	39.576557	42.724976	95.396027	41.3409785	23.10887	98.1251225	-75.0032945	4.157446	99.7822575
-2.054243	-15.91092	102.159332	-16.922028	13.828246	99.400421	43.09396	3.627227	101.944244	39.607182	42.897232	96.715767	41.350571	23.2622295	99.3300055	-75.194627	4.3942625	99.4708365
-1.469439	-14.420573	102.48793	-17.010555	14.00422	99.7901	43.069408	3.725192	103.108322	39.656086	43.065155	98.067917	41.362747	23.3951735	100.5881195	-75.383857	4.6132665	98.9920805
-0.923266	-12.821015	102.82328	-17.081167	14.175333	100.182983	43.035	3.824991	104.347168	39.743023	43.255341	99.509094	41.3890115	23.540166	101.928131	-75.5513455	4.8105	98.437835
-0.294322	-11.142873	103.209999	-17.130968	14.378553	100.599014	42.971943	3.928303	105.737877	39.800667	43.446041	101.085373	41.386305	23.687172	103.411625	-75.648241	5.069934	97.786403
0.346979	-9.421904	103.657951	-17.16198	14.619678	101.130257	42.861427	4.048286	107.124451	39.865391	43.674309	102.804077	41.363409	23.8612975	104.964264	-75.687369	5.3780585	97.29625
1.275903	-6.692548	104.364777	-17.128519	15.04413	102.139023	42.797096	4.277538	108.987427	40.014599	44.043396	105.447838	41.4058475	24.160467	107.2176325	-75.6628855	5.927793	97.0604135
1.920862	-4.823638	104.85051	-17.06245	15.332948	102.827682	42.789425	4.470149	110.205063	40.086086	44.303928	107.204674	41.4377555	24.3870385	108.7048685	-75.5626555	6.2788575	96.9504955
2.518466	-2.910076	105.328384	-16.937975	15.624191	103.522919	42.803757	4.726677	111.257126	40.186428	44.634052	108.856628	41.4950925	24.6803645	110.056877	-75.3710425	6.5680175	96.988961
3.110058	-0.944234	105.877151	-16.807085	15.913545	104.192558	42.880241	4.990554	112.257301	40.308929	44.988739	110.333374	41.594585	24.9896465	111.2953375	-75.208755	6.8374435	97.0897785
3.677195	0.998606	106.418335	-16.65974	16.21991	104.825035	43.00507	5.27758	113.080643	40.393734	45.331635	111.582352	41.699402	25.3046075	112.3314975	-75.018882	7.1352125	97.3185725
4.185431	2.950762	106.932236	-16.524408	16.521938	105.400848	43.12302	5.622607	113.638458	40.472027	45.677376	112.486961	41.7975235	25.6499915	113.0627095	-74.8463395	7.3938845	97.7389865
4.615503	4.893391	107.354378	-16.399807	16.826689	105.83519	43.229687	5.970511	113.964928	40.547512	46.009003	113.059235	41.8885995	25.989757	113.5120815	-74.6882135	7.663621	98.1582985
5.163075	7.772317	107.699631	-16.271671	17.270405	106.179443	43.432308	6.397232	114.128075	40.596985	46.403358	113.554146	42.0146465	26.400295	113.8411105	-74.5579885	8.140515	98.5177755
5.437983	9.654089	107.746269	-16.235798	17.509638	106.202293	43.488861	6.578308	114.107574	40.600307	46.616753	113.629448	42.044584	26.5975305	113.868511	-74.51618	8.4217455	98.536075
5.646012	11.528786	107.649948	-16.24626	17.673738	106.124969	43.452282	6.755643	113.957916	40.581848	46.745949	113.66526	42.017065	26.750796	113.811588	-74.509585	8.59668	98.43835
5.854394	13.35455	107.566284	-16.270422	17.773344	105.979858	43.436478	6.880493	113.680969	40.553474	46.837643	113.631783	41.994976	26.859068	113.656376	-74.53582	8.68762	98.30334
5.987907	15.155451	107.393608	-16.31708	17.859367	105.763985	43.421814	6.935538	113.302277	40.502796	46.939064	113.540283	41.962305	26.937301	113.42128	-74.596465	8.781433	98.10669
6.10457	16.942991	107.161354	-16.370804	17.940771	105.514191	43.359001	7.053396	112.836548	40.45718	46.998745	113.387955	41.9080905	27.0260705	113.1122515	-74.6496985	8.8554715	97.9161305
6.167168	18.694908	106.948112	-16.40605	18.075558	105.272125	43.275597	7.121953	112.347878	40.394745	47.078766	113.17086	41.835171	27.1003595	112.759369	-74.647271	9.0507565	97.784881
6.161875	21.278208	106.673882	-16.45347	18.294336	105.018791	43.138901	7.203154	111.767639	40.357426	47.132282	112.955925	41.7481635	27.167718	112.361782	-74.6551035	9.42095400000001	97.6758
6.143767	22.941738	106.678703	-16.481321	18.462547	104.944061	43.013386	7.262665	111.535553	40.38205	47.165901	112.967552	41.697718	27.214283	112.2515525	-74.66036	9.710811	97.6365695
6.050013	24.568045	106.759109	-16.501698	18.671219	104.945229	42.918507	7.316107	111.405823	40.417377	47.196911	113.095024	41.667942	27.256509	112.2504235	-74.671338	10.085929	97.6400345
5.939471	26.154369	106.936356	-16.502363	18.901842	105.020882	42.889099	7.387436	111.379066	40.493073	47.261841	113.299561	41.691086	27.3246385	112.3393135	-74.695812	10.4790455	97.7024505
5.825608	27.696896	107.210518	-16.505762	19.143671	105.145058	42.866329	7.486266	111.405052	40.56934	47.366936	113.524544	41.7178345	27.426601	112.464798	-74.7293585	10.860741	97.825318
5.642177	29.174263	107.458687	-16.489708	19.394163	105.266991	42.8582	7.615969	111.432968	40.625401	47.491383	113.743416	41.7418005	27.553676	112.588192	-74.7212165	11.23465	97.94579
5.458494	30.603727	107.691505	-16.454693	19.621445	105.411926	42.865028	7.778094	111.48188	40.671967	47.656956	113.936272	41.7684975	27.717525	112.709076	-74.6778835	11.525365	98.114776
5.161251	32.611477	108.072044	-16.373772	19.909157	105.647102	42.962811	8.041436	111.570038	40.748444	47.901585	114.16806	41.8556275	27.9715105	112.869049	-74.6031715	11.8468035	98.425155
4.889568	33.846386	108.313812	-16.299646	20.048857	105.81205	43.058487	8.186026	111.688789	40.787235	48.063053	114.275864	41.922861	28.1245395	112.9823265	-74.522153	11.9731745	98.6417735
4.631284	35.004189	108.527504	-16.243513	20.168962	105.987679	43.170609	8.336209	111.831024	40.861855	48.188408	114.389816	42.016232	28.2623085	113.11042	-74.503258	12.0756155	98.864938
4.349433	36.097958	108.716728	-16.168476	20.249037	106.167435	43.29245	8.439209	111.988556	40.926968	48.298935	114.470078	42.109709	28.369072	113.229317	-74.446661	12.129002	99.105553
4.064111	37.138908	108.911827	-16.102236	20.291271	106.341644	43.400818	8.508242	112.134842	40.987518	48.377045	114.483749	42.194168	28.4426435	113.3092955	-74.39864	12.1398985	99.3739925
3.711935	38.085373	109.057358	-16.018681	20.283508	106.493172	43.487438	8.569001	112.217735	41.046307	48.428089	114.505554	42.2668725	28.498545	113.3616445	-74.3042345	12.068471	99.6246995
3.388791	38.971565	109.1688	-15.961033	20.25037	106.615189	43.561302	8.600368	112.279282	41.094666	48.439011	114.54718	42.327984	28.5196895	113.413231	-74.25005	11.9810505	99.817147
2.824381	40.221027	109.381805	-15.889745	20.172491	106.761192	43.670429	8.591856	112.398026	41.162704	48.452629	114.66671	42.4165665	28.5222425	113.532368	-74.1960565	11.8227395	99.990016
2.43426	40.995766	109.55571	-15.845376	20.138031	106.857933	43.751945	8.594838	112.497177	41.21468	48.475399	114.777527	42.4833125	28.5351185	113.637352	-74.1740645	11.7409435	100.078514
1.992422	41.69191	109.690002	-15.800858	20.130833	106.962265	43.82555	8.613087	112.592873	41.259586	48.507473	114.842201	42.542568	28.56028	113.717537	-74.144284	11.701386	100.206993
1.56182	42.384998	109.764465	-15.762222	20.167845	107.036636	43.879749	8.663897	112.65416	41.306831	48.552986	114.856812	42.59329	28.6084415	113.755486	-74.117734	11.7272485	100.317786
1.110321	43.024067	109.771561	-15.738891	20.215687	107.09449	43.931812	8.713128	112.701118	41.359234	48.602024	114.856209	42.645523	28.657576	113.7786635	-74.123305	11.773798	100.4103165
0.622755	43.626766	109.763824	-15.714669	20.284954	107.126366	43.970222	8.73594	112.770309	41.402416	48.641727	114.847771	42.686319	28.6888335	113.80904	-74.115657	11.8810745	100.443692
0.123321	44.220795	109.787354	-15.718322	20.348162	107.152092	43.998451	8.741521	112.849258	41.454342	48.667206	114.86573	42.7263965	28.7043635	113.857494	-74.1630405	11.9919605	100.44669
-0.683802	44.977783	109.821747	-15.700391	20.405289	107.199081	44.017769	8.735588	112.956329	41.526356	48.663891	114.921165	42.7720625	28.6997395	113.938747	-74.1728445	12.1108385	100.459415
-1.257155	45.435223	109.87265	-15.684832	20.426271	107.250191	44.041546	8.718363	113.002716	41.568619	48.649937	114.982819	42.8050825	28.68415	113.9927675	-74.1747465	12.168392	100.5076145
-1.80508	45.843575	109.915367	-15.667971	20.426359	107.29084	44.081238	8.677627	113.043282	41.611153	48.62492	115.037682	42.8461955	28.6512735	114.040482	-74.1821375	12.2014445	100.541198
-2.448298	46.187817	109.941772	-15.653613	20.408026	107.313667	44.103973	8.649262	113.071655	41.659008	48.591599	115.082718	42.8814905	28.6204305	114.0771865	-74.1887165	12.1956215	100.5501475
-3.123976	46.519833	109.973999	-15.622293	20.356836	107.328583	44.116714	8.621258	113.076828	41.688293	48.565273	115.124573	42.9025035	28.5932655	114.1007005	-74.1470895	12.1204065	100.5564655
-3.820476	46.82634	109.981407	-15.607512	20.320808	107.334808	44.138962	8.589221	113.054749	41.716225	48.523323	115.133247	42.9275935	28.556272	114.093998	-74.1426175	12.085344	100.575618
-4.544981	47.086739	109.990036	-15.60393	20.295929	107.351051	44.158028	8.547864	113.01503	41.729141	48.477097	115.135513	42.9435845	28.5124805	114.0752715	-74.1514445	12.0793775	100.6268305
-5.659044	47.441216	110.023048	-15.622852	20.243698	107.451973	44.145226	8.469198	112.949181	41.751869	48.389538	115.107681	42.9485475	28.429368	114.028431	-74.1942515	12.058028	100.875515
-6.464516	47.586235	110.06646	-15.63587	20.20606	107.568047	44.13422	8.397679	112.926208	41.75808	48.330013	115.098862	42.94615	28.363846	114.012535	-74.21789	12.048274	101.123559
-7.309218	47.726269	110.17128	-15.661491	20.168209	107.735168	44.113987	8.332936	112.923065	41.767281	48.252277	115.113152	42.940634	28.2926065	114.0181085	-74.263616	12.0438115	101.4522275
-8.197844	47.851227	110.281494	-15.694963	20.130827	107.91494	44.083206	8.256587	112.954865	41.761662	48.178291	115.153107	42.922434	28.217439	114.053986	-74.31236	12.044215	101.775894
-9.113853	47.94379	110.437271	-15.731626	20.058817	108.095718	44.04578	8.161798	113.002861	41.74984	48.087635	115.201233	42.89781	28.1247165	114.102047	-74.361062	11.9929175	102.089389
-10.029849	48.018463	110.555473	-15.783983	20.005482	108.266571	44.008099	8.05243	113.046562	41.724316	47.982128	115.27668	42.8662075	28.017279	114.161621	-74.4341735	11.993685	102.371521
-10.985914	48.017941	110.637024	-15.845683	19.914846	108.429871	43.954464	7.937932	113.095512	41.69796	47.863205	115.337769	42.826212	27.9005685	114.2166405	-74.517578	11.9291235	102.6431015
-12.487556	47.996006	110.727921	-15.944942	19.762001	108.597145	43.898129	7.750679	113.183594	41.638859	47.694172	115.407501	42.768494	27.7224255	114.2955475	-74.658378	11.8015765	102.8987425
-13.542689	47.959248	110.724792	-16.002851	19.633896	108.656357	43.865185	7.634523	113.247154	41.588051	47.589539	115.415749	42.726618	27.612031	114.3314515	-74.73232	11.655761	102.9812625
-14.590868	47.918816	110.62088	-16.05481	19.512535	108.684479	43.833351	7.539207	113.30751	41.525936	47.489822	115.378105	42.6796435	27.5145145	114.3428075	-74.7892635	11.5105555	103.0261505
-15.652868	47.805588	110.451401	-16.096865	19.389414	108.646881	43.806187	7.453747	113.3181	41.460724	47.394661	115.338966	42.6334555	27.424204	114.328533	-74.8271855	11.354624	102.965229
-16.765656	47.694206	110.299873	-16.135994	19.232441	108.56768	43.790703	7.348913	113.289383	41.418644	47.273415	115.265068	42.6046735	27.311164	114.2772255	-74.8766615	11.153718	102.8581345
-17.890722	47.554417	110.081528	-16.164171	19.070454	108.43161	43.768097	7.23867	113.243759	41.353378	47.160236	115.204117	42.5607375	27.199453	114.223938	-74.8890795	10.941455	102.639282
-19.09664	47.432728	109.882149	-16.205067	18.91506	108.243622	43.73251	7.11837	113.153755	41.287506	47.040592	115.15329	42.510008	27.079481	114.1535225	-74.920142	10.750639	102.3337215
-20.8832	47.132442	109.535583	-16.262239	18.698458	107.955002	43.645424	6.970693	112.956581	41.195705	46.866413	115.048096	42.4205645	26.918553	114.0023385	-74.9450425	10.478363	101.9076655
-22.133488	46.939369	109.32399	-16.28758	18.591377	107.769943	43.588058	6.891859	112.819839	41.142658	46.786819	114.989304	42.365358	26.839339	113.9045715	-74.940518	10.343415	101.6353145
-23.416656	46.732651	109.16008	-16.342558	18.525864	107.645325	43.521263	6.827361	112.6726	41.102077	46.724167	114.890182	42.31167	26.775764	113.781391	-74.996786	10.275964	101.509259
-24.776381	46.502182	108.99044	-16.401117	18.50815	107.535759	43.447922	6.786606	112.495079	41.065735	46.706543	114.635727	42.2568285	26.7465745	113.565403	-75.0590625	10.2697255	101.506115
-26.117949	46.251331	108.747467	-16.490673	18.537262	107.418892	43.348198	6.815588	112.263237	40.992104	46.69487	114.185379	42.170151	26.755229	113.224308	-75.151497	10.319295	101.613476
-27.510685	45.976086	108.409348	-16.575651	18.602905	107.272781	43.221836	6.891759	111.95713	40.912697	46.717587	113.690544	42.0672665	26.804673	112.823837	-75.2185685	10.401137	101.721725
-29.018465	45.730297	107.967293	-16.676809	18.6882	107.098534	43.085464	6.984565	111.650894	40.810158	46.76437	113.219002	41.947811	26.8744675	112.434948	-75.301429	10.5019325	101.76212
-31.211197	45.279377	107.292091	-16.854101	18.846321	106.842422	42.916107	7.118409	111.389008	40.602692	46.889904	112.490273	41.7593995	27.0041565	111.9396405	-75.4676015	10.6884855	101.7452035
-32.74913	44.945992	106.896248	-16.975775	18.910955	106.738258	42.794697	7.21748	111.215569	40.448231	46.963093	112.226662	41.621464	27.0902865	111.7211155	-75.573014	10.7316235	101.7554005
-34.370541	44.555969	106.672562	-17.113806	18.949635	106.696526	42.636841	7.326969	111.074188	40.270851	47.057377	111.953819	41.453846	27.192173	111.5140035	-75.681458	10.707097	101.8790485
-36.001823	44.162193	106.546234	-17.252052	18.980679	106.690773	42.471859	7.409896	110.950699	40.112846	47.11565	111.720573	41.2923525	27.262773	111.335636	-75.7964565	10.698585	102.04591
-37.636738	43.736328	106.410645	-17.35726	18.984818	106.703781	42.327133	7.478716	110.794662	39.964161	47.164238	111.622559	41.145647	27.321477	111.2086105	-75.860167	10.648159	102.1989515
-39.315842	43.297012	106.368744	-17.464577	19.014402	106.739845	42.21394	7.508842	110.710251	39.83728	47.238071	111.472618	41.02561	27.3734565	111.0914345	-75.954764	10.6553475	102.3882555
-41.022133	42.863533	106.372307	-17.55345	19.041607	106.778511	42.104137	7.522453	110.535561	39.735828	47.295147	111.254272	40.9199825	27.4088	110.8949165	-76.0268825	10.674414	102.6621055
-43.617825	42.210617	106.300819	-17.668972	19.142824	106.694344	41.984375	7.522728	109.717476	39.570389	47.384167	110.568893	40.777382	27.4534475	110.1431845	-76.115326	10.8322005	103.2455035
-45.344406	41.776005	106.304016	-17.710709	19.244165	106.452072	41.897121	7.499454	108.756676	39.471661	47.451942	109.638786	40.684391	27.475698	109.197731	-76.105809	11.012632	103.706413
-47.080769	41.349281	106.220757	-17.707876	19.331425	106.031075	41.772705	7.491766	107.486473	39.407108	47.496964	108.501671	40.5899065	27.494365	107.994072	-76.0056585	11.168485	104.068078
-48.771893	40.927006	106.151428	-17.69408	19.410976	105.466988	41.633167	7.491358	106.019951	39.375114	47.534145	107.11026	40.5041405	27.5127515	106.5651055	-75.8923005	11.3092005	104.3688705
-49.317558	40.00639	105.935547	-17.714067	19.490967	104.80143	41.452297	7.522987	104.548355	39.323547	47.566067	105.651871	40.387922	27.544527	105.100113	-75.816056	11.437407	104.502747
-48.986004	38.809284	105.685318	-17.752897	19.567694	104.076027	41.259739	7.625352	103.139427	39.260746	47.628849	104.284012	40.2602425	27.6271005	103.7117195	-75.7660365	11.5082875	104.4403345
-49.155052	37.893456	105.131706	-17.873943	19.662306	103.332993	41.069149	7.743532	101.888535	39.134636	47.717297	103.033424	40.1018925	27.7304145	102.4609795	-75.8497785	11.5941975	104.2050065
-49.138504	36.227367	104.238594	-18.171377	19.798326	102.289772	40.689186	7.909585	100.399033	38.767727	47.846699	101.36409	39.7284565	27.878142	100.8815615	-76.0712105	11.71851	103.6979825
-49.108528	35.065468	103.677559	-18.470079	19.881277	101.748238	40.362335	8.001219	99.77227	38.471294	47.891914	100.474693	39.4168145	27.9465665	100.1234815	-76.3569725	11.8159875	103.3729945
-49.09248	33.863266	103.071419	-18.793978	19.932552	101.355003	40.05024	8.02176	99.521568	38.162159	47.881863	99.770676	39.1061995	27.9518115	99.646122	-76.6941555	11.9132925	103.063884
-49.019211	32.624062	102.474701	-19.150152	19.951391	101.100662	39.745197	8.023039	99.656845	37.88089	47.83754	99.298447	38.8130435	27.9302895	99.477646	-77.1133475	11.9724925	102.723678
-48.928051	31.304422	101.939049	-19.468414	19.959011	101.003227	39.475117	8.001778	100.22155	37.651581	47.77396	99.093155	38.563349	27.887869	99.6573525	-77.500177	12.030153	102.3491015
-48.799923	29.962753	101.532158	-19.736971	19.928885	101.104439	39.292614	7.986956	101.161552	37.483894	47.704582	99.130524	38.388254	27.845769	100.146038	-77.862196	12.012001	102.06284
-48.625179	28.638083	101.230148	-19.947737	19.870478	101.349785	39.213638	7.952188	102.241371	37.361671	47.620003	99.370834	38.2876545	27.7860955	100.8061025	-78.1831285	11.9548605	101.8934675
-48.387432	26.588354	101.11338	-20.122635	19.73872	101.852463	39.284576	7.879456	103.974106	37.186077	47.471214	99.736183	38.2353265	27.675335	101.8551445	-78.4805965	11.802105	101.8497815
-48.123947	25.232237	101.081039	-20.178907	19.618202	102.232613	39.393406	7.839946	105.090645	37.09927	47.360424	100.055862	38.246338	27.600185	102.5732535	-78.604152	11.636219	101.8919725
-47.915543	23.984497	101.172493	-20.196245	19.442659	102.600433	39.498573	7.748223	106.125137	37.049343	47.196487	100.361542	38.273958	27.472355	103.2433395	-78.666448	11.412963	101.9575265
-47.767075	22.763657	101.324165	-20.200071	19.221447	102.949333	39.57716	7.613492	107.010696	37.02578	46.967381	100.661674	38.30147	27.2904365	103.836185	-78.701612	11.1524575	102.062481
-47.554092	21.575321	101.464119	-20.224051	18.973026	103.226563	39.595509	7.422242	107.735634	37.011024	46.711449	100.934387	38.3032665	27.0668455	104.3350105	-78.7513685	10.8792065	102.1181155
-47.445686	20.547802	101.533234	-20.290449	18.704487	103.384102	39.547451	7.195567	108.229019	36.969627	46.44416	101.147499	38.258539	26.8198635	104.688259	-78.839437	10.5891105	102.079945
-47.290821	19.619747	101.562454	-20.391031	18.470243	103.415359	39.428333	6.966923	108.499763	36.877483	46.194691	101.392433	38.152908	26.580807	104.946098	-78.93497	10.359679	101.88462
-47.151318	18.47637	101.515259	-20.612797	18.195274	103.370644	39.179646	6.704334	108.776833	36.711426	45.976524	101.713989	37.945536	26.340429	105.245411	-79.17113	10.050119	101.495877
-47.065941	17.821064	101.452171	-20.796352	18.092274	103.32972	38.997944	6.588364	108.826462	36.572739	45.924564	101.985466	37.7853415	26.256464	105.405964	-79.3780455	9.928084	101.253476
-47.091557	17.324886	101.386192	-20.987644	18.037558	103.271446	38.767776	6.530415	108.82859	36.414352	45.929958	102.165535	37.591064	26.2301865	105.4970625	-79.566352	9.8449295	101.0458295
-47.111523	16.924902	101.368401	-21.193127	18.049181	103.22596	38.525265	6.554785	108.72477	36.243202	45.993225	102.2864	37.3842335	26.274005	105.505585	-79.7704875	9.824357	100.946335
-47.180492	16.628555	101.411797	-21.376455	18.117109	103.186905	38.310555	6.658093	108.533218	36.052616	46.117058	102.392258	37.1815855	26.3875755	105.462738	-79.9344955	9.8466425	100.911072
-47.280537	16.404461	101.457512	-21.544521	18.224031	103.175499	38.145199	6.803449	108.318153	35.855503	46.288994	102.497673	37.000351	26.5462215	105.407913	-80.089393	9.9018405	100.943085
-47.43663	16.255419	101.55114	-21.706831	18.333174	103.199509	38.01722	6.943811	108.104393	35.663322	46.494995	102.623367	36.840271	26.719403	105.36388	-80.253933	9.946945	101.035138
-47.638355	16.030975	101.711441	-21.895695	18.44878	103.264961	37.837128	7.157641	107.744598	35.377972	46.799946	102.821098	36.60755	26.9787935	105.282848	-80.39894	9.9187665	101.247074
-47.838245	15.953658	101.836395	-22.008806	18.505518	103.339783	37.715614	7.297765	107.514801	35.215534	46.987419	102.932129	36.465574	27.142592	105.223465	-80.483186	9.868444	101.456101
-48.024689	15.948929	101.96283	-22.105333	18.552275	103.423599	37.618023	7.425799	107.325294	35.076431	47.130604	103.078506	36.347227	27.2782015	105.2019	-80.557893	9.82634850000001	101.645298
-48.18327	15.989724	102.104248	-22.180187	18.568365	103.522469	37.536911	7.521542	107.238701	34.967648	47.243706	103.222191	36.2522795	27.382624	105.230446	-80.6126535	9.754106	101.814492
-48.328289	16.0284	102.249481	-22.262699	18.570086	103.649841	37.491905	7.575246	107.2379	34.892052	47.307159	103.37204	36.1919785	27.4412025	105.30497	-80.7173765	9.6989695	101.994712
-48.440338	16.093147	102.381554	-22.327559	18.5714	103.792763	37.46434	7.586319	107.356712	34.824894	47.320957	103.466057	36.144617	27.453638	105.4113845	-80.799735	9.689162	102.1741415
-48.502308	16.139622	102.538322	-22.329336	18.539932	103.928795	37.443584	7.554208	107.547699	34.768398	47.27626	103.477272	36.105991	27.415234	105.5124855	-80.764663	9.66463	102.3451045
-48.613297	16.173565	102.872551	-22.443918	18.442982	104.185608	37.418892	7.4167	107.825912	34.679653	47.082134	103.347229	36.0492725	27.249417	105.5865705	-80.9371085	9.636547	102.7846455
-48.678047	16.172865	103.17836	-22.461729	18.306229	104.401421	37.386848	7.261325	108.01088	34.617363	46.870975	103.265015	36.0021055	27.06615	105.6379475	-80.9255635	9.546308	103.1648945
-48.760643	16.200977	103.537491	-22.563135	18.11306	104.710007	37.345467	7.070819	108.214401	34.540806	46.633007	103.198746	35.9431365	26.851913	105.7065735	-81.0694065	9.374207	103.7134405
-48.877613	16.289444	103.92598	-22.690239	17.906269	105.027374	37.281139	6.873258	108.368233	34.417923	46.386127	103.112755	35.849531	26.6296925	105.740494	-81.230009	9.1828455	104.314254
-48.962734	16.477303	104.260567	-22.820379	17.696638	105.265984	37.173473	6.696901	108.377182	34.255825	46.15456	103.003738	35.714649	26.4257305	105.69046	-81.355407	8.9675455	104.841508
-48.990566	16.739546	104.464737	-22.951952	17.499218	105.39827	37.026249	6.523269	108.347977	34.090664	45.94894	102.901711	35.5584565	26.2361045	105.624844	-81.4623605	8.7623315	105.171696
-49.002533	16.989664	104.539551	-23.113159	17.326706	105.488029	36.902298	6.364769	108.378555	33.944256	45.788433	102.849213	35.423277	26.076601	105.613884	-81.649595	8.576811	105.362174
-49.018417	17.523026	104.532532	-23.333614	17.12089	105.58107	36.713001	6.188212	108.497215	33.764847	45.63364	102.999245	35.238924	25.910926	105.74823	-81.906152	8.330854	105.41391
-48.972813	17.917004	104.534081	-23.488941	17.01211	105.642769	36.574982	6.12301	108.564667	33.643158	45.582863	103.136803	35.10907	25.8529365	105.850735	-82.086952	8.1712835	105.434803
-48.872753	18.365744	104.587677	-23.599661	16.943201	105.697014	36.461826	6.065031	108.585426	33.517361	45.561092	103.291855	34.9895935	25.8130615	105.9386405	-82.1889155	8.0733405	105.4553875
-48.738377	18.892548	104.642418	-23.727331	16.886005	105.776062	36.352295	5.996356	108.559372	33.402859	45.548244	103.515038	34.877577	25.7723	106.037205	-82.332239	7.99971	105.514919
-48.544155	19.495401	104.733101	-23.83148	16.824759	105.888069	36.24485	5.937446	108.549652	33.298801	45.546951	103.728012	34.7718255	25.7421985	106.138832	-82.4347855	7.9073195	105.637306
-48.352249	20.104149	104.943588	-23.930887	16.749142	106.052467	36.15374	5.844674	108.530846	33.203011	45.526588	103.961983	34.6783755	25.685631	106.2464145	-82.5401495	7.812653	105.8585195
-48.108482	20.743364	105.219604	-23.997524	16.667988	106.267563	36.045914	5.784408	108.55378	33.109379	45.505943	104.230049	34.5776465	25.6451755	106.3919145	-82.5726945	7.6908005	106.1432115
-47.806572	21.750141	105.748901	-24.122591	16.524427	106.697884	35.916885	5.722433	108.639824	33.022316	45.495338	104.625092	34.4696005	25.6088855	106.632458	-82.7147825	7.4399685	106.76331
-47.603004	22.515322	106.209038	-24.14769	16.45126	107.030579	35.875984	5.690031	108.66275	32.96595	45.496265	104.911591	34.420967	25.593148	106.7871705	-82.716347	7.309372	107.2739875
-47.366932	23.283808	106.676758	-24.169296	16.382652	107.377914	35.841213	5.705513	108.666977	32.929928	45.527782	105.205009	34.3855705	25.6166475	106.935993	-82.7241625	7.1486565	107.819835
-47.084694	24.071281	107.188118	-24.185421	16.301796	107.71431	35.814877	5.706652	108.63446	32.868942	45.55534	105.635666	34.3419095	25.630996	107.135063	-82.7127515	6.972596	108.293557
-46.764908	24.803425	107.703232	-24.230347	16.222265	108.053001	35.780281	5.710758	108.640648	32.820156	45.562424	106.165565	34.3002185	25.636591	107.4031065	-82.7609125	6.807939	108.7028955
-46.427711	25.561111	108.063599	-24.265755	16.128849	108.332802	35.778095	5.751691	108.770134	32.829361	45.578472	106.79628	34.303728	25.6650815	107.783207	-82.835238	6.5926165	108.882397
-46.004494	26.345577	108.364037	-24.277348	16.043983	108.563019	35.809078	5.831795	108.979118	32.842918	45.58543	107.568298	34.325998	25.7086125	108.273708	-82.880694	6.3793535	108.85233
-45.313305	27.380899	108.821236	-24.253052	15.879141	108.922646	35.896828	6.015973	109.467377	32.908318	45.625237	108.699295	34.402573	25.820605	109.083336	-82.908677	5.937677	108.761956
-44.792019	28.002157	109.11441	-24.205666	15.796892	109.170486	36.018761	6.103649	109.874153	32.981503	45.628052	109.464851	34.500132	25.8658505	109.669502	-82.911464	5.7279335	108.67147
-44.2248	28.625006	109.413506	-24.17939	15.780976	109.446564	36.147984	6.163114	110.270401	33.049576	45.662746	110.111427	34.59878	25.91293	110.190914	-82.95756	5.649022	108.702214
-43.59956	29.237932	109.665771	-24.135403	15.793957	109.694672	36.25565	6.156338	110.578857	33.104759	45.733131	110.579277	34.6802045	25.9447345	110.579067	-82.9510105	5.6431795	108.810277
-42.973045	29.780891	109.89547	-24.086117	15.841261	109.869476	36.327129	6.215113	110.799194	33.131203	45.814487	110.863876	34.729166	26.0148	110.831535	-82.9014	5.667722	108.907417
-42.304291	30.276581	110.076317	-24.033224	15.887855	109.980598	36.395844	6.268248	110.870827	33.178825	45.901249	111.04641	34.7873345	26.0847485	110.9586185	-82.8537825	5.6909615	109.0025775
-41.662075	30.702213	110.172607	-23.966066	15.941384	109.979836	36.444382	6.302996	110.88382	33.213734	45.971466	111.179016	34.829058	26.137231	111.031418	-82.76119	5.745537	108.928254
-40.596077	31.218307	110.209145	-23.859388	15.988263	109.886185	36.53054	6.390231	110.765961	33.316044	46.052094	111.280975	34.923292	26.2211625	111.023468	-82.642068	5.7553635	108.748902
-39.862286	31.481112	110.191071	-23.776182	16.012962	109.790977	36.599861	6.432875	110.606911	33.383045	46.090652	111.272522	34.991453	26.2617635	110.9397165	-82.543817	5.7641605	108.6422375
-39.08363	31.660879	110.118576	-23.675581	16.001984	109.668755	36.685322	6.46655	110.467896	33.449673	46.126591	111.185135	35.0674975	26.2965705	110.8265155	-82.4186595	5.7073975	108.5109945
-38.305817	31.762358	110.022186	-23.601597	15.9919	109.511414	36.75499	6.496791	110.342171	33.499702	46.142101	111.090363	35.127346	26.319446	110.716267	-82.33054	5.664354	108.306561
-37.582237	31.798506	109.857986	-23.511854	15.96522	109.369072	36.86076	6.511312	110.29248	33.550098	46.148743	110.935547	35.205429	26.3300275	110.6140135	-82.229137	5.6004125	108.1241305
-36.845554	31.737062	109.677101	-23.385115	15.918393	109.237671	36.968388	6.502765	110.346558	33.612656	46.130447	110.783897	35.290522	26.316606	110.5652275	-82.060752	5.52018	107.9101145
-36.057156	31.555378	109.485886	-23.25181	15.825944	109.160652	37.085361	6.461497	110.516907	33.708054	46.08046	110.627899	35.3967075	26.2709785	110.572403	-81.9003275	5.3809095	107.748901
-34.836914	31.181675	109.216057	-23.027729	15.690346	109.206604	37.297253	6.330607	110.978653	33.916744	45.932671	110.351585	35.6069985	26.131639	110.665119	-81.6624565	5.249053	107.748089
-33.980934	30.863831	109.049812	-22.835749	15.600681	109.349426	37.493748	6.225771	111.434975	34.099396	45.794399	110.195557	35.796572	26.010085	110.815266	-81.46807	5.191277	107.883586
-33.224499	30.521542	108.952156	-22.649775	15.51976	109.533226	37.737949	6.102288	111.993347	34.304771	45.627026	110.066078	36.02136	25.864657	111.0297125	-81.32091	5.174863	108.0367395
-32.412537	30.141619	108.781837	-22.483326	15.438612	109.706055	37.970547	5.959892	112.566566	34.495056	45.440182	109.940735	36.2328015	25.700037	111.2536505	-81.1994535	5.177187	108.1584595
-31.68434	29.742592	108.662163	-22.318584	15.33608	109.861816	38.177662	5.802042	113.049385	34.689789	45.223427	109.762215	36.4337255	25.5127345	111.4058	-81.0708935	5.1594255	108.317832
-30.95035	29.33865	108.505737	-22.188736	15.222194	109.958664	38.377995	5.605403	113.429832	34.878349	44.989395	109.632698	36.628172	25.297399	111.531265	-81.005644	5.146989	108.386063
-30.236805	28.936031	108.373833	-22.059132	15.097904	110.010353	38.546242	5.392504	113.770882	35.054649	44.750713	109.514824	36.8004455	25.0716085	111.642853	-80.9187095	5.1241995	108.377853
-29.11973	28.365814	108.216644	-21.913784	14.886053	110.046913	38.72913	5.045505	114.107361	35.315178	44.382912	109.431816	37.022154	24.7142085	111.7695885	-80.849722	5.0578975	108.3242375
-28.530273	28.049904	108.183823	-21.821133	14.767745	110.032829	38.841793	4.816312	114.255432	35.476131	44.159733	109.427345	37.158962	24.4880225	111.8413885	-80.801228	5.0474675	108.2242695
-27.90963	27.774313	108.165871	-21.73045	14.654441	109.997299	38.925373	4.630561	114.345299	35.626877	43.981445	109.474457	37.276125	24.306003	111.909878	-80.737025	5.002879	108.08472
-27.335062	27.546257	108.170364	-21.64139	14.572983	109.952583	38.996643	4.490589	114.360336	35.756035	43.838425	109.572815	37.376339	24.164507	111.9665755	-80.659119	4.981459	107.9385905
-26.843231	27.354263	108.194962	-21.57383	14.534511	109.907471	39.080673	4.394553	114.352272	35.866333	43.768261	109.6866	37.473503	24.081407	112.019436	-80.621163	4.987615	107.795506
-26.3603	27.175751	108.19751	-21.495955	14.525951	109.831345	39.138111	4.351469	114.303551	35.948418	43.749107	109.842911	37.5432645	24.050288	112.073231	-80.5351745	5.001614	107.589459
-25.881407	27.008757	108.210251	-21.407486	14.54528	109.750366	39.189507	4.355659	114.277412	36.020092	43.763271	109.974037	37.6047995	24.059465	112.1257245	-80.4197715	5.031095	107.3750075
-25.19817	26.81082	108.215378	-21.326408	14.607782	109.641716	39.276646	4.40267	114.251389	36.093689	43.840942	110.202217	37.6851675	24.121806	112.226803	-80.3379835	5.093758	107.056629
-24.716898	26.704315	108.211472	-21.25412	14.672537	109.600029	39.339264	4.444263	114.283943	36.133877	43.907043	110.306122	37.7365705	24.175653	112.2950325	-80.2448105	5.169421	106.9050255
-24.338518	26.623497	108.219994	-21.186211	14.732401	109.578087	39.408745	4.496334	114.309135	36.2071	43.959362	110.360382	37.8079225	24.227848	112.3347585	-80.1803445	5.236954	106.8214155
-24.092028	26.542006	108.273193	-21.108671	14.786926	109.581039	39.467854	4.522778	114.334908	36.295525	43.975292	110.375336	37.8816895	24.249035	112.355122	-80.0990315	5.324817	106.806956
-23.821978	26.468731	108.308304	-21.01152	14.822687	109.607803	39.544991	4.515739	114.377235	36.425762	43.961624	110.373734	37.9853765	24.2386815	112.3754845	-80.0084165	5.4066925	106.8401215
-23.60243	26.398024	108.313751	-20.903374	14.83977	109.637276	39.640785	4.476352	114.442894	36.570156	43.914413	110.35498	38.1054705	24.1953825	112.398937	-79.9122185	5.4841575	106.875615
-23.413649	26.349567	108.292809	-20.800682	14.862358	109.664726	39.740715	4.420397	114.526939	36.709831	43.848305	110.339096	38.225273	24.134351	112.4330175	-79.826637	5.590365	106.8964345
-23.174877	26.358101	108.196304	-20.617779	14.910611	109.687843	39.912987	4.350541	114.748474	36.965462	43.742802	110.33493	38.4392245	24.0466715	112.541702	-79.6747825	5.7745505	106.833984
-23.092731	26.411306	108.139351	-20.502762	14.960941	109.718956	40.025383	4.283286	114.926376	37.135838	43.679993	110.335754	38.5806105	23.9816395	112.631065	-79.5861345	5.9402425	106.806847
-23.033697	26.512623	108.092857	-20.396013	14.985938	109.7677	40.13242	4.210105	115.073952	37.332428	43.592892	110.3255	38.732424	23.9014985	112.699726	-79.52445	6.0703775	106.835674
-23.064541	26.675493	108.02108	-20.258528	14.978692	109.800735	40.230274	4.125259	115.213287	37.503345	43.50536	110.318695	38.8668095	23.8153095	112.765991	-79.3838655	6.1420745	106.835479
-23.136082	26.89225	108.019188	-20.150215	14.940758	109.851311	40.313042	4.030714	115.354904	37.659988	43.39835	110.329567	38.986515	23.714532	112.8422355	-79.286945	6.166984	106.8603865
-23.280167	27.211889	108.062622	-20.046209	14.880344	109.939346	40.384247	3.948828	115.479431	37.805046	43.301559	110.387054	39.0946465	23.6251935	112.9332425	-79.1870645	6.1354945	106.9454495
-23.50046	27.578098	108.161774	-19.95529	14.793897	110.047195	40.467152	3.863796	115.555862	37.919968	43.226921	110.490074	39.19356	23.5453585	113.022968	-79.10414	6.0424355	107.071422
-23.718113	28.158661	108.254448	-19.872055	14.612026	110.174355	40.597038	3.751695	115.576088	37.987091	43.136295	110.554459	39.2920645	23.443995	113.0652735	-79.0361745	5.780057	107.2834365
-23.934872	28.563398	108.226227	-19.830517	14.487031	110.16523	40.663372	3.702803	115.428078	37.975319	43.097912	110.522522	39.3193455	23.4003575	112.9753	-78.9803795	5.5737045	107.35516
-24.227055	29.027874	108.126709	-19.913414	14.366219	110.094055	40.709232	3.680548	115.032234	37.923656	43.074322	110.388855	39.316444	23.377435	112.7105445	-79.143272	5.355003	107.4775655
-24.42452	29.541271	107.944092	-19.906532	14.225252	109.896339	40.692345	3.682412	114.318573	37.823643	43.033291	110.219131	39.257994	23.3578515	112.268852	-79.071058	5.0926525	107.523826
-24.76059	30.114496	107.794502	-19.958799	14.092359	109.608841	40.59568	3.610624	113.627777	37.694912	43.001701	109.963837	39.145296	23.3061625	111.795807	-79.062894	4.8785555	107.421875
-25.109043	30.789295	107.706413	-20.016251	13.967355	109.287956	40.411873	3.581699	112.896896	37.594006	42.95005	109.70488	39.0029395	23.2658745	111.300888	-79.0354415	4.6688355	107.275024
-25.351534	31.47629	107.664597	-20.034142	13.870354	108.962837	40.22324	3.542807	112.207054	37.517391	42.887791	109.528625	38.8703155	23.215299	110.8678395	-78.9385995	4.525409	107.0578345
-25.808447	32.511765	107.76255	-20.07435	13.828164	108.562004	39.98027	3.549019	111.30471	37.462948	42.877712	109.375847	38.721609	23.2133655	110.3402785	-78.870309	4.4429625	106.7837295
-26.088253	33.217735	107.891357	-20.090317	13.880264	108.388016	39.853554	3.570097	110.805283	37.436562	42.90675	109.420158	38.645058	23.2384235	110.1127205	-78.825692	4.5221045	106.6633115
-26.361645	33.92659	108.0755	-20.098223	13.989253	108.341858	39.763977	3.628025	110.510864	37.439163	42.973442	109.510719	38.60157	23.3007335	110.0107915	-78.798016	4.6777725	106.6729245
-26.697536	34.64769	108.446953	-20.087173	14.106905	108.442688	39.716518	3.714395	110.313538	37.441189	43.059471	109.727058	38.5788535	23.386933	110.020298	-78.7531995	4.826877	106.865078
-27.021656	35.361347	108.848381	-20.221682	14.259948	108.697212	39.67926	3.83323	110.136627	37.438915	43.151855	109.938812	38.5590875	23.4925425	110.0377195	-79.0024515	5.0273535	107.3567045
-27.322668	36.005516	109.279633	-20.188164	14.345488	108.813133	39.62595	3.946584	109.849205	37.397079	43.25655	110.073517	38.5115145	23.601567	109.961361	-78.8878425	5.089409	107.664905
-27.611893	36.57497	109.653221	-20.268927	14.442714	108.927223	39.534817	4.064968	109.429726	37.29578	43.3494	110.099861	38.4152985	23.707184	109.7647935	-78.9531525	5.178244	108.0896525
-27.944166	37.300499	110.083855	-20.415037	14.541212	108.91787	39.294548	4.217312	108.919785	37.108013	43.511101	109.977737	38.2012805	23.8642065	109.448761	-79.0313545	5.2182175	108.386979
-28.051502	37.719887	110.291527	-20.49151	14.567076	108.905396	39.178055	4.29477	108.685768	36.983482	43.605312	109.912994	38.0807685	23.950041	109.299381	-79.0637885	5.184111	108.511411
-28.120249	38.104389	110.45166	-20.559212	14.570695	108.902718	39.087429	4.354636	108.508751	36.874901	43.66288	109.900024	37.981165	24.008758	109.2043875	-79.099589	5.132632	108.6010485
-28.18054	38.447117	110.565903	-20.643599	14.559364	108.92366	39.021717	4.386736	108.412704	36.775375	43.703365	109.818771	37.898546	24.0450505	109.1157375	-79.185744	5.0736775	108.7315825
-28.123409	38.732307	110.574409	-20.697689	14.51474	108.94767	38.959209	4.394538	108.387146	36.688633	43.694286	109.746315	37.823921	24.044412	109.0667305	-79.219299	4.985068	108.8286095
-28.078758	38.9967	110.595322	-20.72126	14.464404	109.055138	38.907646	4.346262	108.471748	36.602394	43.670418	109.612701	37.75502	24.00834	109.0422245	-79.19754	4.920468	109.0680515
-28.003284	39.184952	110.594582	-20.772953	14.37921	109.202805	38.864559	4.24717	108.667686	36.530254	43.58556	109.434105	37.6974065	23.916365	109.0508955	-79.2433125	4.842055	109.3547145
-27.842703	39.33046	110.527954	-20.866243	14.185895	109.533478	38.797562	4.005658	109.036743	36.438679	43.347359	109.264839	37.6181205	23.6765085	109.150791	-79.3506065	4.6952815	109.916165
-27.745157	39.367214	110.508026	-20.926731	14.013161	109.750298	38.756241	3.779787	109.314392	36.386375	43.139744	109.151718	37.571308	23.4597655	109.233055	-79.42477	4.5665565	110.267541
-27.644566	39.325394	110.498634	-21.017414	13.815619	109.970871	38.717449	3.53918	109.559372	36.312668	42.908566	109.117081	37.5150585	23.223873	109.3382265	-79.5498865	4.407365	110.6035155
-27.525145	39.22245	110.560371	-21.115271	13.59342	110.192642	38.655464	3.304991	109.777596	36.231823	42.698051	109.113945	37.4436435	23.001521	109.4457705	-79.6741855	4.185319	110.9395135
-27.409494	39.094116	110.640594	-21.212996	13.371428	110.37561	38.579926	3.095591	109.93428	36.130737	42.51223	109.120621	37.3553315	22.8039105	109.5274505	-79.7813235	3.9389455	111.2237695
-27.295622	38.941467	110.724281	-21.338009	13.191344	110.495667	38.492535	2.957738	110.004768	36.009838	42.364452	109.186134	37.2511865	22.661095	109.595451	-79.9272045	3.721593	111.395883
-27.146513	38.760742	110.831467	-21.486355	13.028254	110.570885	38.391033	2.86059	110.029724	35.873329	42.2603	109.290657	37.132181	22.560445	109.6601905	-80.104891	3.496063	111.4815795
-26.891506	38.424397	111.016319	-21.676783	12.843741	110.641769	38.227184	2.793168	110.082748	35.670444	42.193871	109.489044	36.948814	22.4935195	109.785896	-80.30238	3.1939625	111.497642
-26.650534	38.118076	111.209419	-21.809418	12.772568	110.706665	38.108154	2.763274	110.13662	35.530956	42.188499	109.64209	36.819555	22.4758865	109.889355	-80.438391	3.0692495	111.523975
-26.426516	37.826538	111.359451	-21.950277	12.75634	110.827698	37.982349	2.765309	110.210762	35.384514	42.203529	109.74678	36.6834315	22.484419	109.978771	-80.5839855	3.028261	111.676625
-26.083103	37.505718	111.512733	-22.103691	12.754491	110.96151	37.829941	2.769647	110.342896	35.215977	42.230389	109.751083	36.522959	22.500018	110.0469895	-80.730341	3.008964	111.8760305
-25.723358	37.158073	111.570045	-22.256187	12.770263	111.130096	37.664188	2.775841	110.516083	35.035007	42.236904	109.686325	36.3495975	22.5063725	110.101204	-80.8619715	3.0341535	112.158988
-25.400969	36.799492	111.619278	-22.441256	12.788251	111.279366	37.491161	2.749389	110.712013	34.868443	42.18338	109.630028	36.179802	22.4663845	110.1710205	-81.062314	3.1101175	112.3877115
-25.021049	36.407154	111.543861	-22.637056	12.739311	111.445808	37.31982	2.673821	111.002029	34.699188	42.097424	109.47155	36.009504	22.3856225	110.2367895	-81.283616	3.0929995	112.6548265
-24.394337	35.858231	111.328003	-22.92425	12.587975	111.651901	37.078564	2.476985	111.435364	34.439854	41.875145	109.235237	35.759209	22.176065	110.3353005	-81.607709	2.999885	112.9685015
-23.929466	35.448109	111.140144	-23.104706	12.453228	111.782387	36.943977	2.328527	111.696533	34.245033	41.70602	109.098015	35.594505	22.0172735	110.397274	-81.803917	2.8891825	113.1675
-23.48847	35.088863	110.99025	-23.288757	12.280983	111.911629	36.82766	2.184508	111.929962	34.058891	41.544521	109.001282	35.4432755	21.8645145	110.465622	-82.0207895	2.6974515	113.357636
-22.848894	34.673126	110.867348	-23.442604	12.090305	112.038399	36.723335	2.009352	112.132248	33.881016	41.366348	108.980438	35.3021755	21.68785	110.556343	-82.1873835	2.49276	113.520455
-22.332251	34.308849	110.900787	-23.595638	11.873124	112.155006	36.620243	1.832173	112.310684	33.727905	41.182945	109.003571	35.174074	21.507559	110.6571275	-82.36535	2.238689	113.6528845
-21.678274	33.936798	110.91436	-23.730682	11.652099	112.275002	36.522858	1.65364	112.444809	33.588417	40.994801	109.10392	35.0556375	21.3242205	110.7743645	-82.5170015	1.9799775	113.7756395
-21.081005	33.666748	111.027824	-23.865335	11.43879	112.388519	36.39341	1.472846	112.529266	33.479317	40.797783	109.314278	34.9363635	21.1353145	110.921772	-82.6670335	1.7422655	113.855266
-20.166878	33.298187	111.304161	-24.060791	11.171154	112.534691	36.200878	1.222212	112.641205	33.359287	40.556652	109.805473	34.7800825	20.889432	111.223339	-82.9016645	1.452876	113.846043
-19.367805	33.072037	111.527969	-24.204903	11.048019	112.61232	36.065723	1.084635	112.737656	33.288548	40.448769	110.214363	34.6771355	20.766702	111.4760095	-83.0869415	1.329336	113.7486305
-18.714476	32.901104	111.821594	-24.35553	10.968807	112.646362	35.915482	0.987281	112.879929	33.212666	40.375912	110.677971	34.564074	20.6815965	111.77895	-83.275134	1.2560175	113.513774
-17.97723	32.732521	112.056335	-24.51474	10.953096	112.672356	35.785423	0.934449	113.005531	33.122444	40.384693	111.102615	34.4539335	20.659571	112.054073	-83.4834135	1.246621	113.290639
-17.215437	32.599594	112.304451	-24.691534	10.97713	112.685646	35.656635	0.917749	113.051987	32.997208	40.433117	111.457695	34.3269215	20.675433	112.254841	-83.7099895	1.278827	113.116451
-16.478559	32.474533	112.488998	-24.859037	10.990926	112.682785	35.50156	0.970055	113.039566	32.848751	40.475468	111.766861	34.1751555	20.7227615	112.4032135	-83.8932295	1.2590905	112.9623565
-15.664119	32.305099	112.696503	-24.989614	10.999846	112.674187	35.38546	1.026807	112.978592	32.735329	40.546833	112.06102	34.0603945	20.78682	112.519806	-84.0396225	1.212872	112.828568
-14.404592	31.981653	112.952637	-25.087559	11.00074	112.57502	35.308746	1.099536	112.976791	32.622734	40.626152	112.600662	33.96574	20.862844	112.7887265	-84.140858	1.138636	112.3613135
-13.537507	31.76482	113.111946	-25.101852	10.973318	112.460938	35.314137	1.14194	113.000702	32.604362	40.666916	112.996948	33.9592495	20.904428	112.998825	-84.1629535	1.042208	111.923051
-12.658411	31.50824	113.176025	-25.078115	10.977615	112.34449	35.343864	1.189707	113.047966	32.617413	40.708767	113.403008	33.9806385	20.949237	113.225487	-84.1368685	1.005993	111.463493
-11.701094	31.189838	113.288391	-25.035116	11.008945	112.23259	35.429466	1.236597	113.133881	32.685814	40.758003	113.796188	34.05764	20.9973	113.4650345	-84.127872	1.02059	111.0001455
-10.736566	30.83289	113.412384	-24.929827	11.077949	112.156342	35.541702	1.290664	113.217781	32.78587	40.839081	114.226952	34.163786	21.0648725	113.7223665	-84.02344	1.0910255	110.5903175
-9.78091	30.436199	113.519096	-24.810978	11.202806	112.137863	35.673626	1.37308	113.358673	32.907314	40.905102	114.59082	34.29047	21.139091	113.9747465	-83.912426	1.266521	110.3009795
-8.819892	29.966253	113.623535	-24.690577	11.341765	112.134659	35.83865	1.470013	113.509575	33.060238	40.98893	114.906219	34.449444	21.2294715	114.207897	-83.830598	1.4540585	110.061421
-7.333647	29.179352	113.640656	-24.490669	11.55589	112.082993	36.070297	1.590338	113.724693	33.290672	41.100861	115.332069	34.6804845	21.3455995	114.528381	-83.6618225	1.7661805	109.637605
-6.36231	28.553989	113.62175	-24.360258	11.673541	111.976799	36.210541	1.656445	113.830009	33.435547	41.159534	115.54364	34.823044	21.4079895	114.6868245	-83.54356	1.9390925	109.2667735
-5.391895	27.877977	113.512932	-24.2295	11.773442	111.840401	36.341785	1.687992	113.868263	33.572094	41.168518	115.710114	34.9569395	21.428255	114.7891885	-83.4159395	2.118629	108.8916135
-4.423405	27.108631	113.361298	-24.123127	11.829871	111.673096	36.455475	1.704525	113.900116	33.689213	41.195694	115.74099	35.072344	21.4501095	114.820553	-83.318598	2.2096325	108.525639
-3.473912	26.235258	113.201035	-24.003981	11.88568	111.482895	36.527298	1.683494	113.903793	33.818577	41.187096	115.776085	35.1729375	21.435295	114.839939	-83.1808995	2.336065	108.125851
-2.537138	25.298384	112.965965	-23.916805	11.877895	111.267685	36.603745	1.622441	113.875031	33.913544	41.131847	115.784134	35.2586445	21.377144	114.8295825	-83.0922545	2.378646	107.7057875
-1.586776	24.25819	112.759186	-23.848232	11.858644	111.088089	36.684505	1.542533	113.867805	34.005844	41.062618	115.677711	35.3451745	21.3025755	114.772758	-83.0416385	2.4147125	107.40342
-0.218703	22.586287	112.421059	-23.710411	11.777688	110.794914	36.796333	1.423685	113.885666	34.170319	40.930573	115.560593	35.483326	21.177129	114.7231295	-82.904148	2.378247	106.8666985
0.691817	21.348351	112.202026	-23.573217	11.707077	110.608078	36.943634	1.377553	113.959145	34.286587	40.898914	115.341148	35.6151105	21.1382335	114.6501465	-82.7615445	2.2759205	106.5660095
1.572452	20.071428	111.897064	-23.412394	11.652679	110.394264	37.107876	1.350501	114.055573	34.398617	40.871941	115.088066	35.7532465	21.111221	114.5718195	-82.5780345	2.194137	106.2167085
2.423862	18.728325	111.602531	-23.20401	11.614498	110.141434	37.29982	1.387862	114.151657	34.524815	40.866985	114.844116	35.9123175	21.1274235	114.4978865	-82.3203375	2.1015725	105.7849815
3.29391	17.322498	111.282692	-22.961332	11.58256	109.883499	37.531532	1.405328	114.246964	34.690632	40.877251	114.497986	36.111082	21.1412895	114.372475	-82.033746	2.0238305	105.394523
4.144355	15.867242	110.877182	-22.69668	11.554651	109.660873	37.765884	1.394294	114.34156	34.901493	40.856728	114.140869	36.3336885	21.125511	114.2412145	-81.7270485	1.983791	105.0805315
4.929389	14.320919	110.641525	-22.416906	11.501133	109.480095	38.023487	1.380598	114.462997	35.151634	40.818512	113.733353	36.5875605	21.099555	114.098175	-81.4213725	1.902711	104.862015
6.072077	11.90197	110.390938	-21.967354	11.401489	109.277107	38.458214	1.317794	114.674614	35.53109	40.695698	113.042152	36.994652	21.006746	113.858383	-80.92936	1.796232	104.695831
6.737484	10.274303	110.284126	-21.662689	11.316935	109.144066	38.762081	1.246334	114.818748	35.78775	40.615932	112.582275	37.2749155	20.931133	113.7005115	-80.6002935	1.702737	104.5876205
7.35558	8.629944	110.216782	-21.391396	11.197372	109.014275	39.038132	1.172527	114.911964	36.019741	40.517769	112.063965	37.5289365	20.845148	113.4879645	-80.3117285	1.549596	104.5405855
7.946326	6.998733	110.118988	-21.111374	11.061119	108.836029	39.296635	1.092601	114.882683	36.236458	40.372211	111.562553	37.7665465	20.732406	113.222618	-79.9892945	1.389832	104.44944
8.48468	5.372561	110.068832	-20.867865	10.927597	108.669304	39.518734	1.014934	114.772736	36.439651	40.210472	111.058495	37.9791925	20.612703	112.9156155	-79.7149225	1.242491	104.4229925
8.999609	3.784091	109.986519	-20.621626	10.797414	108.529366	39.688381	0.944789	114.640617	36.639214	40.07074	110.594963	38.1637975	20.5077645	112.61779	-79.4070495	1.0870635	104.440942
9.397299	2.214829	109.915939	-20.422951	10.689203	108.428848	39.870266	0.887281	114.554802	36.8423	39.943104	110.189041	38.356283	20.4151925	112.3719215	-79.202185	0.963213499999998	104.4857745
9.864894	-0.069679	110.029198	-20.198463	10.598674	108.278847	40.064804	0.834641	114.523438	37.077454	39.809753	109.684921	38.571129	20.322197	112.1041795	-78.968055	0.875151000000002	104.4535145
10.095911	-1.5188	110.065552	-20.094486	10.600495	108.137909	40.157383	0.816617	114.501106	37.176849	39.762833	109.327209	38.667116	20.289725	111.9141575	-78.856088	0.911265	104.3616605
10.238377	-2.914478	110.040543	-20.028093	10.65065	107.959259	40.195972	0.817572	114.452934	37.236969	39.736183	108.967743	38.7164705	20.2768775	111.7103385	-78.7726565	1.0244225	104.2081795
10.348819	-4.235074	110.127769	-19.992825	10.724914	107.781128	40.245365	0.849684	114.389595	37.26981	39.746124	108.593369	38.7575875	20.297904	111.491482	-78.7432375	1.151924	104.070774
10.345922	-5.427814	110.253181	-19.977886	10.790507	107.628487	40.276985	0.905389	114.332176	37.303558	39.759243	108.349144	38.7902715	20.332316	111.34066	-78.7460435	1.248698	103.916314
10.592029	-6.821127	110.160591	-19.962637	10.820827	107.501915	40.292259	0.979436	114.322998	37.324245	39.766197	108.222939	38.808252	20.3728165	111.2729685	-78.733526	1.2688375	103.7308615
10.258162	-7.822073	110.377075	-19.947186	10.823647	107.426743	40.322559	0.996124	114.321152	37.337814	39.779106	108.159187	38.8301865	20.387615	111.2401695	-78.7245585	1.259679	103.6133165
10.047128	-9.368268	110.353447	-19.898388	10.817342	107.336113	40.335388	1.00962	114.223801	37.355202	39.790726	108.128799	38.845295	20.400173	111.1763	-78.642071	1.234511	103.495926
9.739758	-10.262978	110.324409	-19.864426	10.851558	107.311249	40.339703	1.057995	114.193436	37.390202	39.847939	108.141434	38.8649525	20.452967	111.167435	-78.5938045	1.250149	103.455063
9.46794	-11.148458	110.329315	-19.826851	10.941099	107.304474	40.347198	1.152015	114.197227	37.433937	39.964615	108.249031	38.8905675	20.558315	111.223129	-78.5442695	1.323883	103.385819
9.12851	-11.940151	110.376396	-19.796251	11.044898	107.329704	40.367531	1.282913	114.239792	37.472591	40.11834	108.40052	38.920061	20.7006265	111.320156	-78.512563	1.3891695	103.339252
8.718703	-12.599339	110.379776	-19.795702	11.187298	107.372643	40.379398	1.428894	114.302803	37.475395	40.293781	108.568512	38.9273965	20.8613375	111.4356575	-78.5188005	1.5132585	103.3096285
8.254247	-13.199055	110.356697	-19.807182	11.323311	107.409515	40.363972	1.604083	114.375481	37.43058	40.481308	108.735336	38.897276	21.0426955	111.5554085	-78.51164	1.6039265	103.2636215
7.67093	-13.722655	110.315834	-19.847231	11.457269	107.422935	40.334641	1.77999	114.44043	37.371803	40.678593	108.885803	38.853222	21.2292915	111.6631165	-78.547684	1.6852465	103.1827535
6.918424	-14.542129	110.214615	-19.92462	11.619196	107.421532	40.28355	2.043983	114.555992	37.245953	40.967113	109.063698	38.7647515	21.505548	111.809845	-78.6139915	1.732844	103.033219
6.055484	-14.774934	110.361252	-19.970226	11.719055	107.403305	40.249588	2.226096	114.662186	37.148048	41.158737	109.13652	38.698818	21.6924165	111.899353	-78.63927	1.7456935	102.907257
5.581274	-15.205545	110.272621	-20.002789	11.76698	107.391869	40.218689	2.395681	114.768311	37.058594	41.303215	109.195694	38.6386415	21.849448	111.9820025	-78.6442195	1.684512	102.8017355
4.553733	-15.262662	110.49012	-20.027325	11.76777	107.392632	40.194122	2.502462	114.881149	36.9627	41.399731	109.213387	38.578411	21.9510965	112.047268	-78.633061	1.5844435	102.737996
3.87512	-15.579449	110.44326	-20.045231	11.722188	107.419029	40.181004	2.582505	114.928314	36.902905	41.436977	109.177223	38.5419545	22.009741	112.0527685	-78.6324165	1.434635	102.7852895
2.761106	-15.51847	110.59536	-20.049671	11.635989	107.426498	40.17836	2.583983	114.911736	36.84663	41.417366	109.126266	38.512495	22.0006745	112.019001	-78.611837	1.2713035	102.833995
1.837413	-15.564015	110.532402	-20.078218	11.518039	107.40715	40.202122	2.524352	114.753853	36.803593	41.352318	109.053246	38.5028575	21.938335	111.9035495	-78.6592935	1.097743	102.9107505
0.353566	-15.486939	110.163239	-20.111429	11.319115	107.332649	40.164028	2.339978	114.272537	36.749958	41.172787	109.074211	38.456993	21.7563825	111.673374	-78.679851	0.881847499999999	102.991924
-0.66404	-15.374134	109.692635	-20.147579	11.186386	107.274437	40.081913	2.13103	113.95327	36.756943	41.020935	109.088181	38.419428	21.5759825	111.5207255	-78.714586	0.796789499999999	103.0281485
-1.755563	-15.131617	109.218285	-20.201399	11.088948	107.239899	39.976376	1.919288	113.622375	36.784607	40.848286	109.204605	38.3804915	21.383787	111.41349	-78.7832895	0.794108999999999	103.066308
-2.870013	-14.861743	108.692184	-20.23778	11.033434	107.218803	39.843609	1.693759	113.312805	36.831844	40.708958	109.458496	38.3377265	21.2013585	111.3856505	-78.8132865	0.865509499999998	103.0519555
-4.00717	-14.523271	108.146049	-20.278057	11.040606	107.224586	39.71339	1.548314	113.116852	36.89241	40.636509	109.78569	38.3029	21.0924115	111.451271	-78.859014	0.988800500000004	102.997901
-5.152822	-14.133164	107.604408	-20.317204	11.103769	107.281876	39.619644	1.424991	113.003174	36.941811	40.629337	110.299744	38.2807275	21.027164	111.651459	-78.9151355	1.180374	102.912293
-6.356818	-13.686855	107.130562	-20.368036	11.218087	107.383194	39.552689	1.34433	112.88427	36.986317	40.659805	110.909477	38.269503	21.0020675	111.8968735	-79.005575	1.4341065	102.8695145
-8.15599	-12.994877	106.454155	-20.430548	11.414855	107.628235	39.443462	1.3603	112.73143	37.050228	40.732903	111.810303	38.246845	21.0466015	112.2708665	-79.107941	1.7831085	102.9856035
-9.412668	-12.533169	106.012306	-20.460453	11.553341	107.825104	39.395256	1.402458	112.607277	37.102165	40.778374	112.427856	38.2487105	21.090416	112.5175665	-79.1696165	2.016266	103.1326415
-10.712971	-12.153198	105.716789	-20.505419	11.698922	108.051834	39.348251	1.483234	112.497818	37.135078	40.847736	112.930618	38.2416645	21.165485	112.714218	-79.2525025	2.232359	103.38945
-12.02154	-11.857117	105.442848	-20.522476	11.83248	108.28196	39.310688	1.588644	112.399902	37.15403	40.93375	113.30484	38.232359	21.261197	112.852371	-79.277311	2.403763	103.711549
-13.322742	-11.626055	105.240608	-20.568155	11.974278	108.497177	39.291927	1.709506	112.25592	37.162476	41.013577	113.583374	38.2272015	21.3615415	112.919647	-79.3635115	2.5870145	104.074707
-14.748846	-11.459849	105.102966	-20.575062	12.105652	108.643295	39.270657	1.839626	112.106323	37.148926	41.096558	113.705109	38.2097915	21.468092	112.905716	-79.3599155	2.743212	104.380874
-16.077059	-11.403264	105.005692	-20.589975	12.200356	108.708977	39.259163	1.945047	111.988106	37.118889	41.16169	113.704155	38.189026	21.5533685	112.8461305	-79.368976	2.8473435	104.5718235
-18.107069	-11.487292	104.882339	-20.635071	12.291577	108.686066	39.257046	2.068233	111.874496	37.043045	41.225986	113.583267	38.1500455	21.6471095	112.7288815	-79.4201875	2.9360445	104.6432505
-19.56769	-11.683622	104.940453	-20.673809	12.309142	108.631218	39.273705	2.089059	111.920609	36.964909	41.243023	113.358353	38.119307	21.666041	112.639481	-79.466925	2.952243	104.622955
-20.94702	-11.947467	105.133652	-20.730083	12.269522	108.587418	39.272339	2.090506	112.033356	36.874359	41.22036	113.063934	38.073349	21.655433	112.548645	-79.533515	2.883611	104.626191
-22.401154	-12.317482	105.447601	-20.761242	12.204199	108.613823	39.28022	2.043151	112.186218	36.793674	41.146156	112.78968	38.036947	21.5946535	112.487949	-79.559431	2.8137445	104.739697
-23.927956	-12.752302	105.9823	-20.809397	12.098029	108.69986	39.300716	1.941616	112.47728	36.724697	41.038593	112.429604	38.0127065	21.4901045	112.453442	-79.6315005	2.7059535	104.946278
-25.389975	-13.190251	106.693985	-20.844034	11.96562	108.802185	39.298012	1.786863	112.799362	36.6605	40.86335	112.06424	37.979256	21.3251065	112.431801	-79.667324	2.6061335	105.172569
-26.894819	-13.646788	107.360268	-20.89838	11.812069	108.920013	39.282955	1.595675	113.164413	36.602283	40.629025	111.658966	37.942619	21.11235	112.4116895	-79.739379	2.511788	105.4283365
-29.252661	-14.297544	108.46183	-20.978247	11.50049	109.177124	39.259171	1.250524	113.691154	36.511578	40.230717	111.073578	37.8853745	20.7406205	112.382366	-79.8418685	2.2603595	105.971882
-30.794868	-14.690476	109.161964	-21.030449	11.235985	109.404755	39.210827	0.99512	113.927505	36.454247	39.919098	110.745453	37.832537	20.457109	112.336479	-79.893435	2.014861	106.473031
-32.438721	-15.045012	109.694229	-21.048864	10.947473	109.671616	39.171955	0.729569	114.054024	36.409912	39.617409	110.436821	37.7909335	20.173489	112.2454225	-79.8886615	1.721457	107.0978095
-33.972374	-15.331702	110.261345	-21.084314	10.683733	109.945847	39.106236	0.481618	114.110008	36.367958	39.331974	110.205116	37.737097	19.906796	112.157562	-79.905725	1.46067	107.734132
-35.504025	-15.45438	110.736595	-21.109348	10.451882	110.230949	39.036175	0.288645	114.154282	36.318726	39.097782	110.035744	37.6774505	19.6932135	112.095013	-79.8961465	1.2105505	108.366885
-37.110214	-15.539339	111.204163	-21.176533	10.28526	110.558472	38.979496	0.153907	114.214874	36.253162	38.950832	109.917282	37.616329	19.5523695	112.066078	-79.969395	1.0181505	109.050866
-38.574986	-15.512748	111.731979	-21.226507	10.179474	110.86972	38.92823	0.078091	114.227356	36.166946	38.869663	109.782433	37.547588	19.473877	112.0048945	-80.000602	0.885071	109.7345455
-40.863354	-15.30389	112.259438	-21.351273	10.096429	111.196114	38.850178	0.051017	114.019417	35.962765	38.808624	109.52182	37.4064715	19.4298205	111.7706185	-80.1090175	0.763037499999999	110.6216095
-42.380615	-15.045926	112.497688	-21.423746	10.049212	111.284019	38.766182	0.046924	113.803192	35.792427	38.790276	109.257278	37.2793045	19.4186	111.530235	-80.1267965	0.679824000000004	111.037803
-43.829269	-14.708721	112.563622	-21.5184	9.995841	111.27179	38.658081	0.024533	113.531242	35.63752	38.786572	108.946922	37.1478005	19.4055525	111.239082	-80.1846005	0.586129500000002	111.304498
-45.295242	-14.302288	112.532928	-21.613787	9.925557	111.198334	38.618374	-0.038334	113.1325	35.459717	38.759949	108.682266	37.0390455	19.3608075	110.907383	-80.2666195	0.490306499999999	111.489285
-46.737064	-13.788344	112.498222	-21.72496	9.835848	111.080727	38.485931	-0.121754	112.729088	35.277386	38.710999	108.384529	36.8816585	19.2946225	110.5568085	-80.3315785	0.377073500000002	111.6046455
-48.088577	-13.193686	112.485626	-21.831509	9.73939	110.973099	38.317932	-0.218986	112.223648	35.102688	38.658104	108.015701	36.71031	19.219559	110.1196745	-80.373328	0.259221	111.8265235
-49.433048	-12.48584	112.470802	-21.943192	9.649269	110.856461	38.176857	-0.310092	111.56572	34.876713	38.608265	107.540222	36.526785	19.1490865	109.552971	-80.413169	0.149451499999998	112.159951
-51.283367	-11.295084	112.522247	-22.092062	9.512165	110.635849	37.880581	-0.407006	110.453773	34.5005	38.593716	106.745911	36.1905405	19.093355	108.599842	-80.3746645	-0.0690249999999999	112.671856
-52.46405	-10.376765	112.47789	-22.169287	9.44709	110.497574	37.686298	-0.420853	109.805252	34.280033	38.595837	106.344162	35.9831655	19.087492	108.074707	-80.3217395	-0.193312000000002	112.920441
-53.561062	-9.348414	112.352539	-22.246939	9.369092	110.397491	37.546112	-0.457865	109.343254	34.138409	38.601921	106.200531	35.8422605	19.072028	107.7718925	-80.3361385	-0.333843999999999	113.0230895
-54.559135	-8.329968	112.236145	-22.333708	9.300223	110.364403	37.41864	-0.499829	109.088493	34.086262	38.595139	106.242409	35.752451	19.047655	107.665451	-80.419867	-0.447209000000001	113.063355
-55.499458	-7.174932	112.129211	-22.392303	9.259595	110.376724	37.327087	-0.537589	108.923065	34.058956	38.592926	106.372368	35.6930215	19.0276685	107.6477165	-80.4776275	-0.508478500000002	113.1057315
-56.327621	-5.934829	112.103149	-22.446188	9.252675	110.434219	37.239147	-0.525395	108.777855	34.018959	38.629696	106.544807	35.629053	19.0521505	107.661331	-80.521429	-0.5468005	113.207107
-57.044445	-4.711475	112.155151	-22.462914	9.280049	110.496185	37.181236	-0.478065	108.662209	34.00016	38.712982	106.775352	35.590698	19.1174585	107.7187805	-80.516526	-0.557360499999998	113.2735895
-57.936184	-2.719365	112.151741	-22.454548	9.336945	110.665894	37.186222	-0.38541	108.624062	34.024887	38.872944	107.39257	35.6055545	19.243767	108.008316	-80.5146505	-0.569876999999998	113.323472
-58.455723	-1.410952	112.154594	-22.443947	9.347018	110.842491	37.195553	-0.316078	108.770386	34.097355	38.971706	107.937027	35.646454	19.327814	108.3537065	-80.534348	-0.633778	113.3312755
-58.795292	-0.097571	112.262177	-22.435005	9.346469	111.067245	37.175716	-0.232623	109.0009	34.179325	39.054897	108.596191	35.6775205	19.411137	108.7985455	-80.5475305	-0.718198999999998	113.3359445
-59.078705	1.277514	112.409279	-22.430992	9.365732	111.34536	37.185989	-0.150954	109.15358	34.274048	39.140987	109.298256	35.7300185	19.4950165	109.225918	-80.5920025	-0.763552500000003	113.464802
-59.303307	2.583891	112.631248	-22.441036	9.421259	111.58918	37.177361	-0.0579	109.275078	34.350403	39.193657	109.96946	35.763882	19.5678785	109.622269	-80.645954	-0.725360500000004	113.556091
-59.393215	3.860541	112.864258	-22.431108	9.448789	111.818024	37.145172	0.037205	109.280861	34.427525	39.234943	110.566345	35.7863485	19.636074	109.923603	-80.6485645	-0.738496000000001	113.712445
-59.428375	5.124728	113.076988	-22.403687	9.460794	111.934784	37.144199	0.113675	109.221817	34.490791	39.284248	111.028206	35.817495	19.6989615	110.1250115	-80.624869	-0.777373499999999	113.7445565
-59.282398	6.922576	113.28994	-22.343952	9.485043	112.023506	37.17136	0.209603	109.260796	34.59676	39.335644	111.542442	35.88406	19.7726235	110.401619	-80.571964	-0.802537500000003	113.645393
-59.096653	8.002274	113.387589	-22.317734	9.517625	112.092087	37.221058	0.265763	109.317467	34.668705	39.353882	111.867058	35.9448815	19.8098225	110.5922625	-80.5803495	-0.774572499999998	113.5919115
-58.857422	9.034345	113.446388	-22.312426	9.538185	112.14621	37.293907	0.284612	109.39492	34.678936	39.36797	112.02346	35.9864215	19.826291	110.70919	-80.6112735	-0.749921000000001	113.58323
-58.523323	9.988552	113.484238	-22.302607	9.590739	112.191681	37.302547	0.292982	109.477684	34.651508	39.392967	112.003502	35.9770275	19.8429745	110.740593	-80.5822415	-0.661496500000002	113.642769
-58.118065	10.845282	113.538696	-22.302872	9.563294	112.157906	37.322002	0.281552	109.499969	34.622185	39.365543	111.984398	35.9720935	19.8235475	110.7421835	-80.5778375	-0.696959499999998	113.5736285
-57.63303	11.588393	113.467216	-22.303579	9.446012	112.095238	37.383846	0.185893	109.554436	34.614338	39.289764	111.959091	35.999092	19.7378285	110.7567635	-80.60625	-0.8458045	113.4337125
-57.077343	12.272625	113.350571	-22.314499	9.334573	112.060867	37.419903	0.043244	109.639755	34.634624	39.158707	111.943146	36.0272635	19.6009755	110.7914505	-80.6562615	-0.931829499999999	113.3302835
-56.126648	13.153275	113.191696	-22.320498	9.039741	111.933807	37.416954	-0.249536	109.652588	34.642628	38.90345	111.911331	36.029791	19.326957	110.7819595	-80.670787	-1.247475	113.0856545
-55.411125	13.643471	113.134361	-22.318533	8.878382	111.830666	37.415993	-0.438475	109.618332	34.658237	38.723408	111.907936	36.037115	19.1424665	110.763134	-80.674181	-1.3857025	112.898198
-54.640736	14.050932	113.04287	-22.324457	8.724568	111.776802	37.420399	-0.600565	109.66053	34.6954	38.584221	111.938095	36.0578995	18.991828	110.7993125	-80.7068135	-1.542692	112.7542915
-53.787689	14.376669	112.982407	-22.292307	8.618322	111.743988	37.43132	-0.719101	109.749512	34.752102	38.481083	111.989571	36.091711	18.880991	110.8695415	-80.676325	-1.644347	112.6184345
-52.927036	14.662281	112.900734	-22.280817	8.576735	111.774315	37.474434	-0.792131	109.874451	34.795906	38.418804	111.978508	36.13517	18.8133365	110.9264795	-80.696804	-1.6598665	112.6221505
-51.911163	14.865182	112.826454	-22.238615	8.583196	111.762512	37.503017	-0.807406	110.037025	34.808086	38.409599	111.867348	36.1555515	18.8010965	110.9521865	-80.6327815	-1.6347045	112.5728375
-50.980412	15.011909	112.731041	-22.190905	8.62501	111.782364	37.554161	-0.772825	110.242317	34.821068	38.424294	111.710823	36.1876145	18.8257345	110.97657	-80.5694245	-1.5757145	112.588158
-49.423172	15.098712	112.474457	-22.073223	8.666565	111.782608	37.739838	-0.721685	110.749176	34.837826	38.466152	111.329651	36.288832	18.8722335	111.0394135	-80.435278	-1.5391035	112.5258025
-48.370899	15.096	112.221382	-21.983732	8.632853	111.810455	37.873615	-0.708501	111.170685	34.875862	38.459568	111.074188	36.3747385	18.8755335	111.1224365	-80.3422025	-1.6098275	112.4984735
-47.183697	15.006873	112.006569	-21.896822	8.59356	111.857567	38.003899	-0.719629	111.634041	34.890728	38.421726	110.796097	36.4473135	18.8510485	111.215069	-80.2409575	-1.6639285	112.500065
-46.041332	14.882504	111.774849	-21.836021	8.500353	111.891624	38.136234	-0.768156	112.144363	34.902592	38.334362	110.49955	36.519413	18.783103	111.3219565	-80.191455	-1.782397	112.4612915
-44.878136	14.710175	111.611176	-21.793482	8.387239	111.976112	38.253872	-0.845409	112.660912	34.899529	38.20789	110.249588	36.5767005	18.6812405	111.45525	-80.1636645	-1.9067625	112.496974
-43.723553	14.551413	111.403229	-21.749788	8.243154	112.077538	38.364315	-0.96648	113.201225	34.907593	38.038929	110.052261	36.635954	18.5362245	111.626743	-80.13553	-2.0499165	112.528333
-42.434658	14.419286	111.274231	-21.727409	8.062422	112.177361	38.453735	-1.14435	113.752243	34.921116	37.82653	109.913788	36.6874255	18.34109	111.8330155	-80.1422435	-2.216246	112.5217065
-40.602806	14.239844	111.148903	-21.695459	7.740334	112.325775	38.575935	-1.492491	114.367004	34.989765	37.444069	109.907951	36.78285	17.975789	112.1374775	-80.173768	-2.495121	112.5140725
-39.380493	14.169269	111.05777	-21.656004	7.526661	112.400734	38.660645	-1.761724	114.724586	35.074394	37.186634	109.988174	36.8675195	17.712455	112.35638	-80.1795275	-2.659133	112.445088
-38.025749	14.187327	111.070442	-21.607399	7.320507	112.478462	38.728741	-2.0018	114.977707	35.186104	36.965675	110.174599	36.9574225	17.4819375	112.576153	-80.1722205	-2.8409235	112.380771
-36.786251	14.272889	111.059776	-21.525578	7.159402	112.531914	38.775841	-2.203126	115.141739	35.297588	36.77824	110.411514	37.0367145	17.287557	112.7766265	-80.0878705	-2.968753	112.2872015
-35.313942	14.313525	111.040947	-21.461046	7.037745	112.569809	38.852116	-2.369376	115.27771	35.434071	36.663731	110.651268	37.1430935	17.1471775	112.964489	-80.0651855	-3.0716875	112.175129
-34.135906	14.643848	111.161125	-21.181297	6.847425	112.5317	38.906715	-2.466326	115.359459	35.559826	36.592316	110.985497	37.2332705	17.062995	113.172478	-79.5958645	-3.368145	111.890922
-32.869095	14.96205	111.223389	-21.291014	6.976985	112.646088	38.990829	-2.539666	115.399216	35.670544	36.564533	111.313713	37.3306865	17.0124335	113.3564645	-79.9127145	-3.0584635	111.9357115
-30.876976	15.471512	111.287918	-21.182533	6.994029	112.652908	39.086117	-2.572941	115.402374	35.860298	36.594246	111.816849	37.4732075	17.0106525	113.6096115	-79.8382735	-3.0225945	111.6962045
-29.489643	15.85722	111.349083	-21.08856	7.044835	112.659134	39.145947	-2.579421	115.415337	35.975842	36.611259	112.152573	37.5608945	17.015919	113.783955	-79.7380145	-2.926249	111.534313
-28.209478	16.308788	111.429359	-21.031824	7.087152	112.684593	39.200897	-2.563362	115.460327	36.093113	36.676937	112.467262	37.647005	17.0567875	113.9637945	-79.710653	-2.8824835	111.4053915
-26.848242	16.743114	111.560966	-20.968304	7.165497	112.714279	39.255966	-2.523317	115.496872	36.169518	36.756817	112.79924	37.712742	17.11675	114.148056	-79.64935	-2.785756	111.280502
-25.549858	17.208906	111.623917	-20.949533	7.221537	112.740074	39.305851	-2.446961	115.543976	36.209469	36.847599	113.075089	37.75766	17.200319	114.3095325	-79.656726	-2.757245	111.1706155
-24.211063	17.708565	111.71682	-20.955359	7.289706	112.771729	39.354225	-2.381354	115.561737	36.220913	36.954323	113.325287	37.787569	17.2864845	114.443512	-79.698287	-2.7070725	111.099946
-22.875278	18.128202	111.802589	-20.949203	7.340871	112.773262	39.374516	-2.300626	115.559242	36.211891	37.037403	113.555893	37.7932035	17.3683885	114.5575675	-79.6916095	-2.6866465	110.9889565
-20.854143	18.817978	111.91571	-20.959715	7.38503	112.771667	39.385666	-2.176641	115.539322	36.189529	37.170593	113.829575	37.7875975	17.496976	114.6844485	-79.7070275	-2.726916	110.8588855
-19.653807	19.298426	112.019669	-20.971325	7.425551	112.788239	39.379604	-2.104135	115.50367	36.170712	37.259121	114.048706	37.775158	17.577493	114.776188	-79.717808	-2.726391	110.80029
-18.266861	19.697248	112.128006	-20.972076	7.463031	112.806404	39.380531	-2.018518	115.4506	36.168163	37.339584	114.295135	37.774347	17.660533	114.8728675	-79.718499	-2.734471	110.7399405
-16.943398	20.117483	112.30291	-20.982584	7.535542	112.800011	39.393528	-1.940005	115.399429	36.192608	37.429802	114.621826	37.793068	17.7448985	115.0106275	-79.758236	-2.6738145	110.5893945
-15.65859	20.531542	112.47007	-20.99288	7.625309	112.808418	39.394253	-1.875529	115.319405	36.19318	37.483574	115.103874	37.7937165	17.8040225	115.2116395	-79.7794765	-2.5534045	110.4051965
-14.331924	20.846087	112.740685	-21.005363	7.733192	112.837257	39.357124	-1.817881	115.287827	36.181049	37.515514	115.713028	37.7690865	17.8488165	115.5004275	-79.7798125	-2.3824325	110.1740865
-12.983985	21.156797	113.118431	-21.003487	7.865303	112.949753	39.271034	-1.726667	115.492783	36.15974	37.581203	116.559349	37.715387	17.927268	116.026066	-79.722361	-2.196662	109.87344
-11.048501	21.502329	114.116524	-21.018162	8.177231	113.424194	39.270378	-1.449345	116.330315	36.241623	37.86552	118.15126	37.7560005	18.2080875	117.2407875	-79.7923245	-1.8536255	109.6076005
-9.793124	21.594936	114.89003	-20.987984	8.448438	113.903572	39.310276	-1.214322	117.10006	36.323193	38.100727	119.29007	37.8167345	18.4432025	118.195065	-79.7927025	-1.5463265	109.612079
-8.468619	21.630548	115.684364	-20.924179	8.744953	114.435318	39.358288	-0.972256	117.979553	36.420433	38.358006	120.365456	37.8893605	18.692875	119.1725045	-79.7377185	-1.202969	109.6981315
-7.23458	21.577518	116.470779	-20.842299	9.038191	114.998695	39.47366	-0.710005	118.93631	36.547295	38.651524	121.34581	38.0104775	18.9707595	120.14106	-79.6950755	-0.894377500000001	109.85633
-6.019341	21.427874	117.100319	-20.710403	9.357652	115.509628	39.663601	-0.441543	119.939972	36.668888	38.926239	122.297874	38.1662445	19.242348	121.118923	-79.5870505	-0.527044	109.900333
-4.838714	21.181232	117.662636	-20.526709	9.629126	115.976189	39.898472	-0.173659	120.999397	36.800079	39.209564	123.183151	38.3492755	19.5179525	122.091274	-79.4026935	-0.259700500000001	109.861104
-3.695283	20.807554	118.264343	-20.308386	9.851249	116.431442	40.146564	0.077649	122.10218	36.956253	39.487675	124.003349	38.5514085	19.782662	123.0527645	-79.1681805	-0.0801640000000035	109.8101195
-2.079139	20.064613	119.047691	-19.893064	10.073647	117.120377	40.61697	0.305167	123.692444	37.252373	39.817314	125.117683	38.9346715	20.0612405	124.4050635	-78.7207995	0.0860534999999985	109.8356905
-1.111496	19.462357	119.523392	-19.640879	10.178847	117.54731	40.90144	0.405337	124.631905	37.467087	39.981846	125.730309	39.1842635	20.1935915	125.181107	-78.4660215	0.164102499999998	109.913513
-0.206424	18.723475	119.872643	-19.374821	10.27909	117.85302	41.164558	0.445238	125.425461	37.716244	40.08979	126.253601	39.440401	20.267514	125.839531	-78.190043	0.290665999999998	109.866509
0.631987	17.943235	120.151672	-19.152824	10.390401	118.025826	41.386883	0.442781	126.049271	37.976803	40.150379	126.60804	39.681843	20.29658	126.3286555	-77.987491	0.484222000000003	109.7229965
1.321147	17.144203	120.283127	-18.682417	10.318973	117.91713	41.543873	0.450146	126.467918	38.216873	40.201839	126.850868	39.880373	20.3259925	126.659393	-77.245207	0.311953500000001	109.174867
1.92028	16.29981	120.313324	-18.521236	10.413979	117.91861	41.677212	0.470242	126.649406	38.437252	40.229218	126.966011	40.057232	20.34973	126.8077085	-77.099704	0.478227999999998	109.0295115
2.412749	15.352957	120.237495	-18.374084	10.53279	117.853355	41.783516	0.521302	126.648926	38.632946	40.291523	126.931274	40.208231	20.4064125	126.7901	-76.956399	0.659167500000002	108.91661
2.992525	13.897817	120.011543	-18.216068	10.732377	117.690063	41.929417	0.636185	126.414619	38.903896	40.427132	126.677788	40.4166565	20.5316585	126.5462035	-76.8487925	0.9330955	108.8339225
3.163191	12.926309	119.769981	-18.138102	10.91295	117.558197	42.058979	0.732891	126.121498	39.052849	40.533695	126.377571	40.555914	20.633293	126.2495345	-76.832118	1.192607	108.8668595
3.315694	11.876476	119.408264	-18.336132	11.259497	117.541061	42.20414	0.859583	125.679886	39.174755	40.691963	125.962654	40.6894475	20.775773	125.82127	-77.3617115	1.743221	109.260852
3.305725	10.802984	119.036743	-18.266048	11.44111	117.293396	42.29612	0.985027	125.202087	39.214306	40.832375	125.506638	40.755213	20.908701	125.3543625	-77.287309	1.973519	109.2324295
3.239226	9.687531	118.59407	-18.244909	11.614819	117.081894	42.372147	1.162881	124.72966	39.241863	40.961426	124.975693	40.807005	21.0621535	124.8526765	-77.296823	2.1674845	109.3111115
3.054726	8.534795	118.141083	-18.214975	11.763832	116.899895	42.404373	1.369002	124.242973	39.244694	41.059795	124.463882	40.8245335	21.2143985	124.3534275	-77.2544835	2.3132655	109.4463625
2.739609	7.354444	117.778603	-18.200909	11.898364	116.717377	42.428051	1.56485	123.778175	39.210503	41.134445	123.925575	40.819277	21.3496475	123.851875	-77.221095	2.4470805	109.582879
2.161739	5.50436	117.204704	-18.169117	12.052782	116.429047	42.494595	1.803079	123.150864	39.185688	41.289413	123.043633	40.8401415	21.546246	123.0972485	-77.1783755	2.559318	109.7608455
1.703223	4.21125	116.809143	-18.145428	12.117582	116.210464	42.535774	1.940647	122.714142	39.161144	41.33643	122.404289	40.848459	21.6385385	122.5592155	-77.139315	2.5966255	109.8617125
1.13086	2.939716	116.466049	-18.131205	12.144373	115.924431	42.536739	2.048418	122.210571	39.131802	41.376896	121.659592	40.8342705	21.712657	121.9350815	-77.0966805	2.576089	109.9137805
0.489137	1.637038	116.027283	-18.091124	12.141039	115.602425	42.527145	2.145917	121.514221	39.100132	41.381268	120.91172	40.8136385	21.7635925	121.2129705	-76.9958865	2.5184855	109.9918795
-0.174929	0.323401	115.551712	-18.055395	12.131545	115.271805	42.553318	2.178009	120.89138	39.062778	41.331528	119.98938	40.808048	21.7547685	120.44038	-76.918838	2.5083215	110.10323
-0.932991	-0.932549	115.159355	-17.994473	12.126757	114.894379	42.56052	2.247267	120.20311	39.072395	41.313137	119.124153	40.8164575	21.780202	119.6636315	-76.8054035	2.473312	110.1251265
-1.746345	-2.188395	114.701187	-17.897303	12.106946	114.485596	42.571213	2.266586	119.622551	39.104916	41.264374	118.375221	40.8380645	21.76548	118.998886	-76.6326705	2.448412	109.972306
-3.0359	-3.991183	114.155769	-17.765409	12.087895	113.947975	42.655857	2.230787	118.970016	39.241261	41.201496	117.229752	40.948559	21.7161415	118.099884	-76.479377	2.4596485	109.796066
-3.994253	-5.160257	113.89061	-17.655035	12.077258	113.613869	42.714432	2.196245	118.496346	39.351578	41.161709	116.624535	41.033005	21.678977	117.5604405	-76.343075	2.475539	109.6672975
-4.945066	-6.263608	113.551376	-17.569439	12.06179	113.340996	42.788418	2.144931	118.075142	39.46315	41.138329	115.961197	41.125784	21.64163	117.0181695	-76.264662	2.48195	109.6638225
-5.977077	-7.302514	113.355064	-17.46493	12.059343	113.120499	42.880623	2.121593	117.665085	39.601116	41.132183	115.354797	41.2408695	21.626888	116.509941	-76.1707295	2.491798	109.731057
-7.031251	-8.331735	113.114296	-17.420746	12.062613	112.934708	42.942394	2.127023	117.257217	39.736851	41.119877	114.874672	41.3396225	21.62345	116.0659445	-76.1811145	2.501776	109.8034715
-8.053479	-9.270725	112.816826	-17.334751	12.078325	112.724304	42.994949	2.126775	116.861938	39.867638	41.107849	114.493561	41.4312935	21.617312	115.6777495	-76.1007955	2.539338	109.7708585
-9.203352	-10.151404	112.636635	-17.260201	12.107098	112.543465	43.035282	2.083286	116.478516	39.974346	41.063301	114.18309	41.504814	21.5732935	115.330803	-76.025216	2.6409025	109.756127
-10.945022	-11.390951	112.304977	-17.212437	12.136515	112.406837	43.029186	2.006686	115.927635	40.082787	40.978287	113.813316	41.5559865	21.4924865	114.8704755	-75.9808605	2.7805435	109.9431985
-12.08523	-12.142338	112.110519	-17.123014	12.094172	112.3078	42.994926	1.976732	115.595581	40.141014	40.942902	113.579239	41.56797	21.459817	114.58741	-75.813998	2.728527	110.02819
-13.309163	-12.830276	112.034691	-17.087048	12.058478	112.261032	42.971825	1.931326	115.269051	40.189705	40.909176	113.361969	41.580765	21.420251	114.31551	-75.754861	2.696705	110.206554
-14.46044	-13.472056	111.965118	-17.067266	12.039664	112.250458	42.963783	1.862312	114.995171	40.232296	40.82428	113.065514	41.5980395	21.343296	114.0303425	-75.7325715	2.736032	110.4705735
-15.682183	-14.057284	111.998093	-16.999954	11.967179	112.185226	42.971123	1.741437	114.74501	40.272556	40.726978	112.598167	41.6218395	21.2342075	113.6715885	-75.6217475	2.7001505	110.6988635
-16.916807	-14.551056	112.222908	-16.99473	11.918796	112.113533	42.987259	1.626626	114.438782	40.280716	40.625267	111.928871	41.6339875	21.1259465	113.1838265	-75.6234475	2.7116455	111.0432395
-18.122019	-14.956109	112.569824	-16.998161	11.881506	111.982895	42.975754	1.540589	114.078293	40.252441	40.483326	111.072861	41.6140975	21.0119575	112.575577	-75.6104195	2.7510545	111.390213
-19.945011	-15.469301	113.207733	-17.007092	11.77685	111.774048	42.889	1.411413	113.520691	40.091698	40.20219	109.573936	41.490349	20.8068015	111.5473135	-75.504533	2.7468985	112.0007825
-21.11611	-15.679049	113.731827	-17.054815	11.661019	111.654259	42.865952	1.253705	113.195183	39.971096	39.940895	108.667862	41.418524	20.5973	110.9315225	-75.528154	2.724738	112.3769955
-22.293118	-15.779344	114.251236	-17.130379	11.50048	111.574661	42.833866	1.026137	113.003311	39.843086	39.636639	107.900963	41.338476	20.331388	110.452137	-75.599234	2.669572	112.697185
-23.422674	-15.762596	114.600632	-17.235092	11.295772	111.546242	42.779354	0.733939	112.910934	39.776241	39.290024	107.322121	41.2777975	20.0119815	110.1165275	-75.7479815	2.5795625	112.9759565
-24.55728	-15.650758	114.834854	-17.294949	11.024221	111.522064	42.694637	0.379104	112.823524	39.733589	38.920849	106.960175	41.214113	19.6499765	109.8918495	-75.804011	2.3984655	113.1522785
-25.595247	-15.423578	114.896355	-17.404438	10.723079	111.507401	42.568466	-0.012841	112.663445	39.702015	38.544048	106.692192	41.1352405	19.2656035	109.6778185	-75.9441165	2.1805545	113.3369835
-26.582399	-15.125491	114.744881	-17.507761	10.429969	111.448898	42.397701	-0.39638	112.447151	39.676941	38.218636	106.536552	41.037321	18.911128	109.4918515	-76.052843	1.94881	113.4059445
-27.995789	-14.334631	114.241753	-17.651974	10.112388	111.311813	42.183258	-0.896554	112.122452	39.67345	37.834457	106.424011	40.928354	18.4689515	109.2732315	-76.232302	1.7558245	113.3503945
-28.822876	-13.665133	113.891197	-17.741764	9.989243	111.242149	42.070061	-1.147066	111.896309	39.670231	37.676533	106.490517	40.870146	18.2647335	109.193413	-76.353674	1.7137525	113.290885
-29.595583	-12.820637	113.586365	-17.822418	9.93248	111.221825	41.927467	-1.325072	111.690392	39.667656	37.570892	106.595818	40.7975615	18.12291	109.143105	-76.4423975	1.74205	113.300545
-30.278053	-11.876099	113.315117	-17.891922	9.893517	111.232224	41.823498	-1.44602	111.517403	39.675201	37.511036	106.715302	40.7493495	18.032508	109.1163525	-76.5331935	1.754526	113.3480955
-30.881632	-10.807154	113.015221	-17.944908	9.886415	111.243835	41.780369	-1.512384	111.33268	39.69471	37.501228	106.921677	40.7375395	17.994422	109.1271785	-76.6273555	1.778408	113.3604915
-31.349281	-9.692545	112.774681	-17.975647	9.889189	111.247849	41.745522	-1.531895	111.200012	39.705147	37.523548	107.116028	40.7253345	17.9958265	109.15802	-76.6766285	1.7825515	113.337678
-31.801832	-8.475356	112.507477	-18.007799	9.9202	111.235298	41.717747	-1.545998	111.080238	39.70982	37.565815	107.286156	40.7137835	18.0099085	109.183197	-76.7293815	1.8304915	113.287399
-32.267075	-6.464072	112.136169	-18.035088	9.953954	111.21904	41.684898	-1.594171	110.944763	39.711006	37.57626	107.643761	40.697952	17.9910445	109.294262	-76.768128	1.9168635	113.143818
-32.459911	-5.112313	111.956581	-18.05633	9.962506	111.237991	41.660194	-1.632094	110.951744	39.732239	37.578068	107.931541	40.6962165	17.972987	109.4416425	-76.8088765	1.952025	113.0343395
-32.621246	-3.680643	111.783096	-18.085768	9.96914	111.282326	41.633274	-1.688592	111.002602	39.749989	37.574059	108.342346	40.6916315	17.9427335	109.672474	-76.8631675	1.9955465	112.892178
-32.640804	-2.176716	111.60936	-18.122541	9.962745	111.365196	41.610889	-1.785356	111.190208	39.76498	37.56073	108.849808	40.6879345	17.887687	110.020008	-76.9330165	2.037803	112.710384
-32.618023	-0.722146	111.539856	-18.169674	9.947459	111.518753	41.592133	-1.8752	111.468826	39.82943	37.557705	109.492966	40.7107815	17.8412525	110.480896	-77.0501295	2.0536655	112.55661
-32.562374	0.801353	111.527863	-18.207829	9.941008	111.734322	41.572796	-1.957493	111.818947	39.901371	37.563	110.280289	40.7370835	17.8027535	111.049618	-77.1527415	2.0792625	112.419026
-32.351418	2.353259	111.606087	-18.241426	9.958795	112.035454	41.546299	-2.028823	112.239166	39.960186	37.565254	111.12561	40.7532425	17.7682155	111.682388	-77.2360945	2.1493745	112.38852
-31.957487	4.611998	111.86367	-18.255491	9.989723	112.522003	41.551163	-2.087215	112.861931	40.080074	37.604652	112.507759	40.8156185	17.7587185	112.684845	-77.3266005	2.2207275	112.359161
-31.582678	6.158367	112.065269	-18.248884	10.023617	112.830688	41.588802	-2.108511	113.273743	40.146183	37.641918	113.425468	40.8674925	17.7667035	113.3496055	-77.3652605	2.2805305	112.3117705
-31.189854	7.577104	112.290955	-18.229271	10.057413	113.069321	41.624866	-2.110036	113.660606	40.214581	37.694447	114.27784	40.9197235	17.7922055	113.969223	-77.3782655	2.3226205	112.169419
-30.746052	9.019468	112.462555	-18.219013	10.122348	113.283371	41.643173	-2.062437	114.008331	40.266495	37.748714	115.023102	40.954834	17.8431385	114.5157165	-77.39286	2.4015575	112.0510255
-30.228788	10.406736	112.658142	-18.221426	10.20299	113.467155	41.649788	-1.993847	114.324211	40.290775	37.8055	115.590134	40.9702815	17.9058265	114.9571725	-77.4131335	2.5001535	111.9771375
-29.732481	11.699945	112.890221	-18.230671	10.274767	113.612785	41.66396	-1.905989	114.628807	40.28183	37.879066	116.024063	40.972895	17.9865385	115.326435	-77.434237	2.5629955	111.899135
-29.143909	12.924224	113.071404	-18.238977	10.356199	113.761917	41.705746	-1.821619	114.947044	40.244507	37.934631	116.34687	40.9751265	18.056506	115.646957	-77.4530805	2.655892	111.876877
-28.052849	14.53047	113.202789	-18.257492	10.393548	113.936974	41.749901	-1.727966	115.477058	40.165558	38.025055	116.553429	40.9577295	18.1485445	116.0152435	-77.4727135	2.6385515	111.8587045
-27.407915	15.5586	113.385902	-18.289911	10.391597	114.064644	41.741432	-1.681809	115.809013	40.08744	38.046967	116.611465	40.914436	18.182579	116.210239	-77.494258	2.600615	111.919049
-26.92415	16.68211	113.578377	-18.358543	10.337409	114.230392	41.727352	-1.697835	116.181274	40.003853	38.033497	116.590813	40.8656025	18.167831	116.3860435	-77.5826885	2.506987	112.0747405
-26.222532	17.640963	113.667282	-18.421389	10.234959	114.378967	41.696819	-1.746615	116.529549	39.916565	37.98867	116.566559	40.806692	18.1210275	116.548054	-77.64947	2.3488905	112.20988
-25.541666	18.509542	113.730049	-18.486362	10.087852	114.498817	41.652985	-1.817874	116.863777	39.823456	37.906601	116.563568	40.7382205	18.0443635	116.7136725	-77.7109445	2.1313405	112.2839615
-24.805937	19.348494	113.790573	-18.560493	9.913119	114.587547	41.600754	-1.931943	117.167732	39.729248	37.804268	116.567574	40.665001	17.9361625	116.867653	-77.785987	1.8900755	112.307441
-24.053276	20.187798	113.805031	-18.620827	9.724886	114.633438	41.537903	-2.037522	117.42067	39.644466	37.707375	116.60762	40.5911845	17.8349265	117.014145	-77.8328385	1.6148455	112.252731
-22.935045	21.382158	113.770485	-18.68306	9.508749	114.628685	41.425053	-2.146923	117.715302	39.538307	37.595852	116.706154	40.48168	17.7244645	117.210728	-77.8478	1.2930335	112.046642
-22.126158	22.173981	113.814774	-18.729349	9.422066	114.637932	41.346725	-2.163277	117.839516	39.495285	37.586868	116.810783	40.421005	17.7117955	117.3251495	-77.879703	1.1323365	111.9507145
-21.32616	22.968258	113.930725	-18.744057	9.403008	114.682076	41.298111	-2.12861	117.903069	39.455181	37.628643	116.980049	40.376646	17.7500165	117.441559	-77.86476	1.0559995	111.922593
-20.526354	23.750555	114.106773	-18.742092	9.435298	114.760208	41.267479	-2.031666	117.933403	39.457367	37.725754	117.210861	40.362423	17.847044	117.572132	-77.846607	1.023552	111.948284
-19.69809	24.518784	114.391937	-18.73152	9.523701	114.839645	41.25058	-1.88276	117.888321	39.476833	37.883675	117.507462	40.3637065	18.0004575	117.6978915	-77.8267465	1.0469445	111.9813985
-18.863169	25.247091	114.687714	-18.706758	9.64672	114.877487	41.238972	-1.70257	117.781593	39.505169	38.072395	117.809853	40.3720705	18.1849125	117.795723	-77.7855865	1.1085275	111.959251
-18.020975	25.929075	114.96463	-18.681566	9.822997	114.878693	41.231232	-1.473577	117.629089	39.534477	38.289906	118.095802	40.3828545	18.4081645	117.8624455	-77.7459865	1.2378295	111.8949405
-16.841238	26.939905	115.326431	-18.672171	10.164254	114.83625	41.203449	-1.060064	117.337929	39.5467	38.681091	118.403885	40.3750745	18.8105135	117.870907	-77.7194165	1.5179945	111.801593
-15.984254	27.503946	115.542816	-18.696535	10.451451	114.846161	41.168751	-0.712193	117.143311	39.521183	38.997887	118.555641	40.344967	19.142847	117.849476	-77.738037	1.760055	111.842846
-15.195968	27.990314	115.753616	-18.699133	10.76126	114.873848	41.153492	-0.343808	117.002823	39.492271	39.320354	118.710121	40.3228815	19.488273	117.856472	-77.7211475	2.034247	111.891224
-14.370389	28.360531	115.976189	-18.723246	11.054955	114.95649	41.182362	-0.020422	116.953552	39.455257	39.639885	118.862343	40.3188095	19.8097315	117.9079475	-77.7653015	2.3001785	112.0050325
-13.537862	28.647619	116.199516	-18.738903	11.307311	115.058411	41.219975	0.281892	116.972946	39.419834	39.937183	119.009384	40.3199045	20.1095375	117.991165	-77.7977105	2.5050845	112.125657
-12.611583	28.829247	116.311836	-18.717974	11.541518	115.133438	41.269501	0.546382	117.021301	39.421757	40.188087	119.178963	40.345629	20.3672345	118.100132	-77.781577	2.7158015	112.166744
-11.833661	28.89435	116.475632	-18.690825	11.721926	115.22831	41.344265	0.747687	117.115692	39.453644	40.406895	119.324478	40.3989545	20.577291	118.220085	-77.7806045	2.866561	112.236535
-10.635708	28.802147	116.571106	-18.583143	11.885754	115.272865	41.486908	0.945817	117.248642	39.551506	40.614559	119.502342	40.519207	20.780188	118.375492	-77.685493	2.99132	112.170238
-9.804401	28.592485	116.562393	-18.48452	11.949239	115.288879	41.597488	1.026991	117.290756	39.62936	40.7034	119.52729	40.613424	20.8651955	118.409023	-77.582464	3.0332825	112.168735
-8.955322	28.268686	116.517899	-18.380182	11.997529	115.313301	41.702789	1.091578	117.331001	39.729633	40.774078	119.475319	40.716211	20.932828	118.40316	-77.476575	3.06223	112.223442
-8.178734	27.868885	116.454887	-18.264732	12.018775	115.370056	41.825279	1.153921	117.402557	39.833363	40.834541	119.404427	40.829321	20.994231	118.403492	-77.358785	3.043319	112.33662
-7.422365	27.354956	116.395462	-18.165487	12.042744	115.431717	41.955994	1.202177	117.548012	39.913452	40.889915	119.311699	40.934723	21.046046	118.4298555	-77.265697	3.039442	112.4335785
-6.700108	26.771122	116.32917	-18.083488	12.086782	115.516159	42.076813	1.262486	117.726471	39.969044	40.943718	119.201172	41.0229285	21.103102	118.4638215	-77.1899045	3.070462	112.5684965
-6.000832	26.068174	116.223434	-18.049177	12.115666	115.581421	42.16441	1.322082	117.914749	39.990513	40.995544	119.064888	41.0774615	21.158813	118.4898185	-77.1758155	3.072519	112.6730235
-5.072769	24.92655	116.086617	-18.050121	12.139758	115.688477	42.260593	1.38938	118.202911	39.96463	41.043957	118.75782	41.1126115	21.2166685	118.4803655	-77.2128535	3.0628475	112.8965885
-4.488156	24.094088	115.991364	-18.063128	12.143726	115.746986	42.291306	1.426151	118.390892	39.93922	41.092304	118.518654	41.115263	21.2592275	118.454773	-77.241519	3.0282245	113.039199
-3.938139	23.220715	115.897881	-18.103825	12.177757	115.791306	42.324451	1.469965	118.569603	39.892925	41.132172	118.241158	41.108688	21.3010685	118.4053805	-77.316338	3.0544455	113.1772315
-3.376471	22.276741	115.748581	-18.132065	12.201229	115.835823	42.337933	1.528533	118.71508	39.848766	41.176109	117.917953	41.0933495	21.352321	118.3165165	-77.3574795	3.050137	113.3551295
-2.896352	21.326693	115.650871	-18.158722	12.245275	115.863014	42.344002	1.59858	118.825165	39.801971	41.217159	117.583527	41.0729865	21.4078695	118.204346	-77.3904305	3.0826805	113.521682
-2.450411	20.391115	115.57238	-18.195341	12.32226	115.905396	42.34444	1.706098	118.931458	39.757313	41.246094	117.268822	41.0508765	21.476096	118.10014	-77.4415585	3.168424	113.710652
-2.019582	19.451744	115.552452	-18.208637	12.397784	115.966843	42.358627	1.790849	119.067177	39.730808	41.280552	117.008827	41.0447175	21.5357005	118.038002	-77.4619915	3.2598675	113.895684
-1.432256	18.00946	115.627838	-18.248064	12.533329	116.120468	42.391022	1.937327	119.336227	39.729652	41.357586	116.755402	41.060337	21.6474565	118.0458145	-77.556465	3.4192015	114.1951215
-1.098809	17.06266	115.749504	-18.270544	12.616521	116.246536	42.4347	2.035474	119.56086	39.724072	41.430428	116.66983	41.079386	21.732951	118.115345	-77.620474	3.500091	114.377727
-0.791258	16.177689	115.896057	-18.311842	12.699844	116.37027	42.482464	2.147682	119.75396	39.722679	41.512802	116.640434	41.1025715	21.830242	118.197197	-77.7262555	3.569446	114.543343
-0.550888	15.30473	116.048553	-18.328239	12.763169	116.459396	42.514225	2.235418	119.925667	39.713017	41.599281	116.657928	41.113621	21.9173495	118.2917975	-77.770099	3.6089885	114.6269945
-0.312373	14.436789	116.1549	-18.374603	12.82813	116.530869	42.524117	2.335958	120.050491	39.70499	41.674812	116.71637	41.1145535	22.005385	118.3834305	-77.8637595	3.650875	114.6783075
-0.098697	13.587427	116.261902	-18.409719	12.869552	116.572525	42.52327	2.409168	120.149422	39.695045	41.741608	116.813728	41.1091575	22.075388	118.481575	-77.9285955	3.663716	114.663475
0.044104	12.803594	116.359818	-18.456877	12.918695	116.600708	42.506149	2.469601	120.220863	39.686195	41.80793	116.967049	41.096172	22.1387655	118.593956	-78.009926	3.6986245	114.60746
0.222426	11.738234	116.503563	-18.505512	13.012558	116.658226	42.488869	2.595364	120.287071	39.660095	41.932663	117.294052	41.074482	22.2640135	118.7905615	-78.085506	3.7611025	114.5258905
0.290402	11.027578	116.564331	-18.551991	13.0905	116.706154	42.497387	2.706629	120.305206	39.628204	42.050484	117.552307	41.0627955	22.3785565	118.9287565	-78.1667775	3.8024435	114.4835515
0.328855	10.36981	116.607811	-18.575106	13.175653	116.741837	42.504711	2.835302	120.302521	39.57238	42.196865	117.832314	41.0385455	22.5160835	119.0674175	-78.1887575	3.8352225	114.4162565
0.329933	9.708467	116.624924	-18.602016	13.2781	116.77494	42.502056	2.991685	120.270584	39.516289	42.365936	118.105927	41.0091725	22.6788105	119.1882555	-78.2132045	3.8773895	114.3616245
0.246379	9.085966	116.608192	-18.646524	13.366988	116.817406	42.479385	3.18955	120.219841	39.460922	42.555511	118.331161	40.9701535	22.8725305	119.275501	-78.2632015	3.8614455	114.359311
0.157492	8.50279	116.592117	-18.665573	13.47247	116.839256	42.44434	3.386009	120.147232	39.410431	42.75251	118.519882	40.9273855	23.0692595	119.333557	-78.2585315	3.8756805	114.344955
0.012696	7.926194	116.513809	-18.694206	13.565512	116.82457	42.409313	3.601114	120.054924	39.350574	42.958202	118.691238	40.8799435	23.279658	119.373081	-78.2683555	3.851366	114.276059
-0.243524	7.03311	116.254135	-18.700516	13.69311	116.722855	42.386364	3.894948	119.88205	39.254105	43.247406	118.89595	40.8202345	23.571177	119.389	-78.2212665	3.815043	114.05671
-0.454622	6.417217	116.057884	-18.717009	13.772172	116.61544	42.339302	4.10313	119.766495	39.185608	43.412857	118.96917	40.762455	23.7579935	119.3678325	-78.196473	3.7863505	113.8630475
-0.73449	5.81961	115.872513	-18.717012	13.852322	116.49984	42.291553	4.321657	119.702576	39.123455	43.580349	118.969749	40.707504	23.951003	119.3361625	-78.141528	3.753641	113.6635175
-1.026364	5.224937	115.720078	-18.727121	13.945556	116.427139	42.274441	4.502954	119.656693	39.062614	43.755035	118.953072	40.6685275	24.1289945	119.3048825	-78.1227695	3.7621175	113.5493955
-1.350065	4.618231	115.635529	-18.741446	14.039924	116.388229	42.270576	4.668348	119.648468	38.992004	43.881886	118.936943	40.63129	24.275117	119.2927055	-78.114182	3.804731	113.4837525
-1.727129	3.944964	115.59523	-18.754526	14.10328	116.390755	42.264874	4.812236	119.685677	38.928986	44.002178	118.926964	40.59693	24.407207	119.3063205	-78.105982	3.799353	113.4751895
-2.088085	3.222589	115.598701	-18.749228	14.107488	116.441574	42.267048	4.908959	119.733414	38.888973	44.092106	118.964813	40.5780105	24.5005325	119.3491135	-78.0764665	3.7144435	113.5340345
-2.779697	2.138439	115.575943	-18.746469	14.068955	116.514061	42.295673	4.966166	119.778908	38.849113	44.153248	119.131073	40.572393	24.559707	119.4549905	-78.065331	3.578203	113.5731315
-3.237862	1.416416	115.494827	-18.741314	14.020343	116.532913	42.295067	4.977911	119.797813	38.857391	44.180405	119.238029	40.576229	24.579158	119.517921	-78.058857	3.461528	113.547905
-3.73808	0.662439	115.335892	-18.73061	13.992126	116.499092	42.283848	4.98772	119.745972	38.863842	44.191738	119.368553	40.573845	24.589729	119.5572625	-78.035065	3.394523	113.4409215
-4.273888	-0.127757	115.142967	-18.725458	14.012253	116.444778	42.272312	4.98932	119.685066	38.865501	44.193508	119.462204	40.5689065	24.591414	119.573635	-78.0198225	3.433092	113.315921
-4.844234	-0.928141	114.958664	-18.729794	14.069387	116.385696	42.267029	5.002385	119.620262	38.877659	44.212036	119.533035	40.572344	24.6072105	119.5766485	-78.031932	3.5315635	113.1947435
-5.463374	-1.709422	114.853287	-18.72843	14.15181	116.341782	42.246609	5.038888	119.608513	38.88652	44.239273	119.590256	40.5665645	24.6390805	119.5993845	-78.0234245	3.6645395	113.0841795
-6.080778	-2.525391	114.802277	-18.764772	14.242151	116.353058	42.224251	5.099785	119.626534	38.876171	44.270828	119.60009	40.550211	24.6853065	119.613312	-78.079755	3.7989955	113.092804
-7.105687	-3.867233	114.853203	-18.787292	14.360537	116.3937	42.210964	5.166679	119.710831	38.844116	44.314182	119.534088	40.52754	24.7404305	119.6224595	-78.102124	3.9806435	113.1649405
-7.881597	-4.746969	114.956726	-18.810328	14.400691	116.417221	42.229195	5.184215	119.82473	38.828064	44.335617	119.425346	40.5286295	24.759916	119.625038	-78.1492855	4.041466	113.209404
-8.654494	-5.663829	115.088249	-18.820766	14.401567	116.41301	42.244976	5.159983	119.904434	38.811104	44.301495	119.298981	40.52804	24.730739	119.6017075	-78.169572	4.072395	113.2243125
-9.419509	-6.654558	115.167603	-18.828365	14.355262	116.404533	42.261978	5.089168	119.997536	38.776642	44.199486	119.114914	40.51931	24.644327	119.556225	-78.17604	4.066197	113.252841
-10.151979	-7.634899	115.288254	-18.830149	14.247301	116.429459	42.262516	4.978696	120.087517	38.760506	44.074104	118.88118	40.511511	24.5264	119.4843485	-78.171809	3.968202	113.3745695
-11.035092	-8.591541	115.47084	-18.835186	14.114125	116.462791	42.251553	4.891253	120.168556	38.745811	43.914513	118.654907	40.498682	24.402883	119.4117315	-78.169054	3.825367	113.5138505
-11.926924	-9.53219	115.816055	-18.823462	13.977676	116.502258	42.23872	4.7883	120.297989	38.726364	43.760994	118.378654	40.482542	24.274647	119.3383215	-78.129466	3.680705	113.6661945
-13.145508	-11.010502	116.24173	-18.815966	13.787439	116.581047	42.240246	4.618429	120.496048	38.701401	43.522091	117.973389	40.4708235	24.07026	119.2347185	-78.1027555	3.504618	113.9273755
-14.073214	-11.889868	116.658997	-18.80294	13.664183	116.637672	42.255985	4.469893	120.664612	38.694103	43.339016	117.710075	40.475044	23.9044545	119.1873435	-78.080924	3.4239115	114.0880005
-15.003575	-12.732075	117.133919	-18.797115	13.542743	116.73613	42.265751	4.325896	120.841454	38.696381	43.14978	117.441765	40.481066	23.737838	119.1416095	-78.075296	3.347648	114.3306505
-15.936857	-13.513788	117.651352	-18.782629	13.392168	116.855217	42.259914	4.142688	120.98745	38.708683	42.933388	117.212387	40.4842985	23.538038	119.0999185	-78.0495565	3.246298	114.6105155
-16.917973	-14.245913	118.172195	-18.75655	13.227107	116.993752	42.263908	3.9574	121.136475	38.723007	42.69973	117.002121	40.4934575	23.328565	119.069298	-78.0065575	3.125649	114.918206
-17.902397	-14.893788	118.67733	-18.733145	13.049533	117.144905	42.283115	3.740717	121.297852	38.743439	42.453396	116.81572	40.513277	23.0970565	119.056786	-77.979567	3.0020095	115.233024
-18.888084	-15.428058	119.142426	-18.715155	12.858812	117.301514	42.29763	3.496979	121.456703	38.766365	42.205956	116.690613	40.5319975	22.8514675	119.073658	-77.9623075	2.8661565	115.52937
-20.387215	-16.061508	119.707428	-18.715605	12.553686	117.527077	42.282234	3.125124	121.66082	38.777489	41.816418	116.548195	40.5298615	22.470771	119.1045075	-77.9610715	2.636601	115.9496465
-21.446404	-16.399401	119.982719	-18.732777	12.361099	117.661156	42.255394	2.879436	121.776733	38.775005	41.583843	116.527069	40.5151995	22.2316395	119.151901	-77.9807535	2.4905585	116.170411
-22.469872	-16.582724	120.133232	-18.786701	12.208423	117.777618	42.213604	2.654432	121.88176	38.75676	41.374195	116.561546	40.485182	22.0143135	119.221653	-78.058584	2.4025325	116.333583
-23.481468	-16.6838	120.180145	-18.842464	12.076566	117.871323	42.164974	2.457742	121.950722	38.719116	41.210472	116.617798	40.442045	21.834107	119.28426	-78.126973	2.319025	116.458386
-24.515707	-16.633987	120.184113	-18.930977	11.989446	117.9216	42.080791	2.337705	121.956924	38.663315	41.094555	116.64119	40.372053	21.71613	119.299057	-78.234007	2.262762	116.544143
-25.559584	-16.472721	120.126846	-19.018097	11.944508	117.937073	41.989277	2.267838	121.914909	38.58086	41.031036	116.65773	40.2850685	21.649437	119.2863195	-78.3212625	2.239579	116.5878265
-26.576965	-16.157248	120.044197	-19.105457	11.942966	117.939819	41.901237	2.248666	121.858284	38.498341	41.012272	116.650894	40.199789	21.630469	119.254589	-78.410703	2.255463	116.625049
-28.065807	-15.521068	119.904266	-19.211033	11.958263	117.94735	41.819008	2.264054	121.781815	38.387985	41.04483	116.643509	40.1034965	21.654442	119.212662	-78.5255625	2.262084	116.682038
-29.035934	-14.936619	119.835487	-19.26697	11.977351	117.974403	41.787342	2.269682	121.752037	38.328094	41.069492	116.654778	40.057718	21.669587	119.2034075	-78.591658	2.285115	116.7453985
-30.018616	-14.238678	119.787361	-19.325432	11.989179	118.01664	41.760159	2.273082	121.73494	38.288712	41.093029	116.672806	40.0244355	21.6830555	119.203873	-78.6752995	2.2953025	116.829407
-30.960899	-13.427464	119.693756	-19.371786	11.994247	118.066513	41.71809	2.270756	121.742752	38.257492	41.104965	116.705429	39.987791	21.6878605	119.2240905	-78.731363	2.3006335	116.9089355
-31.845486	-12.570342	119.619331	-19.404598	11.99194	118.127525	41.699341	2.252541	121.76973	38.245243	41.108768	116.780518	39.972292	21.6806545	119.275124	-78.781488	2.3032255	116.979926
-32.756268	-11.563346	119.536781	-19.429829	11.997766	118.201721	41.691143	2.225645	121.849701	38.239067	41.117523	116.887558	39.965105	21.671584	119.3686295	-78.824763	2.323948	117.0348125
-33.625851	-10.468183	119.453964	-19.442163	11.990985	118.292633	41.693802	2.194182	121.933769	38.248531	41.128124	117.028	39.9711665	21.661153	119.4808845	-78.8554925	2.320817	117.1043815
-34.862034	-8.714463	119.230247	-19.463842	11.992738	118.390549	41.662823	2.13539	122.032906	38.276829	41.139626	117.286659	39.969826	21.637508	119.6597825	-78.89751	2.347968	117.1213155
-35.691811	-7.393075	119.033287	-19.48951	11.995454	118.427864	41.619049	2.081636	122.091827	38.305634	41.139938	117.532204	39.9623415	21.610787	119.8120155	-78.9413615	2.380121	117.0437125
-36.497364	-6.007239	118.777122	-19.508739	12.005589	118.460754	41.591583	2.008792	122.154167	38.350174	41.138493	117.795456	39.9708785	21.5736425	119.9748115	-78.9883565	2.4375355	116.9466965
-37.247864	-4.573991	118.508766	-19.552586	12.037348	118.494202	41.536644	1.956072	122.184814	38.38438	41.17115	118.074211	39.960512	21.563611	120.1295125	-79.065684	2.511085	116.8588915
-38.020454	-2.998974	118.252579	-19.599817	12.09015	118.510803	41.470642	1.939957	122.137154	38.394611	41.218395	118.346146	39.9326265	21.579176	120.24165	-79.1322605	2.601124	116.779956
-38.759987	-1.405663	117.974602	-19.650347	12.150484	118.506668	41.400906	1.95068	122.030426	38.397003	41.256405	118.584785	39.8989545	21.6035425	120.3076055	-79.1996485	2.6974255	116.7057305
-39.454929	0.268236	117.754852	-19.682047	12.212132	118.477272	41.341423	1.952901	121.855858	38.405025	41.29018	118.783691	39.873224	21.6215405	120.3197745	-79.237318	2.8027235	116.6347695
-40.521603	2.822871	117.370865	-19.721725	12.301096	118.382683	41.237827	2.001929	121.388481	38.417786	41.31427	118.901314	39.8278065	21.6580995	120.1448975	-79.2712565	2.9440925	116.6204685
-41.155273	4.600192	117.190704	-19.730782	12.35918	118.241409	41.151905	2.077479	120.860847	38.399994	41.356621	118.734528	39.7759495	21.71705	119.7976875	-79.2375135	3.00131	116.6851305
-41.805408	6.387955	117.030846	-19.737307	12.443134	118.009712	41.058437	2.232205	120.116699	38.286186	41.433487	118.194427	39.6723115	21.832846	119.155563	-79.1469255	3.053422	116.863861
-42.406757	8.170131	116.852295	-19.764597	12.576401	117.640411	40.907143	2.478249	119.091591	38.095043	41.619926	117.339577	39.501093	22.0490875	118.215584	-79.030287	3.1037145	117.065238
-42.988174	10.036479	116.631714	-19.780045	12.729998	117.124763	40.691666	2.7366	117.919899	37.867432	41.811695	116.361198	39.279549	22.2741475	117.1405485	-78.839639	3.1858485	117.1089775
-43.583427	11.834209	116.293381	-19.785931	12.856335	116.554733	40.487473	2.965964	116.863739	37.643509	41.955803	115.334229	39.065491	22.4608835	116.098984	-78.637353	3.2517865	117.010482
-44.034683	13.736439	115.960564	-19.819014	12.974161	116.019318	40.340347	3.14349	115.982208	37.468147	42.056141	114.517418	38.904247	22.5998155	115.249813	-78.542275	3.3485065	116.788823
-44.713287	16.48097	115.486702	-19.895739	13.094675	115.458206	40.163757	3.280477	115.204689	37.279881	42.129906	113.71666	38.721819	22.7051915	114.4606745	-78.513297	3.4841585	116.4557375
-45.030396	18.406961	115.355064	-19.96888	13.13507	115.294754	40.080566	3.308707	115.015884	37.158413	42.175915	113.340317	38.6194895	22.742311	114.1781005	-78.5572495	3.527829	116.4114075
-45.334106	20.275801	115.249947	-20.031395	13.144185	115.268257	40.031738	3.330566	114.920547	37.061134	42.180149	113.343178	38.546436	22.7553575	114.1318625	-78.609226	3.5330125	116.4046515
-45.469685	22.163877	115.269943	-20.114092	13.085939	115.355743	40.022255	3.278005	115.03363	36.99889	42.159428	113.415527	38.5105725	22.7187165	114.2245785	-78.7387565	3.4531615	116.4869075
-45.587288	24.044281	115.338913	-20.176081	12.992886	115.461052	40.007069	3.175551	115.104828	36.949493	42.110191	113.566994	38.478281	22.642871	114.335911	-78.830443	3.342901	116.586193
-45.581421	25.947294	115.459671	-20.239676	12.90751	115.541542	39.937019	3.148498	114.969574	36.880886	42.074665	113.775635	38.4089525	22.6115815	114.3726045	-78.8883045	3.2034385	116.7104795
-45.566475	27.874344	115.657745	-20.311333	12.843776	115.56102	39.82552	3.185959	114.751411	36.791969	42.116619	113.928352	38.3087445	22.651289	114.3398815	-78.9314105	3.036263	116.7821585
-45.37471	30.781687	116.001175	-20.434313	12.915378	115.463219	39.618584	3.430765	114.245644	36.631813	42.352394	114.160408	38.1251985	22.8915795	114.203026	-78.9938245	2.9391765	116.723412
-45.178036	32.751019	116.281319	-20.494205	13.086836	115.33387	39.513077	3.698562	113.870453	36.539318	42.611721	114.419853	38.0261975	23.1551415	114.145153	-79.0146075	3.0185305	116.522587
-44.844631	34.680538	116.624901	-20.542839	13.340764	115.195801	39.435127	4.038055	113.544479	36.486561	42.935963	114.759735	37.960844	23.487009	114.152107	-79.046522	3.194519	116.239495
-44.510849	36.626316	117.035446	-20.626623	13.662641	115.087463	39.356655	4.414553	113.27282	36.447037	43.283482	115.179214	37.901846	23.8490175	114.226017	-79.155092	3.4762645	115.948909
-44.073868	38.509914	117.552551	-20.687283	13.983371	115.064346	39.2934	4.772357	113.063934	36.41346	43.627357	115.646889	37.85343	24.199857	114.3554115	-79.227996	3.766885	115.7732805
-43.526199	40.276691	118.206879	-20.747036	14.309059	115.118996	39.233131	5.157683	112.878975	36.388859	43.946377	116.156448	37.810995	24.55203	114.5177115	-79.305067	4.066088	115.7202805
-42.91436	41.969616	118.989525	-20.819851	14.607077	115.209473	39.143192	5.512097	112.770172	36.365231	44.24617	116.636398	37.7542115	24.8791335	114.703285	-79.3939135	4.3350205	115.715661
-41.83971	44.193825	120.230209	-20.886082	14.948805	115.354393	38.977825	5.998714	112.575508	36.339413	44.637589	117.416908	37.658619	25.3181515	114.996208	-79.430783	4.5794585	115.712578
-40.991161	45.498878	121.099365	-20.910295	15.160484	115.439156	38.930805	6.30546	112.45153	36.320259	44.865471	117.953491	37.625532	25.5854655	115.2025105	-79.446122	4.7355025	115.6758015
-40.056602	46.635231	121.917511	-20.917124	15.364869	115.48922	38.931713	6.582251	112.363884	36.315178	45.091663	118.451668	37.6234455	25.836957	115.407776	-79.4576935	4.892781	115.570664
-38.8722	47.488815	122.587463	-20.95005	15.577709	115.598915	38.945152	6.873234	112.256454	36.280846	45.316238	118.893242	37.612999	26.094736	115.574848	-79.513099	5.060682	115.622982
-37.786762	48.319271	123.184517	-20.931931	15.7801	115.695869	38.997635	7.16991	112.28244	36.192802	45.553814	119.21048	37.5952185	26.361862	115.74646	-79.4590805	5.198338	115.645278
-36.632984	48.987225	123.373245	-21.012375	16.035915	115.845581	39.103516	7.475236	112.523186	36.135693	45.829121	119.486427	37.6196045	26.6521785	116.0048065	-79.6443545	5.4196515	115.6863555
-35.504887	49.628624	123.328064	-20.855267	16.205151	115.96608	39.306461	7.672256	113.023819	36.143406	46.100349	119.696342	37.7249335	26.8863025	116.3600805	-79.4354675	5.5239995	115.5720795
-33.589012	50.315262	122.613098	-20.692455	16.358337	116.244064	39.753498	7.707323	114.114632	36.21788	46.388607	119.861481	37.985689	27.047965	116.9880565	-79.370599	5.668709	115.5000715
-32.272209	50.512623	121.924736	NaN	NaN	NaN	40.096233	7.565477	114.864136	36.299881	46.4081	119.943489	38.198057	26.9867885	117.4038125	NaN	NaN	NaN
-30.909422	50.555874	121.324875	-20.430574	16.257725	116.768196	40.443363	7.319387	115.59713	36.404781	46.333832	119.948425	38.424072	26.8266095	117.7727775	-79.28522	5.6888405	115.7636145
-29.497761	50.371788	120.865784	-20.24999	16.017147	116.996475	40.739128	7.035331	116.217216	36.525864	46.189037	119.993523	38.632496	26.612184	118.1053695	-79.132476	5.42211	115.8875805
-28.046152	50.057037	120.541969	-20.093204	15.740509	117.177834	40.972363	6.7738	116.794899	36.677624	45.97287	120.123566	38.8249935	26.373335	118.4592325	-79.0114015	5.107683	115.8964355
-26.601187	49.631065	120.384743	-19.945993	15.496768	117.345619	41.20042	6.517571	117.313278	36.876762	45.78619	120.367073	39.038591	26.1518805	118.8401755	-78.930577	4.8416555	115.8510625
-25.329855	49.170406	120.418724	-19.782425	15.318637	117.486702	41.402576	6.2774	117.735992	37.077877	45.605621	120.63575	39.2402265	25.9415105	119.185871	-78.8050765	4.6957635	115.787533
-23.154924	48.217865	120.554184	-19.628181	15.202962	117.680717	41.586899	6.030544	118.130936	37.336166	45.416473	121.052536	39.4615325	25.7235085	119.591736	-78.7178945	4.6824155	115.769698
-21.633791	47.4589	120.731018	-19.537895	15.226319	117.762581	41.616066	5.983295	118.331848	37.496571	45.381996	121.302986	39.5563185	25.6826455	119.817417	-78.6321085	4.7699925	115.707745
-20.20937	46.59325	120.937523	-19.488888	15.276451	117.835365	41.656174	6.021403	118.519058	37.638947	45.400982	121.603844	39.6475605	25.7111925	120.061451	-78.6253365	4.8417095	115.609279
-18.821609	45.627819	121.098434	-19.427706	15.365921	117.864861	41.736553	6.105028	118.710281	37.732731	45.489986	121.938942	39.734642	25.797507	120.3246115	-78.590054	4.934335	115.4051105
-17.482004	44.592438	121.222748	-19.345907	15.462317	117.861008	41.859184	6.245548	118.891907	37.813152	45.625732	122.253929	39.836168	25.93564	120.572918	-78.527982	4.988994	115.149098
-15.916951	43.317665	121.123695	-19.271242	15.54806	117.82254	41.96883	6.403286	119.01107	37.865864	45.76807	122.529076	39.917347	26.085678	120.770073	-78.459831	5.010442	114.875007
-14.610245	42.067993	121.001495	-19.185438	15.635763	117.758202	42.05254	6.570613	119.132996	37.884289	45.8908	122.693207	39.9684145	26.2307065	120.9131015	-78.3392905	5.0408195	114.6033025
-12.634397	39.932377	120.564034	-19.065523	15.720034	117.614326	42.156509	6.730282	119.353142	37.995876	46.031334	122.695717	40.0761925	26.380808	121.0244295	-78.2072385	5.05926	114.2042225
-11.336338	38.416302	120.15847	-18.968439	15.778324	117.569908	42.236538	6.780499	119.578255	38.045143	46.083626	122.548615	40.1408405	26.4320625	121.063435	-78.0777185	5.1245855	114.076381
-10.365478	36.870522	119.823303	-18.897495	15.770965	117.550468	42.363739	6.825171	119.874382	38.096863	46.137337	122.300362	40.230301	26.481254	121.087372	-78.025291	5.060676	114.013564
-9.1161	35.14093	119.255257	-18.845398	15.748414	117.554924	42.492504	6.841593	120.189323	38.107872	46.168232	121.984604	40.300188	26.5049125	121.0869635	-77.990984	4.9919155	114.0228845
-7.897031	33.256081	118.732544	-18.801823	15.662855	117.567291	42.599442	6.838503	120.490608	38.061932	46.140778	121.534668	40.330687	26.4896405	121.012638	-77.934333	4.8360695	114.121944
-6.756988	31.314489	118.259987	-18.796936	15.523994	117.601357	42.658596	6.796269	120.737923	37.993118	46.089397	121.017265	40.325857	26.442833	120.877594	-77.919729	4.605155	114.32512
-5.669358	29.245865	117.883255	-18.819376	15.348618	117.646965	42.677368	6.679535	120.985535	37.941906	45.946518	120.484924	40.309637	26.3130265	120.7352295	-77.948389	4.3842095	114.5587005
-4.205435	26.073662	117.529312	-18.841509	15.028747	117.723465	42.697392	6.421154	121.351219	37.914661	45.616867	119.655777	40.3060265	26.0190105	120.503498	-77.9890445	4.0384835	114.943432
-3.27695	23.943108	117.407135	-18.856964	14.851872	117.763519	42.693577	6.266937	121.565056	37.91341	45.385353	119.121719	40.3034935	25.826145	120.3433875	-78.0174215	3.877599	115.1836505
-2.415251	21.807474	117.322968	-18.877522	14.721258	117.753937	42.699348	6.147313	121.757378	37.94173	45.172607	118.590332	40.320539	25.65996	120.173855	-78.075583	3.782556	115.334019
-1.60656	19.714411	117.27903	-18.864161	14.628786	117.672089	42.699604	6.063763	121.900925	37.974636	45.03458	118.143806	40.33712	25.5491715	120.0223655	-78.065442	3.7084005	115.3218125
-0.858252	17.670162	117.284729	-18.857525	14.569833	117.599808	42.728951	6.039458	122.018875	38.018085	44.935738	117.777382	40.373518	25.487598	119.8981285	-78.088568	3.652068	115.3014875
-0.1702	15.670532	117.380646	-18.817936	14.552373	117.537117	42.80101	6.053863	122.138214	38.088551	44.886703	117.493591	40.4447805	25.470283	119.8159025	-78.0806525	3.634463	115.2583315
0.457872	13.756427	117.50547	-18.762226	14.55827	117.487587	42.894619	6.101186	122.223114	38.165916	44.878002	117.286766	40.5302675	25.489594	119.75494	-78.0547195	3.626946	115.220234
1.261591	10.979694	117.713097	-18.638117	14.605421	117.389999	43.00304	6.208053	122.292725	38.29776	44.953812	117.131256	40.6504	25.5809325	119.7119905	-77.926634	3.6299095	115.0680075
1.712743	9.241673	117.843842	-18.567926	14.671652	117.328392	43.099571	6.293034	122.339439	38.392632	45.035423	117.079224	40.7461015	25.6642285	119.7093315	-77.8819535	3.6790755	114.9474525
2.089828	7.536601	117.942116	-18.504133	14.756386	117.249535	43.178879	6.391245	122.373642	38.474689	45.129429	117.094444	40.826784	25.760337	119.734043	-77.83505	3.752435	114.765027
2.38343	5.931407	118.022202	-18.462336	14.835339	117.198517	43.241386	6.471643	122.364006	38.521393	45.210033	117.107758	40.8813895	25.840838	119.735882	-77.8060615	3.82984	114.661152
2.591432	4.345929	118.122101	-18.413303	14.912934	117.176041	43.293259	6.579832	122.361633	38.551167	45.275486	117.086136	40.922213	25.927659	119.7238845	-77.748819	3.898209	114.6281975
2.721859	2.838478	118.239594	-18.334917	14.967078	117.190804	43.37233	6.695834	122.390274	38.604065	45.341045	117.103218	40.9881975	26.0184395	119.746746	-77.6580315	3.9157165	114.634862
2.790229	1.402296	118.435074	-18.249134	15.001353	117.219482	43.496956	6.788986	122.507439	38.659271	45.382587	117.140663	41.0781135	26.0857865	119.824051	-77.5763815	3.9169195	114.614913
2.77511	-0.643701	118.793282	-18.050516	14.987419	117.251862	43.733742	6.907704	122.777435	38.789047	45.416801	117.101563	41.2613945	26.1622525	119.939499	-77.3624265	3.8125855	114.564225
2.670716	-1.898301	119.014427	-17.902678	14.927663	117.24781	43.862015	6.962744	122.956406	38.884075	45.38744	117.011932	41.373045	26.175092	119.984169	-77.178401	3.680234	114.511451
2.490229	-3.078062	119.290855	-17.739202	14.82714	117.196442	43.997295	6.965436	123.155106	38.97477	45.30127	116.861641	41.4860325	26.133353	120.0083735	-76.9644365	3.520927	114.3845105
2.249023	-4.183078	119.591354	-17.611177	14.689361	117.156265	44.127865	6.920025	123.359467	39.086304	45.167961	116.678299	41.6070845	26.043993	120.018883	-76.8294385	3.334729	114.293647
1.975419	-5.185706	119.863907	-17.470068	14.538363	117.123711	44.236721	6.83304	123.572281	39.213326	44.994614	116.463814	41.7250235	25.913827	120.0180475	-76.6651595	3.162899	114.2293745
1.576846	-6.042252	120.150673	-17.468046	14.427382	117.168106	44.331646	6.710355	123.764679	39.353065	44.802326	116.293655	41.8423555	25.7563405	120.029167	-76.7784475	3.0984235	114.307045
1.129458	-6.782231	120.390091	-17.405128	14.315706	117.200539	44.408699	6.570185	123.897324	39.490555	44.612366	116.207123	41.949627	25.5912755	120.0522235	-76.759883	3.0401365	114.3488545
0.345079	-7.634027	120.554626	-17.312571	14.127835	117.19165	44.498531	6.347495	123.956314	39.676048	44.387405	116.233429	42.0872895	25.36745	120.0948715	-76.7124315	2.88822	114.2884285
-0.204942	-8.092221	120.389107	-17.230194	13.98537	117.140869	44.535843	6.238842	123.875854	39.786835	44.296448	116.421143	42.161339	25.267645	120.1484985	-76.621727	2.703095	114.1332395
-0.808428	-8.374869	120.032417	-17.130064	13.858994	117.062912	44.584698	6.110577	123.756317	39.87862	44.259941	116.748535	42.231659	25.185259	120.252426	-76.491787	2.532729	113.873398
-1.418454	-8.562265	119.505882	-16.956896	13.752495	116.949783	44.592247	6.012051	123.576225	39.998524	44.280979	117.191246	42.2953855	25.146515	120.3837355	-76.2091775	2.358475	113.5158305
-2.062989	-8.626013	118.845222	-16.922932	13.772361	116.918114	44.554874	5.984583	123.352325	40.11388	44.359104	117.682518	42.334377	25.1718435	120.5174215	-76.180241	2.3728785	113.3188065
-2.742816	-8.544458	118.247833	-16.891403	13.874391	116.901375	44.51429	5.988857	123.093155	40.218266	44.49181	118.192482	42.366278	25.2403335	120.6428185	-76.149084	2.5084485	113.1599315
-3.483143	-8.331489	117.660568	-17.013828	14.089463	116.963814	44.470543	6.031009	122.786392	40.294353	44.656303	118.697563	42.382448	25.343656	120.7419775	-76.410104	2.83527	113.1856505
-4.614316	-7.844459	116.76078	-17.029707	14.37902	117.004417	44.340168	6.152166	122.32386	40.36554	44.888218	119.422028	42.352854	25.520192	120.872944	-76.412268	3.237848	113.13589
-5.383704	-7.45519	116.195122	-16.968784	14.527832	117.015007	44.238461	6.24782	122.047363	40.401901	45.022194	119.932159	42.320181	25.635007	120.989761	-76.257749	3.420657	113.040253
-6.251077	-7.054594	115.762161	-17.132374	14.755816	117.167572	44.128151	6.329412	121.825699	40.413261	45.149109	120.384201	42.270706	25.7392605	121.10495	-76.535454	3.7723715	113.230194
-7.072856	-6.618268	115.395569	-17.164103	14.899259	117.24305	44.00919	6.424318	121.611877	40.395691	45.236485	120.791603	42.2024405	25.8304015	121.20174	-76.5306465	3.9681165	113.28436
-7.886121	-6.200689	115.077293	-17.187824	15.065215	117.292473	43.878647	6.522361	121.416489	40.348942	45.314941	121.153305	42.1137945	25.918651	121.284897	-76.4894425	4.211779	113.300049
-8.72425	-5.821068	114.816521	-17.283772	15.21388	117.358818	43.769817	6.585556	121.270882	40.308887	45.375175	121.460022	42.039352	25.9803655	121.365452	-76.606896	4.4473945	113.352184
-9.547078	-5.51413	114.582611	-17.338226	15.341743	117.38813	43.713882	6.589925	121.183289	40.305798	45.368298	121.72142	42.00984	25.9791115	121.4523545	-76.686292	4.7043745	113.3239055
-10.8135	-5.202713	114.358643	-17.501888	15.437068	117.455254	43.670166	6.471382	121.059631	40.303806	45.22768	121.979462	41.986986	25.849531	121.5195465	-76.990762	5.024605	113.3909615
-11.625564	-5.083944	114.270912	-17.523211	15.369881	117.438316	43.643223	6.342811	120.928764	40.302586	45.058937	122.013199	41.9729045	25.700874	121.4709815	-77.0193265	5.038888	113.4056505
-12.438498	-5.036989	114.231728	-17.384819	15.172479	117.325356	43.627121	6.192648	120.795837	40.292412	44.85915	121.944641	41.9597665	25.525899	121.370239	-76.7294045	4.819059	113.280473
-13.260913	-5.075218	114.200737	-17.474594	15.050924	117.300568	43.642532	6.007012	120.682861	40.293015	44.650513	121.828972	41.9677735	25.3287625	121.2559165	-76.9169615	4.7730855	113.3452195
-14.091518	-5.141788	114.142418	-17.464172	14.869688	117.182755	43.663681	5.776031	120.594147	40.314396	44.40807	121.7211	41.9890385	25.0920505	121.1576235	-76.9173825	4.6473255	113.2078865
-14.928372	-5.260511	114.111038	-17.440937	14.669776	117.088493	43.693207	5.488446	120.548996	40.341476	44.112999	121.572914	42.0173415	24.8007225	121.060955	-76.8992155	4.5388295	113.116031
-15.776833	-5.427277	114.118668	-17.443098	14.444595	117.045258	43.71286	5.174741	120.47937	40.371056	43.804569	121.418091	42.041958	24.489655	120.9487305	-76.928154	4.399535	113.1417855
-17.04755	-5.746299	114.27224	-17.321161	14.068534	117.004333	43.7211	4.759582	120.444855	40.425816	43.348007	121.127304	42.073458	24.0537945	120.7860795	-76.71578	4.0832735	113.2225865
-17.944784	-5.966693	114.472198	-17.315575	13.872215	117.056885	43.722496	4.54254	120.434937	40.463245	43.095387	120.876122	42.0928705	23.8189635	120.6555295	-76.7240205	3.9254665	113.4582405
-18.81872	-6.179645	114.623222	-17.298418	13.710217	117.068115	43.735878	4.336113	120.407249	40.480022	42.861534	120.602646	42.10795	23.5988235	120.5049475	-76.704786	3.8216105	113.6312825
-19.702332	-6.415686	114.749718	-17.297245	13.566646	117.039421	43.758369	4.132274	120.392296	40.483421	42.65448	120.314667	42.120895	23.393377	120.3534815	-76.715385	3.739915	113.7253605
-20.593063	-6.639919	114.875809	-17.325386	13.405993	116.996368	43.75423	3.937816	120.392136	40.460304	42.445969	120.039818	42.107267	23.1918925	120.215977	-76.758039	3.6200935	113.776759
-21.496716	-6.850703	115.022362	-17.364716	13.215918	116.973206	43.727718	3.733776	120.399452	40.418713	42.232159	119.813324	42.0732155	22.9829675	120.106388	-76.8026475	3.4488685	113.840024
-22.429815	-7.0641	115.226913	-17.417116	13.011183	117.004753	43.704006	3.529974	120.450554	40.340237	42.023888	119.611465	42.0221215	22.776931	120.0310095	-76.8563535	3.245435	113.9784965
-23.802713	-7.300597	115.604401	-17.490398	12.715848	117.141739	43.633602	3.264368	120.547119	40.240963	41.726948	119.31292	41.9372825	22.495658	119.9300195	-76.9180785	2.936038	114.3534585
-24.733606	-7.412404	115.825096	-17.539063	12.534369	117.218521	43.58905	3.100428	120.630249	40.184551	41.551075	119.152344	41.8868005	22.3257515	119.8912965	-76.9649265	2.7429865	114.5457455
-25.603315	-7.425662	115.999199	-17.578608	12.354055	117.265488	43.571644	2.925885	120.701149	40.12569	41.375072	118.979897	41.848667	22.1504785	119.840523	-77.005883	2.5576315	114.690453
-26.509407	-7.411893	116.122948	-17.619442	12.168486	117.276558	43.54002	2.747381	120.710373	40.062721	41.213234	118.82811	41.8013705	21.9803075	119.7692415	-77.0402545	2.3566645	114.7838745
-27.430853	-7.364588	116.225067	-17.672235	11.975675	117.29277	43.459148	2.573589	120.672012	39.994576	41.04092	118.739532	41.726862	21.8072545	119.705772	-77.071332	2.1440955	114.879768
-28.299839	-7.259449	116.295151	-17.736013	11.768547	117.337761	43.36845	2.426448	120.678459	39.909683	40.875984	118.63707	41.6390665	21.651216	119.6577645	-77.1110925	1.885878	115.0177575
-29.170782	-7.126333	116.388115	-17.802385	11.586313	117.419853	43.263275	2.313186	120.679733	39.823734	40.751297	118.565704	41.5435045	21.5322415	119.6227185	-77.1482745	1.6403845	115.2169875
-30.369326	-6.749459	116.615021	-17.891291	11.380552	117.551086	43.124062	2.240113	120.694328	39.660683	40.657761	118.509544	41.3923725	21.448937	119.601936	-77.1749545	1.312167	115.500236
-31.16198	-6.405643	116.773453	-17.95904	11.296377	117.640701	43.067665	2.205161	120.764542	39.547894	40.63829	118.503357	41.3077795	21.4217255	119.6339495	-77.2258595	1.1710285	115.6474525
-31.922901	-6.001174	116.931961	-18.032192	11.214881	117.750237	43.017662	2.166131	120.835747	39.418118	40.602951	118.517372	41.21789	21.384541	119.6765595	-77.282274	1.045221	115.8239145
-32.657215	-5.587039	117.081108	-18.128819	11.100094	117.865837	42.932434	2.121717	120.869766	39.265411	40.551445	118.487404	41.0989225	21.336581	119.678585	-77.3565605	0.863607000000002	116.053089
-33.360104	-5.14004	117.218933	-18.248547	10.958977	117.960266	42.782276	2.059561	120.864548	39.109856	40.487389	118.436554	40.946066	21.273475	119.650551	-77.44316	0.644479	116.269981
-33.994362	-4.619604	117.355179	-18.368822	10.778367	118.024429	42.622547	1.972388	120.824501	38.934593	40.414803	118.397964	40.77857	21.1935955	119.6112325	-77.516214	0.363138499999998	116.4376255
-34.646942	-4.09362	117.417503	-18.527618	10.59172	118.077042	42.457096	1.833255	120.796844	38.726326	40.327366	118.369804	40.591711	21.0803105	119.583324	-77.646947	0.103129500000001	116.57076
-35.564495	-3.257622	117.43692	-18.793798	10.259058	118.128632	42.221336	1.599036	120.797371	38.370483	40.207478	118.389824	40.2959095	20.903257	119.5935975	-77.8835055	-0.385141000000001	116.6636665
-36.190212	-2.694789	117.393669	-18.979258	10.030855	118.162987	42.057076	1.458815	120.804832	38.139622	40.132832	118.468834	40.098349	20.7958235	119.636833	-78.056865	-0.734113499999999	116.689141
-36.679729	-2.072685	117.382919	-19.159286	9.823736	118.189552	41.886208	1.376332	120.84436	37.928238	40.065426	118.552902	39.907223	20.720879	119.698631	-78.225795	-1.073407	116.680473
-37.169342	-1.383925	117.351387	-19.32436	9.687595	118.212173	41.725597	1.339414	120.875099	37.724983	40.036728	118.617073	39.72529	20.688071	119.746086	-78.37401	-1.312881	116.67826
-37.623196	-0.674841	117.332817	-19.475683	9.613709	118.20166	41.553844	1.358139	120.894478	37.535686	40.036102	118.635109	39.544765	20.6971205	119.7647935	-78.496131	-1.4697025	116.6385265
-38.028957	0.069208	117.295906	-19.611479	9.583646	118.176743	41.435959	1.396089	120.898399	37.373035	40.064594	118.607315	39.404497	20.7303415	119.752857	-78.627455	-1.5630495	116.600629
-38.436996	0.842397	117.223358	-19.725605	9.620256	118.131935	41.350166	1.457499	120.914886	37.23114	40.123158	118.581924	39.290653	20.7903285	119.748405	-78.741863	-1.5498165	116.515465
-38.859379	2.102297	117.161247	-19.864594	9.70206	118.078102	41.239017	1.578351	120.96003	37.047367	40.240128	118.535141	39.143192	20.9092395	119.7475855	-78.87238	-1.5051195	116.4086185
-39.134007	2.972841	117.12117	-19.942274	9.745116	118.048523	41.164955	1.657523	120.967842	36.940502	40.317924	118.524918	39.0527285	20.9877235	119.74638	-78.9372765	-1.4974915	116.350666
-39.37928	3.868014	117.072235	-20.039875	9.786649	118.038834	41.068314	1.716608	120.980957	36.840824	40.38567	118.537605	38.954569	21.051139	119.759281	-79.034319	-1.477841	116.318387
-39.629105	4.768419	117.040428	-20.121496	9.810163	118.038071	40.968044	1.756624	120.979187	36.74855	40.42997	118.584656	38.858297	21.093297	119.7819215	-79.101289	-1.472971	116.2942205
-39.85574	5.655077	117.000404	-20.205044	9.84021	118.056313	40.871456	1.772617	121.003914	36.685921	40.454842	118.688438	38.7786885	21.1137295	119.846176	-79.1887765	-1.4333095	116.26645
-39.97789	6.632806	117.002426	-20.273104	9.869201	118.093918	40.776829	1.774586	121.047035	36.640778	40.476887	118.842232	38.7088035	21.1257365	119.9446335	-79.2550115	-1.3873345	116.2432025
-40.137203	7.613937	117.049828	-20.348976	9.898138	118.150223	40.678722	1.794089	121.077576	36.59753	40.507202	119.011726	38.638126	21.1506455	120.044651	-79.336078	-1.3543695	116.255795
-40.314568	9.07788	117.167473	-20.436651	9.939687	118.274628	40.543854	1.854558	121.07576	36.514122	40.585102	119.253387	38.528988	21.21983	120.1645735	-79.40229	-1.340456	116.3846825
-40.436493	10.054016	117.256798	-20.471846	9.96847	118.349037	40.462852	1.93258	121.052811	36.460281	40.662941	119.404724	38.4615665	21.2977605	120.2287675	-79.4052585	-1.3608205	116.4693065
-40.441326	11.045366	117.374184	-20.532795	10.000012	118.425491	40.416096	2.009084	120.981789	36.418118	40.759476	119.528648	38.417107	21.38428	120.2552185	-79.482697	-1.384256	116.5957635
-40.468689	12.02849	117.481819	-20.566223	10.031919	118.468262	40.357414	2.093941	120.853653	36.350594	40.843166	119.58387	38.354004	21.4685535	120.2187615	-79.48645	-1.4047155	116.7177625
-40.477448	13.004049	117.589821	-20.607775	10.058748	118.472382	40.299381	2.172288	120.698524	36.277046	40.915443	119.592079	38.2882135	21.5438655	120.1453015	-79.5037635	-1.4263695	116.7994625
-40.44062	13.980142	117.619667	-20.658251	10.105332	118.469299	40.235157	2.266652	120.553253	36.194092	40.986156	119.574425	38.2146245	21.626404	120.063839	-79.5311265	-1.41574	116.874759
-40.37368	14.885323	117.641243	-20.71052	10.143602	118.455658	40.197784	2.335164	120.480301	36.119137	41.070671	119.557503	38.1584605	21.7029175	120.018902	-79.5795005	-1.4157135	116.892414
-40.160503	16.278471	117.626205	-20.814268	10.237655	118.425217	40.124878	2.50555	120.529747	35.993443	41.220192	119.565773	38.0591605	21.862871	120.04776	-79.6876965	-1.387561	116.802674
-39.999828	17.180899	117.588509	-20.874853	10.325524	118.414642	40.087849	2.617533	120.623375	35.903759	41.327511	119.588364	37.995804	21.972522	120.1058695	-79.74551	-1.321474	116.7234145
-39.810146	18.095671	117.516174	-20.93257	10.403434	118.404732	40.049355	2.722727	120.768593	35.828297	41.438087	119.61515	37.938826	22.080407	120.1918715	-79.803966	-1.273539	116.6175925
-39.611851	18.966681	117.435478	-21.004343	10.489282	118.402611	40.010147	2.819513	120.921852	35.748901	41.543858	119.643494	37.879524	22.1816855	120.282673	-79.88821	-1.2031215	116.522549
-39.165722	19.685148	117.33036	-21.044315	10.56289	118.434097	39.958988	2.912086	121.056808	35.687469	41.633213	119.665192	37.8232285	22.2726495	120.361	-79.9118585	-1.1468695	116.507194
-39.064648	20.634117	117.419281	-21.09169	10.639962	118.467422	39.922272	3.001857	121.186211	35.629105	41.721718	119.706642	37.7756885	22.3617875	120.4464265	-79.9590685	-1.0818635	116.4884175
-38.75161	21.47949	117.43499	-21.121859	10.71332	118.494034	39.882053	3.101758	121.310104	35.588589	41.813068	119.760765	37.735321	22.457413	120.5354345	-79.979039	-1.030773	116.4526335
-38.253323	22.71538	117.444801	-21.150047	10.853647	118.538475	39.834358	3.273698	121.452454	35.553123	41.967045	119.85965	37.6937405	22.6203715	120.656052	-79.9938345	-0.9130775	116.420898
