# Supplementary material for: How to jointly control a ball trajectory on a moving board: Methodological insights into Motor Learning and Rehabilitation
Source: PLoS One. 2025 Oct 15;20(10):e0334588. doi: 10.1371/journal.pone.0334588 (PMC12527165; doi:10.1371/journal.pone.0334588)
Supplement: S2 Data — (ZIP) [file pone.0334588.s002.zip › D11_012.csv]

Ball_X	Ball_Y	Ball_Z	BoardCentre_X	BoardCentre_Y	BoardCentre_Z	P1LeftHand_X	P1LeftHand_Y	P1LeftHand_Z	P1RightHand_X	P1RightHand_Y	P1RightHand_Z	P1MidHands_X	P1MidHands_Y	P1MidHands_Z	P2MidHands_X	P2MidHands_Y	P2MidHands_Z
-38.500591	-11.375126	118.843819	-21.326923	14.925014	119.011269	39.357452	2.446763	119.652138	34.606293	46.287518	117.718414	36.9818725	24.3671405	118.685276	-79.6357185	5.4828875	119.337262
-38.612926	-10.743098	118.593475	-21.424288	14.912623	119.053963	39.233704	2.404859	119.579971	34.586521	46.257362	118.056664	36.9101125	24.3311105	118.8183175	-79.7586885	5.4941355	119.2896085
-38.742847	-10.055841	118.33017	-21.517662	14.932416	119.095741	39.105747	2.387894	119.625687	34.582428	46.254261	118.374405	36.8440875	24.3210775	119.000046	-79.8794115	5.5437545	119.191436
-38.822224	-9.301784	118.067917	-21.611012	14.976372	119.132088	38.988503	2.417873	119.65152	34.568573	46.294048	118.699348	36.778538	24.3559605	119.175434	-80.000562	5.5967835	119.088742
-38.884102	-8.576182	117.874298	-21.698618	15.066015	119.149521	38.916241	2.4712	119.658073	34.540401	46.355053	119.031738	36.728321	24.4131265	119.3449055	-80.125557	5.7189035	118.9541365
-38.928627	-7.875417	117.73735	-21.779795	15.181141	119.151215	38.848171	2.56423	119.746826	34.501232	46.431931	119.294296	36.6747015	24.4980805	119.520561	-80.2342915	5.8642015	118.781869
-39.004089	-6.882735	117.709396	-21.886881	15.358191	119.197258	38.76268	2.705837	119.877747	34.419712	46.57732	119.486908	36.591196	24.6415785	119.6823275	-80.364958	6.0748035	118.7121885
-38.987766	-6.239689	117.854584	-21.954256	15.44338	119.279625	38.718414	2.78022	119.92289	34.363041	46.638088	119.545959	36.5407275	24.709154	119.7344245	-80.4492395	6.177606	118.8248255
-38.963291	-5.593421	118.036827	-21.987217	15.494699	119.384827	38.693913	2.834713	120.059059	34.322239	46.683929	119.5215	36.508076	24.759321	119.7902795	-80.48251	6.230077	118.9793745
-38.914917	-4.933409	118.204285	-21.988312	15.515333	119.497467	38.705872	2.858732	120.208344	34.324135	46.701645	119.531967	36.5150035	24.7801885	119.8701555	-80.4916275	6.2504775	119.1247785
-38.840843	-4.262673	118.354752	-21.984276	15.499759	119.579819	38.733829	2.849794	120.343994	34.330429	46.698891	119.541122	36.532129	24.7743425	119.942558	-80.500681	6.2251755	119.21708
-38.75951	-3.628551	118.484833	-21.994335	15.473172	119.616852	38.733006	2.826149	120.483398	34.327267	46.685402	119.503273	36.5301365	24.7557755	119.9933355	-80.5188065	6.1905685	119.2403685
-38.700184	-3.022591	118.508133	-22.003143	15.434252	119.604507	38.728077	2.799674	120.578217	34.319324	46.651001	119.457481	36.5237005	24.7253375	120.017849	-80.5299865	6.1431665	119.191165
-38.526894	-2.118468	118.476357	-22.01816	15.400384	119.536926	38.729538	2.772431	120.733467	34.310211	46.636024	119.419899	36.5198745	24.7042275	120.076683	-80.5561945	6.0965405	118.997169
-38.395084	-1.458964	118.417969	-22.025417	15.397125	119.480766	38.726734	2.773252	120.791771	34.312653	46.644016	119.416115	36.5196935	24.708634	120.103943	-80.5705275	6.085616	118.857589
-38.258705	-0.75217	118.267693	-22.005527	15.411446	119.384956	38.737499	2.7958	120.839584	34.341145	46.655064	119.442162	36.539322	24.725432	120.140873	-80.550376	6.09746	118.629039
-38.087524	-0.042097	117.999229	-21.955383	15.423368	119.221115	38.793392	2.804604	120.865021	34.43092	46.666519	119.531906	36.612156	24.7355615	120.1984635	-80.522922	6.1111745	118.2437665
-37.897522	0.661435	117.680672	-21.863598	15.444401	119.002983	38.853886	2.834431	120.903244	34.557678	46.693722	119.635757	36.705782	24.7640765	120.2695005	-80.432978	6.1247255	117.7364655
-37.729877	1.397103	117.263947	-21.728132	15.479872	118.768906	38.942139	2.865867	120.926155	34.714306	46.740494	119.820961	36.8282225	24.8031805	120.373558	-80.2844865	6.1565635	117.164254
-37.556793	2.09825	116.916367	-21.584888	15.539186	118.588997	39.046196	2.923879	121.008507	34.877457	46.801975	120.03791	36.9618265	24.862927	120.5232085	-80.1316025	6.215445	116.6547855
-37.125061	3.113962	116.54364	-21.146688	15.574031	118.340996	39.224224	3.058999	121.118095	35.158257	46.949856	120.450081	37.1912405	25.0044275	120.784088	-79.4846165	6.1436345	115.897904
-36.96069	3.877717	116.342804	-21.020329	15.716232	118.307671	39.357132	3.16197	121.191956	35.323814	47.053257	120.748123	37.340473	25.1076135	120.9700395	-79.381131	6.3248505	115.6453025
-36.771107	4.657758	116.146729	-20.910915	15.877056	118.294586	39.489445	3.28675	121.210503	35.489395	47.187717	121.002754	37.48942	25.2372335	121.1066285	-79.31125	6.5168785	115.4825435
-36.740486	5.443246	116.143242	-20.802265	16.046419	118.266144	39.596783	3.424029	121.232285	35.631821	47.324558	121.260414	37.614302	25.3742935	121.2463495	-79.218832	6.7185445	115.2859385
-36.747623	6.2576	116.050148	-20.703875	16.213848	118.220924	39.711765	3.547087	121.253899	35.777416	47.451206	121.458969	37.7445905	25.4991465	121.356434	-79.1523405	6.9285495	115.085414
-36.699337	6.950287	115.825783	-20.854805	16.522846	118.20015	39.815979	3.669667	121.259018	35.90361	47.589233	121.634972	37.8597945	25.62945	121.446995	-79.5694045	7.416242	114.953305
-36.676628	7.584074	115.569481	-20.764956	16.665323	118.02523	39.908199	3.771084	121.224449	36.033859	47.711956	121.763298	37.971029	25.74152	121.4938735	-79.500941	7.589126	114.5565865
-36.619778	8.496984	115.102959	-20.637386	16.904301	117.667862	40.046955	3.927618	121.105789	36.198082	47.892181	121.758095	38.1225185	25.9098995	121.431942	-79.3972905	7.8987025	113.903782
-36.646851	9.104534	114.761482	-20.518242	17.050615	117.380783	40.157597	4.033858	120.914841	36.331913	48.004234	121.739662	38.244755	26.019046	121.3272515	-79.281239	8.082184	113.4343145
-36.724407	9.69186	114.4021	-20.380854	17.190151	117.079781	40.299137	4.133183	120.735596	36.441544	48.101273	121.647415	38.3703405	26.117228	121.1915055	-79.1320485	8.263074	112.9680565
-36.812046	10.268044	114.083817	-20.248018	17.297428	116.790817	40.399399	4.266042	120.534088	36.567333	48.214783	121.499161	38.483366	26.2404125	121.0166245	-78.979402	8.3544435	112.5650095
-36.933441	10.843136	113.799438	-20.108328	17.406479	116.533493	40.527702	4.391169	120.287872	36.68856	48.323853	121.344948	38.608131	26.357511	120.81641	-78.824787	8.455447	112.250576
-37.105377	11.331848	113.621071	-19.965883	17.511833	116.32576	40.660122	4.520148	120.085548	36.794109	48.448196	121.15834	38.7271155	26.484172	120.621944	-78.6588815	8.539494	112.029576
-37.338951	11.771207	113.490044	-19.847511	17.609793	116.204796	40.774288	4.675757	119.907501	36.86684	48.583088	120.958153	38.820564	26.6294225	120.432827	-78.515586	8.5901635	111.976765
-37.728905	12.356582	113.43856	-19.698263	17.733763	116.105522	40.92717	4.848359	119.668243	36.974361	48.738461	120.682922	38.9507655	26.79341	120.1755825	-78.3472915	8.674116	112.0354615
-38.022671	12.727232	113.467201	-19.618645	17.807487	116.097961	40.998974	4.919498	119.525269	37.025646	48.836418	120.431885	39.01231	26.877958	119.978577	-78.2496	8.737016	112.217345
-38.398136	13.091722	113.58429	-19.577383	17.892338	116.125854	41.044556	4.964583	119.288849	37.039429	48.925804	119.988075	39.0419925	26.9451935	119.638462	-78.1967585	8.8394825	112.613246
-38.842876	13.461283	113.779518	-19.55727	17.977688	116.174141	41.033916	4.977813	118.888199	37.005157	49.022388	119.31356	39.0195365	27.0001005	119.1008795	-78.1340765	8.9552755	113.2474025
-39.344112	13.841011	114.075157	-19.550955	18.056377	116.221176	40.93544	4.959578	118.323517	36.944511	49.067589	118.451897	38.9399755	27.0135835	118.387707	-78.0418855	9.0991705	114.054645
-39.862526	14.222981	114.42318	-19.511236	18.071642	116.262833	40.842579	4.87839	117.800667	36.892967	49.057735	117.534271	38.867773	26.9680625	117.667469	-77.890245	9.1752215	114.858197
-40.355579	14.570518	114.863159	-19.460218	18.045662	116.395203	40.760723	4.742222	117.309799	36.86562	48.98711	116.751312	38.8131715	26.864666	117.0305555	-77.7336075	9.226658	115.7598505
-41.082199	15.059681	115.499321	-19.336287	17.919012	116.714302	40.740265	4.545461	116.930977	36.90852	48.825081	115.930496	38.8243925	26.685271	116.4307365	-77.4969665	9.152753	116.9978675
-41.512344	15.422639	115.869652	-19.242714	17.831257	116.934792	40.761749	4.427631	116.892776	36.952175	48.691666	115.696457	38.856962	26.5596485	116.2946165	-77.34239	9.1028655	117.5749675
-41.947506	15.835198	116.109871	-19.196926	17.748322	117.124214	40.808464	4.333656	117.030823	36.999207	48.588692	115.610214	38.9038355	26.461174	116.3205185	-77.2976875	9.03547	117.9279095
-42.393867	16.278166	116.264175	-19.181572	17.6882	117.279968	40.835346	4.269159	117.20929	37.022202	48.497166	115.654182	38.928774	26.3831625	116.431736	-77.291918	8.9932375	118.1282
-42.800953	16.818134	116.404877	-19.209566	17.658237	117.432365	40.829655	4.246092	117.41272	37.033688	48.443897	115.747322	38.9316715	26.3449945	116.580021	-77.3508035	8.9714795	118.284709
-43.192558	17.317217	116.588547	-19.246546	17.654531	117.611778	40.815224	4.228383	117.646095	37.010601	48.419853	115.81955	38.9129125	26.324118	116.7328225	-77.4060045	8.984944	118.4907335
-43.600266	17.867752	116.696907	-19.291079	17.651367	117.792847	40.806072	4.204353	117.832962	36.985039	48.397385	115.90593	38.8955555	26.300869	116.869446	-77.4777135	9.001865	118.716248
-44.026096	18.721888	116.818428	-19.2981	17.601507	117.973793	40.828266	4.167494	118.088318	37.007435	48.361679	116.113411	38.9178505	26.2645865	117.1008645	-77.5140505	8.9384275	118.8467215
-44.286854	19.364481	116.812004	-19.272469	17.57781	118.044579	40.896317	4.12723	118.232437	37.07299	48.343174	116.249275	38.9846535	26.235202	117.240856	-77.5295915	8.920418	118.848302
-44.536148	20.095972	116.76059	-19.24176	17.550743	118.076683	40.942429	4.089685	118.283653	37.136013	48.315166	116.433861	39.039221	26.2024255	117.358757	-77.522741	8.8990605	118.794609
-44.760178	20.835218	116.792526	-19.213827	17.525755	118.079552	40.962879	4.066701	118.253494	37.185024	48.302761	116.533539	39.0739515	26.184731	117.3935165	-77.5016055	8.866779	118.7655875
-44.945728	21.605106	116.778709	-19.192028	17.525234	118.053177	40.9627	4.081	118.127373	37.205742	48.334469	116.594467	39.084221	26.2077345	117.36092	-77.468277	8.8427335	118.745434
-45.128994	22.366011	116.798607	-19.183466	17.565689	118.021034	40.950985	4.118314	117.923058	37.19035	48.395954	116.608406	39.0706675	26.257134	117.265732	-77.4375995	8.874244	118.776336
-45.238316	23.184021	116.897812	-19.193985	17.642706	118.00473	40.897278	4.209135	117.752052	37.158905	48.483566	116.574623	39.0280915	26.3463505	117.1633375	-77.4160615	8.9390615	118.8461225
-45.367775	24.547424	117.106453	-19.223133	17.792862	118.129433	40.836098	4.370899	117.598747	37.11692	48.615791	116.621056	38.976509	26.493345	117.1099015	-77.422775	9.092379	119.1489645
-45.449738	25.433928	117.370987	-19.249092	17.878746	118.300461	40.837219	4.450591	117.623123	37.10891	48.688313	116.7547	38.9730645	26.569452	117.1889115	-77.4712485	9.18804	119.4120105
-45.457489	26.327206	117.614021	-19.257307	17.933958	118.495193	40.840038	4.522447	117.699814	37.100266	48.74894	116.902199	38.970152	26.6356935	117.3010065	-77.484766	9.2322225	119.6893795
-45.478905	27.176205	117.855095	-19.280859	17.969738	118.69265	40.81995	4.580432	117.797348	37.074444	48.782303	117.082916	38.947197	26.6813675	117.440132	-77.508915	9.2581085	119.945168
-45.40461	28.042421	118.123604	-19.307903	18.001038	118.895355	40.802315	4.624394	117.961502	37.075253	48.801338	117.28743	38.938784	26.712866	117.624466	-77.55459	9.28921	120.166244
-45.301689	28.970972	118.302788	-19.329899	18.015633	119.084167	40.79327	4.662136	118.18969	37.100937	48.818775	117.61142	38.9471035	26.7404555	117.900555	-77.6069015	9.2908105	120.267779
-45.179451	29.844412	118.489967	-19.345737	18.037329	119.257828	40.803341	4.719895	118.501724	37.136654	48.842419	118.042435	38.9699975	26.781157	118.2720795	-77.6614715	9.293501	120.2435765
-44.937325	31.17687	118.71463	-19.352922	18.104952	119.475388	40.834732	4.893144	119.005035	37.193047	48.909916	118.823685	39.0138895	26.90153	118.91436	-77.7197335	9.308374	120.036416
-44.747223	32.008213	118.924141	-19.380634	18.181866	119.637314	40.855568	5.027745	119.335007	37.202255	48.987434	119.417358	39.0289115	27.0075895	119.3761825	-77.7901795	9.3561425	119.8984455
-44.475552	32.885227	119.176308	-19.412212	18.249966	119.828903	40.8829	5.187624	119.699898	37.222786	49.08234	120.038498	39.052843	27.134982	119.869198	-77.877267	9.36495	119.788608
-44.230888	33.720013	119.493141	-19.455307	18.354761	120.074356	40.906143	5.338933	120.000031	37.22543	49.168259	120.692108	39.0657865	27.253596	120.3460695	-77.9764005	9.455926	119.8026425
-43.935726	34.514732	119.878296	-19.524025	18.431545	120.32106	40.89397	5.447889	120.254097	37.196808	49.233719	121.253372	39.045389	27.340804	120.7537345	-78.093439	9.522286	119.8883855
-43.648281	35.280373	120.21698	-19.60054	18.482494	120.542465	40.864899	5.533689	120.416351	37.151798	49.298183	121.668175	39.0083485	27.415936	121.042263	-78.2094285	9.549052	120.042667
-43.395718	35.926914	120.546532	-19.686983	18.530048	120.69783	40.821941	5.626154	120.446625	37.082108	49.372093	122.01474	38.9520245	27.4991235	121.2306825	-78.3259905	9.5609725	120.1649775
-42.874493	36.850235	120.912132	-19.777054	18.577652	120.827209	40.779152	5.734283	120.466721	36.986233	49.486275	122.361664	38.8826925	27.610279	121.4141925	-78.4368005	9.545025	120.2402255
-42.529919	37.401539	121.070374	-19.825743	18.611902	120.864906	40.750774	5.797182	120.475983	36.933735	49.545082	122.501122	38.8422545	27.671132	121.4885525	-78.4937405	9.552672	120.2412595
-42.166306	37.884502	121.220413	-19.862917	18.63195	120.893822	40.711197	5.828256	120.451698	36.893013	49.564274	122.582794	38.802105	27.696265	121.517246	-78.527939	9.567635	120.270398
-41.723446	38.312088	121.334061	-19.91823	18.630543	120.947838	40.667675	5.834875	120.438126	36.840508	49.563263	122.601128	38.7540915	27.699069	121.519627	-78.5905515	9.562017	120.376049
-41.363758	38.652733	121.442841	-19.935968	18.620529	121.017563	40.633183	5.815774	120.476379	36.799408	49.554211	122.589981	38.7162955	27.6849925	121.53318	-78.5882315	9.5560655	120.501946
-40.97784	38.875744	121.55191	-19.954369	18.591066	121.126045	40.617474	5.770858	120.532356	36.787205	49.507496	122.615181	38.7023395	27.639177	121.5737685	-78.6110775	9.542955	120.6783215
-40.580803	39.016293	121.687683	-19.970236	18.545042	121.265778	40.604424	5.697085	120.62471	36.773293	49.44286	122.635963	38.6888585	27.5699725	121.6303365	-78.6293305	9.5201115	120.9012195
-39.917484	39.115677	121.884216	-19.988726	18.425106	121.495369	40.585022	5.574399	120.800575	36.755428	49.317318	122.641144	38.670225	27.4458585	121.7208595	-78.647677	9.4043535	121.2698785
-39.473564	39.103603	121.98381	-19.991896	18.315687	121.633934	40.591877	5.464982	120.917847	36.741913	49.212254	122.692856	38.666895	27.338618	121.8053515	-78.650687	9.292756	121.4625165
-38.960278	39.027126	122.075989	-19.997406	18.198589	121.760651	40.599068	5.326951	121.087387	36.755447	49.085487	122.736046	38.6772575	27.206219	121.9117165	-78.6720695	9.190959	121.6095855
-38.415947	38.891953	122.127319	-19.983393	18.075024	121.884048	40.616592	5.191407	121.299446	36.772697	48.956345	122.778297	38.6946445	27.073876	122.0388715	-78.6614305	9.076172	121.7292245
-37.941948	38.723392	122.226845	-19.981312	17.934103	122.02063	40.64603	5.050349	121.532585	36.781071	48.809155	122.802971	38.7135505	26.929752	122.167778	-78.6761745	8.938454	121.873482
-37.511845	38.487606	122.292648	-19.992094	17.799231	122.181679	40.656887	4.926548	121.769203	36.768063	48.679737	122.825111	38.712475	26.8031425	122.297157	-78.696663	8.7953195	122.066201
-37.103111	38.217621	122.313416	-20.0082	17.646177	122.348145	40.660973	4.816447	122.02829	36.728241	48.562439	122.74765	38.694607	26.689443	122.38797	-78.711007	8.60291100000001	122.30832
-36.50602	37.722469	122.273087	-20.049732	17.449858	122.576355	40.670013	4.64708	122.346809	36.649544	48.397655	122.636208	38.6597785	26.5223675	122.4915085	-78.7592425	8.3773485	122.6612015
-36.121006	37.353146	122.230705	-20.093584	17.324133	122.700676	40.662209	4.517774	122.537354	36.590378	48.275616	122.52681	38.6262935	26.396695	122.532082	-78.8134615	8.251571	122.86927
-35.721542	36.931984	122.151062	-20.114914	17.181038	122.798286	40.645668	4.381029	122.726372	36.550674	48.146755	122.397903	38.598171	26.263892	122.5621375	-78.827999	8.098184	123.0344345
-35.250683	36.495674	122.049454	-20.135305	17.044397	122.85247	40.645115	4.232234	122.876297	36.530727	47.990993	122.288551	38.587921	26.1116135	122.582424	-78.858531	7.9771805	123.122516
-34.832661	36.052658	121.927872	-20.13903	16.881712	122.878006	40.637383	4.071392	123.033615	36.51395	47.834244	122.171631	38.5756665	25.952818	122.602623	-78.8537265	7.810606	123.153389
-34.487896	35.624706	121.857346	-20.15575	16.707752	122.870171	40.6297	3.905829	123.153534	36.476646	47.659676	122.070648	38.553173	25.7827525	122.612091	-78.864673	7.6327515	123.128251
-34.098286	35.183582	121.766708	-20.178499	16.515034	122.847488	40.617813	3.722315	123.246445	36.438995	47.471867	121.964691	38.528404	25.597091	122.605568	-78.885402	7.432977	123.089408
-33.579453	34.497955	121.621964	-20.220917	16.203127	122.832596	40.583519	3.419913	123.424324	36.394337	47.172436	121.817459	38.488928	25.2961745	122.6208915	-78.930762	7.1100795	123.0443005
-33.273548	34.058903	121.55571	-20.236242	16.000614	122.856995	40.579468	3.206931	123.532394	36.375416	46.955975	121.784294	38.477442	25.081453	122.658344	-78.949926	6.919775	123.055646
-32.986916	33.627453	121.509384	-20.23172	15.821606	122.887894	40.588474	2.99566	123.70739	36.373848	46.750347	121.7724	38.481161	24.8730035	122.739895	-78.944601	6.7702085	123.035893
-32.69688	33.203232	121.461594	-20.224884	15.651256	122.91198	40.60788	2.809315	123.888184	36.405563	46.562218	121.80027	38.5067215	24.6857665	122.844227	-78.9564895	6.6167455	122.979733
-32.407349	32.769348	121.371437	-20.21843	15.500057	122.91864	40.633999	2.612314	124.047829	36.428307	46.378281	121.86248	38.531153	24.4952975	122.9551545	-78.968013	6.5048165	122.8821255
-32.098347	32.356441	121.305977	-20.230885	15.361156	122.913696	40.642864	2.413824	124.17688	36.455582	46.193272	121.888351	38.549223	24.303548	123.0326155	-79.010993	6.418764	122.7947765
-31.804571	31.934923	121.27459	-20.236441	15.201707	122.920395	40.607117	2.218072	124.252296	36.473953	46.007889	121.901466	38.540535	24.1129805	123.076881	-79.013417	6.2904335	122.763909
-31.482849	31.37517	121.302223	-20.248297	14.945155	122.950325	40.603397	1.888025	124.297104	36.502144	45.687035	121.948685	38.5527705	23.78753	123.1228945	-79.0493645	6.10278	122.7777555
-31.298584	31.054571	121.359779	-20.237537	14.759736	122.967934	40.629265	1.678144	124.319351	36.522614	45.495411	121.992157	38.5759395	23.5867775	123.155754	-79.0510135	5.9326945	122.780114
-31.123171	30.776783	121.400795	-20.226471	14.582623	122.97052	40.629486	1.490725	124.347046	36.554234	45.319221	122.01902	38.59186	23.404973	123.183033	-79.044802	5.760273	122.758007
-30.970591	30.561039	121.403442	-20.230162	14.418596	122.961533	40.62273	1.319831	124.354469	36.556385	45.14732	122.0047	38.5895575	23.2335755	123.1795845	-79.0498815	5.6036165	122.7434815
-30.851755	30.365435	121.355911	-20.239683	14.29213	122.938606	40.604603	1.176883	124.368355	36.551918	44.981644	121.933556	38.5782605	23.0792635	123.1509555	-79.0576265	5.5049965	122.7262565
-30.772892	30.220604	121.283134	-20.249662	14.155722	122.911743	40.585361	1.01205	124.416031	36.547474	44.80888	121.848526	38.5664175	22.910465	123.1322785	-79.0657415	5.400979	122.6912075
-30.746338	30.104733	121.195709	-20.254349	14.010921	122.880539	40.585365	0.845508	124.464165	36.547203	44.637684	121.766708	38.566284	22.741596	123.1154365	-79.074982	5.280246	122.6456415
-30.821032	29.988199	121.053886	-20.279186	13.759645	122.821442	40.585361	0.60076	124.506882	36.51667	44.395985	121.629478	38.5510155	22.4983725	123.06818	-79.1093875	5.0209175	122.574704
-30.915283	29.951546	120.967712	-20.297403	13.580838	122.771278	40.572189	0.454435	124.467155	36.484081	44.243427	121.522499	38.528135	22.348931	122.994827	-79.122941	4.812745	122.547729
-31.032341	29.962328	120.851875	-20.336542	13.420041	122.6959	40.544411	0.297024	124.36055	36.449619	44.093182	121.393227	38.497015	22.195103	122.8768885	-79.170099	4.644979	122.5149115
-31.230223	30.020853	120.732452	-20.371241	13.258198	122.590683	40.524307	0.130827	124.188721	36.403683	43.943123	121.233643	38.463995	22.036975	122.711182	-79.206477	4.479421	122.470184
-31.412777	30.123436	120.589272	-20.4114	13.10631	122.476578	40.491146	0.016167	123.990234	36.34407	43.83675	121.087471	38.417608	21.9264585	122.5388525	-79.240408	4.2861615	122.4143035
-31.638865	30.302227	120.484413	-20.458086	12.974989	122.347679	40.445663	-0.058059	123.771179	36.280083	43.753201	120.97541	38.362873	21.847571	122.3732945	-79.279045	4.102407	122.3220635
-31.896374	30.49511	120.431587	-20.478556	12.850024	122.227989	40.443977	-0.15842	123.481331	36.195965	43.688736	120.867195	38.319971	21.765158	122.174263	-79.277083	3.93489	122.281715
-32.352455	30.837139	120.423187	-20.581015	12.679667	122.055077	40.32341	-0.225522	122.761742	35.991295	43.637684	120.503708	38.1573525	21.706081	121.632725	-79.3193825	3.653253	122.477429
-32.677986	31.077629	120.420776	-20.665146	12.583849	121.852943	40.173008	-0.262803	122.004234	35.787956	43.647041	120.072662	37.980482	21.692119	121.038448	-79.310774	3.475579	122.667438
-32.984219	31.319979	120.380638	-20.752401	12.506996	121.574677	39.992359	-0.288997	121.08886	35.551174	43.674789	119.536484	37.7717665	21.692896	120.312672	-79.2765685	3.321096	122.836682
-33.292953	31.562498	120.354393	-20.835556	12.445621	121.26696	39.77383	-0.236875	120.116386	35.297382	43.735645	118.878647	37.535606	21.749385	119.4975165	-79.206718	3.141857	123.0364035
-33.593433	31.817028	120.362579	-20.878353	12.422551	120.977463	39.563709	-0.127192	119.144073	35.055325	43.854797	118.207565	37.309517	21.8638025	118.675819	-79.066223	2.9812995	123.279107
-33.892216	32.048454	120.466553	-20.893307	12.422495	120.784203	39.393677	0.032864	118.219887	34.832462	43.995686	117.665825	37.1130695	22.014275	117.942856	-78.8996835	2.830715	123.62555
-34.177422	32.290615	120.660606	-20.8715	12.440255	120.659981	39.313107	0.234238	117.562508	34.643547	44.17815	117.280106	36.978327	22.206194	117.421307	-78.721327	2.674316	123.898655
-34.530003	32.638145	120.885399	-20.788012	12.476164	120.561005	39.346207	0.610599	116.982719	34.504761	44.46875	117.20327	36.925484	22.5396745	117.0929945	-78.501508	2.4126535	124.0290155
-34.718842	32.871754	120.957031	-20.748077	12.505899	120.526184	39.442368	0.821087	116.919769	34.474281	44.65501	117.342522	36.9583245	22.7380485	117.1311455	-78.4544785	2.2737495	123.9212225
-34.863464	33.113964	121.014465	-20.707989	12.561698	120.513748	39.540352	0.996585	117.011795	34.465397	44.819824	117.542877	37.0028745	22.9082045	117.277336	-78.4188525	2.2151915	123.75016
-35.016186	33.338089	121.089111	-20.703943	12.589823	120.537552	39.61779	1.121789	117.14679	34.444832	44.9533	117.720833	37.031311	23.0375445	117.4338115	-78.439197	2.1421015	123.6412925
-35.066109	33.498894	121.048782	-20.712734	12.607358	120.574127	39.649174	1.22993	117.347099	34.4063	45.054993	117.820915	37.027737	23.1424615	117.584007	-78.453205	2.0722545	123.564247
-35.133724	33.639603	121.026352	-20.721603	12.598027	120.613823	39.694183	1.296488	117.505966	34.368828	45.115692	117.885841	37.0315055	23.20609	117.6959035	-78.4747115	1.989964	123.5317425
-35.147968	33.717876	120.990944	-20.718355	12.570979	120.655045	39.757557	1.319332	117.686295	34.358318	45.141373	117.940094	37.0579375	23.2303525	117.8131945	-78.4946475	1.9116055	123.4968955
-35.120937	33.6987	120.916451	-20.682688	12.433599	120.716965	39.852543	1.306218	117.945274	34.364323	45.136185	117.955627	37.108433	23.2212015	117.9504505	-78.473809	1.6459965	123.4834795
-35.05373	33.604031	120.910385	-20.679356	12.33569	120.773827	39.896404	1.277944	118.020012	34.350788	45.106621	117.948364	37.123596	23.1922825	117.984188	-78.482308	1.4790975	123.563466
-34.977783	33.429993	120.90374	-20.660738	12.237157	120.821571	39.927135	1.243868	118.083824	34.325962	45.078678	117.903748	37.1265485	23.161273	117.993786	-78.4480245	1.313041	123.649356
-34.894039	33.178356	120.890808	-20.647333	12.157112	120.864281	39.949753	1.235291	118.135223	34.301865	45.066322	117.852547	37.125809	23.1508065	117.993885	-78.420475	1.1634175	123.734677
-34.802692	32.906975	120.878731	-20.625713	12.106647	120.875259	39.976307	1.237835	118.161133	34.283154	45.061882	117.83609	37.1297305	23.1498585	117.9986115	-78.3811565	1.0634355	123.7519065
-34.699883	32.616497	120.859055	-20.619457	12.089143	120.874825	39.972084	1.24272	118.155502	34.273552	45.066452	117.782654	37.122818	23.154586	117.969078	-78.361732	1.0237	123.780572
-34.576962	32.306976	120.834557	-20.622965	12.082938	120.863495	39.957367	1.251955	118.133759	34.238743	45.075691	117.676392	37.098055	23.163823	117.9050755	-78.343985	1.002053	123.8219145
-34.379517	31.865892	120.794083	-20.624863	12.089403	120.832672	39.947979	1.270164	118.180702	34.199688	45.083649	117.501556	37.0738335	23.1769065	117.841129	-78.3235595	1.0018995	123.824215
-34.190319	31.55703	120.748856	-20.621853	12.094428	120.830002	39.957932	1.284217	118.385872	34.187782	45.071457	117.306175	37.072857	23.177837	117.8460235	-78.316563	1.011019	123.8139805
-33.987255	31.249697	120.656502	-20.619192	12.084076	120.864311	39.965382	1.260327	118.708458	34.18977	45.003178	117.125854	37.077576	23.1317525	117.917156	-78.31596	1.0363995	123.811466
-33.751591	30.964092	120.507362	-20.629524	12.058602	120.948624	39.949863	1.210714	119.086502	34.216244	44.90694	117.023102	37.0830535	23.058827	118.054802	-78.3421015	1.058377	123.842446
-33.505856	30.666971	120.347473	-20.655079	12.021147	121.088661	39.951496	1.16123	119.498695	34.212593	44.819321	116.906868	37.0820445	22.9902755	118.2027815	-78.3922025	1.0520185	123.9745405
-33.287521	30.387011	120.201599	-20.690098	11.971178	121.227776	39.968811	1.112859	119.93116	34.164948	44.732708	116.786018	37.0668795	22.9227835	118.358589	-78.4470755	1.0195725	124.096963
-33.057602	30.132347	120.061096	-20.716427	11.898533	121.370888	40.004478	1.06491	120.339546	34.116764	44.638786	116.731178	37.060621	22.851848	118.535362	-78.493475	0.945218000000001	124.206414
-32.671223	29.762161	119.930199	-20.734884	11.733198	121.557442	40.104694	0.971086	120.874893	34.065311	44.504601	116.718933	37.0850025	22.7378435	118.796913	-78.5547705	0.728552499999999	124.317971
-32.381935	29.533777	119.906937	-20.737122	11.610771	121.653595	40.122719	0.886718	121.098961	34.061497	44.408424	116.754219	37.092108	22.647571	118.92659	-78.566352	0.573971	124.3806
-32.039867	29.340368	119.918266	-20.762564	11.508464	121.717346	40.109085	0.794761	121.185745	34.062687	44.324036	116.773621	37.085886	22.5593985	118.979683	-78.611014	0.4575295	124.455009
-31.682804	29.206804	119.923401	-20.799316	11.429023	121.731674	40.071968	0.708266	121.166183	34.036091	44.248104	116.72422	37.0540295	22.478185	118.9452015	-78.6526615	0.379861000000002	124.5181465
-31.256268	29.121876	119.927193	-20.819056	11.399489	121.70256	40.028259	0.70231	121.067253	34.002716	44.242149	116.693649	37.0154875	22.4722295	118.880451	-78.6535995	0.326748500000004	124.524669
-30.758821	29.072798	119.925163	-20.837011	11.420677	121.649727	40.005726	0.743612	120.948982	33.984062	44.304886	116.755203	36.994894	22.524249	118.8520925	-78.668916	0.317104999999998	124.4473615
-30.320518	29.115231	119.939651	-20.831711	11.49639	121.577324	39.998299	0.859574	120.896675	33.974171	44.426529	116.845497	36.986235	22.6430515	118.871086	-78.649657	0.349728499999998	124.283562
-29.685635	29.246422	119.965553	-20.876812	11.686184	121.516144	39.953442	1.092266	120.834961	33.930428	44.66293	116.959152	36.941935	22.877598	118.8970565	-78.695559	0.494769999999999	124.1352315
-29.251072	29.392874	119.964691	-20.942474	11.833938	121.478363	39.884411	1.245405	120.757935	33.872711	44.832401	117.017052	36.878561	23.038903	118.8874935	-78.763509	0.628973000000002	124.0692325
-28.820301	29.574812	119.981781	-21.00576	11.989228	121.468819	39.80175	1.391959	120.697784	33.810513	44.990803	117.04512	36.8061315	23.191381	118.871452	-78.8176515	0.787075000000002	124.066186
-28.329462	29.733938	120.010674	-21.060513	12.136955	121.466064	39.755066	1.517259	120.648888	33.766533	45.12846	117.104271	36.7607995	23.3228595	118.8765795	-78.8818255	0.951050500000001	124.0555485
-27.810877	29.915501	119.98658	-21.120977	12.259993	121.462265	39.708103	1.627187	120.62751	33.723701	45.244118	117.149124	36.715902	23.4356525	118.888317	-78.957856	1.0843335	124.036213
-27.268246	30.116108	119.959976	-21.162886	12.369837	121.454193	39.641369	1.73383	120.648071	33.672646	45.342003	117.110741	36.6570075	23.5379165	118.879406	-78.9827795	1.2017575	124.02898
-26.591269	30.323597	119.926689	-21.207218	12.458476	121.451462	39.592613	1.828026	120.667198	33.61805	45.426537	117.058884	36.6053315	23.6272815	118.863041	-79.0197675	1.2896705	124.039883
-25.699165	30.682901	119.801247	-21.230143	12.606615	121.458611	39.577122	1.96773	120.812332	33.595016	45.544632	116.984604	36.586069	23.756181	118.898468	-79.046355	1.457049	124.018754
-25.082424	30.949339	119.702744	-21.231842	12.681699	121.477715	39.584438	2.031911	120.952843	33.605602	45.60593	116.949066	36.59502	23.8189205	118.9509545	-79.058704	1.5444775	124.0044755
-24.395866	31.221889	119.650711	-21.242928	12.754462	121.529022	39.596596	2.069614	121.093521	33.613644	45.636879	116.938545	36.60512	23.8532465	119.016033	-79.090976	1.6556775	124.042011
-23.695934	31.532959	119.615196	-21.24987	12.794167	121.597923	39.593105	2.106799	121.207382	33.6213	45.667179	116.976784	36.6072025	23.886989	119.092083	-79.1069425	1.701345	124.103763
-22.980291	31.883493	119.623055	-21.2638	12.819401	121.672455	39.58746	2.141456	121.290443	33.641376	45.703075	117.073288	36.614418	23.9222655	119.1818655	-79.142018	1.7165365	124.1630445
-22.111286	32.291756	119.699005	-21.271683	12.845614	121.737846	39.574612	2.154989	121.298508	33.701088	45.761402	117.324997	36.63785	23.9581955	119.3117525	-79.181216	1.7330325	124.1639395
-21.390696	32.74572	119.840988	-21.26738	12.863005	121.784142	39.583145	2.148786	121.251907	33.811714	45.816757	117.751869	36.6974295	23.9827715	119.501888	-79.2321895	1.7432385	124.066396
-20.11227	33.414452	120.295059	-21.245979	12.92662	121.830582	39.596169	2.187754	121.20845	33.985043	45.940907	118.556358	36.790606	24.0643305	119.882404	-79.282564	1.7889095	123.77876
-19.269413	33.910172	120.650993	-21.245745	12.991293	121.846283	39.588226	2.241714	121.103882	34.097626	46.051189	119.219849	36.842926	24.1464515	120.1618655	-79.334416	1.8361345	123.5307005
-18.265888	34.418961	121.124229	-21.230288	13.08389	121.840416	39.528053	2.360633	121.026955	34.208641	46.171982	119.901527	36.868347	24.2663075	120.464241	-79.328923	1.9014725	123.216591
-17.42174	34.923306	121.611023	-21.247499	13.217251	121.828636	39.491199	2.510961	120.937057	34.33617	46.319668	120.588806	36.9136845	24.4153145	120.7629315	-79.4086825	2.0191875	122.8943405
-16.499489	35.364471	122.113373	-21.250839	13.3937	121.813438	39.495216	2.676099	120.814705	34.42725	46.49189	121.276222	36.961233	24.5839945	121.0454635	-79.462911	2.2034055	122.5814125
-15.550251	35.759846	122.554039	-21.234081	13.621015	121.787659	39.506134	2.941206	120.770027	34.817394	46.600281	121.791374	37.161764	24.7707435	121.2807005	-79.629926	2.4712865	122.2946175
-14.52283	36.118076	122.948685	-21.219835	13.886307	121.768639	39.534279	3.274413	120.773994	34.883823	46.889503	122.39267	37.209051	25.081958	121.583332	-79.648721	2.690656	121.953946
-13.08017	36.54594	123.428635	-21.192465	14.36764	121.736885	39.651043	3.798052	120.823685	34.565075	47.444595	123.325943	37.108059	25.6213235	122.074814	-79.492989	3.1139565	121.398956
-12.122711	36.727116	123.641945	-21.172037	14.688045	121.713242	39.732334	4.16116	120.939445	34.61644	47.755562	123.748268	37.174387	25.958361	122.3438565	-79.518461	3.417729	121.0826275
-10.930688	36.657612	123.600349	-21.143694	15.013215	121.666252	39.818703	4.483783	121.075806	34.684647	48.027424	124.113037	37.251675	26.2556035	122.5944215	-79.539063	3.7708265	120.7380825
-9.886587	36.64394	123.632744	-21.094242	15.286119	121.608505	39.950924	4.736716	121.312973	34.762962	48.261131	124.438217	37.356943	26.4989235	122.875595	-79.545427	4.0733145	120.341415
-8.886099	36.492867	123.648033	-20.999111	15.543088	121.534691	40.101601	4.944042	121.611763	34.863914	48.471546	124.714676	37.4827575	26.707794	123.1632195	-79.4809795	4.378382	119.9061625
-7.957014	36.243526	123.587265	-20.887888	15.766367	121.462479	40.261639	5.114313	121.902809	35.289425	48.531006	124.782394	37.775532	26.8226595	123.3426015	-79.551308	4.7100745	119.5823565
-7.04044	35.889294	123.460197	-20.759436	15.943672	121.389832	40.410866	5.244701	122.135902	35.078171	48.779022	124.996986	37.7445185	27.0118615	123.566444	-79.2633905	4.8754825	119.21322
-5.708978	35.141785	123.236801	-20.595554	16.187405	121.272026	40.592892	5.372622	122.36377	35.625271	48.811668	124.81369	38.1090815	27.092145	123.58873	-79.3001895	5.282665	118.955322
-4.77389	34.526024	122.996429	-20.47583	16.322826	121.19236	40.695343	5.429129	122.478035	35.79147	48.892506	124.709831	38.2434065	27.1608175	123.593933	-79.1950665	5.4848345	118.790787
-4.015233	33.826698	122.814049	-20.354553	16.455868	121.132317	40.793781	5.463447	122.587242	35.927174	48.932461	124.602036	38.3604775	27.197954	123.594639	-79.0695835	5.71378199999999	118.669995
-3.282022	33.055874	122.634529	-20.268894	16.555456	121.088303	40.893955	5.49051	122.711906	36.057724	48.963402	124.48983	38.4758395	27.226956	123.600868	-79.0136275	5.883956	118.575738
-2.63281	32.131187	122.565094	-20.188566	16.621439	121.058914	40.971077	5.470582	122.824249	36.172844	48.953011	124.391731	38.5719605	27.2117965	123.60799	-78.9490925	6.0310815	118.509838
-1.926414	31.165361	122.40477	-20.148209	16.640114	121.030388	41.012962	5.416946	122.884628	36.247845	48.89143	124.298096	38.6304035	27.154188	123.591362	-78.9268215	6.12604	118.469414
-1.433619	30.139372	122.331581	-20.126425	16.634062	120.972755	41.010426	5.315013	122.923531	36.307678	48.8088	124.197624	38.659052	27.0619065	123.5605775	-78.911902	6.2062175	118.3849325
-0.980275	28.58223	122.211266	-20.150396	16.58811	120.878326	40.953445	5.141174	122.975372	36.351883	48.633778	124.09507	38.652664	26.887476	123.535221	-78.953456	6.288744	118.221431
-0.531439	27.37112	122.132744	-20.189793	16.549295	120.806412	40.898865	5.000131	123.036446	36.359509	48.502834	124.046829	38.629187	26.7514825	123.5416375	-79.008773	6.3471075	118.0711865
-0.187025	26.160734	122.019508	-20.254877	16.506144	120.786896	40.836811	4.874908	123.084618	36.043999	48.518715	124.087334	38.440405	26.6968115	123.585976	-78.950159	6.3154765	117.987816
0.135456	24.875877	121.887268	-20.317074	16.477642	120.783257	40.757427	4.774668	123.117081	36.015171	48.415424	124.011703	38.386299	26.595046	123.564392	-79.020447	6.360238	118.002122
0.387495	23.482479	121.81076	-20.388508	16.444592	120.788452	40.692806	4.699417	123.133263	35.980831	48.329506	123.897911	38.3368185	26.5144615	123.515587	-79.1138345	6.3747225	118.061317
0.604653	22.104877	121.699203	-20.433447	16.428976	120.792755	40.641525	4.62423	123.156845	35.959896	48.267044	123.710335	38.3007105	26.445637	123.43359	-79.1676045	6.412315	118.15192
0.761847	20.678339	121.534096	-20.46137	16.413857	120.77562	40.606709	4.5703	123.158279	35.956692	48.189102	123.521149	38.2817005	26.379701	123.339714	-79.2044405	6.448013	118.211526
0.911976	18.410089	121.353867	-20.487843	16.398357	120.706322	40.595718	4.499791	123.121407	35.952904	48.097778	123.160408	38.274311	26.2987845	123.1409075	-79.249997	6.4979295	118.2717365
0.916181	16.927601	121.145584	-20.472973	16.379337	120.604027	40.602943	4.451254	123.074486	35.947914	48.051525	122.874573	38.2754285	26.2513895	122.9745295	-79.2213745	6.5072845	118.2335245
0.924421	15.357119	120.899597	-20.463882	16.35619	120.476151	40.609215	4.373514	122.960052	35.945126	47.98439	122.592476	38.2771705	26.178952	122.776264	-79.2049345	6.533428	118.176038
0.893232	13.768734	120.729874	-20.45326	16.29208	120.330765	40.631775	4.285506	122.879967	35.940857	47.911476	122.220718	38.286316	26.098491	122.5503425	-79.192836	6.485669	118.1111875
0.777001	12.208034	120.512459	-20.417959	16.212936	120.157242	40.638355	4.18856	122.808434	35.955673	47.812767	121.871758	38.297014	26.0006635	122.340096	-79.132932	6.4252085	117.974388
0.633199	10.580145	120.337524	-20.371174	16.111002	119.991959	40.663723	4.068129	122.724174	35.986084	47.681908	121.599075	38.3249035	25.8750185	122.1616245	-79.0672515	6.3469855	117.8222935
0.456172	8.966049	120.21772	-20.354332	15.988116	119.865227	40.672024	3.939924	122.68499	36.008896	47.531445	121.326408	38.34046	25.7356845	122.005699	-79.049124	6.2405475	117.724755
0.024035	6.581967	119.990982	-20.312517	15.787074	119.720528	40.656647	3.737809	122.603416	36.059746	47.281483	121.018097	38.3581965	25.509646	121.8107565	-78.9832305	6.064502	117.6302995
-0.348536	4.988109	119.93985	-20.266863	15.664636	119.631508	40.659935	3.587933	122.571579	36.076885	47.119209	120.88015	38.36841	25.353571	121.7258645	-78.902136	5.975701	117.5371515
-0.767844	3.426462	119.831375	-20.258362	15.553713	119.570267	40.667244	3.481956	122.56395	36.096558	46.994312	120.742294	38.381901	25.238134	121.653122	-78.898625	5.869292	117.487412
-1.223335	1.860827	119.720032	-20.217606	15.47486	119.488655	40.678944	3.391702	122.537315	36.114899	46.881847	120.642685	38.3969215	25.1367745	121.59	-78.8321335	5.8129455	117.38731
-1.781348	0.358083	119.716003	-20.181318	15.402802	119.422211	40.705612	3.297981	122.49659	36.138195	46.771637	120.490623	38.4219035	25.034809	121.4936065	-78.7845395	5.770795	117.3508155
-2.346899	-1.124502	119.627357	-20.150324	15.347071	119.368973	40.724934	3.236505	122.462105	36.155533	46.70203	120.237839	38.4402335	24.9692675	121.349972	-78.7408815	5.7248745	117.387974
-2.992493	-2.567637	119.735062	-20.09491	15.302268	119.325653	40.756943	3.167264	122.397995	36.167789	46.593784	119.93985	38.462366	24.880524	121.1689225	-78.652186	5.724012	117.4823835
-4.040248	-4.741731	119.983612	-20.025518	15.248108	119.343842	40.816429	3.038856	122.434196	36.214607	46.40276	119.35215	38.515518	24.720808	120.893173	-78.566554	5.775408	117.794511
-4.786938	-6.096314	120.267891	-19.964008	15.186101	119.419167	40.852638	2.942247	122.553719	36.260799	46.2593	118.955841	38.5567185	24.6007735	120.75478	-78.4847345	5.7714285	118.083554
-5.682413	-7.359089	120.74733	-19.924303	15.080227	119.561325	40.898064	2.817324	122.717964	36.296021	46.070717	118.644356	38.5970425	24.4440205	120.68116	-78.4456485	5.7164335	118.44149
-6.666455	-8.535398	121.31221	-19.885315	14.931792	119.736496	40.928032	2.66928	122.915337	36.313187	45.875282	118.342194	38.6206095	24.272281	120.6287655	-78.3912395	5.591303	118.8442265
-7.476716	-9.741495	121.651947	-19.863773	14.76358	119.94339	40.933117	2.517616	123.092987	36.342247	45.662647	118.101837	38.637682	24.0901315	120.597412	-78.365228	5.4370285	119.289368
-8.487737	-10.771457	122.104897	-19.840912	14.578514	120.147476	40.946121	2.322732	123.257675	36.370068	45.451431	117.984344	38.6580945	23.8870815	120.6210095	-78.3399185	5.2699465	119.6739425
-9.267349	-11.887362	122.419693	-19.814085	14.399733	120.320877	40.979786	2.176711	123.459351	36.396492	45.274456	117.899284	38.688139	23.7255835	120.6793175	-78.316309	5.0738825	119.9624365
-11.010643	-12.929955	122.834251	-19.809483	14.200807	120.45903	41.011055	2.043841	123.684158	36.402397	45.10601	117.774925	38.706726	23.5749255	120.7295415	-78.325692	4.8266885	120.1885185
-12.108015	-13.57282	122.995461	-19.843689	14.11708	120.439972	41.000351	1.983886	123.671913	36.373482	45.030628	117.685768	38.6869165	23.507257	120.6788405	-78.3742945	4.726903	120.2011035
-13.194121	-14.134553	122.989639	-19.865612	14.038722	120.339546	40.959801	1.931206	123.632011	36.344727	44.960087	117.565857	38.652264	23.4456465	120.598934	-78.383488	4.6317975	120.080158
-14.121214	-14.717962	122.766724	-19.868868	13.944033	120.226082	40.925659	1.832456	123.5494	36.34214	44.88036	117.460335	38.6338995	23.356408	120.5048675	-78.3716355	4.531658	119.9472965
-15.268731	-15.018405	122.565964	-19.841572	13.815408	120.125092	40.930176	1.694569	123.415756	36.356052	44.781773	117.4981	38.643114	23.238171	120.456928	-78.326258	4.392645	119.793256
-16.519732	-15.117821	122.380615	-19.822113	13.682631	120.083473	40.949669	1.534179	123.315811	36.414726	44.687538	117.612389	38.6821975	23.1108585	120.4641	-78.3264235	4.2544035	119.702846
-17.65373	-15.20564	122.142662	-19.777451	13.557899	120.104233	40.976479	1.392001	123.229828	36.476028	44.605247	117.778267	38.7262535	22.998624	120.5040475	-78.2811555	4.117174	119.7044185
-19.392139	-15.172153	121.83268	-19.753824	13.425793	120.210312	41.027145	1.238776	123.03598	36.499683	44.523525	118.055771	38.763414	22.8811505	120.5458755	-78.271062	3.9704355	119.8747485
-20.577139	-14.951968	121.764244	-19.757999	13.391887	120.273926	41.009132	1.197221	122.884354	36.490414	44.493172	118.150803	38.749773	22.8451965	120.5175785	-78.265771	3.9385775	120.0302735
-21.756727	-14.700608	121.667801	-19.787817	13.368982	120.349213	40.966072	1.162917	122.748863	36.462383	44.467415	118.188568	38.7142275	22.815166	120.4687155	-78.2898615	3.922798	120.2297105
-22.92355	-14.300049	121.606194	-19.797621	13.342461	120.433655	40.941135	1.106795	122.594742	36.434391	44.431286	118.198692	38.687763	22.7690405	120.396717	-78.283005	3.9158815	120.470593
-24.085678	-13.821186	121.626831	-19.796566	13.282975	120.553078	40.9277	1.043527	122.443771	36.417286	44.380924	118.247643	38.672493	22.7122255	120.345707	-78.265625	3.8537245	120.760449
-25.201937	-13.28004	121.664955	-19.771452	13.168767	120.718361	40.95623	0.937221	122.314201	36.427082	44.28352	118.331322	38.691656	22.6103705	120.3227615	-78.23456	3.7271635	121.1139605
-26.307348	-12.640764	121.667839	-19.722755	13.021345	120.902779	40.987236	0.802515	122.232101	36.436237	44.164219	118.444786	38.7117365	22.483367	120.3384435	-78.1572465	3.559323	121.4671145
-27.902555	-11.57384	121.70166	-19.650486	12.767341	121.166275	41.053566	0.605193	122.126152	36.488609	43.976509	118.695511	38.7710875	22.290851	120.4108315	-78.0720595	3.243831	121.9217185
-28.953787	-10.78517	121.687149	-19.59609	12.590181	121.313522	41.088173	0.457532	122.10685	36.529579	43.839882	118.884148	38.808876	22.148707	120.495499	-78.001056	3.031655	122.131545
-29.973272	-9.892225	121.621956	-19.527861	12.421406	121.430138	41.137661	0.335997	122.12603	36.596054	43.708714	119.117531	38.8668575	22.0223555	120.6217805	-77.9225795	2.8204565	122.2384955
-30.937719	-8.989291	121.570755	-19.471455	12.232951	121.519302	41.214146	0.177232	122.162857	36.647972	43.577751	119.39093	38.931059	21.8774915	120.7768935	-77.873969	2.5884105	122.2617105
-31.885073	-8.025535	121.460571	-19.440947	12.037763	121.585167	41.269295	0.019233	122.201096	36.685707	43.427517	119.680511	38.977501	21.723375	120.9408035	-77.859395	2.352151	122.2295305
-32.846626	-6.997377	121.286545	-19.429169	11.830483	121.610069	41.298355	-0.147952	122.208595	36.695789	43.290062	119.954155	38.997072	21.571055	121.081375	-77.85541	2.089911	122.138763
-33.720398	-5.956982	121.132484	-19.439379	11.63141	121.608879	41.291519	-0.2863	122.197258	36.67588	43.14959	120.171043	38.9836995	21.431645	121.1841505	-77.8624575	1.831175	122.0336075
-34.994976	-4.258031	120.838509	-19.44869	11.374335	121.572128	41.300465	-0.433121	122.176811	36.665649	43.000622	120.474228	38.983057	21.2837505	121.3255195	-77.880437	1.4649195	121.8187365
-35.771038	-3.114515	120.709518	-19.451635	11.250891	121.547066	41.348465	-0.508604	122.162819	36.676598	42.933746	120.649704	39.0125315	21.212571	121.4062615	-77.9158015	1.289211	121.6878705
-36.519211	-1.914621	120.535469	-19.428892	11.140326	121.481476	41.378048	-0.554531	122.114906	36.677654	42.885437	120.763268	39.027851	21.165453	121.439087	-77.885635	1.115199	121.523865
-37.232433	-0.634198	120.371101	-19.401321	11.038568	121.412766	41.434769	-0.597181	122.007645	36.691536	42.849957	120.805611	39.0631525	21.126388	121.406628	-77.8657945	0.950747999999997	121.418904
-37.89019	0.589274	120.262299	-19.332127	10.94029	121.337685	41.496853	-0.617094	121.874825	36.7159	42.82534	120.814278	39.1063765	21.104123	121.3445515	-77.7706305	0.776457000000001	121.3308185
-38.549026	1.873982	120.193565	-19.244375	10.839122	121.284904	41.574024	-0.635344	121.751442	36.743385	42.800919	120.815788	39.1587045	21.0827875	121.283615	-77.6474545	0.595456500000001	121.286193
-39.14624	3.195753	120.194038	-19.154045	10.749202	121.294701	41.676586	-0.643544	121.685051	36.775246	42.783253	120.783112	39.225916	21.0698545	121.2340815	-77.534006	0.428549499999999	121.3553205
-40.008427	5.15394	120.495049	-19.034309	10.622098	121.489021	41.803242	-0.640906	121.679535	36.798164	42.751396	120.746124	39.300703	21.055245	121.2128295	-77.369321	0.188950999999999	121.7652125
-40.519764	6.551115	120.729675	-18.952868	10.533114	121.71022	41.898319	-0.659115	121.751724	36.814701	42.708481	120.750977	39.35651	21.024683	121.2513505	-77.262246	0.0415449999999993	122.1690895
-40.998749	7.874321	121.014	-18.877655	10.412313	121.947983	41.998352	-0.689004	121.85775	36.857014	42.664642	120.774673	39.427683	20.987819	121.3162115	-77.182993	-0.163193000000003	122.5797545
-41.460529	9.28129	121.265099	-18.786266	10.319636	122.159386	42.089661	-0.728904	121.928024	36.913467	42.607288	120.835915	39.501564	20.939192	121.3819695	-77.074096	-0.29992	122.9368025
-41.844868	10.71485	121.430206	-18.694773	10.224763	122.312187	42.179939	-0.768535	121.947189	36.978161	42.564964	120.944557	39.57905	20.8982145	121.445873	-76.968596	-0.448688500000003	123.178501
-42.213039	12.125299	121.523178	-18.583832	10.140615	122.384979	42.268692	-0.755752	121.917679	37.03923	42.562786	121.104881	39.653961	20.903517	121.51128	-76.821625	-0.622287	123.258678
-42.504868	13.62945	121.588425	-18.506124	10.093776	122.409042	42.339661	-0.693832	121.822952	37.114521	42.60218	121.375954	39.727091	20.954174	121.599453	-76.739339	-0.766621999999998	123.218631
-42.899342	15.814674	121.70874	-18.3787	10.130672	122.389099	42.489235	-0.482087	121.665154	37.18235	42.792782	121.952103	39.8357925	21.1553475	121.8086285	-76.5931925	-0.8940035	122.9695695
-43.135715	17.310009	121.88678	-18.339609	10.221789	122.399696	42.551319	-0.240694	121.50705	37.197792	43.007122	122.448898	39.8745555	21.383214	121.977974	-76.5537735	-0.939636000000004	122.821418
-43.296124	18.804636	122.134949	-18.343817	10.400808	122.440742	42.572994	0.032963	121.333	37.48003	43.135273	122.853104	40.026512	21.584118	122.093052	-76.714146	-0.782502000000001	122.788432
-43.457058	20.225569	122.487495	-18.355801	10.637059	122.485611	42.57859	0.370558	121.159889	37.419788	43.421524	123.290253	39.999189	21.896041	122.225071	-76.710791	-0.621922999999999	122.746151
-43.554462	21.631878	122.819885	-18.380852	10.898834	122.537437	42.57695	0.738819	120.983994	37.041317	43.869114	123.826218	39.8091335	22.3039665	122.405106	-76.5708375	-0.5062985	122.669768
-43.56945	22.998997	123.146233	-18.398895	11.182187	122.601486	42.582306	1.074242	120.842949	37.03101	44.168018	124.225784	39.806658	22.62113	122.5343665	-76.604448	-0.256755999999999	122.6686055
-43.535149	24.234461	123.478172	-18.389713	11.414282	122.64315	42.617687	1.343488	120.768402	37.026653	44.425041	124.513039	39.82217	22.8842645	122.6407205	-76.601596	-0.0557005000000004	122.6455795
-43.242439	25.796658	123.782539	-18.358139	11.739058	122.699295	42.657833	1.673986	120.666229	37.036915	44.70562	124.802483	39.847374	23.189803	122.734356	-76.563652	0.288312999999999	122.664234
-43.061947	26.824224	123.921051	-18.347071	11.896155	122.692123	42.700542	1.823795	120.675644	37.063469	44.853149	124.893059	39.8820055	23.338472	122.7843515	-76.5761475	0.453838000000001	122.5998945
-42.835407	27.768213	123.946938	-18.30682	12.00847	122.791824	42.772724	1.893104	120.743118	37.132126	44.930763	124.933052	39.952425	23.4119335	122.838085	-76.566065	0.605006500000002	122.745563
-42.618977	28.560421	124.026573	-18.218779	12.029224	122.772392	42.850033	1.900631	120.843544	37.209145	44.9659	124.93383	40.029589	23.4332655	122.888687	-76.467147	0.625182500000001	122.656097
-42.30455	29.229296	124.049889	-18.164146	12.048975	122.808167	42.939537	1.880085	120.991135	37.26347	44.974426	124.867073	40.1015035	23.4272555	122.929104	-76.4297955	0.6706945	122.68723
-42.115982	29.946846	124.055183	-18.13023	12.035248	122.859146	43.031319	1.827454	121.138428	37.326126	44.947033	124.78508	40.1787225	23.3872435	122.961754	-76.4391825	0.683252499999998	122.756538
-41.713161	30.454174	123.990082	-18.066841	12.015181	122.904922	43.097591	1.75907	121.308228	37.392876	44.896297	124.677322	40.2452335	23.3276835	122.992775	-76.3789155	0.702678500000001	122.817069
-41.099785	31.084793	123.918533	-18.002861	12.018005	123.050133	43.185169	1.652557	121.608543	37.486485	44.833187	124.470688	40.335827	23.242872	123.0396155	-76.341549	0.793137999999999	123.0606505
-40.641041	31.407801	123.879837	-17.957821	12.020699	123.15712	43.243305	1.605397	121.77198	37.903725	44.673161	124.272324	40.573515	23.139279	123.022152	-76.489157	0.902118999999999	123.292088
-40.140316	31.645437	123.89196	-17.893421	12.034624	123.275993	43.326107	1.568251	121.927818	37.991638	44.65984	124.219299	40.6588725	23.1140455	123.0735585	-76.4457145	0.955202499999999	123.4784275
-39.609318	31.82221	123.9347	-17.812939	12.085903	123.37178	43.406315	1.558914	122.044205	38.093472	44.66943	124.200806	40.7498935	23.114172	123.1225055	-76.3757715	1.057634	123.6210545
-39.045151	31.911123	124.007904	-17.723936	12.14708	123.467377	43.485893	1.564385	122.096756	38.209972	44.683762	124.221313	40.8479325	23.1240735	123.1590345	-76.2958045	1.1700865	123.7757195
-38.48394	31.933271	124.089134	-17.651888	12.196672	123.528168	43.549789	1.563436	122.134422	38.315628	44.707291	124.22081	40.9327085	23.1353635	123.177616	-76.2364845	1.2579805	123.87872
-37.976921	31.861404	124.170723	-17.5746	12.26612	123.590027	43.596954	1.572335	122.185242	38.42046	44.730995	124.164429	41.008707	23.151665	123.1748355	-76.157907	1.380575	124.0052185
-37.280815	31.544691	124.13176	-17.496374	12.392742	123.64296	43.641811	1.640608	122.312988	38.514008	44.79319	124.003014	41.0779095	23.216899	123.158001	-76.0706575	1.568585	124.127919
-36.836605	31.272533	123.990395	-17.479185	12.528832	123.7033	43.686081	1.707818	122.481171	38.549133	44.875923	123.796928	41.117607	23.2918705	123.1390495	-76.075977	1.7657935	124.2675505
-36.394413	30.954578	123.810532	-17.452066	12.648482	123.761108	43.719002	1.776246	122.687492	38.274212	45.075546	123.733368	40.996607	23.425896	123.21043	-75.900739	1.871068	124.311786
-35.987507	30.587706	123.602715	-17.428596	12.741198	123.85025	43.780647	1.797627	122.989082	38.315483	45.123203	123.513535	41.048065	23.460415	123.2513085	-75.905257	2.021981	124.4491915
-35.595367	30.189165	123.395599	-17.403101	12.832599	123.944412	43.826721	1.824925	123.319794	38.3437	45.178917	123.262749	41.0852105	23.501921	123.2912715	-75.8914125	2.163277	124.5975525
-35.188385	29.80142	123.18766	-17.388796	12.915187	124.035835	43.864338	1.872535	123.625122	38.354759	45.215767	122.987152	41.1095485	23.544151	123.306137	-75.8871405	2.286223	124.765533
-34.77084	29.403574	123.005913	-17.363182	12.990405	124.111916	43.896614	1.911893	123.885902	38.35717	45.24762	122.664429	41.126892	23.5797565	123.2751655	-75.853256	2.4010535	124.9486665
-34.17878	28.782698	122.697426	-17.327339	13.093405	124.177078	43.954014	1.94437	124.299561	38.379089	45.264233	122.152748	41.1665515	23.6043015	123.2261545	-75.8212295	2.5825085	125.1280015
-33.819324	28.390968	122.495163	-17.283367	13.150808	124.204597	43.998631	1.966627	124.535713	38.398907	45.259514	121.857094	41.198769	23.6130705	123.1964035	-75.765503	2.6885455	125.2127905
-33.482513	28.02807	122.345352	-17.262012	13.186253	124.238838	44.070278	1.977329	124.774193	38.426701	45.256771	121.575272	41.2484895	23.61705	123.1747325	-75.7725135	2.755456	125.3029435
-33.166687	27.693045	122.230637	-17.203907	13.236647	124.286232	44.113594	2.018737	124.993874	38.469807	45.256813	121.349159	41.2917005	23.637775	123.1715165	-75.6995145	2.835519	125.4009475
-32.881592	27.415667	122.166214	-17.164352	13.273364	124.335228	44.153534	2.057602	125.189468	38.513538	45.258808	121.221992	41.333536	23.658205	123.20573	-75.66224	2.888523	125.464726
-32.639389	27.209118	122.14328	-17.144279	13.303834	124.387001	44.185493	2.069638	125.356209	38.573189	45.252533	121.175179	41.379341	23.6610855	123.265694	-75.667899	2.9465825	125.508308
-32.387619	27.088722	122.152618	-17.121347	13.330303	124.415909	44.20438	2.058519	125.478867	38.636547	45.255268	121.215286	41.4204635	23.6568935	123.3470765	-75.6631575	3.0037125	125.4847415
-32.050777	27.057297	122.218132	-17.106224	13.395834	124.439766	44.168697	2.024213	125.547455	38.719429	45.268993	121.391487	41.444063	23.646603	123.469471	-75.656511	3.145065	125.410061
-31.84166	27.132389	122.252716	-17.138268	13.487391	124.431137	44.115387	2.032807	125.578896	38.770607	45.310555	121.506813	41.442997	23.671681	123.5428545	-75.719533	3.303101	125.3194195
-31.679773	27.276171	122.265587	-17.196707	13.610689	124.403748	44.055969	2.083208	125.586823	38.791786	45.395237	121.647324	41.4238775	23.7392225	123.6170735	-75.8172915	3.4821555	125.1904225
-31.509056	27.451897	122.234535	-17.261803	13.775876	124.357178	43.993633	2.161218	125.595032	38.794899	45.497593	121.798767	41.394266	23.8294055	123.6968995	-75.917872	3.7223465	125.0174565
-31.355345	27.656464	122.196625	-17.335649	13.933544	124.296463	43.942089	2.246844	125.594345	38.7953	45.612679	121.925949	41.3686945	23.9297615	123.760147	-76.0399925	3.9373265	124.832779
-31.199955	27.871626	122.161545	-17.403967	14.072424	124.229942	43.865932	2.327891	125.551437	38.774155	45.704582	122.026459	41.3200435	24.0162365	123.788948	-76.1279775	4.1286115	124.670936
-31.018457	28.107395	122.140968	-17.47007	14.186171	124.174751	43.800579	2.381453	125.465813	38.745537	45.770725	122.090973	41.273058	24.076089	123.778393	-76.213198	4.296253	124.571109
-30.716463	28.531319	122.154526	-17.503592	14.303257	124.080574	43.756729	2.456281	125.307045	38.701767	45.880363	122.155334	41.229248	24.168322	123.7311895	-76.236432	4.438192	124.4299585
-30.489546	28.876989	122.177956	-17.536085	14.36856	124.057411	43.726116	2.523997	125.218842	38.665348	45.953163	122.168602	41.195732	24.23858	123.693722	-76.267902	4.49854	124.4211
-30.250868	29.248545	122.210785	-17.556566	14.426212	124.061218	43.677979	2.598359	125.134087	38.612762	46.01646	122.16864	41.1453705	24.3074095	123.6513635	-76.2585025	4.5450145	124.4710725
-30.019749	29.650322	122.239624	-17.613226	14.482151	124.096664	43.630226	2.650364	125.05275	38.542435	46.063862	122.139343	41.0863305	24.357113	123.5960465	-76.3127825	4.607189	124.5972815
-29.773813	30.073685	122.265938	-17.68479	14.516583	124.141983	43.552929	2.693218	125.016464	38.459373	46.093937	122.067627	41.006151	24.3935775	123.5420455	-76.375731	4.6395885	124.7419205
-29.515917	30.532698	122.262489	-17.75832	14.530471	124.15097	43.455227	2.739198	124.971245	38.366119	46.122475	122.003922	40.910673	24.4308365	123.4875835	-76.427313	4.6301055	124.8143565
-29.230156	31.001944	122.215416	-17.859022	14.524695	124.12677	43.363117	2.763469	124.904785	38.265991	46.135857	121.958748	40.814554	24.449663	123.4317665	-76.532598	4.599727	124.8217735
-28.795242	31.710857	122.07019	-17.993244	14.492138	123.990692	43.245968	2.758003	124.71093	38.093056	46.156006	121.891151	40.669512	24.4570045	123.3010405	-76.656	4.5272715	124.6803435
-28.49082	32.243786	122.008171	-18.104534	14.439936	123.862228	43.122833	2.732763	124.409309	37.967331	46.145317	121.846497	40.545082	24.43904	123.127903	-76.75415	4.440832	124.596553
-28.171883	32.816822	121.996323	-18.23568	14.381507	123.731926	42.996727	2.635564	123.98629	37.817635	46.11861	121.751366	40.407181	24.377087	122.868828	-76.878541	4.385927	124.595024
-27.848038	33.393433	122.010544	-18.344126	14.334568	123.577187	42.824139	2.613792	123.569611	37.685875	46.113663	121.639297	40.255007	24.3637275	122.604454	-76.943259	4.3054085	124.54992
-27.491287	34.006683	122.09259	-18.431047	14.318859	123.421112	42.637901	2.63901	123.122765	37.596977	46.149082	121.580376	40.117439	24.394046	122.3515705	-76.979533	4.243672	124.4906535
-27.060133	34.643753	122.173737	-18.48871	14.347088	123.267433	42.506989	2.700615	122.734642	37.513527	46.201496	121.559204	40.010258	24.4510555	122.146923	-76.987678	4.2431205	124.387943
-26.636833	35.254375	122.266876	-18.539171	14.428939	123.127808	42.389233	2.798081	122.439934	37.445835	46.28978	121.594582	39.917534	24.5439305	122.017258	-76.995876	4.3139475	124.238358
-25.926409	36.231129	122.401619	-18.596468	14.607474	122.96991	42.294823	2.997001	122.146461	37.384781	46.484329	121.77578	39.839802	24.740665	121.9611205	-77.032738	4.474283	123.9786995
-25.437311	36.843853	122.451958	-18.657328	14.72609	122.900177	42.239174	3.153967	122.044662	37.327961	46.639832	121.924385	39.7835675	24.8968995	121.9845235	-77.0982235	4.5552805	123.8158305
-24.910051	37.430679	122.543465	-18.713484	14.848905	122.834457	42.180313	3.315932	122.004425	37.253864	46.78717	122.087585	39.7170885	25.051551	122.046005	-77.1440565	4.646259	123.622909
-24.311872	37.976189	122.617973	-18.780365	14.959185	122.799698	42.1521	3.460903	121.998367	37.194042	46.919022	122.306786	39.673071	25.1899625	122.1525765	-77.233801	4.7284075	123.4468195
-23.751734	38.451809	122.710869	-18.847271	15.035312	122.750916	42.114563	3.567095	122.040344	37.130962	47.032757	122.548203	39.6227625	25.299926	122.2942735	-77.3173045	4.770698	123.2075585
-23.133776	38.85973	122.825645	-18.913729	15.087469	122.709419	42.067665	3.667795	122.069969	37.045235	47.119045	122.764244	39.55645	25.39342	122.4171065	-77.383908	4.781518	123.0017315
-22.555872	39.264549	122.893814	-19.005337	15.143053	122.672829	41.994884	3.757339	122.069534	36.923519	47.204788	122.970917	39.4592015	25.4810635	122.5202255	-77.4698755	4.8050425	122.8254325
-21.580256	39.773239	122.929146	-19.148973	15.229768	122.61335	41.882164	3.880587	122.083832	37.07254	47.197193	123.07074	39.477352	25.53889	122.577286	-77.775298	4.920646	122.649414
-20.899788	40.045677	122.942947	-19.210213	15.280896	122.565186	41.820362	3.971757	122.162155	36.981728	47.279957	123.201241	39.401045	25.625857	122.681698	-77.821471	4.935935	122.448674
-20.301401	40.265541	122.929855	-19.289413	15.340861	122.513809	41.786613	4.053607	122.253128	36.923538	47.36462	123.334625	39.3550755	25.7091135	122.7938765	-77.9339015	4.9726085	122.2337415
-19.648115	40.397808	122.906754	-19.344337	15.388404	122.458717	41.756214	4.127003	122.372864	36.526184	47.565571	123.560013	39.141199	25.846287	122.9664385	-77.829873	4.930521	121.9509955
-19.006229	40.482109	122.874725	-19.418915	15.437312	122.403763	41.702827	4.197107	122.468269	36.450329	47.633797	123.634247	39.076578	25.915452	123.051258	-77.914408	4.959172	121.756268
-18.322779	40.532555	122.824097	-19.503912	15.467493	122.351601	41.628288	4.238466	122.500107	36.668201	47.559052	123.597694	39.1482445	25.898759	123.0489005	-78.1560685	5.036227	121.6543015
-17.645227	40.476112	122.795952	-19.593567	15.492397	122.304665	41.544743	4.238719	122.546181	36.585152	47.572754	123.647522	39.0649475	25.9057365	123.0968515	-78.2520815	5.0790575	121.5124785
-16.736021	40.328983	122.80809	-19.732615	15.48592	122.190727	41.403393	4.243882	122.599815	36.487125	47.579338	123.741737	38.945259	25.91161	123.170776	-78.410489	5.06023	121.210678
-16.161926	40.150066	122.772469	-19.835062	15.494596	122.093788	41.303284	4.240514	122.594597	36.405396	47.572788	123.810242	38.85434	25.906651	123.2024195	-78.524464	5.082541	120.9851565
-15.584196	39.907238	122.714592	-19.929232	15.496638	121.962669	41.189159	4.230283	122.577873	36.300652	47.572578	123.862671	38.7449055	25.9014305	123.220272	-78.6033695	5.0918455	120.705066
-15.004473	39.600883	122.689507	-20.028593	15.499719	121.845833	41.071156	4.254344	122.533966	36.2047	47.586983	123.887123	38.637928	25.9206635	123.2105445	-78.695114	5.07877450000001	120.4811215
-14.457528	39.256409	122.625587	-20.117781	15.533977	121.767662	40.987118	4.277777	122.519768	36.114738	47.616081	123.948166	38.550928	25.946929	123.233967	-78.78649	5.121025	120.301357
-13.977832	38.859562	122.628006	-20.197981	15.577097	121.717346	40.911411	4.321999	122.530029	36.022522	47.658775	124.002548	38.4669665	25.990387	123.2662885	-78.8629285	5.163807	120.1684035
-13.506636	38.406994	122.636688	-20.283297	15.620546	121.717857	40.824368	4.374193	122.556732	35.933891	47.702873	124.021019	38.3791295	26.038533	123.2888755	-78.9457235	5.202559	120.1468385
-12.826284	37.585476	122.59861	-20.438402	15.667622	121.771347	40.693005	4.415149	122.595558	35.797848	47.735371	124.003647	38.2454265	26.07526	123.2996025	-79.1222305	5.259984	120.2430915
-12.419723	36.978031	122.586143	-20.526056	15.686613	121.831703	40.588531	4.408846	122.65432	35.725811	47.749393	123.921516	38.157171	26.0791195	123.287918	-79.209283	5.2941065	120.375488
-12.101536	36.322842	122.569122	-20.632877	15.70026	121.930222	40.483936	4.4056	122.733009	35.635677	47.755302	123.737633	38.0598065	26.080451	123.235321	-79.3255605	5.320069	120.625123
-11.848703	35.625546	122.517525	-20.736528	15.720655	122.011696	40.387993	4.412186	122.801041	35.518234	47.780182	123.388359	37.9531135	26.096184	123.0947	-79.4261695	5.345126	120.928692
-11.542404	34.916664	122.346558	-20.867395	15.744601	122.054207	40.298225	4.423112	122.782196	35.050213	47.94191	122.878242	37.674219	26.182511	122.830219	-79.409009	5.306691	121.278195
-11.272987	34.134418	122.022011	-20.987926	15.769861	122.015656	40.16367	4.417973	122.572205	34.884644	47.993153	122.143402	37.524157	26.205563	122.3578035	-79.500009	5.334159	121.6735085
-11.010265	33.339573	121.540741	-21.100731	15.761909	121.875999	39.982605	4.343121	122.127129	34.695606	47.930222	121.342873	37.3391055	26.1366715	121.735001	-79.5405675	5.3871465	122.016997
-10.783524	32.116184	120.740303	-21.209156	15.694276	121.524117	39.689522	4.134343	121.299568	34.456951	47.757786	119.916687	37.0732365	25.9460645	120.6081275	-79.4915485	5.4424875	122.4401065
-10.583739	31.332748	120.260582	-21.230562	15.651351	121.269165	39.558376	4.016079	120.774925	34.37048	47.625534	119.124939	36.964428	25.8208065	119.949932	-79.425552	5.4818955	122.588398
-10.37355	30.591219	119.924698	-21.211002	15.613799	121.089531	39.509148	3.91747	120.427475	34.33189	47.510017	118.585358	36.920519	25.7137435	119.5064165	-79.342523	5.5138545	122.6726455
-10.192953	29.8627	119.753387	-21.212196	15.585521	120.976433	39.478596	3.871699	120.263161	34.31739	47.449543	118.223129	36.897993	25.660621	119.243145	-79.322385	5.510421	122.709721
-10.020286	29.149008	119.631126	-21.243067	15.573041	120.910896	39.418171	3.842792	120.122169	34.264927	47.415604	117.965462	36.841549	25.629198	119.0438155	-79.327683	5.516884	122.7779765
-9.858534	28.482548	119.558922	-21.343746	15.591051	120.86496	39.302994	3.806736	119.955383	34.162888	47.405838	117.700172	36.732941	25.606287	118.8277775	-79.420433	5.575815	122.9021425
-9.751883	27.839058	119.447311	-21.456615	15.628878	120.802979	39.131119	3.812861	119.81691	34.041828	47.405167	117.454376	36.5864735	25.609014	118.635643	-79.4997035	5.648742	122.970315
-9.586084	26.956448	119.377838	-21.586843	15.744594	120.739517	38.956772	3.860358	119.711479	33.91647	47.456272	117.214455	36.436621	25.658315	118.462967	-79.610307	5.830873	123.016067
-9.470525	26.449644	119.37442	-21.659966	15.838271	120.724991	38.898987	3.917932	119.703354	33.855167	47.522579	117.118362	36.377077	25.7202555	118.410858	-79.697009	5.9562865	123.039124
-9.362644	25.95517	119.382751	-21.727139	15.912512	120.724716	38.836678	3.986055	119.683708	33.804016	47.588066	117.032707	36.320347	25.7870605	118.3582075	-79.774625	6.0379635	123.0912245
-9.236514	25.466677	119.36338	-21.759178	15.97151	120.729767	38.804008	4.040933	119.64872	33.752426	47.651791	116.949295	36.278217	25.846362	118.2990075	-79.796573	6.096658	123.1605265
-9.085749	25.031265	119.35804	-21.763229	16.027494	120.711197	38.802711	4.100991	119.657745	33.740616	47.723804	116.891098	36.2716635	25.9123975	118.2744215	-79.7981215	6.1425905	123.1479725
-8.940413	24.607731	119.33577	-21.787586	16.090656	120.651245	38.790943	4.150586	119.648018	33.735664	47.779049	116.85498	36.2633035	25.9648175	118.251499	-79.8384755	6.2164945	123.050991
-8.83736	24.215418	119.255386	-21.815729	16.14996	120.569183	38.749649	4.20026	119.627571	33.707436	47.825363	116.746483	36.2285425	26.0128115	118.187027	-79.8600005	6.2871085	122.951339
-8.708385	23.701799	119.12767	-21.885099	16.273399	120.423714	38.639271	4.266258	119.593048	33.643661	47.879452	116.557228	36.141466	26.072855	118.075138	-79.911664	6.473943	122.77229
-8.625695	23.405169	119.062386	-21.92798	16.350281	120.348869	38.590977	4.306823	119.64241	33.616764	47.922333	116.443703	36.1038705	26.114578	118.0430565	-79.9598305	6.585984	122.6546815
-8.55831	23.157923	119.028679	-21.967005	16.42156	120.281288	38.572292	4.345227	119.767014	33.61351	47.972134	116.389641	36.092901	26.1586805	118.0783275	-80.026911	6.6844395	122.4842485
-8.495205	22.968649	119.010864	-21.994701	16.49815	120.248795	38.558743	4.389887	119.874344	33.603065	48.002426	116.365311	36.080904	26.1961565	118.1198275	-80.070306	6.8001435	122.3777625
-8.451991	22.801222	119.002045	-22.045877	16.572668	120.232788	38.518127	4.422691	119.951889	33.586197	48.025333	116.306839	36.052162	26.224012	118.129364	-80.143916	6.921324	122.336212
-8.412416	22.683208	118.983009	-22.098648	16.64415	120.20639	38.451366	4.444734	119.990715	33.569054	48.028786	116.26123	36.01021	26.23676	118.1259725	-80.207506	7.05154	122.2868075
-8.37958	22.586988	118.968735	-22.15403	16.706192	120.18396	38.385757	4.46639	120.009377	33.563217	48.038395	116.256126	35.974487	26.2523925	118.1327515	-80.282547	7.1599915	122.2351685
-8.317288	22.545773	118.971825	-22.213657	16.805109	120.154045	38.30537	4.503107	120.009399	33.542137	48.079639	116.290215	35.9237535	26.291373	118.149807	-80.3510675	7.318845	122.158283
-8.259444	22.585945	118.962921	-22.278599	16.881689	120.153633	38.228497	4.56148	119.937897	33.487206	48.147575	116.273117	35.8578515	26.3545275	118.105507	-80.4150495	7.4088505	122.201759
-8.207772	22.663383	118.931213	-22.354523	16.989849	120.156075	38.121609	4.651862	119.792404	33.395107	48.235043	116.227745	35.758358	26.4434525	118.0100745	-80.467404	7.5362455	122.3020755
-8.151579	22.772112	118.909409	-22.413263	17.102543	120.166275	38.028042	4.75196	119.63427	33.314217	48.34576	116.157738	35.6711295	26.54886	117.896004	-80.4976555	7.656226	122.436546
-8.100261	22.913183	118.894707	-22.463219	17.206234	120.176468	37.956741	4.848013	119.479057	33.259972	48.442593	116.124535	35.6083565	26.645303	117.801796	-80.5347945	7.76716499999999	122.55114
-8.053154	23.085222	118.883514	-22.471998	17.300327	120.19281	37.911606	4.941045	119.352768	33.218475	48.519146	116.103386	35.5650405	26.7300955	117.728077	-80.5090365	7.8705585	122.657543
-7.990862	23.27623	118.875656	-22.467737	17.381773	120.20211	37.892696	5.029203	119.234291	33.204632	48.619213	116.075531	35.548664	26.824208	117.654911	-80.484138	7.939338	122.749309
-7.784351	23.626583	118.764771	-22.450092	17.506626	120.186592	37.881573	5.17395	119.056198	33.187096	48.764477	116.048904	35.5343345	26.9692135	117.552551	-80.4345185	8.0440385	122.820633
-7.507977	23.823271	118.763969	-22.407488	17.591047	120.170486	37.893032	5.276698	118.972061	33.19376	48.882275	116.000298	35.543396	27.0794865	117.4861795	-80.358372	8.1026075	122.8547925
-7.271781	24.020189	118.734375	-22.38258	17.689816	120.168175	37.922001	5.383721	118.901947	33.214878	48.97905	115.962425	35.5684395	27.1813855	117.432186	-80.3335995	8.1982465	122.904164
-6.980263	24.254692	118.690918	-22.326555	17.778795	120.163452	37.963802	5.496002	118.862	33.248684	49.094986	115.928558	35.606243	27.295494	117.395279	-80.259353	8.262096	122.931625
-6.623163	24.552145	118.662277	-22.272881	17.858639	120.160187	38.002243	5.589875	118.819572	33.285408	49.178661	115.926971	35.6438255	27.384268	117.3732715	-80.1895875	8.33301	122.9471025
-6.234473	24.897446	118.632278	-22.21805	17.917057	120.175339	38.047184	5.672604	118.784927	33.338272	49.257133	115.959045	35.692728	27.4648685	117.371986	-80.128828	8.3692455	122.978692
-5.802971	25.283808	118.63456	-22.164997	17.970549	120.186768	38.085133	5.727376	118.772949	33.405365	49.330097	116.069092	35.745249	27.5287365	117.4210205	-80.075243	8.4123615	122.9525155
-5.036239	25.920353	118.71228	-22.095705	18.048233	120.234314	38.169056	5.840342	118.798485	33.544697	49.45092	116.355118	35.8568765	27.645631	117.5768015	-80.0482865	8.450835	122.8918265
-4.520023	26.373568	118.808212	-22.073082	18.119114	120.288261	38.210098	5.939604	118.860138	33.639965	49.535774	116.683258	35.9250315	27.737689	117.771698	-80.0711955	8.500539	122.804824
-4.004133	26.840349	118.961296	-22.042305	18.196289	120.365799	38.251175	6.043408	118.95137	33.734222	49.639286	117.020073	35.9926985	27.841347	117.9857215	-80.0773085	8.551231	122.7458765
-3.496744	27.364349	119.127617	-22.018824	18.273132	120.442566	38.309689	6.155256	119.074547	33.827286	49.73568	117.448654	36.0684875	27.945468	118.2616005	-80.1061355	8.600796	122.6235315
-2.946178	27.911377	119.310066	-21.976856	18.361937	120.51606	38.359142	6.292357	119.257225	33.948032	49.818344	118.012794	36.153587	28.0553505	118.6350095	-80.107299	8.6685235	122.3971105
-2.342164	28.512526	119.540878	-21.929314	18.476149	120.589973	38.467876	6.471292	119.606308	34.094406	49.95406	118.70015	36.281141	28.212676	119.153229	-80.139769	8.739622	122.026717
-1.685599	29.104406	119.910606	-21.837526	18.612553	120.672035	38.640015	6.676551	120.110428	34.267296	50.110443	119.641563	36.4536555	28.393497	119.8759955	-80.1287075	8.831609	121.4680745
-0.685568	29.956532	120.749985	-21.668859	18.838776	120.894241	38.95533	6.975465	121.198128	34.536476	50.401669	121.292923	36.745903	28.688567	121.2455255	-80.083621	8.988985	120.5429565
-0.041206	30.497715	121.409943	-21.542854	18.976215	121.075523	39.1693	7.161317	122.005356	34.753014	50.580788	122.471573	36.961157	28.8710525	122.2384645	-80.046865	9.0813775	119.9125815
0.551044	31.028154	122.091499	-21.433764	19.174232	121.291939	39.373848	7.315633	122.716118	34.925961	50.718586	123.570015	37.1499045	29.0171095	123.1430665	-80.0174325	9.3313545	119.4408115
1.114527	31.548166	122.699059	-21.315809	19.373173	121.508728	39.500637	7.443482	123.404053	35.444977	50.720959	124.395081	37.472807	29.0822205	123.899567	-80.104425	9.6641255	119.117889
1.732069	32.033176	123.204826	-21.162888	19.584019	121.704826	39.638588	7.557014	124.083054	35.66695	50.821877	125.264191	37.652769	29.1894455	124.6736225	-79.978545	9.9785925	118.7360295
2.630236	32.291279	123.549965	-20.971628	19.787819	121.907654	39.82275	7.647459	124.7509	35.919025	50.915085	126.025581	37.8708875	29.281272	125.3882405	-79.8141435	10.294366	118.4270675
3.15845	32.650913	124.055847	-20.780361	19.963505	122.114883	40.011726	7.711919	125.392769	35.852261	51.123707	126.722908	37.9319935	29.417813	126.0578385	-79.4927155	10.509197	118.1719275
3.638922	33.2006	124.713753	-20.483524	20.164974	122.427216	40.626083	7.554554	126.065483	36.199833	51.178932	127.415359	38.412958	29.366743	126.740421	-79.380006	10.963205	118.114011
4.362885	33.236572	124.893692	-20.298414	20.254667	122.635353	40.822392	7.518648	126.561333	36.745651	51.040798	127.5952	38.7840215	29.279723	127.0782665	-79.3808495	11.229611	118.1924395
4.69629	33.338261	125.122093	-20.122509	20.306644	122.811722	41.005291	7.47027	126.953926	36.96484	51.007889	127.832352	38.9850655	29.2390795	127.393139	-79.2300835	11.3742085	118.230305
4.961061	33.36795	125.284561	-19.973574	20.324327	122.95591	41.210411	7.406492	127.225685	36.832775	51.070374	128.06636	39.021593	29.238433	127.6460225	-78.968741	11.410221	118.2657975
5.146443	33.334015	125.391296	-19.832157	20.329887	123.056641	41.351639	7.349787	127.422371	37.315376	50.925465	128.027176	39.3335075	29.137626	127.7247735	-78.9978215	11.522148	118.3885085
4.777292	33.489506	125.654076	-19.726463	20.3204	123.140274	41.456841	7.302038	127.492249	37.137005	50.982769	128.154678	39.296923	29.1424035	127.8234635	-78.749849	11.4983965	118.4570845
4.793635	33.355297	125.64595	-19.637592	20.352324	123.197807	41.548683	7.261761	127.472816	37.263668	50.940376	128.135284	39.4061755	29.1010685	127.80405	-78.6813595	11.6035795	118.591564
5.164986	32.833298	125.397995	-19.494909	20.484499	123.252907	41.653297	7.251796	127.427483	37.457924	50.923584	128.20018	39.5556105	29.08769	127.8138315	-78.5454285	11.881308	118.6919825
4.999092	32.595699	125.442795	-19.404301	20.611937	123.303497	41.731659	7.253297	127.343712	37.623096	50.921642	128.330704	39.6773775	29.0874695	127.837208	-78.4859795	12.1364045	118.769786
4.77204	32.298534	125.467918	-19.339285	20.775412	123.381172	41.796486	7.272189	127.180634	37.781273	50.909348	128.501099	39.7888795	29.0907685	127.8408665	-78.4674495	12.4600555	118.9214775
4.441012	31.994093	125.619255	-19.264231	20.947201	123.454201	41.82066	7.320431	126.946846	37.953209	50.912582	128.630402	39.8869345	29.1165065	127.788624	-78.4153965	12.7778955	119.119778
4.11799	31.665558	125.680008	-18.950281	20.990284	123.446716	41.841084	7.410313	126.506439	38.100506	50.927605	128.649002	39.970795	29.168959	127.5777205	-77.871357	12.811609	119.3157115
3.811686	31.307524	125.574127	-18.929274	21.192888	123.528221	41.483456	7.697628	125.924942	38.180328	50.99659	128.470352	39.831892	29.347109	127.197647	-77.69044	13.038667	119.858795
3.456874	30.838966	125.371788	-18.986902	21.424017	123.507736	41.363014	7.841644	124.928619	38.132706	51.20443	127.804878	39.74786	29.523037	126.3667485	-77.721664	13.324997	120.6487235
2.96086	30.046249	124.338509	-19.394991	21.955242	123.260918	40.980534	8.089224	122.951981	37.941021	51.626743	126.127327	39.4607775	29.8579835	124.539654	-78.2507595	14.0525005	121.982182
2.576036	29.405577	123.365036	-19.433283	22.216799	122.815147	40.712032	8.207403	121.642555	37.827999	51.838917	124.741661	39.2700155	30.02316	123.192108	-78.1365815	14.410438	122.438186
2.103351	28.854471	122.512009	-19.369219	22.421841	122.312233	40.580898	8.270198	120.487045	37.828083	51.996685	123.226273	39.2044905	30.1334415	121.856659	-77.9429285	14.7102405	122.767807
1.804144	28.063986	121.535469	-19.255442	22.581919	121.775032	40.507854	8.267161	119.574615	37.886967	52.022713	121.834648	39.1974105	30.144937	120.7046315	-77.7082945	15.018901	122.8454325
1.603499	27.165073	120.65921	-19.169411	22.648447	121.236542	40.495449	8.170457	118.956886	37.96019	51.911259	120.628647	39.2278195	30.040858	119.7927665	-77.5666415	15.256036	122.6803175
1.397429	26.129448	120.011032	-19.078003	22.601851	120.791229	40.532787	8.010791	118.578568	38.038246	51.764236	119.682098	39.2855165	29.8875135	119.130333	-77.4415225	15.3161885	122.452125
1.217059	25.024097	119.560753	-19.036041	22.462337	120.453056	40.586575	7.808308	118.452477	38.116444	51.57066	118.994675	39.3515095	29.689484	118.723576	-77.4235915	15.23519	122.182536
0.92671	23.374067	119.237175	-19.030693	22.224577	120.151093	40.627647	7.44022	118.537048	38.208057	51.187248	118.376221	39.417852	29.313734	118.4566345	-77.479238	15.13542	121.8455515
0.832763	22.320105	119.321129	-19.031378	22.102058	120.095947	40.646095	7.23699	118.790314	38.292534	50.958763	118.183472	39.4693145	29.0978765	118.486893	-77.5320705	15.1062395	121.705001
0.706802	21.31538	119.387123	-19.042631	22.05035	120.12886	40.700932	7.068215	119.187462	38.363613	50.783627	118.155029	39.5322725	28.925921	118.6712455	-77.6175345	15.174779	121.5864745
0.600617	20.308281	119.482353	-19.036474	22.020866	120.20153	40.747894	6.977624	119.704185	38.416897	50.682915	118.213974	39.5823955	28.8302695	118.9590795	-77.6553435	15.2114625	121.4439805
0.502484	19.385199	119.684128	-19.041544	22.007315	120.321533	40.791344	6.94661	120.30513	38.442303	50.612305	118.351234	39.6168235	28.7794575	119.328182	-77.6999115	15.2351725	121.314884
0.417788	18.502995	119.972923	-19.039082	22.002754	120.48143	40.833786	6.94252	120.935074	38.484081	50.553989	118.548538	39.6589335	28.7482545	119.741806	-77.7370975	15.2572535	121.221054
0.444762	17.654457	120.324539	-19.047861	21.977339	120.659279	40.873833	6.90787	121.535934	38.542973	50.474403	118.802773	39.708403	28.6911365	120.1693535	-77.804125	15.2635415	121.1492045
0.395881	16.343668	120.77285	-19.10405	21.871149	120.879135	40.90316	6.757384	122.243736	38.602749	50.292171	119.16256	39.7529545	28.5247775	120.703148	-77.9610545	15.2175205	121.055122
0.331821	15.543747	120.944687	-19.139223	21.799335	120.957771	40.865204	6.645939	122.577576	38.639755	50.174694	119.441757	39.7524795	28.4103165	121.0096665	-78.0309255	15.1883535	120.9058755
0.247321	14.797115	121.135712	-19.195885	21.737757	121.010612	40.835091	6.556732	122.834572	38.67667	50.074261	119.727837	39.7558805	28.3154965	121.2812045	-78.1476505	15.1600175	120.7400195
0.15639	14.127949	121.232895	-19.21068	21.715324	121.018707	40.824799	6.510102	123.096169	38.719646	50.021278	120.016754	39.7722225	28.26569	121.5564615	-78.1935825	15.164958	120.4809525
0.085753	13.49057	121.330917	-19.207924	21.72691	121.027039	40.817051	6.483346	123.286285	38.773266	49.98077	120.4077	39.7951585	28.232058	121.8469925	-78.2110065	15.221762	120.2070855
-0.02069	12.904686	121.411896	-19.185301	21.756207	121.046577	40.845284	6.452045	123.446831	38.823814	49.941612	120.803604	39.834549	28.1968285	122.1252175	-78.205151	15.3155855	119.9679365
-0.093875	12.249182	121.401871	-19.144466	21.776438	121.074043	40.857533	6.419125	123.626122	38.903828	49.907333	121.181335	39.8806805	28.163229	122.4037285	-78.1696125	15.389647	119.7443575
-0.32999	11.351607	121.437134	-19.09729	21.796389	121.144577	40.890415	6.361989	123.794556	39.02684	49.855892	121.774887	39.9586275	28.1089405	122.7847215	-78.1532075	15.4838375	119.5044325
-0.520053	10.828987	121.448853	-19.055418	21.811182	121.13633	40.921574	6.338327	123.923218	39.107151	49.844414	122.084656	40.0143625	28.0913705	123.003937	-78.1251985	15.5309935	119.268723
-0.715605	10.361836	121.421555	-19.028025	21.839996	121.091118	40.941322	6.338231	124.015091	39.155571	49.852684	122.311043	40.0484465	28.0954575	123.163067	-78.1044965	15.5845345	119.019169
-0.968915	9.937849	121.368202	-19.012043	21.875004	121.014259	40.965965	6.343097	124.07756	39.187916	49.863304	122.445358	40.0769405	28.1032005	123.261459	-78.1010265	15.6468075	118.767059
-1.19879	9.464189	121.246529	-18.985003	21.887697	120.886078	40.975338	6.328839	124.057808	39.210468	49.860809	122.48262	40.092903	28.094824	123.270214	-78.062909	15.68057	118.501942
-1.489194	8.98967	121.069084	-18.969522	21.875757	120.741287	40.999821	6.299086	123.986397	39.213718	49.825409	122.433388	40.1067695	28.0622475	123.2098925	-78.0458135	15.6892665	118.2726815
-1.787971	8.505896	120.900818	-18.913944	21.84803	120.606995	41.01527	6.289588	123.922333	39.261528	49.790619	122.369598	40.138399	28.0401035	123.1459655	-77.966287	15.6559565	118.0680245
-2.391464	7.780984	120.771774	-18.833179	21.842319	120.501183	41.080605	6.261627	123.84565	39.336033	49.736538	122.29525	40.208319	27.9990825	123.07045	-77.874677	15.6855555	117.931916
-2.810745	7.337046	120.72905	-18.774771	21.866945	120.476891	41.125462	6.265048	123.836472	39.397499	49.72456	122.242912	40.2614805	27.994804	123.039692	-77.8110225	15.739086	117.91409
-3.241152	6.93729	120.708176	-18.716082	21.895454	120.472427	41.169598	6.26448	123.824692	39.467144	49.703068	122.258255	40.318371	27.983774	123.0414735	-77.750535	15.807134	117.9033805
-3.675623	6.535244	120.701889	-18.666033	21.906324	120.484612	41.228313	6.213634	123.831573	39.522591	49.65723	122.31237	40.375452	27.935432	123.0719715	-77.707518	15.877216	117.8972525
-4.125371	6.071662	120.708549	-18.625927	21.893702	120.509048	41.252342	6.151689	123.844788	39.595352	49.598122	122.400894	40.423847	27.8749055	123.122841	-77.675701	15.9124985	117.895255
-4.636694	5.627388	120.658981	-18.581577	21.86581	120.549759	41.280014	6.092291	123.827126	39.640854	49.547844	122.507584	40.460434	27.8200675	123.167355	-77.623588	15.9115525	117.932163
-5.163048	5.14537	120.602455	-18.549326	21.848301	120.595718	41.30426	6.071762	123.781715	39.672028	49.527618	122.608757	40.488144	27.79969	123.195236	-77.586796	15.896912	117.9962
-5.981448	4.430341	120.418457	-18.498577	21.847572	120.627403	41.376034	6.07722	123.709282	39.743279	49.539665	122.704109	40.5596565	27.8084425	123.2066955	-77.5568105	15.8867015	118.0481105
-6.532335	4.037579	120.347893	-18.41399	21.876448	120.611015	41.438206	6.089481	123.641953	39.828106	49.544685	122.711357	40.633156	27.817083	123.176655	-77.461136	15.935813	118.045375
-7.060459	3.603913	120.21347	-18.335821	21.903015	120.569374	41.517658	6.073426	123.550591	39.919876	49.542282	122.680534	40.718767	27.807854	123.1155625	-77.390409	15.998176	118.0231855
-7.605244	3.098831	120.050369	-18.224304	21.916937	120.513794	41.598312	6.046995	123.441696	40.024845	49.514988	122.606087	40.8115785	27.7809915	123.0238915	-77.2601865	16.0528825	118.0036965
-8.197289	2.572687	119.913055	-18.127329	21.904678	120.431969	41.686775	6.011952	123.316971	40.132988	49.475315	122.505119	40.9098815	27.7436335	122.911045	-77.1645395	16.0657225	117.952893
-8.87013	2.072505	119.834938	-18.0182	21.864611	120.362411	41.792374	5.964608	123.229263	40.217361	49.428658	122.383163	41.0048675	27.696633	122.806213	-77.0412675	16.032589	117.918609
-9.516435	1.596898	119.845535	-17.916327	21.79735	120.321609	41.896484	5.922028	123.165833	40.296455	49.389992	122.220055	41.0964695	27.65601	122.692944	-76.9291235	15.93869	117.950274
-10.404598	0.753147	119.924438	-17.939978	21.749308	120.381889	42.067471	5.778033	123.013458	40.379333	49.284588	121.811462	41.223402	27.5313105	122.41246	-77.103358	15.9673055	118.351318
-11.139669	0.184055	120.075645	-17.8731	21.628292	120.38224	42.153851	5.634058	122.918335	40.429985	49.161232	121.405304	41.291918	27.397645	122.1618195	-77.038118	15.858939	118.6026605
-11.724692	-0.47081	120.128616	-17.618906	21.416477	120.276108	42.241879	5.479716	122.797157	40.486057	49.028854	120.955513	41.363968	27.254285	121.876335	-76.60178	15.578669	118.675881
-12.464376	-1.003659	120.262909	-17.54092	21.280207	120.21904	42.31979	5.348035	122.684418	40.533367	48.867516	120.556534	41.4265785	27.1077755	121.620476	-76.5084185	15.4526385	118.817604
-13.101922	-1.516473	120.359268	-17.450104	21.131708	120.131004	42.366318	5.227672	122.600677	40.59087	48.705215	120.18483	41.478594	26.9664435	121.3927535	-76.378802	15.2969725	118.8692545
-13.773145	-2.048712	120.420753	-17.399515	20.982676	120.045128	42.409851	5.113029	122.582329	40.624546	48.561668	119.877602	41.5171985	26.8373485	121.2299655	-76.3162285	15.1280035	118.8602905
-14.434965	-2.609155	120.418678	-17.333464	20.858297	119.950172	42.444218	5.039748	122.595406	40.640694	48.455742	119.679321	41.542456	26.747745	121.1373635	-76.209384	14.968849	118.7629805
-15.471893	-3.325216	120.413948	-17.301497	20.723789	119.862213	42.480484	4.988603	122.664169	40.652924	48.388519	119.531441	41.566704	26.688561	121.097805	-76.169698	14.759017	118.626621
-16.154013	-3.676166	120.422791	-17.264853	20.66696	119.845078	42.514412	4.994227	122.713959	40.659786	48.390022	119.508186	41.587099	26.6921245	121.1110725	-76.116805	14.6417955	118.5790835
-16.803894	-3.988833	120.473991	-17.227512	20.649954	119.86264	42.557667	5.028433	122.781456	40.686382	48.421341	119.530167	41.6220245	26.724887	121.1558115	-76.0770485	14.575021	118.5694685
-17.466484	-4.314105	120.576111	-17.185165	20.657747	119.929817	42.620914	5.077642	122.826889	40.707386	48.467724	119.537338	41.66415	26.772683	121.1821135	-76.03448	14.542811	118.6775205
-18.161455	-4.623461	120.68087	-17.135969	20.667591	120.023689	42.693825	5.142929	122.841385	40.711342	48.536091	119.517311	41.7025835	26.83951	121.179348	-75.9745215	14.495672	118.86803
-18.85886	-4.87091	120.880486	-17.06019	20.689049	120.145096	42.773048	5.221405	122.876656	40.720249	48.587124	119.484604	41.7466485	26.9042645	121.18063	-75.8670285	14.4738335	119.109562
-19.590107	-5.040207	121.103523	-16.968473	20.68762	120.28434	42.867851	5.278171	122.949921	40.772514	48.635689	119.455864	41.8201825	26.95693	121.2028925	-75.7571285	14.41831	119.3657875
-20.606213	-5.153515	121.473465	-16.837036	20.684458	120.496704	43.01717	5.317188	123.086594	40.872215	48.688812	119.430336	41.9446925	27.003	121.258465	-75.6187645	14.365916	119.734943
-21.295822	-5.267895	121.691452	-16.732121	20.667337	120.615051	43.0961	5.333302	123.179939	40.965271	48.705322	119.417259	42.0306855	27.019312	121.298599	-75.4949275	14.315362	119.931503
-22.013	-5.334157	121.762383	-16.649418	20.662325	120.702469	43.166145	5.345293	123.178688	41.05444	48.720642	119.399628	42.1102925	27.0329675	121.289158	-75.4091285	14.2916825	120.11578
-22.761	-5.293409	121.805046	-16.578022	20.667194	120.745087	43.21423	5.366391	123.12059	41.119938	48.758568	119.341507	42.167084	27.0624795	121.2310485	-75.323128	14.2719085	120.2591255
-23.490494	-5.196749	121.764122	-16.643356	20.751411	120.836792	43.262043	5.421277	123.025002	41.185032	48.825691	119.231949	42.2235375	27.123484	121.1284755	-75.5102495	14.379338	120.5451085
-24.197796	-5.027463	121.703804	-16.428568	20.743517	120.758781	43.332771	5.535024	122.865807	41.238956	48.927399	119.160805	42.2858635	27.2312115	121.013306	-75.1429995	14.2558225	120.504256
-24.868843	-4.821704	121.626472	-16.355434	20.822826	120.763336	43.406734	5.664029	122.704605	41.283104	49.066433	119.128372	42.344919	27.365231	120.9164885	-75.055787	14.280421	120.6101835
-25.977362	-4.51594	121.423462	-16.409735	21.035061	120.863487	43.49374	5.88937	122.481583	41.360577	49.30674	119.101105	42.4271585	27.598055	120.791344	-75.2466285	14.472067	120.93563
-26.764097	-4.181812	121.34314	-16.365671	21.139023	120.883583	43.541069	6.037848	122.306023	41.393204	49.463955	119.122375	42.4671365	27.7509015	120.714199	-75.1984785	14.5271445	121.052967
-27.495852	-3.839089	121.311394	-16.184994	21.1684	120.855507	43.58625	6.190041	122.17926	41.40913	49.625813	119.130028	42.49769	27.907927	120.654644	-74.867678	14.428873	121.05637
-28.181496	-3.44809	121.30201	-16.125689	21.266346	120.912361	43.65202	6.360694	122.088753	41.43428	49.805527	119.182899	42.54315	28.0831105	120.635826	-74.794528	14.4495815	121.188896
-28.837973	-3.119313	121.267891	-16.06665	21.36109	120.98761	43.733967	6.508896	122.051666	41.458969	49.974113	119.273125	42.596468	28.2415045	120.6623955	-74.729768	14.4806755	121.3128245
-29.535419	-2.773364	121.248833	-16.001959	21.439016	121.066452	43.838547	6.635438	122.059341	41.503708	50.122173	119.362785	42.6711275	28.3788055	120.711063	-74.6750455	14.4992265	121.421841
-30.275558	-2.370965	121.266068	-15.947302	21.517216	121.13929	43.925266	6.739968	122.079979	41.555809	50.234009	119.426384	42.7405375	28.4869885	120.7531815	-74.6351415	14.5474435	121.5253985
-31.321737	-1.709537	121.348724	-15.863822	21.578569	121.211639	44.031868	6.843592	122.093079	41.613094	50.339432	119.411598	42.822481	28.591512	120.7523385	-74.550125	14.565626	121.6709395
-31.919634	-1.217255	121.451714	-15.826676	21.603458	121.225548	44.081676	6.895813	122.090828	41.646118	50.38736	119.316078	42.863897	28.6415865	120.703453	-74.517249	14.5653295	121.747643
-32.566422	-0.778083	121.512917	-15.796383	21.621473	121.20726	44.117607	6.943613	122.092911	41.649075	50.43158	119.188866	42.883341	28.6875965	120.6408885	-74.476107	14.5553495	121.7736315
-33.251541	-0.285549	121.466896	-15.78554	21.625948	121.151207	44.142784	6.991081	122.079826	41.645103	50.463589	119.006493	42.8939435	28.727335	120.5431595	-74.4650235	14.524561	121.7592545
-33.978725	0.286394	121.419823	-15.765174	21.613764	121.061111	44.153442	7.016088	122.025955	41.62928	50.482552	118.789162	42.891361	28.74932	120.4075585	-74.421709	14.478208	121.7146635
-34.615822	0.840786	121.401848	-15.764878	21.572599	120.95945	44.13377	7.029616	121.901237	41.589195	50.476402	118.557716	42.8614825	28.753009	120.2294765	-74.3912385	14.392189	121.6894235
-35.228737	1.455648	121.349251	-15.765962	21.522598	120.838257	44.105446	7.011611	121.71389	41.551868	50.459202	118.279518	42.828657	28.7354065	119.996704	-74.360581	14.3097895	121.67981
-36.123909	2.389581	121.226791	-15.892447	21.494699	120.749413	44.075325	6.990325	121.474411	41.490345	50.436962	117.902885	42.782835	28.7136435	119.688648	-74.567729	14.2757545	121.810178
-36.727158	3.121192	121.042336	-15.72454	21.395502	120.579613	44.09021	7.005097	121.397842	41.477348	50.451088	117.745651	42.783779	28.7280925	119.5717465	-74.232859	14.0629115	121.5874795
-37.241859	3.895844	120.99868	-15.851879	21.458139	120.60125	44.112125	7.05072	121.393204	41.45927	50.480652	117.640472	42.7856975	28.765686	119.516838	-74.4894555	14.150592	121.685662
-37.772644	4.733882	120.923599	-15.722935	21.412422	120.50489	44.116959	7.106526	121.413528	41.424301	50.528969	117.570709	42.77063	28.8177475	119.4921185	-74.2165	14.0070965	121.5176615
-38.298691	5.613074	120.907768	-15.886291	21.501768	120.60025	44.106365	7.160433	121.446136	41.393524	50.559719	117.489288	42.7499445	28.860076	119.467712	-74.5225265	14.14346	121.732788
-38.830013	6.615747	120.924667	-15.788862	21.462749	120.569839	44.089325	7.20362	121.485542	41.353901	50.596024	117.447044	42.721613	28.899822	119.466293	-74.299337	14.025676	121.673385
-39.324028	7.671984	120.889328	-15.807474	21.471062	120.624481	44.079037	7.24069	121.518745	41.317421	50.621216	117.425934	42.698229	28.930953	119.4723395	-74.313177	14.011171	121.7766225
-40.000664	9.273848	120.854988	-15.840133	21.421459	120.713219	44.068256	7.257124	121.533607	41.278622	50.655281	117.488464	42.673439	28.9562025	119.5110355	-74.353705	13.8867155	121.9154025
-40.446262	10.454148	120.762955	-15.85177	21.347506	120.76255	44.063709	7.215811	121.482918	41.242428	50.653397	117.587952	42.6530685	28.934604	119.535435	-74.3566085	13.760408	121.989665
-40.866364	11.689487	120.663307	-15.863782	21.26745	120.7911	44.038422	7.168146	121.399818	41.218765	50.64407	117.687798	42.6285935	28.906108	119.543808	-74.3561575	13.628792	122.038392
-41.25491	12.924847	120.64135	-16.029613	21.24893	120.893272	44.013802	7.113775	121.279694	41.197441	50.637531	117.820755	42.6056215	28.875653	119.5502245	-74.6648475	13.622207	122.2363195
-41.594795	14.231253	120.573044	-15.906244	21.126677	120.864937	43.980064	7.069998	121.165085	41.177551	50.631226	118.023537	42.5788075	28.850612	119.594311	-74.3912955	13.402742	122.135563
-41.932667	15.619013	120.48156	-15.930417	21.102787	120.953262	43.949726	7.055005	121.121338	41.170769	50.639057	118.251289	42.5602475	28.847031	119.6863135	-74.4210815	13.358543	122.2202105
-42.158283	17.012611	120.598183	-15.970661	21.115211	121.099106	43.9249	7.088338	121.107353	41.15559	50.665527	118.535843	42.540245	28.8769325	119.821598	-74.481567	13.3534895	122.376614
-42.430927	19.194244	120.888535	-16.001425	21.168964	121.378578	43.91251	7.17818	121.150269	41.114342	50.762196	119.040749	42.513426	28.970188	120.095509	-74.516276	13.36774	122.661647
-42.557758	20.611383	121.044907	-16.025267	21.196375	121.578995	43.890209	7.230462	121.175674	41.10186	50.805515	119.409775	42.4960345	29.0179885	120.2927245	-74.5465685	13.3747615	122.8652655
-42.625847	22.03973	121.265305	-16.05197	21.200632	121.759842	43.865578	7.253631	121.159637	41.103447	50.837673	119.791542	42.4845125	29.045652	120.4755895	-74.5884525	13.355612	123.0440945
-42.625637	23.509241	121.375046	-16.07589	21.161732	121.907402	43.833492	7.234038	121.065567	41.10611	50.830303	120.225143	42.469801	29.0321705	120.645355	-74.621581	13.2912935	123.169449
-42.571388	24.94412	121.56041	-16.088278	21.09889	122.009445	43.793156	7.199198	120.92823	41.103527	50.815285	120.667633	42.4483415	29.0072415	120.7979315	-74.6248975	13.1905385	123.2209585
-42.451157	26.331264	121.735275	-16.100155	21.054903	122.079597	43.756996	7.209554	120.742081	41.107254	50.843269	121.086708	42.432125	29.0264115	120.9143945	-74.632435	13.0833945	123.2447995
-42.285896	27.784201	121.92205	-16.113359	21.055155	122.135941	43.724422	7.27679	120.508286	41.10421	50.892002	121.513832	42.414316	29.084396	121.011059	-74.641034	13.025914	123.260823
-41.980217	29.866432	122.344543	-16.151918	21.152523	122.232307	43.698387	7.458919	120.259842	41.060741	51.028698	122.014297	42.379564	29.2438085	121.1370695	-74.6834	13.0612375	123.3275445
-41.729458	31.187798	122.593666	-16.146511	21.262421	122.27948	43.720867	7.633539	120.161774	41.037495	51.168663	122.261429	42.379181	29.401101	121.2116015	-74.672203	13.123741	123.3473585
-41.41909	32.526585	122.726349	-16.148958	21.377567	122.313599	43.760658	7.788468	120.124176	41.017445	51.275517	122.479942	42.3890515	29.5319925	121.302059	-74.6869675	13.2231415	123.325139
-41.08548	33.74802	122.867874	-16.115166	21.453522	122.316422	43.818485	7.877433	120.154427	41.020756	51.349419	122.644409	42.4196205	29.613426	121.399418	-74.6499525	13.293618	123.233426
-40.706947	34.866531	122.917084	-16.106104	21.474113	122.31517	43.863197	7.916894	120.208374	41.003403	51.373283	122.759377	42.4333	29.6450885	121.4838755	-74.645508	13.3031375	123.1464645
-40.274529	35.932507	123.016548	-16.116945	21.451212	122.346222	43.897652	7.899954	120.276955	40.987328	51.342297	122.86956	42.44249	29.6211255	121.5732575	-74.67638	13.2812985	123.1191865
-39.808029	36.914642	123.10611	-16.136623	21.378908	122.4244	43.940456	7.84413	120.3974	40.976448	51.299061	122.98291	42.458452	29.5715955	121.690155	-74.731698	13.1862205	123.158645
-39.026115	38.228466	123.399582	-16.134701	21.239006	122.60363	43.979771	7.753561	120.590462	40.949085	51.22757	123.155022	42.464428	29.4905655	121.872742	-74.73383	12.9874465	123.334518
-38.478699	38.99836	123.615822	-16.143309	21.177542	122.772026	43.994156	7.703835	120.76162	40.942192	51.170742	123.232483	42.468174	29.4372885	121.9970515	-74.754792	12.9177955	123.5470005
-37.873695	39.760967	123.794769	-16.140829	21.12253	122.964348	44.020081	7.630524	120.991028	40.964138	51.097561	123.313591	42.4921095	29.3640425	122.1523095	-74.7737675	12.8810175	123.7763865
-37.236004	40.416939	123.969315	-16.13899	21.05394	123.177544	44.044399	7.533162	121.233078	40.985413	51.010746	123.388763	42.514906	29.271954	122.3109205	-74.792886	12.835926	124.0441675
-36.579025	41.046192	124.117676	-16.141703	21.007753	123.362694	44.045341	7.442225	121.442879	41.010033	50.917107	123.436867	42.527687	29.179666	122.439873	-74.811093	12.83584	124.285515
-35.927441	41.571617	124.271599	-16.145807	20.961	123.513184	44.046818	7.386374	121.543762	41.008629	50.862511	123.476234	42.5277235	29.1244425	122.509998	-74.8193375	12.7975575	124.51637
-35.209072	42.059441	124.46209	-16.168209	20.905195	123.622559	44.035488	7.351223	121.556808	40.994209	50.822586	123.507645	42.5148485	29.0869045	122.5322265	-74.8512665	12.7234855	124.7128915
-34.075199	42.680584	124.748924	-16.138283	20.827055	123.716248	44.022903	7.320685	121.437202	40.989475	50.778645	123.617531	42.506189	29.049665	122.5273665	-74.782755	12.604445	124.9051295
-33.246128	42.996109	125.014618	-16.114349	20.792236	123.774788	44.043083	7.314875	121.356918	41.008339	50.771187	123.732964	42.525711	29.043031	122.544941	-74.754409	12.541441	125.004635
-32.502312	43.30349	125.278915	-16.072432	20.781931	123.857582	44.08144	7.341562	121.307732	41.049011	50.795616	123.868713	42.5652255	29.068589	122.5882225	-74.7100895	12.495273	125.1269415
-31.656757	43.474449	125.50663	-16.019766	20.791553	123.945724	44.137596	7.380289	121.280312	41.090012	50.822292	123.973587	42.613804	29.1012905	122.6269495	-74.653336	12.4818155	125.2644985
-30.811697	43.611099	125.644012	-15.954667	20.816662	124.036156	44.202118	7.429173	121.305046	41.115646	50.852608	124.021461	42.658882	29.1408905	122.6632535	-74.568216	12.4924335	125.4090585
-29.873276	43.681301	125.682854	-15.864098	20.821533	124.077759	44.288399	7.447954	121.391151	41.164833	50.871098	124.0159	42.726616	29.159526	122.7035255	-74.454812	12.48354	125.4519925
-28.964762	43.686634	125.616837	-15.818911	20.84664	124.129738	44.377415	7.429595	121.521965	41.217419	50.871933	123.960258	42.797417	29.150764	122.7411115	-74.435239	12.542516	125.5183645
-27.602619	43.580578	125.318382	-15.741374	20.835506	124.160126	44.486763	7.351817	121.850204	41.297276	50.825127	123.735977	42.8920195	29.088472	122.7930905	-74.3747675	12.58254	125.5271615
-26.623833	43.375214	125.048294	-15.695747	20.812597	124.189415	44.570435	7.268782	122.156967	41.347904	50.767361	123.589958	42.9591695	29.0180715	122.8734625	-74.3506635	12.6071225	125.5053675
-25.653734	43.162453	124.748802	-15.648908	20.765696	124.228348	44.671974	7.170274	122.528717	41.386436	50.703663	123.423172	43.029205	28.9369685	122.9759445	-74.327021	12.5944235	125.4807515
-24.667852	42.871231	124.476196	-15.630412	20.704655	124.295258	44.766361	7.079975	122.939369	41.397934	50.636578	123.247871	43.0821475	28.8582765	123.09362	-74.3429715	12.5510335	125.496896
-23.683756	42.549721	124.253174	-15.596721	20.616787	124.367607	44.830906	6.986679	123.329178	41.412922	50.534863	123.135696	43.121914	28.760771	123.232437	-74.315356	12.472803	125.502777
-22.718229	42.186249	124.04702	-15.590896	20.531473	124.450645	44.87159	6.835295	123.696945	41.444969	50.392311	123.038254	43.1582795	28.613803	123.3675995	-74.3400715	12.449143	125.5336905
-21.724176	41.798092	123.852051	-15.55883	20.414537	124.542961	44.907631	6.683641	124.115356	41.497017	50.232784	122.936584	43.202324	28.4582125	123.52597	-74.319984	12.3708615	125.559952
-20.175751	41.210224	123.627602	-15.510077	20.227934	124.660301	44.969471	6.419615	124.68084	41.593399	49.933777	122.861191	43.281435	28.176696	123.7710155	-74.301589	12.279172	125.5495865
-19.155867	40.815453	123.466362	-15.454367	20.079813	124.696716	45.001442	6.240334	125.034157	41.682514	49.720772	122.88121	43.341978	27.980553	123.9576835	-74.250712	12.179073	125.4357485
-18.167915	40.411015	123.365868	-15.413088	19.905945	124.758278	45.066795	6.011188	125.461685	41.791065	49.49699	123.02066	43.42893	27.754089	124.2411725	-74.255106	12.057801	125.2753835
-17.16856	40.001064	123.38221	-15.361621	19.733915	124.900269	45.230721	5.752634	126.055359	41.9324	49.292027	123.42157	43.5815605	27.5223305	124.7384645	-74.3048025	11.9454995	125.0620735
-16.094736	39.639072	123.621407	-15.30105	19.605145	125.198761	45.77174	5.383071	126.744568	42.111485	49.171318	124.062141	43.9416125	27.2771945	125.4033545	-74.5437125	11.9330955	124.9941675
-15.191192	39.355885	124.061417	-15.27359	19.540039	125.651726	45.978859	5.254256	127.664291	42.268188	49.113007	124.828362	44.1235235	27.1836315	126.2463265	-74.6707035	11.8964465	125.0571255
-14.295271	39.08535	124.591675	-15.265538	19.504372	126.186287	46.124832	5.176649	128.537659	42.392014	49.075314	125.609436	44.258423	27.1259815	127.0735475	-74.789499	11.8827625	125.2990265
-13.00473	38.656158	125.35498	-14.978022	19.286276	126.802826	46.279724	5.035521	129.54509	42.558159	48.986404	126.592728	44.4189415	27.0109625	128.068909	-74.3749855	11.5615895	125.536743
-12.129498	38.452118	125.776825	-14.93681	19.251247	127.140335	46.384609	4.92163	130.016464	42.680489	48.928371	127.162529	44.532549	26.9250005	128.5894965	-74.406169	11.5774935	125.6911735
-11.286292	38.258942	126.111343	-14.861	19.21755	127.346863	46.502289	4.8281	130.351578	42.815495	48.89711	127.637909	44.658892	26.862605	128.9947435	-74.380892	11.572495	125.6989825
-10.570786	38.101349	126.42485	-14.779219	19.173029	127.456627	46.59721	4.747082	130.570801	42.921524	48.863762	128.013535	44.759367	26.805422	129.292168	-74.317805	11.540636	125.621086
-9.851935	37.950577	126.604202	-14.745636	19.162842	127.524094	46.63686	4.689814	130.630035	42.997177	48.827976	128.24054	44.8170185	26.758895	129.4352875	-74.3082905	11.566789	125.6129005
-9.236883	37.829517	126.727104	-14.736668	19.155127	127.51384	46.628563	4.656358	130.600006	43.028984	48.796051	128.288818	44.8287735	26.7262045	129.444412	-74.3021095	11.5840495	125.583268
-8.422383	37.53788	126.695763	-14.732748	19.151773	127.424454	46.598572	4.63004	130.461319	43.068165	48.750118	128.250504	44.8333685	26.690079	129.3559115	-74.2988645	11.613467	125.4929965
-7.774924	37.474373	126.627838	-14.721115	19.14081	127.203201	46.583523	4.545959	130.24202	43.120075	48.646915	128.120087	44.851799	26.596437	129.1810535	-74.294029	11.685183	125.2253485
-6.966519	37.233547	126.478722	-14.685684	19.101219	127.029106	46.599155	4.468557	130.106003	43.175499	48.569393	128.051971	44.887327	26.518975	129.078987	-74.258695	11.683463	124.979225
-6.718144	37.234463	126.490768	-14.675096	19.053911	126.900101	46.60622	4.384982	129.988617	43.194759	48.509182	128.00914	44.9004895	26.447082	128.9988785	-74.2506815	11.66074	124.8013235
-6.336626	37.117287	126.462296	-14.687479	18.987926	126.805374	46.572151	4.295785	129.856323	43.210049	48.432106	127.956596	44.8911	26.3639455	128.9064595	-74.266058	11.6119065	124.7042885
-6.020848	37.000473	126.474022	-14.706223	18.917269	126.732552	46.550949	4.196553	129.731949	43.194641	48.339893	127.922806	44.872795	26.268223	128.8273775	-74.285241	11.566315	124.6377265
-5.726619	36.879921	126.451805	-14.701247	18.83674	126.655128	46.548851	4.096461	129.62291	43.20723	48.247845	127.911285	44.8780405	26.172153	128.7670975	-74.2805345	11.501327	124.5431585
-5.527767	36.766079	126.468315	-14.684842	18.777908	126.591255	46.550373	3.991589	129.540176	43.227421	48.146721	127.942047	44.888897	26.069155	128.7411115	-74.258581	11.486661	124.4413985
-5.321119	36.589741	126.484169	-14.70377	18.695103	126.475235	46.515144	3.847363	129.450775	43.253399	48.007362	127.970634	44.8842715	25.9273625	128.7107045	-74.2918115	11.4628435	124.2397655
-5.263849	36.441566	126.464226	-14.739095	18.646564	126.367256	46.461826	3.719698	129.338959	43.263905	47.885513	127.993835	44.8628655	25.8026055	128.666397	-74.3410555	11.4905225	124.068115
-5.255225	36.284027	126.460159	-14.78827	18.59828	126.244987	46.394958	3.591872	129.214523	43.251587	47.766079	127.96254	44.8232725	25.6789755	128.5885315	-74.3998125	11.5175845	123.9014425
-5.243011	36.080475	126.388466	-15.088487	18.690619	126.200485	46.295391	3.475392	129.071655	43.221088	47.648941	127.882317	44.7582395	25.5621665	128.476986	-74.9352135	11.8190715	123.923984
-5.26965	35.862396	126.278542	-15.174363	18.6472	126.084778	46.177879	3.362884	128.806702	43.157143	47.53978	127.764717	44.667511	25.451332	128.2857095	-75.016237	11.843068	123.8838465
-5.346497	35.614292	126.118767	-15.270245	18.608606	125.973915	46.061035	3.223544	128.473541	43.070343	47.421871	127.48954	44.565689	25.3227075	127.9815405	-75.106179	11.8945045	123.9662895
-5.445388	35.334713	125.902351	-15.372298	18.585777	125.886139	45.911808	3.101804	128.089462	42.954311	47.292641	127.028313	44.4330595	25.1972225	127.5588875	-75.1776555	11.9743315	124.2133905
-5.633949	34.873196	125.467995	-15.541509	18.536581	125.729095	45.634201	2.912619	127.264526	42.7705	47.087254	126.010391	44.2023505	24.9999365	126.6374585	-75.2853685	12.0732255	124.8207315
-5.768528	34.56411	125.121239	-15.624787	18.468235	125.618294	45.179813	2.920979	126.764633	42.626019	46.878838	125.184753	43.902916	24.8999085	125.974693	-75.15249	12.0365615	125.261895
-5.898808	34.252884	124.77565	-15.661894	18.379944	125.523056	44.997494	2.801677	126.214241	42.523361	46.689579	124.340569	43.7604275	24.745628	125.277405	-75.0842155	12.01426	125.768707
-6.023554	33.945141	124.476303	-15.656561	18.262751	125.466881	44.867321	2.623988	125.839806	42.498714	46.452778	123.677254	43.6830175	24.538383	124.75853	-74.9961395	11.987119	126.175232
-6.102636	33.672058	124.306015	-15.623493	18.136524	125.503281	44.81535	2.44217	125.650917	42.497158	46.224277	123.225388	43.656254	24.3332235	124.4381525	-74.90324	11.9398245	126.5684095
-6.155067	33.454426	124.25592	-15.586558	17.983768	125.607826	44.773285	2.279824	125.631622	42.504234	46.025612	122.995758	43.6387595	24.152718	124.31369	-74.8118755	11.814818	126.901962
-6.190262	33.303661	124.331642	-15.594437	17.826567	125.772415	44.747646	2.129646	125.712135	42.500027	45.843243	122.93158	43.6238365	23.9864445	124.3218575	-74.8127105	11.6666895	127.2229725
-6.177181	33.200394	124.574242	-15.6504	17.554649	126.043961	44.694492	1.899122	125.88961	42.451744	45.596935	123.025909	43.573118	23.7480285	124.4577595	-74.873918	11.3612695	127.6301625
-6.169166	33.209724	124.751915	-15.490997	17.246374	126.098862	44.604431	1.788521	125.931313	42.378815	45.483418	123.11972	43.491623	23.6359695	124.5255165	-74.473617	10.8567785	127.6722075
-6.151554	33.266254	124.88456	-15.586402	17.128334	126.184639	44.498676	1.711378	125.892242	42.27417	45.429749	123.220764	43.386423	23.5705635	124.556503	-74.559227	10.6861045	127.812775
-6.099719	33.384583	124.983643	-15.681849	17.054249	126.207802	44.399879	1.685969	125.789055	42.164238	45.416428	123.289764	43.2820585	23.5511985	124.5394095	-74.6457565	10.5572995	127.8761945
-6.02883	33.540066	125.027061	-15.76729	17.022585	126.166519	44.303116	1.693149	125.644432	42.055328	45.447887	123.323296	43.179222	23.570518	124.483864	-74.713802	10.474652	127.849174
-5.913219	33.725197	125.014366	-15.870641	17.026142	126.105324	44.195499	1.732954	125.472488	41.958351	45.484901	123.353027	43.076925	23.6089275	124.4127575	-74.818207	10.4433565	127.7978905
-5.75077	33.899544	124.994644	-15.925559	17.024221	126.004494	44.126846	1.766298	125.308189	41.892517	45.519276	123.440025	43.0096815	23.642787	124.374107	-74.8607995	10.405655	127.634881
-5.577564	34.169804	125.080826	-16.220556	17.17786	125.991318	44.093365	1.80941	125.205887	41.881268	45.572578	123.737289	42.9873165	23.690994	124.471588	-75.4284285	10.664726	127.511048
-5.467041	34.298599	125.223419	-16.249767	17.170755	125.950935	44.037586	1.857464	125.205017	41.909119	45.608124	124.127647	42.9733525	23.732794	124.666332	-75.4728865	10.608716	127.235538
-5.353251	34.434219	125.461517	-16.277971	17.151253	125.95903	44.02668	1.912145	125.314835	41.925388	45.673241	124.661659	42.976034	23.792693	124.988247	-75.531976	10.509813	126.929813
-5.245135	34.537418	125.851074	-16.041384	17.000851	125.932732	44.041134	2.007598	125.523689	41.940464	45.755276	125.324699	42.990799	23.881437	125.424194	-75.073567	10.120265	126.44127
-5.156328	34.582756	126.2985	-16.099382	17.058218	126.070129	44.056091	2.126599	125.744095	41.926762	45.885193	126.047913	42.9914265	24.005896	125.896004	-75.1901905	10.11054	126.244254
-5.065559	34.596939	126.725098	-16.154354	17.155025	126.211868	44.058357	2.291089	125.971794	41.870533	46.034184	126.683517	42.964445	24.1626365	126.3276555	-75.273153	10.1474135	126.0960805
-4.992267	34.562523	127.083504	-16.248844	17.287994	126.338112	44.027252	2.450193	126.078857	41.782814	46.187431	127.148994	42.905033	24.318812	126.6139255	-75.402721	10.257176	126.0622985
-4.905353	34.372368	127.369751	-16.43536	17.473885	126.431511	43.856518	2.649413	126.049438	41.581181	46.365593	127.334129	42.7188495	24.507503	126.6917835	-75.5895695	10.440267	126.1712385
-4.817512	34.15081	127.383461	-16.535118	17.542551	126.447189	43.710064	2.743146	125.913849	41.466305	46.466671	127.17115	42.5881845	24.6049085	126.5424995	-75.6584205	10.4801935	126.3518785
-4.721609	33.861523	127.278259	-16.642647	17.601856	126.45359	43.581966	2.777285	125.675987	41.329437	46.511139	126.827347	42.4557015	24.644212	126.251667	-75.7409955	10.5595	126.655513
-4.630968	33.511875	126.999199	-16.75787	17.662506	126.422241	43.441044	2.792596	125.4207	41.171898	46.582127	126.317787	42.306471	24.6873615	125.8692435	-75.822211	10.6376505	126.9752385
-4.54313	33.136505	126.675499	-16.827206	17.706938	126.38385	43.305737	2.818834	125.177345	41.035728	46.617245	125.712601	42.1707325	24.7180395	125.444973	-75.8251445	10.6958365	127.322727
-4.487944	32.7523	126.377274	-16.894613	17.73815	126.349487	43.219738	2.810623	124.967972	40.898838	46.592937	125.10817	42.059288	24.70178	125.038071	-75.848514	10.77452	127.660903
-4.422134	32.353817	126.044548	-16.945787	17.735567	126.317772	43.121483	2.770523	124.854614	40.794567	46.537064	124.541245	41.958025	24.6537935	124.6979295	-75.849599	10.8173405	127.9376145
-4.330396	31.727774	125.685844	-16.968813	17.647156	126.363327	43.047615	2.668322	124.867607	40.651657	46.386177	123.776611	41.849636	24.5272495	124.322109	-75.787262	10.7670625	128.404545
-4.310851	31.305563	125.537834	-16.966516	17.550083	126.457893	43.041271	2.561401	124.916519	40.591137	46.242352	123.398087	41.816204	24.4018765	124.157303	-75.749236	10.6982895	128.758483
-4.298058	30.82287	125.47747	-16.960474	17.420643	126.59166	43.036179	2.418333	125.049988	40.563137	46.07692	123.089172	41.799658	24.2476265	124.06958	-75.720606	10.5936595	129.11374
-4.248772	30.353725	125.443336	-16.933281	17.261002	126.740608	43.048096	2.276315	125.178337	40.522324	45.911808	122.831329	41.78521	24.0940615	124.004833	-75.651772	10.4279425	129.476383
-4.199647	29.886934	125.441765	-16.898991	17.085743	126.868164	43.0676	2.145898	125.256172	40.510448	45.757355	122.66185	41.789024	23.9516265	123.959011	-75.587006	10.2198595	129.777317
-4.12612	29.439827	125.453255	-16.904295	16.939161	126.97065	43.072277	1.996682	125.310226	40.500889	45.608631	122.532227	41.786583	23.8026565	123.9212265	-75.595173	10.0756655	130.0200735
-4.070269	29.020601	125.502075	-16.893761	16.801291	127.063515	43.071548	1.8781	125.267235	40.470055	45.498959	122.400978	41.7708015	23.6885295	123.8341065	-75.5583235	9.9140525	130.2929235
-3.95412	28.446966	125.538925	-16.927332	16.660114	127.134239	43.005222	1.765529	125.044235	40.390244	45.387108	122.275719	41.697733	23.5763185	123.659977	-75.552397	9.7439095	130.608501
-3.834736	28.128819	125.534912	-16.940609	16.601841	127.135262	42.971737	1.721075	124.849655	40.346786	45.362576	122.198425	41.6592615	23.5418255	123.52404	-75.5404795	9.6618565	130.746484
-3.705409	27.878485	125.534653	-16.941757	16.570524	127.089294	42.95174	1.705299	124.645485	40.32333	45.357365	122.154366	41.637535	23.531332	123.3999255	-75.521049	9.609716	130.7786625
-3.551127	27.666229	125.515877	-16.92662	16.54842	127.022156	42.910309	1.720327	124.4674	40.310932	45.378502	122.147896	41.6106205	23.5494145	123.307648	-75.4638605	9.5474255	130.736664
-3.386869	27.508432	125.488602	-16.918341	16.539429	126.964142	42.9058	1.741173	124.29155	40.307602	45.417057	122.151627	41.606701	23.579115	123.2215885	-75.443383	9.499743	130.7066955
-3.19019	27.392488	125.472092	-16.905069	16.537271	126.925278	42.901718	1.78005	124.159798	40.311317	45.448719	122.19902	41.6065175	23.6143845	123.179409	-75.4166555	9.4601575	130.671147
-2.964831	27.297438	125.506546	-16.8734	16.53005	126.950729	42.926376	1.814304	124.106323	40.327438	45.482292	122.294151	41.626907	23.648298	123.200237	-75.373707	9.411802	130.701221
-2.598786	27.229933	125.639435	-16.823944	16.508011	127.067276	43.002689	1.872678	124.14576	40.355217	45.539684	122.433517	41.678953	23.706181	123.2896385	-75.326841	9.309841	130.8449135
-2.236534	27.235949	125.740768	-16.796619	16.49634	127.167595	43.067902	1.90097	124.19455	40.37077	45.569405	122.529816	41.719336	23.7351875	123.362183	-75.312574	9.2574925	130.973007
-1.956406	27.237167	125.810913	-16.746326	16.453896	127.240395	43.136021	1.906773	124.23922	40.398586	45.583794	122.575447	41.7673035	23.7452835	123.4073335	-75.2599555	9.1625085	131.0734565
-1.648864	27.263474	125.858223	-16.696741	16.399878	127.266441	43.198158	1.88844	124.289116	40.423206	45.563965	122.622093	41.810682	23.7262025	123.4556045	-75.204164	9.0735535	131.0772775
-1.216493	27.310169	125.833549	-16.662107	16.349405	127.265862	43.262707	1.84523	124.334084	40.476711	45.528324	122.648308	41.869709	23.686777	123.491196	-75.193923	9.012033	131.040528
-0.705224	27.347061	125.717079	-16.607422	16.267677	127.217781	43.31765	1.810528	124.364616	40.519352	45.499813	122.659149	41.918501	23.6551705	123.5118825	-75.133345	8.8801835	130.9236795
-0.159919	27.390102	125.651253	-16.580877	16.200825	127.158722	43.385303	1.793425	124.372849	40.562412	45.478485	122.720741	41.9738575	23.635955	123.546795	-75.1356115	8.765695	130.770649
0.723472	27.481218	125.617241	-16.465624	16.066723	127.044365	43.575657	1.811721	124.499023	40.71833	45.489113	123.042633	42.1469935	23.650417	123.770828	-75.0782415	8.483029	130.317902
1.312368	27.560429	125.763893	-16.356916	15.98734	126.991951	43.736061	1.83358	124.69101	40.865368	45.503216	123.465332	42.3007145	23.668398	124.078171	-75.0145465	8.306282	129.905731
1.943102	27.626266	125.930336	-16.264677	15.944695	126.991882	43.915264	1.929227	124.939705	40.997982	45.586136	123.984932	42.456623	23.7576815	124.4623185	-74.985977	8.1317085	129.5214455
2.558263	27.733595	126.163193	-16.151865	15.928812	127.029968	44.127853	2.071102	125.199997	41.111679	45.742401	124.594963	42.619766	23.9067515	124.89748	-74.923496	7.9508725	129.162456
3.211709	27.943802	126.495216	-16.042463	15.983871	127.148773	44.342468	2.285903	125.536644	41.230869	45.943901	125.29435	42.7866685	24.114902	125.415497	-74.8715945	7.85284	128.882049
3.915604	28.198338	126.914658	-15.873197	16.111336	127.327644	44.605366	2.580994	125.962982	41.383121	46.213196	126.044022	42.9942435	24.397095	126.003502	-74.7406375	7.825577	128.651786
4.67734	28.400253	127.348175	-15.660416	16.289156	127.553413	44.938511	2.894148	126.434341	41.533459	46.522324	126.929199	43.235985	24.708236	126.68177	-74.556817	7.870076	128.425056
5.917625	28.610157	128.200058	-15.29923	16.581081	128.059204	45.751087	3.218261	127.150986	41.839783	47.009586	128.235596	43.795435	25.1139235	127.693291	-74.393895	8.0482385	128.425117
6.931301	28.602087	128.799423	-15.052902	16.728519	128.47551	46.071152	3.475193	127.754547	42.111465	47.268364	129.117065	44.0913085	25.3717785	128.435806	-74.1971125	8.0852595	128.515214
7.654954	28.65494	129.452744	-14.788713	16.830704	128.894989	46.366608	3.630786	128.301117	42.388397	47.409569	129.99733	44.3775025	25.5201775	129.1492235	-73.9549285	8.1412305	128.6407545
8.327322	28.655848	130.134613	-14.532578	16.898489	129.305496	46.664898	3.703822	128.832489	42.982574	47.377483	130.710022	44.823736	25.5406525	129.7712555	-73.888892	8.2563255	128.8397365
9.006133	28.484184	130.71579	-14.277323	16.964451	129.671585	46.972668	3.783403	129.346848	43.277184	47.464588	131.439682	45.124926	25.6239955	130.393265	-73.679572	8.3049065	128.949905
9.675789	28.213427	131.18515	-14.021927	17.009991	129.947739	47.242718	3.869782	129.753189	43.545254	47.520813	132.082535	45.393986	25.6952975	130.917862	-73.43784	8.3246845	128.977616
10.376257	27.899054	131.386505	-13.788602	17.048323	130.157715	47.516521	3.951595	130.067108	43.755814	47.586121	132.587265	45.6361675	25.768858	131.3271865	-73.2133715	8.327788	128.9882435
11.307216	27.267647	131.690903	-13.447046	17.138391	130.34874	47.890144	4.124228	130.403656	44.010742	47.74258	133.152069	45.950443	25.933404	131.7778625	-72.844535	8.343378	128.9196175
12.006682	26.758211	131.721497	-13.205475	17.187128	130.404175	48.15538	4.247311	130.558685	44.186314	47.840679	133.465988	46.170847	26.043995	132.0123365	-72.581797	8.330261	128.7960135
12.61087	26.236475	131.811035	-12.970901	17.209682	130.45372	48.426319	4.318236	130.722733	44.373245	47.896755	133.732117	46.399782	26.1074955	132.227425	-72.341584	8.3118685	128.680015
13.168547	25.586245	131.889236	-12.768652	17.211538	130.493423	48.687206	4.318676	130.874908	44.564014	47.902908	133.956726	46.62561	26.110792	132.415817	-72.162914	8.31228400000001	128.571029
13.657663	24.793356	131.923843	-12.583676	17.212109	130.538681	48.953388	4.328704	131.018448	44.729771	47.897526	134.103317	46.8415795	26.113115	132.5608825	-72.0089315	8.311103	128.5164795
14.127851	23.980488	131.854614	-12.410205	17.196144	130.550934	49.169216	4.354001	131.111954	44.884583	47.89114	134.0811	47.0268995	26.1225705	132.596527	-71.8473095	8.2697175	128.505341
14.572902	23.053381	131.695068	-12.249016	17.177507	130.512207	49.334682	4.372894	131.144531	45.020546	47.886833	133.895142	47.177614	26.1298635	132.5198365	-71.675646	8.22515049999999	128.5045775
15.254717	21.59794	131.314911	-12.011999	17.149479	130.340057	49.535763	4.362751	131.097275	45.239731	47.853886	133.41774	47.387747	26.1083185	132.2575075	-71.411745	8.1906395	128.4226065
15.574041	20.513083	131.022781	-11.859002	17.131414	130.202393	49.679279	4.33162	131.078644	45.379543	47.826786	133.016861	47.529411	26.079203	132.0477525	-71.247415	8.183625	128.3570335
15.857133	19.352777	130.734436	-11.707563	17.092524	130.041687	49.832111	4.287017	131.058594	45.502033	47.768757	132.60524	47.667072	26.027887	131.831917	-71.082198	8.157161	128.251457
16.137644	18.16519	130.464737	-11.586933	17.029697	129.883118	49.951065	4.245347	130.979507	45.577805	47.697155	132.114944	47.764435	25.971251	131.5472255	-70.938301	8.088143	128.2190105
16.378031	16.928587	130.147522	-11.489495	16.934702	129.682663	50.039696	4.176116	130.824417	45.633549	47.617989	131.563904	47.8366225	25.8970525	131.1941605	-70.8156125	7.9723515	128.1711655
16.52154	15.665168	129.823059	-11.406986	16.823347	129.425858	50.090599	4.096192	130.648941	45.666115	47.486042	131.084854	47.878357	25.791117	130.8668975	-70.692329	7.855577	127.9848185
16.664236	14.395978	129.547607	-11.310892	16.677778	129.135834	50.164848	3.993048	130.53891	45.737755	47.341541	130.687103	47.9513015	25.6672945	130.6130065	-70.5730855	7.6882615	127.6586615
16.856649	12.502259	129.249771	-11.14535	16.421396	128.636749	50.362324	3.77783	130.629288	45.879749	47.124191	130.372559	48.1210365	25.4510105	130.5009235	-70.4117365	7.3917815	126.7725745
16.899754	11.243447	129.139969	-11.06622	16.264299	128.291641	50.489109	3.635583	130.805954	45.936008	46.998806	130.25708	48.2125585	25.3171945	130.531517	-70.3449985	7.2114035	126.051765
16.860924	9.966456	128.954926	-11.025836	16.131439	127.92498	50.535805	3.517495	131.008743	45.961685	46.911335	130.129532	48.248745	25.214415	130.5691375	-70.300417	7.048463	125.2808225
16.748114	8.712749	128.841812	-11.023609	16.038944	127.601089	50.556141	3.452969	131.16153	45.643208	47.005913	130.084061	48.0996745	25.229441	130.6227955	-70.1468925	6.848447	124.5793825
16.680401	7.479452	128.778107	-10.998822	15.968301	127.288834	50.575405	3.426211	131.347931	45.676281	46.996967	129.954453	48.125843	25.211589	130.651192	-70.123487	6.725013	123.926476
16.484348	6.281487	128.703064	-10.943184	15.919174	127.053032	50.639759	3.416782	131.476288	45.709076	46.986996	129.843292	48.1744175	25.201889	130.65979	-70.0607855	6.636459	123.446274
16.209316	5.064272	128.613205	-10.886409	15.898811	126.848099	50.744068	3.423373	131.575485	45.763275	46.995365	129.710434	48.2536715	25.209369	130.6429595	-70.0264895	6.588253	123.0532385
15.739508	3.313314	128.4487	-10.78098	15.881191	126.591789	50.799919	3.531874	131.477783	45.835526	47.067993	129.458801	48.3177225	25.2999335	130.468292	-69.8796825	6.4624485	122.715286
15.377508	2.192415	128.243546	-10.704489	15.904718	126.432419	50.866024	3.626039	131.314728	45.876411	47.103657	129.243774	48.3712175	25.364848	130.279251	-69.7801955	6.444588	122.585587
14.96731	1.055657	127.942505	-10.863544	16.079624	126.335777	50.893475	3.736306	131.089432	45.964874	47.153576	129.076874	48.4291745	25.444941	130.083153	-70.1562625	6.714307	122.588401
14.479424	-0.055088	127.719208	-11.078017	16.278757	126.352798	50.922066	3.801506	130.804916	46.024101	47.180191	128.941681	48.4730835	25.4908485	129.8732985	-70.6291175	7.0666655	122.8322975
13.944639	-1.107743	127.42244	-10.941353	16.256313	126.139107	50.96228	3.829557	130.541183	46.075432	47.193821	128.759811	48.518856	25.511689	129.650497	-70.401562	7.000937	122.627717
13.124786	-2.014393	127.129761	-10.696739	16.171127	125.851692	50.962212	3.875057	130.268158	46.13533	47.237358	128.587646	48.548771	25.5562075	129.427902	-69.942249	6.7860465	122.275482
12.444457	-3.050558	126.841316	-10.649434	16.216681	125.713661	50.964581	3.919432	130.016571	46.159309	47.257824	128.356125	48.561945	25.588628	129.186348	-69.860813	6.844734	122.240974
11.370884	-4.539741	126.639084	-10.623293	16.325201	125.5784	50.943005	4.025648	129.715286	46.164452	47.321671	127.83728	48.5537285	25.6736595	128.776283	-69.8003145	6.9767425	122.380517
10.558185	-5.5352	126.590363	-10.65222	16.425167	125.524994	50.952988	4.101141	129.465988	46.127251	47.384663	127.365982	48.5401195	25.742902	128.415985	-69.8445595	7.107432	122.634003
9.645085	-6.475809	126.719345	-10.674962	16.49581	125.47448	50.955326	4.154432	129.169983	46.076313	47.430481	126.759659	48.5158195	25.7924565	127.964821	-69.8657435	7.1991635	122.984139
8.781289	-7.417678	126.896797	-10.739494	16.561501	125.42189	50.915443	4.169643	128.894943	45.989388	47.438999	126.058578	48.4524155	25.804321	127.4767605	-69.9314035	7.318681	123.3670195
8.093365	-8.494903	126.972755	-10.910292	16.660389	125.443626	50.819077	4.170722	128.642639	45.928528	47.378857	125.401917	48.3738025	25.7747895	127.022278	-70.1943865	7.5459885	123.864974
7.166276	-9.408393	127.112373	-10.99851	16.678381	125.449692	50.77198	4.123757	128.305878	45.873863	47.298344	124.81929	48.3229215	25.7110505	126.562584	-70.3199415	7.6457115	124.3368
6.179666	-10.256505	127.307762	-11.043798	16.630974	125.448944	50.717758	4.013451	127.924438	45.836563	47.173115	124.37384	48.2771605	25.593283	126.149139	-70.3647565	7.668665	124.748749
4.743789	-11.426533	127.298126	-10.800605	16.345528	125.273148	50.594681	3.863301	127.396645	45.793541	46.980766	123.925865	48.194111	25.4220335	125.661255	-69.795321	7.2690225	124.885041
3.738929	-12.148523	127.096046	-10.774768	16.254333	125.267326	50.548111	3.790624	127.105942	45.758148	46.904068	123.702286	48.1531295	25.347346	125.404114	-69.7026655	7.16132	125.130538
2.813423	-12.806456	126.976761	-10.751211	16.199156	125.299896	50.182701	3.965823	127.067825	45.74799	46.900131	123.563934	47.9653455	25.432977	125.3158795	-69.4677675	6.965335	125.2839125
1.834357	-13.327147	126.90464	-10.740822	16.213694	125.377953	50.115459	4.018925	126.952019	45.727215	46.941357	123.521088	47.921337	25.480141	125.2365535	-69.402981	6.947247	125.5193525
0.841092	-13.832829	126.936531	-10.777307	16.314283	125.47644	50.08691	4.106246	126.904152	45.692131	47.018147	123.435379	47.8895205	25.5621965	125.1697655	-69.4441345	7.0663695	125.7831145
-0.16985	-14.246324	127.048622	-10.837351	16.471291	125.570747	50.013554	4.271365	126.983879	45.61021	47.128399	123.264336	47.811882	25.699882	125.1241075	-69.486584	7.2427	126.0173865
-1.215856	-14.582363	127.435287	-10.911772	16.626999	125.650429	50.248814	4.246881	126.915779	45.53376	47.205036	123.088142	47.891287	25.7259585	125.0019605	-69.714831	7.5280395	126.2988975
-2.742471	-14.948633	128.074234	-11.048729	16.795902	125.731071	50.088577	4.293539	127.079346	45.446182	47.199432	122.729515	47.7673795	25.7464855	124.9044305	-69.8648375	7.8453185	126.5577115
-3.79861	-15.15562	128.447464	-11.146008	16.844566	125.775124	49.966656	4.264988	127.181557	45.386509	47.135006	122.520721	47.6765825	25.699997	124.851139	-69.9685985	7.989135	126.699109
-4.870872	-15.287817	128.64772	-11.245798	16.832247	125.833954	49.866104	4.170465	127.210762	45.335037	47.04932	122.450218	47.6005705	25.6098925	124.83049	-70.0921665	8.0546015	126.837418
-5.879233	-15.384786	128.755035	-11.353495	16.768072	125.890038	49.741001	4.077842	127.193604	45.262604	46.973679	122.461082	47.5018025	25.5257605	124.827343	-70.2087925	8.0103835	126.952733
-6.843833	-15.42239	128.476425	-11.471132	16.671745	125.968346	49.569874	3.971446	127.059158	45.166222	46.921329	122.588058	47.368048	25.4463875	124.823608	-70.310312	7.8971025	127.113084
-7.814584	-15.42363	128.088455	-11.598351	16.566181	126.0998	49.069019	4.045603	126.965782	45.04213	46.898426	122.860565	47.0555745	25.4720145	124.9131735	-70.2522765	7.6603475	127.2864265
-8.811166	-15.365481	127.620163	-11.725155	16.507244	126.270164	48.933392	4.063455	126.740204	44.901588	46.969234	123.226944	46.91749	25.5163445	124.983574	-70.3678	7.4981435	127.556754
-10.241728	-15.107651	127.052513	-11.651705	16.402128	126.481354	48.781662	4.28413	126.444641	44.67918	47.235809	123.842499	46.730421	25.7599695	125.14357	-70.033831	7.0442865	127.819138
-11.138414	-14.885916	126.879211	-11.76625	16.507969	126.647148	48.666458	4.450851	126.28241	44.498806	47.395401	124.075722	46.582632	25.923126	125.179066	-70.115132	7.092812	128.11523
-11.988582	-14.613421	126.951492	-11.869641	16.634031	126.749298	48.533092	4.590069	126.195168	44.370991	47.515152	124.060822	46.4520415	26.0526105	125.127995	-70.1913235	7.2154515	128.370601
-12.834181	-14.325634	127.210236	-11.942276	16.760422	126.831039	48.463215	4.653183	126.211082	44.300835	47.561543	123.947289	46.382025	26.107363	125.0791855	-70.266577	7.413481	128.5828925
-13.700941	-14.006765	127.59111	-11.958475	16.838276	126.848305	48.481499	4.657129	126.328781	44.284763	47.535107	123.818764	46.383131	26.096118	125.0737725	-70.300081	7.580434	128.6228375
-14.554985	-13.684125	127.938255	-11.968016	16.825483	126.827446	48.525997	4.602705	126.544083	44.289761	47.486885	123.663673	46.407879	26.044795	125.103878	-70.343911	7.606171	128.551014
-15.329209	-13.345486	128.215317	-12.005484	16.714914	126.74675	48.54641	4.492546	126.72081	44.257374	47.347942	123.520981	46.401892	25.920244	125.1208955	-70.41286	7.509584	128.3726045
-16.450838	-12.790892	128.227371	-12.159002	16.423407	126.580154	48.452393	4.24971	126.813042	44.061615	47.079636	123.345612	46.257004	25.664673	125.079327	-70.575008	7.182141	128.080981
-17.257624	-12.372485	128.0522	-12.277308	16.131971	126.446167	48.315777	4.026923	126.739075	43.915932	46.865635	123.231102	46.1158545	25.446279	124.9850885	-70.6704705	6.817663	127.9072455
-18.059391	-11.887879	127.763512	-12.420945	15.838173	126.347122	48.157902	3.764217	126.602242	43.763565	46.638741	123.190224	45.9607335	25.201479	124.896233	-70.8026235	6.474867	127.798011
-18.833597	-11.370632	127.522026	-12.519093	15.558834	126.271904	48.015133	3.518778	126.472939	43.649494	46.455639	123.19735	45.8323135	24.9872085	124.8351445	-70.8704995	6.1304595	127.7086635
-19.53203	-10.804071	127.257988	-12.626278	15.367264	126.249207	47.883575	3.369228	126.375977	43.540733	46.351101	123.240387	45.712154	24.8601645	124.808182	-70.96471	5.8743635	127.690232
-20.324083	-10.124045	127.079681	-12.740591	15.244165	126.220726	47.757065	3.320155	126.225189	43.396984	46.302162	123.312469	45.5770245	24.8111585	124.768829	-71.0582065	5.6771715	127.672623
-21.072412	-9.409092	126.82103	-12.854117	15.180201	126.182915	47.644279	3.310951	126.091156	43.244644	46.295261	123.34359	45.4444615	24.803106	124.717373	-71.1526955	5.557296	127.648457
-22.195986	-8.257393	126.544487	-13.273011	15.268651	126.16906	47.481899	3.320738	125.96431	43.057503	46.301441	123.384819	45.269701	24.8110895	124.6745645	-71.815723	5.7262125	127.6635555
-22.898611	-7.481651	126.2854	-13.363684	15.212104	126.057968	47.397659	3.271349	125.882813	42.973141	46.259872	123.517143	45.1854	24.7656105	124.699978	-71.912768	5.6585975	127.415958
-23.67646	-6.661643	125.950478	-13.446638	15.123569	125.926331	47.315891	3.156296	125.854179	42.906799	46.204823	123.7528	45.111345	24.6805595	124.8034895	-72.004621	5.5665785	127.0491725
-24.437151	-5.838349	125.505684	-13.517219	15.012567	125.793182	47.234161	3.012937	125.843033	42.902874	46.130962	124.12323	45.0685175	24.5719495	124.9831315	-72.1029555	5.4531845	126.6032325
-25.127417	-4.981224	125.06794	-13.574745	14.919618	125.693153	47.172268	2.82157	125.889587	42.914619	46.017567	124.691223	45.0434435	24.4195685	125.290405	-72.1929335	5.4196675	126.095901
-25.816378	-4.131948	124.617386	-13.605698	14.853408	125.638092	47.13147	2.665539	126.006973	42.946548	45.935745	125.3703	45.039009	24.300642	125.6886365	-72.250405	5.406174	125.5875475
-26.616245	-3.247239	124.269615	-13.647471	14.804609	125.680626	47.096844	2.572892	126.108253	43.00634	45.882439	126.111542	45.051592	24.2276655	126.1098975	-72.346534	5.3815525	125.2513545
-27.769787	-1.959272	123.940002	-13.726086	14.758752	125.833176	46.980984	2.470027	126.050339	43.052059	45.799118	127.204941	45.0165215	24.1345725	126.62764	-72.4686935	5.3829315	125.038712
-28.489182	-1.231778	123.80394	-13.799059	14.737925	125.962677	46.882813	2.401227	125.965942	43.044849	45.717995	127.719269	44.963831	24.059611	126.8426055	-72.561949	5.416239	125.0827485
-29.251402	-0.509819	123.782745	-13.621512	14.592476	125.998268	46.789993	2.367201	125.83017	43.044514	45.660664	128.11055	44.9172535	24.0139325	126.97036	-72.1602775	5.1710195	125.026176
-30.070644	0.191224	123.863838	-13.669722	14.589986	126.123337	46.733917	2.345198	125.703308	43.009712	45.602093	128.380783	44.8718145	23.9736455	127.0420455	-72.2112585	5.2063265	125.2046285
-30.885002	0.736463	123.954453	-13.743962	14.57942	126.248741	46.654438	2.333017	125.608536	42.976673	45.564034	128.458206	44.8155555	23.9485255	127.033371	-72.3034795	5.2103145	125.464111
-31.658571	1.256462	124.252686	-13.824972	14.564636	126.376236	46.543694	2.344523	125.520935	42.897491	45.532997	128.351517	44.7205925	23.93876	126.936226	-72.3705365	5.190512	125.816246
-32.371201	1.57015	124.528946	-13.911173	14.519369	126.495956	46.445148	2.271567	125.423775	42.821194	45.463894	128.104385	44.633171	23.8677305	126.76408	-72.455517	5.1710075	126.227832
-33.550713	1.972114	125.060478	-14.046006	14.362131	126.65358	46.266014	2.021777	125.33989	42.657017	45.218048	127.605232	44.4615155	23.6199125	126.472561	-72.5535275	5.1043495	126.834599
-34.328697	2.164511	125.334618	-14.157341	14.226988	126.735474	46.142315	1.821174	125.348625	42.520855	45.033932	127.199318	44.331585	23.427553	126.2739715	-72.646267	5.026423	127.1969765
-35.151623	2.291318	125.626442	-14.297337	14.066861	126.825272	46.020744	1.615383	125.310028	42.379848	44.844551	126.777718	44.200296	23.229967	126.043873	-72.79497	4.903755	127.606671
-35.8955	2.409909	125.967529	-14.432056	13.880442	126.876259	45.858112	1.400396	125.29377	42.215981	44.624363	126.381577	44.0370465	23.0123795	125.8376735	-72.9011585	4.7485045	127.9148445
-36.584892	2.459596	126.077118	-14.554874	13.682839	126.873589	45.716312	1.160437	125.251213	42.067093	44.403286	126.011131	43.8917025	22.7818615	125.631172	-73.0014505	4.5838165	128.116006
-37.254219	2.470075	126.179253	-14.668552	13.481909	126.861168	45.560032	0.963939	125.137802	41.940628	44.176186	125.784897	43.75033	22.5700625	125.4613495	-73.087434	4.3937555	128.2609865
-37.933159	2.484133	126.176689	-14.782836	13.279696	126.820648	45.433529	0.728367	125.089836	41.833061	43.940258	125.675415	43.633295	22.3343125	125.3826255	-73.198967	4.2250795	128.2586705
-38.963383	2.510333	126.08297	-14.932108	12.989145	126.743248	45.265972	0.433714	124.995041	41.718819	43.672256	125.669334	43.4923955	22.052985	125.3321875	-73.3566115	3.925305	128.1543085
-39.630337	2.500692	125.908592	-15.057829	12.835151	126.678909	45.144699	0.28432	124.890266	41.591366	43.531872	125.721954	43.3680325	21.908096	125.30611	-73.4836905	3.762206	128.051708
-40.259449	2.49058	125.847748	-15.191664	12.749152	126.635124	44.988121	0.207842	124.814484	41.478123	43.453033	125.738968	43.233122	21.8304375	125.276726	-73.61645	3.6678665	127.993522
-40.83773	2.483834	125.941933	-15.294745	12.700185	126.619812	44.870487	0.17578	124.806213	41.373058	43.401558	125.707092	43.1217725	21.788669	125.2566525	-73.7112625	3.611701	127.9829715
-41.358948	2.446628	126.045784	-15.390374	12.683222	126.689377	44.782696	0.113607	124.903175	41.291599	43.333729	125.611137	43.0371475	21.723668	125.257156	-73.8178955	3.642776	128.121598
-41.795685	2.36371	126.199852	-15.460136	12.680522	126.803925	44.748646	0.015963	125.107872	41.223354	43.239792	125.417068	42.986	21.6278775	125.26247	-73.906272	3.7331665	128.34538
-42.18383	2.262464	126.470184	-15.537209	12.641371	126.947418	44.701817	-0.076622	125.394272	41.157722	43.121532	125.122658	42.9297695	21.522455	125.258465	-74.0041875	3.760287	128.636371
-42.723476	2.026983	126.875008	-15.596245	12.503145	127.0942	44.694778	-0.295203	125.83345	41.077667	42.867573	124.65612	42.8862225	21.286185	125.244785	-74.0787125	3.720105	128.943615
-43.091248	1.869804	127.125	-15.642049	12.363402	127.157593	44.677628	-0.475144	126.153442	41.018448	42.659863	124.3685	42.848038	21.0923595	125.260971	-74.132136	3.6344445	129.054215
-43.433395	1.690551	127.265884	-15.717438	12.206467	127.20134	44.629326	-0.661761	126.448586	40.957634	42.454216	124.135017	42.79348	20.8962275	125.2918015	-74.228356	3.5167065	129.1108785
-43.774014	1.542333	127.364624	-15.793103	12.019494	127.219566	44.587456	-0.854001	126.64859	40.879467	42.263962	123.939743	42.7334615	20.7049805	125.2941665	-74.3196675	3.3340075	129.1449655
-44.094055	1.429605	127.454231	-15.866997	11.822249	127.25531	44.506134	-1.005811	126.75489	40.777702	42.090759	123.765793	42.641918	20.542474	125.2603415	-74.375912	3.102024	129.2502785
-44.39119	1.37231	127.552391	-15.943092	11.653123	127.313507	44.433464	-1.130763	126.797417	40.705387	41.944836	123.630264	42.5694255	20.4070365	125.2138405	-74.4556095	2.8992095	129.4131735
-44.676205	1.382889	127.649979	-15.984623	11.507426	127.366127	44.35162	-1.247283	126.796165	40.645382	41.831501	123.535599	42.498501	20.292109	125.165882	-74.467747	2.722743	129.566372
-45.057766	1.459528	127.757385	-16.042454	11.382632	127.413406	44.276154	-1.327444	126.763725	40.571167	41.746025	123.401688	42.4236605	20.2092905	125.0827065	-74.5085685	2.5559735	129.7441055
-45.272713	1.526977	127.712097	-16.102829	11.352282	127.410866	44.216251	-1.34005	126.737091	40.523689	41.719418	123.344948	42.36997	20.189684	125.0410195	-74.575628	2.51488	129.7807125
-45.504501	1.631382	127.691437	-16.176893	11.330798	127.392975	44.135166	-1.360955	126.716187	40.456783	41.70718	123.304543	42.2959745	20.1731125	125.010365	-74.6497605	2.4884835	129.775585
-45.743816	1.765681	127.669144	-16.278744	11.29608	127.383163	44.035614	-1.3735	126.685921	40.377037	41.698311	123.286674	42.2063255	20.1624055	124.9862975	-74.7638135	2.4297545	129.7800285
-45.983448	1.932522	127.680122	-16.384268	11.2307	127.386681	43.929588	-1.421758	126.627731	40.276932	41.669373	123.349419	42.10326	20.1238075	124.988575	-74.871796	2.3375925	129.784787
-46.198612	2.110235	127.661201	-16.509466	11.144691	127.417984	43.798267	-1.501491	126.553879	40.154774	41.621952	123.471977	41.9765205	20.0602305	125.012928	-74.9954525	2.2291515	129.82304
-46.420528	2.319215	127.641357	-16.652649	11.063085	127.459213	43.653728	-1.56051	126.446327	40.049877	41.586521	123.644089	41.8518025	20.0130055	125.045208	-75.1571005	2.1131645	129.873218
-46.719028	2.717752	127.573669	-16.826242	10.978874	127.517143	43.468243	-1.656469	126.256958	39.901352	41.564243	123.968376	41.6847975	19.953887	125.112667	-75.3372815	2.003861	129.921619
-46.909569	3.062081	127.559296	-16.915901	10.957001	127.555206	43.371288	-1.662002	126.139938	39.833172	41.582611	124.171974	41.60223	19.9603045	125.155956	-75.434032	1.9536975	129.954456
-47.092731	3.463271	127.57943	-16.987743	10.970812	127.574959	43.311749	-1.641196	126.031433	39.773853	41.638344	124.315666	41.542801	19.998574	125.1735495	-75.518287	1.94305	129.9763685
-47.228115	3.883633	127.535522	-17.041563	11.034432	127.574814	43.265362	-1.597787	125.943481	39.702587	41.677158	124.383476	41.4839745	20.0396855	125.1634785	-75.5671005	2.0291785	129.9861495
-47.386662	4.356002	127.505241	-17.072729	11.112897	127.549423	43.242882	-1.544795	125.912621	39.659847	41.720139	124.367294	41.4513645	20.087672	125.1399575	-75.5968225	2.138122	129.9588885
-47.506168	4.823328	127.424583	-17.106743	11.182564	127.501251	43.242329	-1.498151	125.93721	39.634506	41.76878	124.284805	41.4384175	20.1353145	125.1110075	-75.6519035	2.2298135	129.8914945
-47.620583	5.306945	127.353706	-17.134583	11.213929	127.440979	43.226044	-1.4746	125.985207	39.595963	41.783146	124.185196	41.4110035	20.154273	125.0852015	-75.6801695	2.273585	129.7967565
-47.820778	5.973228	127.302589	-17.256868	11.230719	127.381111	43.141727	-1.472679	126.095047	39.48122	41.776714	123.93721	41.3114735	20.1520175	125.0161285	-75.8252095	2.3094205	129.7460935
-47.960438	6.431179	127.336929	-17.356474	11.215645	127.373466	43.048321	-1.477364	126.178238	39.369392	41.761753	123.780632	41.2088565	20.1421945	124.979435	-75.9218045	2.2890955	129.767497
-48.086445	6.876541	127.371635	-17.453465	11.166681	127.382088	42.969349	-1.491907	126.24205	39.247005	41.727875	123.690178	41.108177	20.117984	124.966114	-76.015107	2.215378	129.798062
-48.180084	7.348753	127.329849	-17.550045	11.116876	127.420258	42.901768	-1.501324	126.308075	39.141121	41.712292	123.651337	41.0214445	20.105484	124.979706	-76.1215345	2.128268	129.86081
-48.256653	7.930851	127.322945	-17.637331	11.073325	127.439896	42.831081	-1.48127	126.354584	39.054749	41.725395	123.666153	40.942915	20.1220625	125.0103685	-76.217577	2.0245875	129.8694235
-48.347469	8.540859	127.26786	-17.705439	11.060501	127.44342	42.76725	-1.442021	126.363121	38.969879	41.771881	123.690773	40.8685645	20.16493	125.026947	-76.2794425	1.956072	129.859893
-48.388905	9.203979	127.199532	-17.754768	11.080437	127.425636	42.715027	-1.37461	126.335571	38.887779	41.867378	123.671135	40.801403	20.246384	125.003353	-76.310939	1.91449	129.847919
-48.417362	10.259078	127.124046	-17.844851	11.226686	127.352997	42.60709	-1.176294	126.209511	38.778149	42.05933	123.624405	40.6926195	20.441518	124.916958	-76.3823215	2.011854	129.789036
-48.45372	10.971703	127.071449	-17.909668	11.358123	127.306091	42.569439	-1.040767	126.119324	38.702297	42.212437	123.537354	40.635868	20.585835	124.828339	-76.455204	2.130411	129.783843
-48.515327	11.737226	127.034042	-17.943642	11.504776	127.256264	42.499722	-0.877965	126.046623	38.650867	42.358311	123.465195	40.5752945	20.740173	124.755909	-76.4625785	2.269379	129.756619
-48.56039	12.548006	126.964104	-17.963112	11.649245	127.193619	42.496792	-0.748219	125.973221	38.629047	42.485455	123.421288	40.5629195	20.868618	124.6972545	-76.4891435	2.429872	129.6899835
-48.596008	13.438709	126.841736	-17.976458	11.782761	127.142418	42.486881	-0.612944	125.922707	38.621635	42.620991	123.369514	40.554258	21.0040235	124.6461105	-76.507174	2.5614985	129.6387255
-48.619755	14.330268	126.764359	-17.975727	11.886139	127.065063	42.495064	-0.478607	125.825203	38.601959	42.762337	123.329666	40.5485115	21.141865	124.5774345	-76.4999655	2.630413	129.5526915
-48.571468	15.20577	126.633499	-17.978352	11.964051	126.971077	42.487984	-0.364255	125.613228	38.58231	42.892269	123.294113	40.535147	21.264007	124.4536705	-76.491851	2.664095	129.4884835
-48.548309	16.53895	126.512543	-17.979885	12.053576	126.767517	42.442947	-0.228178	125.198196	38.539219	43.051285	123.179985	40.491083	21.4115535	124.1890905	-76.450853	2.6955985	129.3459435
-48.523048	17.541096	126.461754	-17.970266	12.132852	126.60891	42.397865	-0.114005	124.871979	38.531506	43.186581	123.121346	40.4646855	21.536288	123.9966625	-76.4052175	2.729416	129.2211575
-48.482704	18.546141	126.384262	-17.946716	12.23331	126.447334	42.405067	-0.013296	124.454323	38.524372	43.329113	123.111748	40.4647195	21.6579085	123.7830355	-76.3581515	2.8087115	129.1116325
-48.383327	19.568798	126.326057	-17.925041	12.356792	126.269279	42.372532	0.127845	124.043533	38.493607	43.503822	123.008522	40.4330695	21.8158335	123.5260275	-76.2831515	2.8977505	129.0125305
-48.285057	20.57958	126.309586	-17.914394	12.519071	126.09317	42.351807	0.293959	123.625687	38.473129	43.693726	122.878922	40.412468	21.9938425	123.2523045	-76.241256	3.0442995	128.9340355
-48.185585	21.599909	126.28508	-17.870987	12.714148	125.917923	42.341423	0.504771	123.164787	38.472462	43.890148	122.776703	40.4069425	22.1974595	122.970745	-76.1489165	3.2308365	128.865101
-48.064941	22.68989	126.278214	-17.831673	12.924692	125.718727	42.37661	0.683034	122.73024	38.455124	44.111355	122.597252	40.415867	22.3971945	122.663746	-76.079213	3.4521895	128.773708
-47.8162	24.273346	126.149681	-17.996418	13.410131	125.470924	42.362976	1.058985	122.148453	38.423599	44.465046	122.328415	40.3932875	22.7620155	122.238434	-76.3861235	4.0582465	128.703414
-47.570492	25.295219	125.984337	-17.97468	13.628798	125.215019	42.382523	1.304765	121.71711	38.354595	44.711243	122.072685	40.368559	23.008004	121.8948975	-76.317919	4.249592	128.5351405
-47.368259	26.296816	125.824402	-17.960709	13.83157	124.949036	42.354534	1.549963	121.263268	38.301109	44.922573	121.835617	40.3278215	23.236268	121.5494425	-76.2492395	4.426872	128.3486295
-47.117939	27.262709	125.672531	-17.937431	14.008312	124.678215	42.315819	1.758277	120.838188	38.261398	45.108063	121.593384	40.2886085	23.43317	121.215786	-76.1634705	4.583454	128.140644
-46.830975	28.282473	125.508224	-17.908443	14.149292	124.412621	42.306213	1.907336	120.461098	38.240459	45.269249	121.392532	40.273336	23.5882925	120.926815	-76.090222	4.7102915	127.898427
-46.471756	29.247984	125.321091	-17.884804	14.289403	124.178864	42.302517	2.021301	120.20668	38.242931	45.399902	121.265854	40.272724	23.7106015	120.736267	-76.042332	4.8682045	127.621461
-46.072815	30.200413	125.19915	-17.848366	14.434901	124.013176	42.290455	2.146371	120.053139	38.289463	45.530846	121.225395	40.289959	23.8386085	120.639267	-75.986691	5.0311935	127.387085
-45.444126	31.559843	125.059174	-17.821888	14.688611	123.885857	42.314278	2.361753	119.956635	38.344238	45.751778	121.260765	40.329258	24.0567655	120.6087	-75.973034	5.3204565	127.163014
-45.048885	32.543911	125.128639	-17.819336	14.892133	123.852837	42.304184	2.551622	119.898949	38.358807	45.930435	121.31356	40.3314955	24.2410285	120.6062545	-75.9701675	5.5432375	127.0994195
-44.513783	33.448254	125.129059	-17.821402	15.096636	123.841492	42.304401	2.750068	119.865631	38.363861	46.131943	121.378151	40.334131	24.4410055	120.621891	-75.976935	5.7522665	127.061093
-43.966476	34.331902	125.20665	-17.803406	15.283248	123.832619	42.329735	2.961397	119.815811	38.382118	46.33659	121.478394	40.3559265	24.6489935	120.6471025	-75.9627385	5.9175025	127.0181355
-43.351757	35.201828	125.243225	-17.753904	15.465848	123.807205	42.364277	3.173324	119.745743	38.421764	46.537537	121.56749	40.3930205	24.8554305	120.6566165	-75.9008285	6.0762655	126.9577935
-42.756294	35.993824	125.320839	-17.684639	15.616727	123.76844	42.418022	3.380986	119.630791	38.461029	46.731522	121.633186	40.4395255	25.056254	120.6319885	-75.8088035	6.1772	126.9048915
-42.170967	36.837738	125.467514	-17.585329	15.7546	123.676178	42.478024	3.585489	119.456909	38.527233	46.91431	121.687843	40.5026285	25.2498995	120.572376	-75.6732865	6.2593005	126.77998
-41.056221	37.949894	125.48082	-17.414206	15.915777	123.442902	42.623993	3.864664	119.181374	38.683811	47.185577	121.790443	40.653902	25.5251205	120.4859085	-75.482314	6.3064335	126.3998955
-40.251629	38.682537	125.420639	-17.286474	16.052164	123.268295	42.753147	4.036679	119.081429	38.791248	47.354389	121.888176	40.7721975	25.695534	120.4848025	-75.3451455	6.408794	126.0517875
-39.471378	39.342472	125.338493	-17.168064	16.208633	123.133469	42.888031	4.23262	119.081238	38.899761	47.54837	122.020508	40.893896	25.890495	120.550873	-75.230024	6.526771	125.716065
-38.733639	40.019505	125.351761	-17.112663	16.371498	123.031494	43.0112	4.436659	119.101715	38.978569	47.742226	122.127953	40.9948845	26.0894425	120.614834	-75.2202105	6.6535535	125.448154
-37.877102	40.632038	125.253464	-17.044935	16.530975	122.974205	43.092583	4.645022	119.151306	38.998295	47.934895	122.201134	41.045439	26.2899585	120.67622	-75.135309	6.77199150000001	125.27219
-36.968163	41.160183	125.24234	-16.998798	16.675444	122.939468	43.170021	4.848143	119.236122	39.035763	48.106987	122.250427	41.102892	26.477565	120.7432745	-75.100488	6.873323	125.1356615
-36.253155	41.788128	125.250748	-16.942957	16.766756	122.91864	43.281727	4.987474	119.350563	39.082985	48.257557	122.331749	41.182356	26.6225155	120.841156	-75.06827	6.9109965	124.996124
-34.871849	42.428844	125.10128	-16.893057	16.884424	122.858788	43.409702	5.122778	119.547356	39.12719	48.414101	122.458801	41.268446	26.7684395	121.0030785	-75.05456	7.0004085	124.7144975
-33.886864	42.826958	124.943115	-16.894644	16.955118	122.790123	43.450741	5.21786	119.683708	39.142132	48.518948	122.494713	41.2964365	26.868404	121.0892105	-75.0857245	7.041832	124.4910355
-32.877151	43.160542	124.793182	-16.901873	17.020758	122.715172	43.495197	5.300583	119.814125	39.125572	48.600544	122.554253	41.3103845	26.9505635	121.184189	-75.1141305	7.0909525	124.246155
-31.855124	43.431957	124.601685	-16.898684	17.067198	122.643265	43.543903	5.361163	119.986107	39.100266	48.673241	122.645714	41.3220845	27.017202	121.3159105	-75.1194525	7.117194	123.9706195
-30.834707	43.675278	124.438736	-16.929123	17.113018	122.636398	43.574543	5.421857	120.244072	39.092682	48.753036	122.717331	41.3336125	27.0874465	121.4807015	-75.1918585	7.1385895	123.7920945
-29.758301	43.897015	124.301788	-16.961393	17.141556	122.681808	43.593582	5.471074	120.533623	39.062458	48.827793	122.796585	41.32802	27.1494335	121.665104	-75.250806	7.1336785	123.698512
-28.65608	44.05521	124.225403	-16.998867	17.160583	122.760345	43.611179	5.522376	120.817146	39.013554	48.877983	122.90596	41.3123665	27.2001795	121.861553	-75.3101005	7.1209865	123.659137
-27.056116	44.185757	124.144234	-17.101347	17.115448	122.954895	43.599598	5.546668	121.269524	38.901779	48.908325	123.054352	41.2506885	27.2274965	122.161938	-75.4533825	7.0033995	123.747852
-25.946976	44.254623	124.157265	-17.166506	17.053013	123.093842	43.568428	5.539558	121.558784	38.80146	48.913712	123.165573	41.184944	27.226635	122.3621785	-75.517956	6.879391	123.8255055
-24.811598	44.264923	124.198357	-17.255634	16.988071	123.225212	43.525707	5.53424	121.810616	38.714134	48.9118	123.288834	41.1199205	27.22302	122.549725	-75.6311885	6.753122	123.900699
-23.689314	44.257336	124.209595	-17.342829	16.908571	123.332359	43.480217	5.534766	122.00843	38.616947	48.918808	123.396751	41.048582	27.226787	122.7025905	-75.73424	6.590355	123.9621275
-22.596146	44.241783	124.245087	-17.444368	16.838675	123.396004	43.423435	5.539032	122.156586	38.520233	48.919872	123.526726	40.971834	27.229452	122.841656	-75.86057	6.447898	123.950352
-21.424662	44.20533	124.295959	-17.524635	16.775564	123.406197	43.356396	5.563775	122.278748	38.464401	48.917381	123.736992	40.9103985	27.240578	123.00787	-75.9596685	6.31055	123.804524
-20.282986	44.157513	124.448288	-17.565071	16.753712	123.402199	43.309143	5.599852	122.499809	38.461025	48.943855	124.081482	40.885084	27.2718535	123.2906455	-76.015226	6.2355705	123.5137525
-18.563776	44.044441	124.824097	-17.639212	16.761751	123.47596	43.316807	5.655075	122.979858	38.468655	49.057312	124.749565	40.892731	27.3561935	123.8647115	-76.171155	6.1673085	123.0872085
-17.36178	43.930874	125.204849	-17.67119	16.815838	123.648682	43.330929	5.751733	123.371841	38.442104	49.135494	125.349007	40.8865165	27.4436135	124.360424	-76.2288965	6.1880625	122.93694
-16.210018	43.795479	125.741493	-17.695349	16.899103	123.9133	43.395832	5.8645	123.844063	38.433685	49.24844	126.034286	40.9147585	27.55647	124.9391745	-76.3054565	6.241736	122.8874255
-15.038194	43.58194	126.21447	-17.66193	16.979656	124.239311	43.519245	5.972916	124.357559	38.483608	49.344902	126.761452	41.0014265	27.658909	125.5595055	-76.3252865	6.300403	122.9191165
-13.586281	43.268909	126.563576	-17.58103	17.062538	124.568451	43.672798	6.043746	124.906181	38.586514	49.414425	127.427902	41.129656	27.7290855	126.1670415	-76.291716	6.3959905	122.9698605
-12.431881	43.012981	127.015053	-17.48859	17.146351	124.834061	43.820927	6.095826	125.396599	38.72295	49.48975	127.980484	41.2719385	27.792788	126.6885415	-76.2491185	6.499914	122.9795805
-11.26419	42.665405	127.303909	-17.412781	17.202108	125.025215	43.940331	6.127686	125.756325	38.834713	49.536007	128.38562	41.387522	27.8318465	127.0709725	-76.213084	6.5723695	122.9794575
-9.378086	42.150177	127.410843	-17.332006	17.285923	125.174538	44.044323	6.15215	126.136803	38.942795	49.577564	128.741043	41.493559	27.864857	127.438923	-76.157571	6.706989	122.910153
-8.434249	41.686256	127.507225	-17.336535	17.319805	125.249161	44.052467	6.130336	126.251892	38.970085	49.571472	128.79126	41.511276	27.850904	127.521576	-76.184346	6.788706	122.976746
-7.248795	41.13937	127.432892	-17.353416	17.354155	125.286446	44.037968	6.097345	126.336357	38.988892	49.549995	128.759705	41.51343	27.82367	127.548031	-76.220262	6.88464	123.024861
-6.222456	40.589123	127.414413	-17.369055	17.358294	125.280464	44.028252	6.04207	126.422371	39.023922	49.513931	128.689713	41.526087	27.7780005	127.556042	-76.264197	6.9385875	123.004886
-5.068813	39.99155	127.232704	-17.398275	17.337143	125.253471	44.033077	5.966945	126.493988	39.015812	49.453316	128.615555	41.5244445	27.7101305	127.5547715	-76.3209945	6.9641555	122.9521705
-4.055116	39.305317	127.168121	-17.446087	17.302361	125.211845	44.320023	5.706453	126.439629	38.982677	49.388664	128.533676	41.65135	27.5475585	127.4866525	-76.543524	7.0571635	122.9370375
-3.023135	38.587646	127.044273	-17.512911	17.245251	125.175568	44.28371	5.614032	126.503777	38.941078	49.314247	128.436417	41.612394	27.4641395	127.470097	-76.638216	7.0263625	122.881039
-1.526631	37.44754	126.878532	-17.612371	17.167145	125.148026	44.213497	5.496584	126.59594	38.862576	49.212551	128.284912	41.5380365	27.3545675	127.440426	-76.7627785	6.9797225	122.855626
-0.602792	36.619751	126.846146	-17.657227	17.121967	125.139252	44.172722	5.42268	126.700684	38.844769	49.143497	128.191681	41.5087455	27.2830885	127.4461825	-76.8231995	6.9608455	122.8323215
0.396354	35.774551	126.778809	-17.66917	17.087336	125.162064	44.155441	5.358469	126.819061	38.852291	49.062122	128.134506	41.503866	27.2102955	127.4767835	-76.842206	6.9643765	122.8473445
1.037592	35.085861	126.866043	-17.672459	17.071526	125.218674	44.1731	5.269114	126.961731	38.887959	48.97242	128.121887	41.5305295	27.120767	127.541809	-76.8754475	7.022285	122.895539
2.196383	34.029545	126.819168	-17.635696	17.035631	125.278023	44.194668	5.181314	127.154198	38.943623	48.894386	128.172562	41.5691455	27.03785	127.66338	-76.8405375	7.033412	122.892666
3.199529	33.051006	126.840256	-17.611416	16.998741	125.35685	44.230896	5.104052	127.356979	39.025726	48.823086	128.279327	41.628311	26.963569	127.818153	-76.851143	7.03391299999999	122.895547
4.032864	32.095097	127.008072	-17.564058	16.957636	125.446938	44.283806	5.014915	127.53067	39.101101	48.764946	128.419296	41.6924535	26.8899305	127.974983	-76.8205695	7.0253415	122.918893
5.341558	30.616343	127.144608	-17.474218	16.89279	125.591957	44.37299	4.917423	127.76239	39.200794	48.684738	128.63652	41.786892	26.8010805	128.199455	-76.735328	6.9844995	122.984459
6.278727	29.550976	127.222229	-17.404116	16.853003	125.666794	44.469254	4.895598	127.888512	39.280872	48.656601	128.783051	41.875063	26.7760995	128.3357815	-76.683295	6.9299065	122.9978065
7.088461	28.521751	127.354515	-17.296791	16.805748	125.659561	44.588165	4.854364	128.009979	39.365704	48.609455	128.94133	41.9769345	26.7319095	128.4756545	-76.5705165	6.8795865	122.8434675
7.98303	27.437014	127.27507	-17.21121	16.766367	125.6269	44.710751	4.807276	128.090012	39.454552	48.544601	129.067261	42.0826515	26.6759385	128.5786365	-76.5050715	6.8567955	122.6751635
8.691969	26.331678	127.343903	-17.124681	16.713991	125.532578	44.82616	4.744417	128.16275	39.564674	48.488407	129.118759	42.195417	26.616412	128.6407545	-76.444779	6.81157	122.4244015
9.555221	25.190882	127.145706	-17.040831	16.661942	125.338921	44.889114	4.667607	128.189285	39.642723	48.398174	129.133316	42.2659185	26.5328905	128.6613005	-76.3475805	6.7909935	122.0165415
9.812621	24.313547	127.157654	-16.706289	16.470379	125.00441	44.959198	4.593542	128.206604	39.696762	48.295029	129.044968	42.32798	26.4442855	128.625786	-75.740558	6.4964725	121.383034
10.707474	22.595823	127.025963	-16.864408	16.65863	124.775505	45.034161	4.548397	128.378128	39.80019	48.225986	128.778076	42.4171755	26.3871915	128.578102	-76.1459915	6.9300685	120.972908
11.265344	21.471817	126.967049	-16.799252	16.712418	124.612961	45.081013	4.536963	128.5383	39.867508	48.194122	128.552521	42.4742605	26.3655425	128.5454105	-76.0727645	7.0592935	120.6805115
12.744127	19.69681	126.377014	-16.671501	16.733498	124.435974	45.161087	4.510402	128.793259	39.955162	48.173359	128.315399	42.5581245	26.3418805	128.554329	-75.9011265	7.1251155	120.317619
13.305274	18.402685	126.413467	-16.548306	16.747482	124.352264	45.246021	4.489797	129.123764	40.066154	48.146084	128.097443	42.6560875	26.3179405	128.6106035	-75.7526995	7.1770235	120.0939245
13.882499	17.118151	126.493492	-16.442753	16.706469	124.337196	45.368382	4.452051	129.458496	40.161476	48.091541	127.90699	42.764929	26.271796	128.682743	-75.650435	7.141142	119.991649
14.464411	15.814151	126.517807	-16.369684	16.622288	124.351868	45.457493	4.408889	129.751816	40.203281	48.020348	127.728119	42.830387	26.2146185	128.7399675	-75.569755	7.0299575	119.9637685
14.831747	14.524928	126.742813	-16.556702	16.652468	124.509605	45.535858	4.395961	130.006042	40.208988	47.960293	127.526451	42.872423	26.178127	128.7662465	-75.985827	7.126809	120.2529635
15.445765	12.617655	126.87709	-16.226912	16.310411	124.240585	45.627766	4.388412	130.28157	40.208408	47.880054	127.258591	42.918087	26.134233	128.7700805	-75.371911	6.486589	119.7110895
15.485384	11.588285	127.007843	-16.173838	16.185455	124.122391	45.704647	4.348468	130.407532	40.214497	47.815441	127.050293	42.959572	26.0819545	128.7289125	-75.307248	6.2889555	119.5158695
16.056147	10.191991	126.95446	-16.133881	16.080488	123.975098	45.736568	4.310428	130.493851	40.244972	47.756107	126.776527	42.99077	26.0332675	128.635189	-75.258532	6.1277085	119.315007
16.318584	9.013208	126.899025	-16.071936	15.984888	123.810806	45.752758	4.284982	130.510529	40.305305	47.696278	126.50174	43.0290315	25.99063	128.5061345	-75.1729035	5.979146	119.1154775
16.526232	7.91568	126.918884	-16.001822	15.917809	123.647644	45.796822	4.259072	130.527481	40.360729	47.638813	126.232147	43.0787755	25.9489425	128.379814	-75.0824195	5.8866755	118.915474
16.75864	6.870606	126.834618	-15.948754	15.866673	123.500755	45.837032	4.273817	130.555099	40.409321	47.608208	125.984703	43.1231765	25.9410125	128.269901	-75.0206845	5.7923335	118.731609
16.773453	5.853451	126.929977	-15.893976	15.801571	123.360252	45.871944	4.282191	130.545166	40.431122	47.581692	125.793114	43.151533	25.9319415	128.16914	-74.939485	5.6712005	118.551364
16.775026	4.480669	126.891838	-15.846661	15.723547	123.170639	45.920025	4.309038	130.548813	40.430981	47.569744	125.575363	43.175503	25.939391	128.062088	-74.868825	5.507703	118.27919
16.719864	3.615536	126.885132	-15.801289	15.656407	123.050484	45.922813	4.331512	130.550751	40.440601	47.573921	125.501015	43.181707	25.9527165	128.025883	-74.784285	5.3600975	118.075085
16.621647	2.798809	126.778664	-15.762157	15.578546	122.940361	45.944359	4.31217	130.569427	40.449459	47.555885	125.451401	43.196909	25.9340275	128.010414	-74.721223	5.2230645	117.870308
16.585478	2.0215	126.696205	-15.713151	15.48543	122.864403	45.97765	4.291494	130.574203	40.47263	47.533028	125.420654	43.22514	25.912261	127.9974285	-74.651442	5.058599	117.7313775
16.323025	1.294289	126.726379	-15.65019	15.401676	122.806236	46.018703	4.279453	130.583679	40.505566	47.531353	125.365868	43.2621345	25.905403	127.9747735	-74.5625145	4.897949	117.6376985
15.995576	0.629777	126.705322	-15.621074	15.339128	122.788216	46.044144	4.297517	130.571365	40.52607	47.543221	125.282219	43.285107	25.920369	127.926792	-74.527255	4.757887	117.64964
15.744655	-0.022501	126.644501	-15.595338	15.289189	122.768356	46.071583	4.329001	130.506485	40.527012	47.54446	125.205376	43.2992975	25.9367305	127.8559305	-74.4899735	4.6416475	117.6807815
15.13077	-0.923926	126.581833	-15.540202	15.221791	122.698463	46.13913	4.350595	130.454681	40.525684	47.535004	125.094017	43.332407	25.9427995	127.774349	-74.412811	4.5007825	117.622577
14.699413	-1.480827	126.512184	-15.514832	15.166676	122.648178	46.172577	4.340009	130.432999	40.532349	47.525997	125.044418	43.352463	25.933003	127.7387085	-74.382127	4.400349	117.5576475
14.23609	-2.001783	126.443359	-15.711715	15.197143	122.749283	46.20562	4.273119	130.368759	40.515045	47.468483	125.040665	43.3603325	25.870801	127.704712	-74.7837625	4.523485	117.793854
13.617349	-2.486908	126.375175	-15.724871	15.098326	122.746239	46.246521	4.178675	130.288742	40.48378	47.385986	125.021889	43.3651505	25.7823305	127.6553155	-74.8148925	4.4143215	117.8371625
12.954935	-2.94221	126.247551	-15.742961	14.987471	122.761795	46.230419	4.094855	130.188049	40.471241	47.315392	125.008514	43.35083	25.7051235	127.5982815	-74.836752	4.2698185	117.9253085
12.247911	-3.405496	126.095177	-15.780182	14.883539	122.775879	46.195919	3.999773	130.093048	40.44453	47.209949	125.048462	43.3202245	25.604861	127.570755	-74.8805885	4.162217	117.981003
11.456669	-3.828246	125.915398	-15.804897	14.788069	122.77652	46.187092	3.899849	129.952515	40.417118	47.117268	125.124504	43.302105	25.5085585	127.5385095	-74.911899	4.0675795	118.0145305
10.153742	-4.415906	125.575317	-15.839614	14.662216	122.742912	46.152344	3.729571	129.751007	40.365547	46.987659	125.280991	43.2589455	25.358615	127.515999	-74.9381735	3.965817	117.969825
8.880392	-4.474734	125.473045	-15.877934	14.582792	122.741081	46.090218	3.618846	129.57637	40.351089	46.915974	125.429619	43.2206535	25.26741	127.5029945	-74.9765215	3.898174	117.9791675
7.944344	-4.90886	125.101662	-15.915963	14.51061	122.730186	46.047691	3.506677	129.34874	40.324944	46.834541	125.596344	43.1863175	25.170609	127.472542	-75.0182435	3.850611	117.98783
6.879119	-5.255111	124.707237	-15.95952	14.435439	122.71402	45.99374	3.370134	129.078751	40.301163	46.752445	125.74675	43.1474515	25.0612895	127.4127505	-75.0664915	3.8095885	118.0152895
5.744061	-5.624456	124.320183	-16.015865	14.362595	122.67971	45.942955	3.215672	128.768311	40.255951	46.652416	125.900398	43.099453	24.934044	127.3343545	-75.131183	3.791146	118.0250655
4.569167	-5.911222	123.941925	-16.071522	14.30137	122.635963	45.861221	3.066365	128.469009	40.216976	46.545979	126.068794	43.0390985	24.806172	127.2689015	-75.1821425	3.796568	118.0030245
3.344767	-6.309351	123.540878	-16.091022	14.225642	122.578033	45.783024	2.931052	128.228302	40.197956	46.43951	126.195274	42.99049	24.685281	127.211788	-75.172534	3.766003	117.944278
1.311942	-6.877784	123.069275	-15.996845	14.060182	122.477592	45.725121	2.763449	127.911102	40.160995	46.306545	126.377022	42.943058	24.534997	127.144062	-74.936748	3.585367	117.811122
-0.038582	-7.246583	122.818016	-16.026754	14.017306	122.493576	45.709602	2.650534	127.727699	40.127811	46.199833	126.402817	42.9187065	24.4251835	127.065258	-74.9722145	3.6094285	117.921894
-1.536291	-7.711142	122.718918	-16.056576	13.982821	122.538445	45.706459	2.577177	127.505219	40.094227	46.122639	126.279106	42.900343	24.349908	126.8921625	-75.013495	3.615734	118.1847275
-3.026207	-8.225735	122.600731	-16.081272	13.956923	122.581223	45.683498	2.52341	127.262238	40.06403	46.047245	125.997055	42.873764	24.2853275	126.6296465	-75.036308	3.6285185	118.5327995
-4.508824	-8.708401	122.533905	-16.102848	13.911174	122.60907	45.30373	2.664556	127.046295	40.070557	45.967014	125.569366	42.6871435	24.315785	126.3078305	-74.8928395	3.506563	118.9103095
-6.088833	-9.313159	122.492371	-16.082809	13.841655	122.591888	45.273632	2.606692	126.631104	40.053795	45.847557	125.031448	42.6637135	24.2271245	125.831276	-74.8293315	3.4561855	119.3525
-7.719535	-9.826392	122.581635	-16.074577	13.745971	122.537254	45.251648	2.501576	126.168869	40.032352	45.703842	124.450089	42.642	24.102709	125.309479	-74.791154	3.389233	119.765029
-10.12928	-10.736991	122.502228	-16.090464	13.535749	122.413002	45.180874	2.288166	125.353714	39.914627	45.448246	123.538231	42.5477505	23.868206	124.4459725	-74.7286785	3.203292	120.3800315
-11.778679	-11.372716	122.460243	-16.141838	13.380042	122.269905	45.036366	2.135623	124.842407	39.782124	45.266109	122.876022	42.409245	23.700866	123.8592145	-74.692921	3.059218	120.6805955
-13.251312	-12.030719	122.390381	-16.241785	13.235211	122.108582	44.83952	2.011097	124.324524	39.628292	45.098083	122.122597	42.233906	23.55459	123.2235605	-74.717476	2.915832	120.9936035
-14.939983	-12.704444	122.323921	-16.358891	13.121024	121.888557	44.674934	1.867516	123.809113	39.464424	44.93951	121.332016	42.069679	23.403513	122.5705645	-74.787461	2.838535	121.2065495
-16.566668	-13.303518	122.389587	-16.467344	13.019989	121.673668	44.509861	1.736073	123.376404	39.284584	44.790619	120.546791	41.8972225	23.263346	121.9615975	-74.8319105	2.776632	121.3857385
-18.126081	-13.867606	122.414307	-16.583426	12.9012	121.465561	44.356144	1.65696	123.008812	39.096264	44.688747	119.778755	41.726204	23.1728535	121.3937835	-74.893056	2.6295465	121.5373385
-19.831673	-14.425055	122.466637	-16.694218	12.774946	121.289505	44.232265	1.610403	122.684479	38.907402	44.601543	119.16716	41.5698335	23.105973	120.9258195	-74.9582695	2.443919	121.6531905
-22.172112	-15.106744	122.739723	-16.891907	12.573092	121.18045	44.08292	1.533852	122.196404	38.564968	44.489162	118.421364	41.323944	23.011507	120.308884	-75.107758	2.134677	122.052016
-23.798002	-15.586762	122.945023	-17.046728	12.425163	121.166504	43.911438	1.51521	121.980072	38.302307	44.417854	117.981384	41.1068725	22.966532	119.980728	-75.2003285	1.883794	122.35228
-25.211668	-16.03825	123.269676	-17.2087	12.293822	121.19883	43.741219	1.508084	121.843002	38.046692	44.348274	117.579422	40.8939555	22.928179	119.711212	-75.3113555	1.659465	122.686448
-26.677391	-16.320728	123.557625	-17.344616	12.186446	121.274948	43.624744	1.474766	121.773399	37.819103	44.282822	117.323532	40.7219235	22.878794	119.5484655	-75.4111555	1.494098	123.0014305
-28.271162	-16.568184	123.888718	-17.457151	12.084188	121.385368	43.542381	1.4409	121.828011	37.659569	44.220917	117.14193	40.600975	22.8309085	119.4849705	-75.515277	1.3374675	123.2857655
-29.763725	-16.673819	124.287376	-17.558975	11.982081	121.532036	43.428265	1.401415	121.896301	37.534775	44.165024	117.005219	40.48152	22.7832195	119.45076	-75.59947	1.1809425	123.613312
-31.124826	-16.672098	124.487007	-17.653414	11.885448	121.686462	43.334942	1.345949	121.860992	37.428658	44.092155	116.905304	40.3818	22.719052	119.383148	-75.688628	1.051844	123.989776
-33.383564	-16.670938	124.859032	-17.735798	11.802524	121.848724	43.203415	1.304437	121.734573	37.288277	44.063545	116.712364	40.245846	22.683991	119.2234685	-75.717442	0.921057000000001	124.4739795
-34.765495	-16.521034	124.946953	-17.756155	11.789915	121.918762	43.128078	1.331471	121.558296	37.222878	44.098076	116.641792	40.175478	22.7147735	119.100044	-75.687788	0.865056500000001	124.73748
-36.077003	-16.29701	124.918961	-17.766966	11.804733	121.938538	43.096508	1.370548	121.356941	37.169666	44.167076	116.614662	40.133087	22.768812	118.9858015	-75.667019	0.840654000000001	124.8912745
-37.465519	-16.002975	124.752342	-17.78594	11.852565	121.917793	43.027245	1.460766	121.117485	37.128387	44.283875	116.658058	40.077816	22.8723205	118.8877715	-75.649696	0.8328095	124.9478145
-38.753422	-15.612604	124.549461	-17.819014	11.927962	121.895363	42.952843	1.544792	120.79245	37.103947	44.412228	116.767632	40.028395	22.97851	118.780041	-75.666423	0.877414000000002	125.010685
-39.980965	-15.168433	124.331375	-17.867647	12.025675	121.883797	42.871147	1.620113	120.484772	37.069572	44.559273	116.881927	39.9703595	23.089693	118.6833495	-75.7056535	0.961657000000002	125.0842445
-41.283272	-14.654374	124.11705	-17.90839	12.139056	121.907448	42.741333	1.735434	120.176041	37.031384	44.720119	117.027054	39.8863585	23.2277765	118.6015475	-75.7031385	1.0503355	125.2133485
-42.976166	-13.782676	123.975586	-17.982506	12.320632	121.994606	42.576439	1.926984	119.616638	36.951977	44.986023	117.349945	39.764208	23.4565035	118.4832915	-75.72922	1.1847605	125.5059205
-44.3008	-13.096452	123.810577	-18.027023	12.454424	122.072128	42.503826	2.08712	119.3601	36.881725	45.194538	117.536453	39.6927755	23.640829	118.4482765	-75.7468215	1.268019	125.6959795
-45.414265	-12.43546	123.667542	-18.05361	12.606112	122.13308	42.439697	2.31335	119.16301	36.840172	45.42934	117.756233	39.6399345	23.871345	118.4596215	-75.7471545	1.340879	125.8065385
-46.453262	-11.78968	123.608398	-18.090374	12.767264	122.183563	42.429066	2.542279	119.020691	36.789715	45.638134	117.987808	39.6093905	24.0902065	118.5042495	-75.7901385	1.4443215	125.8628765
-47.415119	-11.126828	123.539665	-18.154514	12.934052	122.195114	42.405293	2.744938	119.021545	36.711102	45.831532	118.049034	39.5581975	24.288235	118.5352895	-75.8672255	1.579869	125.8549385
-48.342293	-10.474706	123.58004	-18.237608	13.093784	122.137215	42.359058	2.908106	118.996536	36.613132	45.98877	118.036667	39.486095	24.448438	118.5166015	-75.961311	1.73913	125.7578285
-49.047615	-9.658611	123.601463	-18.325958	13.216101	122.033539	42.286541	3.013865	118.990494	36.495903	46.081776	117.861198	39.391222	24.5478205	118.425846	-76.043138	1.8843815	125.641232
-49.72348	-8.390403	123.615051	-18.484407	13.251053	121.86277	42.155949	3.039868	118.928864	36.31538	46.116196	117.451653	39.2356645	24.578032	118.1902585	-76.2044785	1.924074	125.5352815
-50.146187	-7.523882	123.615433	-18.586264	13.190558	121.757591	42.065056	2.978395	118.748344	36.16938	46.083389	117.109406	39.117218	24.530892	117.928875	-76.289746	1.850224	125.586307
-50.429672	-6.765652	123.520889	-18.721628	13.10661	121.630226	41.890747	2.921725	118.428635	35.993324	46.05125	116.71637	38.9420355	24.4864875	117.5725025	-76.3852915	1.7267325	125.6879495
-50.826889	-5.723119	123.524055	-18.86409	13.052942	121.47715	41.613842	2.894047	117.933502	35.805473	46.048992	116.325699	38.7096575	24.4715195	117.1296005	-76.4378375	1.6343645	125.8246995
-51.149349	-4.738486	123.424889	-19.01346	13.04982	121.283195	41.34668	2.880282	117.329956	35.623493	46.083965	115.965393	38.4850865	24.4821235	116.6476745	-76.5120065	1.6175165	125.9187155
-51.181557	-3.8237	123.26107	-19.131454	13.090815	121.070099	41.140179	2.941962	116.662788	35.478588	46.181736	115.755402	38.3093835	24.561849	116.209095	-76.5722915	1.619781	125.931103
-51.519192	-2.756855	122.851265	-19.221399	13.197595	120.841476	40.973343	3.11186	116.105042	35.350895	46.360207	115.654167	38.162119	24.7360335	115.8796045	-76.604917	1.6591565	125.8033475
-51.787766	-1.079482	122.439217	-19.389988	13.506796	120.594978	40.748398	3.568244	115.476677	35.176655	46.809597	115.702187	37.9625265	25.1889205	115.589432	-76.7425025	1.8246715	125.600524
-51.901173	0.052006	122.27813	-19.501812	13.819605	120.525406	40.645649	3.951333	115.233528	35.052853	47.159943	115.897224	37.849251	25.555638	115.565376	-76.852875	2.083572	125.485436
-52.451992	1.794243	122.529938	-19.605429	14.165473	120.540878	40.585438	4.360091	115.245667	34.949184	47.549118	116.132065	37.767311	25.9546045	115.688866	-76.978169	2.3763415	125.39289
-51.945049	2.280811	122.117279	-19.694359	14.48364	120.654694	40.579544	4.739833	115.45578	34.886829	47.922729	116.506729	37.7331865	26.331281	115.9812545	-77.1219045	2.635999	125.3281335
-51.912289	3.400888	122.177376	-19.745586	14.743943	120.853333	40.628948	5.069403	115.80191	34.830425	48.2127	116.96949	37.7296865	26.6410515	116.3857	-77.2208585	2.8468345	125.320966
-51.84024	4.498209	122.327461	-19.807281	14.917996	121.116173	40.667011	5.332368	116.225113	34.785793	48.45071	117.42276	37.726402	26.891539	116.8239365	-77.340964	2.944453	125.4084095
-51.684917	5.498255	122.456917	-19.848989	15.014408	121.375381	40.649559	5.485602	116.622604	34.720245	48.590668	117.873596	37.684902	27.038135	117.2481	-77.38288	2.990681	125.502662
-51.472294	6.959723	122.705055	-19.991222	15.103873	121.740746	40.56514	5.58835	117.125717	34.608242	48.704433	118.454529	37.586691	27.1463915	117.790123	-77.569135	3.0613545	125.691369
-51.281918	7.960577	122.832932	-20.109253	15.11635	121.926376	40.472664	5.617073	117.397079	34.509789	48.754028	118.794189	37.4912265	27.1855505	118.095634	-77.7097325	3.0471495	125.757118
-51.08205	8.963878	122.889206	-20.246836	15.150316	122.038414	40.356396	5.653023	117.655396	34.392189	48.822681	119.079987	37.3742925	27.237852	118.3676915	-77.8679645	3.06278	125.7091365
-50.806702	9.900614	122.834412	-20.372299	15.20239	122.107994	40.241833	5.73	117.908417	34.263306	48.911934	119.297287	37.2525695	27.320967	118.602852	-77.9971675	3.083813	125.613136
-50.553638	10.816334	122.794724	-20.511999	15.30109	122.175011	40.145691	5.843109	118.157433	34.144764	49.032764	119.47998	37.1452275	27.4379365	118.8187065	-78.1692255	3.1642435	125.5313155
-50.235729	11.820996	122.801933	-20.631584	15.399018	122.231277	40.069233	5.957716	118.423653	34.02449	49.145775	119.640991	37.0468615	27.5517455	119.032322	-78.3100295	3.2462905	125.430232
-49.873878	12.743897	122.73246	-20.736513	15.505423	122.280357	40.008064	6.081724	118.689873	33.920471	49.270191	119.778168	36.9642675	27.6759575	119.2340205	-78.4372935	3.3348885	125.3266935
-49.331699	14.125731	122.677406	-20.8456	15.604326	122.334	39.956203	6.207626	119.1465	33.787045	49.391956	120.023552	36.871624	27.799791	119.585026	-78.562824	3.408861	125.082974
-48.907516	14.967212	122.521339	-20.900789	15.610732	122.378098	39.928757	6.245534	119.500839	33.729492	49.436264	120.224045	36.8291245	27.840899	119.862442	-78.6307025	3.380565	124.893754
-48.614563	15.996812	122.510406	-20.972567	15.600799	122.452591	39.91259	6.234858	119.858261	34.015068	49.342438	120.31945	36.963829	27.788648	120.0888555	-78.908963	3.41295	124.8163265
-48.261948	16.931707	122.527222	-21.035414	15.569629	122.515045	39.858894	6.202996	120.187798	33.972775	49.320713	120.535995	36.9158345	27.7618545	120.3618965	-78.9866625	3.3774035	124.6681935
-47.760227	17.798349	122.461998	-21.112045	15.529445	122.576584	39.79351	6.124265	120.49202	33.958954	49.259293	120.752022	36.876232	27.691779	120.622021	-79.100322	3.367111	124.531147
-47.334301	18.689072	122.416496	-21.153549	15.498336	122.617088	39.746193	6.008379	120.794281	33.650249	49.278889	121.061096	36.698221	27.643634	120.9276885	-79.005319	3.353038	124.3064875
-46.81905	19.591959	122.340332	-21.181055	15.455972	122.656425	39.726978	5.87031	121.113647	34.000225	49.076984	121.151695	36.8636015	27.473647	121.132671	-79.2257115	3.438297	124.180179
-46.18573	21.031633	122.304604	-21.224283	15.408951	122.736084	39.724194	5.651783	121.549438	34.073639	48.910709	121.501831	36.8989165	27.281246	121.5256345	-79.3474825	3.536656	123.9465335
-45.688141	21.94519	122.193977	-21.249472	15.404305	122.763596	39.720215	5.543193	121.873451	34.14423	48.836906	121.710945	36.9322225	27.1900495	121.792198	-79.4311665	3.6185605	123.734994
-45.236458	22.910246	122.081741	-21.283497	15.41722	122.778229	39.692707	5.483905	122.170784	34.181786	48.766941	121.911446	36.9372465	27.125423	122.041115	-79.5042405	3.709017	123.515343
-44.792545	23.855345	122.001335	-21.326532	15.427935	122.806511	39.677082	5.416731	122.370819	33.886833	48.808731	122.170792	36.7819575	27.112731	122.2708055	-79.4350215	3.743139	123.3422165
-44.432194	24.871984	122.06488	-21.38619	15.412325	122.855423	39.637356	5.330595	122.520355	33.89637	48.745415	122.243538	36.766863	27.038005	122.3819465	-79.539243	3.786645	123.3288995
-44.008827	25.818613	122.079132	-21.431646	15.381651	122.892807	39.588345	5.256736	122.611259	33.884735	48.68269	122.303009	36.73654	26.969713	122.457134	-79.599832	3.793589	123.32848
-43.609924	26.793543	122.155617	-21.455238	15.349935	122.943542	39.527287	5.162453	122.621796	33.897987	48.572792	122.340569	36.712637	26.8676225	122.4811825	-79.623113	3.8322475	123.4059015
-43.096931	28.279749	122.330238	-21.496515	15.299079	123.034492	39.426937	5.006013	122.604729	33.942692	48.435513	122.410904	36.6848145	26.720763	122.5078165	-79.6778445	3.877395	123.5611675
-42.720604	29.302635	122.481331	-21.502855	15.28123	123.085083	39.364712	4.90373	122.580292	34.287773	48.216011	122.378113	36.8262425	26.5598705	122.4792025	-79.8319525	4.0025895	123.6909635
-42.377411	30.298809	122.627876	-21.518492	15.2684	123.154175	39.309845	4.826485	122.57782	34.308002	48.134434	122.504402	36.8089235	26.4804595	122.541111	-79.8459075	4.0563405	123.767239
-42.042793	31.29682	122.74836	-21.533443	15.272058	123.211761	39.265034	4.77383	122.594688	34.317318	48.089966	122.667503	36.791176	26.431898	122.6310955	-79.858062	4.112218	123.7924265
-41.777191	32.324791	122.886948	-21.589628	15.317128	123.260628	39.207623	4.739853	122.600594	34.301205	48.062126	122.822784	36.754414	26.4009895	122.711689	-79.93367	4.2332665	123.809567
-41.540657	33.390732	123.058273	-21.677914	15.386924	123.300148	39.104897	4.757195	122.53759	34.235008	48.083591	122.914742	36.6699525	26.420393	122.726166	-80.0257805	4.353455	123.87413
-41.290001	34.406261	123.149933	-21.779501	15.509917	123.278259	38.964691	4.830623	122.376526	34.173946	48.127796	122.974739	36.5693185	26.4792095	122.6756325	-80.1283205	4.5406245	123.8808855
-41.058887	35.956779	123.282913	-21.94342	15.741677	123.172737	38.752407	4.972203	121.944786	34.047184	48.249687	122.936905	36.3997955	26.610945	122.4408455	-80.2866355	4.872409	123.9046285
-40.943562	37.008648	123.415817	-22.068899	15.926151	123.039673	38.557674	5.078348	121.486755	33.936764	48.322182	122.899902	36.247219	26.700265	122.1933285	-80.385017	5.152037	123.8860175
-40.836899	38.057564	123.674248	-22.206274	16.134621	122.909805	38.324787	5.153462	121.012962	33.521992	48.496452	122.95607	35.9233895	26.824957	121.984516	-80.3359375	5.444285	123.835094
-40.687725	39.023483	123.98497	-22.28635	16.32062	122.830139	38.11908	5.18419	120.545044	33.505707	48.532097	122.922447	35.8123935	26.8581435	121.7337455	-80.3850935	5.7830965	123.9265325
-40.547813	39.904911	124.4105	-22.342018	16.455898	122.816704	37.97187	5.217432	120.105148	33.523163	48.540817	123.005501	35.7475165	26.8791245	121.5553245	-80.4315525	6.0326715	124.0780835
-40.37994	40.727077	124.883293	-22.347904	16.536623	122.872353	37.877625	5.242975	119.81189	33.558952	48.554428	123.135735	35.7182885	26.8987015	121.4738125	-80.4140965	6.1745445	124.2708935
-40.009453	41.339279	125.341461	-22.340931	16.608568	122.990524	37.844921	5.260579	119.624374	33.611012	48.577084	123.282448	35.7279665	26.9188315	121.453411	-80.4098285	6.2983045	124.527637
-39.718803	42.333736	126.113167	-22.284708	16.649235	123.31723	37.871178	5.286732	119.510963	33.664928	48.592319	123.538635	35.768053	26.9395255	121.524799	-80.337469	6.3589445	125.109661
-39.471233	42.887238	126.452576	-22.241066	16.638151	123.57428	37.928055	5.302275	119.609383	33.695923	48.613419	123.657547	35.811989	26.957847	121.633465	-80.294121	6.318455	125.515095
-39.263008	43.375977	126.684227	-22.207813	16.666613	123.821053	38.00095	5.30157	119.792381	33.728767	48.614769	123.762642	35.8648585	26.9581695	121.7775115	-80.2804845	6.3750565	125.8645945
-39.058628	43.791576	126.809715	-22.163418	16.672533	124.022659	38.099899	5.25206	120.053673	33.761921	48.591461	123.804977	35.93091	26.9217605	121.929325	-80.257746	6.4233055	126.115993
-38.761887	44.142334	126.691727	-22.147108	16.650406	124.209663	38.178532	5.162896	120.355438	33.790287	48.544727	123.790428	35.9844095	26.8538115	122.072933	-80.2786255	6.4470005	126.346393
-38.477863	44.448826	126.562927	-22.129341	16.619257	124.368736	38.258789	5.048056	120.640007	33.833996	48.45805	123.707596	36.0463925	26.753053	122.1738015	-80.3050745	6.485461	126.5636705
-38.172424	44.724361	126.441238	-22.121878	16.559841	124.518204	38.321079	4.913084	120.883163	34.177116	48.236694	123.495605	36.2490975	26.574889	122.189384	-80.4928535	6.544793	126.847024
-37.619202	45.110886	126.407921	-22.102816	16.4354	124.730919	38.343372	4.719718	121.099258	33.892097	48.177902	123.441589	36.1177345	26.44881	122.2704235	-80.3233665	6.42199	127.1914145
-37.207184	45.311348	126.505569	-22.071648	16.327213	124.888863	38.342075	4.588789	121.159653	33.924999	48.056641	123.403915	36.133537	26.322715	122.281784	-80.276833	6.331711	127.495942
-36.785339	45.50948	126.746284	-22.025484	16.192478	125.05838	38.363491	4.437327	121.17659	33.985313	47.918293	123.421776	36.174402	26.17781	122.299183	-80.22537	6.207146	127.817577
-36.310886	45.683422	127.009132	-21.953129	16.077478	125.223816	38.401299	4.325476	121.193085	34.055103	47.814999	123.497437	36.228201	26.0702375	122.345261	-80.134459	6.0847185	128.102371
-35.84977	45.813004	127.37323	-21.636848	15.822228	125.301994	38.452137	4.253835	121.179321	34.153252	47.727108	123.645103	36.3026945	25.9904715	122.412212	-79.5763905	5.6539845	128.191776
-35.35355	45.915871	127.762451	-21.543106	15.739615	125.480293	38.50692	4.197387	121.163536	34.253971	47.658669	123.822784	36.3804455	25.928028	122.49316	-79.4666575	5.551202	128.467426
-34.85075	45.9939	128.171463	-21.484081	15.700645	125.693909	38.575947	4.162966	121.12558	34.361156	47.629555	123.973778	36.4685515	25.8962605	122.549679	-79.4367135	5.5050295	128.838139
-33.972004	46.069626	128.647385	-21.303244	15.62224	125.809227	38.679714	4.180251	121.002518	34.501152	47.607388	124.237251	36.590433	25.8938195	122.6198845	-79.196921	5.3506605	128.9985695
-33.257069	46.079365	128.838745	-21.179626	15.58915	125.847183	38.79882	4.187284	120.946922	34.614555	47.612133	124.41684	36.7066875	25.8997085	122.681881	-79.0659395	5.2785915	129.012485
-32.542446	46.068295	129.005249	-21.055365	15.560121	125.859406	38.946392	4.206102	120.90844	34.760056	47.608055	124.632874	36.853224	25.9070785	122.770657	-78.963954	5.2131635	128.948155
-31.687906	45.956379	129.131409	-20.928762	15.510376	125.822815	39.099255	4.183274	120.874298	34.890236	47.564678	124.840485	36.9947455	25.873976	122.8573915	-78.8522695	5.146776	128.7882385
-30.837801	45.841537	129.169418	-20.848379	15.471384	125.77504	39.189442	4.132993	120.846649	34.999416	47.506229	124.974884	37.094429	25.819611	122.9107665	-78.791187	5.123157	128.6393135
-29.968353	45.693336	129.14743	-20.782789	15.40588	125.694672	39.255932	4.081181	120.836212	35.100643	47.44112	125.04631	37.1782875	25.7611505	122.941261	-78.7438655	5.0506095	128.448083
-29.226095	45.557976	129.05368	-20.699444	15.35982	125.638199	39.377739	4.003103	120.904961	35.207821	47.365448	125.1063	37.29278	25.6842755	123.0056305	-78.691668	5.0353645	128.2707675
-27.553146	45.084507	128.663742	-20.53359	15.281203	125.563919	39.65987	3.870948	121.165955	35.400196	47.26025	125.196671	37.530033	25.565599	123.181313	-78.597213	4.996807	127.946525
-26.447397	44.717686	128.340942	-20.411539	15.233029	125.526283	39.878414	3.787563	121.49234	35.509796	47.183693	125.270905	37.694105	25.485628	123.3816225	-78.517183	4.98043	127.6709435
-25.360744	44.341602	128.034485	-20.276152	15.186604	125.53476	40.105556	3.700708	121.951508	35.618038	47.100193	125.386169	37.861797	25.4004505	123.6688385	-78.414101	4.9727575	127.4006815
-24.484152	44.040058	127.795219	-20.162775	15.152614	125.645081	40.337318	3.574703	122.512688	35.740963	46.999714	125.563095	38.0391405	25.2872085	124.0378915	-78.3646905	5.0180195	127.2522705
-23.02742	43.416832	127.463547	-20.057169	15.073173	125.793388	40.552814	3.440007	123.215691	35.866241	46.864151	125.772026	38.2095275	25.152079	124.4938585	-78.3238655	4.994267	127.0929175
-21.727776	42.855751	127.231956	-19.949678	14.960011	125.971863	40.748672	3.292371	124.014732	35.993298	46.721031	126.029671	38.370985	25.006701	125.0222015	-78.270341	4.913321	126.9215245
-20.702164	42.39624	127.196899	-19.846439	14.79958	126.174477	40.966736	3.104834	124.78981	36.146942	46.539486	126.371788	38.556839	24.82216	125.580799	-78.249717	4.777	126.768155
-18.77916	41.527206	127.036758	-19.697117	14.560637	126.463676	41.297436	2.771793	125.928009	36.738621	46.132355	126.749718	39.0180285	24.452074	126.3388635	-78.4122625	4.6692	126.5884885
-17.458298	40.916992	126.9832	-19.606199	14.397234	126.61451	41.476387	2.573926	126.572334	36.886333	45.987232	127.001701	39.18136	24.280579	126.7870175	-78.393758	4.513889	126.4420025
-16.169319	40.300201	126.923416	-19.532255	14.243216	126.748154	41.929226	2.227943	126.969467	37.003033	45.8344	127.218262	39.4661295	24.0311715	127.0938645	-78.5306395	4.4552605	126.4024435
-14.909594	39.725857	126.922752	-19.450825	14.091333	126.838257	42.054695	2.077303	127.385345	36.810089	45.841366	127.468475	39.432392	23.9593345	127.42691	-78.334042	4.2233315	126.249604
-13.597091	39.144691	126.958611	-19.370722	13.944754	126.877853	42.188282	1.944996	127.73439	36.933769	45.75222	127.61396	39.5610255	23.848608	127.674175	-78.3024695	4.0409	126.081531
-12.324745	38.577396	127.020935	-19.285656	13.839436	126.863846	42.320679	1.826659	127.978264	37.043133	45.648399	127.793678	39.681906	23.737529	127.885971	-78.253218	3.941343	125.841721
-11.117546	38.043358	127.092087	-19.210047	13.76867	126.799477	42.447483	1.75412	128.126389	37.159458	45.590023	127.982346	39.8034705	23.6720715	128.0543675	-78.2235645	3.8652685	125.5445865
-9.213218	37.278778	127.20536	-19.105145	13.738446	126.583138	42.560047	1.764018	128.212143	37.299953	45.626266	128.253708	39.93	23.695142	128.2329255	-78.14029	3.78175	124.9333505
-7.79458	36.651772	127.165428	-19.060261	13.781838	126.410629	42.603184	1.823724	128.176315	37.359135	45.692764	128.401367	39.9811595	23.758244	128.288841	-78.1016815	3.805432	124.532417
-6.596124	36.158073	127.149796	-19.046698	13.855858	126.21244	42.660458	1.887787	128.124512	37.391834	45.789833	128.493912	40.026146	23.83881	128.309212	-78.119542	3.872906	124.115668
-5.483065	35.705395	127.142883	-19.033556	13.938041	126.042244	42.660938	1.986989	128.018997	37.391602	45.884445	128.54126	40.02627	23.935717	128.2801285	-78.093382	3.940365	123.8043595
-4.297349	35.181801	127.097084	-19.03112	14.015757	125.886978	42.642929	2.08671	127.922073	37.686394	45.84618	128.418213	40.1646615	23.966445	128.170143	-78.2269015	4.065069	123.603813
-3.196689	34.653599	127.069725	-19.030945	14.076596	125.779152	42.640594	2.199707	127.853683	37.670273	45.945805	128.355682	40.1554335	24.072756	128.1046825	-78.2173235	4.080436	123.4536215
-2.121896	34.155701	127.018585	-18.998425	14.13212	125.706589	42.644577	2.326336	127.83773	37.662663	46.053391	128.306976	40.15362	24.1898635	128.072353	-78.15047	4.0743765	123.340825
-0.508054	33.349045	126.998199	-18.952423	14.189081	125.645935	42.727417	2.480806	127.885185	37.633495	46.196533	128.255386	40.180456	24.3386695	128.0702855	-78.085302	4.0394925	123.2215845
0.513396	32.779919	126.976395	-18.917004	14.228903	125.603737	42.778107	2.604187	127.946159	37.610714	46.303864	128.210419	40.1944105	24.4540255	128.078289	-78.0284185	4.0037805	123.129185
1.509802	32.22747	126.906982	-18.890676	14.265591	125.564781	42.800022	2.713543	128.028503	37.598629	46.403534	128.171127	40.1993255	24.5585385	128.099815	-77.9806775	3.9726435	123.029747
2.480999	31.675016	126.903809	-18.861893	14.313849	125.520233	42.842632	2.814918	128.1203	37.599323	46.497448	128.143677	40.2209775	24.656183	128.1319885	-77.9447635	3.971515	122.9084775
3.527785	31.096367	126.809982	-18.844151	14.360558	125.473572	42.863174	2.872902	128.207138	37.596214	46.559612	128.101807	40.229694	24.716257	128.1544725	-77.917996	4.004859	122.7926715
4.484472	30.523447	126.798225	-18.841311	14.418815	125.423981	42.849392	2.943595	128.293015	37.289028	46.73737	128.156204	40.06921	24.8404825	128.2246095	-77.751832	3.9971475	122.6233525
5.392351	29.996113	126.767181	-19.057737	14.647323	125.45533	42.859821	3.056876	128.37886	37.29348	46.842445	128.135056	40.0766505	24.9496605	128.256958	-78.1921245	4.3449855	122.653702
6.340232	29.403606	126.982056	-18.976795	14.749511	125.37384	42.916973	3.264114	128.550095	37.303562	47.007874	128.168427	40.1102675	25.135994	128.359261	-78.0638575	4.363028	122.388419
7.124115	28.931374	127.099541	-18.897356	14.784468	125.320839	42.956276	3.387727	128.765259	37.62149	46.960159	128.190964	40.288883	25.173943	128.4781115	-78.083595	4.394993	122.1635665
7.765144	28.565353	127.316032	-18.78858	14.795481	125.280449	43.013443	3.472371	129.066071	37.64727	46.980412	128.448395	40.3303565	25.2263915	128.757233	-77.9075165	4.3645705	121.803665
9.347087	27.584591	127.130486	-18.641844	14.793698	125.253784	43.039383	3.501019	129.505478	37.733025	46.98243	128.765564	40.386204	25.2417245	129.135521	-77.669892	4.3456715	121.372047
10.154498	27.047846	127.365303	-18.482733	14.814565	125.26133	43.075634	3.538529	130.078766	37.872761	47.012581	129.072693	40.4741975	25.275555	129.5757295	-77.4396635	4.353575	120.9469305
10.949867	26.520243	127.570221	-18.314194	14.87981	125.298325	43.156738	3.601829	130.629272	38.024258	47.082783	129.360764	40.590498	25.342306	129.995018	-77.218886	4.417314	120.601632
11.685986	26.02132	127.755753	-18.17968	14.982184	125.325394	43.298229	3.70678	131.139587	38.13036	47.174324	129.523987	40.7142945	25.440552	130.331787	-77.0736545	4.523816	120.319001
12.71513	25.295076	127.799019	-17.939528	15.138886	125.243607	43.465702	3.915583	131.680817	37.990044	47.492016	129.614471	40.727873	25.7037995	130.647644	-76.606929	4.5739725	119.83957
13.288464	24.818935	127.841476	-17.787313	15.239125	125.163795	43.609325	4.045458	131.898529	38.130108	47.604977	129.485794	40.8697165	25.8252175	130.6921615	-76.4443425	4.6530325	119.6354285
13.829352	24.369272	127.818443	-17.648224	15.318164	125.064804	43.759888	4.139079	132.019363	38.26664	47.699909	129.320099	41.013264	25.919494	130.669731	-76.309712	4.716834	119.459877
14.342181	23.922768	127.733673	-17.526037	15.381056	124.949287	43.880062	4.225303	132.029755	38.397236	47.775906	129.136139	41.138649	26.0006045	130.582947	-76.190723	4.7615075	119.315627
14.794453	23.537766	127.636406	-17.40064	15.422669	124.81308	43.967468	4.330556	131.991486	38.512657	47.85947	128.994659	41.2400625	26.095013	130.4930725	-76.0413425	4.750325	119.1330875
15.158796	23.182041	127.589539	-17.296631	15.486622	124.684952	44.051933	4.430387	131.891846	38.605247	47.95356	128.960266	41.32859	26.1919735	130.426056	-75.921852	4.7812705	118.943848
15.465186	22.84494	127.58255	-17.202148	15.577973	124.577972	44.139553	4.552765	131.787872	38.683788	48.068104	129.004425	41.4116705	26.3104345	130.3961485	-75.8159665	4.8455115	118.7597955
15.89805	22.427273	127.551361	-17.113834	15.805395	124.473	44.219601	4.801975	131.657059	38.774071	48.336536	129.173828	41.496836	26.5692555	130.4154435	-75.724504	5.0415345	118.5305565
16.065454	22.156841	127.582314	-17.085207	16.033545	124.439835	44.262115	5.039238	131.562195	38.772907	48.562572	129.32016	41.517511	26.800905	130.4411775	-75.687925	5.266185	118.4384925
16.158945	21.928728	127.617691	-17.095236	16.300274	124.442879	44.26799	5.321502	131.488312	38.74382	48.834652	129.424896	41.505905	27.078077	130.456604	-75.696377	5.522471	118.429154
16.230545	21.697323	127.603088	-17.100031	16.585785	124.434853	44.258968	5.618498	131.423172	38.719921	49.13858	129.540009	41.4894445	27.378539	130.4815905	-75.6895065	5.793031	118.3881155
16.271824	21.464283	127.584549	-17.160576	16.87981	124.476173	44.243095	5.875587	131.397461	38.695755	49.405018	129.623154	41.469425	27.6403025	130.5103075	-75.790577	6.1193175	118.4420385
16.285656	21.239689	127.575729	-17.17392	17.116718	124.446335	44.20866	6.091668	131.417511	39.005867	49.515244	129.583435	41.6072635	27.803456	130.500473	-75.9551035	6.42998	118.392197
16.249086	20.99861	127.578377	-17.19235	17.32412	124.432503	44.180672	6.280058	131.461853	38.996784	49.708118	129.633026	41.588728	27.994088	130.5474395	-75.973428	6.654152	118.3175665
16.035843	20.568956	127.597321	-17.22283	17.600176	124.442116	44.170826	6.550201	131.533142	38.65567	50.096714	129.78392	41.413248	28.3234575	130.658531	-75.858908	6.8768945	118.225701
15.846346	20.251417	127.558662	-17.057323	17.669571	124.287941	44.185268	6.751563	131.554184	38.63747	50.293564	129.750031	41.411369	28.5225635	130.6521075	-75.526015	6.8165785	117.9237745
15.656273	19.921612	127.472977	-17.173847	17.904848	124.400864	44.206947	6.96379	131.547394	38.624836	50.48167	129.707809	41.4158915	28.72273	130.6276015	-75.7635855	7.086966	118.1741265
15.414747	19.57387	127.42807	-17.149963	18.084568	124.390732	44.254501	7.179647	131.522339	38.631756	50.682091	129.625076	41.4431285	28.930869	130.5737075	-75.7430545	7.238267	118.2077565
15.111006	19.186953	127.369652	-17.100693	18.264481	124.376129	44.31382	7.416726	131.466675	38.650269	50.914646	129.549164	41.4820445	29.165686	130.5079195	-75.6834305	7.363276	118.2443385
14.773889	18.75386	127.238129	-17.04509	18.457041	124.359085	44.370029	7.658991	131.359573	38.689331	51.122028	129.475159	41.52968	29.3905095	130.417366	-75.61986	7.5235725	118.300804
14.370287	18.333921	127.090965	-16.999268	18.651381	124.34819	44.41394	7.89023	131.218567	38.736996	51.310261	129.391998	41.575468	29.6002455	130.3052825	-75.574004	7.7025165	118.3910975
13.694901	17.616034	126.848045	-16.940189	18.944151	124.357697	44.475582	8.204473	131.002777	38.830948	51.567871	129.284531	41.653265	29.886172	130.143654	-75.533643	8.00213	118.57174
13.223505	17.137007	126.717934	-16.900272	19.148361	124.36924	44.541801	8.389176	130.883881	38.886063	51.75404	129.264832	41.713932	30.071608	130.0743565	-75.514476	8.225114	118.6641235
12.677505	16.581566	126.643898	-16.86602	19.3622	124.383461	44.57309	8.567624	130.806747	38.929829	51.930214	129.255997	41.7514595	30.248919	130.031372	-75.4834995	8.475481	118.73555
12.098508	15.968445	126.508858	-16.862152	19.555826	124.401726	44.593998	8.726016	130.702484	38.966995	52.083553	129.218918	41.7804965	30.4047845	129.960701	-75.5048005	8.7068675	118.842751
11.454865	15.328482	126.385345	-16.849548	19.73205	124.415779	44.597416	8.848927	130.611725	38.999855	52.20937	129.196579	41.7986355	30.5291485	129.904152	-75.4977315	8.9349515	118.927406
10.830357	14.651644	126.215042	-16.840273	19.889202	124.418793	44.63253	8.950012	130.531174	39.06913	52.32016	129.159119	41.85083	30.635086	129.8451465	-75.531376	9.143318	118.9924395
10.146637	13.941428	126.116226	-16.79833	20.017607	124.387383	44.64764	9.022209	130.467514	39.146267	52.411346	129.103668	41.8969535	30.7167775	129.785591	-75.4936135	9.3184365	118.989175
9.08041	12.717265	125.768959	-16.726208	20.170687	124.282959	44.714912	9.107621	130.27919	39.26511	52.496426	128.972031	41.990011	30.8020235	129.6256105	-75.442427	9.5393505	118.9403075
8.340088	11.861333	125.496986	-16.638084	20.265923	124.202538	44.761036	9.158058	130.170197	39.355598	52.555801	128.881668	42.058317	30.8569295	129.5259325	-75.334485	9.6749165	118.8791435
7.570264	10.985265	125.35791	-16.560675	20.357407	124.123016	44.815689	9.203302	130.066544	39.466797	52.594028	128.778458	42.141243	30.898665	129.422501	-75.262593	9.816149	118.823531
6.515022	10.145649	125.220192	-16.493021	20.422611	124.057747	44.892761	9.205797	129.914719	39.579124	52.621037	128.657562	42.2359425	30.913417	129.2861405	-75.2219845	9.931805	118.8293535
5.672587	9.144847	124.931969	-16.384825	20.461063	123.973358	44.969486	9.202697	129.702591	39.700912	52.625561	128.426666	42.335199	30.914129	129.0646285	-75.104849	10.007997	118.8820875
4.770434	8.17653	124.661514	-16.316111	20.487005	123.87384	45.048115	9.181718	129.404648	39.794464	52.630341	128.0858	42.4212895	30.9060295	128.745224	-75.0535115	10.0679805	119.002456
3.841265	7.065954	124.349335	-16.232567	20.517666	123.734688	45.141335	9.141892	129.032806	39.888771	52.607883	127.676964	42.515053	30.8748875	128.354885	-74.980187	10.1604445	119.114491
2.440268	5.360216	123.779045	-16.079742	20.505981	123.461891	45.283604	9.052298	128.392563	40.051739	52.481575	127.089584	42.6676715	30.7669365	127.7410735	-74.8271555	10.2450255	119.1827085
1.464383	4.155012	123.461784	-15.996429	20.479515	123.249649	45.368656	8.968603	127.925995	40.147095	52.35849	126.587036	42.7578755	30.6635465	127.2565155	-74.7507335	10.2954835	119.2427825
0.470193	2.886008	123.108986	-15.904835	20.412058	123.006523	45.373501	8.873279	127.379692	40.243687	52.207489	126.110962	42.808594	30.540384	126.745327	-74.618264	10.283732	119.267719
-0.519433	1.60486	122.816315	-15.836561	20.31599	122.79068	45.387348	8.767121	126.810692	40.296173	52.027779	125.582649	42.8417605	30.39745	126.1966705	-74.5148825	10.23453	119.3846895
-1.562979	0.259678	122.614517	-15.764955	20.216618	122.610626	45.408787	8.613361	126.447105	40.295876	51.883251	124.967865	42.8523315	30.248306	125.707485	-74.3822415	10.18493	119.513767
-2.607018	-1.091802	122.560539	-15.710104	20.078514	122.530281	45.427555	8.53026	126.12854	40.325768	51.783051	124.382401	42.8766615	30.1566555	125.2554705	-74.2968695	10.0003725	119.8050915
-3.622923	-2.420802	122.710922	-15.642464	19.949305	122.517632	45.110832	8.589513	126.013031	40.350887	51.688797	123.892593	42.7308595	30.139155	124.952812	-74.0157875	9.759455	120.082452
-5.228091	-4.493864	122.99752	-15.543816	19.70834	122.581436	45.176159	8.342496	125.853195	40.374912	51.431263	123.290268	42.7755355	29.8868795	124.5717315	-73.8631675	9.5298005	120.5911405
-6.294894	-5.777128	123.476997	-15.499361	19.530672	122.714462	45.216743	8.196525	125.902573	40.392704	51.256519	122.942543	42.8047235	29.726522	124.422558	-73.8034455	9.334822	121.006366
-7.237978	-7.180547	123.854462	-15.46905	19.346136	122.883972	45.230476	8.04763	125.979004	40.391846	51.060051	122.663513	42.811161	29.5538405	124.3212585	-73.749261	9.1384315	121.4466855
-8.045936	-8.636999	124.279343	-15.473045	19.13736	123.052048	45.206322	7.869016	126.035072	40.34235	50.83865	122.400543	42.774336	29.353833	124.2178075	-73.720426	8.920887	121.8862885
-9.240668	-9.734857	124.839958	-15.500437	18.899744	123.193871	45.120346	7.692157	126.120903	40.258141	50.601822	122.099754	42.6892435	29.1469895	124.1103285	-73.6901175	8.6524985	122.2774135
-10.058868	-11.164463	125.141716	-15.555726	18.618809	123.31456	45.013176	7.479965	126.201035	40.199795	50.351776	121.896126	42.6064855	28.9158705	124.0485805	-73.7179375	8.3217475	122.5805395
-11.059219	-12.337604	125.35218	-15.574951	18.304897	123.433372	45.245682	7.008436	126.233673	40.13475	50.063145	121.919525	42.690216	28.5357905	124.076599	-73.840118	8.0740035	122.790145
-12.452301	-13.999698	125.629463	-15.649493	17.827452	123.692574	45.173985	6.646433	126.664825	40.074924	49.752678	122.230759	42.6244545	28.1995555	124.447792	-73.9234405	7.4553485	122.937356
-13.418709	-15.073212	125.653549	-15.71953	17.540159	123.868546	45.102776	6.454674	126.903328	40.041687	49.596291	122.533119	42.5722315	28.0254825	124.7182235	-74.0112915	7.0548355	123.0188685
-14.382908	-16.007109	125.722839	-15.834476	17.329496	124.063553	45.002174	6.297428	127.016357	39.957176	49.465309	122.760918	42.479675	27.8813685	124.8886375	-74.148627	6.7776235	123.2384685
-15.307643	-16.888927	125.863602	-15.917031	17.179911	124.250008	44.914135	6.206015	127.037384	39.874603	49.379448	122.865799	42.394369	27.7927315	124.9515915	-74.228431	6.5670905	123.5484245
-16.210295	-17.719843	126.06208	-15.957557	17.09841	124.419655	44.87677	6.183894	127.030098	39.797302	49.344463	122.866188	42.337036	27.7641785	124.948143	-74.25215	6.4326415	123.891167
-17.092497	-18.539055	126.309273	-15.980603	17.030437	124.582527	44.859028	6.196414	126.995575	39.728592	49.316971	122.779045	42.29381	27.7566925	124.88731	-74.255016	6.3041815	124.277744
-17.939804	-19.232517	126.625298	-15.965301	16.947001	124.711311	44.855881	6.179277	126.954842	39.66589	49.25618	122.635521	42.2608855	27.7177285	124.7951815	-74.1914875	6.1762735	124.6274405
-19.171125	-20.239368	127.304253	-15.973284	16.785358	124.873962	44.828243	6.139031	126.946434	39.573013	49.124966	122.250748	42.200628	27.6319985	124.598591	-74.147196	5.9387175	125.149333
-19.991669	-20.865671	127.848122	-15.986076	16.632257	124.955627	44.793419	6.081431	126.990364	39.501797	48.983795	121.930908	42.147608	27.532613	124.460636	-74.11976	5.731901	125.450618
-20.787674	-21.397362	128.41684	-15.988602	16.469677	125.006996	44.787811	6.001623	127.120987	39.397041	48.793068	121.585548	42.092426	27.3973455	124.3532675	-74.06963	5.5420085	125.6607245
-21.592836	-21.781507	129.044785	-16.033587	16.309416	125.04274	44.744091	5.944094	127.238594	39.305805	48.613056	121.218178	42.024948	27.278575	124.228386	-74.092122	5.340257	125.857094
-22.363518	-22.130451	129.573517	-16.309708	16.252808	125.148735	44.686134	5.856111	127.352951	39.197765	48.420643	120.840263	41.9419495	27.138377	124.096607	-74.5613655	5.367239	126.200863
-23.091736	-22.420139	129.949295	-16.137449	15.886747	124.87677	44.595455	5.729782	127.342476	39.078758	48.201988	120.429108	41.8371065	26.965885	123.885792	-74.1120045	4.807609	125.867748
-23.783617	-22.622669	130.139175	-16.219872	15.645038	124.729172	44.481613	5.562633	127.198669	38.948055	47.980667	119.972702	41.714834	26.77165	123.5856855	-74.154578	4.518426	125.8726585
-24.87134	-22.859009	130.001205	-16.38238	15.273656	124.575233	44.306519	5.275784	126.878357	38.741909	47.696232	119.549301	41.524214	26.486008	123.213829	-74.288974	4.061304	125.936637
-25.564198	-22.927866	129.715866	-16.491671	15.061663	124.565079	44.197266	5.147592	126.695778	38.627373	47.608006	119.479668	41.4123195	26.377799	123.087723	-74.3956615	3.745527	126.042435
-26.240814	-22.85622	129.358932	-16.61861	14.949862	124.620995	43.779919	5.28509	126.6008	38.494801	47.632996	119.581177	41.13736	26.459043	123.0909885	-74.37458	3.440681	126.1510015
-26.975763	-22.694284	128.973099	-16.732828	14.919599	124.660782	43.667839	5.339898	126.322296	38.338539	47.75312	119.722839	41.003189	26.546509	123.0225675	-74.468845	3.292689	126.2989965
-27.649445	-22.398304	128.525589	-16.851856	14.965114	124.693855	43.545593	5.445225	125.999535	38.163193	47.950191	119.834091	40.854393	26.697708	122.916813	-74.558105	3.23252	126.470897
-28.318089	-22.022224	128.085846	-16.975723	15.028223	124.700806	43.40456	5.567768	125.58223	37.97715	48.154697	119.97657	40.690855	26.8612325	122.7794	-74.642301	3.1952135	126.622212
-29.029863	-21.608513	127.674721	-17.074682	15.0698	124.717628	43.2714	5.664728	125.244843	37.789982	48.312035	120.122482	40.530691	26.9883815	122.6836625	-74.680055	3.1512185	126.7515935
-30.032831	-20.853041	127.28344	-17.248756	15.0928	124.8535	43.181877	5.800658	125.004112	37.564503	48.524555	120.457878	40.37319	27.1626065	122.730995	-74.870702	3.0229935	126.976005
-31.102407	-19.935143	127.558899	-17.369396	15.09936	124.978378	43.141567	5.895786	125.006332	37.386204	48.619801	120.686234	40.2638855	27.2577935	122.846283	-75.0026775	2.9409265	127.110473
-31.39286	-19.69672	127.322517	-17.509487	15.071397	125.090897	43.097267	5.977216	125.065651	37.189777	48.698383	120.824753	40.143522	27.3377995	122.945202	-75.162496	2.8049945	127.236592
-32.041531	-19.082003	127.464912	-17.631426	15.007927	125.173996	43.03059	6.035674	125.146271	36.991642	48.715302	120.904839	40.011116	27.375488	123.025555	-75.273968	2.640366	127.322437
-32.739323	-18.458212	127.541008	-17.760956	14.897998	125.20697	42.966522	6.019218	125.280609	36.793995	48.665401	120.965782	39.8802585	27.3423095	123.1231955	-75.4021705	2.4536865	127.2907445
-33.404995	-17.782461	127.539337	-17.876846	14.72715	125.218758	42.879326	5.926147	125.440659	36.644787	48.561001	121.078705	39.7620565	27.243574	123.259682	-75.5157485	2.210726	127.177834
-34.079445	-17.085089	127.446091	-17.986546	14.501399	125.234665	42.756527	5.774533	125.616348	36.540268	48.401718	121.266975	39.6483975	27.0881255	123.4416615	-75.6214895	1.9146725	127.0276685
-35.12611	-15.963602	127.191772	-18.210299	14.151891	125.313759	42.530205	5.493584	125.788239	36.344795	48.201614	121.605042	39.4375	26.847599	123.6966405	-75.858098	1.456183	126.9308775
-35.881485	-15.136509	127.032387	-18.396446	13.973363	125.415054	42.329578	5.418649	125.728882	36.14156	48.164204	121.837029	39.235569	26.7914265	123.7829555	-76.028461	1.1552995	127.0471525
-36.593853	-14.233393	126.746964	-18.595808	13.850725	125.502922	42.09882	5.432167	125.539505	35.892086	48.234592	122.061279	38.995453	26.8333795	123.800392	-76.187069	0.868070500000002	127.205452
-37.281712	-13.309522	126.436554	-18.54978	13.61546	125.468979	41.881802	5.562696	125.234009	35.614746	48.377399	122.264969	38.748274	26.9700475	123.749489	-75.847834	0.260872500000001	127.188469
-38.002972	-12.435062	126.12262	-18.712027	13.589698	125.483147	41.691193	5.763371	124.85453	35.344078	48.553654	122.508133	38.5176355	27.1585125	123.6813315	-75.9416895	0.0208835000000001	127.2849625
-38.68264	-11.368364	125.660515	-18.843342	13.574247	125.440147	41.565742	5.988492	124.501053	35.066292	48.772121	122.735489	38.316017	27.3803065	123.618271	-76.002701	-0.2318125	127.262023
-39.34922	-10.429654	125.359497	-18.971535	13.591194	125.425194	41.422169	6.249066	124.191582	34.808445	49.007473	122.929718	38.115307	27.6282695	123.56065	-76.058377	-0.445881499999999	127.289738
-40.364532	-8.951359	125.2985	-19.180061	13.672614	125.502586	41.218094	6.580782	123.981873	34.471905	49.320499	123.187233	37.8449995	27.9506405	123.584553	-76.2051215	-0.6054125	127.420619
-41.038578	-7.972224	125.380394	-19.31255	13.77239	125.601234	41.154846	6.779835	124.059296	34.286129	49.509373	123.28756	37.7204875	28.144604	123.673428	-76.3455875	-0.599823999999998	127.52904
-41.712463	-6.995686	125.528061	-19.412024	13.895075	125.659607	41.138748	6.959276	124.225601	34.457214	49.571461	123.240921	37.797981	28.2653685	123.733261	-76.622029	-0.4752185	127.585953
-42.301311	-6.090136	125.565483	-19.497351	13.995464	125.658401	41.131783	7.114749	124.378036	34.015842	49.812717	123.292671	37.5738125	28.463733	123.8353535	-76.5685145	-0.472804999999997	127.4814485
-42.922386	-5.174401	125.60321	-19.562298	14.041471	125.598099	41.092346	7.211385	124.497185	33.902927	49.890945	123.151459	37.4976365	28.551165	123.824322	-76.6222325	-0.468223000000002	127.371876
-43.56242	-4.253092	125.637695	-19.619537	14.028165	125.489059	41.035782	7.242547	124.552391	33.809711	49.906624	122.94812	37.4227465	28.5745855	123.7502555	-76.6618205	-0.518255500000002	127.2278625
-44.150848	-3.361022	125.586021	-19.692234	13.976759	125.392303	40.972366	7.239017	124.605492	33.699776	49.891106	122.74295	37.336071	28.5650615	123.674221	-76.720539	-0.6115435	127.110385
-45.008011	-2.065925	125.555649	-19.79307	13.890574	125.305794	40.889378	7.272911	124.675179	33.528015	49.90897	122.432198	37.2086965	28.5909405	123.5536885	-76.7948365	-0.809792499999997	127.0578995
-45.638077	-1.147135	125.637451	-19.869652	13.870727	125.297607	40.834492	7.340904	124.724411	33.389938	49.953472	122.254326	37.112215	28.647188	123.4893685	-76.851519	-0.905733999999999	127.1058455
-46.189724	-0.16054	125.664864	-19.925953	13.893458	125.311028	40.787525	7.457865	124.777946	33.275978	50.037842	122.09697	37.0317515	28.7478535	123.437458	-76.8836575	-0.960937499999996	127.184598
-46.729965	0.781451	125.664101	-19.961731	13.952912	125.321556	40.739868	7.596682	124.826622	33.199211	50.136204	121.942451	36.9695395	28.866443	123.3845365	-76.8930015	-0.960619000000001	127.2585755
-47.263504	1.798726	125.688614	-19.984608	14.03805	125.319481	40.717678	7.721461	124.840012	33.145214	50.244289	121.792519	36.931446	28.982875	123.3162655	-76.900662	-0.906775	127.3226965
-47.839695	2.842134	125.688171	-20.218567	14.281728	125.367203	40.717361	7.850832	124.817215	33.124226	50.363914	121.630417	36.9207935	29.107373	123.223816	-77.3579275	-0.543917	127.51059
-48.353153	3.960738	125.573921	-20.195099	14.362277	125.292953	40.717819	7.986981	124.752319	33.107048	50.47871	121.455788	36.9124335	29.2328455	123.1040535	-77.3026315	-0.508291499999999	127.4818525
-49.088043	5.585379	125.329269	-20.157307	14.467123	125.127396	40.730743	8.143805	124.604774	33.116333	50.625237	121.266365	36.923538	29.384521	122.9355695	-77.238152	-0.450274999999998	127.3192225
-49.62146	6.73231	125.233986	-20.130869	14.541202	125.038597	40.738377	8.235353	124.507713	33.149166	50.710098	121.162781	36.9437715	29.4727255	122.835247	-77.2055095	-0.390321500000002	127.241947
-50.095558	7.959582	125.141106	-20.12085	14.60518	124.987724	40.74781	8.309946	124.397575	33.179874	50.805645	121.096764	36.963842	29.5577955	122.7471695	-77.205542	-0.347435499999996	127.2282785
-50.562988	9.127346	125.065376	-20.101936	14.672891	124.969437	40.762581	8.38549	124.260712	33.202625	50.908447	121.077751	36.982603	29.6469685	122.6692315	-77.186475	-0.3011865	127.2696425
-51.052837	10.340644	125.07019	-20.070591	14.731215	124.977753	40.797195	8.491444	124.052727	33.22057	51.035519	121.089722	37.0088825	29.7634815	122.5712245	-77.1500645	-0.3010515	127.3842815
-51.550465	11.59509	125.091133	-20.046259	14.77273	124.951042	40.826954	8.581189	123.764244	33.231892	51.170635	121.132683	37.029423	29.875912	122.4484635	-77.121941	-0.330452000000001	127.4536205
-52.020611	12.844403	125.127434	-19.979567	14.812067	124.879494	40.892376	8.641421	123.417999	33.275593	51.284451	121.197853	37.0839845	29.962936	122.307926	-77.0431185	-0.338801999999998	127.451062
-52.622883	14.742822	125.054741	-19.883854	14.883621	124.703026	41.004799	8.734489	122.786972	33.398064	51.457489	121.3339	37.2014315	30.095989	122.060436	-76.9691395	-0.328747000000003	127.345616
-53.004585	16.073498	125.057343	-19.813581	14.96378	124.582497	41.071255	8.82623	122.347298	33.482342	51.577656	121.401955	37.2767985	30.201943	121.8746265	-76.9039605	-0.274383	127.2903675
-53.377426	17.391588	125.204971	-19.754007	15.095875	124.485992	41.133884	8.940882	121.920288	33.575504	51.700256	121.462395	37.354694	30.320569	121.6913415	-76.862708	-0.128819000000004	127.2806425
-53.669304	18.662783	125.328682	-19.664383	15.22055	124.448517	41.245773	9.066856	121.602142	33.667847	51.830978	121.517433	37.45681	30.448917	121.5597875	-76.785576	-0.00781700000000285	127.3372465
-53.936333	19.912119	125.580368	-19.541727	15.326607	124.434517	41.400604	9.186382	121.295776	34.115437	51.81768	121.586868	37.7580205	30.502031	121.441322	-76.8414745	0.151182999999996	127.427712
-54.203053	21.190565	125.739861	-19.406635	15.388838	124.425873	41.590981	9.254888	121.078323	34.260033	51.898224	121.812035	37.925507	30.576556	121.445179	-76.738777	0.20112	127.406567
-54.370903	22.283024	126.076996	-19.298828	15.412274	124.428238	41.707008	9.289603	120.821892	34.062973	52.071659	122.214912	37.8849905	30.680631	121.518402	-76.4826465	0.143917000000002	127.338074
-54.58569	23.930939	126.619041	-19.182512	15.406354	124.429047	41.763584	9.307848	120.334671	34.284271	52.07972	122.716141	38.0239275	30.693784	121.525406	-76.3889515	0.118924	127.332688
-54.720886	24.993547	126.995445	-19.11154	15.476375	124.439194	41.832806	9.445743	120.086357	34.383827	52.194839	123.064651	38.1083165	30.820291	121.575504	-76.3313965	0.132459000000001	127.302884
-54.764671	25.973576	127.294174	-19.061405	15.647284	124.47834	41.913174	9.704675	119.950294	34.420727	52.398075	123.393059	38.1669505	31.051375	121.6716765	-76.2897605	0.243193000000002	127.2850035
-54.787518	26.875294	127.550766	-19.048632	15.889551	124.540115	41.978451	9.974438	119.829727	34.466301	52.61343	123.645615	38.222376	31.293934	121.737671	-76.31964	0.485168000000002	127.342559
NaN	NaN	NaN	-19.032818	16.130486	124.602821	42.067917	10.135935	119.780693	34.486752	52.776463	123.718262	38.2773345	31.456199	121.7494775	-76.3429705	0.804773000000004	127.4561645
NaN	NaN	NaN	-19.008852	16.309475	124.633537	42.143841	10.246427	119.77211	34.51899	52.895672	123.580421	38.3314155	31.5710495	121.6762655	-76.3491195	1.0479005	127.5908085
NaN	NaN	NaN	-18.943661	16.402132	124.60936	42.247158	10.267598	119.722137	34.576111	52.909721	123.379471	38.4116345	31.5886595	121.550804	-76.2989565	1.2156045	127.667916
-53.901817	29.823095	127.334854	-18.811367	16.402163	124.465416	42.475376	10.142942	119.769562	34.693398	52.792049	122.994125	38.584387	31.4674955	121.3818435	-76.207121	1.3368305	127.5489885
-53.577187	30.224243	127.057938	-18.735359	16.297565	124.343887	42.546276	9.98817	119.811615	34.791786	52.669411	122.766838	38.669031	31.3287905	121.2892265	-76.139749	1.2663395	127.3985475
-53.233452	30.594423	126.843819	-18.708389	16.175121	124.253258	42.551632	9.777715	119.816902	34.861938	52.498878	122.574554	38.706785	31.1382965	121.195728	-76.123563	1.2119455	127.310788
-52.393574	30.655788	126.851273	-18.7127	16.087738	124.208923	42.529915	9.622081	119.813751	34.912342	52.378429	122.373947	38.7211285	31.000255	121.093849	-76.1465285	1.175221	127.323997
-52.102684	31.023901	126.801506	-18.691645	16.081036	124.210098	42.531948	9.546347	119.819153	34.963955	52.34557	122.216858	38.7479515	30.9459585	121.0180055	-76.1312415	1.2161135	127.4021905
-51.753555	31.394258	126.810989	-18.627523	16.153973	124.280533	42.592941	9.575624	119.821152	35.020332	52.370667	122.127426	38.8066365	30.9731455	120.974289	-76.0616825	1.3348005	127.586777
-51.158951	31.674408	126.875618	-18.547373	16.258253	124.392792	42.655426	9.633979	119.815636	35.080002	52.403675	122.035149	38.867714	31.018827	120.9253925	-75.96246	1.497679	127.8601915
-50.124432	32.069847	127.100624	-18.437628	16.392771	124.608566	42.683609	9.690201	119.807922	35.19968	52.465706	121.841454	38.9416445	31.0779535	120.824688	-75.8169005	1.7075885	128.392444
-49.245369	32.227634	127.351463	-18.335197	16.442165	124.752739	42.735294	9.691797	119.773018	35.668545	52.344219	121.628395	39.2019195	31.018008	120.7007065	-75.8723135	1.866322	128.8047715
-48.249519	32.304756	127.61673	-18.229094	16.449127	124.91037	42.773796	9.64992	119.728806	35.804192	52.293831	121.632591	39.288994	30.9718755	120.6806985	-75.747182	1.9263785	129.1400415
-47.497734	32.519741	127.754547	-18.107193	16.434883	125.057961	42.800148	9.59835	119.737267	35.573761	52.377163	121.793625	39.1869545	30.9877565	120.765446	-75.4013405	1.8820095	129.350476
-46.599468	32.639549	127.915489	-18.023149	16.431147	125.192085	42.855816	9.556098	119.723465	35.683224	52.357559	121.850845	39.26952	30.9568285	120.787155	-75.315818	1.9054655	129.597015
-45.556526	32.746014	128.020935	-17.965271	16.445017	125.298286	42.915195	9.529219	119.72216	35.741405	52.325558	121.947441	39.3283	30.9273885	120.8348005	-75.258842	1.9626455	129.7617715
-44.455044	32.810764	128.077698	-17.929033	16.451498	125.398575	42.977337	9.506995	119.77935	35.822868	52.298672	122.029732	39.4001025	30.9028335	120.904541	-75.2581685	2.0001625	129.892609
-42.733746	32.82584	128.035767	-17.908836	16.430838	125.49192	43.013695	9.397068	119.90303	36.21188	52.08189	122.054604	39.6127875	30.739479	120.978817	-75.4304595	2.122197	130.005023
-41.518013	32.781067	127.905289	-17.919584	16.378765	125.518311	43.012039	9.235046	120.037186	35.901894	52.075123	122.208763	39.4569665	30.6550845	121.1229745	-75.2961345	2.1024455	129.9136475
-40.197498	32.728794	127.63369	-17.950066	16.294565	125.512764	43.004333	9.038437	120.217873	35.955448	51.895588	122.229706	39.4798905	30.4670125	121.2237895	-75.3800225	2.1221175	129.8017385
-38.859501	32.641193	127.283951	-17.973938	16.229776	125.497475	43.019207	8.803718	120.50396	36.379711	51.570374	122.136215	39.699459	30.187046	121.3200875	-75.647335	2.272506	129.6748625
-37.462994	32.545895	126.906395	-17.996365	16.156322	125.482536	43.071938	8.557596	120.943642	36.436981	51.35252	122.172546	39.7544595	29.955058	121.558094	-75.7471895	2.357586	129.406978
-35.965477	32.476444	126.429794	-18.021336	16.090117	125.49015	43.16465	8.324352	121.492813	36.150047	51.226139	122.281517	39.6573485	29.7752455	121.887165	-75.7000205	2.4049885	129.093135
-34.456318	32.364384	125.908516	-18.050697	15.997499	125.498924	43.258797	8.07231	122.166672	36.180435	50.921978	122.256409	39.719616	29.497144	122.2115405	-75.82101	2.497854	128.7863075
-32.227127	32.303764	125.100449	-18.009983	15.752981	125.524994	43.414356	7.56601	123.487389	36.346706	50.477516	122.237686	39.880531	29.021763	122.8625375	-75.900497	2.484199	128.1874505
-30.594652	32.209702	124.589607	-17.93824	15.533474	125.610947	43.556938	7.14346	124.539055	36.519081	50.085903	122.282921	40.0380095	28.6146815	123.410988	-75.9144895	2.4522665	127.810906
-28.928539	32.151497	124.154808	-17.605993	15.128496	125.67849	43.693432	6.70568	125.692963	36.717209	49.642151	122.447571	40.2053205	28.1739155	124.070267	-75.4173065	2.0830765	127.286713
-27.215862	32.165016	123.875168	-17.485794	14.83761	125.922157	44.18404	6.120113	126.81385	36.930538	49.193687	122.775887	40.557289	27.6569	124.7948685	-75.528877	2.01832	127.0494455
-25.532862	32.227749	123.785675	-17.346544	14.511257	126.234283	44.356743	5.682539	128.094925	37.175823	48.75433	123.390747	40.766283	27.2184345	125.742836	-75.459371	1.8040795	126.72573
-23.873602	32.370468	123.871574	-17.20055	14.148479	126.610733	44.508183	5.227309	129.369446	37.444653	48.322502	124.218369	40.976418	26.7749055	126.7939075	-75.377518	1.5220525	126.4275585
-22.225323	32.660652	124.176682	-17.067265	13.761158	127.021515	44.603054	4.788476	130.570999	37.684242	47.910721	125.189034	41.143648	26.3495985	127.8800165	-75.278178	1.1727175	126.1630135
-19.856585	33.293289	124.926437	-16.862688	13.278249	127.676079	44.661911	4.158116	132.237427	38.078129	47.404938	126.968788	41.37002	25.781527	129.6031075	-75.095396	0.774971000000001	125.7490505
-18.325949	33.885426	125.579002	-16.706083	13.034468	128.127426	44.758114	3.74848	133.224548	38.349438	47.102631	128.15918	41.553776	25.4255555	130.691864	-74.965942	0.643380499999999	125.562988
-16.865259	34.5616	126.240746	-16.557459	12.842332	128.554611	44.887978	3.400772	134.016373	38.623825	46.866177	129.215332	41.7559015	25.1334745	131.6158525	-74.8708195	0.551189500000003	125.4933695
-15.486807	35.314785	126.841286	-16.390017	12.67529	128.885391	45.020851	3.113219	134.480087	38.888432	46.642788	130.063766	41.9546415	24.8780035	132.2719265	-74.7346755	0.472576499999999	125.4988555
-14.130317	36.152782	127.301598	-16.210148	12.516143	129.069565	45.181583	2.825298	134.630005	39.126026	46.416565	130.600937	42.1538045	24.6209315	132.615471	-74.5741005	0.411354500000002	125.523659
-12.874963	37.005688	127.616707	-16.014112	12.330933	129.07019	45.399506	2.564383	134.426239	39.724525	46.085934	130.824799	42.5620155	24.3251585	132.625519	-74.5902395	0.336707499999999	125.514861
-11.414034	37.771774	127.715385	-15.747124	12.109501	128.842361	45.625668	2.344834	133.908356	39.93494	45.844246	131.02005	42.780304	24.09454	132.464203	-74.274552	0.124462000000001	125.220519
-9.680833	39.173431	127.934113	-15.356116	11.778805	128.249908	45.849712	2.07275	132.915283	40.2481	45.546074	131.038528	43.048906	23.809412	131.9769055	-73.761138	-0.251801999999998	124.5229105
-8.634886	40.109383	128.141586	-15.121097	11.622909	127.861938	45.958904	1.901754	132.166641	40.449295	45.350285	131.112762	43.2040995	23.6260195	131.6397015	-73.4462935	-0.380201499999998	124.0841745
-7.698191	41.07827	128.528503	-14.92123	11.523099	127.549446	46.073334	1.684257	131.580154	40.649315	45.121368	131.309052	43.3613245	23.4028125	131.444603	-73.2037845	-0.356614499999999	123.654289
-6.80285	42.031689	129.028137	-14.764764	11.418097	127.344254	46.151634	1.457535	131.202087	40.885258	44.892101	131.604187	43.518446	23.174818	131.403137	-73.047974	-0.338623999999999	123.285371
-5.945558	42.921577	129.557816	-14.629595	11.307394	127.215401	46.240528	1.212647	130.89035	41.092049	44.651657	132.004364	43.6662885	22.932152	131.447357	-72.9254785	-0.317363999999998	122.983445
-5.274826	43.767906	130.237396	-14.529951	11.208942	127.115128	46.357971	0.954842	130.673843	41.277168	44.400715	132.397995	43.8175695	22.6777785	131.535919	-72.8774715	-0.259894499999998	122.694337
-4.568111	44.560284	130.78389	-14.438063	11.134377	127.059082	46.465771	0.760005	130.519867	41.438396	44.201847	132.676697	43.9520835	22.480926	131.598282	-72.8282095	-0.212171999999999	122.519882
-3.621547	45.704803	131.235321	-14.293816	11.081736	127.006302	46.656914	0.597125	130.366257	41.601017	44.021751	132.868988	44.1289655	22.309438	131.6176225	-72.7165975	-0.145966000000001	122.3949815
-3.054158	46.382778	131.301712	-14.18891	11.087077	126.981117	46.80381	0.52342	130.306946	41.690845	43.940067	132.878738	44.2473275	22.2317435	131.592842	-72.6251475	-0.0575894999999988	122.369392
-2.574618	47.000088	131.282867	-14.061432	11.077557	126.968513	46.961582	0.434764	130.375656	41.81636	43.876518	132.803055	44.388971	22.155641	131.5893555	-72.511835	-0.000526999999998168	122.3476705
-2.098423	47.520222	131.208344	-13.913562	11.022674	126.976181	47.162636	0.284322	130.519211	41.981987	43.740143	132.725113	44.5723115	22.0122325	131.622162	-72.3994355	0.0331154999999974	122.3302
-1.678927	47.946945	131.134216	-13.751886	10.915455	126.985237	47.356781	0.073879	130.68277	42.166321	43.540211	132.695953	44.761551	21.807045	131.6893615	-72.265323	0.0238650000000007	122.2811125
-1.234972	48.294727	131.031342	-13.595205	10.742326	126.979195	47.512558	-0.17195	130.822937	42.361748	43.305931	132.675842	44.937153	21.5669905	131.7493895	-72.127563	-0.0823384999999988	122.2090005
-0.899875	48.548283	131.043259	-13.483688	10.551925	126.95842	47.622707	-0.445759	130.837769	42.511837	43.038143	132.699707	45.067272	21.296192	131.768738	-72.034648	-0.192341999999996	122.148102
-0.58178	48.74704	131.22374	-13.36295	10.271013	126.895699	47.674667	-0.809419	130.656357	42.659382	42.64188	132.810699	45.1670245	20.9162305	131.733528	-71.8929245	-0.374204500000001	122.05787
-0.48086	48.765789	131.536957	-13.304573	10.112718	126.864899	47.70406	-1.025891	130.502243	42.771774	42.402836	132.986893	45.237917	20.6884725	131.744568	-71.847063	-0.463036500000001	121.98523
-0.449972	48.703384	131.944717	-13.234218	10.015931	126.877106	47.76873	-1.225967	130.308731	42.895203	42.172127	133.252274	45.3319665	20.47308	131.7805025	-71.8004025	-0.441218000000003	121.9737095
-0.526501	48.583241	132.373901	-13.149397	9.97555	126.892181	47.824013	-1.362904	130.155853	43.02412	42.009823	133.448212	45.4240665	20.3234595	131.8020325	-71.7228605	-0.372359499999998	121.9823295
-0.649131	48.411037	132.70607	-13.091127	9.996655	126.91349	47.853489	-1.43204	129.91684	43.137897	41.901569	133.576584	45.495693	20.2347645	131.746712	-71.677947	-0.2414545	122.080268
-0.802046	48.153286	132.862061	-13.020541	10.051461	126.899216	47.876759	-1.482495	129.623901	43.247059	41.796425	133.626648	45.561909	20.156965	131.6252745	-71.602991	-0.0540430000000001	122.1731575
-0.995478	47.804897	132.8862	-12.94132	10.11804	126.864937	47.92384	-1.512839	129.447586	43.381737	41.749321	133.573853	45.6527885	20.118241	131.5107195	-71.5354285	0.117839	122.2191545
-1.296708	47.129665	132.728424	-12.803843	10.203597	126.77758	48.053596	-1.526414	129.308121	43.594097	41.712486	133.469406	45.8238465	20.093036	131.3887635	-71.4315325	0.314158000000003	122.1663965
-1.519864	46.607269	132.413528	-12.732248	10.258677	126.722977	48.16478	-1.492508	129.189514	43.656086	41.715363	133.197388	45.910433	20.1114275	131.193451	-71.374929	0.4059265	122.252503
-1.797251	46.012558	131.963425	-12.735273	10.279512	126.644577	48.193031	-1.417159	128.935196	43.627541	41.774673	132.595749	45.910286	20.178757	130.7654725	-71.380832	0.380267	122.5236815
-2.14234	45.321213	131.295959	-12.777288	10.269489	126.4869	48.172668	-1.407962	128.405457	43.569592	41.809502	131.793945	45.87113	20.20077	130.099701	-71.425706	0.338207999999998	122.874099
-2.561062	44.507839	130.523422	-12.867191	10.191592	126.268005	48.090641	-1.433402	127.758339	43.439693	41.738129	130.777542	45.765167	20.1523635	129.2679405	-71.499549	0.2308205	123.2680695
-3.00965	43.623878	129.653183	-12.966354	10.11795	125.995659	47.602615	-1.300867	127.212273	43.308094	41.651253	129.747543	45.4553545	20.175193	128.479908	-71.3880625	0.0607070000000007	123.51141
-3.391296	42.635693	128.761765	-13.05689	10.020258	125.750862	47.411068	-1.354262	126.52446	42.864262	41.620972	128.903122	45.137665	20.133355	127.713791	-71.251445	-0.0928390000000014	123.787933
-4.013058	41.104065	127.689995	-13.416925	10.047407	125.642029	47.138943	-1.513986	125.78933	42.679787	41.414158	127.624474	44.909365	19.950086	126.706902	-71.743215	0.144728000000001	124.577156
-4.438808	39.963013	127.156403	-13.492031	9.943398	125.608002	46.977535	-1.623601	125.462021	42.600803	41.291344	126.942108	44.789169	19.8338715	126.2020645	-71.773231	0.0529244999999996	125.0139395
-5.141157	38.892849	126.933586	-13.538055	9.842368	125.62336	46.855034	-1.771583	125.170395	42.525673	41.159229	126.437798	44.6903535	19.693823	125.8040965	-71.7664635	-0.00908700000000096	125.4426235
-5.542713	37.739876	126.585182	-13.610304	9.777787	125.619102	46.741684	-1.891669	124.960541	42.434708	41.057632	125.916824	44.588196	19.5829815	125.4386825	-71.808804	-0.0274074999999989	125.7995215
-5.926108	36.540737	126.224182	-13.684238	9.705871	125.561073	46.576305	-1.957203	124.686302	42.30188	40.992031	125.401642	44.4390925	19.517414	125.043972	-71.8075685	-0.105671999999998	126.078174
-6.395862	35.292305	125.940491	-13.814887	9.64569	125.496063	46.431503	-2.064584	124.305931	42.178139	40.886452	124.911537	44.304821	19.410934	124.608734	-71.934595	-0.119553999999997	126.383392
-6.803238	33.99905	125.629257	-13.914253	9.580085	125.386665	46.26915	-2.228517	123.977348	42.07074	40.757401	124.34565	44.169945	19.264442	124.161499	-71.998451	-0.104272000000002	126.611831
-7.352763	32.113785	125.032188	-14.119594	9.48321	125.211571	45.977947	-2.400343	123.409477	41.83815	40.58445	123.344078	43.9080485	19.0920535	123.3767775	-72.1472365	-0.125633499999999	127.0463645
-7.740247	30.808699	124.637009	-14.274846	9.469291	125.071571	45.758495	-2.487389	123.057304	41.684505	40.488869	122.704674	43.7215	19.00074	122.880989	-72.271192	-0.0621580000000002	127.262153
-8.05929	29.504316	124.286118	-14.384974	9.451845	124.954796	45.590611	-2.525458	122.873604	41.547359	40.432552	122.137451	43.568985	18.953547	122.5055275	-72.338933	-0.0498569999999994	127.4040645
-8.328058	28.245592	124.022423	-14.475616	9.466146	124.890709	45.499474	-2.547713	122.842873	41.441483	40.401596	121.793938	43.4704785	18.9269415	122.3184055	-72.4217105	0.00535050000000226	127.4630125
-8.567238	26.970243	123.864456	-14.555173	9.466082	124.900482	45.430428	-2.555426	122.948219	41.339058	40.38295	121.607605	43.384743	18.913762	122.277912	-72.495089	0.0184019999999983	127.523052
-8.753398	25.676983	123.871864	-14.617066	9.456824	124.990585	45.390003	-2.553192	123.143265	41.242493	40.387371	121.48658	43.316248	18.9170895	122.3149225	-72.55038	-0.00344150000000099	127.6662475
-8.922024	24.454374	123.948456	-14.700373	9.448718	125.131516	45.324497	-2.52797	123.370613	41.138634	40.397842	121.456169	43.2315655	18.934936	122.413391	-72.6323115	-0.0375000000000014	127.849641
-9.108129	22.688206	124.085762	-14.840053	9.476523	125.376633	45.224796	-2.461896	123.743149	40.984131	40.453327	121.429039	43.1044635	18.9957155	122.586094	-72.7845695	-0.0426694999999988	128.167172
-9.1786	21.518135	124.209679	-14.92274	9.499968	125.49559	45.162048	-2.414343	123.983887	40.904411	40.490776	121.412811	43.0332295	19.0382165	122.698349	-72.8787095	-0.0382804999999955	128.292831
-9.215641	20.40246	124.262024	-15.018397	9.53883	125.567284	45.074207	-2.40185	124.212578	40.828262	40.500526	121.391884	42.9512345	19.049338	122.802231	-72.9880285	0.0283220000000028	128.332337
-9.202649	19.321436	124.261948	-15.118649	9.580893	125.595154	44.99107	-2.376816	124.436012	40.768406	40.510323	121.358444	42.879738	19.0667535	122.897228	-73.117036	0.0950324999999985	128.29308
-9.239364	18.301859	124.261604	-15.213614	9.622007	125.592552	44.907051	-2.318159	124.69075	40.702282	40.554871	121.33374	42.8046665	19.118356	123.012245	-73.2318945	0.125658000000001	128.172859
-9.201338	17.28994	124.287155	-15.304542	9.679568	125.563583	44.854923	-2.25312	124.938156	40.637001	40.613628	121.312775	42.745962	19.180254	123.1254655	-73.355046	0.178882000000002	128.0017005
-9.123819	16.328815	124.272469	-15.40045	9.744288	125.535675	44.745266	-2.147387	125.181221	40.530289	40.708073	121.252205	42.6377775	19.280343	123.216713	-73.4386775	0.208233	127.854637
-9.00125	15.002402	124.240181	-15.601967	9.882819	125.507736	44.568668	-1.926154	125.472641	40.320656	40.876179	121.123276	42.444662	19.4750125	123.2979585	-73.648596	0.290625499999997	127.7175135
-8.945832	14.188944	124.290802	-15.743128	9.977904	125.511185	44.450752	-1.783226	125.642029	40.169613	40.991642	121.066322	42.3101825	19.604208	123.3541755	-73.7964385	0.351600000000001	127.6681945
-8.827327	13.401688	124.365021	-15.893303	10.069715	125.534462	44.318054	-1.635018	125.821671	39.995564	41.112267	121.027054	42.156809	19.7386245	123.4243625	-73.943415	0.400805500000001	127.6445615
-8.710295	12.697647	124.449989	-15.80063	10.004039	125.473145	44.200108	-1.488692	126.011589	39.847488	41.237381	121.072983	42.023798	19.8743445	123.542286	-73.625058	0.133733500000002	127.404004
-8.61434	12.05469	124.565681	-15.931935	10.091571	125.535789	44.093815	-1.371471	126.239143	39.732288	41.363415	121.259262	41.9130515	19.995972	123.7492025	-73.7769215	0.187169999999998	127.3223755
-8.463511	11.446417	124.684776	-16.044176	10.15912	125.590958	43.98756	-1.256798	126.544914	39.655807	41.495781	121.547249	41.8216835	20.1194915	124.0460815	-73.9100355	0.198748500000001	127.1358345
-8.344546	10.916729	124.820862	-16.164246	10.205544	125.643028	43.871235	-1.173848	126.865532	39.592049	41.621063	121.999619	41.731642	20.2236075	124.4325755	-74.060134	0.187480499999999	126.8534805
-8.133442	10.161723	125.062523	-16.391983	10.280162	125.748779	43.683369	-1.09346	127.46669	39.450859	41.7859	122.902512	41.567114	20.34622	125.184601	-74.35108	0.214104000000003	126.312957
-7.988686	9.769183	125.288605	-16.546785	10.337555	125.873505	43.867855	-1.202108	127.825569	39.335567	41.903923	123.540283	41.601711	20.3509075	125.682926	-74.695281	0.324202500000002	126.064084
-7.876748	9.430986	125.521385	-16.747532	10.412857	126.043579	43.703457	-1.149377	128.26622	39.202492	42.019531	124.155411	41.4529745	20.435077	126.2108155	-74.9480385	0.390637000000002	125.8763425
-7.813814	9.128951	125.768555	-16.966131	10.502473	126.242805	43.500519	-1.093323	128.623047	39.034252	42.122025	124.690628	41.2673855	20.514351	126.6568375	-75.1996475	0.490594999999999	125.8287725
-7.752811	8.864083	125.993469	-17.182514	10.595836	126.468025	43.286942	-0.997493	128.90036	38.854172	42.225727	125.048683	41.070557	20.614117	126.9745215	-75.435585	0.577555	125.9615285
-7.703601	8.604694	126.224747	-17.368908	10.697707	126.671288	43.11129	-0.876236	129.140228	38.667534	42.342537	125.253128	40.889412	20.7331505	127.196678	-75.627228	0.662263499999998	126.145898
-7.42779	8.193628	126.307175	-17.542683	10.826756	126.836739	42.956608	-0.73498	129.271881	38.476933	42.462326	125.335396	40.7167705	20.863673	127.3036385	-75.8021365	0.789839000000001	126.3698395
-7.260005	7.87273	126.452316	-17.783075	11.060505	126.961884	42.758469	-0.491658	129.33902	38.185551	42.679585	125.150719	40.47201	21.0939635	127.2448695	-76.03816	1.0270465	126.6788985
-7.175273	7.659901	126.528534	-17.906244	11.202562	127.012146	42.633251	-0.327346	129.354553	38.010033	42.797199	124.88195	40.321642	21.2349265	127.1182515	-76.13413	1.1701975	126.9060405
-7.141358	7.507233	126.674294	-18.010965	11.348699	127.071342	42.518723	-0.192303	129.382599	37.86179	42.882374	124.611755	40.1902565	21.3450355	126.997177	-76.2121865	1.3523625	127.145507
-7.061218	7.394166	126.820198	-18.12155	11.476404	127.223625	42.42054	-0.074841	129.511597	37.740131	42.951378	124.368538	40.0803355	21.4382685	126.9400675	-76.3234355	1.5145395	127.5071825
-7.038073	7.381159	127.113403	-18.216103	11.576037	127.47171	42.347572	0.022632	129.752426	37.621124	42.979652	124.210808	39.984348	21.501142	126.981617	-76.416554	1.650932	127.961803
-7.023541	7.44071	127.456375	-18.295502	11.642622	127.793564	42.30957	0.104943	130.050385	37.521343	42.993935	124.151375	39.9154565	21.549439	127.10088	-76.5064605	1.735805	128.486248
-7.05045	7.567452	127.812004	-18.382011	11.681934	128.11731	42.249062	0.139826	130.32605	37.44408	43.003826	124.182472	39.846571	21.571826	127.254261	-76.610593	1.792042	128.980359
-7.058395	7.920134	128.13446	-18.474764	11.716167	128.469254	42.160973	0.185629	130.65213	37.367252	43.01762	124.200394	39.7641125	21.6016245	127.426262	-76.7136405	1.8307095	129.512246
-7.11381	8.271976	128.202087	-18.520214	11.734929	128.597031	42.109238	0.241853	130.67543	37.314857	43.088867	124.23172	39.7120475	21.66536	127.453575	-76.7524755	1.804498	129.740487
-7.156038	8.715058	128.145447	-18.55241	11.743841	128.63591	42.050903	0.315534	130.609375	37.252949	43.192505	124.268723	39.651926	21.7540195	127.439049	-76.756746	1.7336625	129.832771
-7.187248	9.233897	128.071259	-18.573751	11.743799	128.65947	42.009537	0.425516	130.484207	37.191563	43.3326	124.331261	39.60055	21.879058	127.407734	-76.748052	1.60854	129.911206
-7.224176	9.82169	128.042816	-18.575487	11.738605	128.707581	42.015793	0.538861	130.304611	37.14946	43.490936	124.527611	39.5826265	22.0148985	127.416111	-76.7336005	1.4623115	129.999051
-7.26519	10.459363	128.039078	-18.579597	11.741446	128.772278	42.059338	0.603754	130.099945	37.155163	43.616261	124.879478	39.6072505	22.1100075	127.4897115	-76.7664445	1.3728845	130.0548445
-7.291313	11.155066	128.004639	-18.5942	11.733765	128.82132	42.070789	0.655025	129.864975	37.134235	43.716736	125.252853	39.602512	22.1858805	127.558914	-76.790912	1.2816495	130.083726
-7.453096	12.28896	127.861763	-18.68659	11.696628	128.768509	41.972065	0.786668	129.301712	36.968731	43.910614	125.607452	39.470398	22.348641	127.454582	-76.843578	1.044615	130.082436
-7.575873	13.112781	127.672913	-18.78858	11.698186	128.641403	41.875824	0.933607	128.678268	36.754913	44.071026	125.661339	39.3153685	22.5023165	127.1698035	-76.8925285	0.894055499999997	130.1130025
-7.65797	13.944314	127.335991	-18.867788	11.689463	128.394485	41.678726	1.104062	127.907051	36.540344	44.243008	125.576523	39.109535	22.673535	126.741787	-76.845111	0.705390999999999	130.047183
-7.74817	14.783841	127.008453	-18.942347	11.723969	128.078278	41.499718	1.194108	127.194298	36.392021	44.419983	125.339981	38.9458695	22.8070455	126.2671395	-76.8305635	0.6408925	129.8894165
-7.780106	15.63739	126.705589	-18.921331	11.803421	127.785576	41.096405	1.52752	126.785126	36.366753	44.571869	125.196327	38.731579	23.0496945	125.9907265	-76.574241	0.557147499999999	129.5804255
-8.084912	16.625957	126.614609	-18.848389	11.924426	127.551613	41.142632	1.657971	126.404991	36.73035	44.568436	125.037361	38.936491	23.1132035	125.721176	-76.633269	0.7356485	129.38205
-8.093296	17.450724	126.417587	-18.783028	12.03158	127.35157	41.220623	1.823211	126.078865	36.757942	44.672905	125.005135	38.9892825	23.248058	125.542	-76.5553385	0.815102	129.16114
-8.160716	18.669003	126.150047	-18.751677	12.163878	127.063324	41.20377	2.005422	125.539734	36.740402	44.802776	125.013908	38.972086	23.404099	125.276821	-76.47544	0.923656999999999	128.849827
-8.17222	19.429659	126.103416	-18.747129	12.211946	126.967583	41.185425	2.04459	125.270462	36.761181	44.829239	125.111259	38.973303	23.4369145	125.1908605	-76.467561	0.986977499999998	128.7443055
-8.167194	20.119362	126.183739	-18.71026	12.233389	126.945328	41.194515	2.031897	125.168213	36.830338	44.820698	125.277969	39.0124265	23.4262975	125.223091	-76.4329465	1.0404805	128.667565
-8.163813	20.781857	126.334938	-18.659601	12.260598	126.985703	41.210945	1.993333	125.094757	36.605965	44.913589	125.672806	38.908455	23.453461	125.3837815	-76.227657	1.067735	128.5876245
-8.121974	21.387234	126.525589	-18.615988	12.268688	127.088341	41.268707	1.923193	125.056229	36.722038	44.874298	125.943253	38.9953725	23.3987455	125.499741	-76.2273485	1.1386305	128.676941
-8.070402	21.965351	126.72863	-18.589806	12.249424	127.20945	41.296761	1.877349	125.031456	36.809219	44.833466	126.1287	39.05299	23.3554075	125.580078	-76.232602	1.1434405	128.838822
-8.022508	22.504589	126.903084	-18.559401	12.257204	127.329208	41.314823	1.832197	124.974373	36.890255	44.789532	126.230492	39.102539	23.3108645	125.6024325	-76.221341	1.2035435	129.0559835
-7.953427	23.221359	127.041229	-18.508001	12.258375	127.435005	41.33588	1.732945	124.887215	36.965775	44.70166	126.187576	39.1508275	23.2173025	125.5373955	-76.1668295	1.2994475	129.3326145
-7.898136	23.628668	127.082954	-18.495445	12.215597	127.509819	41.33448	1.655676	124.840942	36.995117	44.639618	126.002327	39.1647985	23.147647	125.4216345	-76.1556885	1.283547	129.5980035
-7.830363	23.971905	127.06826	-18.460905	12.243021	127.460373	41.33419	1.530449	124.735275	37.008648	44.538918	125.746132	39.171419	23.0346835	125.2407035	-76.093229	1.4513585	129.6800425
-7.751377	24.26181	126.973892	-18.448778	12.234433	127.434174	41.306068	1.421897	124.596214	37.362732	44.310394	125.303162	39.3344	22.8661455	124.949688	-76.231956	1.6027205	129.91866
-7.627632	24.489658	126.857529	-18.452545	12.22241	127.406738	41.259335	1.315527	124.453804	37.374046	44.224758	124.924896	39.3166905	22.7701425	124.68935	-76.2217805	1.6746775	130.124126
-7.449665	24.6828	126.731621	-18.424122	12.214828	127.388123	41.258057	1.2218	124.278893	37.378735	44.122238	124.644531	39.318396	22.672019	124.461712	-76.16664	1.757637	130.314534
-7.267571	24.841591	126.650894	-18.387812	12.186619	127.383209	41.248585	1.136748	124.146393	37.411842	44.025917	124.408485	39.3302135	22.5813325	124.277439	-76.1058375	1.7919055	130.488979
-6.958497	25.090801	126.63176	-18.280146	12.139478	127.448952	41.289776	1.046103	123.98716	37.49321	43.936096	124.207367	39.391493	22.4910995	124.0972635	-75.951785	1.7878565	130.8006405
-6.703573	25.252352	126.684883	-18.195604	12.150331	127.531303	41.354008	1.029932	123.893761	37.587189	43.900845	124.208046	39.4705985	22.4653885	124.0509035	-75.8618065	1.8352735	131.0117025
-6.410996	25.428173	126.822723	-18.06909	12.169905	127.664139	41.443748	1.04484	123.897842	37.715443	43.903984	124.304901	39.5795955	22.474412	124.1013715	-75.7177755	1.865398	131.2269065
-6.044755	25.577232	127.02198	-17.944092	12.183655	127.833351	41.566566	1.053983	123.939499	37.875179	43.912319	124.474403	39.7208725	22.483151	124.206951	-75.6090565	1.884159	131.459751
-5.61037	25.687447	127.204666	-17.822611	12.174813	127.992844	41.673584	1.044567	123.969963	37.642097	44.032135	124.798012	39.6578405	22.538351	124.3839875	-75.3030625	1.811275	131.6017005
-5.131994	25.790751	127.339699	-17.71365	12.158984	128.086075	41.771034	1.007231	123.978851	38.159706	43.888493	124.806664	39.96537	22.447862	124.3927575	-75.39267	1.870106	131.7793925
-4.59806	25.883984	127.414581	-17.620256	12.155729	128.171494	41.843315	0.96232	123.931084	38.270065	43.84552	124.902618	40.05669	22.40392	124.416851	-75.297202	1.907538	131.926137
-3.674993	26.073992	127.445961	-17.51897	12.142099	128.200394	41.899769	0.90374	123.866127	38.084923	43.909454	125.078056	39.992346	22.406597	124.4720915	-75.030286	1.877601	131.9286965
-3.01912	26.166672	127.426567	-17.470322	12.157612	128.193695	41.983124	0.866556	123.866531	38.183197	43.885357	125.102829	40.0831605	22.3759565	124.48468	-75.0238045	1.9392675	131.90271
-2.302306	26.248629	127.385208	-17.399897	12.192888	128.172653	42.083691	0.839204	123.926208	38.304996	43.853497	125.14373	40.1943435	22.3463505	124.534969	-74.9941375	2.0394255	131.810337
-1.524591	26.324446	127.327255	-17.295862	12.263779	128.153717	42.228149	0.799343	124.111893	38.468498	43.839272	125.258003	40.3483235	22.3193075	124.684948	-74.9400475	2.2082505	131.622486
-0.664954	26.373562	127.338478	-17.165554	12.320354	128.157425	42.479015	0.741445	124.462273	38.713074	43.835976	125.574257	40.5960445	22.2887105	125.018265	-74.9271525	2.3519975	131.296585
0.258026	26.394924	127.445709	-16.982168	12.385661	128.193466	42.811382	0.719317	125.005745	39.025341	43.851704	126.145706	40.9183615	22.2855105	125.5757255	-74.8826975	2.4858115	130.8112065
1.263394	26.429325	127.694748	-16.745411	12.445827	128.197723	43.261517	0.695314	125.772217	39.392227	43.907673	127.067314	41.326872	22.3014935	126.4197655	-74.817694	2.5901605	129.9756805
3.162865	26.336628	128.489105	-16.225973	12.597445	128.32077	44.597729	0.618262	127.607918	40.08979	44.138397	129.041794	42.3437595	22.3783295	128.324856	-74.7957055	2.8165605	128.316684
4.29735	26.357323	129.332764	-15.751603	12.786995	128.472855	45.355694	0.815693	129.270706	40.996166	44.339241	130.564011	43.17593	22.577467	129.9173585	-74.679136	2.996523	127.0283515
5.369288	26.368614	130.175339	-15.362392	13.042341	128.610504	46.032635	0.958612	130.804871	41.459541	44.627731	132.144028	43.746088	22.7931715	131.4744495	-74.470872	3.2915105	125.7465585
6.452164	26.310242	130.820648	-15.035346	13.286087	128.71376	46.511398	1.091893	131.977051	41.757637	44.821987	133.451111	44.1345175	22.95694	132.714081	-74.2052095	3.615234	124.713439
7.479621	26.218102	131.252792	-14.751024	13.547066	128.808289	46.83746	1.183876	132.933395	42.095924	44.959869	134.411163	44.466692	23.0718725	133.672279	-73.96874	4.0222595	123.944299
8.53261	26.108122	131.719635	-14.463245	13.80512	128.958145	47.123871	1.248132	133.761963	42.490559	45.043751	135.082764	44.807215	23.1459415	134.4223635	-73.733705	4.4642985	123.4939265
9.51228	25.893349	132.073669	-14.091429	14.017158	129.069092	47.439854	1.271626	134.418076	42.925385	45.058281	135.641907	45.1826195	23.1649535	135.0299915	-73.3654775	4.8693625	123.1081925
10.830379	25.496738	132.415512	-13.616826	14.184139	129.245392	47.9123	1.245543	134.982864	43.470047	45.052319	136.050323	45.6911735	23.148931	135.5165935	-72.9248255	5.219347	122.9741905
11.669287	25.188309	132.502243	-13.345096	14.20314	129.328659	48.079414	1.298914	135.024612	43.773891	45.038311	136.140579	45.9266525	23.1686125	135.5825955	-72.6168445	5.2376675	123.0747225
12.425918	24.790775	132.505692	-13.109165	14.204854	129.364075	48.251198	1.317974	135.029984	44.001877	44.999226	136.153381	46.1265375	23.1586	135.5916825	-72.3448675	5.251108	123.1364675
12.994427	24.327457	132.537125	-12.925346	14.210889	129.3284	48.395035	1.331248	135.081146	44.194401	44.991772	136.184021	46.294718	23.16151	135.6325835	-72.14541	5.260268	123.0242165
13.560317	23.904961	132.565811	-12.806235	14.244974	129.208496	48.544468	1.338492	135.146088	44.311958	44.964287	136.284882	46.428213	23.1513895	135.715485	-72.040683	5.3385585	122.701507
14.106229	23.37715	132.525681	-12.73315	14.295368	129.081207	48.656521	1.353843	135.233475	44.390545	44.98576	136.362	46.523533	23.1698015	135.7977375	-71.989833	5.4209345	122.3646765
14.526524	22.790899	132.475998	-12.691077	14.355914	128.974594	48.721622	1.384145	135.283768	44.437115	45.029621	136.37674	46.5793685	23.206883	135.830254	-71.9615225	5.504945	122.118934
15.058536	21.899651	132.338638	-12.636254	14.501555	128.888382	48.773949	1.509327	135.262558	44.448803	45.144962	136.313766	46.611376	23.3271445	135.788162	-71.883884	5.6759655	121.988602
15.387969	21.224096	132.164139	-12.603683	14.616879	128.908554	48.809628	1.629096	135.250153	44.481293	45.269428	136.199646	46.6454605	23.449262	135.7248995	-71.8528265	5.784496	122.0922085
15.515515	20.473257	132.168106	-12.574974	14.747267	128.977448	48.851662	1.755394	135.264603	44.539894	45.388241	136.090332	46.695778	23.5718175	135.6774675	-71.845726	5.9227165	122.2774285
15.620049	19.696527	132.137054	-12.530743	14.861053	129.098648	48.862835	1.880536	135.274765	44.584576	45.483154	135.974365	46.7237055	23.681845	135.624565	-71.7851915	6.040261	122.572731
15.732791	18.850128	132.087875	-12.49347	14.957586	129.239441	48.878086	1.999492	135.290863	44.629009	45.581348	135.848816	46.7535475	23.79042	135.5698395	-71.7404875	6.124752	122.9090425
15.753889	17.951021	132.037384	-12.441115	15.043698	129.399445	48.90456	2.131622	135.313721	44.672215	45.681145	135.737106	46.7883875	23.9063835	135.5254135	-71.6706175	6.1810125	123.2734765
15.825401	17.023184	131.948822	-12.376182	15.108236	129.56546	48.955486	2.285037	135.303604	44.735302	45.779591	135.639587	46.845394	24.032314	135.4715955	-71.597758	6.184158	123.6593245
15.576964	15.525156	131.903961	-12.240829	15.184278	129.703232	49.120888	2.481687	135.295883	44.849167	45.956516	135.441345	46.9850275	24.2191015	135.368614	-71.4666855	6.1494545	124.03785
15.477731	14.414209	131.765167	-12.156315	15.197674	129.710556	49.224693	2.580264	135.231598	44.906788	46.04533	135.290741	47.0657405	24.312797	135.2611695	-71.3783705	6.082551	124.1599425
15.347131	13.335724	131.527222	-12.068871	15.189624	129.668121	49.341431	2.640573	135.170395	44.954144	46.100731	135.137512	47.1477875	24.370652	135.1539535	-71.2855295	6.008596	124.1822885
15.106773	12.161713	131.425873	-12.043648	15.178195	129.621994	49.414356	2.6896	135.143356	44.949303	46.161167	134.975891	47.1818295	24.4253835	135.0596235	-71.2691255	5.9310065	124.1843645
14.763993	10.983584	131.314178	-12.048665	15.152791	129.616287	49.425762	2.776363	135.112579	44.901058	46.235039	134.867355	47.16341	24.505701	134.989967	-71.26074	5.799881	124.242607
14.437339	9.727105	131.217148	-12.083898	15.123315	129.666275	49.413872	2.85014	135.143555	44.838009	46.290581	134.811844	47.1259405	24.5703605	134.9776995	-71.2937365	5.6762695	124.3548505
14.124163	8.465527	131.184555	-12.115214	15.102306	129.747574	49.40752	2.907072	135.236786	44.771248	46.352104	134.77623	47.089384	24.629588	135.006508	-71.319812	5.575024	124.48864
13.360431	6.486578	131.276672	-12.197437	15.063904	129.897827	49.383533	2.946277	135.348328	44.672081	46.377457	134.717255	47.027807	24.661867	135.0327915	-71.422681	5.465941	124.7628625
12.878807	5.143928	131.155304	-12.271726	15.048829	129.940155	49.342793	2.949212	135.375305	44.611061	46.37265	134.615555	46.976927	24.660931	134.99543	-71.520379	5.436727	124.88488
12.349296	3.787804	131.104797	-12.335991	15.031388	129.925842	49.244473	2.987674	135.362717	44.555733	46.383892	134.457108	46.900103	24.685783	134.9099125	-71.572085	5.376993	124.9417715
11.708332	2.390332	130.995911	-12.40098	15.0051	129.830872	49.142796	3.010045	135.28656	44.492386	46.371605	134.240936	46.817591	24.690825	134.763748	-71.619551	5.319375	124.897996
11.116339	0.987033	130.756332	-12.481838	14.990528	129.663223	49.045029	2.999592	135.15892	44.388187	46.337952	133.924942	46.716608	24.668772	134.541931	-71.680284	5.312284	124.784515
10.442817	-0.415803	130.533859	-12.626837	14.990377	129.466919	48.904095	3.028677	134.880859	44.23822	46.35429	133.482391	46.5711575	24.6914835	134.181625	-71.8248315	5.2892705	124.752213
9.679029	-1.856398	130.235992	-12.75734	14.96598	129.243576	48.702972	3.115803	134.399643	44.04686	46.360275	132.905121	46.374916	24.738039	133.652382	-71.889596	5.193921	124.83477
8.656238	-3.991729	129.689926	-12.929408	14.91739	128.918869	48.449944	3.209126	133.566788	43.764069	46.278828	131.936768	46.1070065	24.743977	132.751778	-71.9658225	5.090803	125.08596
7.838631	-5.408028	129.442245	-12.974522	14.838017	128.731125	48.323353	3.225219	133.024109	43.644691	46.195839	131.291245	45.984022	24.710529	132.157677	-71.933066	4.965505	125.304573
7.083791	-6.909349	129.119797	-12.981764	14.705605	128.559113	48.254871	3.168293	132.572739	43.585274	46.079525	130.751724	45.9200725	24.623909	131.6622315	-71.8836005	4.787301	125.4559945
6.386435	-8.371487	128.908005	-12.963602	14.517157	128.402756	48.229687	3.084457	132.172958	43.540241	45.945801	130.21286	45.884964	24.515129	131.192909	-71.812168	4.519185	125.612603
5.59052	-9.822408	128.664474	-12.950794	14.3228	128.220779	48.206665	3.046632	131.79982	43.132687	45.964241	129.724991	45.669676	24.5054365	130.7624055	-71.571264	4.1401635	125.6791525
4.868477	-11.293537	128.366302	-12.9291	14.16796	128.042664	48.16135	3.071644	131.410187	43.068703	45.910038	129.18251	45.6150265	24.490841	130.2963485	-71.4732265	3.845079	125.7889795
4.118496	-12.714146	128.311859	-12.872778	14.044042	127.882858	48.180344	3.091617	131.152466	42.996517	45.845501	128.553253	45.5884305	24.468559	129.8528595	-71.3339865	3.619525	125.9128565
2.988708	-14.84082	128.561813	-12.79238	13.963519	127.682961	48.212879	3.125689	130.876373	42.990032	45.766582	127.642975	45.6014555	24.4461355	129.259674	-71.1862155	3.4809025	126.106248
2.262142	-16.179647	128.993515	-12.728788	13.942766	127.550034	48.240513	3.105441	130.799683	42.977974	45.658421	126.951965	45.6092435	24.381931	128.875824	-71.0668195	3.503601	126.224244
1.495001	-17.47028	129.539581	-12.714813	13.91014	127.415558	48.244114	3.092588	130.745773	42.959587	45.542927	126.183464	45.6018505	24.3177575	128.4646185	-71.0314765	3.5025225	126.3664975
0.736949	-18.734398	130.073029	-12.707932	13.833256	127.308777	48.223099	3.027371	130.639709	42.930485	45.371021	125.468376	45.576792	24.199196	128.0540425	-70.992656	3.467316	126.5635115
-0.007582	-19.915972	130.689926	-12.684189	13.70838	127.233101	48.186092	2.891865	130.583725	42.874207	45.14373	124.815895	45.5301495	24.0177975	127.69981	-70.8985275	3.3989625	126.766392
-0.713939	-21.014668	131.15834	-12.668644	13.533026	127.196037	48.187099	2.758042	130.568069	42.850227	44.929867	124.291695	45.518663	23.8439545	127.429882	-70.855951	3.2220975	126.962192
-1.477614	-22.091991	131.552582	-12.644185	13.335027	127.182816	48.212669	2.613557	130.548965	42.828255	44.740765	123.917183	45.520462	23.677161	127.233074	-70.808832	2.992893	127.132558
-2.540445	-23.358488	131.7995	-12.597862	13.063073	127.137306	48.242699	2.493562	130.406601	42.788723	44.558517	123.503517	45.515711	23.5260395	126.955059	-70.711435	2.6001065	127.319553
-3.234482	-24.181843	131.7733	-12.58226	12.928859	127.078499	48.225533	2.422499	130.251312	42.772438	44.46841	123.273018	45.4989855	23.4454545	126.762165	-70.6635055	2.4122635	127.394833
-3.863907	-24.832582	131.746918	-12.568769	12.825394	127.020798	48.206627	2.362355	130.092407	42.757412	44.405361	123.12838	45.4820195	23.383858	126.6103935	-70.6195575	2.26693	127.4312025
-4.494905	-25.180483	131.638596	-12.564484	12.750302	126.949158	48.175072	2.269238	129.985626	42.756027	44.354622	123.076096	45.4655495	23.31193	126.530861	-70.5945175	2.188674	127.367455
-5.088234	-25.101328	131.391434	-12.585826	12.697604	126.909531	48.113205	2.169143	129.934586	42.783791	44.299755	123.157455	45.448498	23.234449	126.5460205	-70.62015	2.160759	127.2730415
-5.716276	-24.937439	131.068329	-12.614629	12.634473	126.9011	48.046616	2.038837	129.877945	42.80764	44.244179	123.395111	45.427128	23.141508	126.636528	-70.656386	2.127438	127.165672
-6.208134	-24.694824	130.591003	-12.656773	12.558554	126.943802	48.009972	1.860267	129.886215	42.832027	44.177528	123.722771	45.4209995	23.0188975	126.804493	-70.7345455	2.0982105	127.083111
-6.832312	-24.072632	129.871567	-12.739147	12.43786	127.111687	47.951054	1.643359	129.821121	42.842274	44.133465	124.30909	45.396664	22.888412	127.0651055	-70.874958	1.987308	127.1582685
-7.311937	-23.526211	129.409271	-12.791605	12.396078	127.270111	47.881325	1.566102	129.631454	42.77877	44.132347	124.687614	45.3300475	22.8492245	127.159534	-70.9132575	1.9429315	127.380688
-7.830151	-22.892128	129.040955	-12.854197	12.376371	127.462425	47.819729	1.575445	129.439148	42.700817	44.169094	124.997177	45.260273	22.8722695	127.2181625	-70.968667	1.8804725	127.7066875
-8.291615	-22.201303	128.775955	-12.907137	12.385778	127.678093	47.744701	1.672398	129.245087	42.639851	44.263287	125.339828	45.192276	22.9678425	127.2924575	-71.00655	1.8037135	128.0637285
-8.706356	-21.462603	128.518875	-12.956407	12.40563	127.8713	47.695072	1.714857	129.128891	42.570606	44.334896	125.720619	45.132839	23.0248765	127.424755	-71.045653	1.7863835	128.317845
-9.111377	-20.683729	128.290298	-13.017694	12.418279	128.040451	47.654449	1.761651	129.07196	42.501961	44.412254	126.091431	45.078205	23.0869525	127.5816955	-71.113593	1.7496055	128.4992065
-9.487844	-19.858021	128.033157	-13.095577	12.397826	128.168869	47.583908	1.795993	128.988281	42.420151	44.452415	126.495155	45.0020295	23.124204	127.741718	-71.1931835	1.671448	128.59602
-10.084713	-18.645166	127.663162	-13.287894	12.346867	128.265457	47.446423	1.783516	128.940689	42.231426	44.504951	127.003769	44.8389245	23.1442335	127.972229	-71.4147125	1.5495005	128.558685
-10.480844	-17.852289	127.474167	-13.418858	12.308385	128.28447	47.31126	1.781303	128.890884	42.112202	44.532272	127.362801	44.711731	23.1567875	128.1268425	-71.549447	1.4599825	128.4420975
-10.814961	-17.100782	127.180016	-13.598901	12.290303	128.263229	47.200279	1.74314	128.891769	41.979305	44.532772	127.640976	44.589792	23.137956	128.2663725	-71.787594	1.44265	128.2600855
-11.142159	-16.272448	126.926926	-13.767271	12.300722	128.228638	47.028618	1.752704	128.843109	41.859512	44.56562	127.859726	44.444065	23.159162	128.3514175	-71.978607	1.442282	128.1058585
-11.505175	-15.482325	126.613495	-13.927261	12.337323	128.135498	46.871326	1.76769	128.748077	41.737583	44.606258	128.052704	44.3044545	23.186974	128.4003905	-72.1589765	1.487672	127.8706055
-11.870866	-14.703107	126.316689	-14.067221	12.418568	128.021576	46.751385	1.812843	128.663971	41.635235	44.668583	128.231094	44.19331	23.240713	128.4475325	-72.327752	1.596423	127.5956195
-12.197258	-13.988211	126.006699	-14.171966	12.509614	127.879868	46.667404	1.889622	128.56427	41.562386	44.761967	128.413177	44.114895	23.3257945	128.4887235	-72.458827	1.6934335	127.2710125
-12.695172	-12.985237	125.416008	-14.285689	12.645597	127.577339	46.556412	1.983484	128.397995	41.507477	44.879757	128.68541	44.0319445	23.4316205	128.5417025	-72.6033225	1.8595735	126.6129755
-13.035429	-12.335828	125.01683	-14.325603	12.746446	127.365746	46.467754	2.045739	128.237656	41.463627	44.936623	128.848465	43.9656905	23.491181	128.5430605	-72.6168965	2.001711	126.1884315
-13.395956	-11.726299	124.636398	-14.365625	12.879179	127.149117	46.415092	2.12403	128.1306	41.452866	45.023945	128.983627	43.933979	23.5739875	128.5571135	-72.665229	2.1843705	125.7411205
-13.919346	-11.048653	124.366508	-14.369114	13.042	126.974609	46.370922	2.258611	128.090637	41.479389	45.161118	129.133392	43.9251555	23.7098645	128.6120145	-72.6633835	2.3741355	125.3372035
-14.364561	-10.576004	124.207352	-14.380903	13.231245	126.871338	46.364201	2.414455	128.098495	41.496517	45.322422	129.239426	43.930359	23.8684385	128.6689605	-72.692165	2.5940515	125.0737155
-14.7622	-10.196853	124.186539	-14.404033	13.438156	126.823639	46.355274	2.555708	128.115173	41.496311	45.461273	129.29213	43.9257925	24.0084905	128.7036515	-72.7338585	2.8678215	124.9436265
-15.132698	-9.895425	124.225281	-14.440627	13.612528	126.818489	46.330376	2.67162	128.127548	41.478188	45.564583	129.219284	43.904282	24.1181015	128.673416	-72.785536	3.1069545	124.963562
-15.471088	-9.76195	124.392334	-14.465965	13.800112	126.901802	46.261387	2.806888	128.131897	41.493237	45.694744	129.008102	43.877312	24.250816	128.5699995	-72.809242	3.349408	125.2336045
-15.797112	-9.709373	124.66214	-14.475742	13.886663	126.996063	46.278416	2.863822	128.146606	41.479706	45.745674	128.848694	43.879061	24.304748	128.49765	-72.830545	3.468578	125.494476
-16.139639	-9.610511	124.939117	-14.479067	13.95396	127.115181	46.281033	2.935497	128.157135	41.47224	45.780109	128.625397	43.8766365	24.357803	128.391266	-72.8347705	3.550117	125.839096
-16.450203	-9.4745	125.214874	-14.485552	14.025581	127.208504	46.233597	3.016989	128.139053	41.458103	45.825352	128.343231	43.84585	24.4211705	128.241142	-72.816954	3.6299915	126.175866
-16.775028	-9.364827	125.427261	-14.489569	14.090048	127.240196	46.185814	3.066432	128.08638	41.43185	45.846973	128.077744	43.808832	24.4567025	128.082062	-72.78797	3.7233935	126.39833
-17.116552	-9.313096	125.558563	-14.483716	14.144566	127.222679	46.159107	3.086444	128.094376	41.409058	45.85849	127.87912	43.7840825	24.472467	127.986748	-72.7515145	3.816665	126.45861
-17.471577	-9.275342	125.674057	-14.474705	14.203377	127.218834	46.152504	3.119706	128.189957	41.423222	45.898285	127.792145	43.787863	24.5089955	127.991051	-72.737273	3.8977585	126.446617
-18.072119	-9.336831	125.805794	-14.563982	14.304428	127.241852	46.12566	3.113843	128.411377	41.368221	45.924789	127.815804	43.7469405	24.519316	128.1135905	-72.8749045	4.08954	126.3701135
-18.463425	-9.409154	125.907074	-14.681445	14.349879	127.280899	46.046768	3.102487	128.525253	41.300728	45.930832	127.778748	43.673748	24.5166595	128.1520005	-73.036638	4.1830985	126.4097975
-18.817005	-9.494082	126.039795	-14.812716	14.384627	127.313522	45.931217	3.103198	128.629059	41.179222	45.962601	127.719566	43.5552195	24.5328995	128.1743125	-73.1806515	4.2363545	126.4527315
-19.154665	-9.600988	126.194588	-14.951367	14.429204	127.348152	45.828781	3.104933	128.74144	41.063671	45.998806	127.670494	43.446226	24.5518695	128.205967	-73.34896	4.3065385	126.490337
-19.539009	-9.6981	126.420959	-15.073705	14.471884	127.376961	45.733803	3.099034	128.898438	40.960125	46.020653	127.632072	43.346964	24.5598435	128.265255	-73.494374	4.3839245	126.488667
-19.859964	-9.777229	126.608086	-15.186437	14.529085	127.416504	45.625309	3.068727	129.076874	40.857723	46.03894	127.599098	43.241516	24.5538335	128.337986	-73.61439	4.5043365	126.495022
-20.14699	-9.822055	126.821663	-15.318548	14.611192	127.486076	45.481754	3.040056	129.239807	40.776531	46.042549	127.540291	43.1291425	24.5413025	128.390049	-73.7662385	4.6810815	126.582103
-20.466108	-9.873384	127.140511	-15.483418	14.720013	127.607285	45.270905	3.009549	129.508774	40.655216	46.031834	127.421211	42.9630605	24.5206915	128.4649925	-73.9298965	4.9193345	126.7495775
-20.64609	-9.846218	127.406372	-15.598078	14.798864	127.709984	45.142094	3.008044	129.717636	40.584831	46.021095	127.358887	42.8634625	24.5145695	128.5382615	-74.0596185	5.0831585	126.8817065
-20.83028	-9.76982	127.679802	-15.688284	14.865059	127.79702	45.039188	3.025628	129.945496	40.511383	46.030342	127.294907	42.7752855	24.527985	128.6202015	-74.1518535	5.202133	126.9738385
-21.013702	-9.626984	127.928696	-15.78144	14.924741	127.859688	44.932056	3.070791	130.144379	40.43795	46.055027	127.202477	42.685003	24.562909	128.673428	-74.247883	5.286573	127.045948
-21.188517	-9.42918	128.129547	-15.895075	14.982583	127.906586	44.809551	3.106651	130.30452	40.342834	46.069412	127.093338	42.5761925	24.5880315	128.698929	-74.3663425	5.3771345	127.114243
-21.398098	-9.182928	128.309021	-15.987568	15.0221	127.914795	44.688713	3.127191	130.411392	40.233791	46.090454	126.956512	42.461252	24.6088225	128.683952	-74.436388	5.4353775	127.145638
-21.614122	-8.863608	128.437241	-16.104643	15.05487	127.938126	44.580658	3.155979	130.490311	40.138752	46.101818	126.827118	42.359705	24.6288985	128.6587145	-74.568991	5.4808415	127.2175375
-21.928089	-8.237527	128.528229	-16.25738	15.078873	127.972389	44.43388	3.203986	130.545074	40.010338	46.136105	126.690147	42.222109	24.6700455	128.6176105	-74.736869	5.4877005	127.3271675
-22.161749	-7.74363	128.54007	-16.346069	15.095589	127.985062	44.347713	3.240383	130.522079	39.924603	46.176041	126.611771	42.136158	24.708212	128.566925	-74.828296	5.482966	127.403199
-22.404278	-7.222839	128.486481	-16.430096	15.134825	127.996758	44.243134	3.291378	130.443604	39.864662	46.235085	126.601204	42.053898	24.7632315	128.522404	-74.91409	5.5064185	127.471112
-22.602024	-6.639176	128.366852	-16.479195	15.17748	127.995407	44.177441	3.298683	130.352341	39.846237	46.285324	126.705719	42.011839	24.7920035	128.52903	-74.970229	5.5629565	127.461784
-22.811892	-6.061124	128.14856	-16.498074	15.20413	127.985451	44.135483	3.238059	130.249725	39.87236	46.318634	126.928818	42.0039215	24.7783465	128.5892715	-75.0000695	5.6299135	127.3816305
-22.975691	-5.463705	127.850792	-16.519222	15.231121	127.97332	44.125359	3.150035	130.197525	39.913254	46.353619	127.275757	42.0193065	24.751827	128.736641	-75.0577505	5.710415	127.209999
-23.044058	-4.821206	127.521347	-16.574339	15.292742	128.00914	44.087486	3.118587	130.143616	39.960808	46.421139	127.72863	42.024147	24.769863	128.936123	-75.172825	5.815621	127.082157
-23.224733	-3.709455	127.139267	-16.670021	15.427104	128.152206	43.926231	3.158199	130.13591	40.026382	46.564205	128.556259	41.9763065	24.861202	129.3460845	-75.3163485	5.993006	126.9583275
-23.318314	-2.959965	126.923843	-16.739702	15.552836	128.295532	43.814919	3.226378	130.114288	40.079281	46.663086	129.130615	41.9471	24.944732	129.6224515	-75.426504	6.16094	126.9686125
-23.489368	-2.19538	126.74971	-16.795853	15.713079	128.39473	43.75032	3.286056	130.11235	40.125023	46.754349	129.621841	41.9376715	25.0202025	129.8670955	-75.5293775	6.4059555	126.9223645
-23.628185	-1.460761	126.615974	-16.812225	15.907528	128.424698	43.732418	3.372785	130.097946	40.194721	46.860798	130.011185	41.9635695	25.1167915	130.0545655	-75.5880195	6.6982645	126.7948305
-23.729305	-0.816049	126.377281	-16.795565	16.103298	128.381104	43.741005	3.43857	130.046875	40.295158	46.935238	130.288635	42.0180815	25.186904	130.167755	-75.6092115	7.019692	126.594453
-23.880522	-0.259162	126.179459	-16.758402	16.27457	128.279099	43.771255	3.461343	130.023804	40.716911	46.874653	130.311417	42.244083	25.167998	130.1676105	-75.760887	7.381142	126.3905875
-23.967325	0.291437	126.015053	-16.700703	16.419298	128.139465	43.79076	3.491261	129.951157	40.837814	46.901512	130.408463	42.314287	25.1963865	130.17981	-75.715693	7.6422095	126.09912
-24.09304	0.988182	125.742744	-16.62645	16.557516	127.940437	43.862171	3.449621	129.958817	40.986465	46.885551	130.494415	42.424318	25.167586	130.226616	-75.677218	7.947446	125.654258
-24.221416	1.403597	125.606522	-16.591267	16.605627	127.830887	43.880192	3.417256	129.960236	41.065674	46.850212	130.591537	42.472933	25.133734	130.2758865	-75.655467	8.07752	125.3858875
-24.400923	1.819943	125.50843	-16.552254	16.621199	127.748894	43.90836	3.338315	130.000488	41.144588	46.772476	130.699127	42.526474	25.0553955	130.3498075	-75.630982	8.1870025	125.1479805
-24.635645	2.159722	125.448158	-16.532602	16.647083	127.69632	43.938084	3.273073	130.075089	41.200699	46.713444	130.781006	42.5693915	24.9932585	130.4280475	-75.6345955	8.30090749999999	124.9645925
-24.899769	2.473405	125.423363	-16.516989	16.696007	127.675339	43.955376	3.264622	130.130783	41.25103	46.676697	130.82132	42.603203	24.9706595	130.4760515	-75.637181	8.4213545	124.8746265
-25.232887	2.733588	125.343559	-16.520531	16.754414	127.660599	43.954556	3.27883	130.162292	41.277683	46.667984	130.794174	42.6161195	24.973407	130.478233	-75.6571815	8.535421	124.842965
-25.433388	2.872613	125.380814	-16.504208	16.810593	127.625526	43.930733	3.31711	130.172684	41.296925	46.65802	130.719696	42.613829	24.987565	130.44619	-75.622245	8.633621	124.804862
-25.856024	3.013076	125.379875	-16.460453	16.872343	127.498833	43.942787	3.272758	130.211227	41.377636	46.619289	130.577225	42.6602115	24.9460235	130.394226	-75.5811175	8.7986625	124.60344
-26.115517	3.023602	125.203514	-16.445162	16.888943	127.388474	43.956825	3.204852	130.215271	41.433872	46.576565	130.525208	42.6953485	24.8907085	130.3702395	-75.5856725	8.8871775	124.4067085
-26.384302	3.004746	124.997749	-16.451059	16.895733	127.230766	43.92239	3.131616	130.175751	41.463051	46.508648	130.4711	42.6927205	24.820132	130.3234255	-75.5948385	8.971334	124.1381065
-26.653341	2.935036	124.734329	-16.475481	16.916935	127.048683	43.87307	3.083446	130.069824	41.47797	46.465782	130.441864	42.67552	24.774614	130.255844	-75.626482	9.059256	123.841522
-26.949814	2.829105	124.446655	-16.497295	16.978958	126.854324	43.80336	3.087023	129.941696	41.487236	46.450745	130.430466	42.645298	24.768884	130.186081	-75.639888	9.189032	123.522567
-27.248558	2.66443	124.152016	-16.526148	17.100018	126.675102	43.747845	3.152043	129.837662	41.5042	46.49057	130.395905	42.6260225	24.8213065	130.1167835	-75.6783185	9.3787295	123.2334205
-27.586674	2.415167	123.887947	-16.505646	17.258179	126.500687	43.720695	3.274416	129.740555	41.532887	46.59647	130.261658	42.626791	24.935443	130.0011065	-75.638083	9.580915	123.0002675
-28.036196	1.963834	123.556282	-16.497444	17.607195	126.268005	43.694077	3.598306	129.534943	41.18219	46.951855	129.836029	42.4381335	25.2750805	129.685486	-75.4330215	9.9393095	122.850524
-28.404575	1.563144	123.561707	-16.451595	17.871141	126.089111	43.676521	3.859417	129.363007	41.177917	47.164886	129.407715	42.427219	25.5121515	129.385361	-75.330409	10.2301305	122.792861
-28.814905	1.160929	123.620621	-16.392609	18.115934	125.949844	43.713951	4.084947	129.262131	41.201988	47.326683	128.94754	42.4579695	25.705815	129.1048355	-75.2431875	10.526053	122.7948525
-29.121992	0.68623	123.77449	-16.528042	18.438581	125.96917	43.817875	4.242711	129.318375	41.256569	47.446564	128.524109	42.537222	25.8446375	128.921242	-75.593306	11.0325245	123.017098
-29.484581	0.1606	124.113777	-16.42643	18.527695	126.015457	43.954464	4.339707	129.469681	41.283566	47.516296	128.137024	42.619015	25.9280015	128.8033525	-75.471875	11.1273885	123.2275615
-29.870193	-0.456301	124.580994	-16.079071	18.381603	126.069199	44.105511	4.3931	129.711975	41.287811	47.518509	127.754089	42.696661	25.9558045	128.733032	-74.854803	10.8074015	123.405366
-30.170233	-1.013133	125.125359	-15.995105	18.346573	126.300499	44.231091	4.44355	129.961533	41.330471	47.491177	127.382317	42.780781	25.9673635	128.671925	-74.770991	10.7257825	123.929073
-30.820829	-1.986497	126.210747	-15.850036	18.200871	126.673721	44.396641	4.484133	130.234009	41.365921	47.390755	126.75238	42.881281	25.937444	128.4931945	-74.581353	10.464298	124.8542475
-31.174475	-2.551867	126.822052	-15.719218	18.073729	126.852798	44.498497	4.523839	130.276581	41.416214	47.286358	126.313004	42.9573555	25.9050985	128.2947925	-74.3957915	10.2423595	125.4108035
-31.928539	-2.733356	127.570854	-15.598029	17.919142	126.935562	44.575218	4.580575	130.169586	41.465168	47.157284	125.860504	43.020193	25.8689295	128.015045	-74.216251	9.9693545	125.856079
-31.809095	-3.604815	127.467903	-15.482394	17.739172	126.874008	44.631863	4.567312	129.959778	41.490559	47.017418	125.419876	43.061211	25.792365	127.689827	-74.025999	9.685979	126.058189
-32.142208	-4.081977	127.504089	-15.373905	17.566391	126.722702	44.677071	4.557694	129.666046	41.534115	46.890377	125.032303	43.105593	25.7240355	127.3491745	-73.853403	9.4087465	126.0962295
-32.48317	-4.527747	127.289749	-15.259427	17.451059	126.490112	44.736855	4.520404	129.432678	41.601112	46.841682	124.751755	43.1689835	25.681043	127.0922165	-73.6878375	9.221075	125.8880075
-33.15118	-4.507947	127.298676	-15.144226	17.397221	126.259911	44.806576	4.539725	129.229721	41.671715	46.871384	124.580322	43.2391455	25.7055545	126.9050215	-73.5275975	9.0888875	125.6148005
-33.495228	-4.942024	126.852623	-15.289192	17.606375	126.125526	44.920654	4.669598	129.038666	41.796425	47.016514	124.519028	43.3585395	25.843056	126.778847	-73.9369235	9.369694	125.472205
-33.542889	-5.286397	126.470291	-15.20911	17.690485	126.045944	44.999367	4.77658	128.941925	41.885075	47.139229	124.559425	43.442221	25.9579045	126.750675	-73.860441	9.4230655	125.341213
-33.812695	-5.354425	126.382088	-15.158775	17.786507	126.02636	45.065983	4.839608	128.869308	41.960796	47.24469	124.598526	43.5133895	26.042149	126.733917	-73.8309395	9.530865	125.318803
-34.033016	-5.373817	126.363846	-15.080172	17.844282	126.034393	45.146206	4.869372	128.802765	42.045795	47.31081	124.625755	43.5960005	26.090091	126.71426	-73.7563445	9.598473	125.354526
-34.236309	-5.352107	126.385223	-14.9829	17.869946	126.066681	45.237854	4.881477	128.784042	42.130596	47.334869	124.623787	43.684225	26.108173	126.7039145	-73.650025	9.631719	125.4294475
-34.426025	-5.266721	126.477341	-14.914371	17.888659	126.111259	45.324551	4.886032	128.843872	42.188042	47.345547	124.58284	43.7562965	26.1157895	126.713356	-73.5850385	9.6615285	125.509162
-34.649132	-5.127504	126.614952	-14.857825	17.914589	126.171623	45.377804	4.914642	128.918991	42.24173	47.336514	124.509407	43.809767	26.125578	126.714199	-73.525417	9.7036	125.629047
-35.398857	-4.542816	127.190063	-14.545563	17.779259	126.135422	45.459995	4.963094	129.115829	42.249977	47.327744	124.303612	43.854986	26.145419	126.7097205	-72.946112	9.413099	125.5611235
-35.372879	-4.593624	127.091835	-14.521641	17.787287	126.162781	45.523689	4.96765	129.267792	42.243305	47.314079	124.167931	43.883497	26.1408645	126.7178615	-72.926779	9.4337095	125.6077005
-35.737759	-4.254594	127.253235	-14.511106	17.792875	126.182114	45.561413	4.959342	129.445068	42.260395	47.287262	124.033417	43.910904	26.123302	126.7392425	-72.933116	9.462448	125.6249855
-36.143322	-3.817458	127.359917	-14.509116	17.811111	126.191689	45.175926	5.187471	129.749039	42.277489	47.274788	123.887421	43.7267075	26.2311295	126.81823	-72.7449395	9.3910925	125.565148
-36.5443	-3.317919	127.47345	-14.502682	17.839619	126.171326	45.215229	5.209471	129.811676	42.27475	47.277283	123.738052	43.7449895	26.243377	126.774864	-72.7503535	9.435861	125.567788
-36.898769	-2.7089	127.436302	-14.729282	18.023474	126.202332	45.244698	5.27241	129.78598	42.247711	47.321449	123.575699	43.7462045	26.2969295	126.6808395	-73.2047685	9.7500185	125.7238245
-37.27813	-2.091848	127.357414	-14.710198	18.056179	126.155563	45.237694	5.356303	129.706558	42.219566	47.389801	123.462631	43.72863	26.373052	126.5845945	-73.149026	9.739306	125.7265315
-37.884144	-0.992603	127.08931	-14.684433	18.086626	126.088943	45.660034	5.254001	129.30867	42.176266	47.516121	123.360596	43.91815	26.385061	126.334633	-73.287016	9.788191	125.843253
-38.330627	-0.113529	126.859619	-14.960809	18.271894	126.232353	45.61478	5.354284	129.041428	42.158165	47.656296	123.324081	43.8864725	26.50529	126.1827545	-73.8080905	10.038498	126.2819515
-38.788925	0.848432	126.627716	-14.72348	18.160154	126.015839	45.143497	5.719558	128.873917	42.090946	47.826496	123.307632	43.6172215	26.773027	126.0907745	-73.0641815	9.547281	125.9409035
-39.259075	1.837268	126.350021	-14.73666	18.197144	125.933823	45.562134	5.623983	128.253418	42.012623	48.01033	123.296928	43.7873785	26.8171565	125.775173	-73.2606985	9.5771315	126.092473
-39.750446	2.920654	126.068497	-14.759095	18.248125	125.832817	45.528645	5.780977	127.694412	41.907764	48.242989	123.280945	43.7182045	27.011983	125.4876785	-73.2363945	9.484267	126.1779555
-40.23584	4.06726	125.856277	-14.817621	18.331341	125.694038	45.417641	5.979587	127.049324	41.753677	48.487335	123.22757	43.585659	27.233461	125.138447	-73.220901	9.42922099999999	126.249629
-40.80228	5.301242	125.579025	-14.897032	18.432364	125.546394	44.928696	6.363861	126.437439	41.589611	48.747803	123.124313	43.2591535	27.555832	124.780876	-73.0532175	9.308896	126.311912
-41.56496	7.140104	125.235306	-15.055285	18.574944	125.303123	44.75404	6.686623	125.24971	41.261967	49.128448	122.944977	43.0080035	27.9075355	124.0973435	-73.1185735	9.2423525	126.5089025
-42.046864	8.396194	125.154755	-15.169665	18.671347	125.135231	44.587769	6.948452	124.540184	41.074257	49.401592	122.851791	42.831013	28.175022	123.6959875	-73.170343	9.167672	126.5744745
-42.571384	9.711955	124.998154	-15.276876	18.779144	124.973656	44.439777	7.153764	123.857903	40.906849	49.61898	122.768402	42.673313	28.386372	123.3131525	-73.227065	9.171916	126.6341595
-42.995293	11.004491	124.822449	-15.403293	18.881386	124.796738	44.304092	7.308893	123.31147	40.73592	49.785198	122.648643	42.520006	28.5470455	122.9800565	-73.326592	9.2157265	126.6134195
-43.477295	12.248458	124.778282	-15.508554	18.975334	124.644348	44.150009	7.444471	122.910812	40.626858	49.933968	122.547783	42.3884335	28.6892195	122.7292975	-73.4055415	9.2614485	126.5593985
-43.875904	13.524466	124.748863	-15.598619	19.078169	124.529495	44.062298	7.524575	122.646927	40.554703	50.040298	122.506676	42.3085005	28.7824365	122.5768015	-73.5057385	9.3739015	126.4821885
-44.256721	14.737921	124.724495	-15.672154	19.176809	124.455788	43.983547	7.568312	122.529724	40.507591	50.106812	122.469284	42.245569	28.837562	122.499504	-73.589877	9.516056	126.412072
-44.753654	16.527493	124.709808	-15.801584	19.332256	124.455582	43.893196	7.618867	122.51799	40.473766	50.18671	122.466187	42.183481	28.9027885	122.4920885	-73.786649	9.7617235	126.4190755
-45.069736	17.719288	124.819122	-15.848152	19.406794	124.499344	43.87233	7.627778	122.572815	40.437859	50.199951	122.501793	42.1550945	28.9138645	122.537304	-73.8513985	9.8997235	126.461384
-45.316799	18.842283	124.938583	-15.898402	19.467058	124.587082	43.863251	7.640184	122.661087	40.416409	50.226009	122.570679	42.13983	28.9330965	122.615883	-73.936634	10.0010195	126.558281
-45.543098	19.888521	125.037003	-15.937016	19.492926	124.693764	43.850727	7.651492	122.737694	40.373482	50.253113	122.652626	42.1121045	28.9523025	122.69516	-73.9861365	10.0335495	126.692368
-45.754635	20.9809	125.200966	-16.001703	19.49482	124.80162	43.796772	7.668372	122.766426	40.30706	50.259644	122.73085	42.051916	28.964008	122.748638	-74.055322	10.025632	126.854602
-45.963978	22.056618	125.399185	-16.090807	19.496674	124.895515	43.711327	7.684245	122.704842	40.211418	50.290825	122.788574	41.9613725	28.987535	122.746708	-74.1429865	10.005813	127.044322
-46.108334	23.066969	125.608429	-16.184753	19.498129	124.942421	43.591179	7.721635	122.521301	40.089916	50.331013	122.803619	41.8405475	29.026324	122.66246	-74.2100535	9.969934	127.222382
-46.324554	24.546986	125.782761	-16.39028	19.511902	124.916862	43.336391	7.80372	122.099159	39.850979	50.441677	122.785522	41.593685	29.1226985	122.4423405	-74.374245	9.9011055	127.3913835
-46.430511	25.527092	125.952339	-16.534216	19.54995	124.878525	43.128857	7.905571	121.798073	39.666637	50.540398	122.800125	41.397747	29.2229845	122.299099	-74.466179	9.8769155	127.457951
-46.48048	26.485855	126.089897	-16.685513	19.587044	124.826118	42.943115	8.009498	121.44046	39.473953	50.633068	122.882011	41.208534	29.321283	122.1612355	-74.57956	9.852805	127.4910005
-46.524967	27.390566	126.357796	-16.867596	19.636971	124.791107	42.742802	8.147149	121.091667	39.258698	50.750587	122.95636	41.00075	29.448868	122.0240135	-74.735942	9.825074	127.5582005
-46.512794	28.21755	126.519218	-17.043135	19.704107	124.74189	42.47879	8.317227	120.728508	39.030247	50.884754	123.035408	40.7545185	29.6009905	121.881958	-74.8407885	9.8072235	127.601822
-46.524906	29.079941	126.819542	-17.23843	19.767366	124.713768	42.210835	8.446419	120.339729	38.799503	50.982697	123.106895	40.505169	29.714558	121.723312	-74.982029	9.820174	127.704224
-46.39455	29.808239	127.055428	-17.465776	19.838343	124.72422	41.9659	8.550666	120.074463	38.595165	51.065266	123.149345	40.2805325	29.807966	121.611904	-75.2120845	9.86872	127.836536
-46.168262	30.848677	127.461662	-17.680521	19.951021	124.80365	41.684464	8.715841	119.851471	38.36071	51.207058	123.301147	40.022587	29.9614495	121.576309	-75.383629	9.9405925	128.030991
-45.887539	31.421009	127.573952	-17.804184	20.036865	124.874619	41.56966	8.796879	119.788452	38.212925	51.277615	123.326752	39.8912925	30.037247	121.557602	-75.4996605	10.036483	128.191636
-45.624096	31.950172	127.675522	-17.918461	20.113834	124.915733	41.451389	8.836101	119.784256	38.082993	51.316227	123.282448	39.767191	30.076164	121.533352	-75.604113	10.151504	128.298114
-45.293945	32.413139	127.684822	-18.02795	20.138569	124.949768	41.36253	8.805056	119.814041	37.994289	51.289825	123.200584	39.6784095	30.0474405	121.5073125	-75.7343095	10.2296975	128.3922235
-44.925678	32.858105	127.68158	-18.111601	20.138302	124.983131	41.293148	8.700035	119.935333	37.91468	51.214664	123.07267	39.603914	29.9573495	121.5040015	-75.827116	10.3192545	128.4622605
-44.431168	33.205379	127.536308	-18.187304	20.069466	125.01696	41.227306	8.54347	120.206749	37.8475	51.09446	122.940804	39.537403	29.818965	121.5737765	-75.912011	10.319967	128.4601435
-43.837971	33.482033	127.361641	-18.248632	19.969147	125.086807	41.205383	8.308891	120.607552	37.830082	50.908939	122.84436	39.5177325	29.608915	121.725956	-76.0149965	10.329379	128.447658
-42.928581	33.829041	127.073441	-18.330053	19.739443	125.300682	41.280457	7.796548	121.625206	37.866558	50.501186	122.795662	39.5735075	29.148867	122.210434	-76.2336135	10.330019	128.39093
-42.272701	33.998482	126.873756	-18.380852	19.540525	125.561348	41.388008	7.401681	122.514725	37.954327	50.143902	122.911629	39.6711675	28.7727915	122.713177	-76.4328715	10.3082585	128.409519
-41.556988	34.189743	126.631569	-18.418186	19.310186	125.885155	41.514957	6.965143	123.5289	38.057213	49.75267	123.12249	39.786085	28.3589065	123.325695	-76.622457	10.2614655	128.444615
-40.774734	34.34584	126.350319	-18.218273	18.894724	126.154793	41.625114	6.528535	124.637672	38.167702	49.356243	123.38958	39.896408	27.942389	124.013626	-76.332954	9.847059	128.29596
-39.907738	34.476913	126.143578	-18.234726	18.587257	126.534248	41.715359	6.085553	125.761971	38.279732	48.931442	123.731705	39.9975455	27.5084975	124.746838	-76.4669975	9.6660165	128.321658
-39.051598	34.653152	126.046524	-18.241322	18.260307	126.930977	42.106636	5.480413	126.728653	38.397343	48.529915	124.138847	40.2519895	27.005164	125.43375	-76.7346335	9.51545	128.428204
-38.199379	34.838558	126.094772	-18.234079	17.938311	127.363983	42.176537	5.104726	127.765259	38.523167	48.146011	124.621498	40.349852	26.6253685	126.1933785	-76.81801	9.2512535	128.5345875
-36.923496	35.286816	126.217735	-18.184649	17.484432	127.981827	42.318932	4.633328	129.110184	38.700451	47.708641	125.402657	40.5096915	26.1709845	127.2564205	-76.8789895	8.7978795	128.7072335
-36.00539	35.633533	126.326096	-18.160572	17.282434	128.333862	42.394344	4.446393	129.83252	38.787674	47.531502	125.923279	40.591009	25.9889475	127.8778995	-76.912153	8.5759205	128.7898245
-35.118538	36.106571	126.464615	-18.140388	17.1465	128.609268	42.465393	4.352512	130.31546	38.850777	47.419052	126.418175	40.658085	25.885782	128.3668175	-76.938861	8.407218	128.8517185
-34.279957	36.620678	126.656532	-18.119238	17.061659	128.793533	42.511909	4.286997	130.589218	38.871178	47.349659	126.825783	40.6915435	25.818328	128.7075005	-76.9300195	8.30499	128.8795655
-33.534927	37.291607	126.909134	-18.105768	16.989098	128.889282	42.501225	4.306627	130.707642	38.855415	47.368053	127.121857	40.67832	25.83734	128.9147495	-76.889856	8.140856	128.8638145
-32.693363	37.960052	127.137733	-18.115046	16.940882	128.913666	42.458771	4.373396	130.547653	38.807701	47.410057	127.428566	40.633236	25.8917265	128.9881095	-76.863328	7.9900375	128.8392225
-31.901608	38.678177	127.385162	-18.140442	16.893364	128.85994	42.4594	4.401219	130.263733	38.723629	47.463123	127.661194	40.5915145	25.932171	128.9624635	-76.8723985	7.854557	128.7574165
-30.859163	39.813709	127.832726	-18.181686	16.792322	128.614777	42.400909	4.572839	129.713745	38.58976	47.612247	128.000992	40.4953345	26.092543	128.8573685	-76.8587065	7.49210099999999	128.3721855
-30.05825	40.55632	128.079346	-18.204655	16.719952	128.390961	42.363571	4.646381	129.228271	38.47514	47.691174	128.294846	40.4193555	26.1687775	128.7615585	-76.8286655	7.2711265	128.0203635
-29.323084	41.305523	128.395279	-18.255085	16.638168	128.159454	42.306454	4.693516	128.795944	38.330765	47.752468	128.549438	40.3186095	26.222992	128.672691	-76.8287795	7.053344	127.646217
-28.661139	42.017818	128.776093	-18.308172	16.567446	127.949776	42.180359	4.780566	128.414352	38.197422	47.814835	128.83522	40.1888905	26.2977005	128.624786	-76.8052345	6.8371915	127.274766
-28.00658	42.744713	129.095413	-18.344397	16.503139	127.819534	42.13488	4.847021	128.160477	38.079727	47.870209	129.153305	40.1073035	26.358615	128.656891	-76.7960975	6.647663	126.982177
-27.191895	43.382309	129.373856	-18.393616	16.480402	127.813889	42.148869	4.895415	128.068298	37.965603	47.908669	129.460266	40.057236	26.402042	128.764282	-76.844468	6.558762	126.863496
-26.503029	43.99025	129.702484	-18.44162	16.520256	127.919533	41.740566	5.135541	128.26033	37.905148	47.94352	129.761948	39.822857	26.5395305	129.011139	-76.706097	6.5009815	126.827927
-25.454763	44.845242	130.002136	-18.473387	16.607292	128.200287	42.187603	4.859701	128.42308	37.901619	47.896408	130.14537	40.044611	26.3780545	129.284225	-76.991385	6.8365295	127.116349
-24.739319	45.385735	130.093719	-18.464252	16.6553	128.39743	42.25985	4.765579	128.714233	37.931896	47.832596	130.301987	40.095873	26.2990875	129.50811	-77.024377	7.0115125	127.28675
-23.95993	45.88797	130.071991	-18.456841	16.663984	128.542435	42.290897	4.65033	128.967422	37.985863	47.741814	130.405869	40.13838	26.196072	129.6866455	-77.052062	7.131896	127.3982245
-23.254681	46.304985	130.029648	-18.451641	16.610443	128.63443	42.314304	4.493338	129.16568	38.02557	47.618683	130.445938	40.169937	26.0560105	129.805809	-77.073219	7.1648755	127.463051
-22.58868	46.654385	129.992432	-18.455336	16.510748	128.655914	42.350842	4.247359	129.344971	38.389664	47.296165	130.37175	40.370253	25.771762	129.8583605	-77.280925	7.249734	127.4534675
-21.949932	46.940853	129.874344	-18.419678	16.365973	128.602097	42.379559	4.004012	129.516785	38.462921	47.079441	130.399002	40.42124	25.5417265	129.9578935	-77.260596	7.1902195	127.2463005
-21.353998	47.243984	129.799896	-18.402	16.219524	128.530457	42.429604	3.792645	129.641144	38.534691	46.888058	130.414886	40.4821475	25.3403515	130.028015	-77.2861475	7.0986965	127.032899
-20.45731	47.617836	129.595642	-18.376982	16.029095	128.335388	42.498463	3.509363	129.739044	38.605591	46.626064	130.440598	40.552027	25.0677135	130.089821	-77.305991	6.9904765	126.580955
-19.823343	47.804886	129.449768	-18.370329	15.930855	128.19722	42.497025	3.379496	129.775314	38.620953	46.516277	130.399902	40.558989	24.9478865	130.087608	-77.299647	6.9138235	126.306832
-19.254934	47.974598	129.363342	-18.367151	15.828191	128.049408	42.528721	3.279467	129.746399	38.614235	46.41404	130.377884	40.571478	24.8467535	130.0621415	-77.30578	6.8096285	126.0366745
-18.773264	48.089355	129.330811	-18.349161	15.728765	127.915787	42.562195	3.162919	129.671875	38.641293	46.314804	130.390579	40.601744	24.7388615	130.031227	-77.300066	6.7186685	125.800347
-18.380386	48.172966	129.43869	-18.326048	15.628292	127.793716	42.559296	3.067312	129.571503	38.670383	46.221848	130.387466	40.6148395	24.64458	129.9794845	-77.2669355	6.612004	125.6079475
-17.958298	48.212967	129.566986	-18.313725	15.56645	127.704361	42.535061	3.002386	129.427917	38.704884	46.139622	130.411118	40.6199725	24.571004	129.9195175	-77.2474225	6.561896	125.4892045
-17.549595	48.256321	129.738724	-18.282917	15.502563	127.57753	42.522202	2.937312	129.264038	38.738533	46.072727	130.490845	40.6303675	24.5050195	129.8774415	-77.1962015	6.5001065	125.2776185
-16.896553	48.235886	130.034332	-18.240925	15.411271	127.345505	42.572704	2.883279	129.030518	38.789726	46.01001	130.735184	40.681215	24.4466445	129.882851	-77.163065	6.3758975	124.808159
-16.500343	48.148746	130.277176	-18.205425	15.359953	127.190208	42.585228	2.880561	128.868713	38.818283	45.98027	130.945557	40.7017555	24.4304155	129.907135	-77.1126055	6.2894905	124.473281
-16.123632	48.027878	130.498093	-18.186226	15.360029	127.041016	42.610081	2.873369	128.732635	38.825153	45.97488	131.105942	40.717617	24.4241245	129.9192885	-77.090069	6.2959335	124.1627435
-15.728063	47.861378	130.611023	-18.164906	15.446321	126.964699	42.668018	2.934675	128.624298	38.826401	46.010853	131.1474	40.7472095	24.472764	129.885849	-77.0770215	6.419878	124.043549
-15.335504	47.643482	130.55043	-18.141491	15.575647	126.882828	42.731289	3.078166	128.544617	38.836407	46.143223	131.056717	40.783848	24.6106945	129.800667	-77.06683	6.5405995	123.964989
-14.981381	47.415783	130.324615	-18.093853	15.739107	126.815414	42.750599	3.242131	128.442413	38.857357	46.282257	130.880615	40.803978	24.762194	129.661514	-76.991684	6.71602	123.969314
-14.692338	47.145382	130.074829	-18.079473	15.91221	126.742027	42.773571	3.386025	128.334183	38.882778	46.386864	130.564377	40.8281745	24.8864445	129.44928	-76.9871205	6.9379755	124.034774
-14.15765	46.552391	129.550766	-18.090574	16.059767	126.650047	42.72084	3.580844	128.224579	38.540955	46.648438	130.120117	40.6308975	25.114641	129.172348	-76.8120455	7.004893	124.127746
-13.739686	46.061523	129.086243	-18.122257	16.124245	126.571144	42.691299	3.702797	128.150558	38.460907	46.742119	129.764404	40.576103	25.222458	128.957481	-76.820617	7.026032	124.184807
-13.465637	45.436672	128.825577	-18.165087	16.154633	126.479874	42.665047	3.820757	128.10466	38.340469	46.87141	129.372925	40.502758	25.3460835	128.7387925	-76.832932	6.9631825	124.2209555
-13.156475	44.797161	128.507919	-18.222689	16.190731	126.322029	42.624016	3.954026	127.989075	38.220211	47.001823	128.969543	40.4221135	25.4779245	128.479309	-76.8674915	6.9035375	124.164749
-12.809597	44.11068	128.069199	-18.288193	16.243591	126.142738	42.553898	4.044968	127.837181	38.091934	47.091652	128.519394	40.322916	25.56831	128.1782875	-76.899302	6.918872	124.1071885
-12.557058	43.419273	127.724289	-18.334425	16.302683	125.962685	42.460381	4.111361	127.653122	38.323265	47.051361	127.839371	40.391823	25.581361	127.7462465	-77.060673	7.024005	124.1791235
-12.383299	42.753601	127.250648	-18.389193	16.410063	125.832069	42.364071	4.178579	127.430687	37.950481	47.222961	127.333435	40.157276	25.70077	127.382061	-76.935662	7.119356	124.282077
-11.839301	41.520535	126.495895	-18.399891	16.591103	125.735794	42.283466	4.3034	127.185837	37.885685	47.342911	126.418854	40.0845755	25.8231555	126.8023455	-76.8843575	7.3590505	124.6692425
-11.485573	40.714611	126.11953	-18.400734	16.717115	125.805153	42.269142	4.424529	127.185913	37.866131	47.429359	125.874123	40.0676365	25.926944	126.530018	-76.8691045	7.507286	125.080288
-11.099771	39.897243	125.849495	-18.378923	16.829378	125.943542	42.284645	4.511195	127.277008	37.848507	47.486122	125.47493	40.066576	25.9986585	126.375969	-76.824422	7.6600975	125.511115
-10.659112	39.049408	125.674843	-18.377838	16.922792	126.149536	42.313053	4.549071	127.435127	37.859127	47.492569	125.175346	40.08609	26.02082	126.3052365	-76.841766	7.824764	125.9938355
-10.159249	38.161598	125.638023	-18.365698	16.983007	126.365471	42.333233	4.557059	127.622536	37.886349	47.479057	124.945686	40.109791	26.018058	126.284111	-76.841187	7.947956	126.446831
-9.720151	37.341446	125.634407	-18.371832	17.025291	126.527771	42.310467	4.551582	127.747581	37.905968	47.454159	124.775063	40.1082175	26.0028705	126.261322	-76.8518815	8.0477115	126.79422
-9.248391	36.568222	125.6297	-18.418287	17.066761	126.600204	42.23259	4.572896	127.684746	37.899979	47.438667	124.648033	40.0662845	26.0057815	126.1663895	-76.9028585	8.1277405	127.0340185
-8.503747	35.462814	125.495895	-18.538982	17.128279	126.469269	42.02174	4.569892	127.40123	37.847553	47.443668	124.310448	39.9346465	26.00678	125.855839	-77.0126105	8.249778	127.082699
-7.944448	34.711426	125.299225	-18.64909	17.19385	126.216385	41.874504	4.56111	126.976601	37.799263	47.433407	124.034477	39.8368835	25.9972585	125.505539	-77.1350635	8.3904415	126.927231
-7.4093	34.034	125.001022	-18.733553	17.268934	125.843826	41.38398	4.675837	126.594475	37.756435	47.407734	123.69912	39.5702075	26.0417855	125.1467975	-77.0373135	8.4960825	126.5408545
-6.874961	33.408989	124.634598	-19.048183	17.521675	125.529419	41.228123	4.659465	126.066574	37.731625	47.403568	123.250618	39.479874	26.0315165	124.658596	-77.57624	9.0118335	126.400242
-6.247113	32.805328	124.280258	-19.073343	17.658966	125.155518	41.135521	4.698707	125.534729	37.745182	47.468647	122.851219	39.4403515	26.083677	124.192974	-77.5870375	9.234255	126.118062
-5.603662	32.242683	123.927353	-19.040016	17.840786	124.871292	41.172249	4.783243	125.128685	37.803196	47.580524	122.553131	39.4877225	26.1818835	123.840908	-77.5677545	9.4996885	125.901676
-4.858612	31.676992	123.753548	-18.954151	18.025593	124.723206	41.299664	4.920756	124.905411	37.920322	47.734116	122.30619	39.609993	26.327436	123.6058005	-77.518295	9.72375	125.8406115
-3.810649	30.9226	123.635483	-18.811918	18.318377	124.652946	41.532188	5.153715	124.813141	38.06852	47.972664	122.098099	39.800354	26.5631895	123.45562	-77.42419	10.0735645	125.850272
-3.003783	30.465179	123.646858	-18.703844	18.51112	124.668358	41.712624	5.294573	124.928596	38.215454	48.114498	122.113548	39.964039	26.7045355	123.521072	-77.371727	10.3177045	125.815644
-2.188837	30.011898	123.695412	-18.557844	18.650341	124.72509	41.935123	5.372797	125.227425	38.459496	48.219128	122.338257	40.1973095	26.7959625	123.782841	-77.3129975	10.5047195	125.667339
-1.276486	29.52883	123.895073	-18.420639	18.736099	124.839401	42.186394	5.362667	125.657059	38.718403	48.259705	122.736038	40.4523985	26.811186	124.1965485	-77.2936765	10.661012	125.4822535
-0.465551	29.107615	124.236389	-18.273245	18.767954	124.978317	42.418694	5.355372	126.111305	38.935253	48.304848	123.227333	40.6769735	26.83011	124.669319	-77.2234635	10.705798	125.287315
0.388526	28.739687	124.558327	-18.141726	18.786459	125.151215	42.607861	5.373929	126.524971	39.147099	48.358978	123.804047	40.87748	26.8664535	125.164509	-77.160932	10.7064645	125.137921
1.253668	28.392527	124.922928	-17.995058	18.78541	125.324921	43.107517	5.272192	126.792076	39.334251	48.436138	124.405861	41.220884	26.854165	125.5989685	-77.211	10.716655	125.0508735
2.604425	27.892029	125.395226	-17.763346	18.812054	125.496468	43.397007	5.368288	127.289978	39.62999	48.575161	125.287125	41.5134985	26.9717245	126.2885515	-77.0401905	10.6523835	124.7043845
3.54254	27.597736	125.633553	-17.618475	18.837837	125.522552	43.550282	5.453943	127.461777	39.773911	48.680607	125.845299	41.6620965	27.067275	126.653538	-76.8990465	10.608399	124.391566
4.349806	27.304157	125.87056	-17.520994	18.896818	125.471794	43.658512	5.557557	127.568985	39.880257	48.809231	126.342735	41.7693845	27.183394	126.95586	-76.8113725	10.610242	123.987728
5.164654	27.031061	126.01709	-17.459846	18.958546	125.377747	43.726665	5.666393	127.582909	39.966396	48.92453	126.817276	41.8465305	27.2954615	127.2000925	-76.7662225	10.6216305	123.5554015
6.020632	26.750278	126.119926	-17.407745	19.027258	125.260605	43.754986	5.751682	127.553116	40.006298	49.011696	127.274452	41.880642	27.381689	127.413784	-76.696132	10.672827	123.107426
7.087594	26.231647	126.040222	-17.403635	19.111589	125.12394	43.774185	5.852235	127.580597	40.004593	49.092525	127.667007	41.889389	27.47238	127.623802	-76.696659	10.750798	122.624078
7.87781	25.870064	126.148499	-17.373644	19.213053	125.01413	43.809963	5.980684	127.67849	39.95969	49.195202	127.955986	41.8848265	27.587943	127.817238	-76.6321145	10.838163	122.211022
9.020679	25.245581	126.075539	-17.294851	19.443548	124.946663	43.949276	6.258504	127.943672	39.86869	49.435261	128.130219	41.908983	27.8468825	128.0369455	-76.498685	11.0402135	121.8563805
9.702774	24.812845	126.124146	-17.206038	19.598087	124.932655	44.047726	6.46488	128.156281	39.800053	49.629749	128.100433	41.9238895	28.0473145	128.128357	-76.3359655	11.1488595	121.736953
10.508993	24.278248	125.97599	-17.130758	19.721851	124.988937	44.175659	6.645037	128.492599	39.749516	49.802078	127.944199	41.9625875	28.2235575	128.218399	-76.2241035	11.2201445	121.759475
10.883866	23.873621	126.280746	-17.025621	19.761047	125.092438	44.295906	6.783252	128.909241	39.735348	49.892735	127.840637	42.015627	28.3379935	128.374939	-76.066869	11.1841005	121.809937
11.578793	23.201353	126.389923	-16.916264	19.695011	125.246239	44.416634	6.781168	129.362061	39.751858	49.855427	127.82605	42.084246	28.3182975	128.5940555	-75.916774	11.0717245	121.8984225
12.1711	22.564083	126.626823	-16.834621	19.548313	125.444702	44.497292	6.670879	129.828781	39.778538	49.716202	127.850594	42.137915	28.1935405	128.8396875	-75.807157	10.9030855	122.0497165
12.747046	21.91781	126.905647	-16.771765	19.359545	125.655663	44.51627	6.488836	130.205826	39.852463	49.526218	127.945984	42.1843665	28.007527	129.075905	-75.7278965	10.711563	122.235421
13.574098	20.942545	127.170631	-16.689789	19.05657	125.929497	44.531788	6.154916	130.627426	39.96254	49.217724	128.149384	42.247164	27.68632	129.388405	-75.626742	10.42682	122.470589
14.325246	20.11717	127.235863	-16.636782	18.886024	126.045097	44.516388	5.979941	130.805237	40.046291	49.045231	128.276749	42.2813395	27.512586	129.540993	-75.5549035	10.259462	122.549201
14.843194	19.515842	127.357361	-16.353638	18.614298	125.992798	44.50658	5.854778	130.931442	40.088436	48.913376	128.405975	42.297508	27.384077	129.6687085	-75.004784	9.84451900000001	122.3168875
15.310089	18.931993	127.413322	-16.340891	18.557981	125.969139	44.508358	5.776845	131.045883	40.11013	48.838512	128.50473	42.309244	27.3076785	129.7753065	-74.991026	9.8082835	122.1629715
15.691669	18.407232	127.426338	-16.589754	18.67691	125.978424	44.473507	5.714928	131.185715	40.119743	48.805763	128.635773	42.296625	27.2603455	129.910744	-75.476133	10.0934745	122.046104
16.057138	17.903469	127.469727	-16.576687	18.628246	125.854004	44.457714	5.644952	131.321503	40.123741	48.761398	128.771362	42.2907275	27.203175	130.0464325	-75.4441015	10.053317	121.6615755
16.369133	17.365131	127.540268	-16.582697	18.585566	125.742828	44.45055	5.548548	131.471603	40.117706	48.695736	128.931534	42.284128	27.122142	130.2015685	-75.449522	10.04899	121.2840875
16.833803	16.530483	127.570091	-16.604437	18.503567	125.662956	44.400196	5.434046	131.665497	40.089573	48.59182	129.185623	42.2448845	27.012933	130.42556	-75.4537585	9.994201	120.900352
17.012915	15.989578	127.696251	-16.579576	18.441967	125.648819	44.40831	5.370616	131.793457	40.097645	48.542088	129.342484	42.2529775	26.956352	130.5679705	-75.4121295	9.927582	120.7296675
17.229681	15.4752	127.80011	-16.555859	18.38516	125.653549	44.431957	5.299754	131.894318	40.125313	48.485241	129.489487	42.278635	26.8924975	130.6919025	-75.390353	9.8778225	120.6151955
17.419161	14.95302	127.861641	-16.519352	18.299194	125.659004	44.446922	5.219231	131.995361	40.174042	48.413177	129.58371	42.310482	26.816204	130.7895355	-75.349186	9.782184	120.5284725
17.511269	14.457968	127.89135	-16.489868	18.224531	125.638756	44.480877	5.131897	132.031204	40.219803	48.343281	129.663773	42.35034	26.737589	130.8474885	-75.330076	9.711473	120.4300235
17.587999	14.012168	127.876175	-16.458858	18.14761	125.620567	44.501957	5.070532	132.005173	40.255341	48.290382	129.706192	42.378649	26.680457	130.8556825	-75.296365	9.614763	120.3854515
17.690212	13.589523	127.824638	-16.450521	18.087484	125.613617	44.521397	5.021005	131.954666	40.281715	48.237862	129.746429	42.401556	26.6294335	130.8505475	-75.302598	9.5455345	120.3766865
17.719572	12.870242	127.848686	-16.453119	18.007246	125.612572	44.558723	4.954368	131.919678	40.298046	48.162571	129.779785	42.4283845	26.5584695	130.8497315	-75.3346225	9.4560225	120.3754125
17.667379	12.374006	127.806412	-16.46689	17.945679	125.610443	44.54789	4.924057	131.879333	40.281036	48.113121	129.820938	42.414463	26.518589	130.8501355	-75.348243	9.372769	120.3707505
17.633196	11.871038	127.73262	-16.51235	17.903877	125.614525	44.513805	4.900561	131.843597	40.215176	48.093422	129.834549	42.3644905	26.4969915	130.839073	-75.3891905	9.3107625	120.389977
17.536037	11.308889	127.687408	-16.572922	17.8787	125.60997	44.441013	4.891432	131.803482	40.149662	48.081715	129.817444	42.2953375	26.4865735	130.810463	-75.4411815	9.27082649999999	120.409477
17.334013	10.770066	127.686729	-16.658419	17.863777	125.604805	44.35424	4.85547	131.784805	40.086254	48.049332	129.757797	42.220247	26.452401	130.771301	-75.537085	9.275153	120.438309
17.116905	10.216876	127.661179	-16.729439	17.832352	125.593208	44.264271	4.805264	131.783203	40.024632	47.992249	129.709763	42.1444515	26.3987565	130.746483	-75.6033295	9.2659475	120.439933
16.83613	9.691814	127.643158	-16.786047	17.785765	125.594452	44.190002	4.733069	131.811981	39.976036	47.919403	129.637573	42.083019	26.326236	130.724777	-75.655113	9.245294	120.464127
16.374369	8.914053	127.603317	-16.859085	17.67934	125.586662	44.104797	4.59391	131.840485	39.918129	47.76165	129.492188	42.011463	26.17778	130.6663365	-75.729633	9.1809	120.5069875
16.027563	8.361793	127.552071	-16.892458	17.57303	125.569519	44.035294	4.493385	131.866028	39.880711	47.64381	129.387329	41.9580025	26.0685975	130.6266785	-75.7429185	9.0774625	120.5123595
15.603606	7.77497	127.493927	-16.937128	17.45162	125.550484	44.002499	4.391324	131.880356	39.8414	47.527451	129.274857	41.9219495	25.9593875	130.5776065	-75.7962055	8.9438525	120.5233615
15.105778	7.164021	127.439178	-16.961702	17.311457	125.542999	43.953781	4.269573	131.891495	39.78315	47.392006	129.170578	41.8684655	25.8307895	130.5310365	-75.7918695	8.7921245	120.5549615
14.642488	6.544187	127.431274	-16.996632	17.16573	125.581444	43.92437	4.135915	131.930023	39.752186	47.246552	129.052979	41.838278	25.6912335	130.491501	-75.831542	8.6402265	120.671387
13.984229	5.931409	127.521873	-16.992855	17.005754	125.630592	43.903332	3.99788	131.983566	39.732838	47.083519	128.954422	41.818085	25.5406995	130.468994	-75.803795	8.4708085	120.79219
13.396278	5.331258	127.638268	-17.248466	17.002121	125.91436	43.914009	3.837184	132.059464	39.741112	46.915634	128.878113	41.8275605	25.376409	130.4687885	-76.3244925	8.627833	121.3599315
12.489442	4.422851	127.753105	-16.7449	16.493889	125.80761	43.943741	3.589299	132.163696	39.796188	46.651268	128.744812	41.8699645	25.1202835	130.454254	-75.3597645	7.8674945	121.160966
11.554441	3.95675	127.851929	-16.729866	16.356405	125.875267	43.95927	3.40298	132.168335	39.857094	46.449142	128.690247	41.908182	24.926061	130.429291	-75.367914	7.786749	121.321243
11.14559	3.18254	127.706779	-16.688684	16.190456	125.899467	43.9781	3.1954	132.130264	39.927769	46.221764	128.659836	41.9529345	24.708582	130.39505	-75.3303025	7.67233	121.403884
10.320419	2.581407	127.710365	-16.632965	16.021479	125.921539	43.991234	2.990243	132.057251	40.015144	46.013657	128.700012	42.003189	24.50195	130.3786315	-75.269119	7.541008	121.4644465
9.56789	2.014054	127.604042	-16.593386	15.872173	125.957535	44.009888	2.799008	131.951004	40.100773	45.849133	128.850235	42.0553305	24.3240705	130.4006195	-75.2421025	7.4202755	121.5144505
8.789227	1.454424	127.459503	-16.555347	15.744255	126.002838	44.055603	2.633276	131.877243	40.166492	45.696175	129.046967	42.1110475	24.1647255	130.462105	-75.2217415	7.3237845	121.543571
7.681243	1.06393	127.415977	-16.538916	15.656217	126.065811	44.079205	2.510568	131.8172	40.208393	45.599411	129.247528	42.143799	24.0549895	130.532364	-75.221631	7.2574445	121.599258
6.600359	0.087157	127.121307	-16.535128	15.592329	126.182983	44.074574	2.412172	131.652298	40.23307	45.514656	129.463242	42.153822	23.963414	130.55777	-75.224078	7.221244	121.808196
5.688367	-0.44421	126.988235	-16.546236	15.593426	126.249969	44.065434	2.362142	131.54097	40.241226	45.458149	129.536804	42.15333	23.9101455	130.538887	-75.245802	7.2767065	121.961051
4.542308	-0.880277	126.94442	-16.544226	15.611725	126.320496	44.060822	2.328236	131.496201	40.258053	45.423672	129.555115	42.1594375	23.875954	130.525658	-75.2478895	7.347496	122.115334
3.782121	-1.601023	126.84436	-16.534275	15.639925	126.389244	44.077599	2.300372	131.496902	40.286209	45.390953	129.532318	42.181904	23.8456625	130.51461	-75.250454	7.4341875	122.263878
2.719765	-2.223082	126.980972	-16.524719	15.663128	126.482307	44.10265	2.268219	131.521667	40.295647	45.349693	129.456955	42.1991485	23.808956	130.489311	-75.2485865	7.5173	122.475303
1.677923	-2.824151	127.139915	-16.53511	15.661716	126.62014	44.10817	2.239937	131.586121	40.286144	45.312344	129.328796	42.197157	23.7761405	130.4574585	-75.267377	7.5472915	122.7828215
0.619228	-3.443056	127.357956	-16.535646	15.636279	126.797142	44.132729	2.212193	131.678757	40.258053	45.273045	129.17305	42.195391	23.742619	130.4259035	-75.266683	7.529939	123.1683805
-1.055398	-4.375118	127.805099	-16.526731	15.540028	127.089272	44.17683	2.141904	131.863907	40.228428	45.150742	129.031082	42.202629	23.646323	130.4474945	-75.256091	7.433733	123.7310495
-2.177759	-4.95642	128.079102	-16.544086	15.445772	127.295563	44.195084	2.079568	132.011276	40.213406	45.043228	128.950958	42.204245	23.561398	130.481117	-75.292417	7.330146	124.110009
-3.311783	-5.550601	128.290207	-16.569645	15.333186	127.474297	44.194008	2.009077	132.111649	40.196537	44.960312	128.891052	42.1952725	23.4846945	130.5013505	-75.3345625	7.1816775	124.4472435
-4.440098	-6.09455	128.419907	-16.567066	15.203938	127.600029	44.167633	1.931708	132.161026	40.156425	44.884415	128.842621	42.162029	23.4080615	130.5018235	-75.296161	6.9998145	124.6982345
-5.674235	-6.614999	128.537796	-16.59523	15.106323	127.714729	44.154057	1.888465	132.159729	40.124546	44.845646	128.777374	42.1393015	23.3670555	130.4685515	-75.3297615	6.8455905	124.9609065
-6.812871	-7.109674	128.537308	-16.592136	15.039899	127.784904	44.147045	1.908812	132.15213	40.091438	44.862999	128.667969	42.1192415	23.3859055	130.4100495	-75.3035135	6.6938925	125.1597585
-8.022355	-7.578905	128.548233	-16.572449	14.998096	127.827812	44.155533	1.996975	132.09317	40.049805	44.929165	128.548187	42.102669	23.46307	130.3206785	-75.247567	6.533122	125.3349455
-9.782669	-8.24483	128.701431	-16.499142	14.991336	127.864243	44.223743	2.218831	132.025055	40.010822	45.079651	128.357697	42.1172825	23.649241	130.191376	-75.1155665	6.333431	125.53711
-10.920284	-8.651447	128.842102	-16.442465	15.01454	127.90818	44.301285	2.367164	132.040863	40.007175	45.184097	128.233749	42.15423	23.7756305	130.137306	-75.03916	6.2534495	125.679054
-12.108928	-8.984762	128.971558	-16.371756	15.04951	127.945313	44.41687	2.498819	132.083664	40.003975	45.28381	128.097977	42.2104225	23.8913145	130.0908205	-74.9539345	6.2077055	125.7998055
-13.319133	-9.30584	129.215088	-16.314045	15.079557	127.972412	44.529465	2.633842	132.116425	40.001053	45.403664	127.945473	42.265259	24.018753	130.030949	-74.893349	6.140361	125.913875
-14.492723	-9.558825	129.384216	-16.277809	15.090285	127.992859	44.610806	2.744007	132.081329	39.978851	45.493111	127.770401	42.2948285	24.118559	129.925865	-74.8504465	6.062011	126.059853
-15.73291	-9.776106	129.47197	-16.248848	15.037184	128.012619	44.607143	2.770137	131.966675	39.934494	45.511715	127.631546	42.2708185	24.140926	129.7991105	-74.7685145	5.933442	126.2261275
-16.982382	-9.982563	129.545685	-16.255386	14.900567	128.064453	44.538403	2.675319	131.81572	39.923374	45.451077	127.544533	42.2308885	24.063198	129.6801265	-74.7416605	5.737936	126.4487795
-18.855797	-10.207	129.33139	-16.289429	14.585629	128.188065	44.431549	2.42166	131.605606	39.908985	45.287708	127.568649	42.170267	23.854684	129.5871275	-74.749125	5.316574	126.7890025
-20.123867	-10.311442	129.102631	-16.305759	14.355859	128.277954	44.3535	2.261867	131.395691	39.901657	45.201462	127.639938	42.1275785	23.7316645	129.5178145	-74.7390965	4.9800535	127.0380935
-21.41473	-10.390296	128.94838	-16.349972	14.162048	128.364166	44.272213	2.194009	131.161102	39.848747	45.173092	127.669434	42.06048	23.6835505	129.415268	-74.760424	4.6405455	127.313064
-22.661703	-10.375222	128.726471	-16.399847	14.007075	128.43013	44.176414	2.205519	130.832092	39.750885	45.197983	127.645409	41.9636495	23.701751	129.2387505	-74.7633435	4.312399	127.6215095
-23.921665	-10.372015	128.633514	-16.462023	13.910047	128.498917	44.067741	2.256871	130.503754	39.610939	45.218544	127.555344	41.83934	23.7377075	129.029549	-74.763386	4.0823865	127.968285
-25.230104	-10.30009	128.662567	-16.538879	13.857298	128.585587	43.946247	2.355363	130.262955	39.488487	45.271793	127.457939	41.717367	23.813578	128.860447	-74.795125	3.901018	128.310727
-26.489765	-10.218142	128.756638	-16.600822	13.837799	128.685028	43.849789	2.448291	130.184631	39.396099	45.33688	127.44883	41.622944	23.8925855	128.8167305	-74.824588	3.7830125	128.5533255
-28.333973	-10.067842	128.95047	-16.678623	13.833282	128.859192	43.861015	2.514586	130.284424	39.278515	45.410507	127.511681	41.569765	23.9625465	128.8980525	-74.927011	3.7040175	128.8203315
-29.597965	-9.917612	129.110199	-16.751213	13.812484	128.937073	43.833664	2.545314	130.328293	39.190514	45.44281	127.501129	41.512089	23.994062	128.914711	-75.014515	3.630906	128.959435
-30.813944	-9.786199	129.255341	-16.838684	13.761157	128.965851	43.760956	2.537553	130.218689	39.088928	45.444839	127.366104	41.424942	23.991196	128.7923965	-75.10231	3.531118	129.1393055
-31.991663	-9.6266	129.332993	-16.942129	13.677192	128.962265	43.656342	2.479969	129.974152	38.961357	45.399834	127.120377	41.3088495	23.9399015	128.5472645	-75.1931075	3.4144825	129.3772655
-33.170269	-9.451623	129.337769	-17.042652	13.56229	128.924881	43.511719	2.401423	129.650253	38.835423	45.300488	126.829971	41.173571	23.8509555	128.240112	-75.258875	3.2736245	129.60965
-34.40646	-9.258879	129.406601	-17.146412	13.429585	128.879852	43.409309	2.304672	129.249802	38.669041	45.202545	126.51825	41.039175	23.7536085	127.884026	-75.331999	3.1055615	129.875678
-35.499607	-9.03402	129.332855	-17.264954	13.313025	128.802994	43.293793	2.317994	128.725571	38.449249	45.163555	126.193321	40.871521	23.7407745	127.459446	-75.401429	2.8852755	130.146542
-37.192547	-8.767249	129.331482	-17.501883	13.192858	128.638153	42.887566	2.481663	127.899841	38.039951	45.211525	125.522484	40.4637585	23.846594	126.7111625	-75.4675245	2.539122	130.5651435
-38.253357	-8.4827	129.41983	-17.713598	13.173224	128.492981	42.597988	2.612097	127.306511	37.678249	45.290424	124.962845	40.1381185	23.9512605	126.134678	-75.5653145	2.3951875	130.851284
-39.370739	-8.183687	129.406204	-17.917759	13.168905	128.291351	41.953796	2.914209	126.837578	37.325077	45.345825	124.407661	39.6394365	24.130017	125.6226195	-75.4749545	2.207793	130.9600825
-40.359028	-7.83479	129.385803	-18.11735	13.165104	128.089539	41.647118	2.957465	126.339706	36.996536	45.372581	123.858246	39.321827	24.165023	125.098976	-75.556527	2.165185	131.080102
-41.289677	-7.494171	129.412369	-18.313211	13.164938	127.914978	41.435322	2.975475	125.912369	36.710613	45.386879	123.316536	39.0729675	24.181177	124.6144525	-75.6993895	2.148699	131.2155035
-42.204353	-7.132085	129.461456	-18.498928	13.173598	127.766464	41.236923	3.005831	125.549042	36.462029	45.383648	122.839722	38.849476	24.1947395	124.194382	-75.847332	2.1524565	131.338546
-43.092232	-6.727563	129.540115	-18.680193	13.16693	127.613068	41.048012	3.022783	125.179932	36.232101	45.381241	122.274063	38.6400565	24.202012	123.7269975	-76.0004425	2.131848	131.4991385
-44.269928	-6.058615	129.650803	-18.951614	13.120975	127.323242	40.706512	2.985549	124.568832	35.871532	45.280067	121.446846	38.289022	24.132808	123.007839	-76.19225	2.109142	131.638645
-44.960701	-5.60538	129.637344	-19.122297	13.04241	127.156761	40.515507	2.876483	124.205101	35.670879	45.171093	120.969101	38.093193	24.023788	122.587101	-76.337787	2.061032	131.726421
-45.570656	-5.109855	129.557495	-19.27005	12.914324	127.009392	40.347851	2.735711	123.879288	35.50967	45.048695	120.61248	37.9287605	23.892203	122.245884	-76.4688605	1.936445	131.7729
-46.156559	-4.607985	129.428024	-19.406351	12.775977	126.880661	40.182396	2.583866	123.597183	35.370502	44.922203	120.399902	37.776449	23.7530345	121.9985425	-76.589151	1.7989195	131.7627795
-46.689404	-3.997633	129.321381	-19.545231	12.638399	126.799454	40.021111	2.45953	123.377571	35.236259	44.824535	120.283066	37.628685	23.6420325	121.8303185	-76.719147	1.6347655	131.7685895
-46.982727	-3.193314	129.241486	-19.663637	12.517689	126.762131	39.904709	2.370785	123.202911	35.10955	44.75489	120.278656	37.5071295	23.5628375	121.7407835	-76.8344035	1.4725405	131.7834785
-47.396008	-2.584349	129.15802	-19.784594	12.449332	126.771667	39.818649	2.32553	123.076508	35.007	44.733894	120.385674	37.4128245	23.529712	121.731091	-76.9820125	1.368952	131.812243
-47.923885	-1.653348	129.019836	-19.919617	12.365679	126.790192	39.748756	2.307542	122.995117	34.899841	44.739933	120.600037	37.3242985	23.5237375	121.797577	-77.1635325	1.2076205	131.782807
-48.141659	-0.96163	128.848022	-19.992815	12.318757	126.784065	39.733307	2.290005	122.993324	34.838036	44.74929	120.779373	37.2856715	23.5196475	121.8863485	-77.2713015	1.1178665	131.6817815
-48.300026	-0.165828	128.676315	-20.064596	12.252224	126.76828	39.729412	2.243698	123.080704	34.814148	44.727985	121.017853	37.27178	23.4858415	122.0492785	-77.400972	1.0186065	131.4872815
-48.38274	0.649613	128.439636	-20.125019	12.184322	126.735626	39.754181	2.181592	123.316658	34.844002	44.692474	121.325172	37.2990915	23.437033	122.320915	-77.5491295	0.931611	131.150337
-48.443161	1.432723	128.096039	-20.180782	12.130444	126.69091	39.817123	2.069858	123.6717	34.913071	44.637032	121.741394	37.365097	23.353445	122.706547	-77.726661	0.907443000000001	130.675273
-48.457039	2.233727	127.720749	-20.255337	12.058876	126.644226	39.845146	1.950883	124.10318	34.980873	44.555603	122.221581	37.4130095	23.253243	123.1623805	-77.9236835	0.864509000000002	130.1260715
-48.435909	3.098776	127.365097	-20.332647	11.960287	126.594971	39.873749	1.809872	124.57267	35.020096	44.452942	122.669579	37.4469225	23.131407	123.6211245	-78.1122165	0.789166999999999	129.5688175
-48.308716	4.386368	126.975487	-20.441414	11.754872	126.567924	39.913822	1.524107	125.212601	35.034313	44.228912	123.31543	37.4740675	22.8765095	124.2640155	-78.3568955	0.6332345	128.8718325
-48.167973	5.199684	126.790855	-20.475164	11.583755	126.61306	39.932262	1.341843	125.631126	35.045776	44.061348	123.651627	37.489019	22.7015955	124.6413765	-78.439347	0.4659145	128.5847435
-48.031303	6.034426	126.786438	-20.473166	11.386486	126.740013	39.953312	1.124475	125.985313	35.081192	43.881435	123.989929	37.517252	22.502955	124.987621	-78.463584	0.270016999999999	128.492405
-47.835781	6.933795	126.850853	-20.425772	11.20934	126.900772	39.997314	0.919334	126.311684	35.141464	43.673862	124.296936	37.569389	22.296598	125.30431	-78.420933	0.122081999999999	128.497234
-47.645126	7.864997	126.995674	-20.359253	11.070706	127.08007	40.071678	0.74781	126.628075	35.250065	43.498493	124.544464	37.6608715	22.1231515	125.5862695	-78.3793775	0.0182604999999967	128.5738705
-47.388557	8.769112	127.027893	-20.255695	10.952978	127.23172	40.156898	0.587324	126.92392	35.375778	43.345608	124.80056	37.766338	21.966466	125.86224	-78.277728	-0.0605100000000007	128.6012
-47.166775	9.700295	127.054855	-20.130356	10.863029	127.338257	40.279518	0.459066	127.20536	35.500835	43.211411	125.063454	37.8901765	21.8352385	126.134407	-78.1508885	-0.109180500000001	128.542107
-46.793663	11.167682	127.031876	-19.95443	10.755479	127.451195	40.734928	0.135649	127.512344	35.713215	43.057705	125.44339	38.2240715	21.596677	126.477867	-78.1329315	-0.085719000000001	128.424523
-46.53347	12.168295	126.959785	-19.857203	10.688708	127.51918	40.849632	0.037378	127.788567	35.85051	42.95734	125.688408	38.350071	21.497359	126.7384875	-78.064477	-0.119942999999999	128.2998725
-46.298016	13.188052	126.902046	-19.784006	10.632758	127.578484	40.945652	-0.035398	128.034103	35.95195	42.891373	125.912643	38.448801	21.4279875	126.973373	-78.016813	-0.162471499999999	128.183595
-46.094669	14.190168	126.898125	-19.709017	10.571761	127.639877	41.01149	-0.071519	128.186981	36.028488	42.843063	126.096977	38.519989	21.385772	127.141979	-77.938023	-0.242249999999999	128.137775
-45.864723	15.258145	126.916969	-19.652456	10.522746	127.686455	41.07811	-0.096786	128.241577	36.083942	42.812843	126.20311	38.581026	21.3580285	127.2223435	-77.885938	-0.3125365	128.1505665
-45.653938	16.339674	126.989578	-19.59506	10.488784	127.713417	41.154884	-0.09894	128.167389	36.434772	42.700653	126.148483	38.794828	21.3008565	127.157936	-77.984948	-0.3232885	128.268898
-45.419415	17.406818	126.983437	-19.544907	10.462453	127.708748	41.206264	-0.057827	127.978836	36.46846	42.71241	126.15509	38.837362	21.3272915	127.066963	-77.927176	-0.402385499999998	128.350533
-45.146751	19.063648	127.129768	-19.490013	10.438218	127.655518	41.211929	0.015153	127.538788	36.467403	42.763626	126.062286	38.839666	21.3893895	126.800537	-77.819692	-0.512953499999998	128.510499
-44.961937	20.184254	127.362152	-19.474045	10.428793	127.644684	40.865913	0.247248	127.291527	36.428616	42.802814	125.985786	38.6472645	21.525031	126.6386565	-77.5953545	-0.667444999999997	128.6507115
-44.720024	21.271101	127.567963	-19.452782	10.424877	127.659485	40.822124	0.320104	126.921524	36.374844	42.861603	125.907326	38.598484	21.5908535	126.414425	-77.504048	-0.741099500000001	128.904545
-44.539879	22.366224	127.912369	-19.42823	10.428136	127.72831	40.787697	0.421455	126.502739	36.320911	42.963417	125.83667	38.554304	21.692436	126.1697045	-77.410764	-0.836164	129.2869155
-44.284355	23.460985	128.285843	-19.406418	10.456673	127.803848	40.768513	0.544242	126.028801	36.245464	43.077965	125.807953	38.5069885	21.8111035	125.918377	-77.3198245	-0.897757499999997	129.689319
-44.034203	24.557556	128.782791	-19.363033	10.520257	127.918091	40.741081	0.692667	125.624023	35.8615	43.336292	125.89151	38.3012905	22.0144795	125.7577665	-77.0273565	-0.973965499999998	130.0784155
-43.746323	25.627241	129.289948	-19.329504	10.54001	128.070389	40.750252	0.872246	125.281418	35.845276	43.50415	125.827911	38.297764	22.188198	125.5546645	-76.956772	-1.108178	130.5861135
-43.258495	27.20348	129.956512	-19.204798	10.690691	128.269821	40.817204	1.167469	124.7388	35.868267	43.735378	125.771523	38.3427355	22.4514235	125.2551615	-76.7523315	-1.0700415	131.2844805
-42.818989	28.229443	130.267883	-19.07436	10.833745	128.330582	40.858257	1.31287	124.441895	35.916515	43.863262	125.661781	38.387386	22.588066	125.051838	-76.536106	-0.920575999999997	131.609326
-42.36581	29.222578	130.519562	-18.914619	10.945296	128.383942	40.952168	1.405128	124.231384	36.006615	43.947918	125.524139	38.4793915	22.676523	124.8777615	-76.3086295	-0.785930999999998	131.8901225
-41.839966	30.151817	130.602097	-18.738377	11.002488	128.416901	41.130135	1.440062	124.120834	36.167389	43.9781	125.4645	38.648762	22.709081	124.792667	-76.125516	-0.704104999999998	132.041135
-41.308315	31.070782	130.616135	-18.556919	11.027525	128.423615	41.354462	1.440376	124.138245	36.37471	43.974998	125.444435	38.864586	22.707687	124.79134	-75.978424	-0.652636999999999	132.05589
-40.68224	31.954258	130.536026	-18.363861	11.035955	128.435867	41.585545	1.411017	124.182739	36.586197	43.955193	125.4487	39.085871	22.683105	124.8157195	-75.813593	-0.611195000000002	132.0560145
-40.020649	32.78056	130.513519	-18.207796	10.99666	128.423279	41.761456	1.356711	124.1838	36.767181	43.905388	125.483109	39.2643185	22.6310495	124.8334545	-75.6799105	-0.637729499999999	132.0131035
-38.927502	33.912106	130.631851	-17.986372	10.860193	128.449387	41.970646	1.244701	124.131859	36.987087	43.810829	125.530533	39.4788665	22.527765	124.831196	-75.4516105	-0.807378999999997	132.067578
-38.217701	34.674152	130.816147	-17.856077	10.779346	128.472809	42.103859	1.2028	124.057281	37.109287	43.760185	125.635399	39.606573	22.4814925	124.84634	-75.318727	-0.922800500000001	132.099278
-37.310837	35.34132	131.011688	-17.760687	10.727094	128.596252	42.245522	1.208216	123.922966	37.228867	43.7439	125.791641	39.7371945	22.476058	124.8573035	-75.2585685	-1.02187	132.3352005
-36.439533	36.012398	131.315369	-17.623264	10.660251	128.586243	42.362278	1.260166	123.787178	37.301506	43.770641	125.924194	39.831892	22.5154035	124.855686	-75.07842	-1.1949015	132.3168
-35.487862	36.621876	131.559433	-17.521488	10.675107	128.624573	42.462921	1.354741	123.609886	37.365757	43.829071	126.036522	39.914339	22.591906	124.823204	-74.957315	-1.241692	132.425942
-34.5107	37.249382	131.795532	-17.379498	10.716896	128.62471	42.566826	1.45968	123.425652	37.458313	43.901798	126.159653	40.0125695	22.680739	124.7926525	-74.7715655	-1.246947	132.4567675
-33.347286	37.777813	131.900909	-17.249689	10.711294	128.632294	42.720814	1.541398	123.342583	37.574551	43.986736	126.281235	40.1476825	22.764067	124.811909	-74.6470605	-1.341479	132.452679
-31.611942	38.500374	132.050415	-16.982147	10.768034	128.620621	42.997051	1.653443	123.279556	37.821266	44.08213	126.462685	40.4091585	22.8677865	124.8711205	-74.3734525	-1.3317185	132.3701215
-30.377066	38.956329	132.055496	-16.789976	10.808156	128.695221	43.19207	1.696975	123.274361	37.99152	44.137428	126.529549	40.591795	22.9172015	124.901955	-74.171747	-1.3008895	132.488487
-29.050737	39.360298	131.938736	-16.61101	10.870339	128.674667	43.412304	1.740129	123.365318	38.14986	44.198914	126.560471	40.781082	22.9695215	124.9628945	-74.003102	-1.2288435	132.3864395
-27.638214	39.666149	131.841644	-16.420408	10.902552	128.686493	43.692924	1.774525	123.527145	38.330677	44.251003	126.683441	41.0118005	23.012764	125.105293	-73.8526165	-1.20766	132.267693
-26.197493	39.934357	131.715973	-16.229443	10.925245	128.64093	44.021034	1.812317	123.809196	38.54435	44.295933	126.91864	41.282692	23.054125	125.363918	-73.741578	-1.203635	131.917942
-24.67564	40.163383	131.6073	-16.012869	10.980188	128.802795	44.37146	1.794497	124.241348	38.774933	44.336338	127.242805	41.5731965	23.0654175	125.7420765	-73.5989345	-1.1050415	131.8635135
-23.041018	40.275898	131.527466	-15.749847	11.028791	128.913437	44.745541	1.728717	124.917313	39.06451	44.349815	127.72361	41.9050255	23.039266	126.3204615	-73.4047195	-0.981684000000001	131.5064125
-20.552145	40.370403	131.759064	-15.413718	10.965224	129.245667	45.553074	1.486048	126.354309	39.686424	44.354061	128.901611	42.619749	22.9200545	127.62796	-73.447185	-0.989606500000001	130.863374
-18.813364	40.384068	131.974091	-15.144025	11.002564	129.627472	46.448059	1.183797	127.382507	40.126984	44.379059	129.825165	43.2875215	22.781428	128.603836	-73.5755715	-0.776299999999999	130.651108
-17.054821	40.303638	132.260162	-14.87699	11.082952	130.013931	46.994556	1.09722	128.590515	40.849911	44.331085	130.672318	43.9222335	22.7141525	129.6314165	-73.6762135	-0.5482485	130.3964455
-15.25871	40.202976	132.542496	-14.613973	11.157558	130.421967	47.496914	1.039348	129.764908	41.268871	44.405792	131.645432	44.3828925	22.72257	130.70517	-73.6108385	-0.407453999999998	130.138764
-13.453582	40.081875	132.783157	-14.333621	11.217624	130.792786	47.990158	0.963789	130.94577	41.695515	44.464638	132.535248	44.8428365	22.7142135	131.740509	-73.5100785	-0.278965499999998	129.845063
-11.675515	39.87373	133.068512	-14.084596	11.287025	131.117325	48.426807	0.878287	132.085556	42.077389	44.50639	133.33107	45.252098	22.6923385	132.708313	-73.42129	-0.118288500000002	129.526337
-9.88749	39.639988	133.335968	-13.891271	11.383752	131.419464	48.77631	0.846848	133.095123	42.388336	44.551891	134.017746	45.582323	22.6993695	133.5564345	-73.364865	0.0681344999999993	129.2824935
-7.359287	39.179501	133.655304	-13.648492	11.521128	131.798935	49.276268	0.879576	134.350616	42.747765	44.656528	134.831161	46.0120165	22.768052	134.5908885	-73.3090005	0.274203999999997	129.0069815
-5.727899	38.831551	133.91304	-13.505764	11.601892	131.979034	49.536762	0.926608	134.960037	42.938046	44.722881	135.251648	46.237404	22.8247445	135.1058425	-73.248932	0.379039499999998	128.8522255
-4.146286	38.465206	134.111069	-13.373319	11.685079	132.103806	49.767296	0.994032	135.457809	43.132473	44.792599	135.567337	46.4498845	22.8933155	135.512573	-73.1965225	0.4768425	128.695039
-2.587242	38.0154	134.347076	-13.234975	11.768485	132.14476	50.011856	1.059263	135.792221	43.343056	44.862156	135.802444	46.677456	22.9607095	135.7973325	-73.147406	0.5762605	128.4921875
-1.074775	37.584167	134.494843	-13.095389	11.860891	132.087372	50.21003	1.130479	135.977402	43.520252	44.92881	135.983002	46.865141	23.0296445	135.980202	-73.055919	0.692137500000001	128.194542
0.321981	37.148922	134.540253	-12.962763	11.959112	131.944687	50.36866	1.220237	136.025009	43.660072	44.988853	136.118118	47.014366	23.104545	136.0715635	-72.939892	0.813679	127.8178105
1.709982	36.621002	134.593719	-12.884247	12.087633	131.758636	50.461514	1.328872	135.989197	43.767326	45.047359	136.212509	47.11442	23.1881155	136.100853	-72.882914	0.987150500000002	127.416419
3.656116	35.829266	134.703476	-12.77197	12.289433	131.439545	50.516148	1.577841	135.937088	43.887428	45.207016	136.392532	47.201788	23.3924285	136.16481	-72.745728	1.1864375	126.71428
4.783342	35.231873	134.790817	-12.677899	12.447267	131.248016	50.580078	1.762133	135.912857	43.963207	45.349007	136.585953	47.2716425	23.55557	136.249405	-72.6274405	1.338964	126.246627
5.881952	34.602242	134.888947	-12.590647	12.604904	131.112381	50.644989	1.961094	135.901779	44.005325	45.514004	136.75354	47.325157	23.737549	136.3276595	-72.506451	1.472259	125.8971025
7.010173	33.951248	134.910599	-12.511897	12.78847	131.025848	50.719326	2.158771	135.912949	44.022327	45.674194	136.839172	47.3708265	23.9164825	136.3760605	-72.3946205	1.6604575	125.6756355
7.927818	33.234703	134.885757	-12.454383	12.989597	130.987564	50.759335	2.391297	135.919449	44.042744	45.84354	136.813873	47.4010395	24.1174185	136.366661	-72.3098055	1.8617755	125.608467
8.888939	32.44376	134.755524	-12.37392	13.162483	130.927322	50.819351	2.612818	135.923584	44.071159	46.026077	136.745529	47.445255	24.3194475	136.3345565	-72.193095	2.0055185	125.5200875
9.75273	31.660233	134.672714	-12.302401	13.306183	130.846909	50.894554	2.792735	135.937653	44.102917	46.165947	136.608871	47.4987355	24.479341	136.273262	-72.1035375	2.133025	125.420556
10.985164	30.28994	134.282059	-12.205686	13.458441	130.695084	50.96851	3.030346	135.987808	44.139198	46.335186	136.322144	47.553854	24.682766	136.154976	-71.965226	2.234116	125.235192
11.768469	29.294638	133.974731	-12.143368	13.536908	130.557358	51.015808	3.141839	136.040253	44.184666	46.449734	136.095428	47.600237	24.7957865	136.0678405	-71.886973	2.2780295	125.0468755
12.450792	28.305561	133.765045	-12.074975	13.602056	130.395203	51.080799	3.247935	136.069244	44.216217	46.539108	135.8479	47.648508	24.8935215	135.958572	-71.798458	2.3105905	124.831834
13.142172	27.207825	133.413177	-11.993683	13.673825	130.212921	51.153076	3.344449	136.118088	44.26757	46.625092	135.589996	47.710323	24.9847705	135.854042	-71.697689	2.3628795	124.5718
13.70136	26.078505	133.173889	-11.911697	13.727021	130.01857	51.231392	3.442909	136.1371	44.340893	46.705757	135.34407	47.7861425	25.074333	135.740585	-71.6095365	2.379709	124.296555
14.221309	24.990721	132.914047	-11.82541	13.809286	129.794922	51.290596	3.534395	136.157745	44.434166	46.801777	135.06163	47.862381	25.168086	135.6096875	-71.513201	2.450486	123.9801565
14.799968	23.821678	132.575211	-11.752343	13.88713	129.581909	51.347481	3.657883	136.138336	44.507626	46.898998	134.759277	47.9275535	25.2784405	135.4488065	-71.4322395	2.4958195	123.7150115
15.292306	22.024014	132.258881	-11.688503	14.036943	129.313843	51.389515	3.889056	136.019119	44.529816	47.081799	134.31636	47.9596655	25.4854275	135.1677395	-71.3366715	2.5884585	123.4599465
