# Supplementary material for: How to jointly control a ball trajectory on a moving board: Methodological insights into Motor Learning and Rehabilitation
Source: PLoS One. 2025 Oct 15;20(10):e0334588. doi: 10.1371/journal.pone.0334588 (PMC12527165; doi:10.1371/journal.pone.0334588)
Supplement: S2 Data — (ZIP) [file pone.0334588.s002.zip › D11_013.csv]

Ball_X	Ball_Y	Ball_Z	BoardCentre_X	BoardCentre_Y	BoardCentre_Z	P1LeftHand_X	P1LeftHand_Y	P1LeftHand_Z	P1RightHand_X	P1RightHand_Y	P1RightHand_Z	P1MidHands_X	P1MidHands_Y	P1MidHands_Z	P2MidHands_X	P2MidHands_Y	P2MidHands_Z
-8.275841	28.50868	117.463661	-22.858568	18.501801	118.81076	37.906769	8.454812	118.050835	32.511036	46.541569	117.442665	35.2089025	27.4981905	117.74675	-80.9260385	9.5054115	119.87477
-8.316837	28.713444	117.411736	-22.899874	18.470381	118.772018	37.867268	8.495918	117.978081	32.422737	46.56358	117.359161	35.1450025	27.529749	117.668621	-80.9447505	9.411013	119.875415
-8.348563	28.958065	117.372826	-22.959024	18.455725	118.729042	37.808685	8.539679	117.902901	32.350227	46.603783	117.313431	35.079456	27.571731	117.608166	-80.997504	9.339719	119.849918
-8.370638	29.223724	117.31604	-23.026972	18.478817	118.659172	37.735386	8.586858	117.765167	32.272823	46.640892	117.299805	35.0041045	27.613875	117.532486	-81.0580485	9.343759	119.785858
-8.407969	29.51766	117.226318	-23.097544	18.492935	118.550728	37.638767	8.637646	117.546906	32.190662	46.684906	117.248444	34.9147145	27.661276	117.397675	-81.1098025	9.324594	119.703781
-8.481111	29.816801	117.116127	-23.187763	18.51816	118.401192	37.487137	8.714425	117.234436	32.084438	46.738987	117.165268	34.7857875	27.726706	117.199852	-81.1613135	9.309614	119.602532
-8.610098	30.282215	116.887939	-23.349606	18.608994	118.096985	37.237148	8.862381	116.643036	31.902107	46.861549	116.987396	34.5696275	27.861965	116.815216	-81.2688395	9.356023	119.378754
-8.660139	30.612999	116.725502	-23.437893	18.684727	117.86039	37.083351	9.001664	116.26178	31.789392	47.004738	116.876457	34.4363715	28.003201	116.5691185	-81.3121575	9.366253	119.1516615
-8.698113	30.950747	116.614258	-23.498308	18.804909	117.625221	36.968628	9.174574	115.957603	31.701231	47.159077	116.894684	34.3349295	28.1668255	116.4261435	-81.3315455	9.4429925	118.8242985
-8.71382	31.268955	116.558815	-23.556215	18.946909	117.438927	36.908195	9.37624	115.784958	31.660286	47.347797	116.995468	34.2842405	28.3620185	116.390213	-81.3966705	9.53179950000001	118.487641
-8.72662	31.606573	116.580605	-23.587095	19.103067	117.33992	36.875168	9.607374	115.713951	31.63176	47.563148	117.156921	34.253464	28.585261	116.435436	-81.427654	9.620873	118.244404
-8.747042	31.94133	116.644653	-23.631325	19.273926	117.323097	36.862728	9.838419	115.67836	31.578142	47.78587	117.299866	34.220435	28.8121445	116.489113	-81.483085	9.7357075	118.157081
-8.741147	32.261604	116.741119	-23.653107	19.425993	117.395355	36.844273	10.060105	115.667641	31.502741	48.001801	117.366585	34.173507	29.030953	116.517113	-81.479721	9.821033	118.273597
-8.787817	32.744415	116.916992	-23.706362	19.593168	117.57402	36.792377	10.333655	115.637398	31.376244	48.259335	117.366585	34.0843105	29.296495	116.5019915	-81.4970345	9.889841	118.6460485
-8.787244	33.034912	116.983269	-23.743717	19.651619	117.697861	36.767143	10.452	115.607986	31.279114	48.372105	117.295326	34.0231285	29.4120525	116.451656	-81.5105625	9.8911855	118.944066
-8.624381	33.251846	116.91114	-23.774679	19.659863	117.758499	36.745914	10.520722	115.54406	31.197315	48.434723	117.156128	33.9716145	29.4777225	116.350094	-81.5209725	9.8420035	119.166904
-8.603363	33.503315	116.832901	-23.807564	19.620163	117.742386	36.7006	10.549043	115.416077	31.084797	48.452267	116.939758	33.8926985	29.500655	116.1779175	-81.5078265	9.739671	119.3068545
-8.470498	33.73621	116.653183	-23.847975	19.5457	117.63501	36.646286	10.554729	115.228416	30.988556	48.443295	116.68885	33.817421	29.499012	115.958633	-81.513371	9.592388	119.311387
-8.362049	33.991428	116.430191	-23.880535	19.463757	117.479477	36.578396	10.561996	114.966377	30.86429	48.432522	116.384888	33.721343	29.497259	115.6756325	-81.482413	9.430255	119.2833215
-8.277227	34.27718	116.193512	-23.897713	19.428385	117.292557	36.516918	10.579204	114.690445	30.773792	48.43362	116.115166	33.645355	29.506412	115.4028055	-81.440781	9.350358	119.1823085
-8.024997	34.728149	115.931442	-23.901829	19.494034	117.052124	36.435104	10.689692	114.383316	30.716955	48.53447	115.834473	33.5760295	29.612081	115.1088945	-81.3796875	9.375987	118.9953535
-7.842705	35.03616	115.893044	-23.888514	19.587105	116.975929	36.457417	10.826242	114.29155	30.768112	48.665783	115.852211	33.6127645	29.7460125	115.0718805	-81.3897925	9.4281975	118.8799775
-7.650473	35.334373	115.974617	-23.843307	19.700573	116.967598	36.510254	11.008384	114.254906	30.814556	48.853161	116.038559	33.662405	29.9307725	115.1467325	-81.349019	9.4703735	118.7884635
-7.447967	35.605682	116.157021	-23.81679	19.808025	117.006493	36.580811	11.211107	114.247871	30.883593	49.073277	116.3591	33.732202	30.142192	115.3034855	-81.365782	9.473858	118.7095005
-7.223189	35.853355	116.403473	-23.788305	19.916189	117.064598	36.633816	11.409381	114.304482	30.938185	49.273006	116.777382	33.7860005	30.3411935	115.540932	-81.3626105	9.4911845	118.588264
-6.990109	36.091099	116.693184	-23.78067	20.041189	117.120567	36.709415	11.573174	114.441788	31.020826	49.459652	117.280472	33.8651205	30.516413	115.86113	-81.4264605	9.565965	118.380004
-6.732698	36.298798	117.002174	-23.748192	20.168934	117.144844	36.796646	11.736493	114.675537	31.150335	49.659748	117.832504	33.9734905	30.6981205	116.2540205	-81.4698745	9.6397475	118.0356675
-6.338092	36.603386	117.398071	-23.753212	20.436985	117.12767	36.944206	11.984718	114.97747	31.335371	49.943645	118.582138	34.1397885	30.9641815	116.779804	-81.6462125	9.9097885	117.475536
-6.028726	36.78952	117.534386	-23.712292	20.635319	117.047646	37.013874	12.172794	115.107048	31.434425	50.121246	118.91996	34.2241495	31.14702	117.013504	-81.6487335	10.123618	117.081788
-5.679782	36.942818	117.585205	-23.701925	20.848804	116.926369	37.091812	12.35391	115.142059	31.504335	50.317253	119.123016	34.2980735	31.3355815	117.1325375	-81.7019235	10.3620265	116.7202005
-5.283002	37.057755	117.576805	-23.681591	21.041327	116.772697	37.134167	12.527948	115.065681	31.584543	50.489403	119.2276	34.359355	31.5086755	117.1466405	-81.722537	10.5739785	116.3987535
-4.842391	37.095051	117.484726	-23.654167	21.221962	116.596878	37.167065	12.678864	114.93261	31.655762	50.609459	119.258675	34.4114135	31.6441615	117.0956425	-81.7197475	10.7997625	116.0981135
-4.357034	37.030594	117.36554	-23.585598	21.372818	116.431557	37.214622	12.789795	114.794456	31.72377	50.721485	119.206131	34.469196	31.75564	117.0002935	-81.640392	10.989996	115.8628205
-3.818546	36.889668	117.244133	-23.525734	21.489807	116.299332	37.264977	12.898498	114.650276	31.811083	50.806385	119.177834	34.53803	31.8524415	116.914055	-81.589498	11.1271725	115.684609
-3.057537	36.589447	117.182228	-23.393135	21.64275	116.180252	37.422241	13.025872	114.554062	31.959173	50.935085	119.176498	34.690707	31.9804785	116.86528	-81.476977	11.3050215	115.495224
-2.515245	36.276203	117.125511	-23.282919	21.716631	116.151443	37.543072	13.088073	114.565147	32.066216	50.998795	119.248199	34.804644	32.043434	116.906673	-81.370482	11.389828	115.396213
-1.987442	35.925396	117.11911	-23.174835	21.769653	116.147972	37.666744	13.11516	114.63456	32.168892	51.028694	119.326233	34.917818	32.071927	116.9803965	-81.267488	11.467379	115.3155475
-1.399773	35.509415	117.122292	-23.103724	21.783493	116.183182	37.785358	13.133593	114.774467	32.262482	51.060867	119.39579	35.02392	32.09723	117.0851285	-81.231368	11.469756	115.2812355
-0.753579	35.022186	117.093971	-23.025753	21.817173	116.253937	37.890556	13.133325	114.978256	32.326885	51.07608	119.495949	35.1087205	32.1047025	117.2371025	-81.1602265	11.5296435	115.2707715
-0.071068	34.389271	117.13179	-22.917995	21.821381	116.359642	38.039055	13.120021	115.298569	32.416618	51.089405	119.613327	35.2278365	32.104713	117.455948	-81.0638265	11.538049	115.263336
0.597805	33.748562	117.217278	-22.821659	21.825958	116.476189	38.235523	13.078284	115.746605	32.516262	51.098633	119.75058	35.3758925	32.0884585	117.7485925	-81.0192105	11.5634575	115.2037855
1.634604	32.676968	117.301369	-22.607281	21.796293	116.575897	38.561813	13.009	116.597687	32.690479	51.071823	120.017555	35.626146	32.0404115	118.307621	-80.840708	11.5521745	114.844173
2.373984	31.902382	117.365181	-22.465117	21.731697	116.574707	38.795135	12.900808	117.262962	32.823856	51.042419	120.164154	35.8094955	31.9716135	118.713558	-80.7397295	11.4917805	114.435856
3.115628	31.028048	117.413399	-22.30411	21.62941	116.525093	39.017578	12.752528	117.949379	32.962063	50.936462	120.36824	35.9898205	31.844495	119.1588095	-80.5980405	11.414325	113.8913765
3.870419	30.135944	117.522934	-22.101841	21.521751	116.476906	39.264824	12.563674	118.718513	33.164433	50.798477	120.676598	36.2146285	31.6810755	119.6975555	-80.4183105	11.3624265	113.2562565
4.574003	29.236332	117.83503	-21.827579	21.355856	116.54216	39.545017	12.348374	119.619644	33.486458	50.656586	121.069214	36.5157375	31.50248	120.344429	-80.1708955	11.209232	112.739891
5.269042	28.335476	118.277023	-21.485844	21.185438	116.72834	39.873749	12.130099	120.598518	34.204159	50.368946	121.502579	37.038954	31.2495225	121.0505485	-80.010642	11.1213535	112.4061315
5.978214	27.402735	118.875793	-21.076363	21.016327	117.072723	40.262455	11.960391	121.618858	34.646893	50.198467	122.116486	37.454674	31.079429	121.867672	-79.6074	10.953225	112.277774
7.026082	25.995054	119.798325	-20.355661	20.804146	117.763924	40.907494	11.783847	123.129951	35.051765	50.143929	123.302162	37.9796295	30.963888	123.2160565	-78.6909515	10.644404	112.3117915
7.65022	25.013247	120.494888	-19.890858	20.699492	118.265915	41.383129	11.643282	124.07386	35.549313	50.065399	123.946274	38.466221	30.8543405	124.010067	-78.247937	10.5446435	112.521763
8.19579	24.130573	121.097794	-19.469992	20.603231	118.751617	41.844387	11.476703	124.867966	36.052052	49.982224	124.432625	38.9482195	30.7294635	124.6502955	-77.8882035	10.4769985	112.8529385
8.705621	23.241982	121.630684	-19.115225	20.51429	119.17659	42.228622	11.317681	125.537682	36.829823	49.778431	124.658356	39.5292225	30.548056	125.098019	-77.7596725	10.480524	113.255161
9.168248	22.348299	122.048523	-18.83371	20.467051	119.55867	42.885841	11.049117	125.910248	36.856773	49.829586	124.964348	39.871307	30.4393515	125.437298	-77.538727	10.4947505	113.680042
9.540181	21.538029	122.373154	-18.828278	20.562504	119.991089	43.16452	11.004214	126.280594	37.135292	49.814205	125.033188	40.149906	30.4092095	125.656891	-77.806462	10.7157985	114.325287
9.856035	20.653908	122.672523	-18.65378	20.555731	120.217133	43.377911	11.007014	126.591576	37.326969	49.842026	125.009987	40.35244	30.42452	125.8007815	-77.66	10.686942	114.6334845
10.118643	19.560875	123.023117	-18.509388	20.560099	120.504829	43.592861	11.057186	126.89209	37.503605	49.888256	125.043976	40.548233	30.472721	125.968033	-77.567009	10.647477	115.041625
10.250176	18.869164	123.243462	-18.450569	20.518547	120.655479	43.695004	11.027548	127.057098	37.573929	49.873302	125.120033	40.6344665	30.450425	126.0885655	-77.5356045	10.586669	115.2223925
10.308945	18.146673	123.427116	-18.428976	20.45059	120.826736	43.740227	10.96719	127.200829	37.637173	49.824806	125.253418	40.6887	30.395998	126.2271235	-77.546652	10.505182	115.4263485
10.317068	17.496391	123.527206	-18.411673	20.354383	120.98658	43.779285	10.844235	127.29467	37.693199	49.744171	125.449249	40.736242	30.294203	126.3719595	-77.559588	10.414563	115.6012005
10.25369	16.845144	123.674133	-18.417873	20.250128	121.154114	43.766315	10.684278	127.381363	37.739674	49.604225	125.597343	40.7529945	30.1442515	126.489353	-77.5887405	10.3560045	115.818875
10.118217	16.155785	123.820923	-18.445171	20.16748	121.342171	43.749802	10.544213	127.443253	37.783401	49.47789	125.71312	40.7666015	30.0110515	126.5781865	-77.6569435	10.3239085	116.1061555
9.916672	15.565843	123.975563	-18.484934	20.115269	121.522102	43.711967	10.436799	127.535889	37.782619	49.375038	125.791023	40.747293	29.9059185	126.663456	-77.717161	10.3246195	116.380748
9.568338	14.805367	124.187866	-18.559687	20.10495	121.748878	43.69249	10.387211	127.708832	37.74276	49.328533	125.84449	40.717625	29.857872	126.776661	-77.836999	10.352028	116.721095
9.24973	14.357443	124.319351	-18.622868	20.104078	121.85141	43.673958	10.367801	127.834167	37.687637	49.300934	125.809502	40.6807975	29.8343675	126.8218345	-77.9265335	10.3737885	116.8809855
8.903908	13.851087	124.358383	-18.68721	20.070917	121.895111	43.627281	10.302604	127.893494	37.61969	49.235542	125.756668	40.6234855	29.769073	126.825081	-77.9979055	10.372761	116.965141
8.456079	13.350758	124.312332	-18.751699	19.970461	121.903542	43.583286	10.191904	127.848419	37.570648	49.10915	125.669586	40.576967	29.650527	126.7590025	-78.080365	10.290395	117.0480815
7.94492	12.87211	124.195007	-18.533842	19.668276	121.735397	43.501114	10.013855	127.720436	37.534088	48.915176	125.629913	40.517601	29.4645155	126.6751745	-77.585285	9.8720365	116.7956195
7.390375	12.424072	124.08564	-18.827509	19.594917	121.85733	43.407566	9.770135	127.566063	37.544319	48.67944	125.676003	40.4759425	29.2247875	126.621033	-78.1309605	9.9650465	117.093627
6.793307	11.984936	123.914085	-18.871426	19.399475	121.831871	43.311958	9.510437	127.382027	37.558071	48.435547	125.741913	40.4350145	28.972992	126.56197	-78.1778665	9.825958	117.101772
5.838017	11.37921	123.551094	-18.720064	19.071051	121.68354	43.105801	9.214189	127.003357	37.558643	48.148491	125.921211	40.332222	28.68134	126.462284	-77.77235	9.460762	116.904796
5.130987	11.000817	123.356232	-18.824699	19.036917	121.768608	42.962299	9.148418	126.724991	37.521656	48.043808	126.103935	40.2419775	28.596113	126.414463	-77.8913755	9.477721	117.122753
4.357728	10.617561	123.16539	-18.930922	19.077087	121.909508	42.815651	9.141926	126.449539	37.460594	48.02713	126.363739	40.1381225	28.584528	126.406639	-77.9999665	9.569646	117.412377
3.518227	10.252869	123.040009	-19.043549	19.160603	122.099937	42.688988	9.182595	126.188957	37.399815	48.021729	126.652084	40.0444015	28.602162	126.4205205	-78.1314995	9.719044	117.7793535
2.67124	9.851362	122.956894	-19.161211	19.253571	122.324715	42.55909	9.252439	125.883011	37.650589	47.9245	126.820267	40.1048395	28.5884695	126.351639	-78.4272615	9.9186725	118.297791
1.794031	9.423594	122.768105	-19.279922	19.351171	122.537544	42.106647	9.502593	125.728539	37.165977	48.071651	127.156044	39.636312	28.787122	126.4422915	-78.196156	9.91522	118.6327965
0.908708	8.931728	122.616661	-19.389408	19.443401	122.703972	41.982441	9.571377	125.441551	37.10178	48.10149	127.278259	39.5421105	28.8364335	126.359905	-78.3209265	10.0503685	119.048039
-0.478792	8.06626	122.329689	-19.506399	19.568039	122.798882	41.863121	9.670446	125.131966	36.980045	48.134754	127.301773	39.421583	28.9026	126.2168695	-78.434381	10.233478	119.3808945
-1.370873	7.373693	122.221268	-19.531612	19.61874	122.783348	41.853542	9.731247	125.064026	36.917091	48.181446	127.224052	39.3853165	28.9563465	126.144039	-78.4485405	10.2811335	119.422657
-2.258608	6.629563	122.08989	-19.533518	19.644154	122.705032	41.896088	9.794954	125.075569	36.843372	48.239254	127.03569	39.36973	29.017104	126.0556295	-78.436766	10.271204	119.3544345
-3.188105	5.788505	121.980347	-19.514551	19.625971	122.625305	41.960915	9.853582	125.075211	36.758709	48.289257	126.781967	39.359812	29.0714195	125.928589	-78.388914	10.1805225	119.322021
-4.12335	4.922965	121.985695	-19.479572	19.569033	122.53891	42.019547	9.875646	125.074455	36.662834	48.290977	126.419296	39.3411905	29.0833115	125.7468755	-78.3003345	10.0547545	119.3309445
-5.108715	4.011502	122.05558	-19.455011	19.452208	122.473969	42.075043	9.863483	125.02356	36.586082	48.272129	125.984177	39.3305625	29.067806	125.5038685	-78.2405845	9.83661	119.4440695
-6.025324	2.958326	122.109375	-19.411308	19.306725	122.423683	42.113762	9.826443	124.90815	36.489014	48.194176	125.471916	39.301388	29.0103095	125.190033	-78.124004	9.6031405	119.657333
-7.545097	1.504471	122.286797	-19.370867	19.063923	122.318855	42.158272	9.795458	124.696175	36.73077	47.966347	124.466095	39.444521	28.8809025	124.581135	-78.186255	9.2469435	120.056575
-8.511511	0.489535	122.401955	-19.338409	18.907566	122.252312	42.192139	9.781853	124.558006	36.637051	47.876293	123.983635	39.414595	28.829073	124.2708205	-78.091413	8.986059	120.2338035
-9.490424	-0.54125	122.508095	-19.289007	18.740507	122.172188	42.242126	9.738023	124.51757	36.555664	47.791775	123.549095	39.398895	28.764899	124.0333325	-77.976909	8.716115	120.3110435
-10.314562	-1.560312	122.531723	-19.263096	18.575949	122.125519	42.270424	9.706264	124.507248	36.155487	47.848045	123.331299	39.2129555	28.7771545	123.9192735	-77.7391475	8.3747435	120.3317645
-11.480113	-2.419626	122.785805	-19.244148	18.410011	122.110191	42.296036	9.677994	124.488281	36.092766	47.780846	123.116341	39.194401	28.72942	123.802311	-77.682697	8.090602	120.418071
-12.258003	-3.512967	122.724846	-19.230457	18.257101	122.121025	42.326633	9.647559	124.537422	36.030449	47.736225	123.018555	39.178541	28.691892	123.7779885	-77.639455	7.82231	120.4640615
-13.200508	-4.373822	122.794815	-19.230886	18.131805	122.177086	42.335018	9.618771	124.636757	35.981647	47.711926	123.037468	39.1583325	28.6653485	123.8371125	-77.6201045	7.5982615	120.5170595
-14.842573	-5.535547	123.00087	-19.280508	17.99572	122.248772	42.291725	9.616666	124.801376	35.927242	47.710903	123.160576	39.1094835	28.6637845	123.980976	-77.6704995	7.3276555	120.516568
-15.669051	-6.474637	122.838333	-19.340555	17.942753	122.264519	42.242138	9.676224	124.884674	35.848778	47.762764	123.200562	39.045458	28.719494	124.042618	-77.726568	7.166012	120.48642
-16.628845	-7.199746	122.793915	-19.403002	17.91876	122.241035	42.179726	9.769135	124.858604	35.744045	47.84449	123.188721	38.9618855	28.8068125	124.0236625	-77.7678895	7.0307075	120.4584075
-17.574554	-7.954452	122.785652	-19.47904	17.916857	122.168419	42.122974	9.878194	124.779686	35.615231	47.940166	123.060753	38.8691025	28.90918	123.9202195	-77.8271825	6.924534	120.4166185
-18.557253	-8.614949	122.742043	-19.545786	17.937508	122.062096	42.057804	10.007887	124.590698	35.497742	48.026932	122.852051	38.777773	29.0174095	123.7213745	-77.869345	6.8576065	120.4028175
-19.552187	-9.308821	122.666977	-19.596083	17.950468	121.918869	41.997398	10.116412	124.379196	35.387882	48.095524	122.555634	38.69264	29.105968	123.467415	-77.884806	6.794968	120.370323
-20.288237	-10.04895	122.587799	-19.618313	17.956394	121.742233	41.954205	10.209675	124.155594	35.303741	48.14996	122.198044	38.628973	29.1798175	123.176819	-77.865599	6.7329705	120.307647
-21.723461	-10.939553	122.464584	-19.636295	17.935198	121.448883	41.907913	10.326844	123.686028	35.188751	48.201225	121.662834	38.548332	29.2640345	122.674431	-77.820922	6.6063615	120.223335
-22.855127	-11.407742	122.372902	-19.65592	17.904295	121.245529	41.863518	10.363211	123.414978	35.112701	48.21368	121.294319	38.4881095	29.2884455	122.3546485	-77.7999495	6.5201445	120.1364095
-23.636204	-12.04156	122.173325	-19.69079	17.862562	121.074379	41.82618	10.367884	123.088158	35.055256	48.219093	120.957695	38.440718	29.2934885	122.0229265	-77.822298	6.4316355	120.1258315
-24.866312	-12.312571	122.28804	-19.742897	17.815994	120.924438	41.758469	10.360413	122.69783	34.985844	48.205818	120.683357	38.3721565	29.2831155	121.6905935	-77.8579505	6.3488725	120.1582825
-25.696138	-12.803125	121.989655	-19.787125	17.783905	120.780418	41.643478	10.333648	122.4216	34.904205	48.193577	120.354317	38.2738415	29.2636125	121.3879585	-77.8480915	6.3041975	120.1728775
-26.58309	-13.229715	121.887909	-19.852827	17.765793	120.650162	41.537952	10.33347	122.007561	34.821373	48.19812	120.058861	38.1796625	29.265795	121.033211	-77.8853165	6.265791	120.267113
-27.512514	-13.531878	121.757164	-19.908451	17.762064	120.493904	41.438915	10.326496	121.575035	34.712254	48.168423	119.734192	38.0755845	29.2474595	120.6546135	-77.8924865	6.2766685	120.3331945
-28.888861	-14.001688	121.658997	-19.965313	17.797207	120.182594	41.270962	10.360287	121.045792	34.552769	48.211754	118.989075	37.9118655	29.2860205	120.0174335	-77.8424915	6.3083935	120.3477545
-29.780855	-14.233544	121.55275	-20.000408	17.867189	119.929253	41.209824	10.427181	120.482994	34.46664	48.259483	118.491074	37.838232	29.343332	119.487034	-77.839048	6.391046	120.371472
-30.588203	-14.445327	121.446075	-20.002853	17.917843	119.623589	41.185562	10.469011	119.924797	34.360878	48.319588	117.825958	37.77322	29.3942995	118.8753775	-77.778926	6.4413865	120.3718005
-31.441042	-14.62018	121.257332	-19.992279	17.970715	119.24791	41.142536	10.512695	119.254791	34.241386	48.357452	116.972862	37.691961	29.4350735	118.1138265	-77.676519	6.5063565	120.3819935
-32.257595	-14.704794	121.045563	-19.992104	17.9965	118.799767	41.046734	10.550721	118.327484	34.11396	48.391071	116.103722	37.580347	29.470896	117.215603	-77.564555	6.52210400000001	120.383931
-33.016853	-14.807399	120.703598	-19.971912	17.995859	118.264534	40.920853	10.527339	117.331062	33.976486	48.349567	115.049767	37.4486695	29.438453	116.1904145	-77.3924935	6.553265	120.3386535
-33.765064	-14.838081	120.262016	-19.95768	17.977613	117.659081	40.774517	10.457375	116.236687	33.834309	48.259918	113.965965	37.304413	29.3586465	115.101326	-77.219773	6.5965795	120.216836
-34.774155	-14.783091	119.57917	-19.902845	17.949387	116.750168	40.50753	10.32789	114.828468	33.740505	48.142933	112.63353	37.1240175	29.2354115	113.730999	-76.9297075	6.66336250000001	119.769337
-35.433033	-14.703562	119.140564	-19.879919	17.962725	116.259384	40.455635	10.257964	114.251663	33.726173	48.094826	112.006905	37.090904	29.176395	113.129284	-76.850742	6.749055	119.389484
-36.077099	-14.561011	118.837204	-19.873293	18.014704	115.894127	40.441017	10.249151	113.930275	33.715664	48.088203	111.649529	37.0783405	29.168677	112.789902	-76.8249265	6.860731	118.998352
-36.653587	-14.333025	118.703209	-19.905214	18.08816	115.660187	40.437191	10.280752	113.84317	33.714428	48.127689	111.41436	37.0758095	29.2042205	112.628765	-76.8862375	6.9720995	118.691609
-37.150635	-14.069975	118.646469	-19.941189	18.140522	115.527916	40.426628	10.326054	113.881516	33.669357	48.151501	111.325279	37.0479925	29.2387775	112.6033975	-76.9303705	7.0422665	118.4524345
-37.604359	-13.758427	118.596939	-19.990196	18.182652	115.4981	40.419304	10.354473	114.016212	33.651237	48.164276	111.387886	37.0352705	29.2593745	112.702049	-77.0156625	7.1059295	118.294151
-37.983749	-13.393511	118.554031	-20.04723	18.211975	115.526566	40.434692	10.354065	114.298012	33.671822	48.182533	111.526642	37.053257	29.268299	112.912327	-77.147717	7.155651	118.140805
-38.540363	-12.726808	118.461319	-20.102865	18.216988	115.589752	40.474518	10.316902	114.735153	33.695499	48.17168	111.856461	37.0850085	29.244291	113.295807	-77.2907385	7.189685	117.883697
-38.931431	-12.210093	118.471268	-20.134647	18.223976	115.61277	40.488789	10.288164	114.933952	33.708973	48.160152	111.978569	37.098881	29.224158	113.4562605	-77.368175	7.223794	117.7692795
-39.125694	-11.716435	118.381668	-20.165768	18.224852	115.600922	40.470734	10.246435	115.019035	33.697166	48.111137	111.994598	37.08395	29.178786	113.5068165	-77.415486	7.270918	117.6950275
-39.59436	-10.867442	118.340492	-20.18968	18.221813	115.559425	40.427765	10.186911	115.008141	33.688431	48.051056	111.931404	37.058098	29.1189835	113.4697725	-77.437458	7.3246425	117.6490775
-39.919048	-10.104741	118.234619	-20.18573	18.206573	115.485672	40.415535	10.101674	114.926338	33.726673	47.970314	111.870087	37.071104	29.035994	113.3982125	-77.442564	7.377152	117.5731315
-40.248207	-9.26306	118.028625	-20.173237	18.183483	115.378845	40.416012	9.983195	114.865242	33.795628	47.870506	111.830917	37.10582	28.9268505	113.3480795	-77.452294	7.4401155	117.4096105
-40.521584	-8.381456	117.797615	-20.148422	18.15559	115.276756	40.422314	9.874897	114.809326	33.88089	47.784042	111.807693	37.151602	28.8294695	113.3085095	-77.448446	7.4817105	117.2450025
-40.929047	-6.878126	117.343285	-20.111605	18.095222	115.124237	40.44136	9.721634	114.716492	34.018322	47.663929	111.914513	37.229841	28.6927815	113.3155025	-77.453051	7.4976625	116.9329715
-41.188839	-5.812195	117.103783	-20.089924	18.047461	115.07785	40.475269	9.623363	114.743484	34.115879	47.577606	112.045082	37.295574	28.6004845	113.394283	-77.475422	7.4944375	116.761417
-41.43412	-4.663136	116.75042	-20.082766	17.974817	115.073273	40.489925	9.4789	114.85183	34.22393	47.430958	112.351479	37.3569275	28.454929	113.6016545	-77.5224595	7.494705	116.5448915
-41.7136	-3.465373	116.387161	-20.090187	17.860434	115.096107	40.467529	9.272135	115.03141	34.36034	47.239502	112.755287	37.4139345	28.2558185	113.8933485	-77.5943085	7.4650495	116.2988655
-41.938793	-2.161741	116.032089	-20.134811	17.74058	115.139008	40.41761	9.016842	115.221428	34.51683	47.050121	113.139107	37.46722	28.0334815	114.1802675	-77.736842	7.4476785	116.0977485
-42.220299	-0.844485	115.589775	-20.160906	17.61503	115.134117	40.329159	8.782745	115.278496	34.643349	46.860546	113.577187	37.486254	27.8216455	114.4278415	-77.808066	7.4084145	115.8403925
-42.484112	0.52395	115.070938	-20.215807	17.506073	115.080917	40.214573	8.622665	115.202621	34.707874	46.733173	113.956032	37.4612235	27.677919	114.5793265	-77.8928375	7.334227	115.5825075
-42.909443	2.696253	114.41597	-20.302881	17.393755	114.912476	40.064751	8.534498	114.931236	34.729336	46.650444	114.436813	37.3970435	27.592471	114.6840245	-78.0028055	7.195039	115.1409275
-43.182262	4.141606	114.03965	-20.342989	17.388445	114.799225	40.002327	8.600326	114.733185	34.726124	46.679482	114.760521	37.3642255	27.639904	114.746853	-78.0502035	7.136986	114.851597
-43.465656	5.650306	113.775398	-20.374258	17.442837	114.723061	40.016586	8.699863	114.617577	34.725552	46.76004	114.981628	37.371069	27.7299515	114.7996025	-78.119585	7.1557225	114.6465195
-43.793697	7.114567	113.709282	-20.371416	17.495226	114.689423	40.068157	8.828584	114.498581	34.712288	46.866138	115.172508	37.3902225	27.847361	114.8355445	-78.1330545	7.143091	114.5433015
-44.066227	8.540526	113.692879	-20.300901	17.52178	114.707359	40.138023	8.933837	114.381493	34.72459	46.942829	115.356155	37.4313065	27.938333	114.868824	-78.0331085	7.105227	114.545894
-44.334736	9.966171	113.727882	-20.2089	17.481424	114.744308	40.245861	8.964458	114.307472	34.771286	46.960552	115.538528	37.5085735	27.962505	114.923	-77.9263735	7.000343	114.565616
-44.679707	11.324778	113.841461	-20.093283	17.384884	114.801704	40.374844	8.933154	114.300957	34.852516	46.920086	115.756622	37.61368	27.92662	115.0287895	-77.800246	6.843148	114.5746185
-45.142239	13.294479	114.073769	-19.898111	17.222033	114.993271	40.554512	8.81435	114.470581	34.995701	46.790142	116.099022	37.7751065	27.802246	115.2848015	-77.5713285	6.64182	114.7017405
-45.468075	14.580207	114.346169	-19.799252	17.122765	115.189278	40.669952	8.723297	114.691475	35.08503	46.697983	116.292694	37.877491	27.71064	115.4920845	-77.475995	6.53489	114.8864715
-45.843719	15.801493	114.604546	-19.734652	16.991901	115.430191	40.795422	8.633967	114.985153	35.138977	46.619328	116.506599	37.9671995	27.6266475	115.745876	-77.4365035	6.3571545	115.114506
-46.192375	17.003304	114.789948	-19.668911	16.847641	115.6577	40.911873	8.543827	115.3386	35.164295	46.539341	116.655304	38.038084	27.541584	115.996952	-77.375906	6.153698	115.318448
-46.553249	18.171118	115.026772	-19.630203	16.685865	115.883614	40.999882	8.468501	115.657463	35.151897	46.449574	116.773262	38.0758895	27.4590375	116.2153625	-77.3362955	5.9126925	115.5518655
-46.986862	19.287018	115.179741	-19.62389	16.466644	116.053581	41.038288	8.364077	115.854736	35.111828	46.308163	116.831955	38.075058	27.33612	116.3433455	-77.322838	5.597168	115.7638165
-47.386642	20.383884	115.366615	-19.625416	16.193565	116.192947	40.997215	8.197327	115.834213	35.060177	46.109303	116.816521	38.028696	27.153315	116.325367	-77.279528	5.233815	116.060527
-48.069157	22.001862	116.013824	-19.619377	15.68332	116.416679	40.813511	7.876933	115.473877	35.00563	45.753891	116.746284	37.9095705	26.815412	116.1100805	-77.1483245	4.551228	116.7232775
-48.515064	23.03248	116.645561	-19.606058	15.387644	116.647591	40.693958	7.646093	115.143837	34.955471	45.530281	116.778984	37.8247145	26.588187	115.9614105	-77.0368305	4.187101	117.3337715
-48.874901	24.079233	117.532608	-19.601082	15.16563	116.982628	40.558323	7.550959	114.772949	34.936226	45.373951	116.988495	37.7472745	26.462455	115.880722	-76.9494385	3.868805	118.084534
-49.362026	25.115183	118.527435	-19.611032	15.063165	117.402817	40.418903	7.619138	114.481209	34.899055	45.364101	117.339172	37.658979	26.4916195	115.9101905	-76.881043	3.6347105	118.8954435
-49.758984	26.116741	119.514023	-19.64436	15.13359	117.876175	40.358929	7.823798	114.300514	34.855301	45.455353	117.742363	37.607115	26.6395755	116.0214385	-76.895835	3.6276045	119.7309115
-50.088711	27.115763	120.408676	-19.6283	15.367551	118.338226	40.344128	8.134712	114.167198	34.823921	45.695164	118.183434	37.5840245	26.914938	116.175316	-76.8406245	3.820164	120.501136
-50.351566	28.091835	121.257797	-19.580498	15.671932	118.686844	40.364845	8.525787	114.069954	34.804813	45.999641	118.474876	37.584829	27.262714	116.272415	-76.745825	4.08115	121.101273
-50.696857	29.412642	122.259567	-19.399296	16.13224	119.058693	40.500069	9.04283	113.907265	34.891209	46.44241	118.88205	37.695639	27.74262	116.3946575	-76.494231	4.52186	121.7227285
-50.878639	30.167297	122.674835	-19.241417	16.319277	119.198097	40.664341	9.225483	113.919029	35.05682	46.615959	119.146576	37.8605805	27.920721	116.5328025	-76.3434145	4.717833	121.8633915
-51.006519	30.821503	122.938515	-19.123669	16.429434	119.27317	40.787609	9.304659	113.933838	35.222141	46.681065	119.390045	38.004875	27.992862	116.6619415	-76.252213	4.866006	121.8843985
-50.658989	31.097549	123.21122	-19.100048	16.498455	119.323143	40.85994	9.321265	113.986679	35.330627	46.705971	119.516693	38.0952835	28.013618	116.751686	-76.2953795	4.983292	121.8946
-50.901974	31.582176	123.207367	-19.080101	16.534891	119.375076	40.912434	9.2992	114.102448	35.361298	46.706509	119.593193	38.136866	28.0028545	116.8478205	-76.297068	5.0669275	121.9023315
-50.945545	31.916641	123.192719	-19.133835	16.512156	119.477333	40.962158	9.199028	114.371582	35.366833	46.672371	119.650146	38.1644955	27.9356995	117.010864	-76.4321655	5.0886125	121.943802
-50.986282	32.171757	123.039154	-19.183538	16.469028	119.601105	41.056538	9.039665	114.757454	35.371834	46.588802	119.695351	38.214186	27.8142335	117.2264025	-76.581262	5.1238225	121.9758075
-51.264591	32.572315	122.626221	-19.226568	16.290546	119.78035	41.222244	8.706974	115.517166	35.349007	46.426563	119.632133	38.2856255	27.5667685	117.5746495	-76.7387615	5.0143235	121.9860505
-51.25655	32.557831	122.317215	-19.24531	16.097208	119.913391	41.338303	8.402966	116.069778	35.348282	46.261658	119.495819	38.3432925	27.332312	117.7827985	-76.8339125	4.862104	122.0439835
-51.254623	32.447525	122.047684	-19.24181	15.838128	120.060226	41.447712	8.073703	116.579628	35.345299	46.013908	119.363037	38.3965055	27.0438055	117.9713325	-76.8801255	4.6324505	122.1491195
-51.24194	32.24955	121.894562	-19.218042	15.499947	120.231613	41.516121	7.738352	117.003273	35.35202	45.745335	119.260284	38.4340705	26.7418435	118.1317785	-76.8701545	4.2580505	122.3314475
-51.173805	31.99017	121.868637	-19.216694	15.150928	120.418259	41.550289	7.418998	117.337929	35.33707	45.466942	119.185616	38.4436795	26.44297	118.2617725	-76.8770675	3.858886	122.5747455
-51.061703	31.718306	121.825851	-19.195486	14.836943	120.566536	41.587044	7.156592	117.569176	35.313843	45.22271	119.11689	38.4504435	26.189651	118.343033	-76.8414155	3.484235	122.790039
-50.906193	31.4457	121.708954	-19.190458	14.603621	120.644722	41.60577	6.973866	117.771233	35.256039	45.060898	119.024536	38.4309045	26.017382	118.3978845	-76.8118205	3.18986	122.8915595
-50.6698	31.041252	121.411606	-19.220352	14.384516	120.652451	41.620754	6.86984	117.978859	35.144707	44.924747	118.819214	38.3827305	25.8972935	118.3990365	-76.8234345	2.8717385	122.9058655
-50.512115	30.789066	121.182701	-19.253658	14.302276	120.614136	41.61684	6.816238	118.063141	35.079166	44.872181	118.646133	38.348003	25.8442095	118.354637	-76.855319	2.7603425	122.873635
-50.339245	30.519697	121.00779	-19.273026	14.227343	120.581436	41.579639	6.769726	118.097076	35.02256	44.81266	118.447075	38.3010995	25.791193	118.2720755	-76.8471515	2.663493	122.8907965
-50.136002	30.237347	120.950676	-19.302345	14.151706	120.589638	41.530327	6.685895	118.093552	34.955235	44.717133	118.234871	38.242781	25.701514	118.1642115	-76.847471	2.601898	123.0150645
-49.858902	29.932192	120.987175	-19.338789	14.068172	120.635094	41.460247	6.582671	118.047737	34.905876	44.622437	118.086769	38.1830615	25.602554	118.067253	-76.8606395	2.53379	123.202935
-49.532211	29.616356	121.027664	-19.373249	13.98703	120.683609	41.39328	6.502481	118.05265	34.853424	44.538391	117.960762	38.123352	25.520436	118.006706	-76.86985	2.453624	123.360512
-49.159542	29.311281	121.002174	-19.422132	13.929662	120.723724	41.346794	6.447378	118.052925	34.784397	44.489388	117.872322	38.0655955	25.468383	117.9626235	-76.9098595	2.390941	123.4848245
-48.488529	28.899857	120.877861	-19.536333	13.902844	120.705605	41.242447	6.446827	117.972969	34.634743	44.492447	117.63678	37.938595	25.469637	117.8048745	-77.011261	2.336051	123.6063355
-48.064583	28.678162	120.790016	-19.627659	13.908587	120.622826	41.109051	6.451727	117.859459	34.468502	44.482784	117.322281	37.7887765	25.4672555	117.59087	-77.0440945	2.3499185	123.654782
-47.561749	28.466606	120.598389	-19.73147	13.925229	120.490906	40.960629	6.442396	117.590698	34.314693	44.435875	116.956856	37.637661	25.4391355	117.273777	-77.100601	2.4113225	123.708035
-47.047787	28.294655	120.334938	-19.810017	13.904652	120.325661	40.832623	6.349613	117.402496	34.200359	44.33939	116.572632	37.516491	25.3445015	116.987564	-77.136525	2.4648025	123.663758
-46.461945	28.103724	120.055916	-19.869303	13.855163	120.167564	40.739273	6.229281	117.365768	34.124851	44.211067	116.250435	37.432062	25.220174	116.8081015	-77.170668	2.490152	123.5270265
-45.82999	27.930349	119.705376	-19.912546	13.783592	120.036804	40.703861	6.085385	117.384697	34.10368	44.049175	116.053299	37.4037705	25.06728	116.718998	-77.2288625	2.499904	123.35461
-45.123535	27.815887	119.364883	-19.95908	13.702289	119.915222	40.668316	5.936918	117.517532	34.090778	43.889446	115.902374	37.379547	24.913182	116.709953	-77.297707	2.491396	123.120491
-43.971283	27.744406	118.902313	-20.059622	13.58407	119.75573	40.591751	5.692201	117.845787	34.105934	43.641602	115.831795	37.3488425	24.6669015	116.838791	-77.4680865	2.5012385	122.672669
-43.235447	27.772924	118.563225	-20.113712	13.520911	119.677711	40.553833	5.505969	118.15287	34.16378	43.474339	115.925995	37.3588065	24.490154	117.0394325	-77.5862305	2.551668	122.3159895
-42.402184	27.814632	118.24839	-20.191982	13.452943	119.609901	40.533825	5.31358	118.543221	34.235668	43.331234	116.042778	37.3847465	24.322407	117.2929995	-77.7687105	2.583479	121.9268025
-41.56852	27.922293	117.987465	-20.25239	13.396265	119.57357	40.507965	5.141232	118.846718	34.300331	43.180519	116.234909	37.404148	24.1608755	117.5408135	-77.908928	2.6316545	121.6063265
-40.640839	28.107277	117.815483	-20.311508	13.345504	119.547401	40.463917	4.960469	119.109154	34.369007	43.034584	116.417717	37.416462	23.9975265	117.7634355	-78.039478	2.6934815	121.3313665
-39.692467	28.369587	117.750916	-20.353754	13.279043	119.54335	40.413883	4.802951	119.278267	34.432911	42.908348	116.578796	37.423397	23.8556495	117.9285315	-78.130905	2.7024365	121.1581685
-38.790806	28.671097	117.761505	-20.358967	13.20431	119.558044	40.372353	4.656024	119.315926	34.48946	42.780754	116.786827	37.4309065	23.718389	118.0513765	-78.1488405	2.690231	121.0647115
-37.283577	29.203562	117.876526	-20.361448	13.141148	119.600746	40.31065	4.450758	119.314491	34.63834	42.632538	117.201485	37.474495	23.541648	118.257988	-78.197391	2.740648	120.943504
-36.176701	29.631584	118.035759	-20.362041	13.142949	119.655403	40.294167	4.3249	119.3508	34.765045	42.576115	117.540321	37.529606	23.4505075	118.4455605	-78.253688	2.8353905	120.8652455
-35.172157	30.171696	118.216362	-20.390099	13.215439	119.714592	40.270905	4.246203	119.37748	34.846565	42.569092	117.89856	37.558735	23.4076475	118.63802	-78.338933	3.0232305	120.791164
-34.097782	30.666563	118.363144	-20.455044	13.337294	119.775414	40.206459	4.244651	119.417145	34.878216	42.613369	118.144478	37.5423375	23.42901	118.7808115	-78.4524255	3.245578	120.7700165
-33.049198	31.201155	118.360901	-20.550392	13.503281	119.76944	40.110619	4.286819	119.428101	34.855957	42.663498	118.331161	37.483288	23.4751585	118.879631	-78.584072	3.5314035	120.659249
-31.888676	31.749931	118.312469	-20.659611	13.647446	119.697762	40.029068	4.339974	119.449936	34.792976	42.719296	118.502655	37.411022	23.529635	118.9762955	-78.730244	3.765257	120.4192285
-30.848116	32.345306	118.182877	-20.773783	13.751875	119.591606	39.958244	4.373423	119.515251	34.743736	42.758862	118.664589	37.35099	23.5661425	119.08992	-78.898556	3.9376075	120.093292
-29.171106	33.174877	118.037079	-20.922688	13.814425	119.463287	39.833385	4.331825	119.625618	34.662102	42.741879	118.921486	37.2477435	23.536852	119.273552	-79.0931195	4.091998	119.653022
-27.979719	33.754837	118.106674	-21.026815	13.800862	119.452629	39.739765	4.230665	119.690598	34.651764	42.677181	119.107903	37.1957645	23.453923	119.3992505	-79.2493945	4.147801	119.5060075
-26.88253	34.331741	118.208923	-21.084871	13.749223	119.496063	39.660095	4.110692	119.848701	34.669518	42.574757	119.363129	37.1648065	23.3427245	119.605915	-79.3345485	4.1557215	119.386211
-25.705359	34.898762	118.39901	-21.133799	13.679016	119.628166	39.649635	3.977225	120.112648	34.730469	42.512741	119.724121	37.190052	23.244983	119.9183845	-79.45765	4.113049	119.3379475
-24.474625	35.460041	118.683693	-21.140034	13.626796	119.847397	39.715649	3.874984	120.497475	34.830929	42.474892	120.205536	37.273289	23.174938	120.3515055	-79.553357	4.078654	119.3432885
-23.34211	36.058773	119.050751	-21.144318	13.569273	120.133018	39.80545	3.810538	121.000267	34.927551	42.455387	120.761398	37.3665005	23.1329625	120.8808325	-79.6551365	4.0055835	119.3852035
-22.133101	36.588318	119.506393	-21.149035	13.524347	120.456779	39.903221	3.763723	121.49482	35.048042	42.470139	121.353493	37.4756315	23.116931	121.4241565	-79.7737015	3.931763	119.4894015
-20.33136	37.422096	120.282677	-21.15251	13.479977	120.937202	40.032383	3.706868	122.21656	35.508545	42.386547	122.206223	37.770464	23.0467075	122.2113915	-80.075484	3.9132465	119.6630125
-19.188128	37.966244	120.822525	-21.151997	13.468584	121.203087	40.121712	3.687261	122.622208	35.294758	42.552105	122.990753	37.708235	23.119683	122.8064805	-80.012229	3.817485	119.5996935
-18.017694	38.471428	121.361748	-21.158651	13.489202	121.376434	40.183361	3.688099	123.009399	35.70554	42.478123	123.532524	37.9444505	23.083111	123.2709615	-80.2617525	3.895293	119.4819065
-16.84922	38.944775	121.855225	-21.161421	13.545532	121.46225	40.228264	3.741931	123.294281	35.360031	42.674629	124.32872	37.7941475	23.20828	123.8115005	-80.1169895	3.882784	119.1129995
-15.767489	39.455296	122.370529	-21.173496	13.625964	121.465286	40.266956	3.788056	123.523483	35.452549	42.748989	124.881729	37.8597525	23.2685225	124.202606	-80.2067445	3.9834055	118.727966
-14.463817	39.69418	122.691727	-21.192234	13.735729	121.412125	40.31448	3.842495	123.662506	35.520077	42.830326	125.353203	37.9172785	23.3364105	124.5078545	-80.3017465	4.1350475	118.3163955
-13.374284	40.067921	122.908554	-21.182077	13.882324	121.35202	40.341396	3.945941	123.763634	35.547901	42.909153	125.768532	37.9446485	23.427547	124.766083	-80.3088025	4.337101	117.937957
-11.807295	40.519081	123.381439	-21.14863	14.105609	121.368958	40.44899	4.105791	124.003944	35.63456	43.079575	126.271835	38.041775	23.592683	125.1378895	-80.339035	4.618535	117.6000265
-10.824539	40.712215	123.618248	-21.093489	14.229868	121.462463	40.586262	4.215696	124.199638	35.689003	43.20644	126.584984	38.1376325	23.711068	125.392311	-80.3246105	4.748668	117.532615
-9.959709	40.723213	123.955322	-20.994682	14.315192	121.560501	40.723492	4.322582	124.426414	35.782497	43.286568	126.912605	38.2529945	23.804575	125.6695095	-80.2423585	4.825809	117.4514925
-9.050961	40.705444	124.119141	-20.909868	14.351948	121.690628	40.870987	4.381945	124.641586	35.857491	43.356659	127.176155	38.364239	23.869302	125.9088705	-80.183975	4.834594	117.4723855
-8.170767	40.603008	124.317596	-20.803436	14.35363	121.802155	41.026299	4.407783	124.807831	35.938644	43.384277	127.391029	38.4824715	23.89603	126.09943	-80.0893435	4.81123	117.50488
-7.397113	40.373211	124.468788	-20.695719	14.297183	121.826195	41.119499	4.375612	124.948715	35.988815	43.361057	127.554955	38.554157	23.8683345	126.251835	-79.945595	4.7260315	117.400555
-6.729481	40.098335	124.638054	-20.432129	14.081447	121.826721	41.20314	4.312301	125.035286	36.049946	43.305344	127.6278	38.626543	23.8088225	126.331543	-79.490801	4.3540715	117.321899
-5.750386	39.48843	124.612747	-20.596334	14.123982	121.947357	41.257149	4.180225	125.076973	36.082443	43.180027	127.644157	38.669796	23.680126	126.360565	-79.862464	4.567838	117.534149
-5.208142	38.975288	124.589989	-20.611225	14.062306	122.006538	41.24065	4.084996	125.10463	36.103779	43.094185	127.579857	38.6722145	23.5895905	126.3422435	-79.8946645	4.5350215	117.6708325
-4.695904	38.418037	124.524155	-20.599649	14.018956	122.034431	41.222145	3.999944	125.131401	36.136471	43.006691	127.50058	38.679308	23.5033175	126.3159905	-79.878606	4.5345945	117.7528715
-4.32804	37.767082	124.516403	-20.616766	13.972679	122.066322	41.200836	3.901166	125.167786	36.150795	42.922421	127.377823	38.6758155	23.4117935	126.2728045	-79.9093475	4.5335645	117.8598395
-3.907472	37.103207	124.391266	-20.622013	13.918543	122.088028	41.176197	3.835064	125.169838	36.164169	42.854305	127.243256	38.670183	23.3446845	126.206547	-79.914209	4.4924015	117.969509
-3.686337	36.384735	124.361458	-20.620308	13.856255	122.085526	41.164417	3.781918	125.155708	36.185898	42.784477	127.162048	38.6751575	23.2831975	126.158878	-79.9157735	4.4293125	118.012174
-3.448472	35.595619	124.231911	-20.608181	13.777985	122.079575	41.196804	3.697437	125.15094	36.186722	42.71455	127.097343	38.691763	23.2059935	126.1241415	-79.908125	4.3499765	118.0350085
-3.314371	34.304249	124.176826	-20.566847	13.636366	122.093056	41.246979	3.593357	125.132942	36.534046	42.484764	126.920509	38.8905125	23.0390605	126.0267255	-80.0242065	4.2336715	118.1593865
-3.218807	33.39027	124.047562	-20.536488	13.581049	122.156143	41.272564	3.570333	125.1166	36.147709	42.560619	126.937637	38.7101365	23.065476	126.0271185	-79.7831125	4.096622	118.2851675
-3.246664	32.473316	123.931862	-20.565252	13.56171	122.272423	41.278652	3.588623	125.068344	36.046516	42.552826	126.669785	38.662584	23.0707245	125.8690645	-79.793088	4.0526955	118.6757815
-3.348866	31.536051	123.720322	-20.633577	13.560918	122.369873	41.215279	3.661133	124.898651	36.256248	42.425076	126.087975	38.7357635	23.0431045	125.493313	-80.0029175	4.0787315	119.246433
-3.538156	30.564844	123.30719	-20.763969	13.549243	122.332787	41.072826	3.781685	124.434296	36.067421	42.426769	125.411369	38.5701235	23.104227	124.9228325	-80.0980615	3.994259	119.7427415
-3.958181	29.672523	122.692535	-20.934919	13.502833	122.087669	40.844353	3.794748	123.779892	35.44635	42.457142	124.466583	38.1453515	23.125945	124.1232375	-80.0151895	3.879721	120.0521005
-4.251533	28.690805	121.749725	-21.128389	13.415499	121.56646	40.557453	3.686996	122.828552	35.157242	42.307735	123.19474	37.8573475	22.9973655	123.011646	-80.1141255	3.8336325	120.121274
-4.696522	27.198919	120.10952	-21.324339	13.18022	120.494019	40.133976	3.444377	120.921005	34.727119	41.96545	121.108376	37.4305475	22.7049135	121.0146905	-80.0792255	3.6555265	119.9733475
-5.025097	26.211973	119.054047	-21.376095	12.991961	119.718842	39.898987	3.260502	119.76844	34.524246	41.732952	119.742409	37.2116165	22.496727	119.7554245	-79.9638065	3.487195	119.6822595
-5.347575	25.235281	118.08065	-21.398605	12.82004	119.009377	39.69809	3.109132	118.623436	34.359173	41.530361	118.581543	37.0286315	22.3197465	118.6024895	-79.8258415	3.3203335	119.4162645
-5.66907	24.312088	117.310753	-21.420612	12.680351	118.399666	39.553146	2.941559	117.710968	34.233009	41.367374	117.649521	36.8930775	22.1544665	117.6802445	-79.7343015	3.2062355	119.1190875
-6.022456	23.500256	116.845337	-21.409092	12.590631	117.965637	39.454605	2.853519	117.133057	34.177876	41.258755	116.974342	36.8162405	22.056137	117.0536995	-79.6344245	3.125125	118.8775745
-6.302851	22.717524	116.578888	-21.379904	12.553467	117.725739	39.399433	2.792213	116.806183	34.181396	41.213642	116.684235	36.7904145	22.0029275	116.745209	-79.5502225	3.1040065	118.706269
-6.66261	22.026203	116.508041	-21.375538	12.569014	117.654015	39.403061	2.755711	116.704857	34.1968	41.211216	116.540054	36.7999305	21.9834635	116.6224555	-79.5510065	3.1545645	118.6855745
-7.174218	21.050541	116.479698	-21.3983	12.649679	117.662552	39.389366	2.815357	116.65509	34.133183	41.273529	116.322533	36.7612745	22.044443	116.4888115	-79.5578745	3.254915	118.8362925
-7.472516	20.468912	116.409096	-21.437071	12.700918	117.63028	39.336212	2.886165	116.487106	34.042862	41.355045	116.117188	36.689537	22.120605	116.302147	-79.563679	3.281231	118.958413
-7.885037	19.962345	116.300331	-21.478519	12.7267	117.514755	39.27639	2.940783	116.174629	33.908596	41.402344	115.691734	36.592493	22.1715635	115.9331815	-79.549531	3.2818365	119.0963285
-8.24764	19.482725	116.002312	-21.506096	12.730178	117.265495	39.180531	2.936347	115.677368	33.761238	41.405235	115.16571	36.4708845	22.170791	115.421539	-79.4830765	3.289565	119.109451
-8.540428	19.026291	115.565559	-21.510012	12.72682	116.900291	39.080185	2.909314	115.106735	33.654831	41.389294	114.543739	36.367508	22.149304	114.825237	-79.387532	3.304336	118.975345
-8.81521	18.635382	115.10569	-21.47192	12.725433	116.494766	39.029713	2.888301	114.567841	33.592453	41.363663	113.898048	36.311083	22.125982	114.2329445	-79.254923	3.324884	118.7565875
-9.088014	18.312082	114.702187	-21.404552	12.71339	116.136215	39.026104	2.86957	114.137909	33.598431	41.316868	113.433838	36.3122675	22.093219	113.7858735	-79.1213715	3.333561	118.4865565
-9.41062	17.929195	114.335266	-21.23313	12.707886	115.80442	39.138485	2.84242	113.914665	33.72213	41.282974	112.937592	36.4303075	22.062697	113.4261285	-78.8965675	3.353075	118.1827115
-9.612207	17.762558	114.301849	-21.114849	12.724752	115.753853	39.24836	2.820443	113.945564	33.853306	41.235489	112.832245	36.550833	22.027966	113.3889045	-78.780531	3.421538	118.1188015
-9.787662	17.674442	114.395401	-20.982613	12.737523	115.836525	39.371288	2.797384	114.080193	34.014217	41.210228	112.87043	36.6927525	22.003806	113.4753115	-78.6579785	3.47124	118.1977385
-9.940517	17.661901	114.564156	-20.868143	12.746241	115.985741	39.51997	2.766457	114.320145	34.184513	41.199612	112.992706	36.8522415	21.9830345	113.6564255	-78.5885275	3.5094475	118.3150565
-10.050821	17.724401	114.75769	-20.769135	12.729785	116.169449	39.660595	2.743565	114.564896	34.344833	41.208511	113.204483	37.002714	21.976038	113.8846895	-78.540984	3.483532	118.4542085
-10.115788	17.854073	114.939583	-20.700745	12.725832	116.337967	39.782379	2.746121	114.730629	34.477612	41.229977	113.423981	37.1299955	21.988049	114.077305	-78.5314855	3.463615	118.598629
-10.148523	18.047148	115.047394	-20.657394	12.729279	116.435692	39.865173	2.764528	114.837875	34.555061	41.2854	113.529221	37.210117	22.024964	114.183548	-78.524905	3.433594	118.687836
-10.144145	18.423429	115.014282	-20.627163	12.724265	116.429482	39.88596	2.828718	114.694931	34.56855	41.339939	113.57325	37.227255	22.0843285	114.1340905	-78.481581	3.3642015	118.7248735
-10.094222	18.713249	114.901337	-20.620203	12.717639	116.328049	39.856812	2.869603	114.474091	34.535824	41.390644	113.50087	37.196318	22.1301235	113.9874805	-78.436724	3.3051545	118.6686175
-10.002291	19.036289	114.769897	-20.613094	12.712988	116.204216	39.815193	2.935331	114.183105	34.500435	41.447414	113.428856	37.157814	22.1913725	113.8059805	-78.384002	3.2346035	118.6024515
-9.836765	19.390539	114.69326	-20.57411	12.71192	116.115082	39.781654	3.006968	113.853348	34.476913	41.516235	113.448082	37.1292835	22.2616015	113.650715	-78.2775035	3.1622385	118.579449
-9.598704	19.758425	114.685547	-20.512751	12.718505	116.096901	39.782055	3.090833	113.581802	34.50132	41.596279	113.480469	37.1416875	22.343556	113.5311355	-78.1671895	3.093454	118.6626665
-9.297868	20.127903	114.727654	-20.443745	12.739201	116.125084	39.823498	3.204949	113.380684	34.532745	41.707031	113.557648	37.1781215	22.45599	113.469166	-78.0656115	3.022412	118.781002
-8.966228	20.526995	114.789009	-20.336309	12.784465	116.18338	39.889336	3.331226	113.237335	34.581944	41.820507	113.677811	37.23564	22.5758665	113.457573	-77.908258	2.9930635	118.909187
-8.328413	21.136646	114.892769	-20.171249	12.90128	116.277077	40.076553	3.543313	113.27182	34.720451	42.019356	113.901497	37.398502	22.7813345	113.5866585	-77.741	3.0212255	118.9674955
-7.830249	21.52914	114.94368	-20.066872	12.991907	116.327843	40.243919	3.656361	113.497269	34.807945	42.146111	114.124741	37.525932	22.901236	113.811005	-77.659676	3.082578	118.844681
-7.275699	21.917065	115.00808	-19.994267	13.044922	116.413605	40.411446	3.750117	113.795433	34.903328	42.254963	114.405617	37.657387	23.00254	114.100525	-77.645921	3.087304	118.726685
-6.652375	22.272755	115.187714	-19.924059	13.072422	116.553818	40.572063	3.791593	114.214958	35.046864	42.335907	114.810928	37.8094635	23.06375	114.512943	-77.6575815	3.081094	118.594693
-5.939571	22.610031	115.506912	-19.909079	13.030447	116.813957	40.735794	3.7951	114.688065	35.176338	42.379055	115.282547	37.956066	23.0870775	114.985306	-77.774224	2.9738165	118.642608
-5.291337	22.922771	115.905167	-19.905804	12.971346	117.107986	40.816833	3.758503	115.094864	35.263546	42.377808	115.826607	38.0401895	23.0681555	115.4607355	-77.8517975	2.8745365	118.7552365
-4.597189	23.224846	116.243492	-19.958389	12.912022	117.377113	40.812225	3.708591	115.439499	35.325562	42.341537	116.356895	38.0688935	23.025064	115.898197	-77.9856715	2.79898	118.856029
-3.468133	23.639074	116.738663	-20.01564	12.837937	117.71244	40.801586	3.575052	115.982422	35.473003	42.267017	117.167938	38.1372945	22.9210345	116.57518	-78.1685745	2.7548395	118.8497
-2.627028	23.932049	117.172028	-20.010876	12.841786	117.971626	40.88517	3.509919	116.551338	35.620941	42.239658	117.893982	38.2530555	22.8747885	117.22266	-78.2748075	2.8087835	118.720592
-1.777818	24.199379	117.776001	-19.959375	12.91009	118.324806	41.045849	3.493145	117.28878	35.829113	42.258404	118.846405	38.437481	22.8757745	118.0675925	-78.356231	2.9444055	118.5820195
-0.934603	24.421654	118.542336	-19.860783	12.992885	118.825699	41.252773	3.509587	118.268143	36.106728	42.279903	119.971741	38.6797505	22.894745	119.119942	-78.4013165	3.091025	118.531456
-0.057252	24.615032	119.483017	-19.687654	13.084462	119.453903	41.543354	3.561994	119.361794	36.379028	42.309456	121.349167	38.961191	22.935725	120.3554805	-78.336499	3.233199	118.5523255
0.837594	24.72286	120.601189	-19.47957	13.229588	120.19664	41.856407	3.676425	120.703842	36.728905	42.431068	122.80294	39.292656	23.0537465	121.753391	-78.251796	3.4054295	118.639889
1.734408	24.815212	121.835388	-19.241478	13.387031	121.029327	42.232296	3.856948	122.134018	37.142303	42.676224	124.359741	39.6872995	23.266586	123.2468795	-78.1702555	3.507476	118.8117745
3.348996	24.702988	123.655876	-18.825077	13.729339	122.335495	42.885677	4.141243	124.326645	37.722061	43.087654	126.706863	40.303869	23.6144485	125.516754	-77.954023	3.8442295	119.154236
4.194855	24.64164	124.814781	-18.536667	13.975814	123.135689	43.302792	4.325946	125.683441	38.085098	43.355579	128.076187	40.693945	23.8407625	126.879814	-77.767279	4.1108655	119.391564
4.968264	24.511053	125.773788	-18.012386	14.050375	123.656097	44.054855	4.287648	126.73745	38.434151	43.588524	129.23819	41.244503	23.938086	127.98782	-77.269275	4.162664	119.324374
5.675893	24.329075	126.520035	-17.756557	14.258755	124.103859	44.407307	4.353245	127.745461	39.099373	43.644531	130.09407	41.75334	23.998888	128.9197655	-77.266454	4.518622	119.2879525
6.298107	24.066895	127.065468	-17.56728	14.461711	124.450851	44.705643	4.399972	128.558899	39.369869	43.795174	130.782852	42.037756	24.097573	129.6708755	-77.172316	4.825849	119.2308265
6.846823	23.685575	127.459061	-17.403164	14.600778	124.66478	44.908161	4.44697	129.15036	39.589958	43.919827	131.288223	42.2490595	24.1833985	130.2192915	-77.0553875	5.0181575	119.1102685
7.318926	23.218306	127.720436	-17.300406	14.717876	124.862419	45.055046	4.4863	129.533676	39.735447	44.002079	131.595718	42.3952465	24.2441895	130.564697	-76.9960585	5.1915625	119.160141
7.797215	22.416206	128.009277	-17.23633	14.869161	125.094543	45.167847	4.545063	129.861267	39.871864	44.099461	131.812119	42.5198555	24.322262	130.836693	-76.9925155	5.41606	119.352393
7.992498	21.825304	128.090454	-17.256004	14.980297	125.197723	45.192192	4.584539	129.975876	39.906658	44.130146	131.879532	42.549425	24.3573425	130.927704	-77.061433	5.6032515	119.467742
8.090364	21.179094	128.091751	-17.281588	15.063511	125.263847	45.16814	4.61432	130.004257	39.935474	44.132538	131.914246	42.551807	24.373429	130.9592515	-77.114983	5.753593	119.5684425
8.069571	20.482143	128.054016	-17.356564	15.137937	125.302948	45.094707	4.595087	129.973114	39.935566	44.087521	131.892822	42.5151365	24.341304	130.932968	-77.2282645	5.93457	119.672928
7.919293	19.697611	127.938141	-17.43854	15.183065	125.310959	44.994198	4.555417	129.835892	39.894257	44.024185	131.811493	42.4442275	24.289801	130.8236925	-77.3213075	6.076329	119.7982255
7.708704	18.840549	127.74073	-17.546707	15.232661	125.305641	44.845177	4.544484	129.631561	39.839344	43.960903	131.630493	42.3422605	24.2526935	130.631027	-77.4356745	6.2126285	119.980255
7.386637	17.961212	127.509308	-17.622614	15.275749	125.253448	44.738495	4.535063	129.455734	39.790634	43.934479	131.376892	42.2645645	24.234771	130.416313	-77.5097925	6.316727	120.090583
6.812919	16.619604	127.071976	-17.693079	15.361294	125.128021	44.640602	4.581048	129.264664	39.718784	43.912373	130.935593	42.179693	24.2467105	130.1001285	-77.565851	6.4758775	120.1559135
6.302642	15.662345	126.819489	-17.697796	15.400757	125.003014	44.636757	4.600908	129.234375	39.69165	43.917347	130.61499	42.1642035	24.2591275	129.9246825	-77.5597955	6.5423865	120.0813455
5.687851	14.66297	126.552704	-17.705687	15.411634	124.839485	44.62574	4.580672	129.238052	39.675694	43.90028	130.292328	42.150717	24.240476	129.76519	-77.562091	6.582792	119.91378
4.994697	13.636607	126.312065	-17.689682	15.360154	124.617409	44.609768	4.511629	129.214218	39.654045	43.813087	129.994324	42.1319065	24.162358	129.604271	-77.5112705	6.55795	119.630547
4.247222	12.605733	126.032242	-18.015539	15.447736	124.622849	44.548908	4.402982	129.137131	39.300484	43.81525	129.822784	41.924696	24.109116	129.4799575	-77.955774	6.786356	119.7657405
3.37367	11.53987	125.760529	-18.079502	15.333578	124.454796	44.418755	4.270825	128.970581	39.253677	43.663193	129.606323	41.836216	23.967009	129.288452	-77.99522	6.700147	119.62114
2.398544	10.485068	125.484779	-18.157631	15.207709	124.299812	44.255661	4.150424	128.712982	39.181999	43.485798	129.456406	41.71883	23.818111	129.084694	-78.034092	6.597307	119.51493
0.513528	9.13205	125.224045	-18.313622	15.100777	124.216988	44.015808	4.005833	128.275543	39.057095	43.271694	129.325302	41.5364515	23.6387635	128.8004225	-78.1636955	6.5627905	119.6335535
-0.673357	8.117475	125.007225	-18.410202	15.104137	124.229469	43.893578	3.963558	128.029053	38.986378	43.213707	129.247925	41.439978	23.5886325	128.638489	-78.260382	6.6196415	119.820449
-1.93101	7.137549	124.876678	-18.486355	15.164493	124.265289	43.777206	3.963916	127.889503	38.932507	43.184196	129.179306	41.3548565	23.574056	128.5344045	-78.3275665	6.75493	119.9961735
-3.229044	6.178845	124.735931	-18.557825	15.26614	124.288002	43.695728	4.018911	127.781807	38.881489	43.194569	129.133392	41.2886085	23.60674	128.4575995	-78.4042585	6.92554	120.1184045
-4.616279	5.205371	124.634483	-18.63521	15.389879	124.28875	43.633469	4.089235	127.753128	38.804348	43.239479	129.054504	41.2189085	23.664357	128.403816	-78.4893285	7.115401	120.173684
-6.054536	4.209875	124.559067	-18.715851	15.501473	124.291481	43.551689	4.198978	127.711655	38.741665	43.310116	128.938217	41.146677	23.754547	128.324936	-78.578379	7.248399	120.258026
-7.499456	3.251753	124.358665	-18.807545	15.589007	124.308266	43.448013	4.330065	127.574661	38.657303	43.374664	128.820526	41.052658	23.8523645	128.1975935	-78.667748	7.3256495	120.4189385
-9.866342	1.821219	124.124893	-18.89978	15.670805	124.373558	43.311306	4.47779	127.256104	38.534569	43.441528	128.633392	40.9229375	23.959659	127.944748	-78.7224975	7.381951	120.802368
-11.344197	0.772144	123.836769	-18.979372	15.706759	124.453629	43.178734	4.554612	126.888016	38.459148	43.483162	128.556168	40.818941	24.018887	127.722092	-78.777685	7.394631	121.185166
-13.243957	-0.018945	123.634323	-19.091637	15.754992	124.522064	42.719105	4.759696	126.629166	38.337593	43.488129	128.450424	40.528349	24.1239125	127.539795	-78.711623	7.3860715	121.504333
-15.024593	-0.877032	123.314461	-19.170643	15.817443	124.568092	42.582596	4.813772	126.281288	38.24675	43.504242	128.309219	40.414673	24.159007	127.2952535	-78.755959	7.475879	121.8409305
-16.8451	-1.774387	123.064026	-19.228476	15.927354	124.593369	42.486526	4.868957	126.064705	38.196709	43.544296	128.144669	40.3416175	24.2066265	127.104687	-78.7985695	7.6480815	122.082051
-18.661907	-2.644003	122.856308	-19.248093	16.066032	124.596085	42.451195	4.930543	125.935104	38.176502	43.639297	127.886215	40.3138485	24.28492	126.9106595	-78.8100345	7.847144	122.2815105
-20.5336	-3.565955	122.88282	-19.213221	16.205221	124.548294	42.455963	4.995221	125.782463	38.194939	43.729317	127.490173	40.325451	24.362269	126.636318	-78.751893	8.048173	122.46027
-23.423185	-4.953338	123.107597	-19.122286	16.279381	124.331818	42.464401	4.975695	125.45031	38.172054	43.700554	126.37529	40.3182275	24.3381245	125.9128	-78.5627995	8.2206375	122.750836
-25.364567	-5.871762	123.343994	-19.072821	16.226465	124.040398	42.404831	4.871085	125.02816	38.075863	43.598492	125.183533	40.240347	24.2347885	125.1058465	-78.385989	8.2181415	122.9749495
-27.208624	-6.892505	123.488449	-19.039314	16.050056	123.643066	42.273518	4.681476	124.210831	37.927509	43.431801	123.764977	40.1005135	24.0566385	123.987904	-78.1791415	8.0434735	123.298228
-29.358154	-7.616568	123.660721	-19.05044	15.75128	123.112061	42.114933	4.351445	123.120079	37.644669	43.112076	122.134041	39.879801	23.7317605	122.62706	-77.980681	7.7707995	123.597062
-31.180944	-8.626498	123.456322	-19.061012	15.34455	122.440216	41.793213	3.958404	121.838638	37.337082	42.665257	120.55336	39.5651475	23.3118305	121.195999	-77.6871715	7.3772695	123.684433
-33.121574	-9.44163	123.125458	-19.141325	14.855335	121.700111	41.380825	3.440529	120.498047	37.037651	42.16642	118.821548	39.209238	22.8034745	119.6597975	-77.491888	6.9071955	123.7404245
-35.107132	-10.124925	122.646927	-19.253639	14.356369	120.895454	40.966259	2.894984	118.992355	36.752327	41.589268	117.244812	38.859293	22.242126	118.1185835	-77.366571	6.470612	123.6723245
-37.937622	-10.956545	121.937881	-19.477312	13.719707	119.767502	40.249546	2.245009	116.970757	36.298672	40.896858	115.284668	38.274109	21.5709335	116.1277125	-77.228733	5.8684805	123.4072915
-39.801109	-11.291628	121.717033	-19.633451	13.454887	119.209778	39.927467	2.025423	115.820786	36.028931	40.690361	114.188362	37.978199	21.357892	115.004574	-77.245101	5.551882	123.414982
-41.491932	-11.47718	121.694199	-19.798008	13.342736	118.791916	39.645061	1.98427	114.879593	35.688419	40.607883	113.345505	37.66674	21.2960765	114.112549	-77.262756	5.3893955	123.471283
-43.125492	-11.511643	121.78334	-19.942705	13.331345	118.476784	39.436401	2.100442	114.355934	35.370853	40.680725	112.553429	37.403627	21.3905835	113.4546815	-77.289037	5.2721065	123.4988865
-44.682407	-11.43771	121.876511	-20.064793	13.373302	118.261398	39.341984	2.297197	113.943008	35.079655	40.825741	112.120399	37.2108195	21.561469	113.0317035	-77.3404055	5.185135	123.4910925
-46.115364	-11.273119	121.916183	-20.17721	13.413458	118.120361	39.254177	2.502134	113.736984	34.846218	41.0033	111.926964	37.0501975	21.752717	112.831974	-77.4046175	5.074199	123.408748
-47.493958	-10.965945	121.863785	-20.277218	13.4212	118.054008	39.167454	2.689345	113.62294	34.666584	41.190758	111.893059	36.917019	21.9400515	112.7579995	-77.471455	4.9023485	123.3500165
-49.528397	-10.260332	121.677658	-20.438343	13.367991	118.044662	38.95977	2.806178	113.384125	34.435795	41.353725	112.08625	36.6977825	22.0799515	112.7351875	-77.5744685	4.6560305	123.3541365
-50.68248	-9.760076	121.563652	-20.531544	13.304193	118.066826	38.772396	2.850104	113.173172	34.319977	41.442783	112.233246	36.5461865	22.1464435	112.703209	-77.6092745	4.4619425	123.430443
-51.699345	-9.149188	121.403656	-20.609104	13.251771	118.066536	38.598404	2.872151	112.890671	34.230648	41.493298	112.437782	36.414526	22.1827245	112.6642265	-77.632734	4.3208175	123.4688455
-52.670895	-8.455217	121.1642	-20.689877	13.242009	118.02169	38.426529	2.939541	112.660934	34.17421	41.580685	112.625374	36.3003695	22.260113	112.643154	-77.6801235	4.223905	123.400226
-53.504478	-7.674509	120.907501	-20.766832	13.282764	117.913994	38.320656	3.0746	112.440147	34.112579	41.709538	112.815346	36.2166175	22.392069	112.6277465	-77.7502815	4.173459	123.2002415
-54.220844	-6.847673	120.653786	-20.874121	13.387426	117.815613	38.230068	3.252461	112.289497	34.023254	41.870804	113.027763	36.126661	22.5616325	112.65863	-77.874903	4.2132195	122.972596
-54.788078	-5.963647	120.467484	-20.981291	13.520689	117.755234	38.107861	3.471095	112.264824	33.932209	42.086296	113.186172	36.020035	22.7786955	112.725498	-77.982617	4.2626825	122.78497
-55.462837	-4.563314	120.26712	-21.130743	13.722117	117.740128	37.995152	3.823231	112.199417	33.764591	42.389919	113.490211	35.8798715	23.106575	112.844814	-78.1413575	4.337659	122.635442
-55.731361	-3.634424	120.151344	-21.174604	13.8238	117.758575	37.953266	4.026942	112.211655	33.702896	42.596046	113.74276	35.828081	23.311494	112.9772075	-78.177289	4.336106	122.5399425
-55.882339	-2.722534	120.026337	-21.217119	13.893059	117.811348	37.949188	4.23335	112.276077	33.664124	42.786926	114.070168	35.806656	23.510138	113.1731225	-78.240894	4.27598	122.4495735
-55.901249	-1.778424	119.883598	-21.249031	13.948411	117.861069	37.95422	4.415571	112.325523	33.679642	42.961365	114.42765	35.816931	23.688468	113.3765865	-78.314993	4.208354	122.3455515
-55.78471	-0.805317	119.799828	-21.313377	14.033346	117.930946	37.91082	4.592055	112.451912	33.659912	43.156826	114.715103	35.785366	23.8744405	113.5835075	-78.41212	4.1922515	122.2783845
-55.604004	0.116927	119.802925	-21.393578	14.175853	118.047348	37.869804	4.779012	112.651337	33.58992	43.349682	114.97229	35.729862	24.064347	113.8118135	-78.517018	4.287359	122.2828825
-55.301922	0.999012	119.831917	-21.4771	14.323354	118.201515	37.883392	4.989686	112.924347	33.522125	43.570057	115.250778	35.7027585	24.2798715	114.0875625	-78.6569585	4.3668365	122.3154675
-54.6637	2.291774	119.832291	-21.568302	14.527686	118.421638	37.988808	5.285753	113.50386	33.443115	43.88385	115.689064	35.7159615	24.5848015	114.596462	-78.8525655	4.4705705	122.246814
-54.054661	3.077289	119.838211	-21.594749	14.601655	118.57843	38.121395	5.397188	113.951965	33.431152	44.007759	115.993652	35.7762735	24.7024735	114.9728085	-78.9657715	4.5008365	122.1840515
-53.439079	3.836189	119.800613	-21.588936	14.604905	118.716774	38.24678	5.424383	114.470123	33.488182	44.064514	116.35585	35.867481	24.7444485	115.4129865	-79.045353	4.4653615	122.0205615
-52.659439	4.503575	119.682144	-21.546558	14.535785	118.86467	38.415825	5.325065	115.142914	33.60257	44.020878	116.790306	36.0091975	24.6729715	115.96661	-79.1023135	4.3985985	121.76273
-51.81842	5.15786	119.537643	-21.497995	14.442004	119.039284	38.624828	5.184886	115.928459	33.816105	43.969509	117.310013	36.2204665	24.5771975	116.619236	-79.2164565	4.3068105	121.459332
-50.907642	5.788088	119.384888	-21.450386	14.341217	119.237885	38.784885	5.074112	116.821518	33.999489	43.893616	117.885605	36.392187	24.483864	117.3535615	-79.292959	4.19857	121.1222085
-49.993828	6.378346	119.304642	-21.442577	14.274435	119.45813	38.945358	4.996523	117.619583	34.142464	43.884769	118.382645	36.543911	24.440646	118.001114	-79.429065	4.108224	120.915146
-48.460938	7.208885	119.214943	-21.456596	14.228991	119.686546	39.118347	4.934682	118.723991	34.222919	43.911659	118.896507	36.670633	24.4231705	118.810249	-79.583825	4.0348115	120.562843
-47.401699	7.742185	119.130219	-21.454676	14.202168	119.77774	39.191257	4.909875	119.302788	34.243065	43.898247	119.117439	36.717161	24.404061	119.2101135	-79.626513	4.000275	120.3453665
-46.335724	8.278379	119.102798	-21.423418	14.153227	119.825325	39.25415	4.857721	119.758644	34.28994	43.839287	119.25399	36.772045	24.348504	119.506317	-79.618881	3.95795	120.144333
-45.212128	8.7762	119.072403	-21.353685	14.090355	119.872574	39.349537	4.762452	120.116295	34.352962	43.739075	119.33844	36.8512495	24.2507635	119.7273675	-79.5586195	3.9299465	120.0177805
-44.07077	9.282276	119.098244	-21.25658	14.013906	119.914017	39.449203	4.660752	120.416306	34.43232	43.618397	119.399025	36.9407615	24.1395745	119.9076655	-79.4539215	3.8882375	119.9203685
-42.931141	9.76614	119.05825	-21.126184	13.920718	119.946159	39.557209	4.566313	120.69236	34.557018	43.508633	119.452919	37.0571135	24.037473	120.0726395	-79.3094815	3.803963	119.8196785
-41.74839	10.28426	119.020172	-20.994564	13.811904	119.9636	39.696648	4.469371	120.975365	34.677921	43.383728	119.518471	37.1872845	23.9265495	120.246918	-79.1764125	3.6972585	119.680282
-39.932423	11.012767	118.940269	-20.801296	13.659239	119.957497	39.938255	4.341553	121.31044	34.841648	43.252392	119.636139	37.3899515	23.7969725	120.4732895	-78.9925435	3.5215055	119.4417045
-38.768921	11.538664	118.863831	-20.687918	13.591835	119.956375	40.070126	4.304323	121.529892	34.944092	43.198147	119.667175	37.507109	23.751235	120.5985335	-78.882945	3.432435	119.3142165
-37.570385	12.125978	118.874695	-20.57896	13.534026	119.989563	40.200005	4.265312	121.695923	35.045662	43.141689	119.690117	37.6228335	23.7035005	120.69302	-78.7807535	3.3645515	119.286106
-36.369411	12.682587	118.903114	-20.480476	13.487339	120.046555	40.334621	4.205266	121.860168	35.148296	43.068798	119.733917	37.7414585	23.637032	120.7970425	-78.7024105	3.337646	119.2960675
-35.174519	13.27838	118.92067	-20.398903	13.438058	120.123466	40.445728	4.13877	122.062065	35.271839	42.994076	119.819344	37.8587835	23.566423	120.9407045	-78.6565895	3.309693	119.3062275
-33.997139	13.898039	118.941093	-20.316679	13.369982	120.18924	40.553177	4.056158	122.273972	35.397114	42.8946	119.977737	37.9751455	23.475379	121.1258545	-78.6085035	3.264585	119.2526255
-32.795574	14.555756	118.952797	-20.249813	13.304162	120.2584	40.626305	3.944942	122.480629	35.518135	42.782993	120.170547	38.07222	23.3639675	121.325588	-78.571846	3.2443565	119.191212
-31.028704	15.549068	119.033768	-20.161507	13.21609	120.370338	40.695511	3.774393	122.751808	35.710693	42.667023	120.43277	38.203102	23.220708	121.592289	-78.526116	3.211472	119.148387
-29.841953	16.323162	119.134544	-20.088583	13.174164	120.439529	40.747875	3.684036	122.882225	35.821747	42.614571	120.618523	38.284811	23.1493035	121.750374	-78.461977	3.1990245	119.128684
-28.61068	17.024639	119.15287	-20.031021	13.16234	120.493546	40.81464	3.618903	123.027863	35.937778	42.589012	120.776413	38.376209	23.1039575	121.902138	-78.438251	3.2207225	119.084954
-27.247534	17.679831	119.124077	-19.964405	13.184256	120.525536	40.873425	3.605736	123.148964	36.067719	42.593155	120.934891	38.470572	23.0994455	122.0419275	-78.399382	3.2690665	119.0091445
-26.267498	18.608719	119.196495	-19.908815	13.231757	120.532898	40.941315	3.611683	123.288582	36.166626	42.600399	121.030685	38.5539705	23.106041	122.1596335	-78.3716005	3.357473	118.9061625
-25.047926	19.466255	119.154396	-19.829422	13.306037	120.509018	41.001411	3.657756	123.382797	36.26223	42.636059	121.037903	38.6318205	23.1469075	122.21035	-78.2906645	3.4651665	118.807686
-23.901293	20.286161	119.136177	-19.764862	13.357395	120.482323	41.071899	3.697783	123.423088	36.361568	42.659962	121.017029	38.7167335	23.1788725	122.2200585	-78.2464575	3.5359175	118.7445875
-22.147718	21.584209	119.117523	-19.635302	13.385107	120.4711	41.170895	3.663711	123.496696	36.501778	42.612892	121.083817	38.8363365	23.1383015	122.2902565	-78.1069405	3.6319125	118.6519435
-20.96851	22.437365	119.19503	-19.556484	13.352476	120.518578	41.2439	3.584654	123.564468	36.62159	42.540707	121.273102	38.932745	23.0626805	122.418785	-78.045713	3.6422715	118.618371
-19.846886	23.344507	119.335083	-19.511877	13.315498	120.600403	41.270588	3.476654	123.66111	36.717449	42.441944	121.610977	38.9940185	22.959299	122.6360435	-78.0177725	3.671697	118.5647625
-18.702148	24.248644	119.626999	-19.494625	13.282339	120.7631	41.271179	3.376824	123.77523	36.831074	42.361103	122.061516	39.0511265	22.8689635	122.918373	-78.0403765	3.6957145	118.607827
-17.580143	25.150431	120.013794	-19.49229	13.27427	120.983757	41.271648	3.252662	123.956703	36.96693	42.294136	122.658249	39.119289	22.773399	123.307476	-78.103869	3.775141	118.660038
-16.497881	26.078573	120.512047	-19.49983	13.282682	121.262169	41.271965	3.144042	124.182045	37.092682	42.237492	123.375061	39.1823235	22.690767	123.778553	-78.1819835	3.874597	118.745785
-15.402001	26.988003	121.124771	-19.494123	13.3088	121.572662	41.275986	3.075353	124.396576	37.225388	42.210693	124.154091	39.250687	22.643023	124.2753335	-78.238933	3.974577	118.8699905
-13.777667	28.307018	122.032639	-19.509813	13.429295	121.989235	41.309486	3.057629	124.596512	37.378277	42.231102	125.216232	39.3438815	22.6443655	124.906372	-78.3635075	4.2142245	119.072098
-12.787687	29.180264	122.580788	-19.504702	13.571076	122.218964	41.320374	3.141273	124.614502	37.467937	42.314575	125.766014	39.3941555	22.727924	125.190258	-78.4035595	4.414228	119.24767
-11.771729	30.010292	123.098083	-19.493357	13.753186	122.385132	41.376194	3.231981	124.527344	37.526272	42.402195	126.165924	39.451233	22.817088	125.346634	-78.437947	4.689284	119.42363
-10.538733	30.635994	123.368538	-19.477671	13.939754	122.492088	41.407341	3.371964	124.355522	37.550465	42.4981	126.461746	39.478903	22.935032	125.408634	-78.434245	4.944476	119.575542
-9.530619	31.285864	123.69368	-19.439547	14.106514	122.553421	41.420475	3.510568	124.170372	37.609188	42.590805	126.671471	39.5148315	23.0506865	125.4209215	-78.3939255	5.1623415	119.6859205
-8.569814	31.916771	123.976227	-19.405085	14.244082	122.597595	41.451069	3.633768	124.012932	37.67458	42.67939	126.884117	39.5628245	23.156579	125.4485245	-78.3729945	5.331585	119.7466655
-7.593089	32.422211	124.260139	-19.369905	14.398219	122.644951	41.515713	3.737659	123.925827	37.725708	42.763142	127.109108	39.6207105	23.2504005	125.5174675	-78.3605205	5.5460375	119.7724345
-6.208869	32.978394	124.58223	-19.309139	14.576965	122.722961	41.624264	3.878734	123.896965	37.772724	42.901386	127.392242	39.698494	23.39006	125.6446035	-78.316772	5.76387	119.8013185
-5.252388	33.196453	124.675621	-19.285206	14.704604	122.775688	41.70295	3.988968	123.924431	37.790924	42.999718	127.532242	39.746937	23.494343	125.7283365	-78.317349	5.914865	119.8230395
-4.407296	33.380505	124.82859	-19.239391	14.800683	122.803734	41.785877	4.083564	123.97728	37.813538	43.094566	127.671181	39.7997075	23.589065	125.8242305	-78.2784895	6.012301	119.7832375
-3.470334	33.439777	124.880013	-19.176355	14.899139	122.844299	41.879482	4.145594	124.075569	37.85981	43.158901	127.794014	39.869646	23.6522475	125.9347915	-78.222356	6.1460305	119.7538065
-2.641772	33.35461	124.978531	-19.114109	14.950742	122.884773	41.977482	4.191774	124.203873	37.915859	43.207951	127.956474	39.9466705	23.6998625	126.0801735	-78.1748885	6.2016215	119.6893725
-1.855788	33.195442	125.100639	-19.046696	14.998208	122.989616	42.059631	4.233337	124.329018	37.985107	43.242779	128.114746	40.022369	23.738058	126.221882	-78.115761	6.258358	119.75735
-1.179834	32.908493	125.321404	-18.957659	15.031166	123.108398	42.161716	4.251319	124.432388	38.082436	43.284172	128.285416	40.122076	23.7677455	126.358902	-78.037394	6.2945865	119.857894
-0.040641	32.297047	125.551628	-18.53656	14.902531	123.164772	42.359657	4.275323	124.599136	38.284145	43.34087	128.57576	40.321901	23.8080965	126.587448	-77.395021	5.9969655	119.742096
0.632986	31.765234	125.703598	-18.382164	14.952044	123.293831	42.498734	4.331939	124.730888	38.426826	43.385185	128.794052	40.46278	23.858562	126.76247	-77.227108	6.045526	119.825192
1.239091	31.133636	125.802658	-18.278112	15.05661	123.436943	42.669685	4.361845	124.930786	38.583096	43.449654	128.970688	40.6263905	23.9057495	126.950737	-77.1826145	6.2074705	119.923149
1.779069	30.461731	125.815323	-18.12282	15.133628	123.474861	42.847145	4.433106	125.180923	38.724102	43.555271	129.1362	40.7856235	23.9941885	127.1585615	-77.0312635	6.2730675	119.7911605
2.204995	29.67675	125.828972	-18.003105	15.273449	123.515633	43.024357	4.515783	125.503525	38.846581	43.684303	129.250381	40.935469	24.100043	127.376953	-76.941679	6.446855	119.654313
2.694335	28.815178	125.707329	-17.902206	15.435031	123.585068	43.222614	4.600835	125.842026	38.962135	43.842125	129.329575	41.0923745	24.22148	127.5858005	-76.8967865	6.648582	119.5843355
3.071169	27.868361	125.619507	-17.779694	15.573769	123.586166	43.418587	4.672287	126.18042	39.091602	43.964836	129.407043	41.2550945	24.3185615	127.7937315	-76.8144825	6.8289765	119.3786005
3.532406	26.329699	125.428299	-17.604586	15.727188	123.578499	43.668728	4.706086	126.622597	39.282562	44.09042	129.425522	41.475645	24.398253	128.0240595	-76.684817	7.056123	119.1329385
3.719262	25.203211	125.316605	-17.462965	15.758796	123.521828	44.109474	4.508134	126.670303	39.426273	44.101379	129.436966	41.7678735	24.3047565	128.0536345	-76.6938035	7.2128355	118.9900215
3.795579	23.997644	125.294647	-17.429642	15.787265	123.574257	44.184177	4.451994	126.764061	39.532192	44.064495	129.428024	41.8581845	24.2582445	128.0960425	-76.7174685	7.3162855	119.0524715
3.901421	22.728394	125.135895	-17.407043	15.774022	123.579193	44.203392	4.394358	126.756584	39.59853	44.032757	129.409973	41.900961	24.2135575	128.0832785	-76.715047	7.3344865	119.0751075
3.878063	21.45414	125.000046	-17.413811	15.787643	123.577927	44.191174	4.397761	126.688698	39.608547	44.022446	129.359268	41.8998605	24.2101035	128.023983	-76.7274825	7.3651825	119.131871
3.722405	20.123819	124.880173	-17.413788	15.843019	123.541382	44.147823	4.484684	126.608147	39.560627	44.067974	129.251984	41.854225	24.276329	127.9300655	-76.681801	7.409709	119.1526985
3.58728	18.759037	124.653015	-17.724461	16.149204	123.694122	44.118835	4.615189	126.560356	39.509888	44.192009	129.050415	41.8143615	24.403599	127.8053855	-77.2632835	7.894809	119.5828585
2.892093	16.832563	124.59761	-17.783516	16.445276	123.719063	44.082542	4.910468	126.606049	39.399769	44.43428	128.641586	41.7411555	24.672374	127.6238175	-77.3081875	8.218178	119.8143085
2.550795	15.399529	124.516785	-17.807547	16.615278	123.745003	44.10873	5.08357	126.708458	39.345707	44.591312	128.28923	41.7272185	24.837441	127.498844	-77.3423125	8.393115	119.991162
2.149027	13.947868	124.47802	-17.804695	16.711197	123.759293	44.145794	5.222151	126.80175	39.295876	44.692112	127.929161	41.720835	24.9571315	127.3654555	-77.330225	8.46526249999999	120.1531305
1.711866	12.397729	124.444489	-17.789068	16.729795	123.752174	44.157349	5.299118	126.893822	39.265991	44.722763	127.579651	41.71167	25.0109405	127.2367365	-77.289806	8.4486495	120.2676115
1.197068	10.891501	124.434517	-17.774197	16.660776	123.73053	44.165947	5.336318	126.962296	39.245529	44.699051	127.234825	41.705738	25.0176845	127.0985605	-77.254132	8.3038675	120.3624995
0.640521	9.426139	124.412712	-17.732029	16.532675	123.683014	44.154034	5.328474	126.974228	39.226852	44.611568	126.946999	41.690443	24.970021	126.9606135	-77.154501	8.095329	120.4054145
-0.01518	7.940126	124.393105	-17.698626	16.36467	123.599396	44.179459	5.229095	127.049728	39.18557	44.514805	126.65818	41.6825145	24.87195	126.853954	-77.0797665	7.85739	120.344838
-0.997556	5.773726	124.29937	-17.682766	16.122896	123.472687	44.153214	5.12628	127.1418	39.157127	44.384716	126.338837	41.6551705	24.755498	126.7403185	-77.0207025	7.490294	120.2050555
-1.712688	4.412158	124.240494	-17.677633	15.985163	123.421547	44.123917	5.067256	127.206299	39.095352	44.315781	126.149239	41.6096345	24.6915185	126.677769	-76.9649005	7.2788075	120.165325
-2.656939	3.142636	124.397209	-17.724031	15.904867	123.455299	44.090374	5.062853	127.263573	39.038319	44.295601	125.918541	41.5643465	24.679227	126.591057	-77.0124085	7.130507	120.319541
-3.526394	1.935717	124.494766	-17.740765	15.856698	123.525986	44.064056	5.129927	127.30938	38.976406	44.308708	125.713333	41.520231	24.7193175	126.5113565	-77.001761	6.9940785	120.5406155
-4.343725	0.729554	124.587952	-17.697906	15.785649	123.599564	44.090717	5.233631	127.371178	38.92429	44.365547	125.553116	41.5075035	24.799589	126.462147	-76.9033155	6.771709	120.736981
-5.459737	-0.275985	124.891937	-17.940018	15.900546	123.920692	44.154873	5.353238	127.473656	38.904259	44.450897	125.491928	41.529566	24.9020675	126.482792	-77.409602	6.8990245	121.358592
-6.420217	-1.297286	125.001099	-17.902548	15.840416	124.065865	44.235809	5.461641	127.54409	38.903255	44.532215	125.548683	41.569532	24.996928	126.5463865	-77.374628	6.683904	121.5853435
-8.046813	-2.679125	125.129379	-17.531134	15.576349	124.095276	44.357536	5.616705	127.494347	38.89994	44.653942	125.649391	41.628738	25.1353235	126.571869	-76.691006	6.0173745	121.618683
-9.000134	-3.607108	125.000153	-17.474257	15.532658	124.291519	44.401287	5.705678	127.358925	38.902809	44.725117	125.699844	41.652048	25.2153975	126.5293845	-76.600562	5.8499185	122.0536535
-9.920749	-4.507951	124.924896	-17.410713	15.512498	124.493156	44.418621	5.782621	127.15889	38.916821	44.780334	125.743637	41.667721	25.2814775	126.4512635	-76.489147	5.7435185	122.5350485
-11.122385	-5.189061	124.958023	-17.336391	15.50755	124.727081	44.473339	5.846671	126.990143	38.948372	44.837933	125.7957	41.7108555	25.342302	126.3929215	-76.3836375	5.672798	123.0612405
-12.281133	-5.851035	124.994919	-17.237877	15.487613	124.979309	44.535301	5.921562	126.815201	39.002239	44.888954	125.852112	41.76877	25.405258	126.3336565	-76.244524	5.569968	123.6249615
-13.489361	-6.42022	125.045181	-17.155973	15.474045	125.205162	44.599361	5.985682	126.611519	39.055664	44.926346	125.833321	41.8275125	25.456014	126.22242	-76.1394585	5.492076	124.187904
-14.785107	-6.913441	125.15844	-17.062149	15.438305	125.333061	44.655758	6.053273	126.421486	39.085083	44.976959	125.674911	41.8704205	25.515116	126.0481985	-75.9947185	5.361494	124.6179235
-16.583672	-7.662629	125.221336	-16.967205	15.405697	125.405571	44.389622	6.369498	126.13784	39.092236	45.060097	125.197075	41.740929	25.7147975	125.6674575	-75.675339	5.0965965	125.1436845
-17.84812	-8.038532	125.353691	-16.888603	15.382687	125.382637	44.463299	6.444871	125.937668	39.080116	45.109612	124.779686	41.7717075	25.7772415	125.358677	-75.5489135	4.9881325	125.406597
-19.120216	-8.331967	125.579521	-16.811518	15.359328	125.359741	44.537403	6.514593	125.787178	39.099358	45.151623	124.360085	41.8183805	25.833108	125.0736315	-75.4414165	4.885548	125.6458505
-20.297886	-8.669062	125.751617	-16.728535	15.297888	125.362953	44.628178	6.553187	125.719978	39.110294	45.144318	124.010559	41.869236	25.8487525	124.8652685	-75.326306	4.7470235	125.8606375
-21.552763	-8.854914	126.000633	-16.670176	15.198154	125.423981	44.688286	6.525704	125.725761	39.129265	45.087723	123.738991	41.9087755	25.8067135	124.732376	-75.2491275	4.5895945	126.115586
-22.820837	-8.984693	126.308121	-16.627766	15.040769	125.542892	44.699749	6.434537	125.772476	39.144379	44.980419	123.563492	41.922064	25.707478	124.667984	-75.177596	4.37406	126.4178
-23.977436	-9.096849	126.527596	-16.610964	14.862321	125.715271	44.689499	6.306087	125.82917	39.139652	44.837555	123.478149	41.9145755	25.571821	124.6536595	-75.1365035	4.152821	126.7768825
-25.787745	-9.037986	126.861847	-16.387903	14.42416	125.903259	44.620247	6.095424	125.891708	39.088959	44.622498	123.382202	41.854603	25.358961	124.636955	-74.630409	3.489359	127.169563
-26.9907	-8.929808	127.083572	-16.436943	14.250348	126.038231	44.536671	5.999653	125.820412	38.995975	44.521774	123.274002	41.766323	25.2607135	124.547207	-74.640209	3.2399825	127.529255
-28.12764	-8.700294	127.175812	-16.534147	14.096454	126.092865	44.437569	5.941284	125.561699	38.850639	44.435997	123.072502	41.644104	25.1886405	124.3171005	-74.712398	3.0042675	127.8686295
-29.274977	-8.430431	127.179146	-16.649952	13.952435	126.058113	44.305222	5.890055	125.240646	38.658943	44.34668	122.779823	41.4820825	25.1183675	124.0102345	-74.7819865	2.7865025	128.1059915
-30.345041	-8.075265	127.098907	-16.792891	13.820047	126.002487	44.116547	5.839303	124.910019	38.480717	44.256721	122.454178	41.298632	25.048012	123.6820985	-74.884414	2.592082	128.3228755
-31.387228	-7.635136	126.969681	-16.908722	13.666519	125.869583	43.945484	5.760812	124.588547	38.321159	44.15041	122.198189	41.1333215	24.955611	123.393368	-74.9507655	2.377427	128.345798
-32.373318	-7.131265	126.760796	-16.989859	13.482855	125.67453	43.82592	5.652696	124.34845	38.182217	44.03558	122.04261	41.0040685	24.844138	123.19553	-74.9837865	2.121572	128.15353
-33.784523	-6.278581	126.315819	-17.394604	13.418919	125.549438	43.60334	5.473589	124.136864	38.012089	43.867527	121.951843	40.8077145	24.670558	123.0443535	-75.5969225	2.16728	128.0545225
-34.646645	-5.601851	126.106789	-17.517538	13.289842	125.4207	43.475822	5.3627	124.03035	37.895222	43.754692	121.929825	40.685522	24.558696	122.9800875	-75.720598	2.020988	127.8613125
-35.480576	-4.790555	125.982834	-17.608557	13.145414	125.305412	43.385017	5.234213	124.016991	37.786572	43.62991	121.924019	40.5857945	24.4320615	122.970505	-75.8029085	1.8587665	127.640319
-36.261024	-3.975312	125.85952	-17.688879	13.025144	125.228416	43.328495	5.096687	124.070572	37.705681	43.501106	121.934441	40.517088	24.2988965	123.0025065	-75.894846	1.7513915	127.4543255
-36.933201	-3.095844	125.694229	-17.769756	12.892954	125.17997	43.296581	4.949574	124.215744	37.643024	43.355949	121.94326	40.4698025	24.1527615	123.079502	-76.0093145	1.6331465	127.280438
-37.576912	-2.134945	125.653252	-17.836752	12.749718	125.175858	43.252831	4.792369	124.396492	37.581055	43.199215	121.964859	40.416943	23.995792	123.1806755	-76.090447	1.503644	127.1710405
-38.190327	-1.133605	125.613441	-17.917345	12.5924	125.216003	43.208416	4.620813	124.590446	37.518997	43.017982	122.015884	40.3637065	23.8193975	123.303165	-76.1983965	1.3654025	127.128841
-38.973835	0.528672	125.489449	-18.032654	12.289092	125.312981	43.162235	4.305639	124.839821	37.424595	42.722469	122.171043	40.293415	23.514054	123.505432	-76.358723	1.06413	127.12053
-39.518421	1.716276	125.422356	-18.106812	12.064628	125.351944	43.107979	4.067017	124.944542	37.361462	42.512615	122.287537	40.2347205	23.289816	123.6160395	-76.4483445	0.839440000000003	127.0878485
-39.947502	2.951308	125.355888	-18.190678	11.851449	125.366035	43.006023	3.844966	124.953697	37.294796	42.299892	122.385406	40.1504095	23.072429	123.6695515	-76.5317655	0.630469000000002	127.0625185
-40.36483	4.28188	125.079453	-18.289509	11.661546	125.322319	42.874561	3.632528	124.85672	37.214401	42.099937	122.424957	40.044481	22.8662325	123.6408385	-76.623499	0.4568595	127.0037995
-40.813385	5.672313	124.947525	-18.374268	11.489079	125.215973	42.739914	3.444215	124.663055	37.130375	41.919468	122.404411	39.9351445	22.6818415	123.533733	-76.6836805	0.2963165	126.898213
-41.077465	7.075906	124.709785	-18.459848	11.350949	125.052109	42.596241	3.286497	124.402405	37.051472	41.765732	122.372589	39.8238565	22.5261145	123.387497	-76.7435525	0.175783500000001	126.716721
-41.388039	8.614385	124.374283	-18.527832	11.223109	124.854042	42.496086	3.134971	124.121498	36.997265	41.630661	122.349487	39.7466755	22.382816	123.2354925	-76.8023395	0.0634019999999964	126.4725915
-41.668449	10.92272	123.941338	-18.62097	11.050625	124.532677	42.354282	2.907662	123.700623	36.959095	41.429047	122.445023	39.6566885	22.1683545	123.072823	-76.8986285	-0.0671044999999992	125.992531
-41.875404	12.548469	123.589455	-18.722504	10.951784	124.271034	42.198162	2.763739	123.370148	36.924805	41.316067	122.603333	39.5614835	22.039903	122.9867405	-77.0064915	-0.136334999999999	125.5553275
-42.035282	14.183699	123.332909	-18.861015	10.860162	123.968758	41.988403	2.617914	122.935066	36.877048	41.202232	122.82386	39.4327255	21.910073	122.879463	-77.1547555	-0.189748999999999	125.058053
-42.092167	15.824652	123.142136	-19.011681	10.812956	123.612579	41.753971	2.526823	122.400879	37.11451	41.012779	122.936859	39.4342405	21.769801	122.668869	-77.4576025	-0.143889000000001	124.556289
-42.283474	17.561514	123.124901	-19.172678	10.800083	123.285759	41.53548	2.530307	121.832916	36.657028	41.131489	123.321533	39.096254	21.830898	122.5772245	-77.44161	-0.230732	123.9942935
-42.244282	19.172512	123.187851	-19.301992	10.859846	123.012886	41.372517	2.638458	121.308838	36.590591	41.18972	123.688103	38.981554	21.914089	122.4984705	-77.585538	-0.194397000000002	123.5273015
-42.09626	20.706316	123.296486	-19.403557	11.026821	122.806297	41.279709	2.822333	120.963547	36.505573	41.318897	124.096695	38.892641	22.070615	122.530121	-77.699755	-0.0169730000000001	123.082473
-41.747272	22.895809	123.567924	-19.544838	11.332145	122.62381	41.216366	3.147284	120.655128	36.406372	41.567421	124.649429	38.811369	22.3573525	122.6522785	-77.901045	0.3069375	122.5953415
-41.435802	24.220285	123.683167	-19.594711	11.520222	122.502861	41.212883	3.335824	120.537636	36.342297	41.720535	124.87558	38.77759	22.5281795	122.706608	-77.967012	0.512264500000001	122.299114
-41.027534	25.42775	123.713287	-19.609774	11.63428	122.370735	41.23476	3.450272	120.451797	36.320137	41.826832	125.023796	38.7774485	22.638552	122.7377965	-77.9969965	0.630008	122.0036735
-40.574291	26.488262	123.689255	-19.5833	11.66226	122.192451	41.280018	3.463813	120.401474	36.331436	41.837242	125.145164	38.805727	22.6505275	122.773319	-77.972327	0.673992499999997	121.611583
-40.042522	27.41217	123.694504	-19.569662	11.619028	122.044373	41.319637	3.395405	120.356033	36.348106	41.775589	125.218987	38.8338715	22.585497	122.78751	-77.9731955	0.652559000000004	121.301236
-39.478745	28.19405	123.765686	-19.606083	11.51629	121.93029	41.292549	3.321	120.279037	36.328121	41.68755	125.26622	38.810335	22.504275	122.7726285	-78.022501	0.528305	121.0879515
-38.931385	28.854364	123.910461	-19.650654	11.435576	121.894875	41.213478	3.232347	120.16703	36.27076	41.585426	125.278877	38.742119	22.4088865	122.7229535	-78.043427	0.462265500000001	121.0667965
-38.067097	29.573351	124.079361	-19.801891	11.355469	121.874832	41.048363	3.176658	120.042465	36.119873	41.529556	125.193199	38.584118	22.353107	122.617832	-78.1879	0.357830999999997	121.131832
-37.424355	29.946285	124.104584	-19.920086	11.341827	121.878967	40.951759	3.190667	120.016739	35.98455	41.558388	125.110435	38.4681545	22.3745275	122.563587	-78.3083265	0.309126500000001	121.194347
-36.80035	30.20331	124.028671	-20.037952	11.393185	121.916832	40.88826	3.255225	120.04393	35.842842	41.640511	124.928452	38.365551	22.447868	122.486191	-78.441455	0.338502000000002	121.347473
-36.10239	30.341959	123.836861	-20.106386	11.452224	121.940376	40.861164	3.344264	120.109192	35.702713	41.743908	124.675049	38.2819385	22.544086	122.3921205	-78.4947105	0.360361999999999	121.4886315
-35.399456	30.333447	123.534737	-20.112471	11.531384	122.001984	40.862686	3.39449	120.261002	35.591888	41.834454	124.355736	38.227287	22.614472	122.308369	-78.452229	0.448295999999999	121.695599
-34.623764	30.195696	123.157158	-20.128294	11.539202	122.018478	40.900909	3.405107	120.504204	35.522232	41.881104	123.970398	38.2115705	22.6431055	122.237301	-78.4681585	0.435298499999998	121.799655
-33.874397	29.989979	122.770622	-20.112476	11.498908	122.03479	40.950928	3.351549	120.821152	35.507221	41.849777	123.620987	38.2290745	22.600663	122.2210695	-78.4540265	0.397152999999999	121.8485105
-32.769768	29.536373	122.156525	-20.084637	11.327333	122.048012	41.044552	3.126395	121.469498	35.513123	41.727974	123.096169	38.2788375	22.4271845	122.2828335	-78.4481115	0.227481499999996	121.8131905
-32.029793	29.15094	121.770836	-20.070202	11.163862	122.056091	41.080601	2.953827	121.92482	35.495678	41.601162	122.80983	38.2881395	22.2774945	122.367325	-78.4285435	0.0502295000000004	121.744857
-31.271441	28.708883	121.369347	-20.070112	11.007891	122.088448	41.099957	2.772033	122.397018	35.54562	41.441994	122.518303	38.3227885	22.1070135	122.4576605	-78.4630125	-0.0912314999999992	121.7192355
-30.540253	28.202641	121.024788	-20.085482	10.871457	122.152267	41.130917	2.596622	122.89814	35.540577	41.29097	122.260895	38.335747	21.943796	122.5795175	-78.506711	-0.200882	121.7250165
-29.858101	27.723396	120.751251	-20.111904	10.733079	122.237228	41.158226	2.459611	123.359451	35.519222	41.161888	121.991692	38.338724	21.8107495	122.6755715	-78.562532	-0.3445915	121.7988845
-29.180845	27.250496	120.534203	-20.138031	10.617837	122.328064	41.17207	2.372241	123.731697	35.482025	41.030567	121.75882	38.3270475	21.701404	122.7452585	-78.6031095	-0.465730000000001	121.9108695
-28.569401	26.806513	120.348595	-20.160316	10.473436	122.401176	41.169842	2.304248	124.039421	35.425827	40.908386	121.539497	38.2978345	21.606317	122.789459	-78.6184665	-0.659445000000002	122.012893
-27.66572	26.210278	120.177101	-20.18173	10.25207	122.486923	41.135006	2.172884	124.367928	35.379753	40.716496	121.313728	38.2573795	21.44469	122.840828	-78.6208395	-0.940550000000002	122.133018
-27.084404	25.838512	120.129524	-20.213552	10.117844	122.534859	41.108711	2.061666	124.537041	35.366611	40.584064	121.263016	38.237661	21.322865	122.9000285	-78.664765	-1.087177	122.1696895
-26.508804	25.508398	120.094719	-20.242229	9.998377	122.538635	41.075924	1.936389	124.715424	35.35434	40.486431	121.258041	38.215132	21.21141	122.9867325	-78.69959	-1.214656	122.0905375
-26.018641	25.259855	120.097748	-20.290941	9.915758	122.514954	41.000172	1.868435	124.823738	35.339584	40.416164	121.280251	38.169878	21.1422995	123.0519945	-78.75176	-1.3107835	121.9779135
-25.531563	25.087822	120.072235	-20.357372	9.870721	122.454643	40.944401	1.812791	124.870941	35.289776	40.377731	121.323418	38.1170885	21.095261	123.0971795	-78.8318325	-1.353819	121.8121065
-25.11574	24.998554	120.010551	-20.439116	9.846614	122.376671	40.865768	1.805069	124.910522	35.206539	40.384258	121.344612	38.0361535	21.0946635	123.127567	-78.9143855	-1.4014355	121.625775
-24.75164	24.950304	119.957413	-20.521645	9.838555	122.288536	40.779285	1.831193	124.910942	35.126297	40.408047	121.37529	37.952791	21.11962	123.143116	-78.996081	-1.44251	121.433956
-24.184124	25.005251	119.908455	-20.666035	9.86363	122.195091	40.673618	1.865225	124.953506	34.997303	40.446766	121.492935	37.8354605	21.1559955	123.2232205	-79.1675305	-1.4287355	121.1669615
-23.840372	25.119055	119.903778	-20.747944	9.877995	122.142708	40.602997	1.868222	125.033936	34.922817	40.482254	121.608757	37.762907	21.175238	123.3213465	-79.258795	-1.419248	120.9640695
-23.488674	25.254688	119.916534	-20.846598	9.892211	122.112869	40.517445	1.840012	125.084175	34.865555	40.482307	121.758224	37.6915	21.1611595	123.4211995	-79.384696	-1.3767375	120.8045385
-23.138855	25.429123	119.944824	-20.941681	9.911004	122.104668	40.403278	1.812512	125.104073	34.805382	40.467896	121.894753	37.60433	21.140204	123.499413	-79.487692	-1.318196	120.709923
-22.810822	25.648964	120.036194	-21.027393	9.921497	122.116592	40.280354	1.765027	125.09346	34.768375	40.44989	122.020195	37.5243645	21.1074585	123.5568275	-79.5791505	-1.2644645	120.6763565
-22.491915	25.912867	120.164917	-21.102312	9.945837	122.152031	40.177647	1.703414	125.078377	34.751091	40.419624	122.191559	37.464369	21.061519	123.634968	-79.668993	-1.169845	120.669094
-22.187458	26.222256	120.297791	-21.134365	9.993265	122.189888	40.097874	1.664732	125.07695	34.765285	40.406429	122.398933	37.4315795	21.0355805	123.7379415	-79.7003095	-1.0490505	120.6418345
-21.74934	26.737019	120.54174	-21.160822	10.099983	122.273895	40.016155	1.631694	125.105835	34.845474	40.409298	122.77877	37.4308145	21.020496	123.9423025	-79.7524585	-0.820530000000002	120.6054875
-21.467524	27.120975	120.733536	-21.125385	10.196875	122.333946	40.012138	1.612998	125.127625	34.928902	40.416153	123.089722	37.47052	21.0145755	124.1086735	-79.72129	-0.620825499999999	120.5592185
-21.205654	27.54598	120.975769	-21.101847	10.298484	122.407219	40.033386	1.578776	125.166153	35.05146	40.452568	123.403183	37.542423	21.015672	124.284668	-79.746117	-0.418703999999998	120.52977
-20.970102	28.01582	121.232208	-21.070055	10.422391	122.487389	40.02652	1.546362	125.202164	35.194542	40.462929	123.745033	37.610531	21.0046455	124.4735985	-79.750641	-0.159863500000004	120.5011795
-20.733036	28.502846	121.472466	-21.053127	10.5585	122.574547	40.025295	1.52589	125.186829	35.290901	40.481888	124.054489	37.658098	21.003889	124.620659	-79.764352	0.113111000000004	120.528435
-20.513378	29.030115	121.684708	-21.060774	10.719423	122.652328	39.995701	1.548888	125.16848	35.373558	40.532951	124.262985	37.6846295	21.0409195	124.7157325	-79.8061775	0.397926500000004	120.5889235
-20.275146	29.562811	121.869972	-21.08363	10.908758	122.744621	39.938351	1.643026	125.084747	35.422981	40.616459	124.437263	37.680666	21.1297425	124.761005	-79.847926	0.687773500000002	120.728237
-19.953745	30.357828	122.181938	-21.113338	11.185365	122.902122	39.895012	1.778034	124.962067	35.468189	40.754997	124.614822	37.6816005	21.2665155	124.7884445	-79.9082765	1.1042145	121.0157995
-19.744202	30.872864	122.413757	-21.118519	11.370392	123.031212	39.879459	1.882341	124.899551	35.509151	40.857143	124.70784	37.694305	21.369742	124.8036955	-79.931343	1.371042	121.2587285
-19.512644	31.354137	122.588394	-21.123352	11.560268	123.139481	39.868908	1.986474	124.869789	35.538105	40.96199	124.770752	37.7035065	21.474232	124.8202705	-79.9502105	1.646304	121.4586915
-19.273216	31.826172	122.660507	-21.120312	11.756742	123.20166	39.847939	2.092827	124.846542	35.577507	41.053848	124.806427	37.712723	21.5733375	124.8264845	-79.953347	1.9401465	121.5768355
-19.045469	32.273216	122.685715	-21.125032	11.951871	123.253975	39.826542	2.200671	124.856056	35.594921	41.14798	124.823174	37.7107315	21.6743255	124.839615	-79.9607955	2.2294165	121.668335
-18.837334	32.695095	122.689186	-21.112535	12.134375	123.284637	39.81086	2.309089	124.894035	35.628925	41.24548	124.86377	37.7198925	21.7772845	124.8789025	-79.9449625	2.4914655	121.6903715
-18.636909	33.08353	122.713997	-21.079014	12.291995	123.313942	39.833851	2.419786	124.944748	35.69783	41.34119	124.955009	37.7658405	21.880488	124.9498785	-79.9238685	2.703502	121.6780055
-18.34795	33.652859	122.879601	-21.005682	12.511659	123.389008	39.898026	2.509728	125.074455	35.835648	41.484188	125.193581	37.866837	21.996958	125.134018	-79.878201	3.02636	121.643998
-18.136173	34.024643	123.10585	-20.953493	12.652007	123.452881	39.915092	2.548203	125.170174	35.945557	41.561996	125.426117	37.9303245	22.0550995	125.2981455	-79.8373105	3.2489145	121.6076165
-17.922779	34.381596	123.393677	-20.923281	12.816699	123.552536	39.941082	2.577683	125.284172	36.063766	41.645439	125.725487	38.002424	22.111561	125.5048295	-79.848986	3.521837	121.6002425
-17.715973	34.739906	123.742844	-20.896318	13.009537	123.695305	39.931782	2.653544	125.410652	36.169212	41.744698	126.085045	38.050497	22.199121	125.7478485	-79.843133	3.819953	121.6427615
-17.498997	35.110668	124.092911	-20.904266	13.238581	123.856476	39.915085	2.755857	125.543419	36.264946	41.884029	126.43409	38.0900155	22.319943	125.9887545	-79.8985475	4.157219	121.7241975
-17.290239	35.470123	124.418533	-20.931559	13.512638	124.025703	39.890461	2.941402	125.666641	36.3251	42.072289	126.72216	38.1077805	22.5068455	126.1944005	-79.9708985	4.5184305	121.8570055
-17.084269	35.813843	124.688255	-20.928093	13.801172	124.192978	39.900059	3.181948	125.742432	36.36393	42.309044	126.939369	38.1319945	22.745496	126.3409005	-79.9881805	4.856848	122.0450555
-16.747107	36.237225	124.978874	-20.882418	14.171757	124.432312	40.00095	3.570962	125.789032	36.382763	42.68277	127.095428	38.1918565	23.126866	126.44223	-79.9566925	5.216648	122.422394
-16.523638	36.46204	125.127304	-20.803209	14.365414	124.614922	40.076031	3.79885	125.78688	36.400375	42.893299	127.124146	38.238203	23.3460745	126.455513	-79.844621	5.3847535	122.774331
-16.313032	36.634506	125.276306	-20.725996	14.504008	124.844635	40.153793	3.967722	125.85379	36.449646	43.04277	127.159058	38.3017195	23.505246	126.506424	-79.7537115	5.50277	123.182846
-16.122389	36.770699	125.47747	-20.627954	14.593484	125.143921	40.276546	4.066748	126.040756	36.526123	43.164413	127.232185	38.4013345	23.6155805	126.6364705	-79.6572425	5.5713875	123.6513715
-15.96863	36.873047	125.718216	-20.301727	14.505632	125.393631	40.452225	4.128458	126.269737	36.612381	43.271969	127.324883	38.532303	23.7002135	126.79731	-79.135757	5.3110505	123.989952
-15.862004	36.931332	125.941971	-20.21579	14.530955	125.732018	40.59169	4.192889	126.482117	36.693439	43.365845	127.380516	38.6425645	23.779367	126.9313165	-79.0741445	5.282543	124.5327195
-15.757968	36.952435	126.125381	-20.14949	14.543922	126.022743	40.687145	4.239533	126.640259	36.751785	43.439659	127.369476	38.719465	23.839596	127.0048675	-79.018445	5.248248	125.0406185
-15.663989	36.921776	126.276413	-20.097616	14.572865	126.396645	41.092319	4.142752	126.607086	36.804447	43.491753	127.292992	38.948383	23.8172525	126.950039	-79.143615	5.3284775	125.843251
-15.605291	36.865501	126.337326	-20.051514	14.564373	126.563072	41.118301	4.167976	126.652237	36.826286	43.499176	127.238174	38.9722935	23.833576	126.9452055	-79.0753215	5.29517	126.1809385
-15.569988	36.811878	126.406494	-20.014774	14.560745	126.704613	41.147057	4.201358	126.672638	36.842556	43.539639	127.16819	38.9948065	23.8704985	126.920414	-79.0243545	5.2509915	126.488812
-15.55683	36.743935	126.432922	-19.992329	14.572963	126.767792	41.179688	4.288377	126.570442	36.774723	43.625469	127.003624	38.9772055	23.956923	126.787033	-78.9618635	5.189003	126.748551
-15.572618	36.700516	126.415459	-20.070461	14.65959	126.864174	40.783558	4.642261	126.419571	36.631458	43.760998	126.748207	38.707508	24.2016295	126.583889	-78.84843	5.1175505	127.144459
-15.598641	36.672749	126.342865	-20.14938	14.75174	126.865402	40.650784	4.833416	126.009964	36.418625	43.909733	126.337029	38.5347045	24.3715745	126.1734965	-78.8334645	5.1319055	127.5573075
-15.650298	36.647274	126.198448	-20.262043	14.884504	126.799881	40.504299	5.009197	125.459846	36.171688	44.048195	125.816689	38.3379935	24.528696	125.6382675	-78.8620795	5.240312	127.9614945
-15.743404	36.618389	125.879585	-20.368027	15.002007	126.542557	40.206078	5.217198	124.590286	35.841103	44.14991	124.98555	38.0235905	24.683554	124.787918	-78.7596445	5.32046	128.297196
-15.804845	36.604977	125.591591	-20.479383	15.075488	126.397011	40.032974	5.259384	124.068558	35.99437	44.057903	124.301208	38.013672	24.6586435	124.184883	-78.972438	5.4923325	128.609139
-15.854177	36.590645	125.319962	-20.539148	15.102239	126.229095	39.920624	5.28087	123.561218	35.851582	44.05619	123.837257	37.886103	24.66853	123.6992375	-78.964399	5.535948	128.7589525
-15.922494	36.593788	125.061157	-20.573133	15.10639	126.063217	39.836437	5.255492	123.331131	35.754913	44.032295	123.458588	37.795675	24.6438935	123.3948595	-78.941941	5.5688865	128.7315745
-15.935074	36.607231	124.841797	-20.591785	15.100818	125.938538	39.805977	5.243698	123.234604	35.729965	44.029415	123.231842	37.767971	24.6365565	123.233223	-78.951541	5.5650795	128.643853
-15.93247	36.644234	124.656204	-20.601345	15.072763	125.812599	39.858723	5.207081	123.241318	35.38763	44.140713	123.224953	37.6231765	24.673897	123.2331355	-78.8258665	5.471629	128.3920625
-15.943982	36.69323	124.467361	-20.634607	15.016356	125.6577	39.874897	5.155734	123.265114	35.369022	44.096039	123.151413	37.6219595	24.6258865	123.2082635	-78.8911735	5.4068255	128.1071365
-15.935791	36.789612	124.219643	-20.686878	14.869165	125.394249	39.783508	5.054206	123.252464	35.33445	43.982403	123.085037	37.558979	24.5183045	123.1687505	-78.932735	5.2200255	127.6197475
-15.948011	36.867332	124.138031	-20.77478	14.809464	125.34597	39.712078	4.959693	123.202171	35.266369	43.901604	123.017227	37.4892235	24.4306485	123.109699	-79.0387835	5.1882795	127.582241
-15.924816	36.999847	124.118515	-20.811449	14.749604	125.298141	39.628654	4.911224	123.101357	35.202946	43.837704	122.977592	37.4158	24.374464	123.0394745	-79.038698	5.124744	127.5568075
-15.850774	37.143726	124.139832	-20.818546	14.690103	125.247696	39.567532	4.882461	122.986305	35.171913	43.801762	122.936615	37.3697225	24.3421115	122.96146	-79.0068145	5.0380945	127.533932
-15.729242	37.317513	124.179863	-20.854698	14.692256	125.276672	39.551991	4.883459	122.803703	35.140617	43.80389	122.87265	37.346304	24.3436745	122.8381765	-79.0557	5.0408375	127.7151675
-15.608016	37.496143	124.21154	-21.051609	14.818966	125.262032	39.527504	4.905729	122.527298	35.446758	43.679115	122.697868	37.487131	24.292422	122.612583	-79.590349	5.34551	127.911481
-15.448449	37.689754	124.208725	-21.039583	14.802952	125.152718	39.476791	4.947335	122.222878	35.412788	43.687313	122.613655	37.4447895	24.317324	122.4182665	-79.5239555	5.28858	127.8871695
-15.178873	38.007336	124.141541	-21.019293	14.832433	124.895599	39.389828	5.03109	121.714462	34.966682	43.850769	122.643707	37.178255	24.4409295	122.1790845	-79.216841	5.2239365	127.6121135
-14.945008	38.233021	124.133392	-21.011585	14.882617	124.755264	39.346729	5.091867	121.436836	34.969425	43.871712	122.597458	37.158077	24.4817895	122.017147	-79.181247	5.2834445	127.493381
-14.669089	38.469437	124.176636	-20.987263	14.942212	124.675987	39.321171	5.155295	121.273064	34.988159	43.915863	122.60363	37.154665	24.535579	121.938347	-79.129191	5.348845	127.413627
-14.338883	38.71574	124.261581	-20.959749	14.995495	124.646103	39.342915	5.194944	121.17823	35.045086	43.943672	122.710777	37.1940005	24.569308	121.9445035	-79.1134985	5.421682	127.3477025
-13.989838	38.932777	124.381065	-20.936691	15.030675	124.644363	39.371742	5.209273	121.190216	35.117157	43.95607	122.897575	37.2444495	24.5826715	122.0438955	-79.1178315	5.4786785	127.2448305
-13.564968	39.19838	124.518204	-20.902943	15.052221	124.64695	39.426304	5.200089	121.288559	35.231892	43.949883	123.15284	37.329098	24.574986	122.2206995	-79.134984	5.529456	127.0732005
-13.074764	39.465816	124.680565	-20.860172	15.077126	124.658249	39.496975	5.15862	121.450279	35.330929	43.91856	123.498657	37.413952	24.53859	122.474468	-79.134296	5.615662	126.84203
-12.303955	39.833611	125.023331	-20.836859	15.10845	124.730553	39.583851	5.126117	121.672783	35.466259	43.881905	124.065086	37.525055	24.504011	122.8689345	-79.198773	5.712889	126.5921715
-11.800826	40.05114	125.307045	-20.836678	15.131593	124.806046	39.605038	5.106836	121.785645	35.542107	43.860989	124.406136	37.5735725	24.4839125	123.0958905	-79.2469285	5.7792735	126.5162015
-11.286376	40.263885	125.592781	-20.830263	15.143353	124.909988	39.618336	5.108292	121.858177	35.586857	43.842113	124.725105	37.6025965	24.4752025	123.291641	-79.2631225	5.8115035	126.528335
-10.698036	40.429966	125.843552	-20.80415	15.156078	124.986687	39.660156	5.133204	121.927521	35.646984	43.833324	125.029495	37.65357	24.483264	123.478508	-79.26187	5.828892	126.494866
-10.099041	40.555305	126.120163	-20.752756	15.184222	125.084244	39.743015	5.142238	122.042465	35.742535	43.838005	125.363007	37.742775	24.4901215	123.702736	-79.248287	5.8783225	126.465752
-9.468083	40.652706	126.410484	-20.691936	15.240442	125.151512	39.851166	5.151044	122.184669	35.854279	43.836525	125.75853	37.8527225	24.4937845	123.9715995	-79.2365945	5.9870995	126.3314245
-8.784158	40.751057	126.720406	-20.650953	15.309608	125.233986	39.952053	5.162155	122.362221	35.972073	43.818394	126.191284	37.962063	24.4902745	124.2767525	-79.263969	6.1289415	126.1912195
-7.414904	40.687798	127.10379	-20.388742	15.284577	125.365829	40.085705	5.222393	122.692001	36.11285	43.841717	126.909431	38.0992775	24.532055	124.800716	-78.8767615	6.037099	125.930942
-6.621991	40.630085	127.47065	-20.315666	15.322983	125.483788	40.211823	5.279365	122.939491	36.202335	43.887852	127.439293	38.207079	24.5836085	125.189392	-78.838411	6.0623575	125.778184
-5.860686	40.555771	127.872757	-20.258604	15.449741	125.675583	40.338005	5.352089	123.179436	36.319618	43.942371	127.984322	38.3288115	24.64723	125.581879	-78.8460195	6.252252	125.769287
-5.131269	40.396442	128.334305	-20.203041	15.562699	125.80407	40.450035	5.43169	123.430321	36.449261	44.02652	128.470901	38.449648	24.729105	125.950611	-78.85573	6.396293	125.657529
-4.23141	40.185665	128.589676	-20.125486	15.640964	125.888954	40.549896	5.524725	123.644196	36.578388	44.101082	128.918579	38.564142	24.8129035	126.2813875	-78.815114	6.4690245	125.4965205
-3.381084	39.932938	128.838486	-20.067457	15.797157	125.967575	40.654648	5.600046	123.870621	36.689404	44.167458	129.330826	38.672026	24.883752	126.6007235	-78.80694	6.710562	125.3344265
-2.524563	39.559753	129.067474	-19.998859	15.957316	126.081398	40.775387	5.661516	124.1707	36.819603	44.230911	129.71434	38.797495	24.9462135	126.94252	-78.795213	6.9684185	125.220276
-1.122594	38.851124	129.258057	-19.83976	16.135065	126.142593	40.976906	5.686152	124.728928	37.437046	44.175217	130.211807	39.206976	24.9306845	127.4703675	-78.886496	7.3394455	124.8148185
-0.153765	38.266762	129.36969	-19.721033	16.268499	126.25251	41.149307	5.653028	125.242165	37.592316	44.19352	130.586823	39.3708115	24.923274	127.914494	-78.8128775	7.613724	124.590526
0.74984	37.551281	129.498642	-19.562128	16.34593	126.351776	41.363422	5.612889	125.83194	37.802689	44.245625	130.977676	39.5830555	24.929257	128.404808	-78.7073115	7.762603	124.298744
1.630643	36.749569	129.706253	-19.429466	16.467621	126.580551	41.94772	5.396442	126.408478	38.015167	44.325401	131.35553	39.9814435	24.8609215	128.882004	-78.8403755	8.0743205	124.279098
2.635782	35.891861	129.776993	-19.278305	16.539518	126.769913	42.219624	5.367954	127.168694	38.211971	44.42487	131.729645	40.2157975	24.896412	129.4491695	-78.7724075	8.182624	124.0906565
3.639601	34.914936	129.870941	-19.073578	16.571665	126.902626	42.510609	5.333991	127.930046	38.437183	44.487206	132.137543	40.473896	24.9105985	130.0337945	-78.621052	8.2327315	123.7714575
4.430666	33.84708	130.123276	-18.90563	16.592434	127.059105	42.78035	5.263331	128.657532	38.65694	44.507019	132.532425	40.718645	24.885175	130.5949785	-78.529905	8.299693	123.5232315
5.849526	32.120998	130.338074	-18.617529	16.561089	127.228859	43.190941	5.137919	129.620163	39.001743	44.50996	133.055191	41.096342	24.8239395	131.337677	-78.3314	8.2982385	123.120041
6.809504	30.860027	130.343582	-18.423271	16.540237	127.283371	43.446911	5.025387	130.192429	39.230522	44.487103	133.357651	41.3387165	24.756245	131.77504	-78.1852585	8.324229	122.791702
7.598927	29.548651	130.466019	-18.254925	16.520897	127.322266	43.705437	4.926137	130.728348	39.464294	44.478516	133.579498	41.5848655	24.7023265	132.153923	-78.0947155	8.3394675	122.490609
7.647485	28.715044	130.900162	-18.019943	16.485622	127.228477	43.952663	4.840197	131.190613	39.691189	44.450207	133.780975	41.821926	24.645202	132.485794	-77.861812	8.326042	121.97116
9.02301	26.922951	130.515808	-17.83868	16.484348	127.185677	44.207298	4.787753	131.605133	39.901627	44.433006	133.906158	42.0544625	24.6103795	132.7556455	-77.7318225	8.3583165	121.6157085
9.9606	25.331923	130.422119	-17.639797	16.467705	127.124573	44.417679	4.756786	131.93222	40.107941	44.427513	133.970764	42.26281	24.5921495	132.951492	-77.542404	8.3432605	121.297654
10.691054	23.876301	130.391937	-17.421675	16.444731	127.04097	44.63427	4.73257	132.173187	40.306507	44.432041	134.000183	42.4703885	24.5823055	133.086685	-77.3137385	8.3071565	120.995255
11.56632	21.533552	130.315933	-17.176537	16.457441	127.020851	44.940102	4.725633	132.489975	40.542458	44.479877	133.929749	42.74128	24.602755	133.209862	-77.094354	8.312127	120.83184
12.116208	19.987593	130.273209	-17.058193	16.480509	127.035522	45.082203	4.760909	132.630707	40.651184	44.528553	133.810181	42.8666935	24.644731	133.220444	-76.9830795	8.316287	120.8506
12.584019	18.350388	130.149872	-16.960592	16.518349	127.043465	45.223091	4.84318	132.745956	40.699768	44.592293	133.567703	42.9614295	24.7177365	133.1568295	-76.8826135	8.3189615	120.9301005
12.930624	16.739174	130.09967	-16.876091	16.556217	127.079918	45.324585	4.96883	132.828003	40.746925	44.712051	133.209686	43.035755	24.8404405	133.0188445	-76.787937	8.2719935	121.1409915
13.348526	15.125545	130.018311	-16.814163	16.594568	127.147926	45.441616	5.106077	132.894913	40.775387	44.821011	132.746841	43.1085015	24.963544	132.820877	-76.7368275	8.225592	121.474975
13.555984	13.463346	130.103546	-16.743473	16.616337	127.221802	45.554596	5.244772	132.969254	40.786335	44.910179	132.211899	43.1704655	25.0774755	132.5905765	-76.6574115	8.1551985	121.8530275
13.819315	11.848208	130.216232	-16.686769	16.592335	127.300987	45.630123	5.355582	133.066315	40.801952	44.958179	131.630997	43.2160375	25.1568805	132.348656	-76.5895755	8.0277895	122.253318
14.097883	9.392441	130.465836	-16.603207	16.434639	127.381325	45.718372	5.432844	133.245331	40.768902	44.895287	130.907455	43.243637	25.1640655	132.076393	-76.450051	7.7052125	122.686257
14.212057	7.844068	130.749222	-16.542574	16.278236	127.442154	45.783691	5.393504	133.441086	40.751083	44.786861	130.504837	43.267387	25.0901825	131.9729615	-76.352535	7.4662895	122.9113465
14.342864	6.346096	131.006165	-16.489656	16.089348	127.50502	45.832733	5.33488	133.652359	40.74556	44.68124	130.181992	43.2891465	25.00806	131.9171755	-76.2684585	7.170636	123.0928645
14.339153	4.898323	131.38649	-16.456669	15.889046	127.573456	45.865341	5.243136	133.888519	40.738583	44.55669	129.909241	43.301962	24.899913	131.89888	-76.2153	6.878179	123.248032
14.285113	3.592607	131.732925	-16.456587	15.718002	127.647034	45.860626	5.158832	134.096191	40.397594	44.56736	129.799057	43.12911	24.863096	131.947624	-76.042284	6.572908	123.346444
14.253311	2.362618	132.0103	-16.450926	15.547444	127.706337	45.835457	5.09498	134.289368	40.374947	44.472221	129.625702	43.105202	24.7836005	131.957535	-76.007054	6.3112875	123.455139
14.191381	1.210235	132.248703	-16.456505	15.39393	127.757416	45.837433	5.031896	134.441696	40.333321	44.396141	129.518021	43.085377	24.7140185	131.9798585	-75.998387	6.0738415	123.5349735
13.894947	-0.27824	132.568558	-16.45669	15.19492	127.801117	45.831432	4.980575	134.625534	40.304314	44.316448	129.530701	43.067873	24.6485115	132.0781175	-75.981253	5.7413285	123.5241165
13.687098	-1.153236	132.67186	-16.437723	15.068841	127.814987	45.809822	4.943801	134.723404	40.300552	44.288338	129.598404	43.055187	24.6160695	132.160904	-75.930633	5.5216125	123.46907
13.439905	-1.957431	132.710602	-16.442463	14.983526	127.812531	45.803169	4.936308	134.773041	40.302628	44.296478	129.701904	43.0528985	24.616393	132.2374725	-75.9378245	5.350659	123.3875895
13.127658	-2.607625	132.652481	-16.43302	14.930108	127.805069	45.807625	4.930846	134.787262	40.298851	44.31189	129.834976	43.053238	24.621368	132.311119	-75.919278	5.238848	123.299019
12.809296	-3.213562	132.59285	-16.392191	14.87981	127.797081	45.832348	4.928004	134.792191	40.62933	44.19828	129.864731	43.230839	24.563142	132.328461	-76.015221	5.196478	123.265701
12.425852	-3.740326	132.542938	-16.352827	14.846473	127.788391	45.848301	4.947208	134.792419	40.321503	44.351994	130.067596	43.084902	24.649601	132.4300075	-75.790556	5.043345	123.1467745
11.967354	-4.173844	132.439606	-16.336521	14.827415	127.775665	45.861225	4.941492	134.78569	40.66634	44.242332	130.063904	43.2637825	24.591912	132.424797	-75.9368245	5.062918	123.126533
11.218748	-4.693151	132.324081	-16.339134	14.820901	127.739571	45.862579	4.939625	134.761078	40.678108	44.243294	130.096344	43.2703435	24.5914595	132.428711	-75.9486115	5.0503425	123.050431
10.595755	-4.950218	132.26886	-16.354317	14.809853	127.713821	45.84042	4.94233	134.737671	40.656624	44.237648	130.061844	43.248522	24.589989	132.3997575	-75.957156	5.029717	123.0278845
9.886588	-5.150033	132.238205	-16.371124	14.789267	127.712906	45.837234	4.934726	134.708618	40.623665	44.219231	130.019028	43.2304495	24.5769785	132.363823	-75.9726975	5.0015555	123.061989
9.132015	-5.323322	132.243637	-16.380476	14.750874	127.749649	45.863316	4.918207	134.711212	40.270927	44.327389	130.080429	43.0671215	24.622798	132.3958205	-75.8280735	4.87895	123.1034775
8.346393	-5.416008	132.251221	-16.351948	14.675591	127.8442	45.922855	4.868881	134.720337	40.616173	44.176514	130.050766	43.269514	24.5226975	132.3855515	-75.97341	4.8284845	123.3028485
7.534387	-5.439396	132.201248	-16.310804	14.568995	127.980217	45.995838	4.762635	134.75499	40.659966	44.100807	130.198059	43.327902	24.431721	132.4765245	-75.94951	4.706269	123.4839095
6.578288	-5.479864	132.132736	-16.243193	14.434546	128.137375	46.078907	4.611654	134.818024	40.393635	44.136753	130.518692	43.236271	24.3742035	132.668358	-75.722657	4.4948885	123.606392
5.069354	-5.403565	131.823273	-16.196848	14.259391	128.384918	46.124096	4.333375	134.787064	40.527996	43.976238	131.009125	43.326046	24.1548065	132.8980945	-75.719742	4.3639755	123.8717415
3.966515	-5.258564	131.498199	-16.175854	14.165828	128.541534	46.126743	4.130391	134.699173	40.61779	43.861107	131.401688	43.3722665	23.995749	133.0504305	-75.7239745	4.335907	124.0326375
2.803346	-5.131168	131.063324	-16.156786	14.089619	128.679031	46.101864	3.948268	134.52562	41.071136	43.63398	131.780304	43.5865	23.791124	133.152962	-75.900072	4.388114	124.2051
1.587105	-4.952813	130.523605	-16.119177	14.015278	128.800385	46.07629	3.76093	134.304642	41.18581	43.527821	132.264618	43.63105	23.6443755	133.28463	-75.869404	4.3861805	124.31614
0.289292	-4.816124	129.969223	-16.113823	13.971848	128.940857	46.060131	3.615358	133.989487	41.310783	43.427406	132.78511	43.685457	23.521382	133.3872985	-75.913103	4.422314	124.4944155
-1.032112	-4.619937	129.310471	-16.093128	13.941577	129.047089	46.031971	3.499827	133.649033	41.395214	43.326984	133.310959	43.7135925	23.4134055	133.479996	-75.8998485	4.4697485	124.614182
-2.467949	-4.490818	128.702637	-16.10755	13.95879	129.149353	45.995556	3.492282	133.295624	41.446911	43.274429	133.762802	43.7212335	23.3833555	133.529213	-75.9363335	4.5342245	124.769493
-4.710344	-4.370131	127.882004	-16.213427	14.104978	129.254486	45.879154	3.602289	132.806137	41.420246	43.292831	134.287903	43.6497	23.44756	133.54702	-76.076554	4.762396	124.961952
-6.286168	-4.392607	127.494881	-16.302851	14.234376	129.247971	45.802219	3.684025	132.586166	41.362961	43.336994	134.485809	43.58259	23.5105095	133.5359875	-76.188292	4.9582425	124.9599545
-7.939342	-4.551483	127.251564	-16.325171	14.322422	129.171005	45.738773	3.793365	132.407898	41.31208	43.379532	134.533112	43.5254265	23.5864485	133.470505	-76.1757685	5.0583955	124.871505
-9.55052	-4.762558	127.111481	-16.386808	14.429021	129.158554	45.748459	3.893541	132.268723	41.257236	43.421204	134.389572	43.5028475	23.6573725	133.3291475	-76.2764635	5.2006695	124.9879605
-11.768158	-4.854558	127.354279	-16.387747	14.441998	129.114349	45.756008	4.010969	132.02774	41.194138	43.451904	134.018509	43.475073	23.7314365	133.0231245	-76.250567	5.1525595	125.2055735
-12.998249	-5.68013	127.165237	-16.370279	14.384336	128.997391	45.731499	4.122085	131.600021	41.07547	43.424393	133.342865	43.4034845	23.773239	132.471443	-76.1440425	4.995433	125.523339
-14.740469	-6.219042	127.195129	-16.351307	14.287512	128.766602	45.674625	4.223567	130.925507	40.92646	43.415359	132.360916	43.3005425	23.819463	131.6432115	-76.0031565	4.755561	125.8899925
-17.380255	-7.152342	127.198792	-16.301411	14.17373	128.157455	45.557747	4.345788	129.532486	40.595032	43.375561	130.248169	43.0763895	23.8606745	129.8903275	-75.6792115	4.4867855	126.4245825
-19.157167	-7.752234	127.097847	-16.242832	14.129336	127.611832	45.50943	4.328916	128.667465	40.025208	43.391464	128.763992	42.767319	23.86019	128.7157285	-75.252983	4.398482	126.5079355
-20.918335	-8.362002	127.165459	-16.157202	14.059259	127.078842	45.466728	4.334937	127.609276	39.822475	43.272991	127.195511	42.6446015	23.803964	127.4023935	-74.9590055	4.314554	126.7552905
-22.667423	-8.912335	127.191414	-16.076263	13.961623	126.610184	45.401382	4.225548	126.68811	39.655312	43.024593	125.829277	42.528347	23.6250705	126.2586935	-74.680873	4.2981755	126.9616745
-24.42507	-9.507466	127.352188	-15.949485	13.788797	126.242462	44.968369	4.261305	126.136185	39.513462	42.747253	124.635445	42.2409155	23.504279	125.385815	-74.1398855	4.073315	127.099109
-26.119152	-9.987057	127.554367	-15.913706	13.619158	126.106224	44.877514	4.077828	125.359253	39.44416	42.4916	123.724518	42.160837	23.284714	124.5418855	-73.988249	3.953602	127.6705625
-27.848372	-10.498411	127.813652	-15.847476	13.396107	125.971497	44.796997	3.82287	124.690521	39.387321	42.209061	122.996178	42.092159	23.0159655	123.8433495	-73.787111	3.7762485	128.0996445
-30.2519	-11.054556	128.079391	-15.81511	13.106638	125.840782	44.520645	3.544036	123.916794	39.2677	41.874889	121.976448	41.8941725	22.7094625	122.946621	-73.5243925	3.5038135	128.734943
-31.824955	-11.388614	128.233719	-15.862348	12.968448	125.755928	44.342251	3.366558	123.335503	39.189205	41.661636	121.425888	41.765728	22.514097	122.3806955	-73.490424	3.422799	129.1311605
-33.327362	-11.660897	128.405853	-16.08551	12.983945	125.672768	44.235947	3.198967	122.984039	39.073547	41.491585	120.916603	41.654747	22.345276	121.950321	-73.825767	3.622614	129.395215
-34.712135	-11.802599	128.651428	-16.081879	12.903565	125.583946	44.157043	3.128902	122.827545	39.022472	41.411606	120.652374	41.5897575	22.270254	121.7399595	-73.7535155	3.536876	129.4279325
-36.123989	-11.946283	128.71315	-16.082624	12.866913	125.603828	44.185822	3.112051	122.905853	38.998119	41.396339	120.602753	41.5919705	22.254195	121.754303	-73.7572185	3.479631	129.453353
-37.399845	-11.914582	129.056137	-15.859429	12.706062	125.61039	44.281422	3.140022	123.138824	38.942364	41.432114	120.603241	41.611893	22.286068	121.8710325	-73.330751	3.126056	129.3497475
-38.587986	-11.897556	129.288101	-15.87607	12.708226	125.724899	44.328629	3.201256	123.302666	38.885098	41.471626	120.628212	41.6068635	22.336441	121.965439	-73.3590035	3.080011	129.484359
-40.322563	-11.673622	129.717102	-15.944335	12.714805	125.905136	44.311802	3.20578	123.493027	38.776878	41.424664	120.552429	41.54434	22.315222	122.022728	-73.43301	3.114388	129.787544
-41.415642	-11.435203	129.851898	-15.917166	12.646255	125.900505	44.304478	3.141212	123.547432	38.736225	41.327877	120.536407	41.5203515	22.2345445	122.0419195	-73.3546835	3.0579655	129.7590905
-42.393131	-11.130863	129.805313	-15.899952	12.567171	125.880516	44.304676	2.989539	123.578224	38.735077	41.191372	120.552551	41.5198765	22.0904555	122.0653875	-73.3197805	3.0438865	129.6956445
-43.351624	-10.743262	129.661667	-15.874725	12.449107	125.807037	44.278252	2.820446	123.537735	38.735744	41.065044	120.553902	41.506998	21.942745	122.0458185	-73.256448	2.955469	129.5682555
-44.323097	-10.296563	129.537155	-15.931752	12.377996	125.75061	44.186436	2.682271	123.316101	38.70446	40.911095	120.566216	41.445448	21.796683	121.9411585	-73.308952	2.959309	129.5600615
-45.256096	-9.769975	129.389359	-15.957067	12.306684	125.605484	44.028847	2.551864	123.106094	38.650028	40.756271	120.552002	41.3394375	21.6540675	121.829048	-73.2535715	2.9593005	129.38192
-46.079697	-9.155259	129.24762	-16.270535	12.411913	125.61132	43.857765	2.444994	122.86705	38.584087	40.617771	120.575226	41.220926	21.5313825	121.721138	-73.761996	3.2924435	129.501502
NaN	NaN	NaN	-16.394571	12.360886	125.527939	43.649059	2.336945	122.56945	38.480705	40.500607	120.724777	41.064882	21.418776	121.6471135	-73.854024	3.302996	129.4087645
NaN	NaN	NaN	-16.482349	12.323781	125.497307	43.512203	2.283793	122.348366	38.411949	40.444954	120.862785	40.962076	21.3643735	121.6055755	-73.926774	3.2831885	129.3890385
NaN	NaN	NaN	-16.579357	12.295508	125.47271	43.32795	2.216891	122.116867	38.332363	40.392036	120.950592	40.8301565	21.3044635	121.5337295	-73.9888705	3.2865525	129.4116905
-49.501793	-5.659819	128.526337	-16.693449	12.299726	125.464592	43.140064	2.153057	121.863976	38.275131	40.310772	121.092751	40.7075975	21.2319145	121.4783635	-74.0944955	3.3675375	129.4508205
-49.874744	-4.947967	128.497345	-16.766642	12.296023	125.47802	42.987789	2.106519	121.706596	38.210415	40.268967	121.321442	40.599102	21.187743	121.514019	-74.132386	3.404303	129.442021
-50.416195	-4.044599	128.319168	-16.829294	12.301147	125.51812	42.868675	2.0806	121.52948	38.221565	40.245842	121.622597	40.54512	21.163221	121.5760385	-74.203708	3.439073	129.4602015
-50.905113	-3.0682	128.131104	-16.89772	12.284043	125.541344	42.734673	2.029534	121.332466	38.239395	40.194798	121.971573	40.487034	21.112166	121.6520195	-74.282474	3.45592	129.4306685
-51.536297	-1.638074	127.667702	-16.833696	12.123909	125.507721	42.531387	1.976175	121.00946	38.281822	40.136002	122.574875	40.4066045	21.0560885	121.7921675	-74.0739965	3.1917295	129.2232745
-51.90395	-0.663608	127.435532	-16.941816	12.099202	125.49826	42.397373	1.928581	120.776352	38.312244	40.093689	123.015167	40.3548085	21.011135	121.8957595	-74.2384405	3.187269	129.1007605
-52.20636	0.2861	127.235756	-17.086548	12.099179	125.475586	42.200836	1.931037	120.528557	38.298054	40.06588	123.439262	40.249445	20.9984585	121.9839095	-74.422541	3.1998995	128.9672625
-52.438915	1.202488	127.08429	-17.255159	12.094537	125.465187	41.993217	1.970613	120.278023	38.267784	40.06815	123.868813	40.1305005	21.0193815	122.073418	-74.6408185	3.1696925	128.856956
-52.642239	2.119154	126.84156	-17.441196	12.137094	125.477196	41.808067	2.065178	120.064476	38.196011	40.12846	124.236176	40.002039	21.096819	122.150326	-74.884431	3.177369	128.804066
-52.805073	2.930454	126.803711	-17.654676	12.231339	125.48674	41.6436	2.184581	119.870926	38.082405	40.224495	124.497917	39.8630025	21.204538	122.1844215	-75.1723545	3.25814	128.7890585
-52.922947	3.695088	126.840462	-17.839117	12.320151	125.50869	41.455807	2.324635	119.652344	37.927891	40.303848	124.677345	39.691849	21.3142415	122.1648445	-75.370083	3.3260605	128.8525355
-52.940414	4.699255	126.90374	-18.064211	12.452377	125.410889	41.235226	2.45048	119.310738	37.711807	40.445244	124.605225	39.4735165	21.447862	121.9579815	-75.6019385	3.456892	128.8637965
-52.863228	5.252017	126.802078	-18.378187	12.637377	125.285576	41.069515	2.485101	119.01902	37.593998	40.462566	124.479713	39.3317565	21.4738335	121.7493665	-76.0881305	3.8009205	128.8217855
-52.731174	5.757516	126.551117	-18.475298	12.658794	125.007561	40.933788	2.444746	118.695831	37.481613	40.431934	124.283409	39.2077005	21.43834	121.48962	-76.1582965	3.879248	128.525502
-52.526196	6.150255	126.208649	-18.618383	12.629578	124.700378	40.800293	2.422369	118.359734	37.377377	40.396973	124.056267	39.088835	21.409671	121.2080005	-76.325601	3.849485	128.1927555
-52.286797	6.440632	125.895737	-18.729523	12.601799	124.400986	40.640049	2.367449	118.121292	37.263508	40.339512	123.849693	38.9517785	21.3534805	120.9854925	-76.4108245	3.8501175	127.8164795
-51.981907	6.660458	125.602814	-18.861914	12.554256	124.180077	40.544693	2.315484	118.013847	37.158821	40.294914	123.623322	38.851757	21.305199	120.8185845	-76.575585	3.803313	127.5415695
-51.61274	6.817849	125.3703	-18.970045	12.576249	124.020859	40.522789	2.246799	118.072487	37.064259	40.262512	123.386719	38.793524	21.2546555	120.729603	-76.733614	3.8978425	127.312115
-50.924236	7.022831	125.088028	-19.036573	12.626878	123.836884	40.607552	2.097151	118.554138	36.952888	40.230595	122.975159	38.78022	21.163873	120.7646485	-76.853366	4.089883	126.9091195
-50.332207	7.045159	124.852921	-19.047737	12.64086	123.766502	40.763443	1.97755	119.121742	36.913757	40.187	122.666702	38.8386	21.082275	120.894222	-76.934074	4.199445	126.638782
-49.618286	7.03418	124.562584	-18.992352	12.68234	123.714355	40.977615	1.817937	119.870697	36.932304	40.11166	122.390915	38.9549595	20.9647985	121.130806	-76.9396635	4.3998815	126.297904
-48.849957	7.079535	124.385361	-18.940548	12.664197	123.691193	41.202232	1.641425	120.719978	36.951969	40.003708	122.132263	39.0771005	20.8225665	121.4261205	-76.9581965	4.5058275	125.9562655
-48.008141	7.052807	124.169472	-18.886978	12.578572	123.689476	41.373341	1.447962	121.560944	36.995407	39.83997	121.95636	39.184374	20.643966	121.758652	-76.95833	4.513178	125.6203
-47.190056	7.094725	124.012802	-18.856911	12.446806	123.72937	41.480301	1.216267	122.41124	37.142715	39.632683	121.826759	39.311508	20.424475	122.1189995	-77.02533	4.469137	125.3397405
-46.371979	7.243545	123.943077	-18.845942	12.261907	123.791954	41.564735	0.976929	123.17556	37.205357	39.414631	121.848572	39.385046	20.19578	122.512066	-77.07693	4.328034	125.071842
-45.044987	7.476415	123.673698	-18.86109	11.98767	123.903534	41.606739	0.714278	124.258209	37.311874	39.140053	122.047424	39.4593065	19.9271655	123.1528165	-77.1814865	4.0481745	124.6542515
-44.156116	7.776331	123.484528	-18.900385	11.859382	123.96196	41.651573	0.563647	124.864639	37.36179	39.031849	122.247841	39.5066815	19.797748	123.55624	-77.3074515	3.921016	124.36768
-43.303318	8.157094	123.314598	-18.958319	11.79143	123.976898	41.627537	0.491479	125.352669	37.371574	38.962547	122.390602	39.4995555	19.727013	123.8716355	-77.4161935	3.855847	124.0821605
-42.486702	8.755639	123.205933	-19.017689	11.768063	123.970963	41.582005	0.457085	125.741875	37.35463	38.921993	122.460236	39.4683175	19.689539	124.1010555	-77.5036955	3.846587	123.8408705
-41.609032	9.397618	123.024071	-19.064274	11.776633	123.956917	41.517506	0.466913	126.027824	37.333248	38.908913	122.572197	39.425377	19.687913	124.3000105	-77.553925	3.865353	123.6138235
-40.968971	10.278955	122.927559	-19.08704	11.781018	123.968636	41.49984	0.476489	126.272644	37.327168	38.925613	122.743919	39.413504	19.701051	124.5082815	-77.587584	3.860985	123.4289905
-40.142262	11.119933	122.76535	-19.082798	11.775649	124.011978	41.511818	0.458099	126.442802	37.379814	38.969017	123.035957	39.445816	19.713558	124.7393795	-77.611412	3.83774	123.2845765
-38.946667	12.666625	122.615448	-19.030916	11.74791	124.026527	41.462559	0.418782	126.419388	37.508995	38.989063	123.542786	39.485777	19.7039225	124.981087	-77.547609	3.7918975	123.071967
-38.2257	13.83373	122.56237	-18.989273	11.745203	123.986481	41.392391	0.380145	126.219261	37.606121	39.016159	123.845459	39.499256	19.698152	125.03236	-77.477802	3.792254	122.940602
-37.483154	15.078682	122.521973	-18.964436	11.790811	123.942688	41.313622	0.374134	125.916931	37.703838	39.049076	124.193253	39.50873	19.711605	125.055092	-77.437602	3.870017	122.830284
-36.759438	16.414963	122.554359	-18.966665	11.909135	123.920166	41.211697	0.456272	125.621567	37.77346	39.154552	124.524223	39.4925785	19.805412	125.072895	-77.4259085	4.012858	122.767437
-36.192654	17.844673	122.723511	-18.999348	12.089898	123.947868	41.08942	0.639285	125.305702	37.804066	39.341999	124.805817	39.446743	19.990642	125.0557595	-77.445439	4.189154	122.8399765
-35.551247	19.264702	122.886513	-19.087093	12.340939	124.00135	40.973614	0.920591	124.980011	37.746399	39.586933	125.017044	39.3600065	20.253762	124.9985275	-77.5341925	4.428116	123.0041725
-34.942787	20.73859	123.071739	-19.153418	12.609776	124.033371	40.91647	1.235349	124.698975	37.670776	39.881966	125.130096	39.293623	20.5586575	124.9145355	-77.600459	4.6608945	123.1522065
-34.174149	23.001333	123.280891	-19.208303	12.932035	124.070122	40.903271	1.691884	124.469925	37.548225	40.304089	125.248405	39.225748	20.9979865	124.859165	-77.642354	4.8660835	123.281079
-33.588161	24.436037	123.307121	-19.235474	13.080776	124.058891	40.939915	1.907861	124.378029	37.467678	40.514999	125.343536	39.2037965	21.21143	124.8607825	-77.6747445	4.950122	123.2569995
-33.045792	25.877785	123.270164	-19.276867	13.169362	124.02626	40.9319	2.022358	124.33065	37.422688	40.630699	125.418282	39.177294	21.3265285	124.874466	-77.731028	5.0121955	123.178054
-32.576244	27.334816	123.295639	-19.309576	13.179912	123.974762	40.87495	2.064635	124.296341	37.400833	40.665508	125.504257	39.1378915	21.3650715	124.900299	-77.7570435	4.9947525	123.049225
-32.026108	28.720335	123.27993	-19.346653	13.146446	123.906876	40.852211	2.022752	124.26133	37.389156	40.648632	125.623978	39.1206835	21.335692	124.942654	-77.8139895	4.9572	122.871098
-31.55962	30.138842	123.292015	-19.393993	13.124074	123.855461	40.807365	2.00092	124.250137	37.374386	40.649338	125.72287	39.0908755	21.325129	124.9865035	-77.8788615	4.923019	122.7244185
-31.111897	31.557402	123.446594	-19.491137	13.140495	123.798546	40.743881	2.034431	124.146317	37.316437	40.706223	125.826004	39.030159	21.370327	124.9861605	-78.012433	4.910663	122.6109315
-30.428776	33.655392	123.714195	-19.66367	13.261164	123.699829	40.535107	2.187882	123.826088	37.158173	40.832706	125.964401	38.84664	21.510294	124.8952445	-78.17398	5.012034	122.5044135
-30.132374	35.076221	124.065742	-19.812563	13.399654	123.667786	40.363304	2.388367	123.549141	37.034901	40.993828	126.017929	38.6991025	21.6910975	124.783535	-78.3242285	5.1082105	122.552037
-29.741484	36.424919	124.46563	-19.928158	13.583943	123.666695	40.206047	2.670403	123.159149	36.865261	41.200768	126.070473	38.535654	21.9355855	124.614811	-78.39197	5.2323005	122.718579
-29.345787	37.726482	124.905563	-20.077377	13.785842	123.662636	40.077316	2.986848	122.74733	36.667206	41.447918	126.071289	38.372261	22.217383	124.4093095	-78.527015	5.354301	122.9159625
-29.04797	38.987389	125.340439	-20.171518	13.99077	123.666313	39.949509	3.335011	122.34565	36.496307	41.738396	126.068642	38.222908	22.5367035	124.207146	-78.565944	5.4448365	123.12548
-28.707712	40.183968	125.69944	-20.255339	14.20264	123.665474	39.876278	3.647196	122.004578	36.353607	42.0075	126.091408	38.1149425	22.827348	124.047993	-78.6256205	5.577932	123.282955
-28.30475	41.298244	125.915314	-20.352892	14.410795	123.613182	39.817322	3.937716	121.799957	36.211281	42.26693	126.069214	38.0143015	23.102323	123.9345855	-78.7200855	5.719267	123.2917785
-27.715704	42.897503	126.054504	-20.446609	14.736523	123.561562	39.754753	4.370918	121.605453	36.047234	42.655071	126.131508	37.9009935	23.5129945	123.8684805	-78.7942115	5.9600515	123.2546435
-27.428156	43.914455	126.186928	-20.485531	14.908065	123.560966	39.76952	4.569125	121.602402	35.949535	42.86911	126.176407	37.8595275	23.7191175	123.8894045	-78.8305895	6.0970125	123.2325275
-27.074924	44.813026	126.356056	-20.486118	15.049007	123.60041	39.776131	4.702183	121.644989	35.883106	43.012047	126.246429	37.8296185	23.857115	123.945709	-78.8018545	6.240899	123.255111
-26.639002	45.579414	126.532532	-20.513954	15.128292	123.700348	39.77779	4.735438	121.729347	35.870586	43.044559	126.377235	37.824188	23.8899985	124.053291	-78.852096	6.3665855	123.347405
-26.236465	46.266521	126.740852	-20.537428	15.130894	123.808502	39.794804	4.67089	121.87513	35.894577	42.990417	126.524567	37.8446905	23.8306535	124.1998485	-78.9195465	6.4311345	123.4171555
-25.637951	46.792988	126.834312	-20.556965	15.105346	123.93824	39.804062	4.548427	122.021545	35.921852	42.890759	126.674667	37.862957	23.719593	124.348106	-78.976887	6.491099	123.528374
-25.271193	47.344505	127.029373	-20.607079	15.03159	124.045921	39.76849	4.418348	122.105232	35.922218	42.775364	126.789406	37.845354	23.596856	124.447319	-79.059512	6.466324	123.644523
-24.686977	48.067238	127.264404	-20.614941	14.9353	124.207474	39.689857	4.222458	122.147026	35.938606	42.584305	126.87532	37.8142315	23.4033815	124.511173	-79.0441135	6.4672185	123.903775
-24.31373	48.443611	127.463623	-20.596052	14.908465	124.310974	39.677246	4.11888	122.170105	35.972816	42.48687	126.933289	37.825031	23.302875	124.551697	-79.017135	6.514055	124.070251
-23.902958	48.726372	127.642128	-20.579334	14.875594	124.422325	39.70129	4.029893	122.207985	36.027908	42.410683	127.00589	37.864599	23.220288	124.6069375	-79.023267	6.5309	124.2377125
-23.475283	48.947109	127.819351	-20.506773	14.921466	124.529015	39.752735	4.002046	122.236015	36.114506	42.36256	127.112366	37.9336205	23.182303	124.6741905	-78.9471665	6.660629	124.3838395
-23.056396	49.119705	128.006012	-20.448761	14.938601	124.561119	39.818748	4.022471	122.223137	36.204773	42.35527	127.221321	38.0117605	23.1888705	124.722229	-78.9092825	6.6883315	124.400009
-22.614128	49.238628	128.18399	-20.37554	14.994828	124.550751	39.879459	4.047519	122.190002	36.289055	42.360344	127.320923	38.084257	23.2039315	124.7554625	-78.835337	6.7857245	124.3460395
-22.12063	49.26207	128.297501	-20.300789	15.061489	124.51619	39.926102	4.046464	122.148468	36.404266	42.350834	127.414528	38.165184	23.198649	124.781498	-78.766762	6.924329	124.250882
-21.31316	49.146595	128.405334	-20.188879	15.179578	124.441101	40.000309	3.998581	122.11908	36.596439	42.324684	127.524963	38.298374	23.1616325	124.8220215	-78.676132	7.1975235	124.0601805
-20.708887	49.013348	128.429062	-20.132473	15.281296	124.427689	40.02821	3.976701	122.107521	36.691372	42.293594	127.558662	38.359791	23.1351475	124.8330915	-78.624737	7.4274445	124.0222865
-20.094109	48.803818	128.369873	-20.110283	15.401739	124.404457	40.037098	3.969888	122.114326	36.754734	42.26083	127.571342	38.395916	23.115359	124.842834	-78.616482	7.688119	123.96608
-19.456541	48.502262	128.29007	-20.053873	15.459229	124.449203	40.052094	3.964429	122.202133	36.826439	42.232227	127.568962	38.4392665	23.098328	124.8855475	-78.5470125	7.82013	124.0128585
-18.76638	48.147278	128.138779	-19.977081	15.533203	124.498077	40.093891	3.953161	122.378281	36.915073	42.207184	127.573792	38.504482	23.0801725	124.9760365	-78.458644	7.9862335	124.0201175
-17.994434	47.765888	127.896904	-19.905008	15.625715	124.574127	40.171227	3.922317	122.612015	36.999443	42.186516	127.562378	38.585335	23.0544165	125.0871965	-78.395351	8.1970135	124.0610575
-17.2488	47.292553	127.611099	-19.808779	15.701753	124.653038	40.252422	3.885854	122.847275	37.087822	42.181305	127.495934	38.670122	23.0335795	125.1716045	-78.28768	8.3699265	124.1344715
-16.264339	46.551399	127.209412	-19.734955	15.747042	124.76358	40.345192	3.805839	123.135849	37.194286	42.141018	127.326134	38.769739	22.9734285	125.2309915	-78.239649	8.5206555	124.2961685
-15.466253	45.884308	126.951363	-19.697117	15.751097	124.831474	40.388016	3.702765	123.29924	37.264599	42.083988	127.208748	38.8263075	22.8933765	125.253994	-78.2205415	8.6088175	124.408954
-14.584613	45.223869	126.748337	-19.669512	15.73479	124.888847	40.41291	3.591485	123.485886	37.329845	42.006588	127.137466	38.8713775	22.7990365	125.311676	-78.2104015	8.6705435	124.466018
-13.696443	44.475323	126.582718	-19.665943	15.721342	124.932442	40.423027	3.477443	123.721489	37.383579	41.92601	127.155807	38.903303	22.7017265	125.438648	-78.235189	8.7409575	124.426236
-12.780528	43.682514	126.500229	-19.682999	15.707882	124.993942	40.405598	3.391723	124.041679	37.428276	41.859974	127.293839	38.916937	22.6258485	125.667759	-78.282935	8.7899155	124.320125
-11.892126	42.833969	126.542725	-19.726126	15.695561	125.094925	40.37986	3.282319	124.481544	37.465534	41.818974	127.5839	38.922697	22.5506465	126.032722	-78.374949	8.8404755	124.157128
-10.967769	42.004745	126.751122	-19.817926	15.671018	125.275108	40.382793	3.153912	125.086555	37.521229	41.789703	128.057343	38.952011	22.4718075	126.571949	-78.587863	8.8702285	123.978267
-9.244018	40.505062	127.091637	-19.740374	15.509832	125.637665	40.44453	2.957544	126.219849	37.642307	41.813961	128.959579	39.0434185	22.3857525	127.589714	-78.5241665	8.6339115	123.685616
-8.339987	39.554401	127.586899	-19.874201	15.569152	126.1026	40.8507	2.670948	126.869476	37.729351	41.889278	129.54158	39.2900255	22.280113	128.205528	-79.0384275	8.858191	123.999672
-7.341101	38.622242	127.992653	-19.937586	15.644243	126.559128	40.932819	2.637218	127.569046	38.104664	41.879185	129.934525	39.5187415	22.2582015	128.7517855	-79.3939135	9.0302845	124.3664705
-6.365617	37.671932	128.340042	-19.970304	15.744688	127.002731	41.06311	2.664543	128.177277	38.178417	42.036854	130.313782	39.6207635	22.3506985	129.2455295	-79.5613715	9.1386775	124.7599325
-5.379529	36.685005	128.674637	-19.941755	15.858448	127.39682	41.235703	2.754898	128.734863	38.266651	42.225761	130.637375	39.751177	22.4903295	129.686119	-79.634687	9.2265665	125.107521
-4.381715	35.730026	128.927826	-19.858698	16.002905	127.690399	41.43679	2.878146	129.264084	38.411388	42.446793	130.932434	39.924089	22.6624695	130.098259	-79.641485	9.3433405	125.282539
-3.385731	34.75787	129.121155	-19.778816	16.179443	127.969238	41.683693	2.998382	129.780441	38.583347	42.694653	131.213196	40.13352	22.8465175	130.4968185	-79.691152	9.5123685	125.4416575
-1.858067	33.274727	129.336914	-19.627945	16.407591	128.126434	42.03804	3.178668	130.482437	38.818253	43.046982	131.589157	40.4281465	23.112825	131.035797	-79.6840365	9.702357	125.217071
-0.88495	32.290249	129.432724	-19.576632	16.569479	128.112381	42.196152	3.277323	130.82579	38.928696	43.220253	131.832779	40.562424	23.248788	131.3292845	-79.715688	9.89017	124.8954775
-0.702667	31.772419	129.879913	-19.550756	16.711699	128.001724	42.275311	3.338859	131.124619	38.688042	43.481899	132.126389	40.4816765	23.410379	131.625504	-79.5831885	10.013019	124.377944
0.967601	30.313931	129.535812	-19.544277	16.805967	127.810356	42.303379	3.385103	131.327942	39.084244	43.460621	132.204819	40.6938115	23.422862	131.7663805	-79.7823655	10.189072	123.8543315
1.852657	29.331064	129.527725	-19.613754	16.917974	127.648178	42.256142	3.419605	131.41037	38.734165	43.6548	132.386551	40.4951535	23.5372025	131.8984605	-79.7226615	10.2987455	123.3978955
2.671429	28.355127	129.502686	-19.722261	17.027803	127.52832	42.161865	3.487285	131.409805	38.683716	43.725597	132.397858	40.4227905	23.606441	131.9038315	-79.8673125	10.449165	123.1528085
3.514234	27.356438	129.438324	-19.763889	17.098881	127.348473	42.072208	3.594923	131.320724	38.959236	43.696899	132.28125	40.515722	23.645911	131.800987	-80.0435	10.551851	122.895959
4.673597	25.919237	129.367142	-19.879124	17.280062	127.264168	41.991421	3.779827	131.18779	38.528751	43.987251	132.278244	40.260086	23.883539	131.733017	-80.018334	10.676585	122.795319
5.412801	24.948961	129.310745	-19.904558	17.406422	127.203163	41.96574	3.951252	131.055954	38.806286	43.991249	132.092392	40.386013	23.9712505	131.574173	-80.195129	10.8415935	122.832153
6.200692	23.998772	129.167282	-19.911001	17.543688	127.145302	41.955982	4.123921	130.930054	38.430351	44.242805	132.02388	40.1931665	24.183363	131.476967	-80.0151685	10.904013	122.813637
6.924412	23.057577	129.033249	-19.886681	17.706791	127.106834	41.97205	4.331586	130.824081	38.736759	44.282471	131.715027	40.3544045	24.3070285	131.269554	-80.1277665	11.1065535	122.944114
7.646163	22.121477	128.873581	-19.839558	17.8633	127.062271	42.005558	4.563395	130.70694	38.716068	44.461109	131.45401	40.360813	24.512252	131.080475	-80.039929	11.214348	123.044067
8.357797	21.169731	128.739899	-19.768385	18.001034	127.01973	42.080791	4.776011	130.620911	38.696098	44.616924	131.189377	40.3884445	24.6964675	130.905144	-79.9252145	11.3056005	123.134316
9.074936	20.238594	128.650314	-19.702976	18.087498	126.956268	42.166214	4.928915	130.640594	38.37492	44.884407	131.049149	40.270567	24.906661	130.8448715	-79.676519	11.268335	123.0676645
10.072981	18.810963	128.631454	-19.564697	18.116089	126.733826	42.306252	4.98885	130.902435	38.445801	44.967438	130.858978	40.3760265	24.978144	130.8807065	-79.5054205	11.254034	122.5869455
10.709243	17.840534	128.742188	-19.477787	18.093899	126.587524	42.448582	4.920883	131.229492	38.517574	44.971733	130.874603	40.483078	24.946308	131.0520475	-79.438652	11.24149	122.1230005
11.357794	16.934647	128.934921	-19.400087	18.065765	126.469734	42.612144	4.81483	131.669464	38.955627	44.831654	130.874695	40.7838855	24.823242	131.2720795	-79.5840595	11.308288	121.6673885
11.922529	16.053265	129.216507	-19.296291	18.020765	126.360992	42.820446	4.69896	132.176697	38.77018	44.954548	131.131439	40.795313	24.826754	131.654068	-79.387895	11.214776	121.067916
12.449765	15.194452	129.533401	-19.187893	17.966125	126.298729	43.022472	4.607522	132.724792	38.919136	44.93961	131.33168	40.970804	24.773566	132.028236	-79.34659	11.158684	120.569222
12.927101	14.35453	129.91864	-19.078186	17.897139	126.338257	43.182503	4.53064	133.207916	39.408028	44.771492	131.450546	41.2952655	24.651066	132.329231	-79.4516375	11.143212	120.347283
13.327764	13.56247	130.328293	-18.974062	17.812668	126.473404	43.364437	4.433267	133.694275	39.219902	44.84417	131.720627	41.2921695	24.6387185	132.707451	-79.2402935	10.9866175	120.239357
13.898037	12.482713	131.028442	-18.827326	17.690144	126.846268	43.656006	4.305615	134.388596	39.491825	44.774521	132.081833	41.5739155	24.540068	133.2352145	-79.2285675	10.84022	120.4573215
14.155338	11.804625	131.531998	-18.747103	17.613337	127.138344	43.844761	4.220716	134.807007	39.992771	44.578568	132.309998	41.918766	24.399642	133.5585025	-79.412972	10.827032	120.7181855
14.318724	11.164422	132.010666	-18.664194	17.519531	127.40799	44.007431	4.129653	135.192581	39.816097	44.628914	132.663101	41.911764	24.3792835	133.927841	-79.240152	10.6597785	120.888139
14.402607	10.573465	132.34523	-18.624964	17.438461	127.628242	44.097401	4.059061	135.413513	40.298878	44.431732	132.812454	42.1981395	24.2453965	134.1129835	-79.4480675	10.6315255	121.1435005
14.421614	10.033917	132.496811	-18.575115	17.352016	127.722397	44.159916	3.987758	135.489258	40.363396	44.351311	132.964676	42.261656	24.1695345	134.226967	-79.411886	10.5344975	121.217827
14.366128	9.515483	132.491043	-18.558308	17.304207	127.730606	44.182594	3.967654	135.410385	40.408073	44.284595	133.007248	42.2953335	24.1261245	134.2088165	-79.4119495	10.4822895	121.2523955
14.238156	9.029475	132.314407	-18.545218	17.279545	127.657959	44.189465	3.947179	135.208481	40.441589	44.251968	132.98558	42.315527	24.0995735	134.0970305	-79.405963	10.4595165	121.2188875
13.897083	8.347231	131.872375	-18.49243	17.271317	127.43676	44.219406	3.966352	134.824127	40.458683	44.213711	132.900436	42.3390445	24.0900315	133.8622815	-79.3239045	10.4526025	121.0112385
13.529648	7.964398	131.558731	-18.447321	17.267799	127.281067	44.227005	3.994809	134.606964	40.483692	44.218819	132.855591	42.3553485	24.106814	133.7312775	-79.2499905	10.428784	120.8308565
13.079008	7.598275	131.276306	-18.421476	17.282631	127.18927	44.237984	4.031821	134.410782	40.500565	44.227936	132.854691	42.3692745	24.1298785	133.6327365	-79.2122265	10.4353835	120.7458035
12.491694	7.252531	131.027802	-18.407736	17.293076	127.149033	44.254147	4.060283	134.24884	40.506111	44.22826	132.855148	42.380129	24.1442715	133.551994	-79.195601	10.4418805	120.746072
11.772172	6.942294	130.833511	-18.397846	17.286121	127.139389	44.275902	4.08734	134.117752	40.503231	44.235004	132.862717	42.3895665	24.161172	133.4902345	-79.1852585	10.41107	120.7885435
11.009684	6.584591	130.609161	-18.393028	17.24822	127.131187	44.291199	4.123477	133.98851	40.47514	44.221691	132.881577	42.3831695	24.172584	133.4350435	-79.1692255	10.323856	120.8273305
10.151643	6.134771	130.344971	-18.406223	17.178102	127.101448	44.276882	4.165786	133.800217	40.423748	44.202961	132.89296	42.350315	24.1843735	133.3465885	-79.162761	10.1718305	120.8563075
8.823349	5.387985	129.717728	-18.434742	17.000767	126.911667	44.222637	4.233743	133.323669	40.294933	44.161354	132.841843	42.258785	24.1975485	133.082756	-79.128269	9.8039855	120.740578
7.818637	4.888843	129.0849	-18.489656	16.871973	126.666817	44.111427	4.317708	132.727737	40.170639	44.099205	132.740509	42.141033	24.2084565	132.734123	-79.120345	9.5354895	120.599511
6.77486	4.318237	128.251724	-18.566189	16.773628	126.323006	43.999966	4.361818	131.986877	39.995052	44.026432	132.524445	41.997509	24.194125	132.255661	-79.129887	9.353131	120.390351
5.662377	3.706499	127.329994	-18.632679	16.719345	125.943016	43.86813	4.511341	131.087341	39.804104	43.976627	132.243164	41.836117	24.243984	131.6652525	-79.101475	9.194706	120.2207795
4.542975	3.023089	126.371559	-18.708775	16.726355	125.568985	43.736595	4.653069	130.233978	39.63446	43.991531	131.88588	41.6855275	24.3223	131.059929	-79.1030775	9.13041	120.078041
3.323009	2.309156	125.499191	-18.733086	16.760601	125.169113	43.633442	4.826001	129.487305	39.441517	44.0457	131.492096	41.5374795	24.4358505	130.4897005	-79.0036515	9.08535150000001	119.8485255
2.05829	1.489294	124.768509	-18.741953	16.814699	124.839386	43.53994	5.074533	128.77739	39.301533	44.115063	131.104965	41.4207365	24.594798	129.9411775	-78.9046425	9.0346	119.7375945
-0.105037	0.160932	124.198662	-18.779476	16.889271	124.446106	43.474693	5.273262	128.056702	39.00399	44.209679	130.165085	41.2393415	24.7414705	129.1108935	-78.7982935	9.0370715	119.7813185
-1.491262	-0.921847	124.036339	-19.014532	17.033823	124.254654	43.408791	5.454234	127.556435	38.489193	44.439308	129.434113	40.948992	24.946771	128.495274	-78.978056	9.12087500000001	120.014034
-2.827919	-2.140585	123.935143	-19.019032	16.966681	123.983093	43.247379	5.610847	126.997208	38.242115	44.473286	128.355637	40.744747	25.0420665	127.6764225	-78.782811	8.8912955	120.2897635
-4.220209	-3.393223	123.930534	-19.02072	16.814991	123.68232	43.116611	5.550617	126.522064	37.969612	44.420399	127.060745	40.5431115	24.985508	126.7914045	-78.5845515	8.644474	120.5732355
-5.594852	-4.6815	123.99044	-18.98971	16.577965	123.384178	42.655796	5.598166	126.058807	37.7416	44.173779	125.856628	40.198698	24.8859725	125.9577175	-78.178118	8.2699575	120.8106385
-6.928251	-6.031673	124.018967	-18.936768	16.243099	123.121605	42.57058	5.308059	125.559845	37.5536	43.803631	124.731087	40.06209	24.555845	125.145466	-77.935626	7.930353	121.097744
-8.02106	-7.514539	124.088501	-18.886787	15.901281	122.930183	42.474586	4.947163	125.218948	37.42487	43.387459	123.731659	39.949728	24.167311	124.4753035	-77.723302	7.635251	121.3850625
-10.005118	-9.420311	124.508736	-18.848005	15.421889	122.764191	42.254395	4.482192	124.764481	37.303879	42.759132	122.737885	39.779137	23.620662	123.751183	-77.475147	7.223116	121.777199
-11.311917	-10.633471	124.70636	-18.816437	15.121698	122.627625	42.138214	4.150463	124.708244	37.261299	42.382744	122.166458	39.6997565	23.2666035	123.437351	-77.3326305	6.9767925	121.817899
-12.548171	-11.767095	124.85553	-18.80932	14.848555	122.473564	42.026234	3.932678	124.55468	37.243824	42.090572	121.690964	39.635029	23.011625	123.122822	-77.253669	6.685485	121.824306
-13.814031	-12.813973	124.896446	-18.822557	14.592019	122.283623	41.927555	3.699422	124.392448	37.161495	41.819664	121.251717	39.544525	22.759543	122.8220825	-77.189639	6.424495	121.7451635
-15.034896	-13.807302	124.930748	-18.854288	14.368124	122.096931	41.815491	3.496886	124.183533	37.070637	41.589458	120.876167	39.443064	22.543172	122.52985	-77.15164	6.193076	121.664012
-16.197727	-14.719555	124.932564	-18.903439	14.147297	121.955704	41.63324	3.330418	123.944565	37.015995	41.375031	120.548378	39.3246175	22.3527245	122.2464715	-77.1314955	5.9418695	121.6649365
-17.378244	-15.542257	124.911263	-18.964809	13.939014	121.829285	41.485523	3.144154	123.73127	36.933662	41.178482	120.26104	39.2095925	22.161318	121.996155	-77.1392105	5.71671	121.662415
-19.035744	-16.62228	124.88073	-19.089603	13.691229	121.707031	41.233437	2.989166	123.338333	36.766876	41.006477	119.921707	39.0001565	21.9978215	121.63002	-77.1793625	5.3846365	121.784042
-20.423649	-16.903801	125.058472	-19.164675	13.580791	121.64991	41.095757	2.934851	123.125664	36.663342	40.963547	119.759384	38.8795495	21.949199	121.442524	-77.2088995	5.212383	121.857296
-21.389055	-17.485832	125.022675	-19.205656	13.508524	121.612297	41.01017	2.914315	122.96003	36.576321	40.967884	119.661461	38.7932455	21.9410995	121.3107455	-77.2045575	5.0759485	121.9138485
-22.367489	-17.930199	124.931	-19.227791	13.445887	121.579994	40.956963	2.89718	122.792435	36.532509	40.978439	119.570389	38.744736	21.9378095	121.181412	-77.200318	4.9539645	121.978576
-23.272741	-18.336475	124.802124	-19.219461	13.392934	121.544579	40.908398	2.889904	122.59935	36.513405	40.985428	119.481659	38.7109015	21.937666	121.0405045	-77.1498235	4.848202	122.0486535
-23.852367	-18.913725	124.555847	-19.196758	13.370243	121.504066	40.888062	2.881491	122.415314	36.514099	40.972561	119.352127	38.7010805	21.927026	120.8837205	-77.0945965	4.81346	122.1244115
-24.682339	-19.162498	124.520157	-19.144711	13.360693	121.435234	40.897461	2.885931	122.252808	36.529114	40.966858	119.207596	38.7132875	21.9263945	120.730202	-77.0027095	4.7949915	122.140266
-26.106739	-19.066584	124.851692	-19.036364	13.325717	121.35463	40.997292	2.93229	122.157349	36.560421	40.971748	118.998405	38.7788565	21.952019	120.577877	-76.8515845	4.699415	122.131383
-26.570152	-19.423182	124.870995	-18.968874	13.284296	121.330353	41.093529	2.950141	122.201225	36.565365	40.961796	118.880859	38.829447	21.9559685	120.541042	-76.767195	4.6126235	122.119664
-27.296671	-19.41851	125.09906	-18.93005	13.208816	121.34919	41.167877	2.919938	122.286201	36.569328	40.910557	118.800247	38.8686025	21.9152475	120.543224	-76.7287025	4.5023845	122.155156
-28.001579	-19.368208	125.34494	-18.923634	13.125885	121.405563	41.202278	2.838428	122.39064	36.576073	40.807446	118.729637	38.8891755	21.822937	120.5601385	-76.7364435	4.428833	122.2509875
-28.685522	-19.271065	125.475075	-18.915483	13.023381	121.459511	41.19022	2.725426	122.4692	36.585541	40.685703	118.674706	38.8878805	21.7055645	120.571953	-76.7188465	4.3411975	122.347069
-29.367468	-19.066296	125.483276	-18.934896	12.938869	121.496513	41.145699	2.608455	122.465347	36.594364	40.573578	118.673882	38.8700315	21.5910165	120.5696145	-76.7398235	4.2867215	122.4234115
-30.29697	-18.518274	125.541977	-18.95541	12.880238	121.497765	41.105061	2.51068	122.420059	36.623913	40.503658	118.696419	38.864487	21.507169	120.558239	-76.775307	4.253307	122.437291
-31.034834	-18.205715	124.944397	-19.003906	12.875035	121.402153	41.010651	2.472864	122.216629	36.637589	40.493862	118.679321	38.82412	21.483363	120.447975	-76.831932	4.266707	122.356331
-31.71604	-17.646519	124.749756	-19.044138	12.95085	121.282127	40.904194	2.521792	122.012199	36.617035	40.542995	118.573997	38.7606145	21.5323935	120.293098	-76.8488905	4.3693065	122.271156
-32.384892	-17.004208	124.552811	-19.081413	13.095291	121.150673	40.803696	2.645169	121.832069	36.582096	40.644585	118.407822	38.692896	21.644877	120.1199455	-76.855722	4.545705	122.1814005
-32.997543	-16.277357	124.418259	-19.104366	13.271562	121.06179	40.776993	2.79088	121.718849	36.558975	40.780655	118.273842	38.667984	21.7857675	119.9963455	-76.876716	4.7573565	122.1272345
-33.547035	-15.475612	124.303986	-19.09922	13.450715	121.013275	40.799267	2.961712	121.708748	36.547192	40.924606	118.197395	38.6732295	21.943159	119.9530715	-76.8716695	4.958271	122.0734785
-34.166927	-14.573508	124.387238	-19.096706	13.604294	121.025124	40.851479	3.090935	121.770187	36.55547	41.050243	118.142082	38.7034745	22.070589	119.9561345	-76.8968865	5.137999	122.0941135
-34.726303	-13.585422	124.313606	-19.08699	13.709058	121.042969	40.872021	3.192703	121.840431	36.5714	41.126812	118.096092	38.7217105	22.1597575	119.9682615	-76.8956905	5.2583585	122.1176765
-35.67989	-11.98174	124.293968	-19.106945	13.798735	121.064354	40.857281	3.231331	121.961845	36.586578	41.146938	118.035484	38.7219295	22.1891345	119.9986645	-76.9358195	5.4083355	122.1300435
-36.26162	-10.811637	124.144272	-19.129726	13.820584	121.055351	40.828163	3.221052	122.061577	36.588848	41.12698	118.019905	38.7085055	22.174016	120.040741	-76.9679575	5.467152	122.069961
-36.867134	-9.500465	123.946526	-19.183537	13.830119	121.026695	40.781567	3.196046	122.161552	36.581577	41.098392	118.008636	38.681572	22.147219	120.085094	-77.048646	5.513019	121.968296
-37.459869	-8.156294	123.772575	-19.267849	13.857996	121.003746	40.705666	3.185673	122.257828	36.561745	41.084499	117.994133	38.6337055	22.135086	120.1259805	-77.1694035	5.580906	121.8815115
-38.115116	-6.670564	123.469505	-19.362492	13.889423	120.988976	40.613659	3.192521	122.31263	36.527927	41.09581	118.003098	38.570793	22.1441655	120.157864	-77.295777	5.6346805	121.820088
-38.75037	-5.06434	123.184166	-19.49391	13.932591	120.973289	40.491779	3.222513	122.335304	36.462959	41.140762	118.029152	38.477369	22.1816375	120.182228	-77.465189	5.6835445	121.76435
-39.412678	-3.387839	122.80513	-19.645287	13.979708	120.94529	40.354706	3.259591	122.297272	36.388222	41.204498	118.085159	38.371464	22.2320445	120.1912155	-77.662038	5.7273715	121.6993645
-40.569515	-0.5204	122.140991	-19.844631	14.092597	120.82753	40.094372	3.337464	122.100128	36.266972	41.337799	118.20507	38.180672	22.3376315	120.152599	-77.869934	5.8475625	121.502461
-41.297195	1.426431	121.663139	-19.974838	14.198335	120.717751	39.936153	3.409432	121.924004	36.209309	41.482487	118.330643	38.072731	22.4459595	120.1273235	-78.022407	5.9507105	121.3081785
-41.955021	3.453687	121.173218	-20.086714	14.33298	120.61869	39.808933	3.496577	121.677086	36.146919	41.630154	118.537071	37.977926	22.5633655	120.1070785	-78.151354	6.1025945	121.1303015
-42.701427	5.576356	120.783951	-20.165531	14.497328	120.543098	39.694168	3.615635	121.478287	36.109703	41.806572	118.744194	37.9019355	22.7111035	120.1112405	-78.2329975	6.2835525	120.9749555
-43.362965	7.781894	120.489586	-20.224096	14.674571	120.51226	39.597698	3.758708	121.265015	36.110851	42.011585	119.006851	37.8542745	22.8851465	120.135933	-78.3024665	6.4639955	120.888587
-44.110889	10.024919	120.320747	-20.265551	14.873591	120.549431	39.545731	3.901459	121.03791	36.101643	42.204311	119.353317	37.823687	23.052885	120.1956135	-78.354789	6.694297	120.9032485
-44.796375	12.32289	120.283112	-20.294161	15.070259	120.637306	39.511936	4.053491	120.873352	36.107506	42.401295	119.707123	37.809721	23.227393	120.2902375	-78.398043	6.913125	120.9843745
-45.640533	15.718739	120.408455	-20.380722	15.364887	120.876328	39.389412	4.296809	120.569611	36.1124	42.701981	120.344566	37.750906	23.499395	120.4570885	-78.51235	7.230379	121.2955675
-46.599934	18.210224	120.901978	-20.462063	15.570397	121.116432	39.278473	4.501353	120.403687	36.068584	42.901142	120.783783	37.6735285	23.7012475	120.593735	-78.5976545	7.4395465	121.639129
-47.33585	20.554626	121.461044	-20.568731	15.787411	121.435905	39.15052	4.749547	120.231796	36.339031	43.024292	121.14183	37.7447755	23.8869195	120.686813	-78.8822375	7.6879025	122.184997
-48.051895	22.865776	122.231163	-20.69298	15.992081	121.836838	39.00518	5.027648	120.070984	35.907303	43.387764	121.816063	37.4562415	24.207706	120.9435235	-78.8422015	7.776456	122.7301525
-48.734932	25.117847	123.081078	-20.814344	16.17728	122.237968	38.868313	5.347286	119.966164	35.795677	43.672329	122.433052	37.331995	24.5098075	121.199608	-78.960683	7.8447525	123.276328
-49.196358	27.170282	123.912064	-20.916842	16.356642	122.610054	38.762741	5.689651	119.832504	35.685837	43.954937	123.124817	37.224289	24.822294	121.4786605	-79.057973	7.89099	123.7414475
-49.843712	29.290529	124.798843	-21.044512	16.547125	122.922371	38.666294	6.044755	119.709412	35.575024	44.228413	123.785606	37.120659	25.136584	121.747509	-79.209683	7.957666	124.097233
-50.761368	32.33696	126.045822	-21.163031	16.930475	123.235664	38.569374	6.599123	119.469109	35.428219	44.672703	124.581673	36.9987965	25.635913	122.025391	-79.3248585	8.225037	124.445937
-51.22654	34.196388	126.819839	-21.230394	17.201942	123.361794	38.534447	6.973354	119.33783	35.351631	44.966934	125.002266	36.943039	25.970144	122.170048	-79.403827	8.43374	124.55354
-51.803226	35.962666	127.514252	-21.229115	17.46567	123.483086	38.558781	7.349514	119.191589	35.30809	45.264126	125.403358	36.9334355	26.30682	122.2974735	-79.3916655	8.62452	124.6686985
-52.31073	37.588112	128.15712	-21.214489	17.698856	123.554146	38.618809	7.704656	119.098808	35.285915	45.520382	125.78521	36.952362	26.612519	122.442009	-79.38134	8.785193	124.666283
NaN	NaN	NaN	-21.178051	17.88402	123.713776	38.704029	8.00028	119.071831	35.243164	45.765511	126.125549	36.9735965	26.8828955	122.59869	-79.3296985	8.8851445	124.828862
NaN	NaN	NaN	-21.165092	18.128185	123.838409	38.801704	8.282351	119.117287	35.22237	45.968765	126.431122	37.012037	27.125558	122.7742045	-79.342221	9.130812	124.9026135
NaN	NaN	NaN	-21.132759	18.293747	124.02681	38.87817	8.539651	119.213745	35.22451	46.158062	126.73317	37.05134	27.3488565	122.9734575	-79.316858	9.2386375	125.0801625
NaN	NaN	NaN	-21.109829	18.514479	124.287056	38.985367	8.925515	119.476067	35.224731	46.489044	127.153984	37.105049	27.7072795	123.3150255	-79.324707	9.3216785	125.2590865
NaN	NaN	NaN	-21.108902	18.642511	124.45977	39.027679	9.148194	119.564583	35.18853	46.66547	127.412712	37.1081045	27.906832	123.4886475	-79.3259085	9.37819	125.4308925
NaN	NaN	NaN	-21.151329	18.725309	124.606148	39.039074	9.271313	119.660736	35.116066	46.82032	127.558754	37.07757	28.0458165	123.609745	-79.380228	9.4048015	125.602551
-50.467949	41.989681	130.876511	-21.182734	18.752337	124.800301	39.052116	9.404331	119.723007	35.062183	46.939812	127.683258	37.0571495	28.1720715	123.7031325	-79.4226175	9.3326025	125.8974695
-49.763325	41.945736	130.877502	-21.188665	18.822807	124.972107	39.084343	9.476097	119.866852	35.026775	47.04414	127.744225	37.055559	28.2601185	123.8055385	-79.432889	9.3854955	126.1386755
-49.074585	41.707397	130.829056	-21.168537	18.86871	125.121452	39.196415	9.485153	120.179245	35.058765	47.157551	127.737343	37.12759	28.321352	123.958294	-79.464664	9.416068	126.28461
-48.514488	41.385284	130.49617	-21.08292	18.927906	125.283089	39.418369	9.39446	120.631172	35.140018	47.219585	127.757225	37.2791935	28.3070225	124.1941985	-79.4450335	9.5487895	126.3719795
-47.479946	40.795959	129.563004	-20.927883	18.886745	125.512589	39.81123	9.10216	121.60376	35.349186	47.213642	127.74099	37.580208	28.157901	124.672375	-79.435974	9.615589	126.352803
-46.701347	40.304272	128.916138	-20.62009	18.650726	125.630913	40.040493	8.789923	122.473228	35.509655	47.124538	127.752068	37.775074	27.9572305	125.112648	-79.015254	9.3442215	126.149178
-45.90921	39.704426	128.217163	-20.517017	18.475924	125.864883	40.320839	8.369002	123.568855	35.724552	46.970524	127.864288	38.0226955	27.669763	125.7165715	-79.0567295	9.282085	126.0131945
-45.058884	39.015751	127.591034	-20.39801	18.235456	126.156937	40.66671	7.922119	124.845207	35.997288	46.800102	128.102554	38.331999	27.3611105	126.4738805	-79.128019	9.1098015	125.8399935
-44.104927	38.266865	127.152802	-20.305182	18.002026	126.60228	41.319122	7.315473	126.016937	36.277206	46.612583	128.392029	38.798164	26.964028	127.204483	-79.408528	9.040024	126.000077
-43.253345	37.523003	126.659729	-20.218462	17.749306	127.00956	41.563576	6.969879	127.245483	36.512417	46.429955	128.630005	39.0379965	26.699917	127.937744	-79.4749205	8.798695	126.081376
-42.287174	36.711098	126.334473	-20.115667	17.475159	127.341415	41.711639	6.716874	128.255951	36.664394	46.256332	128.726639	39.1880165	26.486603	128.491295	-79.4193505	8.463715	126.191535
-40.864677	35.540474	126.015762	-20.067225	17.164835	127.815117	41.911015	6.455717	129.275803	36.780052	46.04998	128.65654	39.3455335	26.2528485	128.9661715	-79.4799835	8.0768215	126.6640625
-40.009651	34.841324	125.976013	-20.033501	16.966784	127.996826	42.01503	6.340869	129.701416	36.779198	45.935555	128.509933	39.397114	26.138212	129.1056745	-79.464116	7.795356	126.8879775
-39.055149	34.198486	125.820328	-19.966824	16.800035	128.051987	42.082523	6.290444	129.993088	36.795105	45.868492	128.330399	39.438814	26.079468	129.1617435	-79.372462	7.520602	126.9422305
-38.180859	33.610992	125.749001	-19.957987	16.688637	128.095169	42.088917	6.266804	130.123978	36.809456	45.807766	128.174393	39.4491865	26.037285	129.1491855	-79.3651605	7.339989	127.0411525
-37.317822	33.131142	125.686943	-19.946558	16.583849	128.068817	42.092628	6.234918	130.210037	36.787846	45.739956	127.989265	39.440237	25.987437	129.099651	-79.333353	7.180261	127.037983
-36.498695	32.74094	125.627113	-19.931322	16.50518	128.008575	42.086349	6.238032	130.223816	36.786774	45.704918	127.864288	39.4365615	25.971475	129.044052	-79.2992055	7.038885	126.973098
-36.091984	32.674072	125.791489	-19.908617	16.438581	127.936913	42.088478	6.215054	130.286636	36.785801	45.648125	127.782074	39.4371395	25.9315895	129.034355	-79.2543735	6.9455725	126.839471
-34.387569	32.048176	125.281975	-19.866444	16.343237	127.845589	42.164543	6.156656	130.4841	36.804424	45.574978	127.71666	39.4844835	25.865817	129.10038	-79.2173715	6.820657	126.590798
-33.585922	31.919918	125.134384	-19.863501	16.291368	127.815544	42.19677	6.111566	130.641037	36.805729	45.50898	127.672318	39.5012495	25.810273	129.1566775	-79.2282515	6.77246299999999	126.4744105
-33.024044	32.016033	125.095543	-19.875353	16.205116	127.813568	42.198936	6.049047	130.805283	36.779282	45.420769	127.577629	39.489109	25.734908	129.191456	-79.239815	6.675324	126.43568
-32.283855	32.053528	125.050629	-19.882074	16.087952	127.845558	42.174034	5.95618	130.89624	36.754498	45.292595	127.512764	39.464266	25.6243875	129.204502	-79.228414	6.55151650000001	126.486614
-31.568695	32.204407	125.045441	-19.900986	15.96738	127.893951	42.156929	5.808078	130.983643	36.74725	45.143105	127.486732	39.4520895	25.4755915	129.2351875	-79.2540615	6.4591685	126.5527145
-30.908653	32.431526	125.083694	-19.887426	15.819793	127.942848	42.165382	5.657698	131.031372	36.779369	44.996082	127.545906	39.4723755	25.32689	129.288639	-79.2472275	6.312696	126.597057
-30.325428	32.77702	125.143097	-19.901468	15.706815	127.953911	42.15332	5.501575	131.032211	36.812168	44.860001	127.66124	39.482744	25.180788	129.3467255	-79.28568	6.232842	126.5610965
-29.462454	33.511673	125.176987	-19.936407	15.578387	127.845238	42.072304	5.350942	130.86496	36.875027	44.740967	127.804688	39.4736655	25.0459545	129.334824	-79.3464795	6.1108195	126.355652
-28.974533	34.14257	125.230873	-19.967573	15.53012	127.708244	41.996742	5.252732	130.573914	36.899879	44.666435	127.885284	39.4483105	24.9595835	129.229599	-79.3834565	6.1006565	126.186889
-28.509144	34.824867	125.269615	-20.003794	15.515881	127.514877	41.922501	5.14937	130.216843	36.911438	44.574486	127.903114	39.4169695	24.861928	129.0599785	-79.4245575	6.169834	125.9697755
-28.087404	35.541744	125.357864	-20.065605	15.536441	127.340683	41.77858	5.113038	129.768784	36.92482	44.51202	127.916862	39.3517	24.812529	128.842823	-79.48291	6.260353	125.838543
-27.689043	36.334808	125.512337	-20.09737	15.563213	127.134964	41.651283	5.125875	129.226501	36.907444	44.479359	127.957901	39.2793635	24.802617	128.592201	-79.4741035	6.323809	125.677727
-27.321228	37.147942	125.711967	-20.1157	15.623793	126.936829	41.549862	5.214779	128.662796	36.867165	44.524197	128.021835	39.2085135	24.869488	128.3423155	-79.4399135	6.378098	125.5313425
-27.077229	38.036697	126.01664	-20.176939	15.718384	126.758896	41.406952	5.382717	128.057587	36.818771	44.626801	128.092117	39.1128615	25.004759	128.074852	-79.4667395	6.432009	125.44294
-26.41094	39.191807	126.378159	-20.29281	15.886383	126.400711	41.214676	5.689005	126.983025	36.561275	44.839092	128.066132	38.8879755	25.2640485	127.5245785	-79.4735955	6.5087175	125.2768435
-26.17881	39.991257	126.682449	-20.42333	16.0427	126.128731	40.670132	6.166788	126.328491	36.326073	45.052006	127.963089	38.4981025	25.609397	127.14579	-79.3447625	6.476003	125.111672
-25.964916	40.800587	126.979599	-20.569798	16.21978	125.913979	40.423992	6.52527	125.50161	36.128559	45.275124	127.862099	38.2762755	25.900197	126.6818545	-79.4158715	6.539363	125.1461035
-25.755844	41.560215	127.268692	-20.636847	16.364899	125.611069	40.277157	6.825798	124.778107	35.88913	45.451443	127.755562	38.0831435	26.1386205	126.2668345	-79.3568375	6.5911775	124.9553035
-25.500111	42.249321	127.455727	-20.734852	16.521093	125.459412	40.184834	7.117934	124.132965	35.693584	45.632629	127.648628	37.939209	26.3752815	125.8907965	-79.408913	6.6669045	125.0280275
-25.254143	42.869179	127.640472	-20.983158	16.773905	125.4048	40.136852	7.383174	123.66346	35.553238	45.816574	127.556923	37.845045	26.599874	125.6101915	-79.811361	6.947936	125.1994085
-25.000298	43.403713	127.732887	-20.982048	16.901373	125.389458	40.155037	7.611872	123.451782	35.436012	45.993694	127.485039	37.7955245	26.802783	125.4684105	-79.7596205	6.999963	125.3105055
-24.610619	44.063313	127.733955	-20.765137	16.857847	125.441826	40.243767	7.824488	123.414543	35.342148	46.161034	127.466949	37.7929575	26.992761	125.440746	-79.3232315	6.722933	125.442906
-24.339521	44.421631	127.669968	-20.748095	16.832642	125.462975	40.287544	7.812027	123.516312	35.283649	46.188133	127.398262	37.7855965	27.00008	125.457287	-79.2817865	6.665204	125.468663
-24.025518	44.706917	127.548325	-20.796759	16.789398	125.544655	40.285202	7.729281	123.603439	35.229126	46.117107	127.328041	37.757164	26.923194	125.46574	-79.350682	6.655602	125.62357
-23.700922	44.91431	127.438339	-20.859266	16.663713	125.564972	40.25769	7.561053	123.691917	35.178173	45.99379	127.254692	37.7179315	26.7774215	125.4733045	-79.4364635	6.5500045	125.6566395
-23.333984	45.064754	127.349854	-20.90682	16.49588	125.538841	40.216091	7.363078	123.803535	35.133572	45.848171	127.195419	37.6748315	26.6056245	125.499477	-79.4884715	6.3861355	125.578205
-22.999176	45.186348	127.27758	-20.977074	16.376192	125.555061	40.135845	7.194234	123.879471	35.098278	45.686237	127.164948	37.6170615	26.4402355	125.5222095	-79.5712095	6.3121485	125.5879125
-22.665339	45.259335	127.233505	-21.084892	16.280155	125.570885	40.05006	7.043683	123.950005	35.034748	45.561863	127.123428	37.542404	26.302773	125.5367165	-79.712188	6.257537	125.6050535
-22.153063	45.303429	127.236832	-21.232214	16.202883	125.575844	39.893867	6.95259	123.884796	34.93259	45.452885	127.100548	37.4132285	26.2027375	125.492672	-79.8776565	6.2030285	125.659016
-21.849833	45.376102	127.326073	-21.322172	16.200897	125.575272	39.796619	6.93054	123.793579	34.866669	45.424477	127.071396	37.331644	26.1775085	125.4324875	-79.975988	6.2242855	125.7180565
-21.423903	45.431561	127.362419	-21.400715	16.190767	125.513313	39.711422	6.943215	123.638741	34.779884	45.428547	127.05468	37.245653	26.185881	125.3467105	-80.047083	6.195653	125.6799155
-21.079086	45.460655	127.494156	-21.485748	16.203268	125.406563	39.623676	6.946445	123.449135	34.7103	45.406456	127.061127	37.166988	26.1764505	125.255131	-80.138484	6.2300855	125.557995
-20.637457	45.42223	127.542938	-21.51557	16.199902	125.253868	39.526772	6.956593	123.288368	34.665646	45.38829	127.059128	37.096209	26.1724415	125.173748	-80.127349	6.22736250000001	125.333988
-20.064154	45.351997	127.517853	-21.789909	16.368912	125.257256	39.444592	6.928537	123.148743	34.640804	45.364902	127.06665	37.042698	26.1467195	125.1076965	-80.622516	6.5911045	125.4068155
-19.49552	45.265232	127.497711	-21.826262	16.396217	125.20137	39.368797	6.89528	123.059509	34.612144	45.31638	127.087234	36.9904705	26.10583	125.0733715	-80.6429945	6.686604	125.3293685
-18.670715	45.035831	127.497932	-21.884403	16.409281	125.148216	39.292835	6.809963	122.998489	34.603985	45.23402	127.094162	36.94841	26.0219915	125.0463255	-80.717216	6.7965705	125.2501065
-18.067614	44.796787	127.48629	-21.914705	16.380735	125.134781	39.246487	6.728123	122.981834	34.596962	45.146912	127.127968	36.9217245	25.9375175	125.054901	-80.7511345	6.8239525	125.214661
-17.451473	44.509212	127.552727	-21.923925	16.335463	125.124702	39.224903	6.597035	123.007668	34.604515	45.026394	127.163734	36.914709	25.8117145	125.085701	-80.762559	6.8592115	125.163703
-17.028025	44.277622	127.630577	-21.957476	16.283787	125.134239	39.189503	6.455422	123.056244	34.635113	44.8965	127.226509	36.912308	25.675961	125.1413765	-80.82726	6.891613	125.1271015
-16.292065	43.851349	127.610695	-21.983843	16.26561	125.151634	39.141346	6.291436	123.121452	34.661709	44.750397	127.29187	36.9015275	25.5209165	125.206661	-80.8692135	7.0103035	125.096607
-15.495889	43.411415	127.530838	-22.020782	16.263407	125.180908	39.085251	6.143785	123.200974	34.695591	44.634151	127.320671	36.890421	25.388968	125.2608225	-80.931985	7.137846	125.1009935
-14.741055	42.878445	127.44944	-22.062511	16.269382	125.186707	39.037815	6.019886	123.245834	34.704762	44.524239	127.362656	36.8712885	25.2720625	125.304245	-80.9963105	7.2667015	125.069169
-13.523436	42.024899	127.28521	-22.16115	16.254049	125.122002	38.9548	5.842708	123.321999	34.704662	44.364227	127.405907	36.829731	25.1034675	125.363953	-81.152031	7.4046305	124.880051
-12.469844	41.260918	127.076447	-22.236195	16.267202	125.029053	38.910381	5.71656	123.38446	34.708298	44.270588	127.435341	36.8093395	24.993574	125.4099005	-81.2817295	7.54083	124.6482055
-11.512966	40.542969	126.821449	-22.296162	16.293856	124.904343	38.857147	5.610409	123.471596	34.70686	44.186649	127.515518	36.7820035	24.898529	125.493557	-81.3743275	7.689183	124.315129
-10.589217	39.770164	126.700958	-22.36451	16.319166	124.761345	38.825249	5.48906	123.608711	34.704216	44.107452	127.589226	36.7647325	24.798256	125.5989685	-81.4937525	7.840076	123.9237215
-9.692695	38.963879	126.489677	-22.410778	16.350559	124.63266	38.798988	5.35054	123.806229	34.736286	44.028511	127.684067	36.767637	24.6895255	125.745148	-81.589193	8.0115925	123.520172
-8.73448	38.113033	126.361557	-22.436657	16.389544	124.588821	38.819485	5.207335	124.074348	34.781151	43.936584	127.808083	36.800318	24.5719595	125.9412155	-81.673632	8.2071285	123.2364265
-7.75573	37.172699	126.266205	-22.454609	16.430109	124.598373	38.842125	5.065319	124.407448	34.838188	43.858917	127.969002	36.8401565	24.462118	126.188225	-81.7493745	8.3981	123.008521
-6.185664	35.670822	126.205788	-22.470421	16.450415	124.707375	38.906269	4.846049	125.115524	34.958981	43.747593	128.332367	36.932625	24.296821	126.7239455	-81.873467	8.604009	122.6908045
-5.139212	34.612152	126.314201	-22.46492	16.432625	124.848267	39.028568	4.672307	125.788078	35.077171	43.723301	128.676605	37.0528695	24.197804	127.2323415	-81.9827095	8.66744600000001	122.4641925
-4.100646	33.503468	126.584175	-22.412191	16.459427	125.020386	39.563866	4.338133	126.435448	35.231998	43.734653	129.152542	37.397932	24.036393	127.793995	-82.222314	8.882461	122.246777
-3.060078	32.374279	126.728905	-22.356016	16.510677	125.201263	39.838207	4.207954	127.303192	35.391205	43.804794	129.637299	37.614706	24.006374	128.4702455	-82.326738	9.01498	121.9322805
-2.095005	31.231752	127.036194	-22.048656	16.424919	125.258911	40.068768	4.100593	128.186722	35.953583	43.784538	129.977676	38.0111755	23.9425655	129.082199	-82.1084875	8.9072725	121.435623
-1.02175	30.056126	127.236572	-21.96587	16.520077	125.413307	40.30582	4.02381	129.011856	36.101894	43.862053	130.40979	38.203857	23.9429315	129.710823	-82.135597	9.0972225	121.115791
-0.073868	28.844435	127.481911	-21.825697	16.594999	125.47287	40.593128	3.98235	129.753357	36.002419	44.107971	130.87027	38.2977735	24.0451605	130.3118135	-81.9491675	9.1448375	120.6339265
1.319192	27.047216	127.800346	-21.572002	16.687603	125.485146	40.938137	3.966888	130.631699	36.325436	44.267117	131.319321	38.6317865	24.1170025	130.97551	-81.7757905	9.2582035	119.994782
2.25685	25.841352	127.935204	-21.43829	16.760782	125.538673	41.11301	4.025133	131.018036	36.799686	44.220905	131.384735	38.956348	24.123019	131.2013855	-81.832928	9.398545	119.8759605
3.001267	24.630531	128.128296	-21.313375	16.819391	125.628876	41.23328	4.087945	131.241653	36.935131	44.324963	131.480652	39.0842055	24.206454	131.3611525	-81.7109555	9.432328	119.8965995
3.783059	23.432753	128.26947	-21.230358	16.892817	125.715828	41.355061	4.15438	131.376022	37.047935	44.398716	131.594254	39.201498	24.276548	131.485138	-81.662214	9.509086	119.946518
4.574559	22.209852	128.368195	-21.149796	16.967981	125.787354	41.444515	4.22067	131.504349	36.814365	44.591042	131.801422	39.12944	24.405856	131.6528855	-81.429032	9.530106	119.9218225
5.152456	20.977112	128.542145	-21.120852	17.059446	125.827721	41.478073	4.311785	131.63797	36.874413	44.693489	131.935577	39.176243	24.502637	131.7867735	-81.417947	9.616255	119.8686685
5.736389	19.773911	128.626251	-21.138996	17.168093	125.810478	41.490311	4.423999	131.707275	37.205944	44.672932	131.987793	39.3481275	24.5484655	131.847534	-81.6261195	9.7877205	119.773422
6.501217	17.921625	128.593597	-21.207056	17.367065	125.710487	41.444145	4.605378	131.719589	36.78648	44.979584	132.172211	39.1153125	24.792481	131.9459	-81.5294245	9.941649	119.475074
6.913964	16.697718	128.497375	-21.256353	17.531269	125.634514	41.420666	4.802895	131.691269	36.724384	45.127735	132.124603	39.072525	24.965315	131.907936	-81.585231	10.097223	119.361092
7.315928	15.461402	128.422256	-21.237989	17.710327	125.584152	41.425148	5.036605	131.713455	37.026752	45.204647	131.895309	39.22595	25.120626	131.804382	-81.701928	10.300028	119.363922
7.652389	14.193954	128.368805	-21.187601	17.930218	125.572731	41.513721	5.297165	131.838547	37.019142	45.44585	131.669037	39.2664315	25.3715075	131.753792	-81.6416335	10.4889285	119.39167
7.898518	12.95055	128.409241	-21.059805	18.144665	125.575165	41.700302	5.545661	132.051224	36.731136	45.812035	131.470154	39.215719	25.678848	131.760689	-81.335329	10.610482	119.389641
8.176529	11.660084	128.548355	-20.897322	18.327044	125.600754	41.939209	5.744238	132.373352	36.836685	46.066399	131.161652	39.387947	25.9053185	131.767502	-81.182591	10.7487695	119.434006
8.346989	10.344023	128.884094	-20.680214	18.451509	125.650917	42.226826	5.897947	132.829742	37.000759	46.249146	130.819427	39.6137925	26.0735465	131.8245845	-80.9742205	10.8294715	119.4772495
8.480659	8.421387	129.644424	-20.350225	18.482115	125.803116	42.65871	6.055214	133.571762	37.625031	46.271294	130.299988	40.1418705	26.163254	131.935875	-80.8423205	10.800976	119.670357
8.561811	7.160113	130.135117	-20.146992	18.426687	125.933228	42.925217	6.097975	134.038177	37.465157	46.397129	130.201263	40.195187	26.247552	132.11972	-80.489171	10.605822	119.746736
8.49708	5.957788	130.677307	-19.986031	18.309101	126.053528	43.148636	6.118943	134.442871	37.627869	46.396248	130.020813	40.3882525	26.2575955	132.231842	-80.3603145	10.3606065	119.875214
8.387589	4.824473	131.064789	-19.853596	18.179672	126.156555	43.310558	6.167811	134.720474	37.763401	46.38044	129.895935	40.5369795	26.2741255	132.3082045	-80.2441715	10.0852185	120.0049055
8.217994	3.756633	131.362915	-19.742779	18.046623	126.213219	43.475021	6.194307	134.866989	37.858063	46.348831	129.848587	40.666542	26.271569	132.357788	-80.1521	9.821677	120.06865
8.054694	2.775883	131.471466	-19.65662	17.963045	126.238022	43.608631	6.215303	134.952728	37.947746	46.351425	129.839249	40.7781885	26.283364	132.3959885	-80.0914285	9.642726	120.0800555
7.779917	1.904115	131.532867	-19.54438	17.913774	126.242195	43.714306	6.282015	134.963577	38.038605	46.390232	129.863052	40.8764555	26.3361235	132.4133145	-79.9652155	9.4914245	120.0710755
7.246645	0.715949	131.418228	-19.416227	17.952291	126.263794	43.827103	6.383089	134.855072	38.183193	46.497093	129.946045	41.005148	26.440091	132.4005585	-79.837602	9.464491	120.1270295
6.799101	0.035215	131.328827	-19.295439	18.03451	126.255035	43.921391	6.464577	134.780045	38.294052	46.590786	130.021423	41.1077215	26.5276815	132.400734	-79.6985995	9.5413385	120.109336
6.294846	-0.581602	131.198578	-19.176163	18.141996	126.275337	44.02692	6.571733	134.680679	38.427795	46.696274	130.096115	41.2273575	26.6340035	132.388397	-79.5796835	9.6499885	120.162277
5.747658	-1.106534	131.066101	-19.041111	18.261646	126.308998	44.15995	6.66272	134.596039	38.573219	46.790142	130.168335	41.3665845	26.726431	132.382187	-79.4488065	9.796861	120.235809
5.16171	-1.621712	130.916946	-18.902962	18.373796	126.34333	44.298927	6.737371	134.540863	38.721806	46.873344	130.18425	41.5103665	26.8053575	132.3625565	-79.3162905	9.94223449999999	120.3241035
4.455867	-2.033471	130.784332	-18.762669	18.471952	126.379036	44.442566	6.846269	134.442383	38.876911	46.971382	130.145065	41.6597385	26.9088255	132.293724	-79.1850765	10.0350785	120.464348
3.698717	-2.454043	130.634323	-18.617334	18.550909	126.389671	44.586868	6.94996	134.331345	38.992699	47.053974	130.067368	41.7897835	27.001967	132.1993565	-79.0244515	10.099851	120.5799855
2.404223	-2.953196	130.421616	-18.419712	18.65259	126.351257	44.793873	7.108569	134.186478	39.166157	47.177666	129.875153	41.980015	27.1431175	132.0308155	-78.819439	10.1620625	120.6716985
1.490818	-3.245311	130.252808	-18.291252	18.696941	126.307831	44.920719	7.199858	134.073486	39.288082	47.240345	129.726242	42.1044005	27.2201015	131.899864	-78.6869045	10.1737805	120.715798
0.447628	-3.477916	130.157532	-18.156515	18.722204	126.260422	45.044498	7.27015	133.980865	39.388866	47.276802	129.541443	42.216682	27.273476	131.761154	-78.529712	10.170932	120.75969
-0.699075	-3.739356	130.131073	-18.05249	18.737448	126.273117	45.152939	7.353062	133.861847	39.488419	47.317535	129.326767	42.320679	27.3352985	131.594307	-78.425659	10.1395975	120.951927
-1.853491	-3.877172	130.089401	-17.923468	18.731945	126.312149	45.287193	7.426237	133.727859	39.597717	47.355888	129.124008	42.442455	27.3910625	131.4259335	-78.289391	10.0728275	121.1983645
-3.096391	-3.995367	130.079407	-17.797171	18.702929	126.42598	45.428288	7.457977	133.543488	39.692699	47.359833	128.956497	42.5604935	27.408905	131.2499925	-78.1548355	9.996953	121.6019675
-4.445118	-4.110013	130.037964	-17.647745	18.631268	126.607773	45.600033	7.421178	133.390106	39.814701	47.290195	128.818466	42.707367	27.3556865	131.104286	-78.002857	9.9068495	122.11126
-6.513844	-4.120827	129.933472	-17.377094	18.467695	126.947868	45.812836	7.276898	133.139923	40.072956	47.086742	128.81282	42.942896	27.18182	130.9763715	-77.697084	9.75357	122.9193645
-7.995953	-4.110562	129.812317	-17.212502	18.349228	127.203583	45.909016	7.125946	132.911758	40.258175	46.922314	128.90007	43.0835955	27.02413	130.905914	-77.5085995	9.674326	123.501252
-9.532693	-3.994621	129.591339	-17.08247	18.243561	127.44696	45.965004	6.989254	132.651413	40.414516	46.757397	128.972031	43.18976	26.8733255	130.811722	-77.3547	9.6137965	124.082198
-11.126893	-3.870868	129.258591	-16.998478	18.152166	127.650002	45.930775	6.859314	132.278076	40.524151	46.574436	129.009079	43.227463	26.716875	130.6435775	-77.224419	9.587457	124.6564265
-12.809854	-3.714766	128.906433	-16.936918	18.060015	127.814163	45.859398	6.71604	131.766113	40.578465	46.377056	129.011505	43.2189315	26.546548	130.388809	-77.0927675	9.573482	125.239517
-14.511919	-3.523856	128.511795	-16.915482	17.986748	127.971443	45.782261	6.587157	131.159943	40.609463	46.213451	128.99704	43.195862	26.400304	130.0784915	-77.026826	9.573192	125.8643945
-16.263842	-3.316931	128.182968	-16.886602	17.933992	128.104111	45.691879	6.514813	130.509445	40.611965	46.088192	128.947586	43.151922	26.3015025	129.7285155	-76.925126	9.5664815	126.4797065
-18.924164	-2.923316	127.83654	-16.865538	17.96636	128.294434	45.570545	6.538709	129.655273	40.554775	45.997742	128.796661	43.06266	26.2682255	129.225967	-76.793736	9.6644945	127.362901
-20.71384	-2.689256	127.81134	-16.842348	18.037823	128.396347	45.537727	6.61429	129.232483	40.529846	46.010899	128.622849	43.0337865	26.3125945	128.927666	-76.7184825	9.7630515	127.865028
-22.486307	-2.410712	127.893898	-16.797726	18.128742	128.484634	45.533676	6.687287	128.877945	40.484123	46.030869	128.383575	43.0088995	26.359078	128.63076	-76.6043515	9.898406	128.338508
-24.30307	-2.192254	128.111343	-16.751541	18.206928	128.558243	45.545078	6.730161	128.683823	40.432022	46.036575	128.048859	42.98855	26.383368	128.366341	-76.491632	10.030488	128.750145
-26.074177	-1.935916	128.504211	-16.696953	18.262974	128.628738	45.51833	6.797028	128.542435	40.40593	46.019508	127.673233	42.96213	26.408268	128.107834	-76.356036	10.11768	129.149642
-27.850241	-1.749212	128.908127	-16.662485	18.254257	128.687271	45.539928	6.747449	128.461365	40.336845	45.904305	127.275673	42.9383865	26.325877	127.868519	-76.2633565	10.182637	129.506023
-29.605759	-1.546163	129.325516	-16.649822	18.170149	128.715393	45.526394	6.628598	128.441376	40.237934	45.717136	126.803421	42.882164	26.172867	127.6223985	-76.181808	10.167431	129.8083875
-32.219887	-1.236589	129.736557	-16.745451	17.898788	128.643631	45.254223	6.463769	128.174805	40.006222	45.362679	126.014053	42.6302225	25.913224	127.094429	-76.1211245	9.884352	130.192833
-33.957401	-0.974129	129.960342	-16.92182	17.685369	128.573029	44.990654	6.275869	127.932152	39.755516	45.081387	125.371887	42.373085	25.678628	126.6520195	-76.216725	9.69211	130.4940385
-35.669586	-0.649987	130.005692	-17.068312	17.438299	128.394241	44.647617	6.141809	127.47818	39.495686	44.823299	124.718895	42.0716515	25.482554	126.0985375	-76.2082755	9.394044	130.6899445
-37.359066	-0.259747	129.954163	-17.238764	17.193382	128.159302	44.334499	5.976986	126.941467	39.211445	44.559105	124.09066	41.772972	25.2680455	125.5160635	-76.2505	9.1187185	130.8025405
-38.751701	0.396799	129.794052	-17.370646	16.942799	127.864632	44.038383	5.818454	126.36721	38.871429	44.337215	123.470428	41.454906	25.0778345	124.918819	-76.196198	8.8077635	130.810445
-40.63031	0.624269	129.701706	-17.532669	16.737171	127.61731	43.360527	5.919783	125.760231	38.591442	44.20195	122.994019	40.9759845	25.0608665	124.377125	-76.0413225	8.4134755	130.857495
-42.196075	1.221884	129.574234	-17.70447	16.585182	127.416542	43.020309	5.864646	125.040665	38.295986	44.099949	122.515083	40.6581475	24.9822975	123.777874	-76.0670875	8.1880665	131.05521
-44.454296	2.259777	129.484039	-17.978254	16.470701	127.136467	42.433182	5.942573	123.992027	37.844887	44.083008	121.976471	40.1390345	25.0127905	122.984249	-76.0955425	7.9286115	131.288685
-45.891201	3.039516	129.402588	-18.168413	16.451294	126.988014	42.106606	6.023879	123.249458	37.564667	44.155285	121.696983	39.8356365	25.089582	122.4732205	-76.1724625	7.813006	131.5028075
-47.244789	3.860471	129.354172	-18.354254	16.47743	126.833389	41.81089	6.174952	122.618011	37.267372	44.281815	121.494034	39.539131	25.2283835	122.0560225	-76.247639	7.7264765	131.6107555
-48.549973	4.709867	129.266037	-18.573883	16.530809	126.728806	41.476509	6.383988	121.929337	37.01207	44.436195	121.393097	39.2442895	25.4100915	121.661217	-76.3920555	7.6515265	131.796395
-49.761024	5.609767	129.185837	-18.767317	16.596836	126.555458	41.172695	6.594294	121.3554	36.718773	44.643944	121.207939	38.945734	25.619119	121.2816695	-76.480368	7.574553	131.8292465
-50.884037	6.507084	129.156372	-18.952366	16.683207	126.364723	40.861164	6.858067	120.822998	36.441021	44.861786	121.087715	38.6510925	25.8599265	120.9553565	-76.5558245	7.5064875	131.7740895
-51.812355	7.523294	129.069443	-19.099319	16.775265	126.172997	40.622955	7.105549	120.332397	36.539818	44.952847	120.875549	38.5813865	26.029198	120.603973	-76.7800245	7.521332	131.742021
-53.299278	8.795585	128.949371	-19.230207	16.843512	125.884178	40.386379	7.382974	119.83625	35.910881	45.285599	120.957062	38.14863	26.3342865	120.396656	-76.609044	7.3527375	131.3717
-54.112041	9.649658	128.930649	-19.339983	16.879379	125.812614	40.213673	7.48917	119.452812	35.817616	45.343605	121.003258	38.0156445	26.4163875	120.228035	-76.6956105	7.3423705	131.397193
-54.832012	10.53836	129.002274	-19.465185	16.863033	125.732338	40.015831	7.546013	119.179222	35.68652	45.386749	120.996307	37.8511755	26.466381	120.0877645	-76.7815455	7.259685	131.3769115
-55.482819	11.391422	129.129242	-19.552328	16.804174	125.726723	39.807724	7.594655	118.876457	35.599224	45.389519	121.104813	37.703474	26.492087	119.990635	-76.80813	7.116261	131.462811
-55.982548	12.229968	129.290955	-19.644367	16.728334	125.766907	39.63752	7.556081	118.711319	35.530094	45.346775	121.27787	37.583807	26.451428	119.9945945	-76.872541	7.00524	131.5392195
-56.429047	12.979192	129.503494	-19.7167	16.674074	125.832901	39.500961	7.609651	118.593559	35.456322	45.375488	121.508751	37.4786415	26.4925695	120.051155	-76.9120415	6.8555785	131.614647
-56.756531	13.710064	129.724609	-19.766085	16.637526	125.86795	39.37973	7.73929	118.489624	35.377422	45.454498	121.802345	37.378576	26.596894	120.1459845	-76.910746	6.678158	131.5899155
-57.055748	14.709987	130.016708	-19.943419	16.70068	126.050636	39.258472	7.984901	118.53714	35.189865	45.67173	122.14093	37.2241685	26.8283155	120.339035	-77.1110065	6.5730445	131.762237
-57.169746	15.319893	130.131058	-20.056559	16.74531	126.132492	39.253487	8.103131	118.687248	35.037125	45.797871	122.315254	37.145306	26.950501	120.501251	-77.258424	6.540119	131.763733
-57.258625	15.891912	130.041168	-20.138281	16.729292	126.202812	39.292587	8.126754	118.929031	34.930222	45.864769	122.431755	37.1114045	26.9957615	120.680393	-77.3879665	6.4628225	131.725231
-57.195698	16.335941	130.091721	-20.207664	16.659306	126.243172	39.335094	8.081209	119.214294	34.834743	45.863785	122.438667	37.0849185	26.972497	120.8264805	-77.5002465	6.346115	131.6598635
-57.071453	16.751245	129.962173	-20.284761	16.529804	126.240067	39.369316	7.971481	119.475815	34.742104	45.780468	122.354805	37.05571	26.8759745	120.91531	-77.625232	6.1836335	131.564824
-56.881905	17.148647	129.820755	-20.36932	16.338854	126.205849	39.389915	7.777183	119.66256	34.642185	45.62738	122.257278	37.01605	26.7022815	120.959919	-77.75469	5.9754265	131.451779
-56.554955	17.447308	129.676834	-20.435575	16.093369	126.170311	39.39341	7.499729	119.9039	34.51104	45.41671	122.110435	36.952225	26.4582195	121.0071675	-77.823375	5.7285185	131.3334545
-55.924809	17.923018	129.373566	-20.516964	15.659224	126.178345	39.423923	7.042365	120.328117	34.414703	45.035301	121.961121	36.919313	26.038833	121.144619	-77.953241	5.279615	131.212071
-55.385582	18.235743	129.168076	-20.550268	15.367021	126.21431	39.503365	6.718226	120.669678	34.390373	44.752415	121.893051	36.946869	25.7353205	121.2813645	-78.047405	4.9987215	131.1472555
-54.779232	18.551277	128.968781	-20.543829	15.079965	126.229919	39.606304	6.392594	121.146439	34.371418	44.500088	121.813965	36.988861	25.446341	121.480202	-78.076519	4.713589	130.979636
-54.13649	18.861271	128.75293	-20.576921	14.847403	126.367249	39.72686	6.11337	121.662308	34.355042	44.252441	121.805748	37.040951	25.1829055	121.734028	-78.194793	4.5119005	131.00047
-53.395641	19.241825	128.54805	-20.616917	14.6222	126.514664	39.843365	5.865738	122.195198	34.667797	43.906116	121.750412	37.255581	24.885927	121.972805	-78.489415	4.358473	131.056523
-52.589298	19.658236	128.29837	-20.645485	14.420457	126.670692	39.948208	5.652629	122.805191	34.332081	43.825729	121.965363	37.1401445	24.739179	122.385277	-78.4311145	4.101735	130.956107
-51.726891	20.105549	128.014252	-20.709431	14.238574	126.811073	40.054409	5.47655	123.377991	34.302197	43.656544	122.079376	37.178303	24.566547	122.7286835	-78.597165	3.910601	130.8934625
-50.413246	20.953716	127.566803	-20.854263	14.010495	126.951576	40.125278	5.281889	124.095093	34.193211	43.447323	122.177979	37.1592445	24.364606	123.136536	-78.8677705	3.656384	130.766616
-49.475277	21.601891	127.148331	-20.995827	13.883148	126.951515	40.106884	5.214774	124.435913	34.064297	43.350498	122.193619	37.0855905	24.282636	123.314766	-79.0772445	3.48366	130.588264
-48.495811	22.308281	126.676346	-21.11833	13.75308	126.819382	40.057327	5.162171	124.678841	33.931423	43.288811	122.17263	36.994375	24.225491	123.4257355	-79.231035	3.280669	130.2130285
-47.520943	23.15801	126.185402	-21.263905	13.647139	126.698616	40.02095	5.103396	124.837097	33.813946	43.218307	122.164139	36.917448	24.1608515	123.500618	-79.445258	3.1334265	129.896614
-46.464096	24.060204	125.673019	-21.320297	13.502808	126.431885	39.970184	5.012988	124.95797	33.743122	43.146637	122.155556	36.856653	24.0798125	123.556763	-79.497247	2.9258035	129.307007
-45.4081	25.059784	125.227478	-21.388977	13.358416	126.225899	39.916149	4.904249	125.009521	33.707138	43.051956	122.180222	36.8116435	23.9781025	123.5948715	-79.5895975	2.7387295	128.8569265
-44.330391	26.194174	124.866119	-21.448139	13.21164	126.014015	39.863495	4.755735	125.003448	33.704304	42.957203	122.247055	36.7838995	23.856469	123.6252515	-79.6801775	2.566811	128.4027785
-42.613258	28.004005	124.425568	-21.527956	13.023613	125.776604	39.766376	4.492992	124.891365	33.72234	42.764225	122.42025	36.744358	23.6286085	123.6558075	-79.80027	2.4186175	127.8974005
-41.458817	29.357523	124.314774	-21.542906	12.912046	125.655243	39.689198	4.346364	124.797997	33.760376	42.679577	122.62162	36.724787	23.5129705	123.7098085	-79.810599	2.3111215	127.6006775
-40.265255	30.785252	124.385521	-21.55073	12.838475	125.591911	39.619862	4.230469	124.650261	33.831863	42.620171	122.936295	36.7258625	23.42532	123.793278	-79.8273225	2.25163	127.390544
-39.072208	32.279484	124.638687	-21.51651	12.757571	125.495491	39.52166	4.163345	124.508263	33.909065	42.598614	123.329285	36.7153625	23.3809795	123.918774	-79.7483825	2.1341625	127.072208
-37.85133	33.833652	124.986282	-21.541491	12.744254	125.445305	39.421143	4.170132	124.275986	34.00597	42.646839	123.834702	36.7135565	23.4084855	124.055344	-79.7965385	2.0800225	126.835266
-36.646816	35.410049	125.527298	-21.609272	12.786142	125.383484	39.301659	4.247115	123.966362	34.075535	42.733353	124.4048	36.688597	23.490234	124.185581	-79.907141	2.08205	126.581387
-35.376404	37.005142	126.102921	-21.684467	12.920078	125.317314	39.169613	4.397852	123.677979	34.077049	42.881672	124.985077	36.623331	23.639762	124.331528	-79.992265	2.200394	126.3031
-33.51268	39.360653	127.086639	-21.777227	13.202042	125.239357	39.034073	4.745409	123.314941	34.076782	43.154606	125.914589	36.5554275	23.9500075	124.614765	-80.1098815	2.4540765	125.863949
-32.21899	40.90575	127.660492	-21.803778	13.471023	125.293877	39.035145	4.972411	123.145699	34.091709	43.353706	126.502762	36.563427	24.1630585	124.8242305	-80.170983	2.7789875	125.7635235
-30.926947	42.376919	128.244827	-21.859165	13.710743	125.13044	39.074127	5.192655	123.050262	34.139343	43.542679	127.032425	36.606735	24.367667	125.0413435	-80.325065	3.053819	125.2195365
-29.613686	43.80061	128.835693	-21.848467	13.970741	125.072159	39.14999	5.397488	122.936165	34.223866	43.709267	127.547005	36.686928	24.5533775	125.241585	-80.383862	3.3881045	124.902733
-28.239132	45.080231	129.323395	-22.011305	14.381829	125.063515	39.218163	5.593219	122.793945	34.29924	43.8307	128.005981	36.7587015	24.7119595	125.399963	-80.7813115	4.0516985	124.727067
-26.895832	46.29734	129.906494	-21.940672	14.58769	124.977432	39.316349	5.763765	122.627411	34.410866	43.946693	128.373474	36.8636075	24.855229	125.5004425	-80.7449515	4.320151	124.4544215
-25.508118	47.379623	130.470398	-21.853523	14.775298	124.90889	39.433132	5.891623	122.506454	34.530293	44.048691	128.728683	36.9817125	24.970157	125.6175685	-80.6887585	4.580439	124.2002115
-23.467747	48.782948	131.32991	-21.448256	14.843472	124.802269	39.658009	6.153985	122.423111	34.709671	44.201965	129.248627	37.18384	25.177975	125.835869	-80.080352	4.508969	123.768669
-22.087906	49.565941	131.84079	-21.299986	15.00441	124.85244	39.847149	6.299208	122.559647	34.900276	44.340954	129.637833	37.3737125	25.320081	126.09874	-79.9736845	4.688739	123.60614
-20.681841	50.250648	132.215164	-21.120182	15.195368	124.932945	40.092949	6.429034	122.758675	35.103146	44.446911	130.085327	37.5980475	25.4379725	126.422001	-79.8384115	4.9527635	123.443889
-19.304556	50.812637	132.535141	-20.96002	15.38926	125.013687	40.379887	6.543551	123.063065	35.609161	44.483131	130.350372	37.994524	25.513341	126.7067185	-79.914564	5.265179	123.3206555
-17.9538	51.29525	132.750305	-20.792658	15.581316	125.081566	40.641663	6.66294	123.407173	35.784798	44.66803	130.6931	38.2132305	25.665485	127.0501365	-79.7985465	5.497147	123.1129955
-16.543127	51.637058	132.785767	-20.630201	15.769061	125.131073	40.897743	6.8018	123.759857	35.936447	44.834076	131.001816	38.417095	25.817938	127.3808365	-79.677497	5.720184	122.8813095
-15.141169	51.84623	132.780121	-20.457132	15.945208	125.137138	41.18383	6.917588	124.119148	36.08596	45.015583	131.274033	38.634895	25.9665855	127.6965905	-79.549159	5.9238305	122.5776855
-13.082806	51.985924	132.655228	-20.207462	16.185055	125.121948	41.620228	6.952847	124.679314	36.343727	45.214428	131.63916	38.9819775	26.0836375	128.159237	-79.3969015	6.2864725	122.084659
-11.648436	51.906925	132.493484	-20.059671	16.32774	125.114227	41.878571	6.977084	125.045418	36.515678	45.325367	131.822891	39.1971245	26.1512255	128.4341545	-79.3164665	6.5042545	121.7942995
-10.228894	51.673012	132.361465	-19.648989	16.347439	125.307213	42.092957	6.978935	125.383926	36.720924	45.412437	132.009094	39.4069405	26.195686	128.69651	-78.7049185	6.499192	121.917916
-8.807484	51.35519	132.235413	-19.692791	16.582581	125.227264	42.332371	6.980448	125.729897	36.930645	45.490013	132.195572	39.631508	26.2352305	128.9627345	-79.01709	6.9299315	121.4917935
-7.43154	50.879307	132.223923	-19.479458	16.69331	125.149918	42.608051	6.945115	126.133499	37.189934	45.561974	132.465775	39.8989925	26.2535445	129.299637	-78.8579085	7.1330755	121.000199
-6.021688	50.235321	132.308273	-19.248974	16.78746	125.193855	43.273216	6.730445	126.503326	37.48592	45.615524	132.901352	40.379568	26.1729845	129.702339	-78.877516	7.4019355	120.685371
-4.572983	49.455524	132.479752	-18.99732	16.906878	125.349983	43.625824	6.684454	127.137283	37.815441	45.707981	133.422211	40.7206325	26.1962175	130.279747	-78.7152725	7.6175385	120.420219
-2.563823	48.089554	132.906799	-18.568758	17.105469	125.666473	44.172596	6.661672	128.148514	38.31815	45.870296	134.334335	41.245373	26.265984	131.2414245	-78.382889	7.944954	120.0915215
-1.190024	47.013126	133.134644	-18.288036	17.245943	125.968338	44.556381	6.671331	128.8685	38.645901	46.000431	134.870209	41.601141	26.335881	131.8693545	-78.177213	8.156005	120.0673215
0.113184	45.848541	133.309586	-17.951384	17.413277	126.255844	44.933693	6.670326	129.597366	39.022755	46.126225	135.378143	41.978224	26.3982755	132.4877545	-77.880992	8.4282785	120.0239335
1.393123	44.589066	133.358734	-17.611027	17.596277	126.574013	45.348747	6.674348	130.386551	39.392971	46.246986	135.77977	42.370859	26.460667	133.0831605	-77.592913	8.731887	120.0648655
2.711085	43.227844	133.242859	-17.246971	17.786217	126.886765	45.758698	6.655823	131.228378	39.776699	46.394749	136.05542	42.7676985	26.525286	133.641899	-77.2616405	9.047148	120.131631
3.899484	41.772804	132.986969	-16.848097	17.956205	127.150688	46.158165	6.638016	132.053238	40.186455	46.512516	136.272186	43.17231	26.575266	134.162712	-76.868504	9.337144	120.138664
5.150447	40.209274	132.680862	-16.462759	18.098789	127.453438	46.597088	6.571837	132.967773	40.59531	46.592438	136.352875	43.596199	26.5821375	134.660324	-76.521717	9.6154405	120.246552
6.89819	37.684971	132.223969	-15.819258	18.165668	127.797386	47.270332	6.404102	134.412277	41.277679	46.714169	136.320969	44.2740055	26.5591355	135.366623	-75.9125215	9.7722005	120.228149
8.027781	35.880295	131.930206	-15.349865	18.117996	127.925468	47.790249	6.289755	135.337982	41.698284	46.734013	136.287476	44.7442665	26.511884	135.812729	-75.4439965	9.724108	120.038207
8.904476	33.969135	131.822372	-14.947764	18.023005	128.064911	48.287617	6.17662	136.137772	42.112072	46.76255	136.185272	45.1998445	26.469585	136.161522	-75.0953725	9.576425	119.9683
9.83775	32.081974	131.774475	-14.583371	17.874796	128.137299	48.700825	6.086017	136.784775	42.504227	46.772526	136.046906	45.602526	26.4292715	136.4158405	-74.769268	9.3203205	119.8587575
10.630579	30.14448	131.791626	-14.284211	17.684286	128.200073	49.030338	6.042986	137.240677	42.806438	46.752769	135.88089	45.918388	26.3978775	136.5607835	-74.48681	8.9706945	119.8393625
11.32736	28.257355	131.854401	-14.040846	17.520315	128.262634	49.329124	6.002348	137.528198	43.022079	46.720509	135.721558	46.1756015	26.3614285	136.624878	-74.2572935	8.6792015	119.90039
11.963338	26.360413	131.859573	-13.836065	17.407843	128.314621	49.578884	5.988857	137.68486	43.207588	46.710728	135.595779	46.393236	26.3497925	136.6403195	-74.065366	8.4658935	119.9889225
12.672324	23.591984	131.954025	-13.583941	17.31671	128.456177	49.824207	6.069649	137.812485	43.491135	46.741264	135.3311	46.657671	26.4054565	136.5717925	-73.825553	8.2279635	120.3405615
13.076882	21.782492	132.000412	-13.44404	17.317064	128.577713	50.005348	6.178888	137.861237	43.647274	46.807182	135.069672	46.826311	26.493035	136.4654545	-73.714391	8.141093	120.6899715
13.340977	20.06069	132.125336	-13.357494	17.381573	128.74411	50.188625	6.349124	137.894943	43.715813	46.916489	134.721161	46.952219	26.6328065	136.308052	-73.667207	8.1303395	121.180168
13.567387	18.356922	132.267899	-13.305278	17.474678	128.94278	50.289398	6.597365	137.844727	43.762001	47.038708	134.32135	47.0256995	26.8180365	136.0830385	-73.6362555	8.1313195	121.8025215
13.629368	16.719584	132.446075	-13.297072	17.534273	129.122513	50.359962	6.797254	137.791962	43.775658	47.120491	133.873734	47.06781	26.9588725	135.832848	-73.661954	8.1096735	122.412178
13.669456	15.125561	132.584518	-13.281876	17.527613	129.268051	50.392406	6.955531	137.603149	43.7803	47.166389	133.445114	47.086353	27.06096	135.5241315	-73.650105	7.994266	123.0119705
13.684514	13.581559	132.652664	-13.264116	17.4746	129.383987	50.390347	7.032525	137.410049	43.757347	47.141281	133.052109	47.073847	27.086903	135.231079	-73.602079	7.862297	123.536895
13.523571	11.415841	132.760315	-13.278286	17.351633	129.493973	50.3927	7.02153	137.185577	43.709602	47.075191	132.608032	47.051151	27.0483605	134.8968045	-73.607723	7.6549055	124.0911415
13.383759	10.042684	132.750015	-13.261353	17.232618	129.505157	50.398106	6.977681	137.049805	43.317749	47.125237	132.50116	46.8579275	27.051459	134.7754825	-73.3806335	7.413777	124.2348315
13.164253	8.7839	132.77916	-13.260095	17.128988	129.498474	50.42588	6.938292	136.96315	43.651768	46.928493	132.261246	47.038824	26.9333925	134.612198	-73.559014	7.3245835	124.38475
12.905065	7.592911	132.804916	-13.24759	17.04929	129.467529	50.439583	6.918808	136.961411	43.656876	46.883335	132.134125	47.0482295	26.9010715	134.547768	-73.5434095	7.1975085	124.38729
12.565056	6.505646	132.863495	-13.228496	16.99659	129.404816	50.439865	6.914272	136.993439	43.67194	46.871346	132.026138	47.0559025	26.892809	134.5097885	-73.5128945	7.100371	124.2998435
12.210625	5.497397	132.893555	-13.229722	16.978083	129.321915	50.444431	6.939146	137.046173	43.668449	46.891277	131.927063	47.05644	26.9152115	134.486618	-73.515884	7.0409545	124.157212
11.790778	4.584371	132.922668	-13.233339	16.969755	129.237823	50.435329	6.984583	137.075668	43.650158	46.927536	131.875473	47.0427435	26.9560595	134.4755705	-73.5094215	6.9834505	124.0000755
11.078712	3.317797	132.901352	-13.229588	16.948837	129.082748	50.453651	7.05646	137.154739	43.618126	47.003971	131.858139	47.0358885	27.0302155	134.506439	-73.4950645	6.8674585	123.659057
10.531499	2.568645	132.794785	-13.22989	16.894846	128.99025	50.453121	7.08545	137.142365	43.598797	47.03965	131.902252	47.025959	27.06255	134.5223085	-73.485739	6.727142	123.4581915
9.948189	1.833786	132.635132	-13.218908	16.8139	128.874878	50.436794	7.078725	137.086761	43.584782	47.033482	131.991135	47.010788	27.0561035	134.538948	-73.448604	6.5716965	123.210808
9.296075	1.176792	132.417999	-13.215564	16.697647	128.745743	50.401764	7.019991	137.031631	43.575661	47.006248	132.087006	46.9887125	27.0131195	134.5593185	-73.4198405	6.3821745	122.9321675
8.617333	0.529959	132.137955	-13.251919	16.612642	128.602295	50.328308	6.937028	136.906693	43.538433	46.941696	132.172745	46.9333705	26.939362	134.539719	-73.4372085	6.285922	122.664871
7.820725	-0.019395	131.833267	-13.310601	16.563908	128.440506	50.248295	6.858304	136.792114	43.464497	46.870407	132.179626	46.856396	26.8643555	134.48587	-73.477598	6.2634605	122.395142
6.939162	-0.489992	131.59259	-13.382668	16.549864	128.277435	50.133778	6.837811	136.664886	43.386654	46.832092	132.102585	46.760216	26.8349515	134.3837355	-73.525552	6.2647765	122.1711345
5.483298	-1.16682	131.314331	-13.509041	16.567818	128.058105	49.995159	6.826805	136.49556	43.227436	46.759384	131.900116	46.6112975	26.7930945	134.197838	-73.6293795	6.3425415	121.918372
4.473716	-1.568834	131.179504	-13.589507	16.535196	127.972641	49.926846	6.78974	136.425827	42.806416	46.810902	131.80954	46.366631	26.800321	134.1176835	-73.545645	6.270071	121.8275985
3.378624	-1.939934	130.977127	-13.671557	16.439573	127.903938	49.815914	6.69794	136.335983	43.053699	46.584229	131.599609	46.4348065	26.6410845	133.967796	-73.7779205	6.2380615	121.84008
2.207174	-2.299579	130.761063	-13.762538	16.291185	127.855667	49.689411	6.565376	136.246185	42.947048	46.420433	131.521408	46.3182295	26.4929045	133.8837965	-73.8433055	6.0894655	121.8275375
0.925913	-2.660664	130.497772	-13.85941	16.099688	127.814171	49.570473	6.415433	136.153992	42.513229	46.396179	131.594055	46.041851	26.405806	133.8740235	-73.760671	5.79357	121.7543185
-0.369832	-2.993456	130.121201	-13.9475	15.890768	127.740387	49.4543	6.248199	136.057312	42.754066	46.123474	131.550842	46.104183	26.1858365	133.804077	-73.999183	5.5956995	121.676697
-1.752601	-3.260483	129.709122	-14.048984	15.70696	127.644585	49.340927	6.091033	135.922897	42.626007	45.973473	131.633301	45.983467	26.032253	133.778099	-74.081435	5.381667	121.511071
-3.986518	-3.671685	129.063385	-14.195369	15.492031	127.528809	49.177719	5.88792	135.702103	42.454544	45.80463	131.756577	45.8161315	25.846275	133.72934	-74.2068695	5.137787	121.328278
-5.538006	-3.896147	128.698334	-14.27512	15.40633	127.50856	49.060616	5.781435	135.512466	42.353436	45.700047	131.853592	45.707026	25.740741	133.683029	-74.257266	5.071919	121.334091
-7.183164	-4.115662	128.472183	-14.336054	15.37047	127.569046	49.015881	5.708036	135.358459	42.272144	45.61747	131.945404	45.6440125	25.662753	133.6519315	-74.3161205	5.078187	121.4861605
-8.924168	-4.310459	128.388351	-14.364786	15.353181	127.702728	48.988228	5.645598	135.200333	42.214825	45.525707	132.018127	45.6015265	25.5856525	133.60923	-74.3310985	5.1207095	121.796226
-10.720434	-4.485224	128.449829	-14.376304	15.335232	127.915634	48.983063	5.597855	135.075211	42.171242	45.418022	132.03772	45.5771525	25.5079385	133.5564655	-74.3297605	5.1625255	122.2748025
-12.594555	-4.712628	128.646011	-14.38835	15.28098	128.181595	49.013931	5.535587	134.982742	42.13187	45.304813	131.930649	45.5729005	25.4202	133.4566955	-74.3496005	5.14176	122.9064945
-14.486715	-4.888569	128.940201	-14.397902	15.183989	128.492279	49.07383	5.449908	134.768539	42.081711	45.143021	131.726379	45.5777705	25.2964645	133.247459	-74.3735745	5.0715135	123.737099
-17.479662	-5.147549	129.532257	-14.41347	15.005976	128.945129	49.081009	5.305295	134.371353	41.986908	44.819496	131.177658	45.5339585	25.0623955	132.7745055	-74.3608985	4.9495565	125.1157525
-19.516376	-5.288701	129.912506	-14.416819	14.817102	129.197495	49.00309	5.188073	134.033569	41.931618	44.575439	130.638367	45.467354	24.881756	132.335968	-74.300992	4.752448	126.059022
-21.618652	-5.418262	130.281342	-14.446829	14.609705	129.3815	48.893803	5.074233	133.619659	41.842388	44.284882	130.015717	45.3680955	24.6795575	131.817688	-74.2617535	4.5398525	126.945312
-23.740635	-5.474359	130.636322	-14.485502	14.378437	129.504959	48.793488	4.870063	133.223053	41.374863	44.097904	129.355316	45.0841755	24.4839835	131.2891845	-74.0551795	4.2728905	127.7207335
-25.884787	-5.488945	130.950409	-14.551221	14.143827	129.567398	48.663364	4.690751	132.78212	41.223984	43.801163	128.530853	44.943674	24.245957	130.6564865	-74.046116	4.041697	128.4783095
-28.02614	-5.411341	131.205917	-14.659429	13.932787	129.572983	48.428013	4.630647	132.165985	41.006355	43.568535	127.659584	44.717184	24.099591	129.9127845	-74.036042	3.765983	129.2331815
-30.174419	-5.233313	131.419296	-14.828192	13.753298	129.500015	48.062035	4.657616	131.3909	40.694557	43.36554	126.764145	44.378296	24.011578	129.0775225	-74.03468	3.495018	129.9225075
-33.458378	-4.75824	131.528061	-15.205002	13.532657	129.257782	47.381924	4.615483	130.093491	40.025997	43.084721	125.22831	43.7039605	23.850102	127.6609005	-74.1139645	3.215212	130.8546635
-35.605415	-4.359776	131.548065	-15.456947	13.348502	129.033585	46.852829	4.590274	128.9879	39.529598	42.927181	124.28421	43.1912135	23.7587275	126.636055	-74.1051075	2.9382765	131.431115
-37.769497	-3.898793	131.446869	-15.73757	13.189165	128.79805	46.302078	4.592876	127.872101	39.018547	42.820904	123.377014	42.6603125	23.70689	125.6245575	-74.1354525	2.67144	131.9715425
-39.883907	-3.333749	131.311462	-16.074139	13.076123	128.529434	45.715618	4.6517	126.744507	38.485924	42.870106	122.482788	42.100771	23.760903	124.6136475	-74.249049	2.391343	132.4452205
-41.996136	-2.700279	131.07547	-16.414284	13.018521	128.100403	44.70837	5.024512	125.626099	37.935383	42.971264	121.714386	41.3218765	23.997888	123.6702425	-74.1504445	2.039154	132.5305635
-44.03038	-1.951686	130.765152	-16.802956	13.07075	127.60376	43.981766	5.306611	124.627434	37.337181	43.205173	120.927895	40.6594735	24.255892	122.7776645	-74.2653855	1.885608	132.4298555
-46.019009	-1.14356	130.385727	-17.238205	13.259435	127.123917	43.369293	5.755479	123.493515	36.791267	43.603474	120.386948	40.08028	24.6794765	121.9402315	-74.55669	1.8393935	132.3076025
-48.859741	0.14088	129.636978	-17.794315	13.585398	126.384392	42.638245	6.455451	122.430626	36.023415	44.276524	119.937347	39.33083	25.3659875	121.1839865	-74.91946	1.8048085	131.5847975
-50.636639	1.070002	129.253967	-18.148722	13.846668	125.957024	42.292603	6.978597	121.775665	35.550503	44.794735	119.884575	38.921553	25.886666	120.83012	-75.218997	1.80667	131.083928
-52.344494	2.02119	128.942963	-18.538321	14.117154	125.715187	41.907646	7.418193	121.225693	35.087086	45.214649	119.971298	38.497366	26.316421	120.5984955	-75.574008	1.917887	130.8318785
-53.933746	2.952958	128.817047	-18.893473	14.337923	125.539925	41.520771	7.86993	120.779327	34.633709	45.655117	120.052673	38.07724	26.7625235	120.416	-75.864186	1.9133225	130.66385
-55.435585	3.923171	128.817276	-19.183767	14.494571	125.407303	41.133129	8.262132	120.223686	34.232975	45.990913	120.32814	37.683052	27.1265225	120.275913	-76.050586	1.8626195	130.538693
-56.794884	4.878253	128.887909	-19.483072	14.637613	125.438568	40.771412	8.570455	119.800858	33.93512	46.269009	120.650185	37.353266	27.419732	120.2255215	-76.31941	1.855494	130.6516145
-58.033051	5.772099	129.120102	-19.67774	14.711547	125.454269	40.423866	8.891652	119.241478	33.709522	46.492828	121.002899	37.066694	27.69224	120.1221885	-76.422174	1.730854	130.7863495
-59.668518	7.115989	129.562134	-19.93189	14.80352	125.446114	39.798847	9.285843	118.448547	33.371559	46.746517	121.474205	36.585203	28.01618	119.961376	-76.448983	1.59086	130.930852
-60.577538	7.945485	129.920074	-20.09693	14.934195	125.444435	39.474461	9.59578	117.957878	33.146606	46.955738	121.720543	36.3105335	28.275759	119.8392105	-76.5043935	1.592631	131.0496595
-61.37138	8.687851	130.257889	-20.241867	15.159299	125.483597	39.252098	9.873731	117.731476	32.973846	47.201359	121.923759	36.112972	28.537545	119.8276175	-76.596706	1.781053	131.1395765
-62.017017	9.409616	130.560165	-20.353104	15.41957	125.542831	39.173218	10.155835	117.646042	32.8419	47.472397	122.061417	36.007559	28.814116	119.8537295	-76.713767	2.025024	131.2319325
-62.523102	10.056467	130.700714	-20.47016	15.690581	125.538208	39.091293	10.410557	117.692581	32.706299	47.726376	122.066811	35.898796	29.0684665	119.879696	-76.839116	2.3126955	131.19672
NaN	NaN	NaN	-20.562094	15.892631	125.434242	39.057697	10.622115	117.642303	32.584583	47.946857	121.98616	35.82114	29.284486	119.8142315	-76.945328	2.500776	131.0542525
NaN	NaN	NaN	-20.828396	16.159029	125.309074	39.010384	10.725023	117.596924	32.46582	48.060318	121.857162	35.738102	29.3926705	119.727043	-77.394894	2.9253875	130.891105
NaN	NaN	NaN	-20.969881	16.206314	125.08532	38.904945	10.752641	117.446991	32.362022	48.08432	121.78334	35.6334835	29.4184805	119.6151655	-77.5732455	2.9941475	130.5554745
NaN	NaN	NaN	-21.087309	16.179564	125.033096	38.768108	10.687676	117.400871	32.286011	48.079342	121.776367	35.5270595	29.383509	119.588619	-77.7016775	2.975619	130.477573
NaN	NaN	NaN	-21.225523	16.195797	125.103249	38.649906	10.671762	117.286636	32.186878	48.074059	121.859596	35.418392	29.3729105	119.573116	-77.869438	3.0186835	130.633382
NaN	NaN	NaN	-21.331354	16.250595	125.27002	38.504513	10.68439	117.342949	32.114315	48.104588	121.962799	35.309414	29.394489	119.652874	-77.972122	3.106701	130.887166
NaN	NaN	NaN	-21.161509	16.243299	125.477097	38.486652	10.800546	117.573296	32.121056	48.240986	122.092072	35.303854	29.520766	119.832684	-77.626872	2.965832	131.12151
-62.529034	11.881458	130.827438	-21.123211	16.449196	125.742386	38.659374	10.874548	118.014931	32.179607	48.379185	122.27095	35.4194905	29.6268665	120.1429405	-77.6659125	3.2715255	131.3418315
-61.964012	11.793809	130.627792	-21.057497	16.665792	126.010048	39.022453	10.873178	118.692169	32.321594	48.522125	122.464691	35.6720235	29.6976515	120.57843	-77.7870175	3.6339325	131.441666
-60.799335	11.385409	130.226852	-20.842787	16.860025	126.375198	39.715652	10.68512	120.126915	32.646225	48.600342	122.773102	36.1809385	29.642731	121.4500085	-77.8665125	4.077319	131.3003875
-59.902721	11.021844	130.049149	-20.700363	16.879324	126.638855	40.199371	10.462782	121.242348	32.942738	48.532242	123.050308	36.5710545	29.497512	122.146328	-77.9717805	4.261136	131.131382
-59.030842	10.718307	129.711975	-20.534628	16.793121	126.895462	40.718231	10.168376	122.458351	33.257805	48.394741	123.382118	36.988018	29.2815585	122.9202345	-78.057274	4.3046835	130.8706895
-58.015244	10.420355	129.420685	-20.463907	16.699226	127.28466	41.164543	9.828024	123.824455	33.516369	48.212803	123.797714	37.340456	29.0204135	123.8110845	-78.26827	4.3780385	130.7582355
-56.895248	10.062042	129.199188	-20.417891	16.567789	127.666809	41.5056	9.530572	125.138092	33.787472	48.027767	124.304688	37.646536	28.7791695	124.72139	-78.482318	4.3564085	130.612228
-55.761505	9.741399	129.01059	-20.407387	16.438738	128.033936	42.110558	9.082317	126.24408	33.980404	47.863739	124.814011	38.045481	28.473028	125.5290455	-78.860255	4.404448	130.5388265
-54.657387	9.449519	128.929611	-20.439482	16.313526	128.32457	42.285076	8.796094	127.374283	34.143921	47.71405	125.318161	38.2144985	28.255072	126.346222	-79.0934625	4.37198	130.302918
-52.922291	9.124871	128.719666	-20.621153	16.213654	128.693085	42.374451	8.465292	128.62561	34.270199	47.492271	125.920036	38.322325	27.9787815	127.272823	-79.564631	4.4485265	130.113347
-51.720703	8.960411	128.562958	-20.733232	16.138338	128.733475	42.339916	8.304066	129.153214	34.289658	47.38604	126.150658	38.314787	27.845053	127.651936	-79.781251	4.431623	129.815014
-50.589668	8.865644	128.382416	-20.905703	16.13542	128.743637	42.234943	8.16146	129.419632	34.268139	47.244293	126.357483	38.251541	27.7028765	127.8885575	-80.062947	4.5679635	129.5987165
-49.45705	8.837065	128.1474	-21.019226	16.103527	128.626007	42.15012	8.048974	129.680496	34.221207	47.158554	126.367294	38.1856635	27.603764	128.023895	-80.2241155	4.60329	129.228119
-48.187809	8.796858	127.85257	-21.063267	16.067228	128.410873	42.0662	8.005075	129.720886	34.205647	47.105827	126.397415	38.1359235	27.555451	128.0591505	-80.2624575	4.579005	128.7625955
-47.026543	8.872417	127.612816	-21.118542	16.086132	128.25383	42.023041	7.918785	129.759583	34.184982	47.015388	126.393257	38.1040115	27.4670865	128.07642	-80.3410955	4.7051775	128.43124
-45.828724	8.988461	127.392899	-21.095442	16.063349	128.032791	42.035725	7.875393	129.793793	34.2127	46.979507	126.323296	38.1242125	27.42745	128.0585445	-80.3150965	4.699248	128.0070375
-43.991554	9.236511	127.045692	-21.081696	16.020424	127.768394	42.03429	7.799	129.734421	34.242577	46.880009	126.220894	38.1384335	27.3395045	127.9776575	-80.3018255	4.7013435	127.5591305
-42.82412	9.481612	126.801804	-21.063345	15.957329	127.550385	42.034782	7.703417	129.757553	34.269257	46.774204	126.08268	38.1520195	27.2388105	127.9201165	-80.2787095	4.6758475	127.1806535
-42.059288	10.041192	126.803337	-21.05055	15.837234	127.327873	41.99966	7.553411	129.719696	34.310398	46.618988	125.989769	38.155029	27.0861995	127.8547325	-80.256129	4.5882685	126.8010135
-40.50956	10.088183	126.220642	-21.076077	15.701139	127.100182	41.938881	7.31414	129.721313	34.341888	46.405266	125.919662	38.1403845	26.859703	127.8204875	-80.2925385	4.542575	126.3798765
-39.347263	10.476255	125.925293	-21.088936	15.536024	126.848015	41.843121	7.052434	129.671509	34.425972	46.1819	125.890472	38.1345465	26.617167	127.7809905	-80.3124185	4.454881	125.9150395
-39.022564	11.280287	125.913773	-21.112782	15.380466	126.606956	41.754272	6.723095	129.636826	34.499229	45.928738	125.84964	38.1267505	26.3259165	127.743233	-80.3523145	4.4350155	125.470679
-37.125484	11.400168	125.282227	-21.1259	15.217068	126.394928	41.663433	6.424548	129.505737	34.589653	45.690395	125.868332	38.126543	26.0574715	127.6870345	-80.378343	4.3766645	125.1028215
-35.464268	12.229162	125.01532	-21.09013	15.003898	126.163956	41.560337	5.995617	129.406708	34.757572	45.311119	125.978539	38.1589545	25.653368	127.6926235	-80.3392145	4.354428	124.6352885
-34.400948	12.822437	124.929771	-21.039721	14.907328	126.137184	41.551052	5.769543	129.277512	34.918514	45.097523	126.188148	38.234783	25.433533	127.73283	-80.314225	4.381123	124.541538
-33.257374	13.48652	124.785675	-20.93479	14.811519	126.085617	41.580372	5.516428	129.248474	35.103371	44.887119	126.478508	38.3418715	25.2017735	127.863491	-80.2114515	4.4212645	124.307743
-32.183529	14.200799	124.847504	-20.786716	14.735116	126.038895	41.637775	5.309353	129.132675	35.326965	44.712624	126.839272	38.48237	25.0109885	127.9859735	-80.055802	4.4592435	124.0918165
-31.096458	14.89529	124.842163	-20.66618	14.703814	126.091179	41.649303	5.133956	129.049789	35.542686	44.53788	127.211632	38.5959945	24.835918	128.1307105	-79.9283545	4.57171	124.0516475
-30.063694	15.624164	124.981049	-20.544628	14.681631	126.134087	41.626205	4.976294	128.931152	35.771763	44.392967	127.65683	38.698984	24.6846305	128.293991	-79.78824	4.6786315	123.974183
-28.969421	16.358196	125.027573	-20.406443	14.672077	126.162193	41.633503	4.813827	128.915588	35.967827	44.269104	128.135803	38.800665	24.5414655	128.5256955	-79.613551	4.8026885	123.7986905
-27.379772	17.440506	125.423065	-20.296021	14.761784	126.421127	41.637722	4.709332	129.010956	36.250965	44.192852	128.999207	38.9443435	24.451092	129.0050815	-79.5363855	5.072476	123.8371725
-26.400562	18.114714	125.702927	-20.240309	14.870927	126.63121	41.662392	4.6698	129.266724	36.404236	44.184292	129.52243	39.033314	24.427046	129.394577	-79.513932	5.314808	123.867843
-25.360033	18.788956	125.948334	-20.221561	14.979943	126.855324	41.724361	4.637717	129.511322	36.525787	44.199303	130.001572	39.125074	24.41851	129.756447	-79.568196	5.541376	123.954201
-24.45952	19.376057	126.269699	-20.212299	15.049071	127.004013	41.763866	4.568754	129.794708	36.949184	44.046272	130.285416	39.356525	24.307513	130.040062	-79.781123	5.790629	123.967964
-23.466459	19.914326	126.403198	-20.243704	15.048748	127.15107	41.769753	4.469145	130.029968	36.712715	44.111698	130.712418	39.241234	24.2904215	130.371193	-79.728642	5.8070745	123.930947
-22.627665	20.389269	126.565315	-20.287439	14.964803	127.193855	41.782959	4.258833	130.302597	36.762177	43.993313	130.997314	39.272568	24.126073	130.6499555	-79.847446	5.803533	123.7377545
-21.669979	20.80801	126.65641	-20.360491	14.899807	127.261909	41.798206	4.040305	130.52887	36.800186	43.861462	131.3134	39.299196	23.9508835	130.921135	-80.020178	5.84873049999999	123.602683
-20.449142	21.339897	127.042473	-20.496122	14.847848	127.490166	41.771889	3.76165	131.036224	37.164589	43.57753	131.693665	39.468239	23.66959	131.3649445	-80.460483	6.026106	123.6153875
-19.737602	21.645971	127.436516	-20.609892	14.850114	127.773712	41.794201	3.679876	131.364426	37.18969	43.571148	132.061905	39.4919455	23.625512	131.7131655	-80.7117295	6.074716	123.8342585
-19.045776	21.825127	127.765701	-20.693846	14.8573	128.060913	41.842823	3.616085	131.761276	36.843006	43.686981	132.521408	39.3429145	23.651533	132.141342	-80.7306065	6.063067	123.980484
-18.365101	21.95438	128.137894	-20.780016	14.853878	128.338913	41.886562	3.59721	132.141266	37.182613	43.575912	132.731369	39.5345875	23.586561	132.4363175	-81.0946195	6.121195	124.2415085
-17.752951	22.051771	128.354721	-20.856318	14.82553	128.547989	41.853374	3.611838	132.24556	37.152061	43.554314	132.969467	39.5027175	23.583076	132.6075135	-81.2153535	6.067984	124.4884645
-17.139225	22.070581	128.538147	-20.932661	14.752817	128.629395	41.809914	3.522202	132.2715	37.076958	43.448212	133.021576	39.443436	23.485207	132.646538	-81.308758	6.020427	124.612252
-16.592531	22.029736	128.610794	-20.991213	14.655805	128.639008	41.715908	3.427569	132.189148	37.046631	43.353195	132.944	39.3812695	23.390382	132.566574	-81.3636955	5.921228	124.711442
-15.913921	21.900232	128.551865	-21.086987	14.487714	128.530579	41.583679	3.281605	131.792755	36.964962	43.139805	132.663254	39.2743205	23.210705	132.2280045	-81.4482945	5.764723	124.8331535
-15.55162	21.760321	128.366989	-21.168196	14.392817	128.348816	41.489033	3.203097	131.352264	36.843277	42.979126	132.33432	39.166155	23.0911115	131.843292	-81.502547	5.6945225	124.85434
-15.287809	21.528206	128.115143	-21.284693	14.298461	128.100189	41.315731	3.132751	130.78717	36.365597	42.963898	131.898911	38.840664	23.0483245	131.3430405	-81.41005	5.5485975	124.8573375
-14.99651	21.213625	127.723694	-21.419525	14.223448	127.790031	41.135101	2.978803	130.299545	36.485016	42.702518	131.097549	38.8100585	22.8406605	130.698547	-81.6491085	5.6062355	124.881515
-14.731535	20.849392	127.224113	-21.510786	14.134754	127.431725	40.955284	2.880756	129.695053	35.967606	42.694874	130.3647	38.461445	22.787815	130.0298765	-81.483017	5.481693	124.8335735
-14.490732	20.494223	126.772896	-21.603199	14.057779	127.135017	40.794666	2.774693	129.071594	35.774498	42.532917	129.471893	38.284582	22.653805	129.2717435	-81.49098	5.461753	124.9982905
-14.244549	20.082676	126.38607	-21.645441	13.980686	126.8778	40.667828	2.605967	128.689514	35.645515	42.315136	128.653534	38.1566715	22.4605515	128.671524	-81.4475535	5.5008205	125.084076
-14.151327	19.569895	126.047531	-21.560926	13.816592	126.625839	40.637836	2.337349	128.423218	35.639114	41.863525	127.868401	38.138475	22.100437	128.1458095	-81.260327	5.532747	125.1058685
-13.98285	19.185141	125.923096	-21.49601	13.718303	126.569115	40.755497	2.056024	128.579926	35.698776	41.58567	127.685257	38.2271365	21.820847	128.1325915	-81.2191565	5.615759	125.0056385
-13.880815	18.873034	125.941536	-21.443689	13.609138	126.547417	40.816437	1.834056	128.79129	35.812763	41.347832	127.733757	38.3146	21.590944	128.2625235	-81.201978	5.627332	124.8323105
-13.839533	18.602026	125.948738	-21.455772	13.504112	126.542496	40.789242	1.615584	129.057281	35.873444	41.138512	127.885178	38.331343	21.377048	128.4712295	-81.242887	5.631176	124.6137625
-13.88438	18.446659	125.950638	-21.502195	13.404326	126.455498	40.664516	1.424302	129.291214	35.897835	40.968426	128.031891	38.2811755	21.196364	128.6615525	-81.2855655	5.612288	124.2494435
-13.980675	18.324499	125.913498	-21.649845	13.346997	126.418579	40.461628	1.261212	129.306915	35.893295	40.789688	128.135757	38.1774615	21.02545	128.721336	-81.4771515	5.668544	124.115822
-14.134777	18.247375	125.799774	-21.802816	13.29124	126.258156	40.276737	1.057863	129.23912	35.836281	40.612514	128.182465	38.056509	20.8351885	128.7107925	-81.662141	5.7472915	123.8055195
-14.410377	18.202745	125.441971	-22.012533	13.241368	125.839462	40.005966	0.857038	128.92778	35.713097	40.393188	128.152924	37.8595315	20.625113	128.540352	-81.8845975	5.857623	123.138572
-14.631263	18.233269	125.069092	-22.155865	13.228625	125.43148	39.776073	0.817055	128.644562	35.609035	40.30267	127.996887	37.692554	20.5598625	128.3207245	-82.004284	5.8973875	122.5422355
-14.690097	18.198214	124.535027	-22.472853	13.362787	125.012184	39.556408	0.791324	128.322357	35.47245	40.236412	127.765358	37.514429	20.513868	128.0438575	-82.460135	6.211706	121.9805105
-15.03085	18.348614	124.057556	-22.571726	13.358381	124.524017	39.387207	0.816581	127.949142	35.332645	40.202747	127.510658	37.359926	20.509664	127.7299	-82.503378	6.207098	121.318134
-15.403177	18.511976	123.56163	-22.486773	13.226989	123.973251	39.225193	0.779628	127.613388	35.221611	40.150043	127.272781	37.223402	20.4648355	127.4430845	-82.196948	5.9891425	120.5034175
-15.789051	18.680815	123.040077	-22.579559	13.214031	123.474548	39.093639	0.732035	127.220833	35.099327	40.087978	127.005646	37.096483	20.4100065	127.1132395	-82.255601	6.0180555	119.8358565
-16.213331	18.850447	122.501884	-22.721777	13.168425	122.955879	38.57148	0.866284	126.863625	34.950562	39.998859	126.629723	36.761021	20.4325715	126.746674	-82.204575	5.9042785	119.165084
-17.178587	19.211426	121.804253	-23.12796	13.25829	122.1558	38.144844	0.785433	125.953255	34.664597	39.843922	125.907372	36.4047205	20.3146775	125.9303135	-82.6606405	6.2019025	118.3812865
-17.701735	19.345129	121.18763	-23.29772	13.24473	121.588074	37.876408	0.766409	125.133324	34.447678	39.767166	125.235054	36.162043	20.2667875	125.184189	-82.757483	6.2226725	117.991959
-18.182543	19.496809	120.544281	-23.448761	13.246187	120.978142	37.577503	0.769125	124.222717	34.168522	39.696209	124.506226	35.8730125	20.232667	124.3644715	-82.7705345	6.259707	117.5918125
-18.662464	19.630337	119.88797	-23.572449	13.262474	120.381638	37.252815	0.839626	123.231911	33.9296	39.648247	123.656395	35.5912075	20.2439365	123.444153	-82.7361055	6.2810115	117.319123
-19.173504	19.680244	119.27562	-23.680567	13.266544	119.80069	36.966007	0.841656	122.352371	34.047798	39.518475	122.696602	35.5069025	20.1800655	122.5244865	-82.8680365	6.3530225	117.0768935
-19.735172	19.746929	118.761528	-23.749504	13.294564	119.29821	36.750938	0.837708	121.533691	33.53978	39.626431	122.151161	35.145359	20.2320695	121.842426	-82.644367	6.3570585	116.753994
-20.279507	19.800049	118.295464	-23.813185	13.312848	118.901848	36.535961	0.863754	120.917404	33.398575	39.595966	121.608261	34.967268	20.22986	121.2628325	-82.593638	6.395836	116.5408635
-21.150337	19.874254	117.903877	-23.844984	13.342259	118.531929	36.298851	0.83669	120.570839	33.314827	39.543941	121.168533	34.806839	20.1903155	120.869686	-82.496807	6.4942025	116.194172
-21.73324	19.951769	117.812958	-23.854874	13.368591	118.476173	36.293022	0.817403	120.606026	33.31485	39.531876	121.186089	34.803936	20.1746395	120.8960575	-82.513684	6.5625425	116.0562885
-22.296501	19.99431	117.86145	-23.846304	13.42335	118.509308	36.35181	0.795222	120.985069	33.359024	39.556396	121.365334	34.855417	20.175809	121.1752015	-82.548025	6.670891	115.8434145
-22.814898	20.043648	117.9785	-23.802971	13.491533	118.651649	36.418709	0.838428	121.518387	33.42366	39.607689	121.718834	34.9211845	20.2230585	121.6186105	-82.5271265	6.7600075	115.6846875
-23.324226	20.100594	118.183777	-23.759911	13.587032	118.899933	36.532619	0.882893	122.208282	33.482647	39.655693	122.213211	35.007633	20.269293	122.2107465	-82.527455	6.904771	115.5891195
-23.804346	20.054142	118.528816	-23.70454	13.662523	119.264099	36.672977	0.910148	122.969902	33.610226	39.711147	122.818375	35.1416015	20.3106475	122.8941385	-82.5506815	7.0143985	115.6340595
-24.379501	19.999033	118.905327	-23.637537	13.698402	119.684731	36.831211	0.871225	123.727882	33.734314	39.744358	123.433983	35.2827625	20.3077915	123.5809325	-82.5578365	7.0890125	115.7885295
-25.209982	19.88331	119.469307	-23.551804	13.668044	120.329475	37.001289	0.765275	124.663773	33.930088	39.71981	124.155296	35.4656885	20.2425425	124.4095345	-82.5692965	7.0935455	116.2494155
-25.814299	19.826427	119.759789	-23.507517	13.620232	120.6903	37.110252	0.71174	125.056267	34.044628	39.702023	124.442528	35.57744	20.2068815	124.7493975	-82.592474	7.0335825	116.6312025
-26.441187	19.727566	119.976547	-23.462471	13.574407	120.927383	37.214108	0.672975	125.328674	34.10339	39.704548	124.526131	35.658749	20.1887615	124.9274025	-82.583691	6.9600525	116.9273635
-27.049408	19.663797	120.022224	-23.434376	13.570766	121.04174	37.309433	0.742496	125.469658	34.100315	39.768745	124.457787	35.704874	20.2556205	124.9637225	-82.573626	6.8859115	117.1197575
-27.648235	19.55578	119.941124	-23.413872	13.593488	121.030548	37.347862	0.908647	125.496826	34.041355	39.890007	124.260483	35.6946085	20.399327	124.8786545	-82.5223525	6.787649	117.1824415
-28.255316	19.456539	119.751884	-23.416649	13.65937	120.929298	37.406693	1.111497	125.522743	33.933273	40.031353	123.907158	35.669983	20.571425	124.7149505	-82.503281	6.747315	117.1436455
-28.878407	19.299389	119.434189	-23.42477	13.723352	120.795753	37.466232	1.352726	125.526413	33.786781	40.203747	123.524727	35.6265065	20.7782365	124.52557	-82.4760465	6.6684675	117.065936
-29.974533	19.164961	119.130241	-23.466232	13.760616	120.641006	37.520077	1.675034	125.563499	33.55032	40.421131	123.034752	35.5351985	21.0480825	124.2991255	-82.4676625	6.4731495	116.9828865
-30.670666	19.130087	119.033554	-23.483988	13.712129	120.595345	37.544384	1.808947	125.679039	33.420856	40.492851	122.771667	35.48262	21.150899	124.225353	-82.450596	6.273359	116.965337
-31.388744	19.085724	118.906067	-23.509356	13.593814	120.608208	37.538635	1.886039	125.771439	33.317341	40.501595	122.626472	35.427988	21.193817	124.1989555	-82.4467	5.993811	117.0174605
-32.093143	19.063839	118.866745	-23.534908	13.45595	120.665947	37.516315	1.87023	125.835464	33.23452	40.451538	122.55088	35.3754175	21.160884	124.193172	-82.4452335	5.751016	117.138722
-32.875336	19.043686	118.862244	-23.553938	13.330634	120.738937	37.456928	1.832982	125.892471	33.169415	40.390682	122.467972	35.3131715	21.111832	124.1802215	-82.4210475	5.549436	117.2976525
-33.672867	19.10651	118.854713	-23.596895	13.208996	120.804619	37.441235	1.810651	125.924576	33.125149	40.373238	122.432693	35.283192	21.0919445	124.1786345	-82.476982	5.3260475	117.4306035
-34.536716	19.290844	118.850288	-23.602884	13.136892	120.896744	37.452183	1.821074	125.948402	33.10817	40.37809	122.441864	35.2801765	21.099582	124.195133	-82.4859445	5.174202	117.598355
-35.818802	19.697367	118.903709	-23.622295	13.120094	120.996948	37.446579	1.894142	125.91124	33.108017	40.41761	122.44072	35.277298	21.155876	124.17598	-82.521888	5.084312	117.817916
-36.676105	19.961258	118.868889	-23.645569	13.118923	120.994225	37.373535	1.933432	125.796638	33.064911	40.452061	122.385094	35.219223	21.1927465	124.090866	-82.510361	5.0450995	117.897584
-37.587894	20.252874	118.789001	-23.706467	13.113916	120.933624	37.238647	1.97932	125.57756	32.987358	40.465996	122.30687	35.1130025	21.222658	123.942215	-82.5259365	5.005174	117.925033
-38.55378	20.610849	118.681313	-23.788513	13.111661	120.851196	37.107803	2.001016	125.279114	32.891468	40.503033	122.226883	34.9996355	21.2520245	123.7529985	-82.5766615	4.9712975	117.9493935
-39.346119	20.943945	118.608841	-23.897583	13.134247	120.77681	36.946526	1.992164	124.907471	32.756771	40.552425	122.095024	34.8516485	21.2722945	123.5012475	-82.6468145	4.9961995	118.0523725
-40.494152	21.557266	118.750168	-24.049488	13.169104	120.749107	36.714668	2.034929	124.395386	32.60915	40.606789	121.872032	34.661909	21.320859	123.133709	-82.760885	5.017349	118.364505
-41.37764	22.003519	119.1138	-24.194448	13.204983	120.773109	36.436523	2.039753	123.779953	32.428085	40.633766	121.591164	34.432304	21.3367595	122.6855585	-82.8212	5.0732065	118.8606595
-42.638733	22.675102	119.465828	-24.404917	13.225262	120.861435	35.978176	1.997331	122.803566	32.145287	40.614403	121.142075	34.0617315	21.305867	121.9728205	-82.8715655	5.144657	119.7500495
-43.491085	23.173098	119.854332	-24.521189	13.237004	120.949379	35.658657	1.984386	122.123634	31.963598	40.618027	120.834671	33.8111275	21.3012065	121.4791525	-82.8535055	5.1728015	120.4196055
-44.272377	23.691624	120.266006	-24.635387	13.279793	121.013107	35.362244	2.000181	121.494865	31.770737	40.638725	120.555153	33.5664905	21.319453	121.025009	-82.8372645	5.240133	121.001205
-45.012596	24.229145	120.62265	-24.714783	13.326979	121.072792	35.122337	2.034591	121.001366	31.612835	40.669445	120.279541	33.367586	21.352018	120.6404535	-82.797152	5.30194	121.5051305
-45.649944	24.732094	120.914459	-24.780388	13.384707	121.105194	34.959293	2.096106	120.562912	31.50507	40.72393	120.014061	33.2321815	21.410018	120.2884865	-82.7929575	5.359396	121.9219015
-46.115173	25.237938	120.943726	-24.830976	13.457654	121.093475	34.826092	2.145335	120.294479	31.399456	40.765835	119.672455	33.112774	21.455585	119.983467	-82.774726	5.459723	122.203483
-46.562283	25.78997	120.947098	-24.86343	13.505485	121.078041	34.7132	2.211314	120.143082	31.343805	40.819153	119.428925	33.0285025	21.5152335	119.7860035	-82.7553625	5.4957365	122.3700785
-47.249786	26.639631	120.971039	-24.884624	13.564285	121.070671	34.692989	2.262983	120.094429	31.255674	40.872646	119.202576	32.9743315	21.5678145	119.6485025	-82.7435795	5.5607555	122.4928395
-47.579231	27.21769	120.985832	-24.893341	13.573246	121.103378	34.67701	2.284353	120.081352	31.220985	40.875996	119.121758	32.9489975	21.5801745	119.601555	-82.7356795	5.5663175	122.605201
-47.849449	27.785133	121.137825	-24.904745	13.545071	121.206375	34.637856	2.271076	120.058128	31.205156	40.851765	119.0923	32.921506	21.5614205	119.575214	-82.730996	5.5287215	122.837536
-48.023598	28.319698	121.344627	-24.8906	13.504214	121.335075	34.618122	2.225703	120.033478	31.194962	40.801403	119.095352	32.906542	21.513553	119.564415	-82.687742	5.494875	123.105735
-48.005531	28.772064	121.580269	-24.856932	13.447501	121.450134	34.605984	2.192467	119.972847	31.221272	40.761391	119.167259	32.913628	21.476929	119.570053	-82.627492	5.418073	123.330215
-47.945255	29.303234	121.775963	-24.812593	13.415055	121.533501	34.603188	2.190466	119.881393	31.255209	40.756603	119.217697	32.9291985	21.4735345	119.549545	-82.5543845	5.3565755	123.517457
-47.844334	29.867676	121.876732	-24.784889	13.416365	121.551491	34.621735	2.234971	119.666603	31.268465	40.809914	119.228973	32.9451	21.5224425	119.447788	-82.514878	5.3102875	123.655194
-47.60247	30.84181	122.093544	-24.748041	13.515944	121.50724	34.634964	2.36867	119.12384	31.226856	40.946609	119.198654	32.93091	21.6576395	119.161247	-82.426992	5.3742485	123.853233
-47.369431	31.466335	122.325882	-24.721046	13.608542	121.46627	34.591057	2.522424	118.812874	31.225431	41.082279	119.153152	32.908244	21.8023515	118.983013	-82.350336	5.4147325	123.949527
-47.129517	32.098209	122.559929	-24.66118	13.722467	121.465996	34.556557	2.670885	118.548325	31.252457	41.219604	119.182167	32.904507	21.9452445	118.865246	-82.226867	5.4996895	124.066746
-46.794598	32.689335	122.789253	-24.59314	13.842342	121.500481	34.586002	2.811409	118.330803	31.301355	41.337372	119.254707	32.9436785	22.0743905	118.792755	-82.1299585	5.6102935	124.208207
-46.345615	33.217083	122.991905	-24.530699	13.938181	121.539627	34.630219	2.949821	118.179466	31.362661	41.471672	119.352379	32.99644	22.2107465	118.7659225	-82.057838	5.6656155	124.3133315
-45.806534	33.746849	123.087105	-24.438377	14.035969	121.538719	34.674625	3.086685	118.104317	31.462156	41.589813	119.445183	33.0683905	22.338249	118.77475	-81.9451445	5.733689	124.302688
-45.190395	34.307434	123.068512	-24.336494	14.118658	121.48764	34.77515	3.192735	118.106735	31.567541	41.67762	119.50531	33.1713455	22.4351775	118.8060225	-81.8443335	5.8021385	124.1692575
-44.153343	35.125397	122.847794	-24.18026	14.220799	121.385574	34.967308	3.277377	118.216263	31.735138	41.78447	119.596565	33.351223	22.5309235	118.906414	-81.711743	5.9106745	123.864734
-43.413155	35.637131	122.741066	-24.087317	14.258887	121.38369	35.08979	3.29471	118.41568	31.824524	41.811691	119.66497	33.457157	22.5532005	119.040325	-81.631791	5.9645735	123.727055
-42.649097	36.084576	122.684387	-23.999142	14.265368	121.497177	35.225662	3.297916	118.742386	31.931675	41.836624	119.787666	33.5786685	22.56727	119.265026	-81.5769525	5.963466	123.729328
-41.794514	36.485352	122.703423	-23.946127	14.246506	121.717773	35.399517	3.294857	119.122185	32.053452	41.834209	120.046616	33.7264845	22.564533	119.5844005	-81.6187385	5.928479	123.8511455
-40.835445	36.905247	122.795807	-23.887985	14.204777	121.995636	35.595871	3.272285	119.640472	32.168186	41.818962	120.394691	33.8820285	22.5456235	120.0175815	-81.6579985	5.8639305	123.9736905
-39.875751	37.310322	122.941734	-23.840471	14.1565	122.282135	35.777008	3.26689	120.121384	32.283253	41.841084	120.793976	34.0301305	22.553987	120.45768	-81.7110725	5.759013	124.10659
-38.82373	37.698975	123.079666	-23.808361	14.117332	122.521614	35.899319	3.276115	120.522484	32.36377	41.847755	121.180046	34.1315445	22.561935	120.851265	-81.7482665	5.672729	124.191963
-37.204094	38.192863	123.289886	-23.775745	14.122127	122.802734	36.031929	3.341911	121.01252	32.443691	41.942844	121.691109	34.23781	22.6423775	121.3518145	-81.7893	5.6018765	124.2536535
-36.020679	38.546967	123.396873	-23.757099	14.15543	122.934975	36.159996	3.402036	121.281006	32.483994	42.064548	122.035431	34.321995	22.733292	121.6582185	-81.836193	5.577568	124.2117315
-34.830666	38.904781	123.580788	-23.745239	14.215917	123.07663	36.269382	3.52071	121.580528	32.534988	42.182392	122.428703	34.402185	22.851551	122.0046155	-81.892663	5.580283	124.1486445
-33.628792	39.173859	123.716972	-23.722235	14.314419	123.216331	36.424976	3.649689	121.972313	32.623936	42.34882	122.882637	34.524456	22.9992545	122.427475	-81.968926	5.6295835	124.005187
-32.332344	39.466282	123.892677	-23.704485	14.399336	123.387238	36.633606	3.796214	122.438667	32.744877	42.527435	123.477211	34.6892415	23.1618245	122.957939	-82.0982115	5.6368475	123.816537
-31.05118	39.744774	124.135948	-23.676037	14.524282	123.580849	36.88842	3.940661	123.036957	32.860107	42.718933	124.180305	34.8742635	23.329797	123.608631	-82.2263375	5.718767	123.553067
-29.743254	39.9785	124.390602	-23.663656	14.647418	123.806587	37.185658	4.050114	123.717224	33.022171	42.943867	124.963882	35.1039145	23.4969905	124.340553	-82.4312265	5.7978455	123.272621
-27.706894	40.270702	124.874329	-23.647421	14.849461	124.144432	37.589828	4.241694	124.708916	33.201218	43.234501	126.209877	35.395523	23.7380975	125.4593965	-82.690365	5.9608245	122.8294675
-26.37356	40.434177	125.301018	-23.642258	14.967961	124.366524	37.814651	4.322756	125.354919	33.338085	43.396278	127.021584	35.576368	23.859517	126.1882515	-82.860884	6.076405	122.5447965
-25.06983	40.539028	125.691711	-23.613235	15.085858	124.551224	38.035206	4.328741	125.929985	33.487408	43.490967	127.779747	35.761307	23.909854	126.854866	-82.987777	6.261862	122.247582
-23.745531	40.621483	126.033951	-23.576729	15.186803	124.688637	38.237415	4.284899	126.426735	33.62244	43.543781	128.415985	35.9299275	23.91434	127.42136	-83.0833855	6.459266	121.955914
-22.128525	40.472656	126.198486	-23.560186	15.261002	124.752365	38.716839	4.049345	126.672974	33.753349	43.573673	128.896118	36.235094	23.811509	127.784546	-83.355466	6.710495	121.720184
-20.85206	40.388241	126.371155	-23.517303	15.333054	124.768532	38.788006	3.96377	126.975441	33.858219	43.560154	129.20015	36.3231125	23.761962	128.0877955	-83.3577185	6.904146	121.4492685
-19.536407	40.267258	126.408997	-23.494749	15.386733	124.774109	38.856525	3.918578	127.143967	33.961834	43.551811	129.333359	36.4091795	23.7351945	128.238663	-83.3986775	7.0382715	121.309555
-17.711954	40.026196	126.404442	-23.402716	15.450101	124.699593	38.964455	3.840917	127.338539	34.117599	43.539436	129.387726	36.541027	23.6901765	128.3631325	-83.346459	7.2100255	121.0360535
-16.464895	39.819691	126.288155	-23.320499	15.457964	124.629654	39.072903	3.79054	127.472832	34.228657	43.505386	129.401352	36.65078	23.647963	128.437092	-83.291778	7.267965	120.822216
-15.376514	39.526184	126.316925	-23.22879	15.467029	124.598526	39.20557	3.70785	127.600082	34.352699	43.472542	129.400085	36.7791345	23.590196	128.5000835	-83.2367145	7.343862	120.6969685
-14.176266	39.149822	126.170494	-23.14229	15.480074	124.585297	39.318909	3.608251	127.687927	34.480217	43.405567	129.436264	36.899563	23.506909	128.5620955	-83.184143	7.453239	120.6084985
-13.09927	38.75914	126.26767	-23.063478	15.471994	124.592949	39.409943	3.505309	127.798965	34.600765	43.320419	129.465225	37.005354	23.412864	128.632095	-83.13231	7.531124	120.553803
-11.993307	38.350895	126.2799	-23.001566	15.465519	124.608406	39.481922	3.389382	127.895439	34.741447	43.242191	129.523926	37.1116845	23.3157865	128.7096825	-83.1148165	7.6152515	120.5071295
-11.059546	37.941051	126.375603	-22.950596	15.469795	124.615623	39.580818	3.259819	127.966774	34.85918	43.159058	129.613724	37.219999	23.2094385	128.790249	-83.121191	7.7301515	120.440997
-9.578197	37.176968	126.394821	-22.881334	15.484989	124.532677	39.676956	3.086966	128.038467	35.022827	43.052055	129.719925	37.3498915	23.0695105	128.879196	-83.1125595	7.9004675	120.186158
-8.704084	36.620335	126.484108	-22.616358	15.365903	124.319588	39.686005	2.993577	128.06456	35.117477	42.980732	129.826416	37.401741	22.9871545	128.945488	-82.634457	7.7446515	119.693688
-7.861219	36.011776	126.441429	-22.581173	15.435593	124.202278	39.724083	2.924332	128.087723	35.200256	42.933163	129.914429	37.4621695	22.9287475	129.001076	-82.6245155	7.9424385	119.40348
-7.145651	35.382877	126.480011	-22.53026	15.518006	124.061096	39.792828	2.880087	128.142822	35.307297	42.921608	130.006851	37.5500625	22.9008475	129.0748365	-82.6105825	8.1351645	119.0473555
-6.361619	34.696461	126.326706	-22.457359	15.634412	123.880783	39.859684	2.870438	128.20462	35.760136	42.809261	130.055008	37.80991	22.8398495	129.129814	-82.724628	8.4289745	118.631752
-5.744347	33.956562	126.336502	-22.411888	15.766786	123.743355	39.965652	2.885485	128.2453	35.55661	42.962692	130.236221	37.761131	22.9240885	129.2407605	-82.584907	8.6094835	118.2459495
-5.09805	33.127682	126.223709	-22.322161	15.903761	123.548164	40.03727	2.897393	128.242386	35.998318	42.868851	130.206787	38.017794	22.883122	129.2245865	-82.662116	8.9244	117.8717415
-4.287125	31.864807	126.012955	-22.206503	16.101347	123.35334	40.108727	2.914599	128.15506	36.155777	42.912411	130.088806	38.132252	22.913505	129.121933	-82.545258	9.289189	117.584747
-3.758818	30.935329	125.747505	-22.120071	16.215593	123.275803	40.143654	2.978343	128.017181	36.284168	42.946495	129.967957	38.213911	22.962419	128.992569	-82.454053	9.468767	117.559037
-3.421788	29.930756	125.659737	-22.04637	16.317953	123.221161	40.207714	3.015642	127.885223	36.041126	43.103642	129.876495	38.12442	23.059642	128.880859	-82.21716	9.576264	117.561463
-3.018588	28.865231	125.406242	-22.019968	16.393166	123.16114	40.254242	3.042868	127.747536	36.096725	43.158089	129.560577	38.1754835	23.1004785	128.6540565	-82.2154195	9.6858535	117.6682235
-2.767028	27.765238	125.1717	-22.012871	16.466167	123.045563	40.241058	3.083436	127.542877	36.111927	43.210361	129.242294	38.1764925	23.1468985	128.3925855	-82.2022345	9.7854355	117.6985405
-2.748214	26.751509	124.858215	-22.067019	16.542471	122.898796	40.218395	3.090262	127.352318	36.048985	43.230286	128.81073	38.13369	23.160274	128.081524	-82.267728	9.924668	117.716068
-2.323803	25.399893	124.370468	-22.377565	16.739985	122.842697	40.181305	3.110861	127.085602	35.955601	43.298801	128.241913	38.068453	23.204831	127.6637575	-82.823583	10.275139	118.0216365
-2.459172	23.698647	123.885895	-22.522692	16.819654	122.601044	39.639324	3.466723	126.505791	35.73864	43.348141	127.313507	37.688982	23.407432	126.909649	-82.734366	10.231876	118.292439
-2.420675	22.437733	123.421791	-22.656988	16.874458	122.46064	39.433376	3.571777	125.821976	35.501865	43.363525	126.454269	37.4676205	23.467651	126.1381225	-82.7815965	10.281265	118.7831575
-2.393051	21.102591	122.866417	-22.808451	16.934378	122.293221	39.193398	3.620824	124.956337	35.249153	43.343819	125.443398	37.2212755	23.4823215	125.1998675	-82.8381775	10.3864345	119.3865745
-2.386653	19.848095	122.247437	-22.954842	16.984562	122.056602	38.929005	3.607267	124.108635	34.985619	43.267872	124.309265	36.957312	23.4375695	124.20895	-82.866996	10.5315545	119.904254
-2.390737	18.559036	121.597672	-23.062443	17.018469	121.742691	38.608566	3.604804	123.253036	34.75721	43.167519	123.110268	36.682888	23.3861615	123.181652	-82.807774	10.6507765	120.30373
-2.369221	17.258718	121.004044	-23.161785	17.062115	121.362671	38.334229	3.588957	122.499275	34.570858	43.081879	122.01123	36.4525435	23.335418	122.2552525	-82.7761135	10.788812	120.4700895
-2.381653	16.0653	120.464149	-23.231256	17.107615	120.950874	38.09285	3.587479	121.799812	34.419731	43.004658	121.121964	36.2562905	23.2960685	121.460888	-82.7188025	10.9191615	120.44086
-2.36466	14.342764	119.825005	-23.336864	17.166117	120.382599	37.89608	3.537657	121.205139	34.328369	42.914486	120.22847	36.1122245	23.2260715	120.7168045	-82.7859525	11.1061625	120.0483935
-2.277105	13.207087	119.695259	-23.345316	17.161266	120.154236	37.850307	3.516244	121.14756	34.384701	42.878597	120.036163	36.117504	23.1974205	120.5918615	-82.808136	11.1251115	119.7166105
-2.231301	12.17692	119.77285	-23.343817	17.160629	120.102371	37.904869	3.447659	121.343254	34.469563	42.846424	120.187271	36.187216	23.1470415	120.7652625	-82.87485	11.1742165	119.4394795
-2.129445	11.266376	120.061684	-23.29707	17.223202	120.234428	38.025738	3.444049	121.861961	34.560081	42.856491	120.62851	36.2929095	23.15027	121.2452355	-82.8870495	11.296134	119.2236205
-1.991181	10.34603	120.56134	-23.179909	17.31661	120.534386	38.204243	3.475016	122.786674	34.713261	42.903431	121.372139	36.458752	23.1892235	122.0794065	-82.81857	11.4439965	118.9893655
-1.812848	9.500298	121.347366	-23.022259	17.429661	120.980438	38.500622	3.445085	124.061073	34.930592	42.961391	122.406181	36.715607	23.203238	123.233627	-82.760125	11.656084	118.727249
-1.64472	8.703063	122.329269	-22.831944	17.529711	121.556175	38.834438	3.415684	125.510811	35.17104	43.033211	123.587013	37.002739	23.2244475	124.548912	-82.666627	11.8349745	118.563438
-1.438055	7.639586	123.885277	-22.752848	17.674549	122.651688	39.558453	3.166824	127.572403	35.610203	43.123623	125.381836	37.584328	23.1452235	126.4771195	-83.090024	12.2038745	118.8262565
-1.27686	6.955346	124.794647	-22.385767	17.512196	123.092964	39.724319	3.092834	128.919739	35.892818	43.114597	126.436279	37.8085685	23.1037155	127.678009	-82.5801025	11.9206765	118.507919
-1.216925	6.259467	125.584839	-22.243366	17.413605	123.581657	39.893757	2.966465	130.014969	36.168884	43.083439	127.362511	38.0313205	23.024952	128.68874	-82.5180525	11.802258	118.474574
-1.137256	5.650276	126.11512	-22.142763	17.330151	123.972046	40.042816	2.854375	130.803162	36.358723	43.059128	128.140839	38.2007695	22.9567515	129.4720005	-82.4862955	11.7035505	118.4720915
-0.876107	4.892823	126.471924	-22.047888	17.252195	124.278259	40.159435	2.801532	131.310226	36.513836	43.071434	128.65979	38.3366355	22.936483	129.985008	-82.4324115	11.567907	118.57151
-0.963142	4.382864	126.730057	-21.993774	17.205574	124.493698	40.227997	2.802001	131.57608	36.636883	43.118935	129.01181	38.43244	22.960468	130.293945	-82.419988	11.45068	118.693451
-1.081955	3.94528	126.813545	-21.948683	17.180977	124.640404	40.307636	2.82467	131.634781	36.69846	43.147243	129.246964	38.503048	22.9859565	130.4408725	-82.400414	11.3759975	118.8399355
-1.308175	3.383183	126.693085	-21.92132	17.195745	124.755112	40.322979	2.918447	131.45607	36.769474	43.202446	129.470779	38.5462265	23.0604465	130.4634245	-82.3888665	11.3310435	119.0467995
-1.568877	3.090805	126.475189	-21.895987	17.221613	124.771973	40.310253	3.000488	131.250916	36.794876	43.23349	129.57756	38.5525645	23.116989	130.414238	-82.3445385	11.326237	119.129708
-2.252668	2.917242	126.476456	-21.877281	17.286316	124.77356	40.327499	3.072311	131.057846	36.831944	43.285789	129.705231	38.5797215	23.17905	130.3815385	-82.3342835	11.393582	119.1655815
-2.642556	2.783072	126.082756	-21.811113	17.369267	124.761642	40.346371	3.150798	130.885284	36.89402	43.357212	129.859055	38.6201955	23.254005	130.3721695	-82.2424215	11.484529	119.1511145
-3.112157	2.449648	125.822174	-21.741543	17.450945	124.76902	40.394791	3.206358	130.752823	36.976261	43.411713	129.979355	38.685526	23.3090355	130.366089	-82.168612	11.5928545	119.171951
-3.270513	1.932425	125.386406	-21.661152	17.528748	124.779129	40.472931	3.247213	130.624008	37.102432	43.457855	130.112381	38.7876815	23.352534	130.3681945	-82.1099855	11.704962	119.1900635
-4.27514	1.808177	125.385033	-21.613125	17.596125	124.822235	40.537868	3.26537	130.482117	37.528744	43.33276	130.121002	39.033306	23.299065	130.3015595	-82.259556	11.893185	119.3429105
-5.216829	1.281006	124.993088	-21.480598	17.613106	124.706688	40.633018	3.237204	130.262756	37.340103	43.448494	130.2845	38.9865605	23.342849	130.273628	-81.9477565	11.883363	119.139748
-5.955841	0.929746	124.715279	-21.208342	17.492462	124.584793	40.673576	3.246042	130.11319	37.699638	43.307594	130.219528	39.186607	23.276818	130.166359	-81.603291	11.708106	119.003227
-6.840286	0.511024	124.533997	-21.170244	17.49029	124.584831	40.715576	3.272437	129.955078	37.723671	43.308189	130.214722	39.2196235	23.290313	130.0849	-81.5601115	11.690267	119.084762
-7.675602	0.002815	124.544945	-21.373163	17.623169	124.761261	40.778973	3.299674	129.860489	37.394421	43.436558	130.263153	39.086697	23.368116	130.061821	-81.833023	11.878222	119.460701
-8.596919	-0.526124	124.643311	-21.311598	17.588966	124.872711	40.853027	3.350716	129.81662	37.694828	43.31192	130.071304	39.2739275	23.331318	129.943962	-81.8971235	11.846614	119.80146
-9.17503	-1.284166	124.690674	-21.25835	17.539076	125.067307	40.954262	3.444659	129.798584	37.668789	43.312042	129.861465	39.3115255	23.3783505	129.8300245	-81.8282255	11.6998015	120.3045895
-10.444316	-1.744929	125.083878	-21.189165	17.448959	125.289581	41.054237	3.49853	129.77919	37.33757	43.415756	129.643082	39.1959035	23.457143	129.711136	-81.5742335	11.440775	120.868026
-11.841439	-2.811677	125.70639	-20.788897	17.13341	125.439751	41.233391	3.475893	129.731995	37.351334	43.270771	128.936691	39.2923625	23.373332	129.334343	-80.8701565	10.893488	121.545159
-12.906178	-3.402333	126.058784	-20.658007	17.005678	125.54512	41.263588	3.447546	129.621933	37.392029	43.108826	128.366196	39.3278085	23.278186	128.9940645	-80.6438225	10.73317	122.0961755
-14.071065	-4.001178	126.315582	-20.519808	16.865921	125.585938	41.278694	3.338235	129.482117	37.440033	42.934212	127.724167	39.3593635	23.1362235	128.603142	-80.3989795	10.5956185	122.568734
-15.23957	-4.538762	126.581871	-20.399311	16.735281	125.580147	41.319397	3.225608	129.26442	37.500088	42.742115	127.135292	39.4097425	22.9838615	128.199856	-80.2083645	10.4867005	122.960438
-16.368814	-5.025433	126.723335	-20.271809	16.605385	125.566925	41.360493	3.130461	129.090454	37.555565	42.557682	126.684952	39.458029	22.8440715	127.887703	-80.001647	10.3666985	123.246147
-17.528917	-5.479087	126.822304	-20.166969	16.478321	125.588814	41.407692	3.056568	129.005814	37.624886	42.42411	126.361252	39.516289	22.740339	127.683533	-79.850227	10.216303	123.494095
-18.737865	-5.841221	126.955704	-20.109165	16.370737	125.650383	41.453709	3.054926	128.916733	37.684296	42.36132	126.103226	39.5690025	22.708123	127.5099795	-79.7873325	10.033351	123.7907865
-20.528765	-6.275224	127.071724	-20.024971	16.261072	125.718513	41.541363	3.105372	128.730301	37.719269	42.38084	125.77652	39.630316	22.743106	127.2534105	-79.680258	9.779038	124.1836155
-21.749222	-6.460821	127.125191	-19.969009	16.245113	125.761543	41.617397	3.204388	128.586365	37.747326	42.431953	125.587311	39.6823615	22.8181705	127.086838	-79.6203795	9.6720555	124.436248
-22.991541	-6.566772	127.174774	-19.877663	16.220314	125.768448	41.677647	3.27692	128.492706	37.808212	42.487549	125.454018	39.7429295	22.8822345	126.973362	-79.4982555	9.5583935	124.563534
-24.188284	-6.622902	127.103821	-19.803019	16.196533	125.769165	41.761703	3.318234	128.45816	37.88382	42.522404	125.395462	39.8227615	22.920319	126.926811	-79.4287995	9.472747	124.611519
-25.372713	-6.607182	126.980423	-19.706703	16.153128	125.752213	41.818897	3.359208	128.464706	37.965801	42.562656	125.436333	39.892349	22.960932	126.9505195	-79.305755	9.345324	124.5539065
-26.657555	-6.522404	126.930473	-19.648222	16.128181	125.755836	41.849392	3.403207	128.484421	38.009937	42.602245	125.518509	39.9296645	23.002726	127.001465	-79.2261085	9.253636	124.510207
-27.900305	-6.36974	126.929916	-19.612267	16.112713	125.790276	41.880474	3.470269	128.459335	38.0149	42.665909	125.517784	39.947687	23.068089	126.9885595	-79.172221	9.157337	124.5919925
-29.763046	-5.988576	126.911392	-19.599205	16.085741	125.837265	41.851482	3.583429	128.208191	37.953575	42.776566	125.333389	39.9025285	23.1799975	126.77079	-79.1009385	8.99148449999999	124.90374
-31.068785	-5.64771	126.930328	-19.596561	16.044352	125.859764	41.797344	3.685724	127.973221	37.874928	42.85009	125.098511	39.836136	23.267907	126.535866	-79.029258	8.820797	125.183662
-32.303719	-5.251512	126.819466	-19.583385	15.988503	125.862228	41.727589	3.819234	127.655701	37.805874	42.929176	124.879303	39.7667315	23.374205	126.267502	-78.9335015	8.602801	125.456954
-33.523376	-4.805267	126.670471	-19.576897	15.939571	125.847801	41.713161	3.902005	127.349136	37.724236	43.019428	124.689659	39.7186985	23.4607165	126.0193975	-78.8724925	8.4184255	125.6762045
-34.83453	-4.294045	126.594368	-19.562023	15.903028	125.823257	41.685226	4.048856	127.056862	37.653084	43.141357	124.521698	39.669155	23.5951065	125.78928	-78.793201	8.2109495	125.857234
-36.010483	-3.733151	126.425766	-19.568699	15.909921	125.814911	41.655788	4.269801	126.722977	37.589905	43.321541	124.362495	39.6228465	23.795671	125.542736	-78.7602445	8.024171	126.087086
-37.192486	-3.116459	126.26004	-19.556435	15.956548	125.709831	41.305599	4.706155	126.563965	37.507484	43.523571	124.142433	39.4065415	24.114863	125.353199	-78.5194115	7.798233	126.066463
-39.027786	-2.098224	126.14064	-19.517117	16.102827	125.537262	41.31226	5.136899	126.149544	37.427055	43.893623	123.707108	39.3696575	24.515261	124.928326	-78.4038915	7.690393	126.146198
-40.156071	-1.417032	126.024208	-19.687675	16.352003	125.468956	41.365498	5.422579	125.968575	37.406345	44.135864	123.406876	39.3859215	24.7792215	124.6877255	-78.7612715	7.9247845	126.2501865
-41.163403	-0.488435	125.988815	-19.641954	16.450613	125.365089	41.437397	5.682466	125.854073	37.372936	44.350407	123.116638	39.4051665	25.0164365	124.4853555	-78.6890745	7.8847895	126.2448225
-42.41692	0.245681	126.116417	-19.600571	16.529264	125.292953	41.514389	5.886846	125.785568	37.320374	44.533939	122.793793	39.4173815	25.2103925	124.2896805	-78.6185235	7.84813550000001	126.2962255
-43.569069	1.099562	126.079086	-19.581226	16.572588	125.250229	41.566471	6.069025	125.731071	37.247036	44.666557	122.43544	39.4067535	25.367791	124.0832555	-78.5692055	7.777385	126.4172025
-44.600014	2.13556	126.217529	-19.556299	16.589687	125.224129	41.620247	6.237095	125.700043	37.154808	44.769531	122.011276	39.3875275	25.503313	123.8556595	-78.5001255	7.676061	126.5925985
-45.7435	3.168658	126.301125	-19.539843	16.581144	125.196747	41.664604	6.40158	125.654366	37.056732	44.842754	121.524513	39.360668	25.622167	123.5894395	-78.440354	7.540121	126.8040545
-47.302799	4.789142	126.303734	-19.543297	16.548174	125.108086	41.643429	6.680862	125.572731	36.92329	44.887161	120.72998	39.2833595	25.7840115	123.1513555	-78.3699535	7.3123365	127.0648165
-48.352505	6.010436	126.213921	-19.539133	16.493305	125.014893	41.607758	6.817883	125.547661	36.831608	44.88203	120.19783	39.219683	25.8499565	122.8727455	-78.297949	7.1366535	127.1570405
-49.376766	7.288287	126.133049	-19.558159	16.416697	124.909607	41.614246	6.899481	125.440529	36.75301	44.860928	119.774689	39.183628	25.8802045	122.607609	-78.299946	6.9531895	127.211605
-50.349831	8.670547	125.873985	-19.574522	16.287735	124.815132	41.942932	6.721072	125.038544	36.670742	44.828091	119.560898	39.306837	25.7745815	122.299721	-78.455881	6.8008885	127.330543
-51.302559	10.139259	125.514832	-19.610895	16.097578	124.719574	41.510696	6.860093	124.823914	36.578075	44.787663	119.46032	39.0443855	25.823878	122.142117	-78.2661755	6.371278	127.297031
-52.230286	11.737463	125.372505	-19.670715	15.866177	124.612198	41.377853	6.665241	124.209335	36.46899	44.690861	119.493309	38.9234215	25.678051	121.851322	-78.2648515	6.054303	127.373074
-53.161377	13.450101	125.285149	-19.693945	15.669545	124.52227	41.233887	6.468238	123.487793	36.384907	44.626991	119.70369	38.809397	25.5476145	121.5957415	-78.197287	5.7914755	127.4487985
-54.430885	16.256891	125.73278	-19.627813	15.622229	124.543747	41.032295	6.661657	122.110275	36.441769	44.792202	120.488548	38.737032	25.7269295	121.2994115	-77.992658	5.5175285	127.7880825
-55.199711	18.233196	126.274979	-19.570917	15.852356	124.646713	40.875782	7.102854	121.209892	36.507813	45.112431	121.297928	38.6917975	26.1076425	121.25391	-77.8336315	5.5970695	128.039516
-55.843662	20.25264	127.24234	-19.519402	16.28248	124.839165	40.837688	7.776851	120.238068	36.580215	45.597187	122.376358	38.7089515	26.687019	121.307213	-77.7477555	5.877941	128.371117
-56.469337	22.195551	128.200668	-19.404545	16.787188	125.075912	40.890587	8.63756	119.490143	36.667137	46.200726	123.717987	38.778862	27.419143	121.604065	-77.587952	6.155233	128.547759
-56.99374	23.876364	129.675842	-19.284855	17.346828	125.377808	40.989323	9.578441	118.869827	36.784744	46.807732	125.339554	38.8870335	28.1930865	122.1046905	-77.4567435	6.5005695	128.6509255
NaN	NaN	NaN	-19.191278	17.896692	125.711525	41.027946	10.489006	118.358086	36.9216	47.250305	127.081215	38.974773	28.8696555	122.7196505	-77.357329	6.9237285	128.7033995
NaN	NaN	NaN	-18.90658	18.200647	126.01358	40.946255	11.303774	117.957703	37.050758	47.571468	128.663879	38.9985065	29.437621	123.310791	-76.8116665	6.963673	128.716369
NaN	NaN	NaN	-18.850971	18.829971	126.420807	41.01276	11.990958	117.63166	37.352222	47.70491	130.490799	39.182491	29.847934	124.0612295	-76.884433	7.812008	128.7803845
NaN	NaN	NaN	-18.683043	19.131351	126.723221	41.284588	12.233189	117.693367	37.932354	47.634186	131.229645	39.608471	29.9336875	124.461506	-76.974557	8.3290145	128.984936
NaN	NaN	NaN	-18.494616	19.312531	126.983681	41.590443	12.295309	117.965523	38.203388	47.695179	131.66449	39.8969155	29.995244	124.8150065	-76.8861475	8.629818	129.1523555
NaN	NaN	NaN	-18.283649	19.386602	127.164902	41.896099	12.076662	118.350449	38.499043	47.680916	131.678177	40.197571	29.878789	125.014313	-76.764869	8.894415	129.315491
NaN	NaN	NaN	-18.052479	19.307198	127.292183	42.251358	11.595083	118.864128	38.826366	47.586708	131.370728	40.538862	29.5908955	125.117428	-76.64382	9.0235005	129.466938
NaN	NaN	NaN	-17.796528	19.112652	127.358627	42.635876	11.009238	119.472031	39.142464	47.495029	130.902451	40.88917	29.2521335	125.187241	-76.482226	8.9731705	129.530013
-51.534142	28.159105	132.884415	-17.537861	18.81974	127.414001	43.011539	10.370038	120.192894	39.399769	47.361164	130.366486	41.205654	28.865601	125.27969	-76.281376	8.773879	129.548312
-49.867771	27.192554	131.541794	-17.271481	18.347605	127.48613	43.663246	9.365396	121.426582	39.391132	47.11829	129.822067	41.527189	28.241843	125.6243245	-76.070151	8.453367	129.3479355
-48.665314	26.281387	130.825623	-17.130489	17.948097	127.65535	44.060844	8.732358	122.422173	39.557968	46.806862	129.550385	41.809406	27.76961	125.986279	-76.070384	8.126584	129.324421
-47.351093	25.073013	130.199936	-16.996796	17.568615	127.902046	44.430122	8.114761	123.44104	39.699894	46.48291	129.440872	42.065008	27.2988355	126.440956	-76.0586	7.8383945	129.363136
-45.986	23.816452	129.736282	-16.899609	17.224657	128.162338	44.710117	7.491477	124.57296	39.808315	46.138771	129.426086	42.259216	26.815124	126.999523	-76.058434	7.63419	129.325153
-44.542622	22.512421	129.334564	-16.784283	16.903484	128.386017	44.90419	6.954663	125.735008	39.955219	45.809765	129.479584	42.4297045	26.382214	127.607296	-75.9982705	7.424754	129.164738
-43.105724	21.145205	128.821381	-16.664448	16.614779	128.561478	45.49728	6.246971	126.793053	40.09798	45.507477	129.554855	42.79763	25.877224	128.173954	-76.126526	7.352334	128.949002
-41.621346	19.760664	128.440323	-16.612837	16.365776	128.777618	45.755196	5.737648	127.974686	40.211288	45.203339	129.658264	42.983242	25.4704935	128.816475	-76.208916	7.2610585	128.738761
-39.284248	17.513517	128.025818	-16.538712	15.850115	128.969772	45.921715	5.067734	129.641632	40.313919	44.690617	129.639297	43.117817	24.8791755	129.6404645	-76.195241	6.8210545	128.2990795
-37.842064	16.004517	127.834808	-16.521057	15.456258	129.04985	45.927654	4.661406	130.535202	40.393562	44.30431	129.592133	43.160608	24.482858	130.0636675	-76.202722	6.429658	128.0360325
-36.332111	14.498271	127.696022	-16.485378	15.016603	129.009827	45.955509	4.193285	131.375778	40.434204	43.869095	129.499817	43.1948565	24.03119	130.4377975	-76.1656125	6.002016	127.5818565
-34.861366	13.024397	127.626205	-16.475639	14.576241	128.981476	46.007885	3.766217	132.023697	40.50457	43.448074	129.488953	43.2562275	23.6071455	130.756325	-76.2075055	5.5453365	127.206627
-33.41087	11.595533	127.401642	-16.469172	14.132029	128.870895	46.06266	3.288298	132.577332	40.531139	43.030716	129.508667	43.2968995	23.159507	131.0429995	-76.2352435	5.104551	126.6987905
-32.020412	10.278077	127.381729	-16.518814	13.723729	128.793365	46.087643	2.916541	132.979202	40.509571	42.675705	129.47081	43.298607	22.796123	131.225006	-76.336235	4.651335	126.361724
-30.656204	9.067558	127.402092	-16.582846	13.356462	128.729446	46.018784	2.64715	133.203537	40.431015	42.370144	129.426498	43.2248995	22.508647	131.3150175	-76.3905915	4.204277	126.1438745
-28.675323	7.425747	127.559235	-16.663395	12.954235	128.676605	46.021698	2.366163	133.459137	40.3064	42.061867	129.352051	43.164049	22.214015	131.405594	-76.490839	3.694455	125.947616
-27.377399	6.498113	127.697502	-16.675655	12.742268	128.681107	46.052338	2.251241	133.594757	40.269421	41.923279	129.36203	43.1608795	22.08726	131.4783935	-76.5121895	3.397276	125.8838205
-26.108032	5.639438	127.829445	-16.668566	12.548711	128.663818	46.084003	2.093967	133.741241	40.255962	41.763382	129.412384	43.1699825	21.9286745	131.5768125	-76.5071145	3.1687475	125.7508235
-24.896393	4.917663	127.945053	-16.693579	12.404403	128.633575	46.113007	1.925074	133.866257	40.259342	41.601261	129.443863	43.1861745	21.7631675	131.65506	-76.5733325	3.0456385	125.61209
-23.688047	4.316893	128.017822	-16.718163	12.26928	128.584045	46.077682	1.755121	133.959015	40.253933	41.425568	129.42067	43.1658075	21.5903445	131.6898425	-76.6021335	2.9482155	125.4782475
-22.542639	3.819177	128.140015	-16.774023	12.171207	128.551239	45.979969	1.600421	133.960632	40.239037	41.239048	129.395126	43.109503	21.4197345	131.677879	-76.657549	2.9226795	125.424599
-21.48921	3.481189	128.289337	-16.821096	12.103792	128.549118	45.898319	1.460767	133.955795	40.213306	41.091778	129.338074	43.0558125	21.2762725	131.6469345	-76.6980045	2.9313115	125.4513015
-19.893064	3.142633	128.512634	-16.85701	12.042547	128.649948	45.833057	1.32761	133.858383	40.238914	40.936916	129.369934	43.0359855	21.132263	131.6141585	-76.7500055	2.952831	125.6857375
-18.896322	3.062331	128.64653	-16.85854	12.038567	128.727203	45.820972	1.254259	133.794815	40.27684	40.878834	129.465408	43.048906	21.0665465	131.6301115	-76.765986	3.0105875	125.8242945
-17.985231	3.150873	128.731369	-16.869034	12.056159	128.78273	45.829414	1.228503	133.701477	40.670509	40.759109	129.46257	43.2499615	20.993806	131.5820235	-76.9880295	3.118512	125.9834365
-17.060425	3.269125	128.702011	-16.87995	12.078616	128.761551	45.807205	1.214882	133.53569	40.689774	40.750694	129.557953	43.2484895	20.982788	131.5468215	-77.0083895	3.174444	125.9762805
-16.19352	3.491893	128.582352	-16.915344	12.122512	128.673981	45.77549	1.209482	133.365601	40.669014	40.765388	129.631271	43.222252	20.987435	131.498436	-77.05294	3.257589	125.849526
-15.386222	3.785031	128.437714	-16.955826	12.194224	128.541214	45.720695	1.243461	133.188919	40.649483	40.818729	129.703613	43.185089	21.031095	131.446266	-77.096741	3.357353	125.636162
-14.65863	4.193372	128.298706	-17.025557	12.298079	128.395828	45.636879	1.284259	133.053452	40.616604	40.874031	129.728348	43.1267415	21.079145	131.3909	-77.1778555	3.517013	125.400756
-13.637411	4.960507	128.124084	-17.15764	12.511997	128.178467	45.453835	1.37245	132.908844	40.541569	40.988369	129.657562	42.997702	21.1804095	131.283203	-77.312982	3.8435845	125.073731
-13.057362	5.587574	128.052597	-17.265482	12.658159	128.086914	45.337151	1.473372	132.841141	40.467171	41.092552	129.575424	42.902161	21.282962	131.2082825	-77.433125	4.033356	124.9655455
-12.530243	6.223951	128.011337	-17.355846	12.784635	128.029434	45.244915	1.593007	132.73967	40.379417	41.190849	129.521484	42.812166	21.391928	131.130577	-77.523858	4.177342	124.928291
-12.072815	6.922151	127.977577	-17.431904	12.86871	127.982346	45.154224	1.694457	132.692963	40.295609	41.286522	129.481644	42.7249165	21.4904895	131.0873035	-77.5887245	4.2469305	124.8773885
-11.650306	7.698946	127.894234	-17.511524	12.930429	127.937805	45.054279	1.793738	132.602875	40.214046	41.373795	129.499908	42.6341625	21.5837665	131.0513915	-77.6572105	4.2770915	124.8242185
-11.297493	8.543749	127.776672	-17.595764	12.980084	127.85144	44.945026	1.864018	132.511276	40.122993	41.462662	129.550247	42.5340095	21.66334	131.0307615	-77.7255375	4.296828	124.6721185
-11.014591	9.416531	127.615288	-17.713104	13.051948	127.740372	44.814716	1.941414	132.395782	40.010296	41.563843	129.601669	42.412506	21.7526285	130.9987255	-77.838714	4.3512675	124.4820185
-10.777464	10.830547	127.35878	-17.939051	13.210116	127.506866	44.558819	2.135303	132.141037	39.77869	41.746254	129.619034	42.1687545	21.9407785	130.8800355	-78.0468565	4.4794535	124.1336965
-10.673148	11.848838	127.135513	-18.091311	13.343534	127.315559	44.40509	2.298011	131.907822	39.616371	41.896706	129.567688	42.0107305	22.0973585	130.737755	-78.1933525	4.5897095	123.893363
-10.62546	12.924595	126.900932	-18.231995	13.480324	127.122856	44.272724	2.498722	131.626099	39.102207	42.184669	129.568756	41.6874655	22.3416955	130.5974275	-78.1514555	4.6189525	123.6482845
-10.652654	14.010917	126.686203	-18.362886	13.616975	126.946724	44.15588	2.676804	131.366104	38.920933	42.350739	129.408112	41.5384065	22.5137715	130.387108	-78.2641785	4.7201785	123.50634
-10.74796	15.099552	126.504517	-18.479757	13.729561	126.805046	44.034492	2.881269	131.043472	38.744396	42.50877	129.246475	41.389444	22.6950195	130.1449735	-78.348958	4.7641025	123.4651185
-10.910363	16.229429	126.333427	-18.559267	13.784673	126.676643	43.884007	3.06584	130.723877	38.575443	42.61121	129.062759	41.229725	22.838525	129.893318	-78.348259	4.730821	123.459968
-11.360988	17.51811	126.22039	-18.657682	13.810867	126.595161	43.745121	3.17511	130.469025	38.445862	42.691143	128.863449	41.0954915	22.9331265	129.666237	-78.4108555	4.6886075	123.524085
-11.756059	19.239756	126.007484	-18.771835	13.752721	126.449905	43.516449	3.330822	129.65564	38.31702	42.744823	128.63739	40.9167345	23.0378225	129.146515	-78.4604045	4.4676195	123.753295
-11.87873	20.252068	125.75573	-18.863987	13.666767	126.329849	43.212967	3.153845	128.809769	38.235386	42.69014	128.481552	40.7241765	22.9219925	128.6456605	-78.4521505	4.4115415	124.0140375
-12.501778	21.558273	125.591293	-18.987993	13.574836	126.238419	42.729671	2.296507	128.212158	38.16552	42.594952	128.259796	40.4475955	22.4457295	128.235977	-78.4235815	4.7039425	124.240861
-12.921556	22.774338	125.406357	-19.042152	13.504067	126.105354	41.822739	0.741387	127.641525	38.139893	42.541771	127.992119	39.981316	21.641579	127.816822	-78.06562	5.366555	124.393886
-13.407553	24.014498	125.200531	-19.019518	13.452035	125.978912	40.361168	-1.192474	127.309418	38.144257	42.517296	127.794418	39.2527125	20.662411	127.551918	-77.2917485	6.241659	124.405906
-13.870766	25.252676	124.989845	-19.003611	13.385381	125.953041	39.410297	-3.221203	127.147964	38.185131	42.447807	127.620148	38.797714	19.613302	127.384056	-76.804936	7.15746	124.522026
-14.410723	26.542765	124.906113	-18.984194	13.280206	125.987457	38.390976	-4.335885	126.981567	38.291939	42.329578	127.441612	38.3414575	18.9968465	127.2115895	-76.3098455	7.5635655	124.7633245
-15.274356	28.49305	124.787392	-18.960178	13.085346	126.146843	37.408455	-4.894488	127.833382	38.538734	42.103756	127.34066	37.9735945	18.604634	127.587021	-75.8939505	7.566058	124.706665
-15.919298	29.822647	124.776901	-18.996624	12.939745	126.235245	37.147991	-4.717946	127.581154	38.614445	41.883163	127.376762	37.881218	18.5826085	127.478958	-75.874466	7.2968815	124.991532
-16.660925	31.237465	124.74794	-18.971964	12.834604	126.239624	37.079437	-4.7565	127.439262	38.586334	41.762344	127.433792	37.8328855	18.502922	127.436527	-75.7768135	7.166286	125.042721
-17.360796	32.649426	124.728203	-18.947647	12.768301	126.154266	36.999763	-4.712977	127.112877	38.584209	41.721569	127.441467	37.791986	18.504296	127.277172	-75.68728	7.032306	125.03136
-18.148596	34.164761	124.92086	-18.926676	12.775972	126.065086	36.956604	-4.583773	126.426102	38.595184	41.767387	127.535805	37.775894	18.591807	126.9809535	-75.629246	6.960137	125.1492185
-18.991598	35.670818	125.277756	-18.878593	12.835852	125.911621	37.008408	-4.414042	125.623428	38.621849	41.869251	127.709183	37.8151285	18.7276045	126.6663055	-75.5723145	6.9440995	125.1569365
-19.823643	37.171806	125.878952	-18.814737	12.96281	125.761292	36.979527	-4.153069	124.745308	38.696476	42.011593	127.992035	37.8380015	18.929262	126.3686715	-75.4674755	6.996358	125.1539125
-20.93676	39.245781	127.073456	-18.803576	13.358195	125.679108	36.918564	-3.558481	123.530472	38.783875	42.311817	128.601761	37.8512195	19.376668	126.0661165	-75.4583715	7.339722	125.2920995
-21.861574	40.670734	127.907959	-18.834915	13.750227	125.674095	36.888668	-3.05178	122.81176	38.772621	42.569008	129.061813	37.8306445	19.758614	125.9367865	-75.5004745	7.74184	125.4114035
-22.787052	42.038349	128.592438	-18.887632	14.282004	125.731895	36.898739	-2.504217	122.424934	38.748749	42.930065	129.456131	37.823744	20.212924	125.9405325	-75.599008	8.351084	125.5232575
-23.74716	43.304214	129.117737	-18.891691	14.757003	125.66922	36.977383	-1.959048	122.220848	38.73074	43.326599	129.819443	37.8540615	20.6837755	126.0201455	-75.6374435	8.8302305	125.3182945
-24.653969	44.475113	129.371536	-18.899652	15.1284	125.689888	37.079872	-1.549544	122.078285	39.000862	43.468483	130.049057	38.040367	20.9594695	126.063671	-75.839671	9.2973305	125.316105
-25.617075	45.439854	129.592194	-18.929205	15.361021	125.491737	37.163403	-1.305496	121.947014	38.925915	43.625172	130.284088	38.044659	21.159838	126.115551	-75.903069	9.562204	124.867923
-26.535398	46.24345	129.807907	-18.95541	15.498649	125.4617	37.172039	-1.145567	121.761536	38.856373	43.725384	130.386353	38.014206	21.2899085	126.0739445	-75.925026	9.7073895	124.8494555
-27.95965	47.125278	130.135788	-18.981487	15.538229	125.357964	37.187099	-1.05115	121.439301	38.811909	43.701096	130.484146	37.999504	21.324973	125.9617235	-75.962478	9.751485	124.7542045
-28.941101	47.550888	130.282776	-18.973715	15.566094	125.321213	37.258442	-1.031933	121.435753	38.817032	43.749409	130.439987	38.037737	21.358738	125.93787	-75.985167	9.77345	124.704556
-29.879698	47.870403	130.34137	-18.903961	15.688644	125.518524	37.35598	-0.966579	121.56134	38.840271	43.846355	130.392471	38.0981255	21.439888	125.9769055	-75.9060475	9.9374	125.0601425
-30.773752	48.09063	130.25206	-18.92568	15.831876	125.660728	37.530746	-0.958708	121.835411	38.847141	43.951206	130.334198	38.1889435	21.496249	126.0848045	-76.0403035	10.167503	125.2366515
-31.717512	48.180347	130.037262	-18.879829	15.965384	125.849167	37.326805	-0.692401	122.527184	38.826591	44.11792	130.154205	38.076698	21.7127595	126.3406945	-75.836356	10.2180085	125.3576395
-32.65379	48.179813	129.714798	-18.87578	16.14547	126.107063	38.112129	-0.933856	122.993828	38.784863	44.310516	129.940277	38.448496	21.68833	126.4670525	-76.200056	10.60261	125.7470735
-33.542721	48.055573	129.321213	-18.807261	16.266533	126.281296	39.026852	-0.895267	123.424469	38.39719	44.580608	129.863754	38.712021	21.8426705	126.6441115	-76.326543	10.6903955	125.9184805
-34.817524	47.589527	128.880676	-18.699017	16.18578	126.39576	40.837845	0.813519	123.683929	38.758125	44.354919	129.254608	39.797985	22.584219	126.4692685	-77.196019	9.787341	126.3222515
-35.646778	47.073257	128.740692	-18.589985	15.944881	126.278664	42.007019	2.623397	123.606422	38.491928	44.19886	128.990585	40.2494735	23.4111285	126.2985035	-77.4294435	8.4786335	126.2588245
-36.439766	46.457214	128.660614	-18.513969	15.747817	126.148949	42.873337	3.839917	123.532043	38.569992	44.001476	128.712051	40.7216645	23.9206965	126.122047	-77.7496025	7.5749375	126.175851
-37.200951	45.784389	128.63063	-18.451271	15.58497	126.011978	43.40873	4.621578	123.485962	38.677345	43.829834	128.590057	41.0430375	24.225706	126.0380095	-77.9455795	6.944234	125.9859465
-37.934811	45.056812	128.606781	-18.407389	15.556082	125.963638	43.547466	5.068185	123.38916	38.781281	43.745464	128.615753	41.1643735	24.4068245	126.0024565	-77.9791515	6.7053395	125.9248195
-38.670387	44.229652	128.659988	-18.337973	15.608626	125.953079	43.406616	5.290302	123.296967	38.836308	43.77499	128.671585	41.121462	24.532646	125.984276	-77.797408	6.684606	125.921882
-39.331318	43.373215	128.733566	-18.290987	15.685366	126.044144	43.215561	5.591085	123.421753	38.877953	43.848564	128.701172	41.046757	24.7198245	126.0614625	-77.628731	6.6509075	126.0268255
-40.261715	41.90641	128.799835	-18.150673	15.855403	126.305893	43.1133	5.939444	123.643326	38.957878	43.993305	128.71521	41.035589	24.9663745	126.179268	-77.336935	6.7444315	126.432518
-40.820675	40.83493	128.664932	-18.032131	15.985814	126.522957	43.204502	6.052058	124.013557	38.994236	44.077862	128.63736	41.099369	25.06496	126.3254585	-77.163631	6.906668	126.7204555
-41.326515	39.720314	128.399139	-17.936178	16.129307	126.751747	43.311359	6.174063	124.335083	39.064907	44.247158	128.502411	41.188133	25.2106105	126.418747	-77.060489	7.0480035	127.084747
-41.83139	38.515408	128.13797	-17.812191	16.222061	126.88813	43.398506	6.244133	124.609032	39.09869	44.348495	128.302429	41.248598	25.296314	126.4557305	-76.87298	7.147808	127.3205295
-42.271534	37.255814	127.84388	-17.779316	16.300823	127.127609	43.488873	6.259454	124.945953	39.07682	44.414516	127.972961	41.2828465	25.336985	126.459457	-76.8414785	7.264661	127.795761
-42.644787	35.932564	127.634727	-17.721445	16.325644	127.379524	43.523529	6.288733	125.303307	39.057236	44.424812	127.620865	41.2903825	25.3567725	126.462086	-76.7332725	7.2945155	128.296962
-42.986561	34.581841	127.551735	-17.618673	16.294619	127.62616	43.534267	6.285901	125.680946	39.03529	44.381622	127.332458	41.2847785	25.3337615	126.506702	-76.5221245	7.2554765	128.745618
-43.360031	32.528236	127.625214	-17.55056	16.222677	128.152817	43.578796	6.153069	126.345505	39.03413	44.252998	127.033821	41.306463	25.2030335	126.689663	-76.407583	7.2423205	129.615971
-43.516968	31.157721	127.760162	-17.433796	16.149376	128.42485	44.007935	5.901961	126.71759	39.102379	44.19891	126.918243	41.555157	25.0504355	126.8179165	-76.422749	7.2483165	130.0317835
-43.596668	29.840767	127.8396	-17.366011	16.131599	128.736374	44.107693	5.911465	127.122322	39.191429	44.199276	126.945541	41.649561	25.0553705	127.0339315	-76.381583	7.2078275	130.4388165
-43.644245	28.573269	127.902512	-17.280163	16.103863	128.892593	44.216648	5.881762	127.516159	39.296429	44.234665	126.989403	41.7565385	25.0582135	127.252781	-76.3168645	7.1495125	130.532405
-43.698509	27.389753	128.007324	-17.168457	16.055511	128.938324	44.291729	5.90241	127.800842	39.399685	44.27832	127.071205	41.845707	25.090365	127.4360235	-76.182621	7.020657	130.4406245
-43.598701	26.19701	127.994301	-17.1394	16.049664	129.000595	44.381302	5.937802	127.987526	39.468307	44.31411	127.137581	41.9248045	25.125956	127.5625535	-76.2036045	6.973372	130.4386365
-43.581726	25.107023	127.927101	-17.067333	16.037638	128.916794	44.451935	5.973218	128.149109	39.507942	44.384022	127.096153	41.9799385	25.17862	127.622631	-76.1146045	6.896656	130.210957
-43.358662	23.568411	127.721382	-17.076862	16.123327	128.862228	44.494617	6.17742	128.160446	39.508984	44.555809	126.927902	42.0018005	25.3666145	127.544174	-76.1555245	6.8800395	130.180282
-43.150669	22.632219	127.71096	-17.065498	16.160473	128.799896	44.511253	6.288002	128.194016	39.493595	44.630852	126.7892	42.002424	25.459427	127.491608	-76.13342	6.861519	130.108184
-42.885273	21.783991	127.659103	-17.036995	16.185429	128.765259	44.524513	6.386225	128.27536	39.522236	44.712452	126.68856	42.0233745	25.5493385	127.48196	-76.0973645	6.8215195	130.048558
-42.563789	21.022682	127.665962	-17.021423	16.173468	128.773605	44.527691	6.403245	128.34697	39.56559	44.738728	126.695839	42.0466405	25.5709865	127.5214045	-76.0894865	6.7759495	130.0258055
-42.184303	20.333433	127.718124	-17.012983	16.119047	128.781433	44.511555	6.339015	128.39447	39.579792	44.698421	126.773155	42.0456735	25.518718	127.5838125	-76.0716395	6.719376	129.9790535
-41.811291	19.730707	127.724632	-16.999105	16.03857	128.748611	44.415272	6.263436	128.314514	39.599239	44.656021	126.871536	42.0072555	25.4597285	127.593025	-76.0054655	6.6174115	129.904197
-41.411556	19.278303	127.892349	-17.062216	15.965886	128.766724	44.317131	6.145628	128.200439	39.588932	44.586117	126.94796	41.9530315	25.3658725	127.5741995	-76.0774635	6.5658995	129.9592485
-40.665333	18.727985	128.040619	-17.105307	15.91078	128.755157	44.165146	6.068101	127.903214	39.638371	44.557957	127.198257	41.9017585	25.313029	127.5507355	-76.1123725	6.508531	129.9595785
-40.138283	18.467651	128.117416	-17.0994	15.9179	128.733322	44.118137	6.087404	127.820244	39.67474	44.631462	127.35466	41.8964385	25.359433	127.587452	-76.0952385	6.476367	129.879192
-39.59024	18.254551	128.175583	-17.141085	16.034594	128.771927	44.097641	6.217121	127.756027	39.665272	44.766968	127.470818	41.8814565	25.4920445	127.6134225	-76.1636265	6.5771435	129.9304315
-38.986805	18.103848	128.149231	-17.206339	16.231546	128.802673	44.102715	6.407563	127.730385	39.616673	44.960442	127.475861	41.859694	25.6840025	127.603123	-76.272372	6.7790895	130.002223
-38.373539	18.028339	128.045944	-17.218746	16.429241	128.728561	44.131859	6.620708	127.794769	39.57814	45.176655	127.335419	41.8549995	25.8986815	127.565094	-76.2924915	6.9598005	129.892028
-37.746101	18.015909	127.840424	-17.209244	16.603891	128.608673	44.194138	6.773196	127.947113	39.567242	45.32996	127.138504	41.88069	26.051578	127.5428085	-76.299178	7.156204	129.6745375
-37.116261	18.04689	127.606758	-17.180416	16.70401	128.471619	44.2813	6.840865	128.148849	39.579945	45.392185	126.912903	41.9306225	26.116525	127.530876	-76.2914545	7.291495	129.412362
-36.058971	18.131733	127.204956	-17.179764	16.696693	128.285553	44.348915	6.799474	128.489349	39.564766	45.350876	126.542725	41.9568405	26.075175	127.516037	-76.3163685	7.318211	129.055069
-35.399509	18.281456	127.012001	-17.183529	16.608215	128.154617	44.327736	6.713911	128.701691	39.525867	45.250172	126.360855	41.9268015	25.9820415	127.531273	-76.2938595	7.2343885	128.777961
-34.765308	18.526243	126.807419	-17.245745	16.515417	128.082336	44.29039	6.585871	128.997391	39.490765	45.139664	126.246307	41.8905775	25.8627675	127.621849	-76.3820675	7.1680665	128.542823
-34.18803	18.889498	126.632034	-17.32642	16.418098	128.024536	44.249077	6.475891	129.324326	39.451878	45.062672	126.226517	41.8504775	25.7692815	127.7754215	-76.5033175	7.0669145	128.2736505
-33.57159	19.332443	126.396561	-17.428198	16.344437	127.972496	44.170616	6.407991	129.601852	39.379478	44.990616	126.287117	41.775047	25.6993035	127.9444845	-76.631443	6.9895705	128.0005075
-33.029087	19.917198	126.226295	-17.533443	16.286602	127.9235	44.090771	6.332685	129.846024	39.301273	44.948082	126.365555	41.696022	25.6403835	128.1057895	-76.762908	6.9328205	127.7412105
-32.519619	20.612869	126.110207	-17.661963	16.238052	127.934753	43.98484	6.225427	129.964813	39.23748	44.894299	126.490021	41.61116	25.559863	128.227417	-76.935086	6.916241	127.642089
-31.826216	21.885254	126.108757	-17.793732	16.157162	127.990089	43.774162	6.014206	129.930603	39.191242	44.747322	126.739906	41.482702	25.380764	128.3352545	-77.070166	6.93356	127.6449235
-31.338606	22.842779	126.141205	-17.835318	16.103245	128.031219	43.684265	5.89405	129.766235	39.234501	44.681011	126.985992	41.459383	25.2875305	128.3761135	-77.130019	6.9189595	127.6863245
-30.911871	23.91481	126.226486	-17.85276	16.055151	128.041107	43.613007	5.78472	129.502075	39.304825	44.636475	127.316139	41.458916	25.2105975	128.409107	-77.164436	6.8997045	127.673107
-30.516417	25.036352	126.350655	-17.865406	16.047155	127.992439	43.526558	5.706797	129.120789	39.36945	44.624798	127.678421	41.448004	25.1657975	128.399605	-77.178816	6.9285125	127.585273
-30.186676	26.259857	126.56543	-17.927982	16.078657	127.937912	43.406521	5.721637	128.613922	39.402096	44.657501	128.021408	41.4043085	25.189569	128.317665	-77.2602725	6.967745	127.558159
-29.857388	27.512732	126.837334	-17.967899	16.114685	127.754059	43.262444	5.771748	128.020844	39.394203	44.715992	128.374954	41.3283235	25.24387	128.197899	-77.2641215	6.9855	127.310219
-29.553253	28.762896	127.081589	-18.103821	16.259172	127.662834	43.080296	5.910415	127.380226	39.334316	44.788563	128.677505	41.207306	25.349489	128.0288655	-77.414948	7.168855	127.2968025
-29.232063	30.632797	127.606941	-18.316793	16.535547	127.498589	42.798023	6.252766	126.499573	39.157452	45.038761	129.041565	40.9777375	25.6457635	127.770569	-77.6113235	7.4253305	127.226609
-28.984283	31.848568	127.96701	-18.441019	16.737507	127.407181	42.295399	6.706892	126.173317	39.035358	45.220222	129.28688	40.6653785	25.963557	127.7300985	-77.5474165	7.511457	127.0842635
-28.768433	32.997074	128.339035	-18.601612	16.964479	127.44323	42.182968	6.915339	125.867638	38.915886	45.39156	129.510742	40.549427	26.1534495	127.68919	-77.752651	7.7755085	127.19727
-28.5501	34.060135	128.661682	-18.712521	17.136517	127.457726	42.094307	7.081782	125.70858	38.818302	45.51899	129.707275	40.4563045	26.300386	127.7079275	-77.8813465	7.972648	127.2075245
-28.367033	35.038391	128.940903	-18.794233	17.305222	127.499916	42.003216	7.187112	125.665375	38.758884	45.607162	129.856918	40.38105	26.397137	127.7611465	-77.969516	8.213307	127.2386855
-28.282631	35.968304	129.179932	-18.876968	17.415062	127.562416	41.94244	7.209696	125.693443	38.714611	45.632111	129.914703	40.3285255	26.4209035	127.804073	-78.0824615	8.4092205	127.320759
-28.094847	36.793182	129.209061	-18.91783	17.478374	127.620613	41.889595	7.164614	125.784386	38.683464	45.590401	129.907211	40.2865295	26.3775075	127.8457985	-78.1221895	8.5792405	127.3954275
-27.896679	37.880096	129.235886	-18.948675	17.512432	127.790001	41.879593	7.0195	126.054779	38.655724	45.490421	129.796875	40.2676585	26.2549605	127.925827	-78.1650085	8.7699035	127.654175
-27.778801	38.484795	129.21138	-18.960495	17.477171	127.886673	41.866528	6.928007	126.237961	38.61676	45.412807	129.66922	40.241644	26.170407	127.9535905	-78.162634	8.783935	127.8197555
-27.676382	39.00861	129.145584	-19.038452	17.459793	128.039307	42.152439	6.668177	126.239944	38.5327	45.352192	129.480789	40.3425695	26.0101845	127.8603665	-78.4194735	8.9094015	128.2182475
-27.613167	39.460815	129.108521	-19.152529	17.448248	128.220734	42.057339	6.626066	126.254234	38.39296	45.311367	129.200882	40.2251495	25.9687165	127.727558	-78.5302075	8.9277795	128.71391
-27.567646	39.906189	129.080551	-19.232197	17.3974	128.290802	41.577538	6.769238	126.28595	38.223072	45.287617	128.840027	39.900305	26.0284275	127.5629885	-78.364699	8.7663725	129.0186155
-27.559296	40.331131	129.130096	-19.378393	17.385622	128.442352	41.411777	6.746753	126.041565	38.03727	45.231743	128.44519	39.7245235	25.989248	127.2433775	-78.4813095	8.781996	129.6413265
-27.52186	40.715408	129.124924	-19.466707	17.351309	128.520187	41.238892	6.716994	125.753113	37.822567	45.147495	128.007278	39.5307295	25.9322445	126.8801955	-78.4641435	8.7703735	130.1601785
-27.480993	41.254574	129.117813	-19.592852	17.29681	128.570694	40.978668	6.630199	125.268089	37.559216	45.054298	127.410507	39.268942	25.8422485	126.339298	-78.454646	8.7513715	130.80209
-27.424864	41.586296	129.151077	-19.640478	17.258879	128.610123	40.818466	6.557929	125.058723	37.437538	44.956799	127.098549	39.128002	25.757364	126.078636	-78.408958	8.760394	131.14161
-27.29221	41.919891	129.128723	-19.685713	17.236427	128.646683	40.699276	6.472275	124.941002	37.379597	44.871868	126.909187	39.0394365	25.6720715	125.9250945	-78.4108625	8.8007825	131.3682715
-27.168346	42.227089	129.158936	-19.694489	17.209427	128.697998	40.639011	6.394364	124.888763	37.355415	44.768867	126.855347	38.997213	25.5816155	125.872055	-78.386191	8.8372385	131.523941
-27.017063	42.502167	129.205444	-19.672729	17.159952	128.70166	40.614002	6.290147	124.940697	37.360226	44.684814	126.833549	38.987114	25.4874805	125.887123	-78.332572	8.8324235	131.516197
-26.850784	42.747551	129.23085	-19.716522	17.151672	128.772278	40.603565	6.23331	124.97834	37.358818	44.633762	126.876953	38.9811915	25.433536	125.9276465	-78.4142355	8.869808	131.6169095
-26.643034	42.96629	129.250809	-19.712774	17.108604	128.715103	40.578041	6.192832	124.976456	37.342903	44.558384	126.959732	38.960472	25.375608	125.968094	-78.38602	8.8416	131.462112
-26.283232	43.263287	129.284576	-19.823118	17.048048	128.664474	40.543701	6.060993	124.995422	37.329636	44.478718	127.085434	38.9366685	25.2698555	126.040428	-78.5829045	8.8262405	131.28852
-26.00425	43.455883	129.292938	-19.895763	16.978558	128.544968	40.487171	5.981941	124.929192	37.297657	44.402004	127.220444	38.892414	25.1919725	126.074818	-78.68394	8.7651435	131.015118
-25.703318	43.662159	129.318558	-19.985479	16.911924	128.395615	40.392841	5.881312	124.887917	37.243168	44.308514	127.331558	38.8180045	25.094913	126.1097375	-78.7889625	8.728935	130.6814925
-25.361147	43.817921	129.359009	-20.093342	16.856457	128.254974	40.292835	5.792533	124.832939	37.198612	44.236153	127.465691	38.7457235	25.014343	126.149315	-78.9324075	8.698571	130.360633
-24.901524	43.969311	129.41246	-20.160908	16.813606	128.103836	40.201729	5.736068	124.774376	37.156223	44.177853	127.637505	38.678976	24.9569605	126.2059405	-79.000792	8.6702515	130.0017315
-24.407022	44.098969	129.508545	-20.248571	16.807308	128.076233	40.137127	5.694582	124.753143	37.11129	44.144939	127.794907	38.6242085	24.9197605	126.274025	-79.1213505	8.6948555	129.878441
-23.918158	44.230534	129.633865	-20.310177	16.811293	128.041977	40.090355	5.693703	124.715591	37.086281	44.137341	127.930496	38.588318	24.915522	126.3230435	-79.208672	8.707064	129.7609105
-23.148991	44.375916	129.793152	-20.383337	16.832485	128.006943	40.024067	5.722124	124.631653	37.029663	44.150047	128.064743	38.526865	24.9360855	126.348198	-79.293539	8.7288845	129.665688
-22.617302	44.461525	129.87381	-20.394815	16.832382	127.953445	39.963428	5.734929	124.537827	36.98011	44.147064	128.095734	38.471769	24.9409965	126.3167805	-79.261399	8.7237675	129.5901095
-22.061028	44.513432	129.939911	-20.437059	16.849678	127.954063	39.882545	5.752424	124.456558	36.916866	44.146736	128.061432	38.3997055	24.94958	126.258995	-79.2738235	8.749776	129.649131
-21.443691	44.489487	129.933685	-20.532959	16.888193	128.019547	39.806324	5.77051	124.394562	36.835747	44.155819	128.041992	38.3210355	24.9631645	126.218277	-79.3869535	8.8132215	129.820817
-20.786819	44.425148	129.919083	-20.582975	16.890564	128.05014	39.742073	5.780839	124.376854	36.768089	44.151913	128.050095	38.255081	24.966376	126.2134745	-79.421031	8.814752	129.8868055
-20.038412	44.333046	129.913437	-20.625969	16.858513	128.076202	39.730225	5.770608	124.41832	36.721157	44.151207	128.087112	38.225691	24.9609075	126.252716	-79.477629	8.7561185	129.899688
-19.242762	44.168026	129.925995	-20.654354	16.821602	128.090729	39.739212	5.751503	124.484802	36.690853	44.13316	128.199799	38.2150325	24.9423315	126.3423005	-79.5237405	8.7008725	129.8391575
-18.021336	43.911346	129.95314	-20.696404	16.731113	128.052612	39.772911	5.651248	124.606979	36.689819	44.07692	128.368179	38.231365	24.864084	126.487579	-79.624173	8.598142	129.617645
-17.168747	43.638439	129.898758	-20.735909	16.656418	127.997932	39.777149	5.587723	124.645844	36.684238	44.025333	128.466934	38.2306935	24.806528	126.556389	-79.7025115	8.506308	129.439475
-16.27368	43.368759	129.788712	-20.765062	16.595152	127.900459	39.778118	5.487546	124.706116	36.675835	43.955956	128.561325	38.2269765	24.721751	126.6337205	-79.7571005	8.468553	129.1671975
-15.275892	43.003853	129.684814	-20.811644	16.517756	127.794769	39.77475	5.383456	124.804268	36.682034	43.887531	128.671188	38.228392	24.6354935	126.737728	-79.85168	8.40001849999999	128.85181
-14.279856	42.642765	129.588333	-20.836985	16.485933	127.701019	39.825214	5.279602	125.023224	36.739071	43.836464	128.844086	38.2821425	24.558033	126.933655	-79.9561125	8.413833	128.468383
-13.236133	42.234116	129.495956	-20.862484	16.478447	127.599548	39.938484	5.173574	125.412926	36.835117	43.838612	129.126007	38.3868005	24.506093	127.2694665	-80.1117685	8.450801	127.9296295
-12.229074	41.815243	129.490555	-20.883539	16.509209	127.537537	40.076988	5.09305	125.894562	36.938759	43.875687	129.508286	38.5078735	24.4843685	127.701424	-80.2749515	8.5340495	127.37365
-10.510222	41.063049	129.416946	-20.890503	16.635712	127.446426	40.700272	4.867536	126.655556	37.416534	43.9128	130.061142	39.058403	24.390168	128.358349	-80.839409	8.881256	126.534503
-9.371146	40.537582	129.450867	-20.894693	16.718187	127.434631	40.889194	4.86047	127.26506	37.504299	44.067791	130.472473	39.1967465	24.4641305	128.8687665	-80.9861325	8.9722435	126.0004955
-8.339261	39.971302	129.512207	-20.884903	16.818691	127.427734	41.089531	4.886897	127.812576	37.555141	44.210529	130.842194	39.322336	24.548713	129.327385	-81.092142	9.088669	125.528083
-7.208573	39.333351	129.537888	-20.841722	16.883562	127.393044	41.243233	4.936294	128.280884	37.583397	44.356163	131.113281	39.413315	24.6462285	129.6970825	-81.096759	9.1208955	125.0890055
-6.09085	38.667568	129.610519	-20.841585	16.955677	127.469131	41.345249	5.000609	128.643234	37.6245	44.475353	131.318253	39.4848745	24.737981	129.9807435	-81.1680445	9.17337300000001	124.9575185
-5.005114	37.970272	129.60318	-20.788315	16.96999	127.45916	41.468704	5.057821	128.946762	37.33419	44.689785	131.579987	39.401447	24.873803	130.2633745	-80.978077	9.066177	124.6549455
-3.992332	37.255909	129.750244	-20.74851	16.984924	127.505943	41.58659	5.087733	129.249329	37.724159	44.636639	131.639023	39.6553745	24.862186	130.444176	-81.1523945	9.107662	124.56771
-2.322459	36.058086	129.850189	-20.686157	17.036606	127.621796	41.761528	5.125181	129.640884	37.839195	44.726143	131.89563	39.8003615	24.925662	130.768257	-81.1726755	9.14755	124.475335
-1.391944	35.220032	129.955673	-20.654512	17.062952	127.633263	41.845535	5.140818	129.86142	37.556751	44.910492	132.125854	39.701143	25.025655	130.993637	-81.010167	9.100249	124.272889
-0.462045	34.37635	130.078812	-20.640881	17.112783	127.612709	41.90007	5.18567	130.000717	37.932632	44.846931	132.145889	39.916351	25.0163005	131.073303	-81.198113	9.2092655	124.152115
0.564325	33.501453	130.017776	-20.651148	17.189053	127.529274	41.89386	5.231998	130.066055	37.944382	44.907333	132.196198	39.919121	25.0696655	131.1311265	-81.221417	9.3084405	123.9274215
1.451559	32.585083	129.935822	-20.695961	17.277975	127.420334	41.870621	5.296235	130.077118	37.91869	44.968643	132.20108	39.8946555	25.132439	131.139099	-81.2865775	9.423511	123.701569
2.294737	31.656254	129.858963	-20.717894	17.374443	127.289452	41.834839	5.371744	130.075104	37.902756	45.040684	132.180145	39.8687975	25.206214	131.1276245	-81.3045855	9.542672	123.4512795
3.16961	30.663624	129.730255	-20.705708	17.483688	127.156677	41.86713	5.446006	130.115051	37.906761	45.117004	132.15358	39.8869455	25.281505	131.1343155	-81.2983615	9.685871	123.1790385
4.376344	29.091982	129.649933	-20.657373	17.672482	127.084373	42.016212	5.551058	130.375977	37.953941	45.259129	132.153015	39.9850765	25.4050935	131.264496	-81.2998225	9.9398705	122.90425
4.355436	28.523672	130.097015	-20.584204	17.818804	127.069244	42.186382	5.596229	130.716583	38.022789	45.360607	132.235519	40.1045855	25.478418	131.476051	-81.2729935	10.15919	122.662437
5.70477	27.038332	129.835648	-20.503883	17.969023	127.066895	42.38298	5.64421	131.13913	38.105072	45.483368	132.304443	40.244026	25.563789	131.7217865	-81.251792	10.374257	122.4120035
6.630769	25.690195	129.803131	-20.405281	18.114042	126.986267	42.586838	5.665837	131.626083	37.863968	45.731659	132.480652	40.225403	25.698748	132.0533675	-81.035965	10.529336	121.9191665
7.263817	24.483015	129.887802	-20.354891	18.249386	126.963844	42.752792	5.684279	132.065811	38.260643	45.734062	132.420547	40.5067175	25.7091705	132.243179	-81.2164995	10.7896015	121.684509
7.94349	23.257627	129.905289	-20.297787	18.327324	126.932053	42.903229	5.724857	132.43399	37.992764	45.969818	132.479233	40.4479965	25.8473375	132.4566115	-81.0435705	10.8073105	121.4074945
8.408548	21.95344	129.985031	-20.218315	18.351553	126.887962	43.033195	5.739501	132.75415	38.385563	45.911293	132.326096	40.709379	25.825397	132.540123	-81.146009	10.877709	121.235801
9.088484	20.021774	130.095474	-20.10198	18.315075	126.82991	43.173988	5.716167	133.190811	38.489307	45.973194	132.172821	40.8316475	25.8446805	132.681816	-81.0356075	10.7854695	120.978004
9.566244	18.727137	130.103333	-20.007668	18.252459	126.801765	43.361015	5.73616	133.304352	38.566349	45.989929	132.062561	40.963682	25.8630445	132.6834565	-80.979018	10.6418735	120.9200735
9.82682	17.406334	130.187119	-19.942877	18.201708	126.799141	43.473946	5.7296	133.433395	38.280735	46.103455	132.014694	40.8773405	25.9165275	132.7240445	-80.7630945	10.4868885	120.8742375
10.064108	16.144815	130.260544	-19.847435	18.138083	126.809441	43.571674	5.726495	133.535309	38.671421	45.961304	131.77803	41.1215475	25.8438995	132.6566695	-80.8164175	10.4322665	120.9622125
10.293543	14.884617	130.304688	-19.762411	18.104479	126.835342	43.669083	5.727152	133.642349	38.748531	45.944786	131.631454	41.208807	25.835969	132.6369015	-80.733629	10.372989	121.0337825
10.474447	13.654254	130.358795	-19.651146	18.08927	126.863373	43.776382	5.750179	133.735321	38.517818	46.07452	131.591904	41.1471	25.9123495	132.6636125	-80.449392	10.2661905	121.0631335
10.483709	12.453808	130.469177	-19.5564	18.105061	126.895561	43.877567	5.773104	133.829056	38.618382	46.098263	131.465988	41.2479745	25.9356835	132.647522	-80.3607745	10.2744385	121.1436
10.422525	10.711195	130.636063	-19.402411	18.156729	126.890877	43.957821	5.865571	133.984833	39.095161	46.028057	131.211395	41.526491	25.946814	132.598114	-80.331313	10.366644	121.18364
10.386003	9.635041	130.675674	-19.318918	18.219597	126.885185	44.0592	5.934309	134.091095	38.816303	46.197453	131.154083	41.4377515	26.065881	132.622589	-80.0755875	10.373313	121.147781
10.164636	8.58145	130.821716	-19.253294	18.298145	126.866638	44.1381	6.036175	134.223862	39.226143	46.164593	130.93187	41.6821215	26.100384	132.577866	-80.1887095	10.495906	121.15541
9.891689	7.593431	130.984543	-19.178474	18.370399	126.843658	44.280212	6.160575	134.291473	38.949783	46.386917	130.902069	41.6149975	26.273746	132.596771	-79.9719455	10.467052	121.090545
9.547245	6.626508	131.090408	-19.12888	18.421047	126.819397	44.326965	6.226573	134.389954	39.005898	46.460972	130.812714	41.6664315	26.3437725	132.601334	-79.9241915	10.4983215	121.03746
9.205604	5.745885	131.168289	-19.086916	18.437887	126.814911	44.362122	6.253298	134.476715	39.047005	46.488106	130.760544	41.7045635	26.370702	132.6186295	-79.8783955	10.505072	121.0111925
8.73677	4.853062	131.256729	-19.07415	18.397387	126.846901	44.347221	6.238613	134.520477	39.112484	46.473812	130.73349	41.7298525	26.3562125	132.6269835	-79.8781525	10.4385615	121.0668185
7.904357	3.622098	131.208496	-19.063042	18.301796	126.902405	44.32502	6.194088	134.495468	39.147491	46.436031	130.770355	41.7362555	26.3150595	132.6329115	-79.8623395	10.2885325	121.1718985
7.251647	2.845768	131.057983	-19.052494	18.259026	126.908318	44.319229	6.204278	134.394424	39.163654	46.454739	130.815048	41.7414415	26.3295085	132.604736	-79.8464295	10.1885435	121.2119
6.593574	2.173226	130.815552	-19.047348	18.254671	126.905975	44.318901	6.247188	134.236481	39.517834	46.393398	130.754883	41.9183675	26.320293	132.495682	-80.0130635	10.189049	121.316268
5.893446	1.489799	130.556519	-19.048283	18.274067	126.906494	44.308876	6.324214	134.00293	39.165298	46.59182	130.836517	41.737087	26.458017	132.4197235	-79.833653	10.090117	121.3932645
5.066469	0.86854	130.230194	-19.066055	18.324154	126.926437	44.270523	6.423034	133.691208	39.4921	46.530525	130.717712	41.8813115	26.4767795	132.20446	-80.0134215	10.1715285	121.648414
4.172672	0.243725	129.912567	-19.067684	18.355713	126.963737	44.229404	6.507432	133.405441	39.130062	46.712334	130.715591	41.679733	26.609883	132.060516	-79.815101	10.101543	121.866958
3.226066	-0.330728	129.622025	-19.051254	18.387661	127.039192	44.211876	6.62077	133.125717	39.462749	46.661873	130.551544	41.8373125	26.6413215	131.8386305	-79.9398205	10.1340005	122.2397535
1.740202	-1.179151	129.471283	-18.986086	18.447464	127.260986	44.265644	6.772175	132.916977	39.116997	46.881779	130.524521	41.6913205	26.826977	131.720749	-79.6634925	10.067951	122.801223
0.646266	-1.737825	129.581741	-18.926964	18.494915	127.512123	44.334049	6.864238	132.881897	39.132568	46.92049	130.41423	41.7333085	26.892364	131.6480635	-79.5872365	10.097466	123.3761825
-0.537948	-2.281877	129.838135	-18.873522	18.519821	127.833069	44.387188	6.921576	132.888062	39.149525	46.934521	130.26506	41.7683565	26.9280485	131.576561	-79.5154005	10.1115935	124.089577
-1.708286	-2.812126	130.185303	-18.811047	18.493393	128.195496	44.437538	6.935393	132.912994	39.172249	46.889019	130.067444	41.8048935	26.912206	131.490219	-79.4269875	10.07458	124.900773
-2.948457	-3.342541	130.577667	-18.756767	18.440161	128.569031	44.480019	6.913021	132.928162	39.224472	46.795086	129.859238	41.8522455	26.8540535	131.3937	-79.3657795	10.0262685	125.744362
-4.278954	-3.876214	130.979965	-18.694515	18.344986	128.924316	44.540768	6.81126	132.952225	39.302177	46.659485	129.657516	41.9214725	26.7353725	131.3048705	-79.3105025	9.9545995	126.5437615
-5.546978	-4.346328	131.361908	-18.61174	18.232857	129.262085	44.61673	6.662212	132.931183	39.384224	46.45359	129.478867	42.000477	26.557901	131.205025	-79.223957	9.907813	127.319145
-7.573778	-5.006608	131.848984	-18.450329	18.025234	129.750641	44.69315	6.340844	132.900284	39.557198	46.090378	129.275223	42.125174	26.215611	131.0877535	-79.025832	9.834857	128.4135285
-8.927898	-5.392721	132.151627	-18.319998	17.881483	130.063385	44.784294	6.065525	132.9646	39.700184	45.820553	129.235382	42.242239	25.943039	131.099991	-78.882235	9.819927	129.026779
-10.266313	-5.679999	132.374588	-18.163139	17.737112	130.390961	44.876831	5.833941	133.024734	39.869396	45.564255	129.322906	42.3731135	25.699098	131.17382	-78.6993915	9.775126	129.608102
-11.645287	-5.976019	132.608978	-18.012936	17.592087	130.711395	45.019154	5.565864	133.151154	40.023285	45.337231	129.481094	42.5212195	25.4515475	131.316124	-78.5470915	9.7326265	130.106666
-13.036661	-6.196519	132.823044	-17.897091	17.46908	131.025787	45.147289	5.350506	133.281784	40.156052	45.141556	129.660614	42.6516705	25.246031	131.471199	-78.4458525	9.692129	130.580375
-14.413069	-6.336581	132.954819	-17.805693	17.350195	131.292618	45.230598	5.16858	133.361069	40.272552	44.981445	129.815018	42.751575	25.0750125	131.5880435	-78.362961	9.6253775	130.9971925
-15.838536	-6.497925	133.119934	-17.738516	17.219393	131.493515	45.307316	5.007895	133.42038	40.335281	44.818939	129.8927	42.8212985	24.913417	131.65654	-78.2983305	9.525369	131.33049
-17.984921	-6.563172	133.344131	-17.673843	17.07531	131.66954	45.331497	4.858927	133.43512	40.388115	44.60762	129.772232	42.859806	24.7332735	131.603676	-78.207492	9.4173465	131.735404
-19.409847	-6.550066	133.518112	-17.678829	16.994139	131.71286	45.316856	4.764841	133.387222	40.378994	44.454185	129.589096	42.847925	24.609513	131.488159	-78.205583	9.378765	131.937561
-20.899048	-6.50129	133.664505	-17.700897	16.884216	131.719162	45.226585	4.673668	133.218063	40.318211	44.254406	129.30954	42.772398	24.464037	131.2638015	-78.174192	9.304395	132.1745225
-22.354349	-6.378057	133.729736	-17.729977	16.727274	131.661179	45.071918	4.617829	132.904343	40.21027	44.035843	128.920746	42.641094	24.326836	130.9125445	-78.101048	9.127712	132.4098135
-23.815977	-6.20989	133.729568	-17.808216	16.572193	131.541382	44.890236	4.533947	132.543076	40.035942	43.830502	128.41217	42.463089	24.1822245	130.477623	-78.079521	8.9621615	132.605141
-25.33934	-5.968692	133.660202	-17.911524	16.416946	131.36528	44.65649	4.506721	132.034912	39.801868	43.648087	127.853516	42.229179	24.077404	129.944214	-78.052227	8.756488	132.786346
-26.822132	-5.681723	133.474762	-18.029713	16.251724	131.119461	44.375633	4.512406	131.401657	39.508713	43.470566	127.235916	41.942173	23.991486	129.3187865	-78.001599	8.511962	132.9201355
-29.057384	-5.099022	133.116333	-18.222918	15.992266	130.686035	43.9188	4.480581	130.361481	39.066154	43.254272	126.231636	41.492477	23.8674265	128.2965585	-77.938313	8.1171055	133.0755115
-30.494987	-4.592663	132.795792	-18.331854	15.832856	130.389221	43.657234	4.466049	129.702332	38.788692	43.146626	125.608696	41.222963	23.8063375	127.655514	-77.886671	7.8593745	133.122928
-31.912275	-4.026102	132.478195	-18.402977	15.669436	130.132751	43.430092	4.462375	129.081802	38.569492	43.064075	125.111496	40.999792	23.763225	127.096649	-77.805746	7.575647	133.168853
-33.327534	-3.370967	132.192444	-18.46571	15.493613	129.924637	43.275795	4.426505	128.603668	38.388695	42.996761	124.712196	40.832245	23.711633	126.657932	-77.763665	7.275593	133.191342
-34.712715	-2.656037	131.972	-18.526714	15.334999	129.787201	43.139393	4.383511	128.170639	38.26799	42.939816	124.439827	40.7036915	23.6616635	126.305233	-77.7571195	7.0083345	133.269169
-36.015633	-1.809214	131.784515	-18.605787	15.236049	129.735886	43.00478	4.320336	127.929688	38.189236	42.865162	124.276855	40.597008	23.592749	126.1032715	-77.808582	6.879349	133.3685005
-37.30447	-0.846305	131.682083	-18.611769	15.159268	129.658218	42.942818	4.301644	127.850853	38.144268	42.850269	124.205376	40.543543	23.5759565	126.0281145	-77.767081	6.74257950000001	133.2883215
-39.177261	0.713603	131.54509	-18.645575	15.155869	129.696075	42.946461	4.329737	127.85112	38.129196	42.878475	124.353455	40.5378285	23.604106	126.1022875	-77.8289785	6.707632	133.2898625
-40.397682	1.870326	131.464569	-18.700689	15.151636	129.814392	42.917778	4.353915	127.854454	38.154037	42.904743	124.585129	40.5359075	23.629329	126.2197915	-77.9372855	6.673943	133.4089925
-41.620808	3.042704	131.271072	-18.742701	15.082491	129.880554	42.872345	4.251728	127.799667	38.1441	42.876038	124.931885	40.5082225	23.563883	126.365776	-77.9936245	6.601099	133.395332
-42.777088	4.276253	131.056473	-18.794624	14.951627	129.92424	42.842926	4.051386	127.781769	38.148144	42.858448	125.379166	40.495535	23.454917	126.5804675	-78.084783	6.448337	133.2680125
-43.9631	5.569752	130.930573	-18.86272	14.815097	130.07811	42.727356	3.973131	127.518509	38.178082	42.831032	126.046822	40.452719	23.4020815	126.7826655	-78.178159	6.2281125	133.3735545
-45.086487	6.901284	130.870575	-18.970009	14.731071	130.294662	42.534107	3.990475	127.29126	38.124733	42.853939	126.766273	40.32942	23.422207	127.0287665	-78.269438	6.039935	133.5605575
-46.196415	8.242249	131.041031	-19.068548	14.699276	130.485672	42.373512	4.183002	126.972618	38.048058	43.040264	127.454735	40.210785	23.611633	127.2136765	-78.347881	5.786919	133.7576675
-47.811901	10.270134	131.428696	-19.331089	14.88258	130.812866	42.25021	4.51021	126.776268	37.737839	43.386642	128.26857	39.9940245	23.948426	127.522419	-78.6562025	5.816734	134.103313
-48.815659	11.583588	131.726608	-19.420061	15.065119	131.021255	42.187561	4.825336	126.669296	37.629612	43.626492	128.714615	39.9085865	24.225914	127.6919555	-78.7487085	5.904324	134.3505545
-49.769062	12.844379	131.923767	-19.483528	15.194264	131.129364	42.203335	4.977254	126.742592	37.513645	43.759857	129.016388	39.85849	24.3685555	127.87949	-78.825546	6.0199725	134.379238
-50.673473	14.028949	132.090347	-19.515913	15.222056	131.206604	42.244888	5.087492	126.747337	37.442608	43.880741	129.194229	39.843748	24.4841165	127.970783	-78.875574	5.9599955	134.442425
-51.568748	15.101425	132.303055	-19.574169	15.128679	131.25145	42.193924	5.0502	126.66613	37.354214	43.814503	129.450027	39.774069	24.4323515	128.0580785	-78.922407	5.8250065	134.4448215
-52.424568	16.107632	132.566925	-19.683443	14.967515	131.344177	42.070454	4.969992	126.624535	37.243374	43.746262	129.676987	39.656914	24.358127	128.150761	-79.0238	5.576903	134.537593
-53.246136	17.050447	132.933044	-19.807283	14.815786	131.477356	41.940178	4.961411	126.447723	37.462982	43.589844	129.87973	39.70158	24.2756275	128.1637265	-79.316146	5.3559445	134.7909855
-54.385803	18.324404	133.544296	-19.997362	14.698951	131.702652	41.449352	5.2689	126.480949	37.277092	43.66729	130.472153	39.363222	24.468095	128.476551	-79.357946	4.929807	134.928753
-55.034401	19.056004	134.009735	-20.121323	14.712283	131.880875	41.34639	5.491141	126.422432	37.138817	43.818092	130.827774	39.2426035	24.6546165	128.625103	-79.4852495	4.7699495	135.136647
-55.732895	19.746742	134.276947	-20.229654	14.778984	132.030502	41.606445	5.504044	126.322212	37.007748	43.980732	131.091736	39.3070965	24.742388	128.706974	-79.7664045	4.81558	135.35403
-56.303452	20.388103	134.496063	-20.305481	14.865997	132.137344	41.540314	5.702528	126.356522	36.919636	44.138378	131.241135	39.229975	24.920453	128.7988285	-79.840937	4.811541	135.4758595
-56.826515	20.897612	134.568176	-20.362164	14.981058	132.174454	41.547333	5.746892	126.526131	36.822582	44.271049	131.242554	39.1849575	25.0089705	128.8843425	-79.9092855	4.9531455	135.4645655
-57.314651	21.297836	134.520798	-20.424778	15.054001	132.160522	41.561916	5.764715	126.649094	36.772728	44.35379	131.143158	39.167322	25.0592525	128.896126	-80.016878	5.0487495	135.424918
-57.761147	21.575434	134.321564	-20.483994	15.097615	132.061295	41.560429	5.75532	126.769577	36.694096	44.411465	130.967361	39.1272625	25.0833925	128.868469	-80.0952505	5.1118375	135.254121
-58.279747	21.826368	134.10907	-20.620333	15.074438	131.876007	41.413818	5.806897	126.708649	36.552696	44.45105	130.652695	38.983257	25.1289735	128.680672	-80.223923	5.0199025	135.071342
-58.559872	21.859629	134.126282	-20.719995	15.013054	131.802948	41.289608	5.741132	126.620033	36.430714	44.402676	130.48877	38.860161	25.071904	128.5544015	-80.300151	4.954204	135.0514945
-58.765221	21.782084	134.26358	-20.783346	14.903486	131.809784	41.196732	5.678653	126.500999	36.362324	44.33429	130.490173	38.779528	25.0064715	128.495586	-80.34622	4.8005005	135.123982
-58.898502	21.590826	134.463089	-20.797512	14.827333	131.887924	41.173	5.642143	126.493011	36.327328	44.302292	130.638702	38.750164	24.9722175	128.5658565	-80.345188	4.6824485	135.2099915
-58.996605	21.306011	134.701538	-20.835649	14.806946	132.061447	41.136436	5.698027	126.461578	36.298405	44.321487	130.866653	38.7174205	25.009757	128.6641155	-80.3887185	4.604135	135.4587785
-59.044678	20.959686	134.899017	-20.925571	14.837769	132.233932	41.061703	5.793019	126.483727	36.175461	44.399494	131.010101	38.618582	25.0962565	128.746914	-80.469724	4.5792815	135.72095
-59.012318	20.561987	135.034744	-21.034653	14.924206	132.35318	40.966469	5.966276	126.467957	36.032124	44.564388	131.038574	38.4992965	25.265332	128.7532655	-80.5686025	4.58308	135.9530945
-58.875084	19.812538	134.943954	-21.114107	15.040307	132.375076	40.857315	6.107731	126.491753	35.891716	44.69136	130.89563	38.3745155	25.3995455	128.6936915	-80.6027295	4.6810685	136.0564605
-58.703804	19.304811	134.664978	-21.102205	15.111305	132.27861	40.860767	6.048613	126.561058	35.892445	44.672058	130.702515	38.376606	25.3603355	128.6317865	-80.581016	4.8622745	135.9254335
-58.502422	18.680422	134.343979	-21.048529	15.094124	132.162277	40.93092	5.886412	126.753639	35.944893	44.621025	130.419266	38.4379065	25.2537185	128.5864525	-80.5349645	4.9345295	135.7381015
-58.207535	17.998917	133.94342	-21.008595	15.063056	132.045135	41.02261	5.752347	126.996567	36.013165	44.556282	130.065125	38.5178875	25.1543145	128.530846	-80.5350775	4.9717975	135.559424
-57.845383	17.238817	133.595123	-20.996246	15.021792	131.941833	41.095955	5.621817	127.307617	35.68829	44.592312	129.791687	38.3921225	25.1070645	128.549652	-80.3846145	4.9365195	135.334014
-57.526463	16.389303	133.081894	-20.994394	15.01247	131.819717	41.176285	5.531608	127.734932	35.666302	44.538315	129.385895	38.4212935	25.0349615	128.5604135	-80.4100815	4.9899785	135.0790205
-57.137062	15.560992	132.600052	-21.000212	14.99348	131.707474	41.27142	5.45225	128.197342	35.65704	44.476082	129.012375	38.46423	24.964166	128.6048585	-80.464654	5.022794	134.8100895
-56.556034	14.339102	131.746201	-21.011662	14.941809	131.407578	41.444729	5.249456	129.006332	35.66206	44.315674	128.539124	38.5533945	24.782565	128.772728	-80.5767185	5.101053	134.042428
-56.121933	13.529136	131.186417	-21.059603	14.870278	131.200378	41.523735	5.085655	129.523819	35.656693	44.186691	128.241364	38.590214	24.636173	128.8825915	-80.70942	5.104383	133.5181645
-55.683647	12.73264	130.663055	-21.125944	14.812079	130.971786	41.50713	4.895566	129.940567	35.641098	43.994762	128.024368	38.574114	24.445164	128.9824675	-80.826002	5.178994	132.9611045
-55.255329	12.01118	130.246933	-21.217949	14.722788	130.747055	41.46706	4.682751	130.312668	35.601883	43.800591	127.806519	38.5344715	24.241671	129.0595935	-80.9703695	5.203905	132.4345165
-54.848923	11.385002	129.932236	-21.335871	14.640694	130.555069	41.345242	4.498566	130.523987	35.592869	43.629612	127.648972	38.4690555	24.064089	129.0864795	-81.1407975	5.217299	132.0236585
-54.492783	10.856884	129.618927	-21.451262	14.596091	130.334549	41.188267	4.320597	130.656738	35.576477	43.459904	127.590538	38.382372	23.8902505	129.123638	-81.284896	5.3019315	131.54546
-54.120625	10.412402	129.299866	-21.556438	14.578831	130.108643	41.038437	4.176963	130.75946	35.553341	43.340519	127.542198	38.295889	23.758741	129.150829	-81.408765	5.398921	131.066457
-53.54969	9.887291	128.880127	-21.745502	14.643548	129.798309	40.822632	4.075029	130.678345	35.52615	43.299084	127.536186	38.174391	23.6870565	129.1072655	-81.665395	5.6000395	130.4893525
-53.170418	9.605947	128.704315	-21.853863	14.74203	129.636261	40.695377	4.091916	130.604034	35.457024	43.319126	127.512131	38.0762005	23.705521	129.0580825	-81.7839265	5.778539	130.2144395
-52.830727	9.452061	128.654449	-21.9508	14.867134	129.538864	40.551125	4.170543	130.435379	35.430779	43.390739	127.50573	37.990952	23.780641	128.9705545	-81.892552	5.953627	130.1071735
-52.524651	9.379477	128.665558	-22.013773	14.999144	129.504639	40.43639	4.184251	130.311264	35.406956	43.431065	127.52919	37.921673	23.807658	128.920227	-81.949219	6.19063	130.089051
-52.236408	9.373796	128.772491	-22.054192	15.133476	129.54364	40.348106	4.197369	130.217026	35.411774	43.462856	127.569008	37.87994	23.8301125	128.893017	-81.988324	6.4368395	130.194263
-51.971645	9.411776	128.893784	-22.095562	15.246534	129.634109	40.275063	4.197841	130.170258	35.441925	43.482891	127.658859	37.858494	23.840366	128.9145585	-82.049618	6.652702	130.3536595
-51.704842	9.484085	128.977234	-22.128353	15.33809	129.704529	40.202221	4.153905	130.159119	35.449173	43.46751	127.777794	37.825697	23.8107075	128.9684565	-82.082403	6.8654725	130.4406015
-51.299583	9.651285	129.025696	-22.222179	15.411387	129.762848	40.066414	4.045902	130.16684	35.46804	43.428036	127.957031	37.767227	23.736969	129.0619355	-82.211585	7.085805	130.4637605
-50.999641	9.799539	128.940277	-22.28714	15.42615	129.743484	39.952168	3.914642	130.166229	35.489304	43.356598	128.161545	37.720736	23.63562	129.163887	-82.295016	7.21668	130.323081
-50.697666	9.989644	128.769257	-22.358614	15.418096	129.703979	39.869869	3.760358	130.183334	35.504654	43.272461	128.405014	37.6872615	23.5164095	129.294174	-82.4044895	7.3197825	130.113784
-50.369991	10.185176	128.591995	-22.477638	15.434165	129.721588	39.733192	3.647398	130.161301	35.53661	43.214832	128.669769	37.634901	23.431115	129.415535	-82.590177	7.437215	130.027641
-50.024544	10.418345	128.486816	-22.602985	15.480617	129.695679	39.566704	3.566308	130.085861	35.504623	43.171806	128.971313	37.5356635	23.369057	129.528587	-82.7416335	7.592177	129.862771
-49.672157	10.686809	128.447021	-22.732891	15.539278	129.709061	39.399166	3.551662	129.944305	35.437866	43.181316	129.247055	37.418516	23.366489	129.59568	-82.884298	7.712067	129.822442
-49.354313	10.910404	128.455536	-22.872139	15.62166	129.747589	39.194904	3.592316	129.737061	35.360561	43.233456	129.564835	37.2777325	23.412886	129.650948	-83.0220105	7.830434	129.84423
-48.914772	11.147037	128.553802	-23.083744	15.809184	129.879456	38.949913	3.74385	129.404388	35.563538	43.232132	129.982361	37.2567255	23.487991	129.6933745	-83.4242135	8.130377	130.0655375
-48.619938	11.268863	128.662964	-23.190849	15.933168	129.989304	38.81863	3.828705	129.234772	35.483093	43.312786	130.292343	37.1508615	23.5707455	129.7635575	-83.5325595	8.2955905	130.2150505
-48.313869	11.366764	128.781906	-23.255222	16.04006	130.071945	38.700623	3.94011	129.09996	35.44577	43.423801	130.546021	37.0731965	23.6819555	129.8229905	-83.5836405	8.3981645	130.3208995
-48.017441	11.393126	128.883835	-23.310366	16.12137	130.151505	38.628361	4.047099	128.933746	35.407101	43.504051	130.775528	37.017731	23.775575	129.854637	-83.638463	8.467165	130.448373
-47.683685	11.387708	128.861557	-23.377277	16.198067	130.168228	38.580616	4.071452	128.894547	35.361938	43.548611	130.892212	36.971277	23.8100315	129.8933795	-83.725831	8.5861025	130.4430765
-47.348431	11.320545	128.7742	-23.409208	16.282217	130.117523	38.549351	4.12966	128.922821	35.327591	43.615799	130.873688	36.938471	23.8727295	129.8982545	-83.756887	8.6917045	130.3367915
-46.998482	11.176746	128.673859	-23.469009	16.409517	130.040985	38.532646	4.190361	129.058853	35.273087	43.668816	130.709152	36.9028665	23.9295885	129.8840025	-83.8408845	8.8894455	130.1979675
-46.497162	10.883842	128.476959	-23.544512	16.577011	129.846313	38.557175	4.247497	129.418701	35.197487	43.697975	130.196747	36.877331	23.972736	129.807724	-83.966355	9.181286	129.884902
-46.19783	10.619769	128.36264	-23.580828	16.60742	129.707748	38.611145	4.243501	129.755646	34.812454	43.823505	129.800278	36.7117995	24.033503	129.777962	-83.8734555	9.181337	129.637534
-45.946613	10.317232	128.239304	-23.546932	16.5116	129.508362	38.663013	4.211633	130.075409	34.792084	43.717377	129.281006	36.7275485	23.964505	129.6782075	-83.8214125	9.058695	129.3385165
-45.737793	10.012302	128.071747	-23.498577	16.305864	129.250687	38.73251	4.035681	130.437073	34.772144	43.519638	128.78157	36.752327	23.7776595	129.6093215	-83.749481	8.8340685	128.8920525
-45.55595	9.735291	127.895287	-23.481922	16.05154	129.040314	38.750683	3.798239	130.745972	34.756676	43.268707	128.360962	36.7536795	23.533473	129.553467	-83.7175235	8.569607	128.527161
-45.43932	9.510246	127.747513	-23.501873	15.777252	128.866028	38.724251	3.552408	130.983795	34.719612	42.999027	128.060318	36.7219315	23.2757175	129.5220565	-83.7256775	8.2787865	128.2099995
-45.395741	9.34875	127.687874	-23.551889	15.514025	128.80191	38.656338	3.36011	131.110901	34.662891	42.793518	127.870918	36.6596145	23.076814	129.4909095	-83.7633925	7.951236	128.1129105
-45.525848	9.300232	127.727959	-23.638557	15.18794	128.864471	38.532608	3.208662	131.091202	34.53299	42.619698	127.825737	36.532799	22.91418	129.4584695	-83.809913	7.4617	128.2704725
-45.684101	9.42528	127.798203	-23.68644	15.070385	128.960739	38.469513	3.200296	130.951492	34.457481	42.590225	127.902946	36.463497	22.8952605	129.427219	-83.836377	7.2455095	128.494259
-45.855427	9.676506	127.865692	-23.690479	15.032532	129.033615	38.430679	3.242466	130.770294	34.426315	42.604031	128.006134	36.428497	22.9232485	129.388214	-83.809455	7.1418155	128.679016
-46.071041	10.050537	127.898514	-23.658709	15.041767	129.077438	38.442757	3.300974	130.581207	34.439651	42.666676	128.094727	36.441204	22.983825	129.337967	-83.758622	7.099709	128.816909
-46.295082	10.516284	127.888557	-23.602974	15.069296	129.087311	38.465389	3.387737	130.41275	34.471466	42.731739	128.143875	36.4684275	23.059738	129.2783125	-83.6743755	7.078854	128.8963095
-46.548752	11.010723	127.820038	-23.523258	15.09984	129.052048	38.522083	3.451687	130.258804	34.498772	42.763382	128.163361	36.5104275	23.1075345	129.2110825	-83.5569435	7.0921455	128.8930135
-46.775513	11.524663	127.786255	-23.451181	15.0933	129.017227	38.606853	3.480878	130.180817	34.547676	42.770691	128.132782	36.5772645	23.1257845	129.1567995	-83.4796265	7.0608155	128.8776545
-47.13007	12.344011	127.683189	-23.362389	14.988017	129.004486	38.687851	3.485449	130.043167	34.589615	42.724117	128.102463	36.638733	23.104783	129.072815	-83.363511	6.871251	128.936157
-47.397758	13.058829	127.721664	-23.326401	14.873463	129.015717	38.701622	3.420285	129.964798	34.603291	42.622627	128.089935	36.6524565	23.021456	129.0273665	-83.3052585	6.72547	129.0040675
-47.42157	13.665814	127.699196	-23.301706	14.717123	129.062195	38.679783	3.356826	129.73848	34.628143	42.490612	128.101837	36.653963	22.923719	128.9201585	-83.257375	6.510527	129.2042315
-47.531059	14.459727	127.788818	-23.274538	14.58097	129.137283	38.67181	3.245949	129.447083	34.620197	42.358036	128.108597	36.6460035	22.8019925	128.77784	-83.1950795	6.3599475	129.496726
-47.695587	15.298443	128.091324	-23.217817	14.449115	129.214859	38.65451	3.168054	129.070633	34.630947	42.286949	128.115341	36.6427285	22.7275015	128.592987	-83.0783625	6.1707285	129.836731
-47.797333	16.101742	128.44136	-23.150066	14.365893	129.367554	38.607948	3.166813	128.55687	34.651054	42.244682	128.230759	36.629501	22.7057475	128.3938145	-82.929633	6.0260385	130.3412935
-47.766434	16.953676	128.961594	-23.044617	14.298656	129.549774	38.608315	3.212243	128.112289	34.671818	42.265858	128.474213	36.6400665	22.7390505	128.293251	-82.7293005	5.8582615	130.806297
-47.699226	18.297684	129.761124	-22.946342	14.26577	129.936096	38.580456	3.458764	127.519318	34.742947	42.417053	129.032349	36.6617015	22.9379085	128.2758335	-82.5543855	5.5936315	131.5963585
-47.626842	19.18589	130.171463	-22.863146	14.305178	130.12236	38.643127	3.594915	127.363144	34.765915	42.529034	129.355621	36.704521	23.0619745	128.3593825	-82.430813	5.5483815	131.8853375
-47.528038	19.984949	130.457764	-22.822765	14.334127	130.269043	38.712063	3.724239	127.306664	34.808109	42.678932	129.608444	36.760086	23.2015855	128.457554	-82.405616	5.4666685	132.080532
-47.301449	20.756084	130.533615	-22.785532	14.369843	130.32399	38.801991	3.815822	127.341675	34.833241	42.758694	129.778671	36.817616	23.287258	128.560173	-82.38868	5.452428	132.087807
-47.033684	21.480406	130.533524	-22.720636	14.369856	130.336655	38.92609	3.839823	127.537239	34.866253	42.825264	129.776031	36.8961715	23.3325435	128.656635	-82.3374435	5.4071685	132.016675
-46.690571	22.128025	130.388809	-22.671959	14.2957	130.344162	39.059456	3.803018	127.698586	34.914204	42.822178	129.70903	36.98683	23.312598	128.703808	-82.330748	5.278802	131.984516
-46.326508	22.778687	130.273499	-22.57658	14.169136	130.342453	39.18869	3.628492	127.907921	34.948086	42.686306	129.601471	37.068388	23.157399	128.754696	-82.221548	5.180873	131.93021
-45.883514	23.613729	130.156677	-22.474535	13.819141	130.368179	39.37196	3.302283	128.165771	35.055191	42.418694	129.471497	37.2135755	22.8604885	128.818634	-82.1626455	4.7777935	131.917724
