# Supplementary material for: How to jointly control a ball trajectory on a moving board: Methodological insights into Motor Learning and Rehabilitation
Source: PLoS One. 2025 Oct 15;20(10):e0334588. doi: 10.1371/journal.pone.0334588 (PMC12527165; doi:10.1371/journal.pone.0334588)
Supplement: S2 Data — (ZIP) [file pone.0334588.s002.zip › D11_014.csv]

Ball_X	Ball_Y	Ball_Z	BoardCentre_X	BoardCentre_Y	BoardCentre_Z	P1LeftHand_X	P1LeftHand_Y	P1LeftHand_Z	P1RightHand_X	P1RightHand_Y	P1RightHand_Z	P1MidHands_X	P1MidHands_Y	P1MidHands_Z	P2MidHands_X	P2MidHands_Y	P2MidHands_Z
-14.897876	32.882698	114.113197	-23.641317	16.721991	115.746162	37.160515	5.971443	116.585579	31.510252	46.038116	114.411438	34.3353835	26.0047795	115.4985085	-81.6180175	7.4392025	115.9938155
-13.770181	32.178082	114.272629	-23.666306	16.647717	115.855942	37.149162	5.853111	116.834892	31.567654	45.941086	114.598763	34.358408	25.8970985	115.7168275	-81.69102	7.3983355	115.9950565
-12.641499	31.506496	114.448341	-23.710052	16.629622	115.977493	37.139679	5.782947	117.079018	31.604687	45.905575	114.874229	34.372183	25.844261	115.9766235	-81.792287	7.414983	115.9783625
-11.513133	30.933428	114.707268	-23.767122	16.673204	116.066994	37.108295	5.757015	117.388023	31.63172	45.939358	115.225395	34.3700075	25.8481865	116.306709	-81.9042515	7.4982215	115.827279
-10.38775	30.408712	115.021111	-23.87052	16.745949	116.179871	37.067501	5.766362	117.785919	31.6621	45.994492	115.65889	34.3648005	25.880427	116.7224045	-82.1058405	7.611471	115.6373375
-9.326303	29.8839	115.387131	-23.987103	16.843832	116.327438	37.012241	5.787415	118.210922	31.671455	46.041836	116.227295	34.341848	25.9146255	117.2191085	-82.316054	7.77303849999999	115.4357675
-7.790576	29.22838	115.987083	-24.232887	16.970795	116.593811	36.882366	5.824635	118.879021	31.630724	46.153492	117.11615	34.256545	25.9890635	117.9975855	-82.722319	7.9525265	115.1900365
-6.788299	28.808296	116.384529	-24.405178	17.047523	116.787003	36.782555	5.848126	119.250504	31.597122	46.231701	117.742645	34.1898385	26.0399135	118.4965745	-83.0001945	8.0551325	115.0774315
-5.818543	28.356079	116.80043	-24.553286	17.124172	116.954628	36.710049	5.858807	119.587555	31.570179	46.305866	118.314873	34.140114	26.0823365	118.951214	-83.246686	8.1660075	114.958042
-4.842215	27.965052	117.175842	-24.674454	17.192528	117.072548	36.634026	5.870918	119.831314	31.575527	46.388912	118.962074	34.1047765	26.129915	119.396694	-83.4536845	8.255141	114.748402
-3.925951	27.600592	117.588928	-24.760489	17.29987	117.157242	36.589031	5.886608	120.099792	31.594854	46.461018	119.677994	34.0919425	26.173813	119.888893	-83.6129205	8.42592699999999	114.425591
-3.050268	27.209164	118.026337	-24.828398	17.438564	117.251953	36.5812	5.923267	120.433769	31.662733	46.545097	120.413139	34.1219665	26.234182	120.423454	-83.7787625	8.642946	114.080452
-2.204516	26.775894	118.524078	-24.860641	17.630381	117.389084	36.604412	5.992357	120.830536	32.109001	46.495689	121.172081	34.3567065	26.244023	121.0013085	-84.0779885	9.016739	113.7768595
-0.999466	26.114857	119.385277	-24.859705	18.003866	117.691109	36.780819	6.131698	121.728638	31.946924	46.765984	122.731766	34.3638715	26.448841	122.230202	-84.0832815	9.558891	113.152016
-0.275926	25.670544	120.069885	-24.805555	18.300877	118.039764	36.983978	6.243309	122.468391	32.132694	46.893372	123.702148	34.558336	26.5683405	123.0852695	-84.169446	10.0334135	112.9942585
0.292291	25.161766	120.855042	-24.734892	18.602057	118.516708	37.243996	6.349573	123.32975	32.35442	47.023357	124.61557	34.799208	26.686465	123.97266	-84.268992	10.517649	113.060756
0.864929	24.510031	121.575607	-24.671261	18.851355	119.118858	37.506599	6.419772	124.24511	32.579159	47.137173	125.438347	35.042879	26.7784725	124.8417285	-84.385401	10.9242375	113.3959875
1.318053	23.823519	122.331596	-24.343576	18.894257	119.647041	37.740498	6.455967	125.06881	32.92564	47.185379	126.110458	35.333069	26.820673	125.589634	-84.020221	10.967841	113.704448
1.651889	23.082584	123.044876	-24.231758	18.990198	120.242348	37.966854	6.413146	125.851036	33.166882	47.170277	126.681923	35.566868	26.7917115	126.2664795	-84.030384	11.1886845	114.2182165
2.314365	22.118099	123.491646	-24.129202	19.018736	120.79409	38.447479	6.174836	126.398537	33.390301	47.131767	127.121307	35.91889	26.6533015	126.759922	-84.177294	11.3841705	114.828258
2.518808	20.877895	124.201813	-23.968159	18.962284	121.496437	38.690834	5.997296	127.174911	33.67754	46.998581	127.536964	36.184187	26.4979385	127.3559375	-84.120505	11.4266295	115.6369365
2.540033	19.986864	124.562546	-24.226627	19.131678	122.124825	38.83075	5.919235	127.515282	33.837814	46.914928	127.714958	36.334282	26.4170815	127.61512	-84.787536	11.8462745	116.63453
2.451372	19.090197	124.797844	-24.185194	19.119823	122.550377	38.947422	5.868716	127.678169	33.988525	46.827011	127.77034	36.4679735	26.3478635	127.7242545	-84.8383615	11.8917825	117.3764995
2.32885	18.189306	124.93824	-23.989487	19.031595	122.828415	39.063515	5.833654	127.720963	34.119606	46.734974	127.734161	36.5915605	26.284314	127.727562	-84.5705345	11.778876	117.929268
2.125493	17.323503	124.950066	-23.806259	18.997515	122.907257	39.153439	5.832207	127.675987	34.25391	46.677078	127.639091	36.7036745	26.2546425	127.657539	-84.3161925	11.7403875	118.156975
1.823859	16.467375	124.855789	-23.679724	18.984566	122.983109	39.25766	5.860035	127.528259	34.376938	46.653278	127.457985	36.817299	26.2566565	127.493122	-84.176747	11.7124755	118.473096
1.424484	15.595441	124.683121	-23.564194	18.997433	123.000107	39.371376	5.899095	127.345886	34.486065	46.630497	127.215515	36.9287205	26.264796	127.2807005	-84.0571085	11.73007	118.7195135
0.426193	14.480453	124.530319	-23.355141	19.000999	122.911247	39.527355	5.986967	127.038681	34.628555	46.619144	126.824318	37.077955	26.3030555	126.9314995	-83.788237	11.6989425	118.8909945
-0.119405	13.667239	124.332794	-23.248499	18.988327	122.836304	39.581032	6.037221	126.802063	34.711117	46.58424	126.502609	37.1460745	26.3107305	126.652336	-83.6430725	11.6659235	119.020272
-0.81245	12.884585	124.150406	-23.154436	18.959249	122.776749	39.626358	6.048452	126.597069	34.76865	46.540379	126.171623	37.197504	26.2944155	126.384346	-83.506376	11.6240825	119.169152
-1.503599	12.037054	123.949135	-23.088146	18.924055	122.778	39.627476	6.082585	126.398727	34.818974	46.485313	125.874817	37.223225	26.283949	126.136772	-83.399517	11.564161	119.419228
-2.234576	11.26029	123.859314	-23.018345	18.845169	122.860245	39.633732	6.08063	126.258942	34.872536	46.420082	125.69072	37.253134	26.250356	125.974831	-83.289824	11.439982	119.745659
-3.170914	10.588353	124.020134	-22.958448	18.751747	123.085854	39.303238	6.272042	126.22081	34.906986	46.336731	125.65477	37.105112	26.3043865	125.93779	-83.022008	11.1991075	120.233918
-4.084329	9.86869	124.093498	-22.91663	18.622103	123.394325	39.248272	6.323003	126.03508	34.937866	46.25193	125.73632	37.093069	26.2874665	125.8857	-82.926329	10.9567395	120.90295
-5.499644	8.845152	124.133041	-22.865223	18.435909	123.859467	39.239891	6.259113	125.875832	34.963615	46.128143	125.928917	37.101753	26.193628	125.9023745	-82.832199	10.67819	121.8165595
-6.57626	8.276727	124.213966	-22.839748	18.314938	124.117622	39.222507	6.268221	125.695419	34.98914	46.08691	126.12336	37.1058235	26.1775655	125.9093895	-82.7853195	10.4523105	122.3258545
-7.633014	7.661141	124.121437	-22.813406	18.219051	124.297127	39.229027	6.232136	125.446877	34.983196	46.045761	126.303993	37.1061115	26.1389485	125.875435	-82.7329235	10.2991535	122.718819
-8.626023	7.017828	123.805603	-22.792721	18.107233	124.423805	39.218269	6.225294	125.198792	34.939793	45.999378	126.409279	37.079031	26.112336	125.8040355	-82.664473	10.10213	123.0435745
-9.655542	6.40477	123.58905	-22.773882	18.03842	124.50322	39.138577	6.280763	124.873398	34.939556	45.98098	126.494659	37.0390665	26.1308715	125.6840285	-82.5868305	9.9459685	123.3224115
-10.902884	5.87813	123.508644	-22.778261	18.014738	124.581146	39.117577	6.280328	124.570656	34.89563	45.943752	126.513054	37.0066035	26.11204	125.541855	-82.5631255	9.917436	123.620437
-11.920812	5.187867	123.316193	-22.775209	18.035744	124.640152	39.098694	6.318573	124.343422	34.870781	45.946934	126.474312	36.9847375	26.1327535	125.408867	-82.5351555	9.9387345	123.871437
-13.664958	4.25877	123.350227	-22.769979	18.046886	124.745964	39.09737	6.332848	124.187912	34.915859	45.979813	126.342346	37.0066145	26.1563305	125.265129	-82.5465725	9.9374415	124.226799
-14.840531	3.60199	123.404564	-22.759541	17.978138	124.826691	39.107979	6.304945	124.069656	34.914124	45.93576	126.24688	37.0110515	26.1203525	125.158268	-82.5301335	9.8359235	124.495114
-15.994319	2.896694	123.384651	-22.763035	17.832205	124.883118	39.05759	6.269185	123.903252	34.88446	45.840145	126.098717	36.971025	26.054665	125.0009845	-82.497095	9.609745	124.7652515
-17.194046	2.15577	123.274437	-22.783686	17.614172	124.863144	38.970898	6.163873	123.646332	34.827793	45.712898	125.868263	36.8993455	25.9383855	124.7572975	-82.4667175	9.2899585	124.9689905
-18.343895	1.426998	123.042122	-22.813189	17.388355	124.712494	38.888626	6.005469	123.305931	34.712917	45.540257	125.561462	36.8007715	25.772863	124.4336965	-82.4271495	9.003847	124.9912915
-19.526817	0.683232	122.680428	-22.827761	17.184155	124.437523	38.803543	5.86702	123.041	34.599773	45.391582	125.129257	36.701658	25.629301	124.0851285	-82.35718	8.739009	124.7899175
-20.718626	-0.088554	122.392082	-22.843512	17.043036	124.108109	38.722256	5.805205	122.73291	34.539761	45.347332	124.686638	36.6310085	25.5762685	123.709774	-82.3180325	8.5098035	124.506444
-22.399851	-1.1875	122.319855	-22.817694	16.962797	123.713509	38.700001	5.683891	122.369347	34.38755	45.249958	123.772987	36.5437755	25.4669245	123.071167	-82.1791635	8.4586695	124.355851
-23.535679	-1.9188	122.522827	-22.755074	16.928102	123.564934	38.697372	5.676564	122.247604	34.315979	45.20557	123.079338	36.5066755	25.441067	122.663471	-82.0168235	8.415137	124.466397
-24.637157	-2.649249	122.907471	-22.649305	16.849068	123.517159	38.807907	5.602664	122.247101	34.286587	45.117313	122.471848	36.547247	25.3599885	122.3594745	-81.845857	8.3381475	124.6748435
-25.669855	-3.359688	123.443901	-22.524092	16.707016	123.566795	38.99184	5.449471	122.404114	34.276257	44.951756	122.007584	36.6340485	25.2006135	122.205849	-81.6822325	8.2134185	124.927741
-26.561436	-4.134969	123.933197	-22.403332	16.467319	123.6642	39.108395	5.250895	122.645485	34.298698	44.708546	121.653923	36.7035465	24.9797205	122.149704	-81.5102105	7.9549175	125.178696
-27.647341	-4.788662	124.427292	-22.35618	16.138969	123.79216	39.124828	4.921002	122.914925	34.317959	44.374725	121.377647	36.7213935	24.6478635	122.146286	-81.4337535	7.6300745	125.438034
-28.646236	-5.360826	124.768448	-22.329947	15.757981	123.902443	39.088398	4.527548	123.098907	34.30529	43.961899	121.159767	36.696844	24.2447235	122.129337	-81.356738	7.2712385	125.675549
-30.161825	-6.050603	125.139687	-22.368538	15.180296	124.035416	38.949032	3.958625	123.230759	34.273628	43.378292	120.940994	36.61133	23.6684585	122.0858765	-81.348406	6.6921335	125.9849555
-31.170088	-6.296702	125.302795	-22.413084	14.858845	124.132004	38.85218	3.657265	123.247971	34.217415	43.092876	120.855034	36.5347975	23.3750705	122.0515025	-81.3609655	6.3426195	126.2125055
-32.18726	-6.572966	125.428535	-22.453676	14.606955	124.220276	38.765949	3.43855	123.210785	34.174107	42.889721	120.806229	36.470028	23.1641355	122.008507	-81.37738	6.0497745	126.432045
-33.110283	-6.646461	125.483528	-22.489279	14.405066	124.298691	38.660225	3.274292	123.078247	34.131836	42.73204	120.794525	36.3960305	23.003166	121.936386	-81.3745885	5.806966	126.660996
-33.99015	-6.653213	125.486198	-22.554592	14.225615	124.369835	38.538227	3.159312	122.929893	34.043102	42.602688	120.728317	36.2906645	22.881	121.829105	-81.3998485	5.57023	126.910565
-34.841923	-6.571706	125.426224	-22.620733	14.073719	124.448601	38.395908	3.083083	122.69696	33.985443	42.540199	120.713997	36.1906755	22.811641	121.7054785	-81.4321415	5.335797	127.1917235
-35.684307	-6.362831	125.368347	-22.669302	13.955945	124.529358	38.288082	3.011521	122.479996	33.89809	42.483727	120.726585	36.093086	22.747624	121.6032905	-81.43169	5.164266	127.4554255
-36.79945	-5.925304	125.527061	-22.741547	13.821466	124.717674	38.196236	2.995012	122.256683	33.764187	42.488651	120.81115	35.9802115	22.7418315	121.5339165	-81.4633055	4.9011005	127.9014315
-37.435513	-5.567538	125.585487	-22.770041	13.781442	124.866867	38.156551	3.046489	122.160049	33.677799	42.541565	120.872208	35.917175	22.794027	121.5161285	-81.457257	4.768857	128.2176055
-38.013424	-5.101141	125.853226	-22.778444	13.754356	125.028801	38.143093	3.132718	122.132965	33.596325	42.61071	120.897995	35.869709	22.871714	121.51548	-81.426597	4.636998	128.542122
-38.512192	-4.562696	126.027718	-22.591028	13.591316	125.120689	38.179066	3.238439	122.176239	33.542477	42.693531	120.941971	35.8607715	22.965985	121.559105	-81.0428275	4.216647	128.682273
-38.889702	-4.030254	126.022423	-22.579672	13.570757	125.209045	38.252113	3.304743	122.27858	33.497559	42.753822	120.986343	35.874836	23.0292825	121.6324615	-81.03418	4.1122315	128.7856285
-39.270893	-3.334339	126.10556	-22.582935	13.521396	125.218674	38.314774	3.366254	122.433662	33.443611	42.800453	121.005249	35.8791925	23.0833535	121.7194555	-81.0450625	3.9594385	128.7178925
-39.579422	-2.680063	126.083923	-22.627903	13.459478	125.184288	38.353729	3.38613	122.563896	33.353428	42.830704	120.960785	35.8535785	23.108417	121.7623405	-81.1093845	3.810539	128.6062355
-39.895638	-1.668761	126.021278	-22.699991	13.296744	125.083878	38.29958	3.394252	122.695251	33.15591	42.82016	120.812073	35.727745	23.107206	121.753662	-81.127727	3.486282	128.414094
-39.991932	-0.887581	125.999023	-22.748116	13.166456	125.095879	38.267879	3.379844	122.76889	33.052608	42.791306	120.721199	35.6602435	23.085575	121.7450445	-81.1564755	3.247337	128.4467135
-40.059666	-0.015902	125.95916	-22.823936	13.049202	125.186707	38.253334	3.35267	122.820511	32.959824	42.769966	120.686378	35.606579	23.061318	121.7534445	-81.254451	3.037086	128.6199695
-40.063702	0.893871	125.980949	-22.84202	12.924632	125.200203	38.221149	3.342167	122.85498	32.88026	42.750145	120.698181	35.5507045	23.046156	121.7765805	-81.2347445	2.803108	128.6238255
-39.970924	1.781945	125.820457	-22.823889	12.813385	125.140526	38.194267	3.338056	122.824791	32.831978	42.755505	120.717499	35.5131225	23.0467805	121.771145	-81.1609005	2.5799895	128.509907
-39.796299	2.793446	125.649086	-22.867683	12.774478	125.144348	38.172016	3.351114	122.75087	32.76754	42.791733	120.742096	35.469778	23.0714235	121.746483	-81.205144	2.4775325	128.542213
-39.587166	3.886636	125.425362	-22.851606	12.731129	125.006142	38.15868	3.401911	122.681282	32.742722	42.841728	120.769608	35.450701	23.1218195	121.725445	-81.153913	2.3404385	128.286839
-39.130028	5.572621	125.13903	-23.014229	12.895729	124.96524	38.209599	3.495806	122.637772	32.760494	42.93911	120.814262	35.4850465	23.217458	121.726017	-81.5135045	2.574	128.204463
-38.723827	6.746273	124.923172	-22.983704	12.948249	124.86454	38.301693	3.552924	122.734215	32.804348	43.01947	120.90287	35.5530205	23.286197	121.8185425	-81.5204285	2.610301	127.9105375
-38.29356	8.012739	124.657288	-22.920332	13.02691	124.79763	38.431473	3.620893	122.963478	32.86948	43.103825	121.119263	35.6504765	23.362359	122.0413705	-81.4911405	2.691461	127.5538895
-37.786125	9.316283	124.463402	-22.850845	13.130599	124.773422	38.621864	3.694427	123.354866	33.004604	43.197685	121.536491	35.813234	23.446056	122.4456785	-81.514924	2.815142	127.1011655
-37.240356	10.61142	124.205078	-22.794353	13.222107	124.779366	38.875664	3.70695	123.962227	33.176758	43.304276	122.227837	36.026211	23.505613	123.095032	-81.614917	2.938601	126.4637
-36.594467	11.999275	123.973572	-22.720356	13.279228	124.885284	39.12257	3.7181	124.714241	33.405067	43.374027	123.145424	36.2638185	23.5460635	123.9298325	-81.7045305	3.0123925	125.8407355
-35.981277	13.37253	123.978386	-22.423046	13.163834	124.992737	39.38718	3.672122	125.565659	33.732582	43.449886	124.275352	36.559881	23.561004	124.9205055	-81.405973	2.766664	125.0649685
-34.998482	15.480632	124.159454	-22.366159	13.244581	125.465187	40.019611	3.396345	126.759956	34.099194	43.558964	126.068832	37.0594025	23.4776545	126.414394	-81.7917205	3.0115075	124.51598
-34.370552	16.876669	124.444321	-22.306118	13.276632	125.823883	40.117844	3.381002	127.418076	34.324165	43.630726	127.175735	37.2210045	23.505864	127.2969055	-81.8332405	3.0474	124.3508605
-33.743134	18.306417	124.936035	-22.287373	13.35863	126.270996	40.172264	3.362106	127.945099	34.478188	43.684311	128.074188	37.325226	23.5232085	128.0096435	-81.899972	3.1940515	124.5323485
-33.086956	19.656565	125.539017	-22.254372	13.41201	126.734833	40.218166	3.407425	128.252151	34.591545	43.754284	128.748627	37.4048555	23.5808545	128.500389	-81.9135995	3.2431655	124.969277
-32.513885	20.97797	126.116455	-22.24931	13.505747	127.224159	40.285767	3.470354	128.402466	34.668877	43.829704	129.239029	37.477322	23.650029	128.8207475	-81.975942	3.361465	125.6275705
-31.892506	22.293898	126.690231	-22.216063	13.558313	127.607109	40.392159	3.557287	128.474457	34.736637	43.915989	129.559784	37.564398	23.736638	129.0171205	-81.996524	3.379988	126.1970975
-31.311625	23.519512	127.181496	-22.134214	13.589634	127.848183	40.473522	3.646979	128.500839	35.210972	43.895748	129.725494	37.842247	23.7713635	129.1131665	-82.110675	3.4079045	126.5831995
-30.375608	25.280813	127.537384	-22.043476	13.668365	128.061783	40.619789	3.719382	128.569916	34.953114	44.083534	130.032181	37.7864515	23.901458	129.3010485	-81.8734035	3.435272	126.8225175
-29.773113	26.433262	127.703285	-22.010395	13.713511	128.06781	40.671284	3.746608	128.603394	35.020756	44.1171	130.113083	37.84602	23.931854	129.3582385	-81.86681	3.495168	126.7773815
-29.182411	27.465168	127.747261	-22.026632	13.78839	128.048676	40.685524	3.761487	128.583878	35.063686	44.133217	130.191132	37.874605	23.947352	129.387505	-81.927869	3.629428	126.709847
-28.591007	28.478548	127.691391	-21.998451	13.83221	127.912354	40.687107	3.747927	128.552094	35.056641	44.139389	130.200394	37.871874	23.943658	129.376244	-81.868776	3.720762	126.448464
-28.068769	29.418505	127.782944	-22.021873	13.895768	127.852188	40.663654	3.745094	128.474808	35.042	44.157158	130.147644	37.852827	23.951126	129.311226	-81.896573	3.84041	126.39315
-27.511772	30.336946	127.780785	-22.099728	14.008817	127.871742	40.613335	3.75823	128.416275	35.006386	44.16214	130.059784	37.8098605	23.960185	129.2380295	-82.0093165	4.057449	126.5054545
-26.978354	31.148445	127.79422	-22.111456	14.095928	127.823433	40.551762	3.786641	128.396057	34.972607	44.186371	129.907745	37.7621845	23.986506	129.151901	-81.9850965	4.20535	126.494965
-26.154951	32.329552	127.683464	-22.198269	14.251536	127.873703	40.465542	3.876108	128.378433	34.913795	44.258957	129.650345	37.6896685	24.0675325	129.014389	-82.0862065	4.4355395	126.733017
-25.633659	33.020351	127.667603	-22.27346	14.373819	127.965317	40.411575	3.955113	128.38176	34.843319	44.321457	129.45285	37.627447	24.138285	128.917305	-82.174367	4.609353	127.013329
-25.125164	33.73806	127.68277	-22.305643	14.426084	128.022293	40.366306	4.026339	128.371658	34.787827	44.374935	129.254593	37.5770665	24.200637	128.8131255	-82.1883525	4.651531	127.2314605
-24.630766	34.353111	127.659241	-22.328283	14.475849	128.08728	40.329525	4.095199	128.345673	34.755733	44.400814	129.110641	37.542629	24.2480065	128.728157	-82.199195	4.7036915	127.446403
-24.110685	34.929588	127.710617	-22.342203	14.482491	128.143936	40.292435	4.089718	128.324158	34.749168	44.388409	129.033554	37.5208015	24.2390635	128.678856	-82.2052075	4.7259185	127.609016
-23.545214	35.508427	127.73719	-22.356703	14.482851	128.177597	40.247646	4.070968	128.26088	34.765713	44.36813	129.026917	37.5066795	24.219549	128.6438985	-82.2200855	4.746153	127.7112955
-23.120823	36.050095	127.96347	-22.38389	14.488062	128.183548	40.189545	4.032759	128.167435	34.758125	44.336311	129.077225	37.473835	24.184535	128.62233	-82.241615	4.791589	127.744766
-22.336906	36.817848	128.34906	-22.453617	14.533989	128.117828	40.030514	4.000704	127.878273	34.728901	44.329819	129.196854	37.3797075	24.1652615	128.5375635	-82.2869415	4.9027165	127.6980925
-21.869802	37.276943	128.596207	-22.558659	14.623544	128.087158	39.8787	4.018597	127.647972	34.676044	44.351372	129.291519	37.277372	24.1849845	128.4697455	-82.39469	5.0621035	127.7045705
-21.407028	37.654896	128.884109	-22.661228	14.751463	128.0849	39.705006	4.093349	127.421066	34.606682	44.41217	129.381577	37.155844	24.2527595	128.4013215	-82.4783	5.2501665	127.7684785
-20.908508	37.97892	129.170456	-22.760363	14.881198	128.137192	39.563934	4.216954	127.199997	34.536514	44.513958	129.466583	37.050224	24.365456	128.33329	-82.57095	5.39694	127.941094
-20.399195	38.252804	129.354034	-22.839458	15.048973	128.209061	39.467125	4.361385	127.04213	34.444168	44.643368	129.548294	36.9556465	24.5023765	128.295212	-82.6345625	5.5955695	128.12291
-19.880894	38.495838	129.642044	-22.931442	15.207103	128.30072	39.399506	4.567945	126.917824	34.362251	44.814064	129.603439	36.8808785	24.6910045	128.2606315	-82.7437625	5.7232015	128.3408085
-19.344885	38.656307	129.697083	-23.003717	15.40664	128.346298	39.315407	4.788762	126.83519	34.27594	45.009174	129.618088	36.7956735	24.898968	128.226639	-82.8031075	5.914312	128.465957
-18.625298	38.754318	129.689987	-23.147673	15.682702	128.323288	39.221771	5.062281	126.682022	34.147358	45.266762	129.56897	36.6845645	25.1645215	128.125496	-82.9799105	6.2008825	128.52108
-18.150806	38.754322	129.564407	-23.229471	15.843537	128.22113	39.14222	5.208648	126.601181	34.08168	45.394794	129.493469	36.61195	25.301721	128.047325	-83.070892	6.385353	128.394935
-17.694954	38.650921	129.399353	-23.305969	15.986158	128.076157	39.058216	5.28927	126.521538	34.015831	45.482769	129.391815	36.5370235	25.3860195	127.9566765	-83.1489615	6.5862965	128.1956375
-17.229853	38.432632	129.199677	-23.398859	16.087324	127.912567	38.953789	5.324359	126.400993	33.955013	45.535469	129.248642	36.454401	25.429914	127.8248175	-83.252119	6.744734	128.0003165
-16.743391	38.152657	129.006866	-23.505232	16.177708	127.754578	38.818016	5.341488	126.255692	33.881809	45.552238	129.092316	36.3499125	25.446863	127.674004	-83.3603765	6.908553	127.835152
-16.294962	37.79295	128.887238	-23.597404	16.260254	127.631592	38.353046	5.519367	126.247002	33.775322	45.547157	128.894806	36.064184	25.533262	127.570904	-83.258992	6.987246	127.69228
-15.807873	37.343018	128.700211	-23.691801	16.361103	127.5532	38.202427	5.538545	126.101723	33.696175	45.568054	128.701263	35.949301	25.5532995	127.401493	-83.332903	7.1689065	127.704907
-15.162659	36.630154	128.444107	-23.852589	16.514275	127.498642	37.985588	5.629133	125.884224	33.535141	45.642605	128.313965	35.7603645	25.635869	127.0990945	-83.4655425	7.392681	127.8981895
-14.813432	36.0653	128.285782	-23.992664	16.620493	127.525543	37.830555	5.71616	125.670471	33.398758	45.718853	127.964363	35.6146565	25.7175065	126.817417	-83.5999845	7.5234795	128.233669
-14.358917	35.410305	127.968147	-24.098131	16.688232	127.511749	37.701965	5.78564	125.452217	33.229942	45.795837	127.525856	35.4659535	25.7907385	126.4890365	-83.6622155	7.5857255	128.5344615
-13.999566	34.704121	127.677109	-24.185423	16.744141	127.47551	37.591888	5.850758	125.252235	33.051014	45.850761	126.961853	35.321451	25.8507595	126.107044	-83.692297	7.6375225	128.843976
-13.814089	34.107868	127.349869	-24.271975	16.799658	127.410149	37.502777	5.914469	125.014046	32.83638	45.907722	126.346901	35.1695785	25.9110955	125.6804735	-83.7135285	7.6882205	129.1398245
-13.363123	33.337219	126.860687	-24.353121	16.831848	127.292122	37.369755	5.972699	124.768509	32.661083	45.945377	125.623917	35.015419	25.959038	125.196213	-83.721661	7.704658	129.388031
-12.949714	32.497375	126.312675	-24.450962	16.830839	127.131721	37.20726	5.975177	124.444878	32.472786	45.915813	124.716461	34.840023	25.945495	124.5806695	-83.741947	7.716183	129.6827725
-12.336707	31.264887	125.435707	-24.563833	16.724319	126.721809	36.936291	5.875934	123.94841	32.205147	45.722191	123.39463	34.570719	25.7990625	123.67152	-83.698385	7.6495755	129.772098
-11.936398	30.437407	124.948921	-24.622591	16.612577	126.447212	36.807747	5.76088	123.664223	32.06921	45.566307	122.654045	34.4384785	25.6635935	123.159134	-83.6836605	7.5615605	129.73529
-11.423854	29.637766	124.519936	-24.612316	16.507671	126.235008	36.793533	5.619936	123.46244	32.015923	45.399757	122.137688	34.404728	25.5098465	122.800064	-83.62936	7.50549549999999	129.669952
-10.883622	28.85704	124.246933	-24.525408	16.351307	125.971077	36.833817	5.474726	123.365555	32.053993	45.250107	121.894577	34.443905	25.3624165	122.630066	-83.494721	7.3401975	129.312088
-10.335551	28.109594	124.089073	-24.419138	16.214766	125.811699	36.925133	5.353817	123.362221	32.163284	45.136158	121.847305	34.5442085	25.2449875	122.604763	-83.3824845	7.1845445	129.018635
-9.78181	27.429291	124.100807	-24.343597	16.120996	125.763443	37.035866	5.277167	123.402916	32.315697	45.086163	121.958076	34.6757815	25.181665	122.680496	-83.3629755	7.060327	128.84639
-9.277334	26.802343	124.228012	-24.263933	16.076447	125.762199	37.124176	5.243045	123.520592	32.449799	45.098038	122.188995	34.7869875	25.1705415	122.8547935	-83.3148535	6.9823525	128.6696045
-8.418671	25.962185	124.518982	-24.16254	16.135351	125.827751	37.227699	5.367785	123.737778	32.607243	45.252232	122.539047	34.917471	25.3100085	123.1384125	-83.242551	6.9606935	128.5170895
-7.81962	25.41914	124.701225	-24.158051	16.263802	125.963165	37.282993	5.49531	123.84375	32.683136	45.379658	122.855118	34.9830645	25.437484	123.349434	-83.2991665	7.09012	128.576896
-7.240111	24.88616	124.82505	-24.181166	16.367302	125.995293	37.339256	5.618585	123.960968	32.70668	45.516071	123.0924	35.022968	25.567328	123.526684	-83.3853	7.167276	128.463902
-6.690484	24.377674	124.873802	-24.197157	16.436186	125.919876	37.364822	5.745693	124.03109	32.708252	45.658138	123.277924	35.036537	25.7019155	123.654507	-83.430851	7.1704565	128.185245
-6.155828	23.837877	124.849792	-24.21487	16.433395	125.744667	37.346535	5.800095	123.928978	32.65345	45.729984	123.352753	34.9999925	25.7650395	123.6408655	-83.4297325	7.1017505	127.8484685
-5.572825	23.272964	124.682617	-24.290503	16.413313	125.536438	37.299747	5.786962	123.794128	32.570408	45.728241	123.352936	34.9350775	25.7576015	123.573532	-83.5160835	7.0690245	127.499344
-4.983931	22.690706	124.466682	-24.34779	16.334919	125.311134	37.265213	5.740664	123.658073	32.514797	45.693336	123.294678	34.890005	25.717	123.4763755	-83.585585	6.952838	127.1458925
-4.166593	21.793003	124.26268	-24.375429	16.235744	125.059143	37.274082	5.628959	123.523315	32.555176	45.583485	123.235023	34.914629	25.606222	123.379169	-83.665487	6.865266	126.739117
-3.559165	21.146381	124.163368	-24.558714	16.307127	124.949669	37.291889	5.519309	123.460411	32.577473	45.502743	123.180862	34.934681	25.511026	123.3206365	-84.052109	7.103228	126.5787015
-2.95857	20.485241	124.053703	-24.525015	16.279139	124.845589	37.311871	5.440643	123.451492	32.632214	45.424385	123.144409	34.9720425	25.432514	123.2979505	-84.0220725	7.125764	126.3932275
-2.344748	19.850048	124.038788	-24.458982	16.278131	124.793121	37.428055	5.384134	123.584244	32.747639	45.380226	123.242439	35.087847	25.38218	123.4133415	-84.005811	7.17408199999999	126.1729005
-1.665298	19.194782	124.162628	-24.331308	16.303297	124.837173	37.651646	5.375907	123.925636	32.940315	45.388611	123.538292	35.2959805	25.382259	123.731964	-83.9585965	7.224335	125.942382
-1.067898	18.51659	124.452934	-24.162477	16.315248	124.974648	37.979954	5.368715	124.540642	33.174221	45.41663	124.115875	35.5770875	25.3926725	124.3282585	-83.9020415	7.2378235	125.6210375
-0.525637	17.852413	124.94928	-23.698969	16.21278	125.106979	38.405373	5.3335	125.44397	33.471924	45.418404	125.045456	35.9386485	25.375952	125.244713	-83.3365865	7.049608	124.969245
0.297976	16.856688	126.173737	-23.229334	16.300148	125.720085	39.535656	5.13031	127.096031	34.098568	45.539463	126.804352	36.817112	25.3348865	126.9501915	-83.27578	7.2654095	124.4899785
1.114206	16.042217	126.894547	-22.880898	16.326941	126.177406	40.105282	5.068211	128.256363	34.588181	45.627422	128.101105	37.3467315	25.3478165	128.178734	-83.1085275	7.3060655	124.176078
1.559815	15.385922	127.722481	-22.563669	16.365992	126.654198	40.609634	4.949673	129.317871	35.044434	45.685753	129.333145	37.827034	25.317713	129.325508	-82.954372	7.414271	123.982888
1.908023	14.688797	128.454681	-22.319672	16.41984	127.117668	40.964844	4.849545	130.146866	35.41383	45.675674	130.351013	38.189337	25.2626095	130.2489395	-82.828681	7.5770705	123.9863965
2.153335	13.936647	128.989731	-22.125839	16.483551	127.483963	41.14164	4.760286	130.777557	35.734478	45.626312	131.136353	38.438059	25.193299	130.956955	-82.689737	7.773803	124.010971
2.315879	13.16536	129.399597	-22.003	16.57295	127.852783	41.264286	4.65133	131.163544	36.00227	45.558025	131.690323	38.633278	25.1046775	131.4269335	-82.639278	8.0412225	124.2786325
2.365094	12.378987	129.679001	-21.905313	16.672169	128.169067	41.371864	4.522545	131.381683	36.215405	45.473984	132.022018	38.7936345	24.9982645	131.7018505	-82.6042605	8.3460735	124.6362835
2.339507	11.151534	129.832367	-21.828537	16.78474	128.617203	41.38398	4.419301	131.520248	36.475533	45.377415	132.203735	38.9297565	24.898358	131.8619915	-82.5868305	8.671122	125.3724145
2.189409	10.276071	129.866272	-21.733047	16.789705	128.763489	41.440399	4.367739	131.497223	36.60667	45.305977	132.228424	39.0235345	24.836858	131.8628235	-82.4896285	8.742552	125.6641545
1.958592	9.342791	129.831604	-21.684387	16.773832	128.916077	41.503746	4.296593	131.444412	36.716011	45.208324	132.240387	39.1098785	24.7524585	131.8423995	-82.4786525	8.7952055	125.9897545
1.635576	8.362184	129.764099	-21.644806	16.724262	128.958298	41.540634	4.19563	131.395981	36.807587	45.08675	132.243652	39.1741105	24.64119	131.8198165	-82.4637225	8.807334	126.0967795
1.235833	7.364223	129.590683	-21.593359	16.624823	128.929871	41.564575	4.064457	131.337494	36.855587	44.930317	132.206223	39.210081	24.497387	131.7718585	-82.396799	8.752259	126.0878835
0.792329	6.345709	129.373749	-21.572927	16.523092	128.863235	41.64666	3.896416	131.219925	36.926472	44.763226	132.289658	39.286566	24.329821	131.7547915	-82.43242	8.71636299999999	125.9716785
0.231514	5.251285	129.124954	-21.540012	16.396669	128.74147	41.658463	3.703667	131.118347	36.971146	44.572384	132.317856	39.3148045	24.1380255	131.7181015	-82.3948285	8.6553125	125.7648385
-0.779581	3.564724	128.754196	-21.534101	16.242632	128.598114	41.599159	3.419974	131.029633	37.004108	44.253071	132.230896	39.3016335	23.8365225	131.6302645	-82.3698355	8.6487415	125.5659635
-1.507694	2.431562	128.520721	-21.509098	16.155941	128.540817	41.586857	3.271316	130.936844	37.019432	44.064167	132.078552	39.3031445	23.6677415	131.507698	-82.3213405	8.6441405	125.573936
-2.377822	1.246134	128.409241	-21.515572	16.090466	128.54715	41.614838	3.144466	130.821884	37.031944	43.914593	131.839325	39.323391	23.5295295	131.3306045	-82.354535	8.6514025	125.7636955
-3.352952	0.033331	128.437454	-21.524979	16.023827	128.625214	41.532112	3.025641	130.834503	37.052235	43.782322	131.539886	39.2921735	23.4039815	131.1871945	-82.3421315	8.6436725	126.0632335
-4.351817	-1.180629	128.577682	-21.477255	15.91218	128.700989	41.590988	2.905726	130.845673	37.070335	43.644783	131.202637	39.3306615	23.2752545	131.024155	-82.2851715	8.5491055	126.377823
-5.447502	-2.428592	128.869156	-21.448442	15.802627	128.829163	41.623894	2.753312	130.974274	37.097244	43.483181	130.857437	39.360569	23.1182465	130.9158555	-82.257453	8.4870075	126.7424705
-6.62334	-3.65412	129.240448	-21.399536	15.641535	128.920929	41.678585	2.560834	131.149261	37.462841	43.139668	130.46286	39.570713	22.850251	130.8060605	-82.369785	8.432819	127.0357975
-8.444555	-5.457045	129.813629	-21.34239	15.354676	129.020828	41.66573	2.184181	131.435837	37.13644	42.861507	130.008331	39.401085	22.522844	130.722084	-82.085865	8.186508	127.319572
-9.757578	-6.61716	130.19043	-21.332922	15.107139	129.062286	41.666653	1.948746	131.412827	37.110168	42.55064	129.514618	39.3884105	22.249693	130.4637225	-82.0542545	7.964585	127.6608495
-11.091087	-7.713996	130.460556	-21.341003	14.825264	129.096603	41.562614	1.688677	131.286179	37.068382	42.195824	128.91098	39.315498	21.9422505	130.0985795	-81.997504	7.7082775	128.0946265
-12.491872	-8.728699	130.682236	-21.351084	14.505917	129.113052	41.480976	1.374356	131.061203	36.972122	41.809383	128.23822	39.226549	21.5918695	129.6497115	-81.928717	7.4199645	128.5763925
-13.886174	-9.667189	130.86087	-21.328447	14.172059	129.139862	41.39645	1.102171	130.711884	36.898178	41.43578	127.598572	39.147314	21.2689755	129.155228	-81.804208	7.0751425	129.124496
-15.290271	-10.517087	130.934387	-21.278896	13.820767	129.138336	41.326569	0.821355	130.366806	36.843483	41.045837	127.075668	39.085026	20.933596	128.721237	-81.642818	6.707938	129.555435
-16.745882	-11.240541	130.971588	-21.191353	13.459341	129.139465	41.285526	0.547826	130.033691	36.826099	40.687729	126.688263	39.0558125	20.6177775	128.360977	-81.4385185	6.3009045	129.917953
-18.776949	-12.164867	130.85434	-21.061548	12.945466	129.122742	41.304379	0.15952	129.535797	36.825096	40.250023	126.277756	39.0647375	20.2047715	127.9067765	-81.1878335	5.6861605	130.3387075
-20.222105	-12.608587	130.779297	-20.975885	12.63943	129.1026	41.287071	-0.01552	129.20491	36.809208	40.049294	126.024719	39.0481395	20.016887	127.6148145	-80.9999095	5.261973	130.5903855
-21.559155	-12.973681	130.629257	-20.901188	12.392467	129.083649	41.242523	-0.092986	128.777344	36.778515	39.895733	125.785843	39.010519	19.9013735	127.2815935	-80.812895	4.8835605	130.8857045
-22.875196	-13.233196	130.488937	-20.84211	12.210354	129.096817	41.215118	-0.176696	128.38623	36.710583	39.788948	125.521683	38.9628505	19.806126	126.9539565	-80.6470705	4.614582	131.2396775
-24.230494	-13.26583	130.455505	-20.774485	12.08694	129.100449	41.208332	-0.19644	127.999771	36.664406	39.750366	125.217247	38.936369	19.776963	126.608509	-80.485339	4.396917	131.592389
-25.505825	-13.246681	130.504578	-20.718281	12.001361	129.111359	41.161728	-0.133821	127.572838	36.622803	39.761509	124.935028	38.8922655	19.813844	126.253933	-80.3288275	4.188878	131.968785
-26.715828	-13.137589	130.487473	-20.623747	11.934361	129.068344	41.140518	-0.063868	127.22757	36.537258	39.786427	124.645065	38.838888	19.8612795	125.9363175	-80.086382	4.0074425	132.2003705
-28.51038	-12.728744	130.565155	-20.549889	11.909475	129.056091	40.803318	0.30962	126.934052	36.422001	39.929672	124.290085	38.6126595	20.119646	125.6120685	-79.7124375	3.699304	132.5001135
-29.640394	-12.343519	130.566864	-20.534676	11.901371	129.005569	40.801128	0.41812	126.754448	36.325436	40.015858	124.128113	38.563282	20.216989	125.4412805	-79.632634	3.585753	132.5698575
-30.73978	-11.909511	130.478226	-20.5471	11.875292	128.903214	40.765949	0.550042	126.592911	36.199314	40.116619	123.987404	38.4826315	20.3333305	125.2901575	-79.5768315	3.4172535	132.5162705
-31.772848	-11.377429	130.260559	-20.59166	11.835872	128.734421	40.691261	0.646153	126.451385	36.069115	40.220295	123.882507	38.380188	20.433224	125.166946	-79.563508	3.23852	132.301896
-32.746994	-10.811747	130.006577	-20.668726	11.803765	128.582352	40.608959	0.730554	126.347076	35.943481	40.30051	123.813713	38.27622	20.515532	125.0803945	-79.613672	3.091998	132.0843095
-33.667294	-10.083954	129.734451	-20.713411	11.725702	128.333176	40.508076	0.802819	126.210854	35.799809	40.365616	123.775436	38.1539425	20.5842175	124.993145	-79.5807645	2.8671865	131.673207
-34.500774	-9.362188	129.432953	-20.837437	11.693887	128.159576	40.381359	0.849054	126.050339	35.649574	40.421478	123.720383	38.0154665	20.635266	124.885361	-79.6903405	2.752508	131.433791
-35.687016	-8.117986	128.960953	-20.992701	11.608474	127.865997	40.130573	0.933252	125.779343	35.416561	40.495827	123.687622	37.773567	20.7145395	124.7334825	-79.758969	2.5024085	130.9985115
-36.435856	-7.142188	128.592545	-21.11512	11.584563	127.747055	39.963417	0.998764	125.617561	35.264805	40.561783	123.689651	37.614111	20.7802735	124.653606	-79.844351	2.3888525	130.840504
-37.101803	-6.211026	128.381653	-21.236217	11.569944	127.658249	39.828701	1.082975	125.445732	35.127769	40.648449	123.727623	37.478235	20.865712	124.5866775	-79.950669	2.274176	130.7298205
-37.649696	-5.175791	128.206711	-21.334763	11.584583	127.611229	39.699554	1.206556	125.307655	34.977894	40.753304	123.803619	37.338724	20.97993	124.555637	-80.00825	2.189236	130.666821
-38.124664	-4.053618	128.060944	-21.402372	11.61977	127.558304	39.629139	1.343821	125.235603	34.888744	40.882202	123.902115	37.2589415	21.1130115	124.568859	-80.0636855	2.1265285	130.547749
-38.541817	-2.939245	127.882263	-21.460815	11.685802	127.545593	39.618992	1.45922	125.193512	34.843765	41.009106	124.047211	37.2313785	21.234163	124.6203615	-80.1530085	2.137441	130.4708245
-38.845711	-1.769905	127.707901	-21.474031	11.715278	127.402138	39.597462	1.552689	125.1866	34.834934	41.118622	124.19326	37.216198	21.3356555	124.68993	-80.16426	2.0949005	130.114346
-39.230091	0.054398	127.244637	-21.524508	11.801721	127.184105	39.578716	1.634576	125.134834	34.834938	41.231949	124.32206	37.206827	21.4332625	124.728447	-80.255843	2.1701795	129.639763
-39.432137	1.274923	126.998695	-21.568649	11.864542	127.025688	39.544685	1.676316	125.096153	34.843201	41.295414	124.390259	37.193943	21.485865	124.743206	-80.331241	2.243219	129.30817
-39.491268	2.500365	126.707901	-21.593267	11.928526	126.852737	39.515789	1.711384	125.081573	34.855099	41.346722	124.483696	37.185444	21.529053	124.7826345	-80.371978	2.327999	128.9228395
-39.488964	3.804085	126.459335	-21.625172	12.00445	126.721062	39.534035	1.740333	125.067413	34.860039	41.403343	124.569084	37.197037	21.571838	124.8182485	-80.447381	2.437062	128.6238755
-39.504742	5.09886	126.332077	-21.661085	12.115077	126.596115	39.496002	1.787295	125.053406	34.862164	41.473221	124.659286	37.179083	21.630258	124.856346	-80.501253	2.599896	128.335884
-39.407394	6.376801	126.10984	-21.743975	12.265452	126.533295	39.475407	1.83707	125.056229	34.869976	41.535732	124.757782	37.1726915	21.686401	124.9070055	-80.6606415	2.844503	128.1595845
-39.216297	7.672721	125.973701	-21.777092	12.382872	126.474907	39.451336	1.881957	125.053009	34.901318	41.599751	124.888435	37.176327	21.740854	124.970722	-80.730511	3.02489	127.979092
-38.854309	9.604856	125.859573	-21.759825	12.567067	126.386391	39.439224	1.889495	125.132545	35.01894	41.667686	125.215652	37.229082	21.7785905	125.1740985	-80.748732	3.3555435	127.5986835
-38.57106	10.918289	125.880768	-21.70083	12.69096	126.411926	39.482079	1.905596	125.248245	35.15337	41.706146	125.57341	37.3177245	21.805871	125.4108275	-80.7193845	3.576049	127.4130245
-38.100471	12.16235	125.815224	-21.630798	12.842589	126.517929	39.638	1.858748	125.445023	35.359676	41.735977	126.042107	37.498838	21.7973625	125.743565	-80.760434	3.8878155	127.292293
-37.665901	13.406102	125.870705	-21.476191	12.957388	126.576675	39.778049	1.867283	125.693764	35.616028	41.797348	126.586876	37.6970385	21.8323155	126.14032	-80.6494205	4.0824605	127.01303
-37.140923	14.588395	126.006363	-21.361078	13.070671	126.713814	39.878143	1.9106	125.882507	35.874401	41.855988	127.118362	37.876272	21.883294	126.5004345	-80.598428	4.258048	126.9271935
-36.634274	15.77154	126.193748	-21.277306	13.194076	126.842705	39.953827	1.892842	125.974106	36.10078	41.873245	127.547226	38.0273035	21.8830435	126.760666	-80.5819155	4.5051085	126.924744
-36.039894	16.857477	126.30056	-21.229252	13.32694	126.941872	39.992638	1.884215	125.99472	36.286839	41.866772	127.876244	38.1397385	21.8754935	126.935482	-80.5982425	4.7783865	126.948262
-35.139393	18.34063	126.419174	-21.168173	13.4743	126.948082	40.041946	1.911187	126.00325	36.459557	41.894669	128.175385	38.2507515	21.902928	127.0893175	-80.5870975	5.045672	126.8068465
-34.491379	19.215248	126.461494	-21.128428	13.545062	126.893631	40.08511	1.958359	126.011444	36.500633	41.940292	128.284149	38.2928715	21.9493255	127.1477965	-80.5497275	5.1407985	126.6394655
-33.8606	20.073328	126.482323	-21.129076	13.646659	126.881943	40.114014	2.015841	126.126671	36.498814	41.992332	128.28894	38.306414	22.0040865	127.2078055	-80.564566	5.2892315	126.5560805
-33.190388	20.816412	126.46196	-21.155422	13.712923	126.894127	40.156296	2.049394	126.286827	36.477127	42.0611	128.23082	38.3167115	22.055247	127.2588235	-80.6275555	5.370599	126.5294305
-32.496391	21.465321	126.423538	-21.16605	13.745613	126.927505	40.190086	2.07288	126.535439	36.437218	42.092716	128.140121	38.313652	22.082798	127.33778	-80.645752	5.408428	126.51723
-31.763041	22.038202	126.390587	-21.167072	13.75028	126.989746	40.267574	2.041828	126.842407	36.418285	42.10125	128.027298	38.3429295	22.071539	127.4348525	-80.6770735	5.429021	126.5446395
-31.003988	22.547338	126.377365	-21.176226	13.73064	127.131691	40.66164	1.793323	127.106224	36.420391	42.063324	127.942398	38.5410155	21.9283235	127.524311	-80.8934675	5.5329565	126.739071
-29.848475	23.196535	126.399361	-21.097908	13.59122	127.31736	40.814587	1.581823	127.815506	36.469875	41.93425	127.903458	38.642231	21.7580365	127.859482	-80.838047	5.4244035	126.775238
-29.05312	23.579798	126.470825	-21.112879	13.513702	127.575027	40.88158	1.394498	128.367538	36.509388	41.803436	127.959511	38.695484	21.598967	128.1635245	-80.921242	5.428437	126.9865295
-28.272533	23.96837	126.627495	-21.0469	13.383293	127.774117	40.955627	1.211088	129.020126	36.585403	41.680828	128.107574	38.770515	21.445958	128.56385	-80.864315	5.320628	126.984384
-27.419874	24.27129	126.710419	-21.054432	13.291931	128.101807	41.021355	1.031319	129.75058	36.686913	41.552238	128.372787	38.854134	21.2917785	129.0616835	-80.962998	5.2920835	127.1419305
-26.627354	24.608582	126.895485	-20.970339	13.167089	128.339142	41.091652	0.85405	130.502243	36.806927	41.422386	128.692581	38.9492895	21.138218	129.597412	-80.8899675	5.19596	127.080872
-25.844976	24.935133	127.031586	-20.942316	13.074869	128.609711	41.149483	0.694244	131.207092	36.947128	41.30418	129.010696	39.0483055	20.999212	130.108894	-80.9329375	5.150526	127.110528
-25.049406	25.284565	127.181122	-20.893087	12.988556	128.851791	41.218945	0.549274	131.84198	37.068726	41.196793	129.295486	39.1438355	20.8730335	130.568733	-80.9300095	5.1040785	127.134849
-23.888329	25.869646	127.385506	-20.848482	12.926076	129.169022	41.319382	0.404929	132.573471	37.215961	41.106018	129.656998	39.2676715	20.7554735	131.1152345	-80.9646355	5.0966785	127.2228095
-23.15815	26.272947	127.515343	-20.839636	12.908893	129.341095	41.360458	0.345093	132.940979	37.263874	41.080887	129.839615	39.312166	20.71299	131.390297	-80.991438	5.104796	127.291893
-22.500805	26.738817	127.673492	-20.834688	12.9075	129.4944	41.395138	0.324603	133.18718	37.322189	41.087463	129.967682	39.3586635	20.706033	131.577431	-81.0280395	5.108967	127.411369
-21.859472	27.230171	127.754524	-20.831778	12.929088	129.594116	41.3997	0.33753	133.312012	37.358261	41.110619	130.062073	39.3789805	20.7240745	131.6870425	-81.0425365	5.1341015	127.5011895
-21.233414	27.763054	127.828873	-20.843462	12.95433	129.63652	41.390453	0.349881	133.342438	37.371937	41.130775	130.101593	39.381195	20.740328	131.7220155	-81.068119	5.168332	127.5510245
-20.637127	28.333941	127.898666	-20.870214	13.001049	129.643188	41.358204	0.386149	133.273071	37.378361	41.160877	130.116348	39.3682825	20.773513	131.6947095	-81.1087105	5.228585	127.5916665
-20.030483	28.911674	127.911774	-20.891012	13.053828	129.596863	41.327824	0.426146	133.154648	37.384296	41.189617	130.129837	39.35606	20.8078815	131.6422425	-81.138084	5.2997745	127.5514835
-19.223473	29.849184	127.984581	-20.897427	13.129804	129.47374	41.278214	0.457626	132.853622	37.393391	41.225689	130.170044	39.3358025	20.8416575	131.511833	-81.1306565	5.4179505	127.435647
-18.692251	30.470526	128.015488	-20.898296	13.168295	129.362976	41.231846	0.478684	132.625061	37.405079	41.24078	130.200836	39.3184625	20.859732	131.4129485	-81.1150545	5.476858	127.3130035
-18.177431	31.120125	128.100174	-20.912363	13.223606	129.301483	41.19585	0.502118	132.41803	37.413101	41.26466	130.233353	39.3044755	20.883389	131.3256915	-81.1292015	5.563823	127.2772745
-17.680931	31.76289	128.232224	-20.939291	13.290113	129.280991	41.165588	0.545622	132.225449	37.425774	41.310089	130.290375	39.295681	20.9278555	131.257912	-81.174263	5.6523705	127.30407
-17.158609	32.397495	128.399185	-20.960861	13.349467	129.30426	41.122353	0.600644	132.056183	37.40683	41.35582	130.357178	39.2645915	20.978232	131.2066805	-81.1863135	5.720702	127.4018395
-16.711416	33.045975	128.616257	-21.003132	13.414243	129.368423	41.076912	0.649871	131.910004	37.387131	41.397938	130.444595	39.2320215	21.0239045	131.1772995	-81.2382855	5.8045815	127.5595465
-16.265621	33.664642	128.828308	-21.047691	13.449696	129.421066	41.029392	0.671484	131.788605	37.37328	41.4109	130.565048	39.201336	21.041192	131.1768265	-81.296718	5.8582	127.6653055
-15.597878	34.522015	129.139328	-21.130306	13.467024	129.482407	40.952225	0.629951	131.60907	37.336201	41.368656	130.798798	39.144213	20.9993035	131.203934	-81.404825	5.9347445	127.76088
-15.17082	35.062759	129.336594	-21.180923	13.453696	129.447037	40.861858	0.592666	131.4879	37.300552	41.328548	130.965729	39.081205	20.960607	131.2268145	-81.443051	5.946785	127.6672595
-14.737696	35.575592	129.556854	-21.252581	13.447203	129.396896	40.775803	0.559438	131.318848	37.242229	41.271976	131.10585	39.009016	20.915707	131.212349	-81.514178	5.978699	127.581443
-14.299351	36.02787	129.722427	-21.324657	13.460856	129.339417	40.665962	0.529498	131.161377	37.188019	41.233521	131.203323	38.9269905	20.8815095	131.18235	-81.5763045	6.0402025	127.496484
-13.91675	36.481026	129.884552	-21.383022	13.489088	129.289246	40.568748	0.529575	131.03746	37.145786	41.21143	131.285049	38.857267	20.8705025	131.1612545	-81.623311	6.1076735	127.4172375
-13.554454	36.889404	130.015503	-21.432034	13.530347	129.265472	40.49889	0.539132	130.923218	37.128784	41.200264	131.34285	38.813837	20.869698	131.133034	-81.677905	6.190996	127.39791
-13.181964	37.251785	130.106857	-21.474581	13.576553	129.248779	40.462971	0.549911	130.849304	37.108395	41.202194	131.369995	38.785683	20.8760525	131.1096495	-81.734845	6.2770535	127.3879085
-12.606112	37.668846	130.145645	-21.458431	13.621701	129.172211	40.404972	0.597412	130.777893	37.067245	41.218555	131.369446	38.7361085	20.9079835	131.0736695	-81.6529705	6.3354185	127.2707525
-12.234417	37.858643	130.119675	-21.478003	13.640374	129.187149	40.424141	0.606941	130.792038	37.037952	41.232849	131.355255	38.7310465	20.919895	131.0736465	-81.6870525	6.360853	127.3006515
-11.858434	37.967274	130.05722	-21.475218	13.611915	129.169739	40.463081	0.598805	130.845016	37.007202	41.224976	131.344513	38.7351415	20.9118905	131.0947645	-81.6855775	6.3119395	127.2447135
-11.491358	38.014881	129.98407	-21.477509	13.564584	129.17485	40.479046	0.565192	130.914032	36.985733	41.187202	131.313171	38.7323895	20.876197	131.1136015	-81.6874075	6.252971	127.2360985
-11.15326	37.981548	129.912415	-21.484465	13.504058	129.201813	40.49279	0.49176	130.996307	36.971523	41.131248	131.252594	38.7321565	20.811504	131.1244505	-81.7010865	6.196612	127.2791755
-10.826143	37.893543	129.839783	-21.489691	13.409842	129.267624	40.479984	0.413529	131.063873	36.952644	41.05545	131.187744	38.716314	20.7344895	131.1258085	-81.695696	6.0851945	127.4094395
-10.582957	37.782139	129.882019	-21.490005	13.305768	129.326004	40.459217	0.338192	131.069275	36.913445	40.974491	131.117844	38.686331	20.6563415	131.0935595	-81.666341	5.9551945	127.5584485
-10.307752	37.5807	130.043381	-21.58445	13.209391	129.566879	40.379089	0.280754	130.981369	36.831413	40.886436	131.004395	38.605251	20.583595	130.992882	-81.774151	5.835187	128.140876
-10.155706	37.395226	130.145767	-21.643513	13.156578	129.688461	40.305546	0.274005	130.878204	36.750786	40.847485	130.950821	38.528166	20.560745	130.9145125	-81.815192	5.752411	128.4624095
-9.990525	37.175594	130.199677	-21.710554	13.124037	129.776581	40.229565	0.302538	130.735321	36.647751	40.85043	130.919647	38.438658	20.576484	130.827484	-81.859766	5.67159	128.725678
-9.910442	36.908794	130.275192	-21.788986	13.105268	129.819672	40.135376	0.365583	130.580658	36.531105	40.880848	130.881638	38.3332405	20.6232155	130.731148	-81.9112125	5.5873205	128.908196
-9.892309	36.611389	130.369568	-21.862862	13.095863	129.773743	40.041344	0.434864	130.337006	36.744125	40.788006	130.715393	38.3927345	20.611435	130.5261995	-82.1184585	5.580291	129.0212865
-9.856143	36.30093	130.330887	-21.983463	13.110974	129.678207	39.958904	0.451558	129.929199	36.592339	40.839859	130.555878	38.2756215	20.6457085	130.2425385	-82.2425475	5.5762395	129.1138755
-9.861894	35.958324	130.186081	-22.095234	13.129722	129.478882	39.833763	0.487187	129.410507	36.391346	40.848236	130.283386	38.1125545	20.6677115	129.8469465	-82.3030225	5.5917325	129.1108175
-9.874332	35.418438	129.713409	-22.31934	13.136235	129.048355	39.484882	0.534837	128.456375	36.092205	40.883503	129.699097	37.7885435	20.70917	129.077736	-82.4272235	5.5633	129.018974
-9.9666	35.011421	129.337204	-22.392092	13.119596	128.633179	39.23056	0.545722	127.769554	35.574219	40.994335	129.284088	37.4023895	20.7700285	128.526821	-82.1865735	5.4691635	128.739537
-10.063267	34.605862	128.899567	-22.526783	13.192519	128.307312	38.987568	0.629514	127.15107	35.403923	41.027927	128.755768	37.1957455	20.8287205	127.953419	-82.2493115	5.5563175	128.661205
-10.1981	34.165253	128.48764	-22.58956	13.267562	128.005203	38.461395	0.961916	126.76902	35.277946	41.073639	128.366837	36.8696705	21.0177775	127.5679285	-82.0487905	5.5173465	128.4424775
-10.327596	33.705418	128.202667	-22.621647	13.4027	127.847443	38.416328	1.102535	126.494637	35.170074	41.152439	128.039917	36.793201	21.127487	127.267277	-82.036495	5.677913	128.427609
-10.507829	33.196671	128.040771	-22.592768	13.494582	127.764931	38.405987	1.27861	126.381073	35.102551	41.282375	127.854088	36.754269	21.2804925	127.1175805	-81.939805	5.7086715	128.4122815
-10.585045	32.646503	127.88736	-22.586811	13.610326	127.817787	38.414963	1.409619	126.425018	35.072292	41.380337	127.755234	36.7436275	21.394978	127.090126	-81.9172495	5.825674	128.545448
-10.831231	31.80011	127.841721	-22.574636	13.683229	127.978279	38.500732	1.462536	126.638885	35.054813	41.442604	127.680038	36.7777725	21.45257	127.1594615	-81.9270445	5.913888	128.7970965
-11.003582	31.222931	127.787987	-22.606806	13.694051	128.107803	38.513672	1.424775	126.755463	35.018044	41.412792	127.596649	36.765858	21.4187835	127.176056	-81.97947	5.9693185	129.03955
-11.205569	30.611176	127.696594	-22.67374	13.637007	128.154419	38.430508	1.363201	126.793167	34.934566	41.355637	127.391495	36.682537	21.359419	127.092331	-82.030017	5.914595	129.216507
-11.444338	29.983807	127.54232	-22.759624	13.545871	128.10199	38.247314	1.298123	126.667511	34.773659	41.274441	127.09539	36.5104865	21.286282	126.8814505	-82.0297345	5.80546	129.3225295
-11.700497	29.365608	127.333298	-22.894993	13.455216	128.056091	38.031685	1.20028	126.381683	34.578609	41.151955	126.660667	36.305147	21.1761175	126.521175	-82.095133	5.7343145	129.591007
-11.998471	28.737999	127.090607	-23.02948	13.405827	127.939812	37.812244	1.091846	126.004051	34.347473	41.04311	126.140366	36.0798585	21.067478	126.0722085	-82.1388185	5.744176	129.8074155
-12.434812	28.277027	126.784279	-23.152275	13.367158	127.800163	37.5961	1.035513	125.60643	34.164665	40.957024	125.633217	35.8803825	20.9962685	125.6198235	-82.1849325	5.7380475	129.9805025
-12.737918	27.424526	126.298775	-23.177629	13.362803	127.470528	37.460403	0.937234	125.235519	34.034229	40.884777	124.967453	35.747316	20.9110055	125.101486	-82.102574	5.8146005	129.83957
-12.915972	26.917379	126.03186	-23.103096	13.396792	127.21096	37.490608	0.943862	125.132095	34.073906	40.883354	124.723434	35.782257	20.913608	124.9277645	-81.988449	5.879976	129.4941555
-13.062695	26.452362	125.821289	-23.062283	13.492489	127.060211	37.597034	0.961596	125.152351	34.155716	40.898914	124.569427	35.876375	20.930255	124.860889	-82.000941	6.054723	129.259533
-13.210973	26.016415	125.667633	-23.005611	13.549498	126.907433	37.690441	0.983302	125.188133	34.227337	40.929516	124.451485	35.958889	20.956409	124.819809	-81.970111	6.142587	128.995057
-13.368032	25.616398	125.533829	-22.962704	13.599913	126.789322	37.730045	1.007274	125.202881	34.286697	40.939407	124.358276	36.008371	20.9733405	124.7805785	-81.933779	6.2264855	128.7980655
-13.513182	25.258755	125.43856	-22.900993	13.627579	126.656326	37.791649	0.977664	125.205742	34.342087	40.935619	124.267319	36.066868	20.9566415	124.7365305	-81.868854	6.2985165	128.5761215
-13.633287	24.922565	125.376068	-22.906307	13.664722	126.658592	37.80698	0.954494	125.176956	34.37513	40.919659	124.162506	36.091055	20.9370765	124.669731	-81.903669	6.3923675	128.647453
-13.813946	24.477444	125.360527	-22.865341	13.660918	126.642754	37.766563	0.9228	125.016235	34.376472	40.879669	124.010536	36.0715175	20.9012345	124.5133855	-81.8021995	6.4206015	128.7721225
-13.931611	24.230909	125.404503	-22.856989	13.670653	126.763062	37.754345	0.927509	124.950089	34.367115	40.860561	123.935493	36.06073	20.894035	124.442791	-81.774708	6.447271	129.083333
-14.057398	24.038319	125.460396	-22.775864	13.648205	126.783966	37.789864	0.945202	124.902702	34.39167	40.856422	123.905182	36.090767	20.900812	124.403942	-81.642495	6.395598	129.16399
-14.160209	23.889286	125.507629	-22.719584	13.636425	126.842644	37.82951	0.960584	124.864319	34.417931	40.859116	123.904732	36.1237205	20.90985	124.3845255	-81.5628885	6.363	129.3007625
-14.247662	23.780445	125.521973	-22.679796	13.636351	126.89959	37.894962	0.938263	124.848915	34.450729	40.845566	123.883881	36.1728455	20.8919145	124.366398	-81.5324375	6.3807875	129.432782
-14.302535	23.712534	125.492737	-22.600973	13.578045	126.814667	37.920467	0.91231	124.781586	34.491257	40.822544	123.825851	36.205862	20.867427	124.3037185	-81.407808	6.288663	129.3256155
-14.329596	23.662939	125.420448	-22.600637	13.550025	126.796471	37.922333	0.852138	124.675285	34.52087	40.763988	123.759697	36.2216015	20.808063	124.217491	-81.4228755	6.291987	129.375451
-14.320824	23.651424	125.322594	-22.585741	13.493771	126.716591	37.900467	0.72866	124.523338	34.572716	40.649883	123.643021	36.2365915	20.6892715	124.0831795	-81.4080735	6.2982705	129.3500025
-14.270216	23.689028	125.296425	-22.558367	13.469571	126.687828	37.900326	0.658137	124.448753	34.596073	40.585838	123.597847	36.2481995	20.6219875	124.0233	-81.3649335	6.3171545	129.352356
-14.207785	23.754004	125.296165	-22.53904	13.462624	126.677994	37.901615	0.630867	124.38549	34.630974	40.557201	123.598953	36.2662945	20.594034	123.9922215	-81.3443745	6.331214	129.3637665
-14.10025	23.857901	125.296463	-22.513355	13.470958	126.659119	37.911991	0.613398	124.341034	34.677002	40.540245	123.610016	36.2944965	20.5768215	123.975525	-81.3212065	6.3650945	129.342713
-13.969387	23.989296	125.271606	-22.454884	13.469026	126.566628	37.921471	0.613765	124.275696	34.722778	40.535152	123.632217	36.3221245	20.5744585	123.9539565	-81.2318925	6.3635935	129.1792995
-13.824481	24.141361	125.210358	-22.45903	13.509542	126.520538	37.922592	0.608272	124.198555	34.763927	40.531528	123.649849	36.3432595	20.5699	123.924202	-81.2613195	6.449184	129.116874
-13.646642	24.317814	125.131844	-22.437439	13.531002	126.406647	37.913658	0.585991	124.110924	34.794926	40.525074	123.631958	36.354292	20.5555325	123.871441	-81.22917	6.5064715	128.941853
-13.380253	24.598772	125.037445	-22.450708	13.59881	126.266266	37.895512	0.560643	123.940239	34.818413	40.521957	123.557091	36.3569625	20.5413	123.748665	-81.2583785	6.65632	128.783867
-13.172404	24.78978	125.005302	-22.451694	13.65256	126.24041	37.86129	0.58179	123.873566	34.83432	40.53006	123.527992	36.347805	20.555925	123.700779	-81.251193	6.749195	128.780041
-12.917149	24.984783	125.027191	-22.4426	13.687417	126.277031	37.872536	0.608953	123.88073	34.86961	40.54269	123.556831	36.371073	20.5758215	123.7187805	-81.256273	6.7990125	128.8352815
-12.646688	25.198328	125.121284	-22.406914	13.715379	126.371452	37.910236	0.635599	124.00901	34.941029	40.566792	123.656334	36.4256325	20.6011955	123.832672	-81.2394605	6.8295625	128.910232
-12.347246	25.425465	125.24955	-22.345385	13.731501	126.504181	38.012619	0.652675	124.15506	35.021992	40.596722	123.806152	36.5173055	20.6246985	123.980606	-81.2080755	6.8383035	129.027756
-12.038745	25.683212	125.379768	-22.263079	13.723658	126.589539	38.119202	0.679485	124.315628	35.087837	40.621822	123.968521	36.6035195	20.6506535	124.1420745	-81.1296775	6.7966625	129.0370035
-11.676517	25.978746	125.499344	-22.209	13.735749	126.695694	38.212379	0.701537	124.505318	35.156815	40.643467	124.140915	36.684597	20.672502	124.3231165	-81.102597	6.798996	129.0682715
-11.064693	26.491207	125.638474	-22.188177	13.753754	126.886726	38.322075	0.715346	124.750885	35.250557	40.679527	124.383507	36.786316	20.6974365	124.567196	-81.16267	6.8100715	129.206256
-10.595889	26.86261	125.686584	-22.180565	13.767778	126.952995	38.349518	0.709357	124.833679	35.277328	40.685852	124.489723	36.813423	20.6976045	124.661701	-81.174553	6.8379515	129.244289
-10.1313	27.240845	125.706604	-22.184969	13.783436	126.993896	38.352062	0.713283	124.873161	35.280464	40.705746	124.522552	36.816263	20.7095145	124.6978565	-81.186201	6.8573575	129.2899355
-9.666175	27.642185	125.762573	-22.193375	13.81193	127.008423	38.334682	0.757501	124.890518	35.295586	40.741295	124.545563	36.815134	20.749398	124.7180405	-81.201884	6.874462	129.2988055
-9.124949	28.034491	125.766098	-22.170197	13.839324	127.00248	38.390949	0.790921	124.904396	35.342033	40.791355	124.624039	36.866491	20.791138	124.7642175	-81.206885	6.88751	129.2407425
-8.591781	28.451126	125.796524	-22.138399	13.874406	127.000282	38.448521	0.832283	124.935303	35.409649	40.855347	124.761604	36.929085	20.843815	124.8484535	-81.205883	6.904997	129.1521105
-8.039065	28.905626	125.907646	-22.089989	13.92444	127.020752	38.530594	0.919579	125.070808	35.522804	40.947411	125.039711	37.026699	20.933495	125.0552595	-81.206677	6.915385	128.9862445
-7.09677	29.684526	126.364029	-21.953318	14.051351	127.186356	38.835163	1.103176	125.662804	35.846817	41.163574	125.877747	37.34099	21.133375	125.7702755	-81.247626	6.969327	128.6024365
-6.413798	30.205082	126.883575	-21.80051	14.185101	127.355087	39.154312	1.277254	126.23584	36.106205	41.345665	126.7593	37.6302585	21.3114595	126.49757	-81.2312785	7.0587425	128.212604
-5.800785	30.746416	127.618538	-21.683397	14.377128	127.629379	39.511497	1.464621	126.944939	36.372814	41.570244	127.754387	37.9421555	21.5174325	127.349663	-81.3089495	7.2368235	127.909095
-4.874773	31.120592	128.273254	-21.563602	14.572414	127.947006	40.128269	1.529228	127.586746	36.652439	41.831608	128.819626	38.390354	21.680418	128.203186	-81.517558	7.46441	127.690826
-4.303463	31.627214	129.149887	-21.458941	14.802369	128.359436	40.445839	1.736511	128.310043	37.26482	41.97823	129.76886	38.8553295	21.8573705	129.0394515	-81.7732115	7.7473675	127.6794205
-3.70913	32.090168	129.953888	-21.305588	15.024446	128.706573	40.752048	1.935955	128.952484	37.185936	42.370972	130.801254	38.968992	22.1534635	129.876869	-81.580168	7.8954285	127.536277
-3.158891	32.564526	130.752686	-21.207808	15.268512	129.146225	41.006596	2.17425	129.531754	37.421692	42.633205	131.593567	39.214144	22.4037275	130.5626605	-81.62976	8.1332965	127.7297895
-2.261537	33.152534	131.697601	-20.986324	15.568786	129.643509	41.315781	2.51838	130.221024	37.739326	43.022915	132.543762	39.5275535	22.7706475	131.382393	-81.5002015	8.3669245	127.904625
-1.693094	33.487434	132.280701	-20.892141	15.766358	129.996796	41.523018	2.717679	130.586182	38.226768	43.113491	132.994003	39.874893	22.915585	131.7900925	-81.659175	8.617131	128.2034995
-1.181658	33.72522	132.784286	-20.79883	15.920665	130.320053	41.703041	2.918086	130.905136	38.351021	43.30027	133.414597	40.027031	23.109178	132.1598665	-81.624691	8.732152	128.4802395
-0.747005	33.907066	133.195251	-20.726671	16.039013	130.558319	41.835354	3.086766	131.186661	38.516289	43.508057	133.787064	40.1758215	23.2974115	132.4868625	-81.6291635	8.7806145	128.6297755
-0.395231	34.01712	133.488785	-20.682421	16.147408	130.727844	41.928978	3.227599	131.38533	38.580677	43.670979	134.082825	40.2548275	23.449289	132.7340775	-81.6196695	8.845527	128.7216105
-0.095351	34.067814	133.703293	-20.701347	16.234285	130.844742	42.008366	3.333471	131.547745	38.569927	43.799419	134.288712	40.2891465	23.566445	132.9182285	-81.6918405	8.902125	128.7712555
0.162381	34.056152	133.850845	-20.70437	16.322958	130.87941	42.029469	3.432088	131.681244	38.598698	43.924377	134.423187	40.3140835	23.6782325	133.0522155	-81.7228235	8.9676835	128.7066045
0.479651	33.901676	133.897141	-20.750484	16.484461	130.878616	42.028042	3.601829	131.769989	38.549969	44.081493	134.553543	40.2890055	23.841661	133.161766	-81.7899735	9.127261	128.595466
0.651081	33.669006	133.856384	-20.773251	16.582659	130.856934	42.012272	3.717607	131.783951	38.53252	44.206226	134.553223	40.272396	23.9619165	133.168587	-81.818898	9.2034015	128.545281
0.790845	33.316566	133.816513	-20.810511	16.67565	130.831009	41.992393	3.846448	131.729645	38.498398	44.316021	134.544754	40.2453955	24.0812345	133.1371995	-81.8664175	9.2700655	128.5248185
0.910875	32.905663	133.678406	-20.836493	16.745831	130.814957	41.959305	3.957205	131.660431	38.440563	44.397839	134.509171	40.199934	24.177522	133.084801	-81.87292	9.31414	128.545113
1.053692	32.357136	133.57341	-20.855898	16.791088	130.825211	41.887581	4.069105	131.658203	38.409012	44.493908	134.472504	40.1482965	24.2815065	133.0653535	-81.8600925	9.3006695	128.5850685
1.085321	31.680923	133.549011	-20.855246	16.832928	130.833786	41.946499	4.161875	131.579498	38.382713	44.564335	134.483948	40.164606	24.363105	133.031723	-81.875098	9.302751	128.635849
1.17692	30.981096	133.467514	-20.850349	16.85951	130.822678	41.964573	4.218087	131.596237	38.377445	44.606651	134.523132	40.171009	24.412369	133.0596845	-81.871707	9.306651	128.5856715
1.232154	29.781639	133.300491	-20.848658	16.926443	130.75238	41.960247	4.270359	131.615814	38.371735	44.637138	134.547241	40.165991	24.4537485	133.0815275	-81.863307	9.3991375	128.4232325
1.253614	28.855824	133.061035	-20.878988	16.997995	130.669159	41.909332	4.315496	131.571014	38.33651	44.656059	134.480835	40.122921	24.4857775	133.0259245	-81.880897	9.5102125	128.3123935
1.263132	27.824625	132.809769	-20.959175	17.09219	130.614899	41.820282	4.399462	131.432388	38.264542	44.720005	134.317566	40.042412	24.5597335	132.874977	-81.960762	9.6246465	128.354821
1.247231	26.766014	132.496109	-21.027037	17.203436	130.558823	41.711468	4.518856	131.208847	38.19595	44.792603	134.055588	39.953709	24.6557295	132.6322175	-82.007783	9.7511425	128.4854285
1.203293	25.6201	132.124008	-21.083977	17.323675	130.500275	41.600506	4.632374	130.963257	38.101913	44.870968	133.73941	39.8512095	24.751671	132.3513335	-82.0191635	9.895679	128.6492165
1.196592	24.396105	131.660919	-21.14533	17.466011	130.437363	41.494274	4.743067	130.728149	37.972847	44.911911	133.312347	39.7335605	24.827489	132.020248	-82.0242205	10.104533	128.854478
1.141002	23.044144	131.299774	-21.191618	17.597801	130.357819	41.422745	4.83577	130.532288	37.90176	44.984051	132.879288	39.6622525	24.9099105	131.705788	-82.0454885	10.2856915	129.00985
1.057642	20.925146	130.639099	-21.192875	17.799719	130.119446	41.409225	4.916899	130.273682	37.531204	45.206772	132.259125	39.4702145	25.0618355	131.2664035	-81.8559645	10.5376025	128.9724885
1.015655	19.43923	130.231018	-21.213825	17.969725	129.908615	41.428722	4.935678	130.17186	37.537842	45.218067	131.77034	39.483282	25.0768725	130.9711	-81.910932	10.8625775	128.84613
0.988338	17.953001	129.793488	-21.145531	18.086109	129.596573	41.469898	4.963189	130.134796	37.585819	45.219566	131.320053	39.5278585	25.0913775	130.7274245	-81.8189205	11.0808405	128.4657215
0.994046	16.380602	129.363632	-21.030367	18.182121	129.253983	41.538891	4.958986	130.111786	37.686779	45.188122	130.918915	39.612835	25.073554	130.5153505	-81.673569	11.290688	127.9926155
0.951638	14.744618	129.095322	-20.878456	18.21854	128.918152	41.660103	4.82612	130.142563	37.810375	45.097946	130.601974	39.735239	24.962033	130.3722685	-81.492151	11.475047	127.4640355
0.926824	13.132152	128.856476	-20.717916	18.156561	128.655746	41.754631	4.661638	130.216263	37.960178	44.927551	130.306274	39.8574045	24.7945945	130.2612685	-81.2932365	11.5185275	127.0502235
0.917242	11.475324	128.673523	-20.554506	18.030247	128.505951	41.821491	4.4898	130.248276	38.144978	44.720825	130.105133	39.9832345	24.6053125	130.1767045	-81.0922465	11.4551815	126.8351975
0.744821	8.987764	128.589493	-20.345596	17.790342	128.458725	41.923626	4.204149	130.23085	38.347561	44.387829	129.937729	40.1355935	24.295989	130.0842895	-80.8267855	11.284695	126.8331605
0.652165	7.325819	128.570084	-20.213959	17.668625	128.483475	41.98214	4.074416	130.251587	38.474701	44.225597	129.828201	40.2284205	24.1500065	130.039894	-80.6563385	11.1872435	126.927056
0.524115	5.686034	128.628464	-20.089167	17.571232	128.547806	42.02895	4.026423	130.287643	38.58247	44.119484	129.727859	40.30571	24.0729535	130.007751	-80.484044	11.0695105	127.087861
0.394538	4.144789	128.694946	-19.993097	17.502031	128.636856	42.1054	3.963144	130.350372	38.645287	44.020309	129.635834	40.3753435	23.9917265	129.993103	-80.3615375	11.0123355	127.280609
0.270153	2.535706	128.815811	-19.889324	17.410706	128.75209	42.2034	3.913057	130.419464	38.689686	43.937973	129.533859	40.446543	23.925515	129.9766615	-80.225191	10.895897	127.5275185
0.086129	0.927735	129.072983	-19.776865	17.301767	128.883942	42.269958	3.847556	130.515671	38.743557	43.847927	129.407379	40.5067575	23.8477415	129.961525	-80.0604875	10.7557925	127.806359
-0.017873	-0.603959	129.239471	-19.66527	17.175026	129.018417	42.330761	3.749213	130.650711	38.825138	43.706047	129.267273	40.5779495	23.72763	129.958992	-79.9084895	10.622422	128.077842
-0.189242	-2.962741	129.569366	-19.447029	16.911587	129.157394	42.401649	3.52056	130.854172	38.961517	43.427422	129.0681	40.681583	23.473991	129.961136	-79.575641	10.349183	128.353652
-0.367515	-4.46795	129.828613	-19.28381	16.716597	129.279785	42.463364	3.370073	131.087051	39.071079	43.212311	128.983887	40.7672215	23.291192	130.035469	-79.3348415	10.142002	128.524101
-0.482399	-5.890332	130.092682	-19.130066	16.552036	129.415497	42.524494	3.264737	131.36676	39.221634	43.003654	128.982224	40.873064	23.1341955	130.174492	-79.133196	9.96987650000001	128.656502
-0.540923	-7.31626	130.321091	-18.891682	16.363573	129.456314	42.647194	3.141667	131.809448	39.409748	42.827232	128.969971	41.028471	22.9844495	130.3897095	-78.811835	9.7426965	128.5229185
-0.741501	-8.712025	130.80542	-18.719929	16.214369	129.542786	42.711552	3.015042	132.224792	39.616581	42.66011	128.998016	41.1640665	22.837576	130.611404	-78.6039245	9.591162	128.474168
-0.873672	-9.96168	131.153763	-18.605484	16.078585	129.64975	42.751755	2.854673	132.635757	39.728436	42.447403	128.939728	41.2400955	22.651038	130.7877425	-78.4510635	9.506132	128.5117575
-1.058393	-11.223557	131.620438	-18.533594	15.967351	129.778381	42.749664	2.715089	132.967514	39.837749	42.275452	128.881332	41.2937065	22.4952705	130.924423	-78.3608945	9.4394315	128.632339
-1.297452	-12.950295	132.254654	-18.472948	15.815451	129.934875	42.785069	2.46654	133.447098	39.953709	42.018433	128.894211	41.369389	22.2424865	131.1706545	-78.315285	9.3884155	128.6990955
-1.480123	-14.006149	132.534943	-18.434378	15.680297	129.978622	42.809086	2.303191	133.708206	40.030182	41.867046	128.910233	41.419634	22.0851185	131.3092195	-78.28839	9.2754755	128.6480245
-1.639299	-14.959147	132.644409	-18.457243	15.540568	129.985489	42.789574	2.117023	133.817749	40.07539	41.699039	128.943817	41.432482	21.908031	131.380783	-78.346968	9.173105	128.590195
-1.844206	-15.921968	132.618225	-18.477789	15.377006	129.909439	42.736542	1.946688	133.763275	40.069008	41.536213	128.936691	41.402775	21.7414505	131.349983	-78.358353	9.0125615	128.468895
-1.995811	-16.762915	132.330963	-18.520672	15.242227	129.798843	42.67944	1.804505	133.630173	40.066563	41.420048	128.884979	41.3730015	21.6122765	131.257576	-78.4143455	8.8721775	128.34011
-2.162431	-17.584293	132.113754	-18.54031	15.150327	129.669571	42.6506	1.68391	133.442581	40.058617	41.335045	128.877441	41.3546085	21.5094775	131.160011	-78.4352285	8.7911765	128.179131
-2.377319	-18.266266	131.938065	-18.534765	15.110729	129.568512	42.649307	1.630546	133.291168	40.055794	41.293732	128.888153	41.3525505	21.462139	131.0896605	-78.4220805	8.759319	128.0473635
-2.605049	-19.091578	131.685211	-18.524179	15.119645	129.47464	42.680866	1.611718	133.119019	40.080975	41.290207	128.902496	41.3809205	21.4509625	131.0107575	-78.4292785	8.7883275	127.9385225
-2.730113	-19.524405	131.63739	-18.496885	15.13279	129.432663	42.71759	1.607675	133.067551	40.082668	41.288635	128.88887	41.400129	21.448155	130.9782105	-78.393899	8.817425	127.8871155
-2.879578	-19.923876	131.680374	-18.481041	15.135011	129.399796	42.738831	1.619258	133.065079	40.076923	41.291451	128.861298	41.407877	21.4553545	130.9631885	-78.369959	8.8146675	127.8364035
-3.059063	-20.295856	131.802612	-18.471945	15.130494	129.371994	42.771584	1.618276	133.149734	40.039097	41.280308	128.826035	41.4053405	21.449292	130.9878845	-78.3492305	8.811696	127.7561035
-3.251086	-20.58695	132.027695	-18.462931	15.118903	129.374283	42.783115	1.650808	133.275345	40.021694	41.287029	128.821564	41.4024045	21.4689185	131.0484545	-78.3282665	8.7688875	127.7001115
-3.436543	-20.858234	132.257217	-18.455832	15.088998	129.414719	42.800579	1.65641	133.498169	40.014866	41.285267	128.828995	41.4077225	21.4708385	131.163582	-78.3193865	8.7071575	127.665856
-3.642603	-21.036877	132.572479	-18.445745	15.057555	129.527908	42.843796	1.65035	133.721466	40.026024	41.288048	128.872955	41.43491	21.469199	131.2972105	-78.3264	8.645911	127.7586055
-4.005891	-21.276489	133.016663	-18.427593	14.995519	129.687027	42.889099	1.621498	133.979507	40.038307	41.274147	128.922455	41.463703	21.4478225	131.450981	-78.318889	8.5432155	127.923073
-4.217917	-21.351696	133.139877	-18.421158	14.96027	129.755371	42.904377	1.629821	134.027252	40.047276	41.281929	128.927536	41.4758265	21.455875	131.477394	-78.3181425	8.464665	128.033348
-4.433807	-21.390417	133.072357	-18.421682	14.931743	129.756989	42.896675	1.655509	133.94075	40.029114	41.301144	128.932114	41.4628945	21.4783265	131.436432	-78.3062585	8.3851595	128.077546
-4.640682	-21.343594	132.818863	-18.437265	14.933853	129.702499	42.897137	1.693401	133.801346	40.00032	41.358948	128.917053	41.4487285	21.5261745	131.3591995	-78.3232585	8.3415315	128.0457985
-4.837011	-21.203678	132.466019	-18.439434	14.960337	129.621933	42.885582	1.778762	133.618469	39.998409	41.465523	128.931824	41.4419955	21.6221425	131.2751465	-78.3208635	8.2985315	127.9687195
-4.993279	-20.997227	132.084534	-18.454233	15.009069	129.55748	42.868851	1.849731	133.443878	39.996033	41.570969	128.986145	41.432442	21.71035	131.2150115	-78.340908	8.307788	127.8999485
-5.216491	-20.702391	131.697067	-18.466806	15.05901	129.48053	42.834969	1.933267	133.272598	39.990761	41.669102	129.040283	41.412865	21.8011845	131.1564405	-78.346477	8.3168355	127.8046195
-5.416514	-20.067108	131.171875	-18.480471	15.140854	129.371536	42.770741	2.061658	133.042877	39.981831	41.804157	129.115753	41.376286	21.9329075	131.079315	-78.337228	8.3488005	127.663757
-5.833885	-19.736385	130.944412	-18.480705	15.222873	129.302811	42.772667	2.149799	132.973648	39.97831	41.898182	129.166092	41.3754885	22.0239905	131.06987	-78.3368985	8.4217555	127.535752
-6.332527	-19.341349	130.75853	-18.465265	15.283285	129.23735	42.8218	2.234118	132.943069	39.999683	42.002857	129.220612	41.4107415	22.1184875	131.0818405	-78.3412715	8.4480825	127.3928595
-6.73329	-18.831873	130.58551	-18.426025	15.33512	129.155533	42.887833	2.308598	132.92511	40.018303	42.098713	129.27919	41.453068	22.2036555	131.10215	-78.305118	8.4665845	127.208916
-7.139589	-18.272873	130.420166	-18.382055	15.361547	129.075806	42.942238	2.365665	132.890717	40.057133	42.1651	129.31958	41.4996855	22.2653825	131.1051485	-78.2637955	8.4577115	127.0464635
-7.56102	-17.71253	130.178528	-18.345896	15.364265	128.998093	42.991772	2.371309	132.807236	40.094006	42.206203	129.386993	41.542889	22.288756	131.0971145	-78.234681	8.439774	126.8990715
-7.970451	-17.137476	129.896255	-18.321308	15.372581	128.932007	43.002872	2.362244	132.701263	40.118843	42.209549	129.455353	41.5608575	22.2858965	131.078308	-78.2034735	8.4592655	126.785706
-8.697327	-16.229496	129.463196	-18.273691	15.384914	128.85463	43.017273	2.353393	132.53334	40.193974	42.227818	129.565247	41.6056235	22.2906055	131.0492935	-78.1530055	8.4792225	126.6599665
-9.243645	-15.575613	129.157944	-18.24692	15.416031	128.808517	43.040169	2.363798	132.431839	40.227066	42.248928	129.65004	41.6336175	22.306363	131.0409395	-78.1274575	8.525699	126.5760945
-9.773755	-14.857522	128.849945	-18.225586	15.45212	128.749847	43.055943	2.371166	132.2966	40.27	42.26833	129.694748	41.6629715	22.319748	130.995674	-78.1141435	8.584492	126.50402
-10.337584	-14.164623	128.531021	-18.225706	15.477578	128.669449	43.03429	2.361851	132.107773	40.642212	42.128937	129.642944	41.838251	22.245394	130.8753585	-78.289663	8.709762	126.4635395
-10.90477	-13.506354	128.240707	-18.250868	15.498273	128.591599	42.98476	2.318123	131.888412	40.304379	42.217197	129.68959	41.6445695	22.26766	130.789001	-78.1463055	8.728886	126.394197
-11.501678	-12.832043	127.936623	-18.252386	15.480275	128.467407	42.955887	2.278022	131.66214	40.314156	42.175694	129.624054	41.6350215	22.226858	130.643097	-78.1397935	8.733692	126.291717
-12.14502	-12.165542	127.648758	-18.262409	15.458693	128.352097	42.934059	2.246219	131.38147	40.312187	42.112045	129.523499	41.623123	22.179132	130.4524845	-78.147941	8.738254	126.2517095
-13.118783	-11.105631	127.393188	-18.263245	15.41138	128.158539	42.926872	2.20243	130.919891	40.255665	42.005341	129.210907	41.5912685	22.1038855	130.065399	-78.1177585	8.7188745	126.251679
-13.745269	-10.455272	127.223633	-18.223862	15.3934	128.003326	42.933083	2.224999	130.651794	40.249462	41.973831	128.982559	41.5912725	22.099415	129.8171765	-78.0389965	8.687385	126.1894755
-14.382935	-9.819914	127.105141	-18.134378	15.373879	127.830673	43.007786	2.226093	130.473007	40.280552	41.943569	128.801102	41.644169	22.084831	129.6370545	-77.912925	8.662927	126.0242915
-15.067183	-9.15668	126.965523	-18.048887	15.375416	127.676025	43.113632	2.202589	130.343201	40.340496	41.898037	128.669876	41.727064	22.050313	129.5065385	-77.824838	8.700519	125.8455115
-15.714587	-8.459968	126.82415	-17.945551	15.33609	127.528343	43.202888	2.126222	130.259262	40.430988	41.815784	128.612579	41.816938	21.971003	129.4359205	-77.70804	8.701177	125.6207655
-16.418629	-7.836329	126.603905	-17.865385	15.286938	127.35672	43.304489	1.993	130.222397	40.567654	41.689457	128.618866	41.9360715	21.8412285	129.4206315	-77.6668415	8.7326475	125.2928085
-17.106529	-7.196	126.287498	-17.770607	15.214783	127.130142	43.393345	1.830352	130.176025	40.699726	41.552715	128.679153	42.0465355	21.6915335	129.427589	-77.5877495	8.7380325	124.832695
-18.170097	-6.219069	125.568878	-17.679083	15.129535	126.6744	43.469337	1.674205	129.99794	40.845547	41.409767	128.759521	42.157442	21.541986	129.3787305	-77.515608	8.717084	123.9700695
-18.909182	-5.523887	125.111839	-17.63154	15.109428	126.324532	43.491825	1.658332	129.81221	40.888821	41.402481	128.785065	42.190323	21.5304065	129.2986375	-77.453403	8.6884495	123.3504265
-19.650425	-4.881795	124.516235	-17.590675	15.116029	125.969734	43.536274	1.674258	129.625366	40.942978	41.426365	128.825638	42.239626	21.5503115	129.225502	-77.420976	8.6817465	122.713966
-20.596807	-4.066836	124.048706	-17.518614	15.148577	125.626625	43.579525	1.706964	129.445343	41.001324	41.465275	128.908157	42.2904245	21.5861195	129.17675	-77.3276525	8.7110345	122.0765
-21.443409	-3.427122	123.517181	-17.664291	15.323853	125.367668	43.62392	1.773306	129.250671	41.081608	41.510765	128.955338	42.352764	21.6420355	129.1030045	-77.681346	9.0056705	121.6323315
-22.247454	-2.757884	122.999786	-17.595009	15.397006	125.058159	43.66288	1.832901	128.999847	41.152359	41.559021	128.972549	42.4076195	21.695961	128.986198	-77.5976375	9.098051	121.13012
-23.126329	-2.164855	122.51474	-17.544382	15.483006	124.727844	43.669777	1.943019	128.618042	41.193016	41.600601	128.876404	42.4313965	21.77181	128.747223	-77.5201605	9.194202	120.708465
-24.463636	-1.291299	121.691223	-17.489151	15.634422	124.174416	43.664314	2.137969	127.843269	41.261658	41.729572	128.516083	42.462986	21.9337705	128.179676	-77.441288	9.3350735	120.169156
-25.452328	-0.745129	121.151688	-17.436409	15.733212	123.743752	43.674248	2.30983	127.014122	41.27142	41.801231	128.119522	42.472834	22.0555305	127.566822	-77.345652	9.4108935	119.920682
-26.438757	-0.25505	120.609535	-17.370411	15.834023	123.277855	43.31366	2.648126	126.247597	41.22427	41.907852	127.561317	42.268965	22.277989	126.904457	-77.009787	9.390057	119.651253
-27.385798	0.16239	120.096924	-17.306875	15.934661	122.78688	43.254406	2.834745	125.266838	41.172787	42.083542	126.928749	42.2135965	22.4591435	126.0977935	-76.8273465	9.4101785	119.4759665
-28.376907	0.569249	119.699776	-17.239811	16.056606	122.369362	43.187405	3.018167	124.385689	41.131271	42.30534	126.144348	42.159338	22.6617535	125.2650185	-76.63896	9.4514585	119.4737055
-29.462004	0.905513	119.549919	-17.127028	16.19591	122.059631	43.117558	3.263325	123.567535	41.10796	42.494881	125.457588	42.112759	22.879103	124.5125615	-76.366815	9.512717	119.6067005
-30.488533	1.194993	119.637276	-16.986826	16.384434	121.889938	43.122662	3.459177	123.074188	41.052086	42.650055	124.731026	42.087374	23.054616	123.902607	-76.061026	9.714252	119.877269
-31.984762	1.540246	120.320404	-16.762596	16.675993	121.964355	43.225269	3.782172	122.725998	41.06583	42.857059	123.754143	42.1455495	23.3196155	123.2400705	-75.6707415	10.0323705	120.6886395
-33.032215	1.745998	121.04982	-16.582548	16.809425	122.208427	43.368347	3.872017	122.801292	41.093742	42.932232	123.150742	42.2310445	23.4021245	122.976017	-75.3961405	10.2167255	121.440837
-34.017796	1.940186	121.917747	-16.381802	16.833744	122.58136	43.493328	3.865809	123.021744	41.167732	42.89666	122.701393	42.33053	23.3812345	122.8615685	-75.094134	10.2862535	122.3011515
-34.930687	2.095494	122.780396	-16.195452	16.752045	123.034325	43.61459	3.765178	123.343681	41.277687	42.736824	122.451721	42.4461385	23.251001	122.897701	-74.8370425	10.253089	123.170949
-35.682293	2.189465	123.47094	-16.035223	16.589928	123.523796	43.770031	3.540436	123.903809	41.418083	42.527725	122.395874	42.594057	23.0340805	123.1498415	-74.664503	10.1457755	123.8977505
-36.558987	2.370323	124.022423	-15.89575	16.397087	124.019646	43.899788	3.384659	124.570999	41.55822	42.358932	122.56855	42.729004	22.8717955	123.5697745	-74.520504	9.9223785	124.4695175
-37.474228	2.670687	124.56636	-15.815382	16.258215	124.491653	44.015575	3.320813	125.272095	41.687183	42.285645	122.902176	42.851379	22.803229	124.0871355	-74.482143	9.713201	124.8961705
-38.737896	3.178449	125.084877	-15.789697	16.191181	125.072769	44.182693	3.333674	126.275505	41.79213	42.334957	123.437035	42.9874115	22.8343155	124.85627	-74.5668055	9.5480465	125.289268
-39.605217	3.657555	125.304375	-15.817184	16.194742	125.34182	44.223782	3.400591	126.77636	41.810131	42.419918	123.6828	43.0169565	22.9102545	125.22958	-74.6513245	9.4792295	125.45406
-40.398987	4.130262	125.336227	-15.901918	16.213646	125.492439	44.519218	3.241279	126.91803	41.77459	42.472343	123.799171	43.146904	22.856811	125.3586005	-74.95074	9.570481	125.6262775
-41.270443	4.720621	125.496315	-15.991588	16.212168	125.549232	44.458714	3.255469	127.056679	41.696537	42.533226	123.729111	43.0776255	22.8943475	125.392895	-75.0608015	9.5299885	125.705569
-42.05117	5.307021	125.532127	-16.119383	16.22398	125.541878	44.359962	3.332052	126.979172	41.558254	42.619774	123.52713	42.959108	22.975913	125.253151	-75.197874	9.472047	125.830605
-42.795551	5.974297	125.530243	-16.25445	16.226194	125.478241	44.292744	3.428025	126.844772	41.364914	42.725163	123.241486	42.828829	23.076594	125.043129	-75.337729	9.375794	125.913353
-43.506954	6.6639	125.470268	-16.378019	16.263653	125.4235	44.175293	3.596006	126.754845	41.162434	42.832325	122.925774	42.6688635	23.2141655	124.8403095	-75.4249015	9.3131405	126.0066905
-44.565624	7.997269	125.639091	-16.524193	16.31295	125.413956	43.71265	3.938828	126.817932	40.903885	42.931236	122.569977	42.3082675	23.435032	124.6939545	-75.3566535	9.190868	126.1339575
-45.182911	8.925144	125.732208	-16.58075	16.317129	125.47039	43.960289	3.772482	126.68959	40.795731	42.904575	122.442589	42.37801	23.3385285	124.5660895	-75.53951	9.2957295	126.3746905
-45.761482	9.982391	125.816658	-16.621183	16.289913	125.587097	43.904739	3.73595	126.764587	40.74794	42.85606	122.3909	42.3263395	23.296005	124.5777435	-75.5687055	9.283821	126.5964505
-46.285336	11.090918	125.843369	-16.64596	16.244293	125.72361	43.887722	3.663465	126.837387	40.718658	42.794834	122.407661	42.30319	23.2291495	124.622524	-75.59511	9.2594365	126.824696
-46.768173	12.253776	125.926529	-16.447718	16.031782	125.807693	43.827908	3.578067	126.883759	40.714127	42.728825	122.476768	42.2710175	23.153446	124.6802635	-75.1664535	8.910118	126.9351225
-47.20414	13.493365	125.983597	-16.44203	15.958116	125.888405	43.771156	3.505776	126.93541	40.73468	42.677261	122.549019	42.252918	23.0915185	124.7422145	-75.136978	8.8247135	127.0345955
-47.555687	14.842534	125.937904	-16.482941	15.931127	126.001511	43.721287	3.452058	126.921951	40.747074	42.640938	122.660789	42.2341805	23.046498	124.79137	-75.2000625	8.815756	127.211652
-48.036488	16.919352	126.032326	-16.606096	15.925399	126.135361	43.620853	3.400985	126.794853	40.722172	42.617165	122.766113	42.1715125	23.009075	124.780483	-75.3837045	8.841723	127.490239
-48.287014	18.407854	125.952316	-16.64744	15.898819	126.105324	43.181305	3.562817	126.777946	40.689869	42.626514	122.853233	41.935587	23.0946655	124.8155895	-75.230467	8.7029725	127.3950585
-48.512417	19.960678	125.888077	-16.730759	15.890415	126.138237	43.0769	3.532588	126.609192	40.67329	42.633575	123.033562	41.875095	23.0830815	124.821377	-75.336613	8.6977485	127.455097
-48.688236	21.566864	125.845543	-16.800293	15.870375	126.133812	43.009064	3.459715	126.471664	40.677105	42.641224	123.342773	41.8430845	23.0504695	124.9072185	-75.4436705	8.6902805	127.3604055
-48.734787	23.205936	125.793282	-16.861565	15.871717	126.11599	42.924999	3.379624	126.286377	40.663151	42.634827	123.767784	41.794075	23.0072255	125.0270805	-75.517205	8.7362085	127.2048995
-48.84391	24.923635	126.071762	-16.986176	15.920675	126.201881	42.807503	3.324941	126.133575	40.647717	42.643185	124.2071	41.72761	22.984063	125.1703375	-75.699962	8.857287	127.2334245
-48.852245	26.588711	126.301178	-17.103605	15.971252	126.298584	42.684479	3.295472	125.987648	40.634529	42.66851	124.719276	41.659504	22.981991	125.353462	-75.866714	8.960513	127.243706
-48.721992	29.119301	126.957832	-17.299116	16.050066	126.515106	42.500774	3.28552	125.727165	40.585754	42.705971	125.585976	41.543264	22.9957455	125.6565705	-76.141496	9.1043865	127.3736415
-48.566982	30.72628	127.457794	-17.440748	16.112099	126.696228	42.355831	3.34576	125.510254	40.51461	42.752369	126.129326	41.4352205	23.0490645	125.81979	-76.3167165	9.1751335	127.572666
-48.321861	32.345112	128.017731	-17.530275	16.158381	126.788857	42.227898	3.428893	125.277496	40.42844	42.819447	126.637207	41.328169	23.12417	125.9573515	-76.388719	9.192592	127.6203625
-48.097431	33.87817	128.686752	-17.651665	16.223427	126.9599	42.15646	3.546498	125.079857	40.33242	42.895187	127.096237	41.24444	23.2208425	126.088047	-76.54777	9.2260115	127.831753
-47.728924	35.285305	129.172012	-17.728071	16.272955	127.024857	42.117714	3.634613	124.946846	40.280281	42.963131	127.528976	41.1989975	23.298872	126.237911	-76.6551395	9.247038	127.811803
-47.373676	36.63586	129.51976	-17.788919	16.297626	127.048668	42.091812	3.710815	124.923622	40.226196	43.034378	127.872894	41.159004	23.3725965	126.398258	-76.736842	9.2226555	127.699078
-47.027138	37.954773	129.697556	-17.86767	16.309143	127.044464	42.058125	3.778001	124.843788	40.173237	43.091148	128.189346	41.115681	23.4345745	126.516567	-76.851021	9.1837115	127.572361
-46.274841	39.520077	130.346191	-18.033628	16.293659	126.993164	41.895138	3.810704	124.675301	40.018974	43.101231	128.483551	40.957056	23.4559675	126.579426	-77.024312	9.1313505	127.406902
-45.82354	40.388527	130.756424	-18.122459	16.290123	126.993324	41.773586	3.888745	124.497345	40.244358	43.014671	128.508575	41.008972	23.451708	126.50296	-77.25389	9.128538	127.483688
-45.187088	41.423576	131.004196	-18.209827	16.327835	127.098534	41.68774	3.94361	124.362442	40.153641	43.055252	128.619675	40.9206905	23.499431	126.4910585	-77.3403445	9.156239	127.7060095
-44.550751	42.100258	131.530075	-18.253696	16.347963	127.284286	41.664238	4.022189	124.334869	40.085545	43.131275	128.747528	40.8748915	23.576732	126.5411985	-77.3822835	9.119194	128.0273735
-43.85585	42.690788	132.008911	-18.264595	16.396984	127.556671	41.668423	4.152139	124.4189	40.051472	43.243622	128.903961	40.8599475	23.6978805	126.6614305	-77.3891375	9.0960875	128.4519115
-43.098354	43.12788	132.423355	-18.286617	16.453827	127.812408	41.722065	4.231896	124.561813	40.034412	43.347546	129.077393	40.8782385	23.789721	126.819603	-77.4514725	9.117933	128.805213
-42.259102	43.543072	132.517349	-18.267046	16.545654	127.982841	41.77599	4.299913	124.757233	40.018921	43.451298	129.166336	40.8974555	23.8756055	126.9617845	-77.4315475	9.2157025	129.0038975
-41.029694	43.896927	132.355713	-18.24939	16.568119	128.087494	41.823978	4.362438	125.09053	40.053013	43.562771	129.205292	40.9384955	23.9626045	127.147911	-77.4372755	9.1736335	129.027077
-40.178684	43.911911	132.15097	-18.227833	16.548229	128.101517	41.915257	4.340508	125.34919	40.049034	43.601051	129.210281	40.9821455	23.9707795	127.2797355	-77.4378115	9.1256785	128.9232985
-39.293667	43.83004	131.878342	-18.222324	16.507652	128.134079	42.025249	4.319209	125.600197	39.696087	43.761429	129.329758	40.860668	24.040319	127.4649775	-77.305316	8.974985	128.8031805
-38.305019	43.621166	131.695755	-18.238882	16.431677	128.230362	42.103241	4.307598	125.876938	39.673378	43.794777	129.318771	40.8883095	24.0511875	127.5978545	-77.3660735	8.8121665	128.8628695
-37.329746	43.328812	131.495331	-18.217583	16.369362	128.269897	42.149338	4.319228	126.175545	39.66465	43.832386	129.328354	40.906994	24.075807	127.7519495	-77.34216	8.662917	128.7878445
-36.402546	42.920692	131.297989	-18.226076	16.340628	128.329056	42.201054	4.325568	126.43856	39.648922	43.874996	129.353973	40.924988	24.100282	127.8962665	-77.37714	8.580974	128.7618455
-35.409157	42.383591	131.05423	-18.282227	16.35104	128.420914	42.244926	4.312678	126.638687	39.615295	43.916088	129.356796	40.9301105	24.114383	127.9977415	-77.4945645	8.587697	128.8440865
-33.849045	41.443569	130.67366	-18.351309	16.378931	128.437744	42.578625	4.210398	126.751831	39.518578	44.022774	129.271515	41.0486015	24.116586	128.011673	-77.7512195	8.641276	128.863815
-32.854488	40.731056	130.380936	-18.372246	16.396399	128.374237	42.572887	4.276528	126.878418	39.429314	44.09586	129.176682	41.0011005	24.186194	128.02755	-77.7455925	8.606604	128.720924
-31.827091	39.929718	130.01799	-18.429436	16.425879	128.3694	42.592144	4.309974	127.054993	39.316212	44.151089	129.035568	40.954178	24.2305315	128.0452805	-77.81305	8.6212265	128.6935195
-30.760521	39.012882	129.669113	-18.507139	16.450499	128.410065	42.608047	4.342981	127.273163	39.217945	44.195038	128.853027	40.912996	24.2690095	128.063095	-77.927274	8.6319885	128.757035
-29.735062	38.067154	129.211212	-18.54513	16.444281	128.402237	42.62458	4.34307	127.557602	39.116974	44.216541	128.631332	40.870777	24.2798055	128.094467	-77.961037	8.6087565	128.710007
-28.699997	37.040066	128.699646	-18.572578	16.442167	128.396683	42.656765	4.319894	127.916382	39.032436	44.224445	128.388489	40.8446005	24.2721695	128.1524355	-77.9897565	8.6121645	128.6409305
-27.641764	35.932159	128.197403	-18.586025	16.435757	128.403137	42.747906	4.278739	128.351151	38.98317	44.202503	128.134064	40.865538	24.240621	128.2426075	-78.037588	8.630893	128.5636665
-26.12755	34.292431	127.486168	-18.568682	16.367426	128.386154	42.940105	4.148709	129.16391	38.928898	44.13887	127.767647	40.9345015	24.1437895	128.4657785	-78.0718655	8.5910625	128.3065295
-25.117748	33.136551	127.172592	-18.602013	16.288149	128.485229	43.046082	4.056902	129.70813	38.885002	44.040936	127.567909	40.965542	24.048919	128.6380195	-78.169568	8.527379	128.3324385
-24.091335	32.013134	126.893745	-18.615141	16.147566	128.56134	43.124683	3.928138	130.247314	38.848213	43.914001	127.425644	40.986448	23.9210695	128.836479	-78.21673	8.3740625	128.286201
-23.160524	30.913374	126.782928	-18.61256	15.958777	128.621353	43.197735	3.77562	130.775894	38.836327	43.739067	127.352776	41.017031	23.7573435	129.064335	-78.242151	8.1602105	128.178371
-22.1674	29.857285	126.760338	-18.632257	15.758782	128.73201	43.262936	3.580505	131.218414	38.831749	43.543388	127.371239	41.0473425	23.5619465	129.2948265	-78.3118565	7.9556175	128.1691935
-21.238951	28.832045	126.818756	-18.655231	15.549917	128.816223	43.331699	3.36268	131.606033	38.821018	43.331078	127.429436	41.0763585	23.346879	129.5177345	-78.3868205	7.752955	128.1147115
-20.359125	27.937382	126.874069	-18.67997	15.371304	128.885529	43.349121	3.159107	131.941162	38.831596	43.134686	127.503326	41.0903585	23.1468965	129.722244	-78.4502985	7.5957115	128.048814
-19.060131	26.676226	126.969673	-18.685623	15.156982	128.935379	43.342587	2.957669	132.331726	38.892757	42.909836	127.642311	41.117672	22.9337525	129.9870185	-78.488918	7.3802115	127.8837395
-18.217154	25.919659	127.035141	-18.698338	15.053478	128.913239	43.369221	2.87046	132.524567	38.916992	42.830124	127.724686	41.1431065	22.850292	130.1246265	-78.5397825	7.256664	127.7018515
-17.431522	25.298744	127.050545	-18.698286	14.977624	128.860901	43.379845	2.846307	132.649734	38.928127	42.800282	127.813957	41.153986	22.8232945	130.2318455	-78.550558	7.1319535	127.4899565
-16.712538	24.742203	127.046539	-18.713078	14.914304	128.764206	43.378811	2.8423	132.717819	38.908203	42.798798	127.873695	41.143507	22.820549	130.295757	-78.569663	7.008059	127.232655
-16.013332	24.208656	127.056442	-18.754751	14.8628	128.680267	43.368214	2.839692	132.726746	38.854572	42.805473	127.894783	41.111393	22.8225825	130.3107645	-78.620895	6.9030175	127.0497695
-15.309529	23.833122	127.065254	-18.790594	14.819546	128.581558	43.340778	2.8771	132.675705	38.805191	42.834274	127.913925	41.0729845	22.855687	130.294815	-78.6541725	6.783405	126.868301
-14.6715	23.469385	127.077759	-18.833246	14.792397	128.501801	43.293037	2.928231	132.610825	38.765491	42.872688	127.916779	41.029264	22.9004595	130.263802	-78.695756	6.6843345	126.7398
-13.833623	23.113615	127.125099	-18.862789	14.763047	128.411102	43.243755	2.973228	132.480728	38.723392	42.920132	127.935043	40.9835735	22.94668	130.2078855	-78.7091515	6.579414	126.6143185
-13.346976	22.949839	127.150192	-18.884502	14.76987	128.38118	43.226643	2.988721	132.384872	38.701786	42.949978	127.955162	40.9642145	22.9693495	130.170017	-78.7332185	6.5703905	126.592343
-12.878428	22.816246	127.206459	-18.89887	14.786651	128.367126	43.209652	3.037481	132.305496	38.675209	43.00106	127.967415	40.9424305	23.0192705	130.1364555	-78.7401705	6.5540315	126.5977965
-12.43294	22.733437	127.255157	-18.922815	14.823553	128.368195	43.18224	3.11659	132.202255	38.636604	43.073544	127.978752	40.909422	23.095067	130.0905035	-78.755052	6.552039	126.6458865
-12.017002	22.720303	127.250885	-18.935192	14.862007	128.366989	43.182575	3.202128	132.122879	38.590202	43.151127	127.96698	40.8863885	23.1766275	130.0449295	-78.7567725	6.5473865	126.6890485
-11.60173	22.786839	127.295433	-18.946793	14.900036	128.385193	43.167645	3.308189	132.048325	38.542519	43.242924	127.950203	40.855082	23.2755565	129.999264	-78.748668	6.5245155	126.771122
-11.178965	22.880793	127.356171	-18.966017	14.94907	128.435043	43.147541	3.39527	131.988937	38.505997	43.314137	127.948692	40.826769	23.3547035	129.9688145	-78.758803	6.5434365	126.9012715
-10.668425	23.072662	127.486397	-19.007475	15.019081	128.553131	43.139919	3.465739	131.952988	38.458958	43.382153	127.951538	40.7994385	23.423946	129.952263	-78.8143885	6.614216	127.153999
-10.371791	23.230495	127.574814	-19.023424	15.051649	128.652908	43.105774	3.503613	131.951324	38.443047	43.409302	127.971909	40.7744105	23.4564575	129.9616165	-78.8212585	6.6468405	127.3441995
-10.123617	23.464119	127.65403	-19.046398	15.082112	128.739517	43.067654	3.521652	131.962509	38.42366	43.424953	127.994499	40.745657	23.4733025	129.978504	-78.838453	6.6909215	127.50053
-9.907198	23.73126	127.733932	-19.099792	15.132263	128.821106	43.009888	3.554885	131.951584	38.398384	43.45245	128.027588	40.704136	23.5036675	129.989586	-78.90372	6.7608585	127.652626
-9.707036	24.025578	127.780487	-19.132332	15.181455	128.880905	42.957317	3.576276	131.922333	38.374035	43.481911	128.060852	40.665676	23.5290935	129.9915925	-78.93034	6.8338165	127.7702175
-9.49332	24.360662	127.801552	-19.148592	15.220798	128.912766	42.907871	3.616459	131.83757	38.364578	43.521778	128.123123	40.6362245	23.5691185	129.9803465	-78.9334085	6.8724775	127.8451855
-9.271422	24.788256	127.844147	-19.188845	15.262987	128.909012	42.855927	3.637841	131.725006	38.359222	43.566086	128.215546	40.6075745	23.6019635	129.970276	-78.9852645	6.9240105	127.847748
-8.88706	25.555531	127.788437	-19.239042	15.328777	128.814926	42.773136	3.678497	131.498901	38.351719	43.658142	128.405777	40.5624275	23.6683195	129.952339	-79.0405115	6.9892345	127.677513
-8.720909	26.157288	127.830566	-19.251968	15.393736	128.7202	42.709541	3.756064	131.308685	38.355698	43.757023	128.549149	40.5326195	23.7565435	129.928917	-79.0365555	7.0309285	127.511483
-8.995132	27.055655	128.122696	-19.340988	15.499178	128.677368	42.639744	3.843313	131.077682	38.326195	43.874031	128.716965	40.4829695	23.858672	129.8973235	-79.1649455	7.139684	127.4574125
-8.275869	27.406141	127.926979	-19.386463	15.575769	128.598709	42.565407	3.965984	130.839874	38.269711	44.000099	128.850113	40.417559	23.9830415	129.8449935	-79.190485	7.1684965	127.3524245
-8.089678	28.009432	127.973007	-19.457466	15.656037	128.546661	42.475842	4.103935	130.615784	38.205235	44.139133	128.966171	40.3405385	24.121534	129.7909775	-79.2554705	7.19054	127.3023445
-7.910895	28.579777	128.0345	-19.488834	15.708548	128.491531	42.419987	4.215867	130.432434	38.147518	44.256115	129.067795	40.2837525	24.235991	129.7501145	-79.2614205	7.181105	127.2329475
-7.728582	29.154593	128.099197	-19.521658	15.748213	128.402603	42.408478	4.301842	130.296387	38.118843	44.346764	129.144165	40.2636605	24.324303	129.720276	-79.3069765	7.172123	127.08493
-7.316211	29.995686	127.972221	-19.586689	15.775961	128.211472	42.341747	4.404647	130.095459	38.049191	44.459717	129.203308	40.195469	24.432182	129.6493835	-79.368847	7.11974	126.7735605
-7.14501	30.574114	128.0047	-19.618137	15.750345	128.008347	42.265038	4.455606	129.895523	37.978508	44.504402	129.185486	40.121773	24.480004	129.5405045	-79.358047	7.020686	126.4761895
-6.936583	31.120544	127.94104	-19.690327	15.756747	127.908455	42.180737	4.514404	129.658722	37.902771	44.552658	129.156845	40.041754	24.533531	129.4077835	-79.422408	6.979963	126.4091265
-6.665512	31.630426	127.920341	-19.68734	15.726924	127.745041	42.101479	4.574607	129.409332	37.866177	44.585754	129.189041	39.983828	24.5801805	129.2991865	-79.358508	6.8736675	126.1908955
-6.450377	32.059391	128.051575	-19.724247	15.729298	127.751732	42.069286	4.594092	129.193466	37.862301	44.591984	129.299896	39.9657935	24.593038	129.246681	-79.4142875	6.865558	126.256783
-6.244331	32.43047	128.277725	-19.702713	15.731621	127.759361	42.057167	4.6444	129.042221	37.899002	44.618599	129.487625	39.9780845	24.6314995	129.264923	-79.3835105	6.8317425	126.253799
-6.021325	32.745174	128.520004	-19.636627	15.735216	127.739975	42.080132	4.702629	128.945862	37.953766	44.679993	129.728928	40.016949	24.691311	129.337395	-79.290203	6.779121	126.142555
-5.658024	33.178726	128.915436	-19.591042	15.829383	127.753189	42.161652	4.848315	128.823502	38.001415	44.821541	130.075867	40.0815335	24.834928	129.4496845	-79.2636175	6.823838	126.0566935
-5.307892	33.430882	128.994766	-19.587339	15.903178	127.731964	42.171524	4.981396	128.76709	37.993526	44.945232	130.222626	40.082525	24.963314	129.494858	-79.257203	6.843042	125.96907
-5.020003	33.625187	129.044006	-19.640701	16.016088	127.736839	42.164715	5.104125	128.688461	38.323277	44.927662	130.240707	40.243996	25.0158935	129.464584	-79.525398	7.0162825	126.009094
-4.774422	33.756039	129.097153	-19.629087	16.100237	127.628036	42.134407	5.201776	128.604309	37.941971	45.149513	130.393341	40.038189	25.1756445	129.498825	-79.296363	7.0248295	125.757247
-4.529986	33.822536	129.160889	-19.706104	16.195131	127.607254	42.100536	5.29864	128.532288	37.909714	45.236485	130.410339	40.005125	25.2675625	129.4713135	-79.417333	7.1226995	125.7431945
-4.245335	33.816013	129.107285	-19.743898	16.253664	127.556404	42.048355	5.382174	128.469788	37.856312	45.312908	130.40712	39.9523335	25.347541	129.438454	-79.4401295	7.159787	125.674354
-4.025112	33.746059	129.080383	-19.776314	16.292761	127.45385	41.998413	5.44334	128.422623	37.795826	45.382584	130.385162	39.8971195	25.412962	129.4038925	-79.4497475	7.17256	125.5038075
-3.721033	33.536797	129.005463	-19.832685	16.379309	127.471031	41.9622	5.501089	128.429276	37.724911	45.459076	130.352356	39.8435555	25.4800825	129.390816	-79.5089255	7.2785355	125.551246
-3.591879	33.309547	128.985413	-19.88377	16.419228	127.548302	41.937019	5.522966	128.465286	37.680077	45.477287	130.338547	39.808548	25.5001265	129.4019165	-79.576088	7.3383295	125.6946875
-3.459944	33.02317	128.958267	-19.885778	16.408773	127.560463	41.924191	5.509487	128.51265	37.647991	45.471363	130.326523	39.786091	25.490425	129.4195865	-79.557647	7.327121	125.7013395
-3.442487	32.682304	128.993454	-19.928385	16.425205	127.680992	41.911179	5.474994	128.573746	37.636871	45.452763	130.296494	39.774025	25.4638785	129.43512	-79.630795	7.3865315	125.926864
-3.447465	32.241245	128.951141	-19.925692	16.409073	127.706741	41.89642	5.443132	128.654297	37.638783	45.431389	130.261414	39.7676015	25.4372605	129.4578555	-79.6189855	7.3808855	125.9556265
-3.449234	31.70994	128.855698	-19.932219	16.408957	127.75383	41.87059	5.421748	128.729263	37.628399	45.419331	130.229935	39.7494945	25.4205395	129.479599	-79.6139325	7.3973745	126.028061
-3.489772	31.104036	128.777939	-19.977589	16.404215	127.847908	41.865623	5.420044	128.772263	37.938229	45.301247	130.091156	39.901926	25.3606455	129.4317095	-79.857104	7.4477845	126.2641065
-3.6171	30.095493	128.689621	-20.01012	16.381569	127.853775	41.823582	5.430223	128.772049	37.53299	45.441574	130.082565	39.678286	25.4358985	129.427307	-79.698526	7.3272395	126.280243
-3.69667	29.333015	128.591232	-20.071667	16.377323	127.889542	41.75853	5.426124	128.71167	37.461727	45.44154	129.940353	39.6101285	25.433832	129.3260115	-79.7534625	7.320814	126.4530725
-3.826951	28.598148	128.485092	-20.205982	16.420694	127.9636	41.66029	5.426874	128.526886	37.344528	45.456974	129.669525	39.502409	25.441924	129.0982055	-79.914373	7.399464	126.8289945
-4.032225	27.813551	128.302795	-20.374695	16.422571	127.935646	41.415642	5.475716	128.045258	37.102215	45.4487	129.16716	39.2589285	25.462208	128.606209	-80.0083185	7.382934	127.265083
-4.259325	26.960749	127.874863	-20.625151	16.387045	127.797165	41.01828	5.523649	127.19133	36.824066	45.430035	128.378693	38.921173	25.476842	127.7850115	-80.171475	7.297248	127.8093185
-4.670366	26.170528	127.286766	-20.879673	16.37541	127.484261	40.347286	5.621531	126.361176	36.533138	45.378242	127.304771	38.440212	25.4998865	126.8329735	-80.199558	7.2509335	128.1355485
-4.848222	25.256371	126.554939	-21.025545	16.365137	127.035156	39.983589	5.613815	125.377083	36.299286	45.29763	126.221863	38.1414375	25.4557225	125.799473	-80.1925275	7.2745515	128.270839
-5.048771	23.870962	125.5075	-21.0879	16.412268	126.44017	39.621666	5.550402	124.324486	36.06694	45.178787	124.705864	37.844303	25.3645945	124.515175	-80.020103	7.4599415	128.365165
-5.144753	22.911089	124.89109	-21.039526	16.441961	126.01825	39.541977	5.546466	123.794128	35.976948	45.152447	123.811279	37.7594625	25.3494565	123.8027035	-79.8385145	7.5344655	128.2337965
-5.221536	21.918945	124.330856	-21.027666	16.491995	125.689491	39.511448	5.569144	123.451363	35.895321	45.147396	123.059319	37.7033845	25.35827	123.255341	-79.7587165	7.62572	128.123641
-5.229384	20.942945	123.934914	-20.968431	16.490875	125.310204	39.484436	5.619178	123.316261	35.814384	45.16785	122.407196	37.64941	25.393514	122.8617285	-79.586272	7.588236	127.7586795
-5.232013	19.975693	123.618927	-21.156454	16.62958	125.133011	39.514256	5.654615	123.286079	35.78669	45.158463	122.057106	37.650473	25.406539	122.6715925	-79.963381	7.852621	127.5944295
-5.231457	19.03212	123.493973	-21.125698	16.566816	124.943542	39.58662	5.606633	123.411514	35.753899	45.113049	121.835304	37.6702595	25.359841	122.623409	-79.9216555	7.773791	127.263675
-5.191293	18.064671	123.393234	-21.151602	16.487991	124.82579	39.619152	5.49472	123.580513	35.708725	45.045822	121.6306	37.6639385	25.270271	122.6055565	-79.9671425	7.705711	127.0460235
-5.167942	16.685221	123.399879	-21.275316	16.378727	124.716362	39.501537	5.321808	123.72818	35.558216	44.850071	121.382568	37.5298765	25.0859395	122.555374	-80.0805085	7.6715145	126.87735
-5.065883	15.814522	123.418556	-21.376486	16.321989	124.673401	39.402832	5.211805	123.814682	35.462551	44.731083	121.234528	37.4326915	24.971444	122.524605	-80.1856635	7.672534	126.822197
-4.927849	14.985685	123.394501	-21.456793	16.289789	124.624672	39.352753	5.117673	123.930527	35.411556	44.640961	121.193901	37.3821545	24.879317	122.562214	-80.2957405	7.700261	126.68713
-4.764097	14.207726	123.420464	-21.504129	16.264929	124.573006	39.331444	5.027399	124.10405	35.392204	44.558544	121.249298	37.361824	24.7929715	122.676674	-80.370082	7.7368865	126.469338
-4.629154	13.457276	123.4468	-21.53318	16.238274	124.524796	39.328403	4.954504	124.323441	35.427017	44.504681	121.371696	37.37771	24.7295925	122.8475685	-80.44407	7.7469555	126.2020235
-4.479295	12.760512	123.486237	-21.543505	16.21611	124.486694	39.293625	4.881242	124.515877	35.508354	44.453888	121.648087	37.4009895	24.667565	123.081982	-80.4879995	7.764655	125.891406
-4.347128	12.133793	123.6315	-21.545372	16.204763	124.475754	39.260036	4.790444	124.758133	35.623196	44.366013	122.011551	37.441616	24.5782285	123.384842	-80.53236	7.8312975	125.566666
-4.006423	11.2875	123.782028	-21.536882	16.245041	124.520515	39.257824	4.677636	125.214409	35.800995	44.237289	122.746429	37.5294095	24.4574625	123.980419	-80.6031735	8.0326195	125.060611
-3.825615	10.80945	123.917137	-21.577286	16.311119	124.603012	39.247887	4.623564	125.46067	35.879223	44.178169	123.256386	37.563555	24.4008665	124.358528	-80.718127	8.2213715	124.847496
-3.625556	10.341013	124.035286	-21.626007	16.365757	124.702011	39.208248	4.561088	125.701775	35.958118	44.149517	123.700104	37.583183	24.3553025	124.7009395	-80.835197	8.3762115	124.7030825
-3.492345	9.906219	124.195328	-21.704992	16.434259	124.80825	39.14185	4.540874	125.955688	36.000713	44.159023	124.095406	37.5712815	24.3499485	125.025547	-80.9812655	8.5185695	124.590953
-3.32145	9.435789	124.291206	-21.776245	16.497547	124.905434	39.079296	4.554354	126.160278	36.021648	44.196167	124.464737	37.550472	24.3752605	125.3125075	-81.102962	8.6198335	124.4983605
-3.077664	8.9373	124.335899	-21.835564	16.565588	124.986504	39.061062	4.592771	126.334488	36.015205	44.236115	124.830391	37.5381335	24.414443	125.5824395	-81.2092615	8.716733	124.3905685
-2.82743	8.467983	124.398064	-21.814425	16.630013	125.037979	39.424862	4.46874	126.399925	36.036968	44.29808	125.223335	37.730915	24.38341	125.81163	-81.359765	8.87661600000001	124.264328
-2.675491	7.889027	124.567818	-21.72924	16.690481	125.078094	39.549644	4.524851	126.77951	36.159863	44.357384	125.900337	37.8547535	24.4411175	126.3399235	-81.3132335	8.9398445	123.8162645
-2.468297	7.450108	124.584198	-21.645079	16.733438	125.104866	39.673397	4.53048	127.068451	36.277138	44.388859	126.426292	37.9752675	24.4596695	126.7473715	-81.2654255	9.0072065	123.4623605
-2.338545	7.032832	124.666702	-21.573412	16.7717	125.184074	39.812832	4.503246	127.329407	36.417122	44.407196	126.957214	38.114977	24.455221	127.1433105	-81.261801	9.088179	123.2248375
-2.247821	6.594104	124.760612	-21.514141	16.819063	125.307526	39.883156	4.494765	127.59565	36.539246	44.415115	127.427162	38.211201	24.45494	127.511406	-81.239483	9.183186	123.103646
-2.199291	6.097085	124.827698	-21.271318	16.746401	125.391022	39.915516	4.518531	127.853378	36.646286	44.459198	127.829697	38.280901	24.4888645	127.8415375	-80.823537	9.0039375	122.9405065
-2.222581	5.559011	124.9086	-21.24897	16.811642	125.510895	39.958668	4.551539	128.049026	36.724819	44.517002	128.180649	38.3417435	24.5342705	128.1148375	-80.8396835	9.0890135	122.9069525
-2.246023	4.995155	124.970901	-21.21611	16.900305	125.616882	40.017654	4.588289	128.207611	36.78756	44.585289	128.465317	38.402607	24.586789	128.336464	-80.834827	9.213821	122.8973
-2.393656	4.122648	125.061623	-21.123665	17.003832	125.671921	40.117626	4.644017	128.424515	36.908951	44.667473	128.787247	38.5132885	24.655745	128.605881	-80.7606185	9.351919	122.737961
-2.483718	3.502087	125.011276	-21.031675	17.059687	125.691284	40.230324	4.668159	128.56813	37.002907	44.688572	128.953369	38.6166155	24.6783655	128.7607495	-80.6799655	9.4410085	122.6218185
-2.636055	2.859219	124.963531	-20.934448	17.095604	125.702621	40.356972	4.673114	128.718704	37.13126	44.706608	129.083435	38.744116	24.689861	128.9010695	-80.613012	9.501347	122.5041725
-2.820973	2.143828	124.845573	-20.753584	17.073267	125.585922	40.556469	4.659922	128.825211	37.272995	44.709213	129.195541	38.914732	24.6845675	129.010376	-80.4219	9.4619665	122.161468
-3.070793	1.357584	124.792267	-20.600151	17.084738	125.531456	40.732609	4.635257	128.952728	37.42688	44.698509	129.234238	39.0797445	24.666883	129.093483	-80.2800465	9.502593	121.969429
-3.327179	0.542507	124.718307	-20.635981	17.231613	125.474129	40.897068	4.612685	129.107239	37.60183	44.703274	129.217941	39.249449	24.6579795	129.16259	-80.521411	9.8052465	121.785668
-3.657401	-0.283807	124.709869	-20.466942	17.249697	125.36496	41.09026	4.604582	129.262131	37.754917	44.697922	129.174332	39.4225885	24.651252	129.2182315	-80.3564725	9.848142	121.5116885
-4.26898	-1.507374	124.812019	-20.27206	17.317408	125.257179	41.344353	4.6025	129.529633	37.932835	44.710522	128.959686	39.638594	24.656511	129.2446595	-80.182714	9.978305	121.2696985
-4.696747	-2.429433	124.855087	-20.162899	17.345589	125.204933	41.456394	4.623094	129.706985	38.042961	44.73	128.794861	39.7496775	24.676547	129.250923	-80.0754755	10.014631	121.158943
-5.236641	-3.309186	125.016068	-20.063107	17.342815	125.186264	41.577087	4.638394	129.856293	38.126381	44.729038	128.602249	39.851734	24.683716	129.229271	-79.977948	10.001914	121.143257
-5.866457	-4.173561	125.168694	-19.989332	17.321594	125.179817	41.67432	4.621202	129.971771	38.204239	44.706306	128.435226	39.9392795	24.663754	129.2034985	-79.9179435	9.979434	121.1561355
-6.658433	-4.889346	125.357613	-19.893387	17.261547	125.188515	41.751812	4.582253	130.069336	38.279408	44.645065	128.280533	40.01561	24.613659	129.1749345	-79.802384	9.909435	121.2020955
-7.22117	-5.847466	125.397995	-19.819645	17.219681	125.238358	41.815277	4.538882	130.132278	38.347416	44.56562	128.091568	40.0813465	24.552251	129.111923	-79.7206365	9.887111	121.364793
-7.778744	-6.805027	125.53891	-19.731812	17.180464	125.323608	41.872635	4.527177	130.151443	38.41658	44.508419	127.85051	40.1446075	24.517798	129.0009765	-79.6082315	9.84313	121.6462395
-8.994241	-7.904132	125.965179	-19.535641	17.1336	125.541138	42.010002	4.602452	130.154831	38.527172	44.471706	127.4179	40.268587	24.537079	128.7863655	-79.339869	9.730121	122.2959105
-9.887353	-8.586497	126.333603	-19.172367	16.935829	125.67189	42.125019	4.657204	130.148026	38.599846	44.455086	127.152779	40.3624325	24.556145	128.6504025	-78.7071665	9.315513	122.6933775
-10.804487	-9.213381	126.796898	-19.016384	16.856752	125.953056	42.259701	4.694591	130.167389	38.678143	44.414623	126.948997	40.468922	24.554607	128.558193	-78.50169	9.158897	123.347919
-11.723873	-9.794898	127.260818	-18.860922	16.763691	126.273979	42.391224	4.672004	130.238739	38.793644	44.343521	126.824226	40.592434	24.5077625	128.5314825	-78.314278	9.0196195	124.0164755
-12.670107	-10.288414	127.68042	-18.706158	16.666962	126.580978	42.521381	4.612202	130.382126	38.924252	44.25898	126.784409	40.7228165	24.435591	128.5832675	-78.1351325	8.898333	124.5786885
-13.692119	-10.697929	128.117569	-18.578478	16.5991	126.8759	42.663651	4.554506	130.54425	39.066441	44.184719	126.789978	40.865046	24.3696125	128.667114	-78.022002	8.8285875	125.084686
-14.670081	-11.03995	128.43631	-18.480829	16.539526	127.105202	42.810959	4.518931	130.722824	39.170399	44.152008	126.801971	40.990679	24.3354695	128.7623975	-77.952337	8.7435825	125.4480065
-16.138617	-11.365903	128.645691	-18.370499	16.459816	127.253769	42.959724	4.544198	130.869324	39.260426	44.196964	126.77977	41.110075	24.370581	128.824547	-77.851073	8.549051	125.682991
-17.23354	-11.515477	128.558884	-18.344261	16.404497	127.196228	43.024151	4.613201	130.822586	39.26561	44.259438	126.690697	41.1448805	24.4363195	128.7566415	-77.8334025	8.3726745	125.6358145
-18.264017	-11.643736	128.308273	-18.318678	16.34383	127.008293	43.040375	4.667143	130.663818	39.25111	44.318382	126.555634	41.1457425	24.4927625	128.609726	-77.7830985	8.1948975	125.40686
-19.287708	-11.670708	127.848114	-18.298397	16.288124	126.724648	43.035492	4.724304	130.425842	39.215427	44.385727	126.406082	41.1254595	24.5550155	128.415962	-77.7222535	8.0212325	125.033334
-20.316166	-11.602648	127.289177	-18.28941	16.25432	126.385941	43.024956	4.801762	130.118484	39.17617	44.473972	126.247978	41.100563	24.637867	128.183231	-77.679383	7.870773	124.588651
-21.409225	-11.413766	126.702461	-18.309624	16.260239	126.078331	43.028454	4.900612	129.784103	39.139011	44.58123	126.077805	41.0837325	24.740921	127.930954	-77.7029805	7.779557	124.225708
-22.896057	-10.818439	126.429131	-18.296152	16.257393	125.699821	43.028797	5.027183	129.465714	39.100311	44.722878	125.873741	41.064554	24.8750305	127.6697275	-77.656858	7.6397555	123.7299145
-24.365961	-10.411543	125.376389	-18.453758	16.382616	125.124313	43.049068	5.221126	128.886124	39.053013	44.928024	125.566315	41.0510405	25.074575	127.2262195	-77.9585565	7.690657	123.0224065
-25.110044	-10.317295	124.479088	-18.428329	16.376907	124.678841	43.065529	5.334325	128.541901	39.008541	45.050407	125.27475	41.037035	25.192366	126.9083255	-77.893693	7.561448	122.4493565
-26.153479	-9.878744	123.948906	-18.419594	16.361313	124.205139	43.071518	5.468555	128.10939	38.975349	45.187393	124.968742	41.0234335	25.327974	126.539066	-77.8626215	7.394652	121.871212
-27.241186	-9.417383	123.120773	-18.41151	16.351038	123.683319	43.036465	5.609917	127.65274	38.902042	45.280136	124.639557	40.9692535	25.4450265	126.1461485	-77.7922735	7.2570495	121.2204895
-28.516916	-8.705489	122.547661	-18.391171	16.345858	123.136345	43.00219	5.728311	127.286324	38.830299	45.37151	124.260666	40.9162445	25.5499105	125.773495	-77.6985865	7.1418055	120.499195
-29.650562	-8.082338	122.091331	-18.38876	16.364252	122.686562	42.933578	5.845666	126.931557	38.755054	45.453259	123.885201	40.844316	25.6494625	125.408379	-77.621836	7.0790415	119.964745
-30.765673	-7.408103	121.924057	-18.367636	16.410904	122.392342	42.884708	5.958018	126.715889	38.66951	45.506855	123.503639	40.777109	25.7324365	125.109764	-77.512381	7.0893715	119.67492
-32.490078	-6.237832	122.189972	-18.337143	16.501898	122.322823	42.910461	6.159366	126.640213	38.541698	45.596218	122.918526	40.7260795	25.877792	124.7793695	-77.4003655	7.126004	119.8662765
-33.447975	-5.534783	122.718643	-18.303009	16.511131	122.482285	42.965343	6.315515	126.711105	38.450447	45.64019	122.58651	40.707895	25.9778525	124.6488075	-77.313913	7.0444095	120.3157625
-34.627857	-4.612779	123.117043	-18.272043	16.455694	122.718178	43.05719	6.403062	126.936737	38.38131	45.620636	122.322289	40.71925	26.011849	124.629513	-77.263336	6.899539	120.806843
-35.710316	-3.658248	123.483063	-18.266293	16.334784	122.981415	43.152222	6.384524	127.253471	38.317638	45.530994	122.118469	40.73493	25.957759	124.68597	-77.267516	6.711809	121.27686
-36.885391	-2.58031	123.761574	-18.240082	16.126169	123.123726	43.178001	6.310928	127.605988	38.257397	45.379848	121.960579	40.717699	25.845388	124.7832835	-77.197863	6.40695	121.4641685
-38.033085	-1.465834	123.863068	-18.279047	15.896909	123.234283	43.166195	6.208027	127.930023	38.178612	45.211292	121.827827	40.6724035	25.7096595	124.878925	-77.2304975	6.0841585	121.589641
-38.883228	0.04466	123.697021	-18.352798	15.652514	123.273003	43.113369	6.106641	128.152435	38.065884	45.043823	121.692131	40.5896265	25.575232	124.922283	-77.2952225	5.729796	121.623723
-40.837807	1.846019	123.447205	-18.494524	15.318171	123.248055	42.990849	5.966055	128.311951	37.864429	44.847145	121.458389	40.427639	25.4066	124.88517	-77.416687	5.229742	121.61094
-41.98996	3.349287	123.018944	-18.619539	15.131925	123.177574	42.872143	5.929522	128.146988	37.7155	44.763348	121.29364	40.2938215	25.346435	124.720314	-77.5328995	4.917415	121.634834
-43.11795	4.968359	122.516884	-18.745127	14.966075	123.0355	42.691044	5.92771	127.703728	37.56995	44.723232	121.140945	40.130497	25.325471	124.4223365	-77.620751	4.606679	121.6486635
-44.41481	6.875625	122.040855	-18.885746	14.828102	122.829102	42.428917	5.934407	126.960052	37.40184	44.737717	120.99601	39.9153785	25.336062	123.978031	-77.6868705	4.320142	121.680173
-45.558441	8.831326	121.600296	-19.013885	14.745347	122.563217	41.856022	5.955833	126.361557	37.224533	44.74477	120.828537	39.5402775	25.3503015	123.595047	-77.5680475	4.1403925	121.531387
-46.627113	10.883272	121.288971	-19.07967	14.746407	122.318565	41.651684	5.934078	125.214577	37.101437	44.829674	120.920959	39.3765605	25.381876	123.067768	-77.5359005	4.110938	121.569362
-47.608372	13.123441	121.205475	-19.119101	14.83828	122.137787	41.501106	5.985817	124.042747	37.005337	44.972107	121.232628	39.2532215	25.478962	122.6376875	-77.4914235	4.197598	121.6378865
-49.025166	16.568516	121.62281	-19.192369	15.167578	122.029663	41.075954	6.511849	122.388206	36.94434	45.456059	121.893761	39.010147	25.983954	122.1409835	-77.394885	4.351202	121.9183425
-49.879211	18.888962	122.220169	-19.275375	15.505926	122.021996	40.807693	7.040709	121.409241	36.790287	45.862503	122.525047	38.79899	26.451606	121.967144	-77.34974	4.560246	122.076848
-50.449841	21.004986	122.966599	-19.377512	15.871495	122.129883	40.630821	7.652029	120.626617	36.650871	46.371094	123.268806	38.640846	27.0115615	121.9477115	-77.39587	4.7314285	122.3120545
-51.147537	23.195042	124.160835	-19.465446	16.225025	122.332298	40.431728	8.320989	119.877831	36.585915	46.831028	124.217583	38.5088215	27.5760085	122.047707	-77.4397135	4.8740415	122.616889
-51.697815	25.153469	125.408363	-19.576971	16.54722	122.496017	40.210354	8.82087	119.299164	36.495945	47.120747	125.150208	38.3531495	27.9708085	122.224686	-77.5070915	5.1236315	122.767348
-52.281647	27.056698	126.628235	-19.665081	16.847975	122.678635	40.020523	9.283224	118.900406	36.431538	47.364559	125.976036	38.2260305	28.3238915	122.438221	-77.5561925	5.3720585	122.919049
-52.651066	28.716394	127.697693	-19.687107	17.173109	122.968201	39.911812	9.727268	118.755112	36.44075	47.625668	126.591995	38.176281	28.676468	122.6735535	-77.550495	5.66975	123.2628485
-53.044804	31.015331	128.870911	-19.686184	17.664906	123.304138	39.956585	10.325658	118.874657	36.430515	48.090038	127.240166	38.19355	29.207848	123.0574115	-77.565918	6.121964	123.5508645
-53.250229	32.336189	129.25386	-19.755854	17.929243	123.449554	40.037582	10.62467	119.068802	36.336979	48.423176	127.289894	38.1872805	29.523923	123.179348	-77.6989885	6.334563	123.71976
NaN	NaN	NaN	-19.752022	18.066383	123.424843	40.07373	10.746589	119.118355	36.250084	48.57383	127.157959	38.161907	29.6602095	123.138157	-77.665951	6.4725565	123.711529
NaN	NaN	NaN	-19.780449	18.033613	123.343742	40.081535	10.586719	119.171547	36.170925	48.5117	126.857841	38.12623	29.5492095	123.014694	-77.687128	6.5180165	123.67279
NaN	NaN	NaN	-19.792383	17.846029	123.355865	40.094124	10.274856	119.212357	36.155754	48.306549	126.57341	38.124939	29.2907025	122.8928835	-77.709705	6.4013555	123.8188465
NaN	NaN	NaN	-19.783861	17.546017	123.541534	40.109028	9.893119	119.414391	36.180122	48.02504	126.403008	38.144575	28.9590795	122.9086995	-77.712297	6.1329545	124.1743685
NaN	NaN	NaN	-19.802111	17.309418	123.852196	40.17907	9.57545	119.771217	36.184292	47.803036	126.359406	38.181681	28.689243	123.0653115	-77.785903	5.929593	124.6390805
NaN	NaN	NaN	-19.848503	17.073099	124.495995	40.294762	9.294144	120.369652	36.112221	47.633007	126.357758	38.2034915	28.4635755	123.363705	-77.9004975	5.6826225	125.628285
-51.450592	35.927868	130.175858	-19.879025	16.974596	124.880669	40.302708	9.200024	120.713409	36.043392	47.605183	126.273918	38.17305	28.4026035	123.4936635	-77.9311	5.5465885	126.2676745
-50.772804	35.81963	130.092926	-19.922718	16.945284	125.157463	40.262352	9.128087	120.944466	36.003941	47.587852	126.156189	38.1331465	28.3579695	123.5503275	-77.9785825	5.5325985	126.7645985
-50.129921	35.457855	129.987	-19.94606	16.93292	125.33699	40.243073	9.010349	121.13652	35.985195	47.533199	125.984528	38.114134	28.271774	123.560524	-78.006254	5.594066	127.113456
-49.404263	35.018475	129.772156	-19.958172	16.917824	125.452385	40.279137	8.850872	121.365845	36.023521	47.462101	125.798714	38.151329	28.1564865	123.5822795	-78.067673	5.6791615	127.3224905
-48.648392	34.425781	129.518555	-19.703779	16.760115	125.516701	40.372032	8.718577	121.717743	36.110096	47.415169	125.629387	38.241064	28.066873	123.673565	-77.648622	5.453357	127.359837
-47.794136	33.730541	129.026672	-19.627913	16.746969	125.582245	40.56612	8.591313	122.221687	36.173336	47.376259	125.432114	38.369728	27.983786	123.8269005	-77.625554	5.510152	127.3375895
-46.456757	32.503078	128.133392	-19.485062	16.740055	125.768623	40.974003	8.35389	123.191246	36.275257	47.296082	125.086021	38.62463	27.824986	124.1386335	-77.594754	5.655124	127.3986125
-45.554657	31.621069	127.490982	-19.375717	16.719646	125.985039	41.285824	8.144269	124.160049	36.358315	47.158978	124.78418	38.8220695	27.6516235	124.4721145	-77.5735035	5.7876685	127.4979635
-44.545578	30.620388	126.694191	-19.200254	16.622894	126.170311	41.628223	7.917818	125.322853	36.469509	46.985909	124.573982	39.048866	27.4518635	124.9484175	-77.449374	5.7939245	127.3922045
-43.571304	29.586369	126.068283	-19.099977	16.514318	126.478371	42.378941	7.482861	126.460861	36.597431	46.766136	124.413704	39.488186	27.1244985	125.4372825	-77.68814	5.9041375	127.5194595
-42.584705	28.575367	125.401558	-18.991854	16.327841	126.71888	42.783749	7.216269	127.706253	36.68095	46.517693	124.285843	39.7323495	26.866981	125.996048	-77.7160575	5.788701	127.441712
-41.647343	27.54038	124.958862	-18.952532	16.086323	126.955711	43.051437	6.954749	128.793991	36.710705	46.225807	124.218773	39.881071	26.590278	126.506382	-77.786135	5.582368	127.40504
-40.659813	26.569435	124.618172	-18.943008	15.759267	127.11158	43.200893	6.653674	129.751007	36.740952	45.87328	124.134659	39.9709225	26.263477	126.942833	-77.8569385	5.255057	127.280327
-39.277	25.282541	124.289238	-18.9643	15.215484	127.193771	43.275265	6.148454	130.717987	36.80489	45.30143	124.141273	40.0400775	25.724942	127.42963	-77.9686775	4.706026	126.957912
-38.427979	24.603632	124.104019	-19.007469	14.892252	127.137665	43.243851	5.843348	131.082275	36.791412	44.942654	124.135315	40.0176315	25.393001	127.608795	-78.0325695	4.391503	126.666535
-37.76704	24.127785	123.973022	-19.078211	14.649232	126.992882	43.144753	5.604775	131.230011	36.74593	44.661747	124.076546	39.9453415	25.133261	127.6532785	-78.1017635	4.165203	126.3324855
-36.851646	23.692825	123.773125	-19.160393	14.465332	126.817322	43.023067	5.435314	131.26123	36.668404	44.448597	123.953499	39.8457355	24.9419555	127.6073645	-78.1665215	3.9887085	126.0272795
-36.103199	23.405989	123.593346	-19.243755	14.359321	126.634262	42.941017	5.309993	131.27417	36.587364	44.309132	123.809418	39.7641905	24.8095625	127.541794	-78.2517005	3.9090795	125.72673
-35.360977	23.277733	123.371109	-19.315853	14.297075	126.473846	42.884544	5.233381	131.270294	36.528748	44.200138	123.670685	39.706646	24.7167595	127.4704895	-78.338352	3.8773905	125.4772025
-34.638561	23.2397	123.225723	-19.369921	14.232166	126.357376	42.8176	5.137353	131.274078	36.503338	44.081165	123.574593	39.660469	24.609259	127.4243355	-78.400311	3.855073	125.2904165
-33.559113	23.459248	123.091782	-19.430815	14.083752	126.308151	42.747192	4.924288	131.299835	36.533772	43.855278	123.514793	39.640482	24.389783	127.407314	-78.502112	3.777721	125.208988
-32.835381	23.79421	123.081467	-19.453354	13.956346	126.289917	42.660603	4.718519	131.233948	36.559601	43.671803	123.598839	39.610102	24.195161	127.4163935	-78.51681	3.717531	125.1634405
-32.145241	24.249891	123.075333	-19.481871	13.844294	126.268364	42.588043	4.483361	131.170624	36.587933	43.497467	123.745346	39.587988	23.990414	127.457985	-78.55173	3.698174	125.078743
-31.468985	24.829304	123.0868	-19.535784	13.769011	126.241302	42.503937	4.251756	130.981506	36.627995	43.367775	124.000992	39.565966	23.8097655	127.491249	-78.637534	3.7282565	124.991355
-30.785757	25.556194	123.115219	-19.577579	13.71248	126.177444	42.384892	4.003415	130.740463	36.679188	43.277996	124.298775	39.53204	23.6407055	127.519619	-78.687198	3.7842545	124.835269
-30.196329	26.374855	123.250938	-19.622923	13.676461	126.124664	42.24221	3.79638	130.364029	36.761211	43.203156	124.664841	39.5017105	23.499768	127.514435	-78.7475565	3.853154	124.734893
-29.513205	27.315674	123.550163	-19.642828	13.642676	126.08181	42.158157	3.511467	129.959518	36.858307	43.111172	125.106537	39.508232	23.3113195	127.5330275	-78.793888	3.9740325	124.6305925
-28.503582	28.898344	124.219719	-19.642363	13.657946	126.070511	41.989277	3.251341	129.173523	37.051891	43.032352	125.999161	39.520584	23.1418465	127.586342	-78.80531	4.1740455	124.55468
-27.870142	30.006453	124.743439	-19.654476	13.741925	126.049614	41.860485	3.183309	128.638947	37.128059	43.030571	126.580826	39.494272	23.10694	127.6098865	-78.803224	4.37691	124.4893415
-27.215286	31.122696	125.303673	-19.727806	13.918108	126.065445	41.705936	3.23984	128.063461	37.16869	43.110367	127.105904	39.437313	23.1751035	127.5846825	-78.892925	4.6611125	124.5462075
-26.532751	32.230556	125.809883	-19.769367	14.11415	125.973801	41.583611	3.348979	127.593521	37.170227	43.238598	127.587593	39.376919	23.2937885	127.590557	-78.915653	4.9345115	124.357045
-25.658216	33.182697	126.205208	-19.862928	14.330051	125.922356	41.487896	3.470574	127.224335	37.149651	43.37891	128.019852	39.3187735	23.424742	127.6220935	-79.0446295	5.23536	124.2226185
-24.951147	34.166943	126.523468	-19.956074	14.511471	125.885963	41.377235	3.548912	126.915207	37.132912	43.449108	128.380127	39.2550735	23.49901	127.647667	-79.1672215	5.523932	124.124259
-24.280695	35.08881	126.957214	-20.051445	14.621459	125.867989	41.247158	3.534228	126.703499	37.099728	43.43906	128.596985	39.173443	23.486644	127.650242	-79.276333	5.756274	124.085736
-23.156507	36.246704	127.398911	-20.170742	14.679131	125.888489	40.715172	3.626987	126.615189	37.077896	43.317406	128.772446	38.896534	23.4721965	127.6938175	-79.238018	5.8860655	124.0831605
-22.417971	36.89193	127.592155	-20.230076	14.653327	125.92421	40.641972	3.519579	126.552795	37.038483	43.21566	128.830643	38.8402275	23.3676195	127.691719	-79.3003795	5.9390345	124.156701
-21.625107	37.420593	127.658737	-20.321905	14.601977	125.989853	40.584778	3.457394	126.49633	36.976086	43.121902	128.836288	38.780432	23.289648	127.666309	-79.424242	5.914306	124.313397
-20.837727	37.900162	127.672539	-20.379391	14.534344	125.924492	40.503918	3.401276	126.407257	36.863972	43.053825	128.753418	38.683945	23.2275505	127.5803375	-79.442727	5.8411375	124.2686465
-20.070955	38.258629	127.570251	-20.549795	14.506475	125.860321	40.373878	3.388271	126.192383	36.690128	43.0075	128.509857	38.532003	23.1978855	127.35112	-79.631593	5.8150645	124.369522
-19.358772	38.549664	127.35981	-20.723728	14.472431	125.653114	40.167103	3.368431	125.786736	36.452038	43.005932	128.063507	38.3095705	23.1871815	126.9251215	-79.7570265	5.7576805	124.3811065
-18.818232	38.904613	127.024529	-20.918036	14.436444	125.289963	39.956974	3.389407	125.198318	36.167652	43.007046	127.473495	38.062313	23.1982265	126.3359065	-79.898385	5.6746615	124.2440195
-17.56496	39.0434	126.318527	-21.401758	14.598735	124.756157	39.588421	3.515302	124.244202	35.741852	43.016788	126.574158	37.6651365	23.266045	125.40918	-80.4686525	5.931425	124.103134
-16.752264	39.078075	125.913498	-21.502066	14.630292	124.336433	39.397961	3.558918	123.723557	35.537346	43.051865	126.061211	37.4676535	23.3053915	124.892384	-80.4717855	5.9551925	123.780482
-15.9156	38.973366	125.583908	-21.59181	14.671917	123.991898	39.222759	3.656023	123.237679	35.39151	43.073471	125.749481	37.3071345	23.364747	124.49358	-80.4907545	5.979087	123.490216
-14.947206	38.758282	125.356255	-21.639786	14.719604	123.725166	39.09016	3.713419	122.880341	35.330261	43.098099	125.528587	37.2102105	23.405759	124.204464	-80.4897825	6.033449	123.245868
-14.04479	38.479553	125.273224	-21.657988	14.782591	123.539886	39.019093	3.781738	122.64724	35.300793	43.139137	125.413933	37.159943	23.4604375	124.0305865	-80.475919	6.1047445	123.0491855
-13.112259	38.061302	125.196472	-21.646999	14.846817	123.39196	38.988903	3.882641	122.465965	35.310604	43.168606	125.449608	37.1497535	23.5256235	123.9577865	-80.4437515	6.1680105	122.8261335
-12.142747	37.561222	125.110802	-21.635693	14.91617	123.25798	38.997494	3.923142	122.362831	35.327766	43.212311	125.498291	37.16263	23.5677265	123.930561	-80.434016	6.2646135	122.585399
-10.436429	36.492695	124.774338	-21.612129	15.028787	123.100922	39.029633	3.988275	122.284447	35.366447	43.288902	125.527016	37.19804	23.6385885	123.9057315	-80.422298	6.4189855	122.2961125
-9.667068	35.850681	124.715057	-21.589172	15.13311	123.021973	39.066689	4.023028	122.321594	35.412949	43.331032	125.553856	37.239819	23.67703	123.937725	-80.418163	6.58919	122.106221
-8.474852	34.913338	124.431931	-21.57012	15.23291	123.025497	39.121437	4.035894	122.428642	35.443363	43.375385	125.550499	37.2824	23.7056395	123.9895705	-80.42264	6.7601805	122.0614235
-7.502048	33.939613	124.240433	-21.589371	15.314029	123.047462	39.159958	4.047498	122.582054	35.445663	43.427387	125.484848	37.3028105	23.7374425	124.033451	-80.4815525	6.8906155	122.061473
-6.790181	33.035461	124.178574	-21.597729	15.380712	123.024384	39.198421	4.057344	122.76255	35.447617	43.466331	125.415543	37.323019	23.7618375	124.0890465	-80.518477	6.9995865	121.9597215
-5.820758	31.932652	123.877586	-21.632616	15.428327	122.953186	39.251213	4.044208	122.978249	35.462467	43.489819	125.34417	37.35684	23.7670135	124.1612095	-80.622072	7.0896405	121.7451625
-4.869737	30.691702	123.596848	-21.659739	15.456406	122.821602	39.335205	3.977676	123.30072	35.458572	43.50766	125.238625	37.3968885	23.742668	124.2696725	-80.7163665	7.170144	121.3735315
-3.151445	28.603596	123.047401	-21.683327	15.49128	122.536171	39.523365	3.890721	123.979607	35.496643	43.530437	125.247169	37.510004	23.710579	124.613388	-80.876658	7.271981	120.458954
-2.590485	27.36043	123.023346	-21.698797	15.522806	122.354355	39.731415	3.817989	124.634193	35.518967	43.57476	125.365959	37.625191	23.6963745	125.000076	-81.022785	7.3492375	119.708634
-1.711096	25.913662	123.017189	-21.685825	15.562222	122.230934	39.958324	3.729593	125.443039	35.608742	43.627884	125.691376	37.783533	23.6787385	125.5672075	-81.155183	7.4457055	118.8946605
-0.547228	24.240616	123.056702	-21.641739	15.593698	122.229294	40.275646	3.645572	126.502266	35.723438	43.690708	126.203873	37.999542	23.66814	126.3530695	-81.28302	7.519256	118.1055185
-0.087187	22.83923	123.697853	-21.573563	15.59833	122.382439	40.918304	3.40015	127.548645	35.89978	43.772846	126.877556	38.409042	23.586498	127.2131005	-81.556168	7.610162	117.5517775
0.870194	21.104366	124.178192	-21.502218	15.610468	122.692467	41.254501	3.322974	128.715454	36.059662	43.874596	127.65789	38.6570815	23.598785	128.186672	-81.6615175	7.622151	117.198262
1.417208	19.528093	124.921326	-21.419783	15.625707	123.124588	41.581703	3.310914	129.859573	36.197372	44.030769	128.38942	38.8895375	23.6708415	129.1244965	-81.7291035	7.5805725	117.1246795
2.110638	17.147169	126.033638	-21.061522	15.539964	123.766449	41.979404	3.441365	131.251099	36.401657	44.302685	129.419113	39.1905305	23.872025	130.335106	-81.3135745	7.207903	117.197792
2.429823	15.58125	126.650528	-21.012672	15.619534	124.215088	42.162174	3.587056	131.980499	36.490173	44.499176	129.980759	39.3261735	24.043116	130.980629	-81.3515175	7.195952	117.449547
2.63361	14.005009	127.192795	-20.981148	15.709109	124.606598	42.23143	3.768232	132.63295	36.567486	44.729485	130.402756	39.399458	24.2488585	131.517853	-81.361754	7.1693595	117.695343
2.729316	12.455675	127.545845	-20.957478	15.815292	124.909149	42.321976	3.992932	133.060043	36.577827	44.956604	130.728516	39.4499015	24.474768	131.8942795	-81.3648575	7.155816	117.9240185
2.704619	10.899709	127.802917	-20.983038	15.957978	125.131371	42.442078	4.223424	133.271286	36.529686	45.194862	130.941849	39.485882	24.709143	132.1065675	-81.451958	7.206813	118.1561745
2.573136	9.34008	127.915321	-21.026398	16.105621	125.265846	42.448986	4.498574	133.367706	36.465664	45.445583	131.023666	39.457325	24.9720785	132.195686	-81.510121	7.2391635	118.336006
2.333486	7.823327	127.876892	-21.07176	16.257893	125.306526	42.428009	4.79125	133.350235	36.356991	45.687885	130.979385	39.3925	25.2395675	132.16481	-81.53602	7.2762185	118.448242
1.801291	5.526766	127.643608	-21.14278	16.487602	125.228477	42.377293	5.251672	133.142593	36.176075	46.052017	130.713791	39.276684	25.6518445	131.928192	-81.562244	7.3233595	118.528762
1.330276	4.012149	127.444672	-21.154442	16.627752	125.162079	42.36517	5.543758	132.947021	36.051498	46.285156	130.383377	39.208334	25.914457	131.665199	-81.517218	7.341047	118.658959
0.692365	2.509703	127.382675	-21.412989	16.912048	125.301567	42.388165	5.814892	132.774582	35.970394	46.496021	129.957108	39.1792795	26.1554565	131.365845	-82.0052575	7.6686395	119.237289
-0.013537	1.010366	127.445412	-21.327593	16.988766	125.297417	42.438091	6.07252	132.674927	35.960838	46.676533	129.452591	39.1994645	26.3745265	131.063759	-81.8546505	7.6030055	119.531075
-0.864896	-0.440511	127.720657	-21.256659	17.033136	125.419998	42.441437	6.283727	132.697784	35.962521	46.802883	128.981873	39.201979	26.543305	130.8398285	-81.715297	7.522967	120.0001675
-1.861952	-1.851184	128.122574	-20.975149	16.873615	125.527763	42.559719	6.425957	132.673508	35.98098	46.831207	128.53476	39.2703495	26.628582	130.604134	-81.2206475	7.118648	120.451392
-2.955185	-3.162375	128.599899	-20.947964	16.813646	125.738525	42.577698	6.474778	132.688065	36.01963	46.802349	128.1465	39.298664	26.6385635	130.4172825	-81.194592	6.9887285	121.0597675
-4.794208	-5.007949	129.131042	-20.938427	16.626228	125.962357	42.45068	6.480124	132.486237	36.014961	46.63036	127.651787	39.2328205	26.555242	130.069012	-81.1096745	6.697214	121.855702
-6.085672	-6.13525	129.169907	-20.983919	16.455816	126.02401	42.341316	6.317172	132.315521	36.011215	46.448128	127.328934	39.1762655	26.38265	129.8222275	-81.1441035	6.528982	122.2257925
-7.437555	-7.170687	128.996704	-20.991804	16.26889	125.989319	42.215767	6.161695	132.066422	36.02771	46.253307	127.10334	39.1217385	26.207501	129.584881	-81.1053465	6.330279	122.393757
-8.841557	-8.12498	128.575134	-20.999496	16.10483	125.901222	42.138561	5.976565	131.773315	36.035694	46.083477	126.998901	39.0871275	26.030021	129.386108	-81.0861195	6.179639	122.416336
-10.307572	-8.926962	127.960114	-21.008293	15.960172	125.775162	42.056492	5.795394	131.408752	36.034523	45.966595	126.996109	39.0455075	25.8809945	129.2024305	-81.0620935	6.0393495	122.3478935
-11.831389	-9.613817	127.319763	-21.026699	15.853485	125.640144	41.937061	5.687214	131.031357	35.994576	45.890549	126.995232	38.9658185	25.7888815	129.0132945	-81.0192165	5.9180885	122.2669935
-13.434422	-10.19315	126.706291	-21.070665	15.807462	125.52549	41.744987	5.679284	130.618774	35.944378	45.866184	126.970795	38.8446825	25.772734	128.7947845	-80.9860125	5.84219	122.2561955
-15.942378	-10.801215	126.185371	-21.123884	15.858796	125.400436	41.569534	5.684544	130.104813	35.856483	45.832626	126.801979	38.7130085	25.758585	128.453396	-80.9607765	5.959007	122.347476
-17.697216	-11.088289	126.174568	-21.161531	15.973748	125.394012	41.514633	5.750184	129.905594	35.815289	45.862629	126.56221	38.664961	25.8064065	128.233902	-80.988023	6.1410895	122.554122
-19.492676	-11.231577	126.486298	-21.172432	16.092699	125.425957	41.516788	5.848695	129.849991	35.773182	45.893063	126.243721	38.644985	25.870879	128.046856	-80.989849	6.314519	122.805058
-21.311995	-11.268799	127.031937	-21.183405	16.201017	125.533607	41.560589	5.943421	129.969177	35.720474	45.911694	125.862015	38.6405315	25.9275575	127.915596	-81.0073415	6.4744765	123.151618
-23.196896	-11.148945	127.757416	-21.172804	16.255322	125.738075	41.576767	6.047904	130.170578	35.682549	45.887508	125.484421	38.629658	25.967706	127.8274995	-80.975266	6.542938	123.6486505
-25.048092	-10.950804	128.507034	-21.151314	16.213829	125.99691	41.626499	6.072229	130.441208	35.666767	45.774837	125.195381	38.646633	25.923533	127.8182945	-80.949261	6.504125	124.1755255
-26.944584	-10.604075	129.180557	-21.132294	16.096861	126.292099	41.662144	5.99598	130.765396	35.649773	45.600891	124.968864	38.6559585	25.7984355	127.86713	-80.9205465	6.3952865	124.717068
-29.664379	-9.80985	129.761658	-21.183249	15.844168	126.676544	41.580139	5.832678	131.140945	35.568516	45.299492	124.611542	38.5743275	25.566085	127.8762435	-80.9408255	6.122251	125.4768445
-31.736111	-9.316611	129.930695	-21.271881	15.635644	126.815224	41.397919	5.68637	131.217773	35.455502	45.100166	124.293747	38.4267105	25.393268	127.75576	-80.9704725	5.87802	125.874688
-33.655842	-8.546064	129.859741	-21.414816	15.439537	126.884903	41.17004	5.531834	131.086945	35.317413	44.89529	123.957085	38.2437265	25.213562	127.522015	-81.0733585	5.665512	126.247791
-35.598938	-7.643595	129.688187	-21.552017	15.257483	126.915062	40.935493	5.356112	130.850845	35.160671	44.683029	123.630119	38.048082	25.0195705	127.240482	-81.152116	5.4953955	126.589642
-37.514542	-6.55906	129.431595	-21.68037	15.120994	126.946274	40.653122	5.253868	130.38266	35.015568	44.52153	123.373749	37.834345	24.887699	126.8782045	-81.195085	5.354289	127.0143435
-39.430939	-5.310258	129.083618	-21.812143	15.031454	126.944008	40.4058	5.186702	129.794769	34.860153	44.46439	123.201736	37.6329765	24.825546	126.4982525	-81.2572625	5.237362	127.3897635
-41.292149	-3.949659	128.567429	-21.939835	14.992513	126.880333	40.115086	5.203022	129.03772	34.707775	44.482361	123.096069	37.4114305	24.8426915	126.0668945	-81.2911005	5.1423345	127.6937715
-44.018322	-1.612961	127.776566	-22.09804	14.983833	126.642815	39.682041	5.243313	127.707222	34.461021	44.595261	123.157249	37.071531	24.919287	125.4322355	-81.267611	5.048379	127.8533945
-45.79277	0.109702	127.2575	-22.20055	15.048192	126.491859	39.422825	5.304734	126.780228	34.330086	44.746841	123.281601	36.8764555	25.0257875	125.0309145	-81.2775555	5.0705965	127.9528035
-47.517036	1.973999	126.912926	-22.315018	15.180856	126.447144	38.807758	5.599913	126.010826	34.241898	44.914837	123.535965	36.524828	25.257375	124.7733955	-81.154864	5.104337	128.1208925
-49.153194	3.916693	126.780525	-22.37464	15.340701	126.388168	38.558636	5.723921	125.312103	34.127491	45.072048	123.864876	36.3430635	25.3979845	124.5884895	-81.0923435	5.2834175	128.1878465
-50.722229	5.922184	126.872551	-22.467052	15.57721	126.479126	38.367619	5.979879	124.688805	34.057457	45.314377	124.255035	36.212538	25.647128	124.47192	-81.146642	5.507292	128.486332
-52.165977	7.954755	127.109459	-22.539934	15.845317	126.625038	38.219879	6.273543	124.292931	33.99778	45.566669	124.674286	36.1088295	25.920106	124.4836085	-81.1886975	5.770528	128.7664675
-53.598999	9.982824	127.288757	-22.622206	16.141739	126.770554	38.15041	6.574704	124.042	33.909477	45.810593	125.07148	36.0299435	26.1926485	124.55674	-81.2743555	6.09082950000001	128.984368
-55.579685	12.993765	127.863358	-22.755363	16.452314	127.032791	38.063835	6.904697	123.785614	33.760002	46.092094	125.503006	35.9119185	26.4983955	124.64431	-81.4226445	6.4062325	129.421272
-56.586105	14.835932	128.257751	-22.856747	16.535925	127.165237	37.982925	7.008043	123.689308	33.641972	46.170921	125.681625	35.8124485	26.589482	124.6854665	-81.5259425	6.482368	129.6450075
-57.833767	16.788101	128.69342	-22.959986	16.530386	127.297165	37.841579	7.043879	123.488976	33.53801	46.140282	125.870667	35.6897945	26.5920805	124.6798215	-81.6097665	6.4686915	129.9145085
-58.602959	18.467695	129.040207	-23.103491	16.449417	127.396599	37.672478	6.979249	123.421623	33.411003	46.094093	126.021385	35.5417405	26.536671	124.721504	-81.7487225	6.362163	130.071694
-59.447247	20.180986	129.598206	-23.217033	16.363449	127.446579	37.471588	6.989959	123.142456	33.310753	46.048397	126.273384	35.3911705	26.519178	124.70792	-81.8252365	6.20772	130.185238
-60.256039	21.845587	130.063583	-23.418179	16.339346	127.572182	37.266888	6.952982	122.900299	33.159363	46.010258	126.559235	35.2131255	26.48162	124.729767	-82.0494835	6.197072	130.414597
-60.964382	23.398775	130.791458	-23.600889	16.323931	127.685509	37.024818	7.025212	122.631409	32.998051	46.051971	126.8433	35.0114345	26.5385915	124.7373545	-82.2132125	6.1092705	130.6336635
NaN	NaN	NaN	-23.796625	16.381731	127.885612	36.679684	7.202681	122.306595	32.843258	46.122543	127.334335	34.761471	26.662612	124.820465	-82.354721	6.10085	130.950759
NaN	NaN	NaN	-23.932455	16.483997	127.974442	36.563282	7.328756	122.287659	32.74353	46.231747	127.555107	34.653406	26.7802515	124.921383	-82.518316	6.1877425	131.027501
NaN	NaN	NaN	-23.998091	16.674454	128.003555	36.539631	7.438935	122.312439	32.653084	46.380581	127.625908	34.5963575	26.909758	124.9691735	-82.5925395	6.43915	131.0379365
NaN	NaN	NaN	-24.087181	16.888966	127.922401	36.54705	7.502132	122.442245	32.558762	46.503983	127.480354	34.552906	27.0030575	124.9612995	-82.727268	6.7748745	130.8835025
NaN	NaN	NaN	-24.077618	16.976639	127.790581	36.582108	7.566093	122.592354	32.504333	46.578415	127.237961	34.5432205	27.072254	124.9151575	-82.6984565	6.881024	130.6660045
NaN	NaN	NaN	-24.076698	17.022459	127.748108	36.648949	7.444073	122.771812	32.507004	46.524326	126.960098	34.5779765	26.9841995	124.865955	-82.7313725	7.0607185	130.630261
-59.444481	29.960987	131.236572	-24.110962	16.934341	127.713417	36.713799	7.152787	123.0065	32.518703	46.347012	126.696098	34.616251	26.7498995	124.851299	-82.838175	7.1187825	130.575535
-58.311104	30.305519	130.852127	-24.15579	16.68236	127.81752	36.823055	6.661361	123.503937	32.497078	45.992321	126.536766	34.6600665	26.326841	125.0203515	-82.9716465	7.037879	130.6146885
-57.515984	30.323814	130.746017	-24.233908	16.500191	128.026367	36.862556	6.34141	123.910965	32.498306	45.737862	126.579872	34.680431	26.039636	125.2454185	-83.148247	6.960746	130.8073155
-56.555984	30.322206	130.738846	-24.290482	16.320055	128.220108	36.83894	6.031842	124.390724	32.490868	45.490028	126.652733	34.664904	25.760935	125.5217285	-83.245868	6.879175	130.9184875
-55.577625	30.269279	130.600235	-24.393597	16.23107	128.500305	36.729393	5.783675	124.878372	32.45599	45.254406	126.71801	34.5926915	25.5190405	125.798191	-83.3798855	6.9430995	131.202419
-54.565765	30.20064	130.42334	-24.479939	16.112986	128.643005	36.632835	5.588688	125.353149	32.415665	45.065079	126.73774	34.52425	25.3268835	126.0454445	-83.484128	6.8990885	131.2405655
-53.566383	30.029116	130.221054	-24.593691	16.04776	128.789551	36.559338	5.402589	125.794373	32.347076	44.9249	126.710724	34.453207	25.1637445	126.2525485	-83.640589	6.9317755	131.3265535
-52.424599	29.846195	129.948273	-24.794846	16.021908	128.934296	36.493309	5.221455	126.170517	32.219261	44.785336	126.626274	34.356285	25.0033955	126.3983955	-83.945977	7.0404205	131.4701965
-50.747513	29.491795	129.619629	-25.035583	15.901412	128.992905	36.664093	4.790573	126.483093	31.979952	44.54808	126.418533	34.3220225	24.6693265	126.450813	-84.3931885	7.1334975	131.534997
-49.547768	29.279333	129.401245	-25.205105	15.765733	129.076462	36.492958	4.552362	126.751366	31.849428	44.318878	126.273499	34.171193	24.43562	126.5124325	-84.581403	7.095846	131.6404915
-48.304764	29.050642	129.258484	-25.405046	15.58747	129.165024	36.30854	4.211884	126.962936	31.70282	44.018394	126.134529	34.00568	24.115139	126.5487325	-84.815772	7.059801	131.7813155
-47.096458	28.763422	129.20282	-25.629267	15.38096	129.275665	36.078873	3.803959	127.166077	31.558195	43.64669	126.006935	33.818534	23.7253245	126.586506	-85.077068	7.0365955	131.964824
-45.766571	28.532228	129.1819	-25.852003	15.157565	129.422791	35.789829	3.393265	127.33123	31.414944	43.239712	125.919746	33.6023865	23.3164885	126.625488	-85.3063925	6.9986415	132.220094
-44.465176	28.341822	129.134476	-26.076296	14.912644	129.515198	35.505341	3.00414	127.484406	31.259228	42.83987	125.878967	33.3822845	22.922005	126.6816865	-85.5348765	6.903283	132.3487095
-43.134983	28.13336	129.058243	-26.29003	14.670346	129.566208	35.256329	2.58021	127.611496	31.121775	42.441422	125.880936	33.189052	22.510816	126.746216	-85.769112	6.829876	132.3862
-41.005142	27.856945	128.954315	-26.612019	14.272801	129.566895	34.896881	2.06716	127.761551	30.884394	41.946911	125.987541	32.8906375	22.0070355	126.874546	-86.1146755	6.5385665	132.259244
-39.532539	27.653572	128.730148	-26.76148	13.989763	129.474915	34.768219	1.808701	127.935112	30.75386	41.654812	126.292778	32.7610395	21.7317565	127.113945	-86.2839995	6.2477695	131.835885
-37.96664	27.456278	128.49118	-26.789812	13.613087	129.201828	34.795689	1.513081	128.216751	30.688581	41.392822	126.718971	32.742135	21.4529515	127.467861	-86.321759	5.7732225	130.935795
-36.431229	27.215609	128.28717	-26.76487	13.213864	128.954849	34.90498	1.150827	128.485703	30.668446	41.126507	127.236153	32.786713	21.138667	127.860928	-86.316453	5.289061	130.04877
-34.800102	27.031219	128.098053	-26.664158	12.837078	128.746384	35.041687	0.838998	128.792099	30.72257	40.853752	127.819672	32.8821285	20.846375	128.3058855	-86.2104445	4.827781	129.1868825
-33.159042	26.838511	128.112183	-26.511955	12.450337	128.70726	35.254253	0.594381	129.17395	30.853251	40.6353	128.366272	33.053752	20.6148405	128.770111	-86.077662	4.2858335	128.644409
-31.467539	26.603514	128.378082	-26.306755	12.110129	128.967117	35.527973	0.377355	129.521393	31.048191	40.443863	128.820938	33.288082	20.410609	129.1711655	-85.901592	3.809649	128.7630685
-28.91984	26.28026	129.066666	-25.948139	11.657734	129.666687	36.092602	0.200897	130.226852	31.363884	40.284721	129.39711	33.728243	20.242809	129.811981	-85.624521	3.072659	129.521393
-27.225626	25.97777	129.527817	-25.694361	11.330173	130.222153	36.501472	0.143825	130.748322	31.902933	40.090458	129.630859	34.2022025	20.1171415	130.1895905	-85.5909245	2.5432045	130.2547155
-25.534594	25.701309	129.997467	-25.514168	11.022634	130.727921	36.873016	-0.032421	131.214386	31.751743	40.075935	130.025101	34.3123795	20.021757	130.6197435	-85.3407155	2.023511	130.8360985
-23.874353	25.415104	130.267426	-25.393217	10.685867	131.061661	37.160385	-0.268339	131.708923	31.862364	39.873722	130.277344	34.5113745	19.8026915	130.9931335	-85.2978085	1.5690425	131.1301885
-22.157602	25.148518	130.339005	-25.296858	10.359684	131.207382	37.364571	-0.511239	132.163635	31.996655	39.665638	130.470566	34.680613	19.5771995	131.3171005	-85.274329	1.1421685	131.0976635
-20.500193	24.913488	130.288116	-25.21287	10.112134	131.131622	37.595005	-0.777967	132.584732	32.149246	39.497234	130.64801	34.8721255	19.3596335	131.616371	-85.2978655	0.864634499999998	130.646873
-18.862843	24.642019	130.076019	-25.129515	9.933871	130.890823	37.82782	-0.956703	132.846436	32.28294	39.407684	130.738663	35.05538	19.2254905	131.7925495	-85.31441	0.642251499999997	129.9890965
-16.421673	24.380735	129.759232	-25.011236	9.803068	130.370789	38.117813	-1.043206	132.850998	32.416908	39.386635	130.588974	35.2673605	19.1717145	131.719986	-85.2898325	0.434421499999999	129.021592
-14.876671	24.184074	129.450302	-24.964771	9.765942	130.018875	38.195045	-1.040726	132.605591	32.419075	39.399559	130.294235	35.30706	19.1794165	131.449913	-85.236602	0.352467499999999	128.587837
-13.314165	24.034678	129.218597	-24.91481	9.716442	129.702454	38.208691	-0.990617	132.265778	32.412346	39.411461	129.957169	35.3105185	19.210422	131.1114735	-85.1401385	0.222462	128.2934345
-11.844356	23.892708	129.039185	-24.850714	9.691721	129.440308	38.253384	-0.911114	132.000702	32.408611	39.454132	129.723053	35.3309975	19.271509	130.8618775	-85.0324255	0.111932999999997	128.0187385
-10.360245	23.767277	128.938232	-24.766878	9.712453	129.260727	38.349548	-0.816214	131.895096	32.420719	39.544258	129.634827	35.3851335	19.364022	130.7649615	-84.9188895	0.0608840000000015	127.7564925
-8.924639	23.670946	128.949753	-24.676201	9.761316	129.116943	38.477928	-0.670007	131.93663	32.487312	39.679127	129.698486	35.48262	19.50456	130.817558	-84.835022	0.0180720000000001	127.416328
-7.556591	23.589672	129.029053	-24.588753	9.864216	128.942947	38.593945	-0.522511	132.054138	32.574768	39.841694	129.916031	35.5843565	19.6595915	130.9850845	-84.7618625	0.0688405000000039	126.9008095
-5.48569	23.504814	129.095108	-24.485123	10.024036	128.638046	38.695045	-0.307738	132.163712	32.717865	40.078926	130.363129	35.706455	19.885594	131.2634205	-84.676701	0.162478	126.0126715
-4.243423	23.4505	129.209488	-24.403275	10.167444	128.36972	38.80204	-0.20623	132.287064	32.81654	40.26825	130.729538	35.80929	20.03101	131.508301	-84.61584	0.303877999999997	125.231139
-3.04613	23.383375	129.385529	-24.27887	10.387503	128.147018	39.006279	-0.100145	132.55574	32.903786	40.527966	131.228348	35.9550325	20.2139105	131.892044	-84.5127725	0.5610955	124.401992
-1.79323	23.313585	129.832886	-24.126362	10.681622	128.090363	39.210709	0.256349	132.885605	33.395927	40.764828	131.873169	36.303318	20.5105885	132.379387	-84.556042	0.852655500000001	123.801339
-0.701405	23.228615	130.420746	-23.968155	11.023686	128.160934	39.443077	0.631733	133.284943	33.576393	41.132088	132.695099	36.509735	20.8819105	132.990021	-84.446045	1.1654615	123.331847
0.298092	23.077675	131.035538	-23.840277	11.353693	128.350266	39.648449	0.939962	133.722031	33.738171	41.424744	133.454056	36.69331	21.182353	133.5880435	-84.373864	1.525033	123.1124885
1.209357	22.838648	131.607193	-23.724785	11.659399	128.583786	39.814857	1.181798	134.148987	33.933403	41.654022	134.150436	36.87413	21.41791	134.1497115	-84.3237	1.900888	123.0178605
2.525284	22.354885	132.334427	-23.613966	12.122113	128.944473	40.036648	1.46876	134.699249	34.13858	41.933594	134.941086	37.087614	21.701177	134.8201675	-84.315546	2.543049	123.0687785
3.197289	21.950531	132.706696	-23.572245	12.35096	129.157059	40.172516	1.614785	134.95961	34.245796	42.13575	135.18515	37.209156	21.8752675	135.07238	-84.353646	2.8266525	123.241738
3.814988	21.484623	132.897049	-23.539896	12.544131	129.312195	40.244751	1.801536	135.115738	34.314182	42.317547	135.263214	37.2794665	22.0595415	135.189476	-84.3592585	3.0287205	123.434914
4.365041	20.977182	132.958603	-23.51165	12.708412	129.407455	40.320576	2.024444	135.24678	34.345989	42.523167	135.172089	37.3332825	22.2738055	135.2094345	-84.3565825	3.1430185	123.6054755
4.829172	20.381441	132.959167	-23.479811	12.850822	129.452042	40.399784	2.243552	135.348099	34.398026	42.731415	134.990234	37.398905	22.4874835	135.1691665	-84.358527	3.2141605	123.7349175
5.184403	19.79851	132.909851	-23.414984	12.981767	129.426117	40.486275	2.463245	135.379211	34.413013	42.911575	134.866974	37.449644	22.68741	135.1230925	-84.279612	3.276124	123.7291415
5.400614	19.156902	132.815186	-23.333971	13.080348	129.349014	40.620121	2.609427	135.40538	34.079979	43.182205	134.837814	37.35005	22.895816	135.121597	-84.017992	3.26488	123.576431
5.611269	18.0784	132.592468	-23.148939	13.168944	129.153992	40.818417	2.739918	135.368881	34.630848	43.217735	134.575027	37.7246325	22.9788265	134.971954	-84.0225105	3.3590615	123.33603
5.596457	17.294189	132.409256	-22.999342	13.180786	129.045181	40.929882	2.829046	135.27269	34.409187	43.411682	134.513351	37.6695345	23.120364	134.8930205	-83.6682185	3.241208	123.1973415
5.540553	16.493959	132.233978	-22.850756	13.194564	128.969894	41.019733	2.922265	135.133255	34.947742	43.357872	134.259445	37.9837375	23.1400685	134.69635	-83.6852495	3.2490595	123.243438
5.359165	15.738733	132.059296	-22.699753	13.223642	128.922287	41.130859	2.98316	134.985413	34.789612	43.539284	134.154099	37.9602355	23.261222	134.569756	-83.3597415	3.186062	123.274818
5.046993	14.926044	131.881577	-22.561146	13.257257	128.896576	41.234619	3.024097	134.877014	34.954308	43.57798	134.010269	38.0944635	23.3010385	134.4436415	-83.2167555	3.2134755	123.3495105
4.613612	14.070914	131.770203	-22.4468	13.307844	128.905457	41.329792	3.095611	134.870728	35.468754	43.45166	133.851593	38.399273	23.2736355	134.3611605	-83.292873	3.3420525	123.4497535
4.111916	13.248915	131.714432	-22.375267	13.348697	128.925949	41.389057	3.159133	134.956345	35.538033	43.46983	133.832474	38.463545	23.3144815	134.3944095	-83.214079	3.3829125	123.4574885
3.123377	12.035944	131.617325	-22.384789	13.389355	128.917557	41.388599	3.16707	135.233109	35.220718	43.682335	133.984558	38.3046585	23.4247025	134.6088335	-83.0742365	3.3540075	123.2262805
2.219893	11.15709	131.567276	-22.440378	13.427218	128.943451	41.330452	3.179492	135.31955	35.551098	43.604179	133.896332	38.440775	23.3918355	134.607941	-83.321531	3.4626005	123.278961
1.305749	10.310831	131.444077	-22.476992	13.44668	129.013153	41.253944	3.223773	135.2509	35.556007	43.612698	133.827179	38.4049755	23.4182355	134.5390395	-83.3589595	3.4751245	123.4872665
0.34759	9.47325	131.280075	-22.482876	13.437782	129.136002	41.192711	3.293661	134.940384	35.526474	43.572407	133.765335	38.3595925	23.433034	134.3528595	-83.3253445	3.44253	123.9191445
-0.748925	8.604073	131.045883	-22.506376	13.362553	129.222626	41.094044	3.338525	134.409363	35.452652	43.496689	133.659988	38.273348	23.417607	134.0346755	-83.2861	3.307499	124.4105765
-1.96459	7.720218	130.695374	-22.561037	13.267814	129.181854	40.977104	3.348139	133.798187	35.272629	43.43998	133.389313	38.1248665	23.3940595	133.59375	-83.2469405	3.1415685	124.769958
-3.129012	6.862271	130.004196	-22.668705	13.213932	128.937073	40.719521	3.463017	132.922913	35.05645	43.496983	132.986969	37.8879855	23.48	132.954941	-83.2253955	2.947864	124.919205
-5.116784	5.600946	128.548187	-22.827	13.286561	128.271667	40.380501	3.496616	131.367722	34.406185	43.71999	132.102325	37.393343	23.608303	131.7350235	-83.047343	2.964819	124.8083105
-6.415477	4.774399	127.484703	-22.84474	13.41448	127.70916	40.104008	3.646165	130.164734	34.243462	43.908398	131.237488	37.173735	23.7772815	130.701111	-82.863215	3.0516785	124.717209
-7.794804	3.931287	126.467789	-22.758703	13.559097	127.129128	39.893688	3.767735	129.001373	34.121479	44.061096	130.293564	37.0075835	23.9144155	129.6474685	-82.5249895	3.2037785	124.6107875
-9.203126	3.025331	125.68325	-22.65889	13.749615	126.691231	39.77663	3.928664	127.878128	33.973347	44.219124	129.303589	36.8749885	24.073894	128.5908585	-82.1927685	3.425336	124.7916035
-10.887603	2.31131	125.128258	-22.592896	13.99744	126.388885	39.665668	4.199872	126.820282	33.892921	44.437675	128.355133	36.7792945	24.3187735	127.5877075	-81.9650865	3.6761065	125.1900625
-12.35148	1.405133	124.766159	-22.494225	14.240778	126.105858	39.265106	4.616191	126.18837	33.797321	44.665554	127.442757	36.5312135	24.6408725	126.8155635	-81.5196635	3.8406835	125.3961525
-13.806428	0.502101	124.539658	-22.395815	14.453525	125.842461	39.227383	4.815707	125.442375	33.666546	44.923927	126.561447	36.4469645	24.869817	126.001911	-81.2385945	4.037233	125.683011
-15.997803	-0.922994	124.324669	-22.292187	14.767136	125.517616	39.138264	4.997517	124.535599	33.505577	45.128193	125.389168	36.3219205	25.062855	124.9623835	-80.9062945	4.471417	126.0728485
-17.473324	-1.84032	124.266937	-22.263268	14.948651	125.380257	39.032349	5.103597	124.107384	33.41843	45.158524	124.731277	36.2253895	25.1310605	124.4193305	-80.7519255	4.7662415	126.3411835
-18.907532	-2.756048	124.366776	-22.198278	15.052446	125.237587	38.980141	5.127663	123.843872	33.418404	45.154789	124.301659	36.1992725	25.141226	124.0727655	-80.5958285	4.963666	126.4024085
-20.071459	-3.760255	124.527565	-22.149878	15.164913	125.323296	39.019497	5.145193	123.91436	33.483295	45.146255	124.092461	36.251396	25.145724	124.0034105	-80.551152	5.184102	126.6431815
-21.469854	-4.591478	124.890091	-22.078291	15.257849	125.469887	39.133476	5.222882	124.203911	33.560368	45.226963	124.01239	36.346922	25.2249225	124.1081505	-80.503504	5.2907755	126.8316235
-22.75034	-5.415939	125.365173	-22.012953	15.373171	125.639404	39.273041	5.322127	124.487183	33.608253	45.356731	123.920013	36.440647	25.339429	124.203598	-80.466553	5.406913	127.07521
-24.091021	-6.105609	125.906181	-21.947456	15.491514	125.780777	39.371304	5.435265	124.763474	33.681591	45.445351	123.796913	36.5264475	25.440308	124.2801935	-80.4213595	5.54272	127.2813605
-25.976234	-7.134189	126.711311	-21.745079	15.566015	125.975189	39.591732	5.479093	125.534882	33.878769	45.459591	123.578857	36.7352505	25.469342	124.5568695	-80.2254085	5.662688	127.3935085
-27.164013	-7.656004	127.386368	-21.546066	15.561992	126.20623	39.836109	5.361767	126.162758	34.119667	45.35825	123.61673	36.977888	25.3600085	124.889744	-80.07002	5.7639755	127.522716
-28.446316	-8.196238	128.110825	-21.33868	15.503733	126.527832	40.423809	4.997527	126.690468	34.372284	45.179085	123.739433	37.3980465	25.088306	125.2149505	-80.0754065	5.91916	127.8407135
-29.610798	-8.625724	128.829697	-21.175486	15.360896	126.95005	40.50153	4.861302	127.150764	34.643379	44.958542	123.9133	37.5724545	24.909922	125.532032	-79.9234265	5.81187	128.368068
-30.774733	-8.983687	129.286835	-21.022139	15.112402	127.327934	40.409569	4.628646	127.349159	34.888401	44.689827	124.085449	37.648985	24.6592365	125.717304	-79.693263	5.5655675	128.938564
-31.959618	-9.282364	129.387909	-20.882267	14.824928	127.621315	40.364292	4.312585	127.361526	35.087631	44.428501	124.279358	37.7259615	24.370543	125.820442	-79.4904955	5.279313	129.422188
-33.030457	-9.483701	129.328873	-20.762011	14.56346	127.896919	40.288483	4.145153	127.110336	35.306789	44.329445	124.534836	37.797636	24.237299	125.822586	-79.321658	4.889621	129.971252
-34.685493	-9.685428	128.526413	-20.716862	14.337579	128.223129	39.76894	4.270223	126.506958	35.50375	44.435837	124.961075	37.636345	24.35303	125.7340165	-79.070069	4.322128	130.7122415
-35.726391	-9.679078	128.081696	-20.723225	14.303565	128.363785	39.561535	4.436838	125.892853	35.506458	44.616173	125.228348	37.5339965	24.5265055	125.5606005	-78.9804465	4.0806245	131.1669695
-36.723	-9.654276	127.739502	-20.772348	14.374442	128.501587	39.324673	4.72557	125.344109	35.486732	44.869907	125.515732	37.4057025	24.7977385	125.4299205	-78.9503985	3.9511455	131.5732535
-37.625095	-9.562057	127.588737	-20.806166	14.492033	128.626114	39.184608	5.040057	124.902519	35.415916	45.118904	125.78775	37.300262	25.0794805	125.3451345	-78.912594	3.9045855	131.9070935
-38.395988	-9.552174	127.398392	-20.819027	14.668779	128.690887	39.123009	5.302641	124.658112	35.363995	45.348469	126.020813	37.243502	25.325555	125.3394625	-78.881556	4.012003	132.0423115
-39.133366	-9.428762	127.450287	-20.83252	14.866489	128.746643	39.133923	5.515673	124.627113	35.337696	45.551605	126.142075	37.2358095	25.533639	125.384594	-78.9008495	4.199339	132.108692
-39.814857	-9.4395	127.597466	-20.820023	15.048311	128.767242	39.203381	5.664247	124.816299	35.321487	45.709576	126.167969	37.262434	25.6869115	125.492134	-78.90248	4.4097105	132.04235
-40.684223	-9.550947	128.052734	-20.769629	15.241779	128.808014	39.359203	5.83207	125.290558	35.337635	45.83572	126.071342	37.348419	25.833895	125.68095	-78.887677	4.649663	131.935078
-41.150486	-9.624826	128.518051	-20.783606	15.339786	128.936951	39.497055	5.830223	125.719543	35.350281	45.851387	125.874649	37.423668	25.840805	125.797096	-78.99088	4.838767	132.076806
-41.525196	-9.734571	129.029221	-20.782837	15.384692	129.040787	39.58329	5.81154	126.098488	35.329075	45.775909	125.653229	37.4561825	25.7937245	125.8758585	-79.0218565	4.9756595	132.2057155
-41.840923	-9.865512	129.486328	-20.796688	15.371147	129.08606	39.970757	5.5545	126.365509	35.257782	45.675461	125.366165	37.6142695	25.6149805	125.865837	-79.2076455	5.1273135	132.306283
-42.128113	-9.944825	129.95018	-20.874838	15.340741	129.197388	39.982193	5.52607	126.718483	35.182281	45.583164	125.093498	37.582237	25.554617	125.9059905	-79.331913	5.126865	132.4887855
-42.406319	-9.999374	130.304688	-20.925041	15.259197	129.177719	39.969395	5.514619	126.981377	35.094879	45.491199	124.817657	37.532137	25.502909	125.899517	-79.382219	5.015485	132.455921
-42.66378	-9.999026	130.560608	-21.009233	15.184162	129.116425	39.935482	5.490535	127.212204	34.977276	45.39497	124.506035	37.456379	25.4427525	125.8591195	-79.474845	4.9255715	132.3737305
-43.00584	-9.913408	130.838348	-21.11878	15.106792	128.947754	39.801044	5.496312	127.355026	34.827423	45.237003	124.046684	37.3142335	25.3666575	125.700855	-79.5517935	4.8469265	132.194653
-43.200233	-9.780033	130.962158	-21.199677	15.054152	128.824387	39.720482	5.425361	127.45359	34.719501	45.121799	123.776474	37.2199915	25.27358	125.615032	-79.6193455	4.834724	132.033742
-43.368629	-9.63772	131.048981	-21.292624	15.016605	128.729187	39.630302	5.351497	127.51918	34.615974	45.023338	123.593857	37.123138	25.1874175	125.5565185	-79.708386	4.8457925	131.9018555
-43.46505	-9.448476	131.069336	-21.43754	14.951667	128.703491	39.515743	5.290752	127.518936	34.479	44.94458	123.502899	36.9973715	25.117666	125.5109175	-79.8724515	4.785668	131.8960645
-43.512592	-9.221648	130.971619	-21.551687	14.838135	128.591751	39.401089	5.204229	127.489708	34.306797	44.906551	123.473289	36.853943	25.05539	125.4814985	-79.957317	4.62088	131.7020035
-43.520527	-8.933023	130.762222	-21.675545	14.744852	128.525375	39.292934	5.169149	127.402222	34.155308	44.911129	123.520508	36.724121	25.040139	125.461365	-80.075211	4.449565	131.589385
-43.471973	-8.616204	130.513733	-21.821516	14.681432	128.520615	39.150478	5.151699	127.261421	34.04483	44.916298	123.606232	36.597654	25.0339985	125.4338265	-80.240686	4.3288655	131.6074035
-43.221336	-8.009909	130.020844	-21.941298	14.573988	128.414749	39.012127	5.055818	127.074242	33.947285	44.880619	123.750839	36.479706	24.9682185	125.4125405	-80.362302	4.1797575	131.4169575
-42.970192	-7.500827	129.586548	-21.961494	14.464724	128.259735	38.939999	4.966279	126.927483	33.90731	44.841877	123.902855	36.4236545	24.904078	125.415169	-80.3466425	4.02537	131.104301
-42.723103	-6.942707	129.156799	-22.031647	14.351405	128.113525	38.917969	4.827535	126.86895	33.863441	44.790787	124.021576	36.390705	24.809161	125.445263	-80.453999	3.893649	130.781787
-42.395367	-6.352679	128.79715	-22.133514	14.270824	127.956238	38.900574	4.728987	126.860298	33.809956	44.72987	124.107109	36.355265	24.7294285	125.4837035	-80.622293	3.8122195	130.4287725
-41.975601	-5.774832	128.423233	-22.180618	14.174313	127.664879	38.882713	4.657254	126.970123	33.783073	44.638367	124.204681	36.332893	24.6478105	125.587402	-80.694129	3.7008155	129.742356
-41.533966	-5.18344	128.063736	-22.251629	14.114538	127.437531	38.929279	4.510253	127.334953	33.81604	44.495693	124.336098	36.3726595	24.502973	125.8355255	-80.8759175	3.726103	129.0395365
-41.04784	-4.532274	127.606415	-22.263992	14.088795	127.281631	39.134045	4.327993	128.051956	33.929272	44.36742	124.715492	36.5316585	24.3477065	126.383724	-81.0596425	3.8298835	128.179538
-40.252441	-3.385779	127.501488	-22.285183	14.118032	127.302002	39.640968	4.083124	129.652557	34.115906	44.267635	125.658348	36.878437	24.1753795	127.6554525	-81.448803	4.0606845	126.9485515
-39.767899	-2.602418	127.314964	-22.276264	14.118345	127.390541	39.907124	3.96884	130.731995	34.284424	44.258633	126.406136	37.095774	24.1137365	128.5690655	-81.648302	4.1229535	126.2120165
-39.270668	-1.798982	127.329483	-22.275726	14.101958	127.583107	40.114155	3.836806	131.783829	34.42366	44.225887	127.130379	37.2689075	24.0313465	129.457104	-81.8203595	4.1725695	125.70911
-38.678955	-0.905905	127.293182	-22.275499	14.030297	127.853485	40.252735	3.701846	132.541031	34.561096	44.167564	127.848473	37.4069155	23.934705	130.194752	-81.9579135	4.125889	125.512218
-38.24535	0.085439	127.27282	-22.285919	13.938851	128.08963	40.328533	3.528361	133.044678	34.680676	44.073589	128.570908	37.5046045	23.800975	130.807793	-82.0764425	4.076727	125.371467
-37.809799	1.106352	127.166344	-22.300085	13.82041	128.289978	40.324871	3.345368	133.348007	34.801403	43.977428	129.232315	37.563137	23.661398	131.290161	-82.163307	3.979422	125.289795
-37.396717	2.140167	127.022827	-22.324833	13.713011	128.428345	40.304722	3.14156	133.46434	34.901695	43.893784	129.852707	37.6032085	23.517672	131.6585235	-82.2528745	3.90835	125.1981665
-36.899548	3.901242	126.680305	-22.419353	13.663247	128.530258	40.285339	2.887119	133.328369	34.952564	43.783951	130.714661	37.6189515	23.335535	132.021515	-82.4576575	3.990959	125.039001
-36.624374	5.125883	126.475212	-22.502712	13.706001	128.527176	40.205711	2.800225	133.190353	34.979351	43.761955	131.197769	37.592531	23.28109	132.194061	-82.597955	4.130912	124.860291
-36.397678	6.3046	126.356461	-22.585518	13.808948	128.502899	40.107021	2.769573	132.946915	34.989582	43.744846	131.629578	37.5483015	23.2572095	132.2882465	-82.7193375	4.3606865	124.7175515
-36.14397	7.557449	126.190399	-22.656292	13.953574	128.460114	40.024261	2.768488	132.719757	34.946407	43.732853	131.971069	37.485334	23.2506705	132.345413	-82.797918	4.6564775	124.574815
-36.049591	8.746513	126.207962	-22.736979	14.113647	128.420334	39.953869	2.780568	132.547195	34.914593	43.768822	132.192749	37.434231	23.274695	132.369972	-82.908189	4.952599	124.470696
-35.93483	9.931417	126.270424	-22.820278	14.245033	128.440781	39.866833	2.84709	132.380676	35.172329	43.7001	132.274765	37.519581	23.273595	132.3277205	-83.160137	5.216471	124.5538415
-35.889538	10.986223	126.503601	-22.92507	14.390484	128.598633	39.774452	2.945479	132.219986	35.10495	43.745758	132.306183	37.439701	23.3456185	132.2630845	-83.289841	5.4353495	124.9341815
-35.772377	12.605259	126.957497	-23.039141	14.549375	128.920441	39.618088	3.088296	132.063736	34.707275	43.949543	132.254501	37.1626815	23.5189195	132.1591185	-83.2409635	5.5798305	125.6817635
-35.815422	13.578953	127.444992	-23.085594	14.644135	129.206512	39.545616	3.169584	132.020035	34.644596	43.987049	132.169144	37.095106	23.5783165	132.0945895	-83.266294	5.7099535	126.3184345
-35.830795	14.558929	127.872314	-23.128838	14.714538	129.527313	39.500351	3.214593	132.032608	34.606857	44.007629	132.043335	37.053604	23.611111	132.0379715	-83.31128	5.817965	127.0166545
-35.858047	15.441781	128.276367	-23.184481	14.760919	129.841415	39.431568	3.257318	132.051956	34.535782	44.023209	131.882889	36.983675	23.6402635	131.9674225	-83.352637	5.8815745	127.7154075
-35.91119	16.363972	128.688904	-23.214695	14.786856	130.072647	39.352272	3.321167	132.035965	34.470741	44.039108	131.647568	36.9115065	23.6801375	131.8417665	-83.3408965	5.8935745	128.3035275
-35.905075	17.303099	128.84906	-23.262144	14.817427	130.267838	39.242344	3.41889	131.93454	34.387753	44.057571	131.338364	36.8150485	23.7382305	131.636452	-83.3393365	5.8966235	128.899224
-35.978371	18.154469	129.088882	-23.291952	14.843328	130.37616	39.133774	3.469916	131.807205	34.311344	44.049091	130.985641	36.722559	23.7595035	131.396423	-83.306463	5.9271525	129.355897
-36.018852	19.483761	129.182419	-23.285017	14.854692	130.473389	39.038101	3.548531	131.640732	34.208618	44.037731	130.451523	36.6233595	23.793131	131.0461275	-83.1933935	5.916253	129.9006505
-36.035877	20.355366	129.298508	-23.247293	14.840288	130.539078	39.02158	3.608809	131.510559	34.165886	44.034626	130.125275	36.593733	23.8217175	130.817917	-83.088319	5.8588585	130.260239
-35.979805	21.320364	129.338196	-23.207592	14.809362	130.650635	39.045815	3.639315	131.429764	34.135139	44.043983	129.810257	36.590477	23.841649	130.6200105	-83.005661	5.777075	130.6812595
-36.006756	22.258551	129.564743	-23.17885	14.76755	130.813416	39.032112	3.71719	131.298645	34.117718	44.057102	129.568954	36.574915	23.887146	130.4337995	-82.932615	5.647954	131.1930325
-35.975639	23.241613	129.778931	-23.136482	14.707242	131.003204	39.004261	3.764004	131.149353	34.092297	44.047886	129.371643	36.548279	23.905945	130.260498	-82.821243	5.508539	131.74591
-36.033775	24.272133	130.064438	-23.104473	14.652718	131.188812	38.949265	3.794916	130.952423	34.061344	44.043026	129.169067	36.5053045	23.918971	130.060745	-82.7142505	5.386465	132.316879
-35.770775	25.282318	130.270996	-23.073088	14.603276	131.355972	38.855789	3.855481	130.601089	34.016125	44.046299	128.981354	36.435957	23.95089	129.7912215	-82.582133	5.255662	132.9207225
-35.628067	26.919416	130.750031	-23.002138	14.568995	131.534897	38.773708	3.886631	130.136292	33.955009	44.050133	128.711838	36.3643585	23.968382	129.424065	-82.3686345	5.169608	133.645729
-35.412598	28.010889	130.968765	-22.918306	14.574127	131.634766	38.757553	3.982774	129.872635	33.989372	44.117409	128.633301	36.3734625	24.0500915	129.252968	-82.2100745	5.0981625	134.016564
-35.156719	29.140291	131.15892	-22.81735	14.641523	131.721909	38.780689	4.103896	129.687881	34.04805	44.202793	128.621872	36.4143695	24.1533445	129.1548765	-82.0490695	5.1297015	134.2889415
-34.867126	30.339062	131.231903	-22.735905	14.719759	131.765411	38.888851	4.225882	129.590683	34.085625	44.320259	128.641785	36.487238	24.2730705	129.116234	-81.959048	5.1664475	134.414588
-34.517193	31.530519	131.239853	-22.670021	14.849586	131.762543	38.989994	4.393535	129.570038	34.119648	44.465523	128.697769	36.554821	24.429529	129.1339035	-81.894863	5.269643	134.3911825
-34.110107	32.686344	131.120972	-22.601694	14.979008	131.726852	39.123783	4.555905	129.639618	34.175758	44.609051	128.808044	36.6497705	24.582478	129.223831	-81.8531585	5.375538	134.229873
-33.598652	33.862652	130.96022	-22.561293	15.082825	131.677536	39.283249	4.668538	129.735977	34.235035	44.729328	128.963409	36.759142	24.698933	129.349693	-81.881728	5.466717	134.005379
-32.906498	35.651535	130.88942	-22.590446	15.168628	131.588043	39.377739	4.770387	129.761765	34.23954	44.83963	129.188202	36.8086395	24.8050085	129.4749835	-81.9895315	5.5322475	133.7011025
-32.384289	36.79567	130.912094	-22.700615	15.179496	131.513519	39.241497	4.818718	129.570953	34.162033	44.863407	129.283188	36.701765	24.8410625	129.4270705	-82.102995	5.5179295	133.5999675
-31.770346	37.956924	131.016754	-22.854012	15.162757	131.433807	39.003895	4.843332	129.182434	34.014477	44.849556	129.356827	36.509186	24.846444	129.2696305	-82.21721	5.47907	133.5979835
-31.196934	39.089851	131.38121	-23.030577	15.163965	131.331619	38.765568	4.875019	128.703812	33.829487	44.848461	129.43721	36.2975275	24.86174	129.070511	-82.3586815	5.46619	133.592727
-30.551533	40.205853	131.831039	-23.172094	15.176108	131.222885	38.528934	4.99314	128.152878	33.670162	44.913174	129.585373	36.099548	24.953157	128.8691255	-82.443736	5.399059	133.5766445
-29.767433	41.257481	132.398468	-23.281969	15.224324	131.147842	38.32497	5.165559	127.616516	33.537884	45.052509	129.786591	35.931427	25.109034	128.7015535	-82.495365	5.339614	133.5941305
-28.998194	42.229057	133.145782	-23.375216	15.338661	131.093552	38.165848	5.38656	127.088608	33.441269	45.206367	130.091614	35.8035585	25.2964635	128.590111	-82.5539905	5.3808585	133.596993
-27.663916	43.525963	134.325943	-23.443266	15.495804	131.160217	38.062977	5.707695	126.59243	33.41819	45.429356	130.736694	35.7405835	25.5685255	128.664562	-82.6271155	5.4230825	133.655872
-26.64373	44.265594	135.035873	-23.422609	15.651533	131.236389	38.079956	5.930574	126.481155	33.45945	45.563736	131.282394	35.769703	25.747155	128.8817745	-82.614921	5.555911	133.5910035
-25.579447	44.921612	135.640411	-23.415287	15.845494	131.38652	38.147396	6.118782	126.513359	33.499317	45.70121	131.781815	35.8233565	25.909996	129.147587	-82.6539305	5.780992	133.625453
-24.482456	45.470287	136.04538	-23.407272	16.044361	131.549103	38.246082	6.331734	126.604256	33.529209	45.864475	132.202026	35.8876455	26.0981045	129.403141	-82.7021895	5.9906175	133.695065
-23.335583	45.860535	136.253708	-23.37904	16.211752	131.653702	38.343147	6.473084	126.749802	33.884388	45.877762	132.422424	36.1137675	26.175423	129.586113	-82.8718475	6.248081	133.721291
-22.133831	46.165859	136.207901	-23.380566	16.344221	131.728439	38.453739	6.52286	126.957939	33.900436	45.964859	132.629181	36.1770875	26.2438595	129.79356	-82.9382195	6.4445825	133.663318
-20.84141	46.305607	136.148483	-23.338621	16.431263	131.780563	38.560051	6.521873	127.1978	33.962528	46.019878	132.784744	36.2612895	26.2708755	129.991272	-82.9385315	6.5916505	133.569854
-18.867802	46.243431	135.95874	-23.290976	16.514267	131.881134	38.749783	6.42239	127.635071	34.073563	46.015514	132.974487	36.411673	26.218952	130.304779	-82.993625	6.809582	133.457489
-17.486773	46.03167	135.789169	-23.244562	16.549023	131.932526	38.885185	6.34404	127.948288	34.166134	45.986652	133.11264	36.5256595	26.165346	130.530464	-83.0147835	6.9327	133.334588
-16.061123	45.701286	135.707764	-23.208757	16.553026	131.981201	39.053749	6.22214	128.257248	34.287434	45.919987	133.300873	36.6705915	26.0710635	130.7790605	-83.0881055	7.0349885	133.1833415
-14.612444	45.198082	135.629898	-23.163761	16.549599	131.961609	39.251629	6.037394	128.604965	34.441391	45.817181	133.551041	36.84651	25.9272875	131.078003	-83.174032	7.1719105	132.845215
-13.122032	44.542465	135.610565	-23.104582	16.568459	131.883377	39.447815	5.848748	129.001053	34.64872	45.708157	133.885742	37.0482675	25.7784525	131.4433975	-83.2574315	7.3584655	132.3233565
-11.660602	43.777279	135.644653	-23.0404	16.621384	131.874039	39.681328	5.642309	129.482605	34.894295	45.594425	134.28299	37.2878115	25.618367	131.8827975	-83.3686115	7.624401	131.8652805
-10.191226	42.863674	135.739319	-22.961376	16.74634	131.895416	39.946224	5.466625	130.083099	35.180862	45.543964	134.741409	37.563543	25.5052945	132.412254	-83.486295	7.9873855	131.378578
-7.984625	41.271355	135.92128	-22.814148	16.997185	132.080383	40.426903	5.332898	131.169861	35.576958	45.535992	135.532516	38.0019305	25.434445	133.3511885	-83.6302265	8.559925	130.8095775
-6.574904	40.048775	136.066681	-22.67285	17.159586	132.244827	40.807545	5.309394	132.013138	35.833603	45.562737	136.034927	38.320574	25.4360655	134.0240325	-83.666274	8.8831065	130.4656215
-5.176216	38.698036	136.14534	-22.510128	17.331911	132.421738	41.195465	5.226341	132.928116	36.141033	45.606266	136.552185	38.668249	25.4163035	134.7401505	-83.688505	9.24751850000001	130.1033255
-3.809573	37.265823	136.134354	-22.310974	17.510902	132.531876	41.781216	5.118008	133.788162	36.438641	45.629543	136.998001	39.1099285	25.3737755	135.3930815	-83.7318765	9.6480285	129.6706705
-2.522013	35.664673	136.126404	-22.106651	17.64801	132.588165	42.295029	4.988779	134.692627	36.703075	45.664986	137.32045	39.499052	25.3268825	136.0065385	-83.712354	9.9691375	129.1697915
-1.314353	34.00177	136.041351	-21.914286	17.782808	132.583786	42.726524	4.855515	135.484222	36.983646	45.665112	137.586807	39.855085	25.2603135	136.5355145	-83.683657	10.3053025	128.6320575
-0.215496	32.188236	135.894608	-21.726181	17.858727	132.563202	43.125275	4.737928	136.189987	37.168831	45.67379	137.67395	40.147053	25.205859	136.9319685	-83.599415	10.511595	128.1944355
1.22219	29.362764	135.724335	-21.496382	17.878128	132.474869	43.516193	4.609825	136.94606	37.490456	45.696693	137.59343	40.5033245	25.153259	137.269745	-83.4960885	10.602997	127.679993
2.030445	27.401253	135.514587	-21.354475	17.903753	132.388123	43.701447	4.564317	137.283554	37.787037	45.770828	137.557495	40.744242	25.1675725	137.4205245	-83.453192	10.6399335	127.3557215
2.721121	25.394926	135.387497	-21.230299	17.889257	132.302811	43.878937	4.508794	137.53508	37.908737	45.775379	137.311707	40.893837	25.1420865	137.4233935	-83.354435	10.6364275	127.1822285
3.267571	23.355808	135.223114	-21.139793	17.896423	132.183517	43.984005	4.51405	137.6483	38.009132	45.773907	137.104462	40.9965685	25.1439785	137.376381	-83.2761545	10.6488675	126.990653
3.725375	21.292423	135.061981	-21.028713	17.881859	132.027206	44.090641	4.51026	137.694839	38.076801	45.725346	136.885208	41.083721	25.117803	137.2900235	-83.141147	10.645915	126.7643885
3.994817	19.19808	134.910294	-20.970669	17.858913	131.853424	44.131664	4.527869	137.706955	38.13559	45.704311	136.691406	41.133627	25.11609	137.1991805	-83.074965	10.601736	126.5076675
4.130007	17.121481	134.683624	-20.925924	17.834204	131.650818	44.109028	4.573498	137.653702	38.168541	45.683556	136.507248	41.1387845	25.128527	137.080475	-82.9906325	10.539881	126.221161
4.10469	13.999647	134.237976	-20.895834	17.816257	131.335434	44.058739	4.599214	137.491898	38.153233	45.639786	136.127686	41.105986	25.1195	136.809792	-82.897654	10.513014	125.861076
3.893013	11.881586	133.927765	-20.912094	17.814476	131.118332	43.984306	4.685565	137.252792	38.052647	45.598808	135.726456	41.0184765	25.1421865	136.489624	-82.8426645	10.4867655	125.74704
3.547001	9.840807	133.602173	-20.956161	17.833796	130.835831	43.888779	4.794662	136.926819	37.969269	45.597523	135.200058	40.929024	25.1960925	136.0634385	-82.841346	10.4714995	125.6082235
3.04211	7.765918	133.250412	-21.020859	17.847166	130.511017	43.761421	4.975494	136.517899	37.833141	45.628998	134.496628	40.797281	25.302246	135.5072635	-82.838999	10.392086	125.5147705
2.452924	5.772913	132.883377	-21.079679	17.846922	130.113037	43.544273	5.268097	135.933807	37.657898	45.674614	133.611511	40.6010855	25.4713555	134.772659	-82.7604435	10.2224885	125.453415
1.734427	3.783536	132.464142	-21.125345	17.835022	129.614777	43.343056	5.512072	135.376328	37.137909	45.874744	132.697388	40.2404825	25.693408	134.036858	-82.4911725	9.976636	125.192696
0.924063	1.865893	132.065811	-21.164118	17.778912	129.079422	43.156918	5.626508	134.856888	36.960617	45.91523	131.631104	40.0587675	25.770869	133.243996	-82.3870035	9.786955	124.914848
-0.480644	-0.929905	131.617325	-21.173126	17.573721	128.295761	42.975266	5.661712	134.205261	36.704502	45.771671	130.267685	39.839884	25.7166915	132.236473	-82.186136	9.4307505	124.355049
-1.564161	-2.606367	131.449112	-21.150263	17.357279	127.887024	42.880257	5.595952	133.892548	36.603767	45.687759	129.634491	39.742012	25.6418555	131.7635195	-82.042538	9.0727025	124.0105285
-2.758511	-4.241433	131.296265	-21.136696	17.115742	127.569031	42.777233	5.505815	133.633667	36.538689	45.525948	129.255554	39.657961	25.5158815	131.4446105	-81.931353	8.7156025	123.6934515
-4.011178	-5.747769	131.120117	-21.154194	16.869265	127.347755	42.683937	5.382001	133.506424	36.459602	45.364029	128.984238	39.5717695	25.373015	131.245331	-81.8801575	8.36551499999999	123.450179
-5.357327	-7.113053	130.884201	-21.215746	16.658001	127.157333	42.504086	5.348809	133.181503	36.40638	45.263626	128.831024	39.455233	25.3062175	131.0062635	-81.886725	8.00978449999999	123.3084025
-6.841842	-8.363818	130.5345	-21.277672	16.495653	126.938606	42.324173	5.311468	132.77327	36.294167	45.154907	128.700668	39.30917	25.2331875	130.736969	-81.864514	7.7581185	123.140243
-8.321784	-9.48011	130.023956	-21.358486	16.402035	126.678886	42.149967	5.249934	132.376678	36.190884	45.075527	128.522263	39.1704255	25.1627305	130.4494705	-81.8873975	7.6413395	122.9083015
-10.766384	-10.961444	129.087112	-21.432962	16.344887	126.242271	41.86026	5.262301	131.496765	36.093529	45.029675	128.238525	38.9768945	25.145988	129.867645	-81.8428185	7.543786	122.616897
-12.401443	-11.795168	128.389923	-21.446365	16.349398	125.875641	41.78619	5.227067	130.98851	36.030464	45.003948	127.956818	38.908327	25.1155075	129.472664	-81.801057	7.5832885	122.278618
-14.189187	-12.47936	127.781227	-21.457041	16.400736	125.518921	41.653526	5.264395	130.448502	36.013371	45.029148	127.596855	38.8334485	25.1467715	129.0226785	-81.7475305	7.6547005	122.0151635
-15.971128	-13.137319	127.282356	-21.684347	16.606688	125.268517	41.517159	5.34998	129.890244	35.999352	45.076023	127.128769	38.7582555	25.2130015	128.5095065	-82.1269495	8.0003745	122.0275275
-17.858187	-13.612667	126.885033	-21.701532	16.647083	124.990593	41.392361	5.414279	129.358368	35.961376	45.11779	126.642593	38.6768685	25.2660345	128.0004805	-82.0799325	8.0281315	121.9807055
-19.773914	-14.071563	126.60955	-21.718277	16.662302	124.799583	41.21735	5.507665	128.809769	35.917889	45.103161	126.209	38.5676195	25.305413	127.5093845	-82.0041735	8.019191	122.0897815
-21.733141	-14.379156	126.352692	-21.733116	16.637751	124.712929	41.052639	5.552093	128.356964	35.879181	45.064995	125.827995	38.46591	25.308544	127.0924795	-81.932142	7.966958	122.3333785
-24.732603	-14.68447	126.159874	-21.761644	16.546375	124.793625	40.81002	5.494679	127.795792	35.85368	44.968586	125.366684	38.33185	25.2316325	126.581238	-81.855138	7.8611175	123.006012
-26.775896	-14.743656	126.166878	-21.765528	16.456324	124.962868	40.670033	5.435336	127.413765	35.810871	44.892262	125.147118	38.240452	25.163799	126.2804415	-81.771508	7.748849	123.6452945
-28.79225	-14.723494	126.292976	-21.786352	16.390314	125.213493	40.579327	5.412099	127.048515	35.733299	44.830524	124.982323	38.156313	25.1213115	126.015419	-81.729017	7.6593165	124.411567
-30.871218	-14.544505	126.570389	-21.593397	16.2134	125.46666	40.475334	5.43067	126.758453	35.643318	44.813393	124.821564	38.059326	25.1220315	125.7900085	-81.24612	7.3047685	125.1433115
-33.253361	-13.983023	127.334526	-21.582848	16.194813	125.798096	40.325893	5.538516	126.496796	35.546806	44.808609	124.702278	37.9363495	25.1735625	125.599537	-81.1020455	7.2160635	125.996655
-34.954277	-13.907019	127.595856	-21.655983	16.212507	126.291168	40.166321	5.608389	126.326836	35.461441	44.789413	124.602661	37.813881	25.198901	125.4647485	-81.125847	7.22611299999999	127.1175875
-36.883095	-13.453494	128.19313	-21.690958	16.202684	126.775299	39.98634	5.68549	126.092735	35.394909	44.796822	124.588501	37.6906245	25.241156	125.340618	-81.0725405	7.164212	128.20998
-39.885788	-12.648185	128.578995	-21.736681	16.117172	127.435837	39.34869	5.891085	125.71151	35.243713	44.802578	124.704231	37.2962015	25.3468315	125.2078705	-80.7695635	6.8875125	129.6638035
-41.824375	-12.037579	128.728607	-21.797228	16.086798	127.863022	39.026978	5.962006	125.258888	35.147655	44.843559	124.819435	37.0873165	25.4027825	125.0391615	-80.6817725	6.7708135	130.6868825
-43.693466	-11.40166	128.748505	-21.909649	16.130089	128.306656	38.711514	6.115546	124.681107	35.080585	44.916992	125.045822	36.8960495	25.516269	124.8634645	-80.7153475	6.743909	131.7498475
-45.514519	-10.656675	128.788467	-21.939072	16.25539	128.532639	38.524265	6.296335	124.264191	34.978077	45.075867	125.246773	36.751171	25.686101	124.755482	-80.629315	6.824679	132.309796
-47.235294	-9.874084	128.752182	-21.994967	16.515518	128.612076	38.395161	6.645134	123.849449	34.925102	45.372814	125.34655	36.6601315	26.008974	124.5979995	-80.6500655	7.022062	132.6261525
-48.808929	-9.081376	128.925964	-22.044247	16.827028	128.551392	38.271843	7.013472	123.454651	34.805576	45.673328	125.179604	36.5387095	26.3434	124.3171275	-80.6272035	7.310656	132.7856565
-50.336159	-8.26538	129.232834	-22.089996	17.144804	128.342239	38.145031	7.309754	123.050758	34.635796	45.897007	124.769806	36.3904135	26.6033805	123.910282	-80.5704055	7.6862275	132.774196
NaN	NaN	NaN	-22.072836	17.436342	127.944565	38.009304	7.520842	122.43631	34.383526	46.015526	123.67569	36.196415	26.768184	123.056	-80.342087	8.1045	132.83313
NaN	NaN	NaN	-22.052544	17.482475	127.66436	37.946171	7.514662	122.10965	34.271152	45.961372	122.890533	36.1086615	26.738017	122.5000915	-80.2137495	8.226933	132.8286285
NaN	NaN	NaN	-22.038067	17.411963	127.387253	37.93119	7.397939	121.830513	34.144253	45.810352	122.255531	36.0377215	26.6041455	122.043022	-80.1138555	8.2197805	132.731484
NaN	NaN	NaN	-22.083906	17.240091	127.163719	37.865864	7.164484	121.612953	34.007027	45.614594	121.712471	35.9364455	26.389539	121.662712	-80.1042575	8.090643	132.664726
NaN	NaN	NaN	-22.173672	17.024641	126.978043	37.72089	6.951453	121.289078	33.886589	45.39188	121.371231	35.8037395	26.1716665	121.3301545	-80.1510835	7.8776155	132.6259315
NaN	NaN	NaN	-22.29999	16.808405	126.861366	37.501431	6.762507	121.038925	33.755856	45.21529	121.149269	35.6286435	25.9888985	121.094097	-80.2286235	7.6279115	132.628635
NaN	NaN	NaN	-22.453108	16.675264	126.853027	37.264359	6.672731	120.667694	33.612415	45.113281	121.042694	35.438387	25.893006	120.855194	-80.344603	7.457522	132.85086
-55.64164	0.898878	130.076187	-22.652277	16.637348	126.841927	36.919968	6.744639	120.261726	33.41098	45.161404	120.992188	35.165474	25.9530215	120.626957	-80.470028	7.3216745	133.056897
-55.51355	2.112957	129.907852	-22.745989	16.688274	126.761803	36.780853	6.902658	120.045258	33.292591	45.293552	121.000038	35.036722	26.098105	120.522648	-80.5287	7.278443	133.000958
-55.291599	3.372912	129.736191	-22.892488	16.790577	126.73764	36.737263	7.044827	119.950485	33.199799	45.43602	121.08989	34.968531	26.2404235	120.5201875	-80.753507	7.3407305	132.9550925
-54.972309	4.576284	129.474396	-22.993895	16.807451	126.661278	36.776459	7.065964	120.104263	33.113052	45.517815	121.204399	34.9447555	26.2918895	120.654331	-80.9325455	7.3230125	132.668225
-54.474224	5.735053	129.173462	-23.112661	16.770592	126.639084	36.839764	7.012583	120.488831	33.375767	45.390419	121.283325	35.1077655	26.201501	120.886078	-81.3330875	7.339683	132.39209
-53.944481	6.913355	128.976196	-23.211628	16.673931	126.688179	36.938988	6.893598	121.095337	33.023365	45.415756	121.730568	34.9811765	26.154677	121.4129525	-81.4044325	7.193185	131.9634055
-53.30714	8.075952	128.721619	-23.311361	16.531178	126.824402	37.087151	6.670675	122.021614	33.012226	45.293278	122.134224	35.0496885	25.9819765	122.077919	-81.6724105	7.0803795	131.570885
-52.052158	9.872942	128.337173	-23.475004	16.322529	127.145935	37.373802	6.371664	123.615982	33.038559	45.088211	122.995552	35.2061805	25.7299375	123.305767	-82.1561885	6.9151205	130.986103
-51.309879	10.999979	128.118027	-23.576128	16.176207	127.371338	37.501785	6.252455	124.713173	32.998177	44.980698	123.65242	35.249981	25.6165765	124.1827965	-82.402237	6.73583750000001	130.5598795
-50.374783	12.196426	127.772644	-23.676113	16.008871	127.518059	37.588329	6.122383	125.777969	32.960876	44.883724	124.263229	35.2746025	25.5030535	125.020599	-82.6268285	6.5146885	130.015519
-49.480309	13.426711	127.430046	-23.830948	15.876463	127.691521	38.010933	5.824136	126.592323	32.904129	44.783672	124.774155	35.457531	25.303904	125.683239	-83.119427	6.449022	129.699803
-48.495708	14.678391	127.152428	-23.922836	15.707621	127.753197	38.080227	5.673406	127.330986	32.821117	44.679497	125.143364	35.450672	25.1764515	126.237175	-83.296344	6.2387905	129.269219
-47.570374	16.097464	126.998093	-24.022255	15.567093	127.872261	38.123669	5.468095	127.828743	32.727356	44.51968	125.448181	35.4255125	24.9938875	126.638462	-83.4700225	6.1402985	129.10606
-46.475445	17.456987	126.806763	-24.025541	15.368102	127.857864	38.126617	5.280564	128.164337	32.679619	44.339249	125.660339	35.403118	24.8099065	126.912338	-83.4542	5.9262975	128.80339
-44.964645	19.688158	126.284576	-24.034714	15.067861	127.809166	38.092068	5.036054	128.278717	32.715199	44.091244	125.845291	35.4036335	24.563649	127.062004	-83.4730615	5.572073	128.556328
-43.862858	21.20686	125.870392	-24.036541	14.877574	127.630379	38.053314	4.889265	128.27478	32.731915	43.920895	125.923157	35.3926145	24.40508	127.0989685	-83.4656965	5.350068	128.1617895
-43.234814	23.106728	125.765518	-24.040701	14.723963	127.428566	37.941612	4.868753	128.237518	32.779381	43.816818	125.951813	35.3604965	24.3427855	127.0946655	-83.4418985	5.1051405	127.7624665
-41.715794	24.485176	125.102142	-24.03904	14.582067	127.216431	37.780731	4.865838	128.18306	32.835808	43.73037	126.071297	35.3082695	24.298104	127.1271785	-83.3863495	4.86603	127.3056835
-40.664829	26.268751	124.923965	-24.079538	14.479084	127.06562	37.66848	4.783248	128.15004	32.876072	43.644379	126.32933	35.272276	24.2138135	127.239685	-83.431352	4.7443545	126.891555
-39.57188	28.071352	124.897995	-24.097038	14.348022	126.921249	37.51614	4.679819	127.976654	32.914738	43.561493	126.711334	35.215439	24.120656	127.343994	-83.409515	4.575388	126.498504
-38.536362	29.944784	125.240898	-24.126175	14.245449	126.819038	37.348164	4.581927	127.7099	32.956177	43.505714	127.244965	35.1521705	24.0438205	127.4774325	-83.4045205	4.4470775	126.1606435
-36.938969	32.756706	126.391853	-24.192009	14.222215	126.740173	37.059238	4.738271	127.006462	32.93816	43.636517	128.265106	34.998699	24.187394	127.635784	-83.382717	4.257036	125.844562
-35.877026	34.629261	127.512703	-24.286461	14.331086	126.80085	36.844818	5.068599	126.44812	32.950359	43.869629	129.112549	34.8975885	24.469114	127.7803345	-83.4705105	4.193058	125.8213655
-34.837547	36.418438	128.87706	-24.353354	14.558871	126.956268	36.363365	5.667825	126.074776	32.898403	44.123287	130.050903	34.630884	24.895556	128.0628395	-83.337592	4.222186	125.8496965
-33.726673	38.104668	130.314758	-24.842518	15.038347	127.177406	36.290436	6.086882	125.571678	32.823887	44.375317	131.01062	34.5571615	25.2310995	128.291149	-84.2421975	4.8455945	126.063663
-32.646217	39.59705	131.778458	-24.598808	15.062557	127.114746	36.204861	6.546877	125.132492	32.797237	44.562695	131.990067	34.501049	25.554786	128.5612795	-83.698665	4.570328	125.6682125
-31.510786	40.953335	133.116379	-24.622437	15.370671	127.248314	36.191681	6.862203	124.940872	33.122524	44.596245	132.710846	34.6571025	25.729224	128.825859	-83.9019765	5.012118	125.670769
-30.328968	42.16011	134.157227	-24.624657	15.677564	127.37249	36.290104	7.141589	124.825562	33.119938	44.756779	133.35347	34.705021	25.949184	129.089516	-83.954335	5.405944	125.655464
-28.519424	43.64843	135.161102	-24.601563	16.152473	127.577797	36.373714	7.624972	124.784485	33.143223	45.03923	133.976028	34.7584685	26.332101	129.3802565	-83.9615945	5.972845	125.7753375
-27.255478	44.469852	135.344315	-24.479372	16.422581	127.722168	36.537086	7.80794	124.970612	33.25375	45.245937	134.15535	34.895418	26.5269385	129.562981	-83.854162	6.3182235	125.881355
-25.935341	45.100677	135.338287	-24.367125	16.582867	127.777817	36.815376	7.842885	125.295006	33.399494	45.394077	134.264236	35.107435	26.618481	129.779621	-83.841685	6.547253	125.776013
-24.586334	45.543262	135.203583	-24.180347	16.713217	127.902397	37.167805	7.762107	125.724014	33.6194	45.454651	134.302673	35.3936025	26.608379	130.0133435	-83.7542965	6.818055	125.7914505
-23.276283	45.666828	135.035538	-23.965084	16.763416	128.053833	37.840553	7.460934	126.01683	33.838196	45.447823	134.307388	35.8393745	26.4543785	130.162109	-83.7695425	7.0724535	125.945557
-21.906797	45.627804	134.829346	-23.750998	16.745197	128.182724	38.106052	7.333855	126.413048	34.055145	45.438335	134.282867	36.0805985	26.386095	130.3479575	-83.5825945	7.104299	126.0174905
-20.550201	45.314949	134.711685	-23.558905	16.689524	128.277191	38.354263	7.231814	126.688026	34.278793	45.392845	134.283707	36.316528	26.3123295	130.4858665	-83.434338	7.0667185	126.0685155
-18.58737	44.518967	134.48024	-23.273598	16.671509	128.372528	38.697086	7.098769	127.002991	34.596722	45.356411	134.269592	36.646904	26.22759	130.6362915	-83.1941	7.115428	126.1087645
-17.282217	43.762257	134.264053	-23.065447	16.734909	128.406082	38.96069	7.060133	127.201889	34.804405	45.402756	134.176544	36.8825475	26.2314445	130.6892165	-83.0134415	7.2383735	126.1229475
-15.985759	42.905418	133.89743	-22.877567	16.892237	128.407928	39.205418	7.076953	127.361336	35.019463	45.471149	134.052979	37.1124405	26.274051	130.7071575	-82.8675745	7.510423	126.1086985
-14.734981	41.946888	133.326096	-22.679646	17.125034	128.381668	39.430733	7.147843	127.515137	35.200603	45.595272	133.840698	37.315668	26.3715575	130.6779175	-82.67496	7.8785105	126.0854185
-13.48886	40.805878	132.648132	-22.483253	17.359915	128.368683	39.651306	7.201085	127.724907	35.387825	45.741035	133.549591	37.5195655	26.47106	130.637249	-82.4860715	8.24877	126.100117
-12.277213	39.553913	131.943405	-22.283819	17.568066	128.273804	39.853458	7.222928	128.029709	35.628315	45.86237	133.313965	37.7408865	26.542649	130.671837	-82.3085245	8.59348300000001	125.875771
-11.091372	38.08284	131.244247	-22.118397	17.715044	128.19838	40.083096	7.147414	128.411728	35.82383	45.916496	133.09819	37.953463	26.531955	130.754959	-82.190257	8.898133	125.641801
-9.467705	35.67075	130.388123	-21.896086	17.796818	127.973846	40.393005	6.950485	129.024582	36.070313	45.91877	132.799438	38.231659	26.4346275	130.91201	-82.023831	9.1590085	125.035682
-8.460309	33.835213	129.810349	-21.846907	17.792854	127.816299	40.495186	6.785325	129.427994	36.131199	45.891037	132.562134	38.3131925	26.338181	130.995064	-82.0070065	9.247527	124.637534
-7.542159	31.956944	129.34346	-21.865736	17.743673	127.636169	40.523495	6.627658	129.721909	35.795609	45.965675	132.389145	38.159552	26.2966665	131.055527	-81.891024	9.1906795	124.216811
-6.719086	29.913589	128.834503	-22.001854	17.701256	127.451027	40.508335	6.45327	129.966293	35.698734	45.893608	132.118484	38.1035345	26.173439	131.0423885	-82.1072425	9.229073	123.8596655
-5.945967	27.866619	128.37767	-22.14571	17.585428	127.147636	40.423809	6.284829	130.195724	35.527634	45.837669	131.704163	37.9757215	26.061249	130.9499435	-82.2671415	9.109607	123.3453285
-5.290931	25.715101	127.928452	-22.344437	17.482025	126.836502	40.277637	6.194429	130.255859	35.328304	45.80862	131.155945	37.8029705	26.0015245	130.705902	-82.4918445	8.9625255	122.967102
-4.728763	23.607201	127.38588	-22.585293	17.424646	126.487968	40.085045	6.147246	130.138855	35.065655	45.772034	130.518158	37.57535	25.95964	130.3285065	-82.745936	8.889652	122.6474295
-4.018799	20.362715	126.56691	-22.782497	17.25227	125.788513	39.860802	6.080683	129.792969	34.627197	45.78812	129.164566	37.2439995	25.9344015	129.4787675	-82.8089935	8.5701385	122.0982585
-3.842835	18.364231	126.137093	-22.850986	17.152327	125.30545	39.76704	6.16074	129.398834	34.465263	45.790951	128.295822	37.1161515	25.9758455	128.847328	-82.8181235	8.3288085	121.763572
-3.506543	16.257101	125.768898	-23.026939	17.202108	124.916885	39.837109	6.15289	129.234802	34.334831	45.731934	127.442131	37.08597	25.942412	128.3384665	-83.139848	8.461804	121.4953035
-2.973623	14.069049	125.50676	-22.902445	17.054464	124.547104	39.939873	6.169581	129.138199	34.372639	45.684525	126.836647	37.156256	25.927053	127.987423	-82.961146	8.181875	121.106785
-2.982773	12.202101	125.577461	-22.713207	16.875067	124.314201	40.098946	6.111459	129.129578	34.47776	45.540459	126.493004	37.288353	25.825959	127.811291	-82.714767	7.92417500000001	120.817111
-2.83383	10.286301	125.64949	-22.524616	16.635456	124.186302	40.25246	5.931427	129.228607	34.635784	45.371174	126.293541	37.444122	25.6513005	127.761074	-82.493354	7.6196115	120.61153
-2.758359	8.409174	125.692711	-22.356331	16.372801	124.1045	40.326454	5.752221	129.311737	34.830494	45.201191	126.206757	37.578474	25.476706	127.759247	-82.291136	7.268896	120.449753
-2.815587	5.859643	125.743744	-22.120996	16.155958	123.991844	40.433437	5.616818	129.420273	35.087589	45.061871	126.251915	37.760513	25.3393445	127.836094	-82.002505	6.9725715	120.147594
-2.889242	4.251979	125.783325	-21.956028	16.136864	123.946236	40.544769	5.653881	129.527405	35.273888	45.088394	126.347801	37.9093285	25.3711375	127.937603	-81.8213845	6.9025905	119.954869
-3.059433	2.77252	125.88842	-21.788242	16.20702	123.963776	40.697571	5.797139	129.65564	35.426174	45.197063	126.433357	38.0618725	25.497101	128.0444985	-81.6383565	6.916939	119.8830535
-3.334232	1.409741	126.006912	-21.639166	16.316206	124.005737	40.883972	5.983818	129.75032	35.568253	45.370956	126.483978	38.2261125	25.677387	128.117149	-81.5044445	6.955025	119.894325
-3.423217	-0.094367	126.043427	-21.497055	16.406149	124.077522	41.060284	6.174064	129.769379	35.706738	45.560959	126.547394	38.383511	25.8675115	128.1583865	-81.377621	6.9447865	119.9966575
-3.825309	-1.313463	126.130188	-21.353065	16.454332	124.129311	41.218239	6.324852	129.815491	35.844872	45.69421	126.606026	38.5315555	26.009531	128.2107585	-81.2376855	6.899133	120.0478635
-4.296997	-2.517952	126.114975	-21.219734	16.445503	124.178734	41.34861	6.411434	129.825638	36.049377	45.792683	126.697632	38.6989935	26.1020585	128.261635	-81.1384615	6.7889475	120.095833
-5.114474	-4.261898	126.013351	-21.014256	16.402782	124.247932	41.543854	6.396195	129.710373	36.332539	45.796928	126.946465	38.9381965	26.0965615	128.328419	-80.9667085	6.7090025	120.167445
-6.275222	-4.802418	126.15271	-20.875908	16.384857	124.326263	41.672676	6.319423	129.638321	36.508156	45.741581	127.107796	39.090416	26.030502	128.3730585	-80.842232	6.739212	120.2794675
-6.454829	-6.254755	125.644073	-20.719139	16.371201	124.469185	41.77906	6.274406	129.482208	36.669907	45.673206	127.232727	39.2244835	25.973806	128.3574675	-80.6627615	6.768596	120.5809025
-7.281522	-7.178611	125.526741	-20.558558	16.372599	124.663139	41.877045	6.278173	129.297485	36.802704	45.606731	127.258041	39.3398745	25.942452	128.277763	-80.4569905	6.802746	121.048515
-8.085137	-8.016318	125.482681	-20.431387	16.428242	124.919716	41.9804	6.360146	129.107285	36.89753	45.585266	127.12085	39.438965	25.972706	128.1140675	-80.301739	6.883778	121.7253645
-8.976124	-8.76199	125.64579	-20.251478	16.48074	125.150833	42.087143	6.52306	128.863586	37.030525	45.65239	126.898048	39.558834	26.087725	127.880817	-80.06179	6.873755	122.420849
-9.974812	-9.452488	126.009239	-20.041843	16.533369	125.395493	42.242779	6.676136	128.730774	37.154289	45.699394	126.573166	39.698534	26.187765	127.65197	-79.78222	6.878973	123.139016
-11.414633	-10.36469	126.914742	-19.503801	16.437969	125.674973	42.55204	6.781427	128.701965	37.335022	45.700081	125.985741	39.943531	26.240754	127.343853	-78.951133	6.635184	124.006093
-12.477718	-10.874137	127.747795	-19.315308	16.421356	125.972939	42.748436	6.803374	128.735123	37.450985	45.609173	125.561264	40.0997105	26.2062735	127.1481935	-78.7303265	6.6364385	124.7976845
-13.593933	-11.308342	128.629669	-19.140985	16.322432	126.298615	42.910324	6.702337	128.861298	37.572117	45.434444	125.193771	40.2412205	26.0683905	127.0275345	-78.5231905	6.5764735	125.5696955
-14.638266	-11.680576	129.411194	-18.982714	16.149784	126.648071	43.014633	6.543384	128.971832	37.687172	45.166428	124.945045	40.3509025	25.854906	126.9584385	-78.3163305	6.444662	126.3377035
-15.725136	-11.94148	130.042847	-18.849962	15.924822	126.98941	43.131767	6.283444	129.124527	37.786457	44.859936	124.833237	40.459112	25.57169	126.978882	-78.159036	6.277954	126.999938
-16.831003	-12.073788	130.449722	-18.754889	15.661201	127.295372	43.240551	5.921616	129.375092	37.881092	44.528484	124.815475	40.5608215	25.22505	127.0952835	-78.0705995	6.097352	127.4954605
-17.963924	-12.187251	130.779083	-18.663961	15.366195	127.585266	43.290855	5.616509	129.51532	37.988289	44.227074	124.932495	40.639572	24.9217915	127.2239075	-77.967494	5.8105985	127.9466245
-19.611782	-12.113944	130.782181	-18.604265	14.91853	127.931236	43.320175	5.172627	129.598511	38.062218	43.840019	125.259338	40.6911965	24.506323	127.4289245	-77.8997265	5.330737	128.4335475
-20.667194	-11.907906	130.686981	-18.610771	14.665387	128.155731	43.293968	4.89795	129.556519	38.050316	43.643894	125.465271	40.672142	24.270922	127.510895	-77.893684	5.059852	128.800567
-21.757185	-11.554378	130.593948	-18.636154	14.444298	128.361542	43.213501	4.727658	129.429367	38.038002	43.503529	125.643288	40.6257515	24.1155935	127.5363275	-77.8980595	4.7730025	129.1867565
-22.835121	-11.056868	130.430969	-18.684128	14.277606	128.517761	43.126328	4.573652	129.328949	37.981495	43.405098	125.806664	40.5539115	23.989375	127.5678065	-77.9221675	4.565837	129.4677155
-23.840258	-10.488717	130.250778	-18.718662	14.158103	128.656921	43.06369	4.506102	129.214447	37.929066	43.371651	125.960098	40.496378	23.9388765	127.5872725	-77.933702	4.3773295	129.7265695
-25.139761	-9.499109	130.333618	-18.773117	14.110263	128.809341	43.031075	4.524063	129.142456	37.914787	43.411327	126.132164	40.472931	23.967695	127.63731	-78.019165	4.252831	129.981372
-25.779591	-8.93703	130.032211	-18.776024	14.090885	128.847046	43.004642	4.599253	129.158661	37.888058	43.494045	126.313316	40.44635	24.046649	127.7359885	-77.998398	4.135121	129.9581035
-27.146	-7.552604	129.829224	-18.872156	14.144893	128.961349	42.969822	4.781438	129.196732	37.829739	43.673145	126.585999	40.3997805	24.2272915	127.8913655	-78.1440925	4.0624945	130.0313325
-27.997028	-6.508248	129.670059	-18.89892	14.143689	128.940781	42.915398	4.865689	129.203964	37.790916	43.759766	126.843117	40.353157	24.3127275	128.0235405	-78.150997	3.9746505	129.8580215
-28.827351	-5.385867	129.543671	-18.943148	14.109028	128.952545	42.863415	4.866348	129.286331	37.779423	43.797932	127.169647	40.321419	24.33214	128.227989	-78.207715	3.885916	129.677101
-29.6548	-4.25629	129.073517	-19.017649	14.051061	129.026764	42.815636	4.746889	129.459839	37.766953	43.787834	127.601135	40.2912945	24.2673615	128.530487	-78.3265925	3.8347605	129.523041
-30.415524	-3.032176	128.780273	-19.056217	13.966833	129.120285	42.796757	4.620676	129.603821	37.764065	43.78426	128.191818	40.280411	24.202468	128.8978195	-78.392845	3.731198	129.3427505
-31.22031	-1.778964	128.562912	-19.079191	13.877155	129.211761	42.763866	4.533583	129.86972	37.802795	43.817024	128.890915	40.2833305	24.1753035	129.3803175	-78.4417125	3.5790065	129.0432045
-31.871691	-0.533513	128.319473	-19.122034	13.832704	129.433899	42.65266	4.596218	130.008804	37.847057	43.887371	129.696579	40.2498585	24.2417945	129.8526915	-78.4939265	3.4236135	129.0151065
-32.905338	1.424405	128.171295	-19.223803	13.852429	129.782135	42.551292	4.675509	130.291504	37.874229	44.004536	130.813354	40.2127605	24.3400225	130.552429	-78.6603665	3.3648355	129.011841
-33.532681	2.731599	128.1008	-19.218699	13.860435	129.886612	42.518772	4.801208	130.324478	37.909554	44.112823	131.519562	40.214163	24.4570155	130.92202	-78.651561	3.2638545	128.851204
-34.064713	4.02617	127.98278	-19.217987	13.892322	129.939667	42.527779	4.864111	130.361801	37.910988	44.192089	132.08223	40.2193835	24.5281	131.2220155	-78.6553575	3.256544	128.6573185
-34.664864	5.213987	127.965965	-19.184729	13.965513	129.9767	42.555859	5.0245	130.29686	37.952831	44.355042	132.526718	40.254345	24.689771	131.411789	-78.623803	3.241255	128.541611
-35.24881	6.397694	127.987709	-19.139057	14.034967	129.9646	42.590248	5.179747	130.277328	38.330101	44.388134	132.817657	40.4601745	24.7839405	131.5474925	-78.7382885	3.2859935	128.3817075
-35.708801	7.462238	127.868523	-19.103104	14.142508	129.942688	42.685154	5.352112	130.236496	38.364304	44.568539	133.098663	40.524729	24.9603255	131.6675795	-78.730937	3.3246905	128.2177965
-36.213688	8.510778	127.870247	-19.079573	14.252217	129.892578	42.781773	5.530609	130.149658	38.414474	44.729153	133.316269	40.5981235	25.129881	131.7329635	-78.7572695	3.374553	128.0521925
-36.980373	9.853539	127.809296	-19.03364	14.374097	129.741745	42.920296	5.691548	130.031769	38.454887	44.900532	133.425858	40.6875915	25.29604	131.7288135	-78.7548715	3.452154	127.7546765
-37.449734	10.653941	127.666023	-19.011021	14.406271	129.574554	42.98027	5.816583	129.89209	38.456627	44.999229	133.358627	40.7184485	25.407906	131.6253585	-78.7404905	3.404636	127.5237495
-37.853642	11.332994	127.408661	-19.009977	14.450934	129.386688	43.063278	5.932005	129.753693	38.463791	45.063217	133.234589	40.7635345	25.497611	131.494141	-78.7834885	3.404257	127.279235
-38.295208	11.985801	127.174461	-18.976551	14.483617	129.066177	43.146221	6.013978	129.634735	38.433357	45.135792	133.02597	40.789789	25.574885	131.3303525	-78.742891	3.392349	126.8020015
-38.761192	12.489094	126.928749	-18.995739	14.517765	128.785522	43.196899	6.089587	129.476578	38.046982	45.367146	132.685226	40.6219405	25.7283665	131.080902	-78.6134185	3.3071635	126.490142
-39.247826	12.920835	126.710472	-19.039001	14.56354	128.511581	43.169506	6.156778	129.203491	38.328514	45.325329	132.076889	40.74901	25.7410535	130.64019	-78.827012	3.3860265	126.382972
-39.760036	13.303961	126.678047	-19.096561	14.598743	128.269226	43.069599	6.254424	128.856308	37.854748	45.518116	131.475586	40.4621735	25.88627	130.165947	-78.6552955	3.311216	126.372505
-40.446407	13.740497	126.746193	-19.117887	14.577535	128.11142	42.938202	6.347723	128.26918	37.665482	45.595718	130.358963	40.301842	25.9717205	129.3140715	-78.537616	3.1833495	126.9087685
-40.862892	13.933629	126.877914	-19.065344	14.526089	128.106873	42.931652	6.366269	127.927193	37.598331	45.555012	129.749649	40.2649915	25.9606405	128.838421	-78.3956795	3.0915375	127.375325
-41.239944	14.135152	127.125565	-18.961357	14.436441	128.144836	42.988724	6.294565	127.803375	37.567822	45.488247	129.24823	40.278273	25.891406	128.5258025	-78.200987	2.981476	127.7638695
-41.635254	14.309271	127.376045	-18.893797	14.364412	128.291397	42.996571	6.27864	127.755226	37.598976	45.435375	128.904037	40.2977735	25.8570075	128.3296315	-78.0853675	2.8718165	128.2531625
-42.021526	14.507349	127.661598	-18.861351	14.275704	128.436737	42.976669	6.257522	127.783569	37.594563	45.363804	128.649857	40.285616	25.810663	128.216713	-78.008318	2.740745	128.656761
-42.384315	14.660947	127.824425	-18.874746	14.202781	128.540649	42.963455	6.182866	127.934731	37.4813	45.322628	128.420883	40.2223775	25.752747	128.177807	-77.9718695	2.652815	128.903491
-42.748589	14.806321	127.93074	-18.989601	14.156868	128.676987	42.89325	6.167963	128.047531	37.349655	45.310574	128.242798	40.1214525	25.7392685	128.1451645	-78.1006545	2.5744675	129.2088095
-43.236752	15.041388	127.953125	-19.16506	14.028101	128.69606	42.708237	6.21115	128.179077	37.015957	45.248989	127.908051	39.862097	25.7300695	128.043564	-78.192217	2.3261325	129.348556
-43.511204	15.210167	127.854668	-19.323841	13.922729	128.639999	42.531448	6.217975	128.19162	36.760509	45.202431	127.635147	39.6459785	25.710203	127.9133835	-78.2936605	2.135255	129.3666145
-43.804615	15.474767	127.74044	-19.509148	13.802062	128.566132	42.328827	6.218859	128.118683	36.522709	45.095451	127.313492	39.425768	25.657155	127.7160875	-78.444064	1.946969	129.4161765
-44.09864	15.686959	127.623856	-19.676283	13.642139	128.465347	42.166729	6.113344	128.104202	36.285912	44.959408	126.988197	39.2263205	25.536376	127.5461995	-78.5788865	1.747902	129.3844945
-44.344131	15.898633	127.590332	-19.819317	13.44804	128.37471	42.008545	5.991606	128.060181	36.081905	44.788803	126.725075	39.045225	25.3902045	127.392628	-78.683859	1.5058755	129.356792
-44.538822	16.131992	127.5252	-19.952812	13.209556	128.307968	41.847317	5.81877	128.00502	35.89727	44.572723	126.522736	38.8722935	25.1957465	127.263878	-78.7779175	1.2233655	129.352058
-44.66988	16.343563	127.366386	-20.074625	12.941813	128.237411	41.698864	5.554004	127.990135	35.729851	44.34314	126.37619	38.7143575	24.948572	127.1831625	-78.8636075	0.935054000000001	129.2916595
-44.724285	16.724566	127.395775	-20.267841	12.548275	128.16066	41.472599	5.167212	127.811707	35.518398	43.951725	126.251587	38.4954985	24.5594685	127.031647	-79.0311805	0.537081499999999	129.289673
-44.83279	17.072306	127.246819	-20.342428	12.278501	128.011673	41.339993	4.910456	127.663551	35.402374	43.728001	126.224388	38.3711835	24.3192285	126.9439695	-79.0560395	0.237773499999999	129.0793765
-44.777195	17.479816	127.136955	-20.446463	12.08267	127.932976	41.196651	4.663992	127.517868	35.266838	43.524544	126.224602	38.2317445	24.094268	126.871235	-79.1246705	0.0710720000000009	128.994717
-44.776234	17.936766	127.154961	-20.573177	11.919726	127.885544	41.032551	4.472764	127.360298	35.135612	43.341599	126.197578	38.0840815	23.9071815	126.778938	-79.2304355	-0.0677294999999987	128.99215
-44.745834	18.419594	127.234879	-20.712393	11.81122	127.843735	40.835121	4.352473	127.223167	35.010307	43.202427	126.156631	37.922714	23.77745	126.689899	-79.3475	-0.155010000000001	128.997571
-44.688725	18.925591	127.204941	-20.870968	11.73617	127.791687	40.630142	4.284163	127.083191	34.840416	43.105186	126.055611	37.735279	23.6946745	126.569401	-79.477215	-0.222334500000002	129.013973
-44.581013	19.371008	127.051865	-21.062826	11.669703	127.690765	40.466805	4.212656	126.889	34.614639	43.03978	125.904167	37.540722	23.626218	126.3965835	-79.666374	-0.286812000000001	128.9849465
-44.289238	20.092772	126.787041	-21.371758	11.576429	127.425026	40.205463	4.1389	126.601349	34.238266	42.932125	125.54203	37.2218645	23.5355125	126.0716895	-79.9653805	-0.382654500000001	128.7783625
-44.135437	20.601534	126.347198	-21.551521	11.487829	127.168129	39.712708	4.2749	126.582047	34.00948	42.847557	125.282417	36.861094	23.5612285	125.932232	-79.964136	-0.585570500000003	128.404026
-43.89397	21.102198	125.98082	-21.759249	11.421351	126.956436	39.578789	4.158454	126.472641	33.802715	42.726803	125.008118	36.690752	23.4426285	125.7403795	-80.20925	-0.599926499999999	128.1724925
-43.61866	21.696758	125.679993	-21.885546	11.29546	126.688278	39.43248	4.041306	126.368774	33.647583	42.586567	124.79155	36.5400315	23.3139365	125.580162	-80.3111235	-0.7230165	127.796394
-43.28587	22.276806	125.397324	-22.015533	11.192269	126.516663	39.313004	3.876497	126.340225	33.530499	42.420418	124.607147	36.4217515	23.1484575	125.473686	-80.4528175	-0.7639195	127.55964
-42.895538	22.850904	125.193314	-22.111116	11.074943	126.407921	39.547356	3.506299	126.225471	33.45248	42.241295	124.489639	36.499918	22.873797	125.357555	-80.72215	-0.723911000000001	127.458287
-42.429779	23.502134	124.998077	-22.190723	10.961433	126.374268	39.135151	3.514629	126.449158	33.430962	42.060783	124.458565	36.2830565	22.787706	125.4538615	-80.6645025	-0.864840000000001	127.2946745
-41.732662	24.528622	124.954437	-22.269163	10.834597	126.486298	39.076542	3.251164	126.641693	33.425407	41.799904	124.512016	36.2509745	22.525534	125.5768545	-80.7893005	-0.856339999999999	127.3957415
-41.200592	25.29203	124.955856	-22.272249	10.747135	126.534058	39.383213	2.92082	126.608017	33.437656	41.678558	124.603355	36.4104345	22.299689	125.605686	-80.9549325	-0.805419000000001	127.46243
-40.63245	26.057699	124.994064	-22.297184	10.692611	126.65181	39.361969	2.821599	126.705948	33.443642	41.569336	124.700882	36.4028055	22.1954675	125.703415	-80.9971735	-0.810245500000001	127.600205
-40.021889	26.876446	125.026871	-22.33157	10.655589	126.742531	39.318378	2.748567	126.76754	33.436127	41.50631	124.801888	36.3772525	22.1274385	125.784714	-81.0403925	-0.816260499999999	127.700348
-39.45599	27.737331	125.130798	-22.38619	10.622215	126.782143	39.268421	2.689498	126.789734	33.419651	41.465626	124.906181	36.344036	22.077562	125.8479575	-81.116416	-0.833131999999999	127.7163285
-38.786579	28.640512	125.086487	-22.442038	10.619858	126.759087	39.191338	2.654453	126.743568	33.402763	41.45153	125.0345	36.2970505	22.0529915	125.889034	-81.1811265	-0.813275499999996	127.62914
-38.122242	29.544998	125.058601	-22.504875	10.634192	126.677849	39.131565	2.639868	126.681664	33.37236	41.459431	125.16185	36.2519625	22.0496495	125.921757	-81.2617125	-0.7812655	127.433941
-37.125801	31.01565	125.081062	-22.685177	10.723373	126.490089	38.639149	2.877864	126.587555	33.243317	41.557167	125.361275	35.941233	22.2175155	125.974415	-81.311587	-0.7707695	127.005763
-36.407658	32.009495	125.172615	-22.8297	10.80192	126.335991	38.46199	2.993124	126.294746	33.115597	41.662762	125.504196	35.7887935	22.327943	125.899471	-81.4481935	-0.724102999999999	126.772511
-35.68993	33.016098	125.318184	-22.994768	10.907004	126.152275	38.280678	3.093091	126.014366	32.988995	41.79192	125.65303	35.6348365	22.4425055	125.833698	-81.6243725	-0.628497499999998	126.470852
-34.907017	33.990314	125.421654	-23.160706	11.044775	125.972115	38.098751	3.218934	125.69368	32.869507	41.941338	125.849556	35.484129	22.580136	125.771618	-81.805541	-0.490586	126.172612
-34.114494	35.014805	125.719246	-23.311674	11.243372	125.815292	37.907867	3.366005	125.380325	32.771648	42.113052	126.070808	35.3397575	22.7395285	125.7255665	-81.9631055	-0.252784500000001	125.9050175
-33.310516	35.984989	126.073769	-23.460604	11.476312	125.7099	37.744392	3.509223	125.106606	32.655949	42.299664	126.286491	35.2001705	22.9044435	125.6965485	-82.1213785	0.0481805000000008	125.7232515
-32.402431	36.891972	126.3713	-23.595194	11.704027	125.645935	37.564602	3.72199	124.866913	32.565071	42.504948	126.510086	35.0648365	23.113469	125.6884995	-82.2552245	0.294585000000001	125.6033705
-31.116793	38.191788	126.965012	-23.731701	12.083674	125.658775	37.392262	4.069482	124.58519	32.474308	42.837803	126.861275	34.933285	23.4536425	125.7232325	-82.396687	0.7137055	125.5943175
-30.189735	38.942303	127.289078	-23.790319	12.31853	125.666603	37.353661	4.300177	124.474594	32.434273	43.054291	127.089607	34.893967	23.677234	125.7821005	-82.474605	0.959826000000003	125.5511055
-29.197697	39.576942	127.507469	-23.845261	12.480794	125.637222	37.332611	4.504655	124.408279	32.413494	43.252758	127.319527	34.8730525	23.8787065	125.863903	-82.5635745	1.0828815	125.410541
-28.208817	40.154106	127.641312	-23.843412	12.708299	125.642029	37.321312	4.666756	124.342537	32.385834	43.417168	127.518967	34.853573	24.041962	125.930752	-82.540397	1.374636	125.353306
-27.201223	40.687397	127.788689	-23.916361	12.876093	125.489471	37.291035	4.793256	124.289726	32.352859	43.549442	127.651718	34.821947	24.171349	125.970722	-82.654669	1.580837	125.00822
-26.177439	41.108116	127.83812	-23.96847	13.103005	125.428284	37.221962	4.900976	124.235725	32.337498	43.673222	127.735313	34.77973	24.287099	125.985519	-82.71667	1.918911	124.871049
-25.103205	41.36795	127.81414	-24.029284	13.286026	125.375198	37.175022	5.009521	124.216011	32.320641	43.772419	127.808586	34.7478315	24.39097	126.0122985	-82.8063995	2.181082	124.7380975
-23.418982	41.666584	127.789879	-24.023636	13.617806	125.384811	37.17955	5.16038	124.289085	32.343761	43.936909	128.001526	34.7616555	24.5486445	126.1453055	-82.8089275	2.6869675	124.6243165
-22.382854	41.712711	127.852142	-24.097965	13.805127	125.265846	37.199005	5.267759	124.35392	32.387917	44.059277	128.162491	34.793461	24.663518	126.2582055	-82.989391	2.946736	124.2734865
-21.24501	41.689564	127.786407	-24.130156	14.046359	125.16832	37.198799	5.37801	124.443291	32.423771	44.196114	128.32753	34.811285	24.787062	126.3854105	-83.071597	3.305656	123.9512295
-20.134832	41.510605	127.797592	-24.155088	14.303295	125.081673	37.166622	5.482281	124.497757	32.460754	44.316975	128.444138	34.813688	24.899628	126.4709475	-83.123864	3.706962	123.6923985
-18.99157	41.252033	127.624359	-24.177706	14.552034	124.951111	37.151043	5.596837	124.516678	32.509552	44.445549	128.528	34.8302975	25.021193	126.522339	-83.1857095	4.082875	123.379883
-17.992422	40.887459	127.58503	-24.419392	14.969828	124.902901	37.158356	5.718682	124.502159	32.543304	44.5784	128.598587	34.85083	25.148541	126.550373	-83.689614	4.791115	123.255429
-16.871138	40.419659	127.397598	-24.421049	15.190204	124.761559	37.157635	5.851735	124.440422	32.578545	44.703831	128.610672	34.86809	25.277783	126.525547	-83.710188	5.102625	122.997571
-15.266867	39.457985	127.102211	-24.404474	15.516331	124.535667	37.148502	6.035252	124.36557	32.653599	44.891834	128.588791	34.9010505	25.463543	126.4771805	-83.7099985	5.569119	122.5941535
-14.32057	38.705753	126.962921	-24.39987	15.740336	124.410713	37.140976	6.135146	124.296745	32.698032	44.999683	128.535538	34.919504	25.5674145	126.4161415	-83.719244	5.9132575	122.4052845
-13.284039	37.841599	126.624084	-24.399916	15.957139	124.263748	37.11507	6.220372	124.23365	32.731533	45.1031	128.433258	34.9233015	25.661736	126.333454	-83.7231335	6.252542	122.194042
-12.307681	36.857243	126.277649	-24.416056	16.161415	124.107361	37.0672	6.292732	124.181221	32.759087	45.203636	128.309921	34.9131435	25.748184	126.245571	-83.7452555	6.574646	121.969151
-11.399193	35.789005	125.957466	-24.439938	16.355299	123.953941	37.026043	6.352939	124.116341	32.770763	45.279297	128.175537	34.898403	25.816118	126.145939	-83.778279	6.89448	121.761943
-10.529098	34.607185	125.641235	-24.502125	16.525688	123.787415	36.977112	6.387445	124.084137	32.761402	45.348515	128.023392	34.869257	25.86798	126.0537645	-83.873507	7.183396	121.5210655
-9.634771	33.306816	125.239792	-24.553289	16.698086	123.626816	36.912991	6.396248	124.047684	32.76738	45.39159	127.869377	34.8401855	25.893919	125.9585305	-83.9467635	7.502253	121.2951015
-8.46027	31.216463	124.668167	-24.647909	16.885515	123.3358	36.805016	6.392069	124.037048	32.731812	45.442764	127.529488	34.768414	25.9174165	125.783268	-84.064232	7.85361350000001	120.888332
-7.754662	29.675747	124.2416	-24.726326	16.983696	123.125923	36.708038	6.384305	123.953316	32.670135	45.502098	127.162277	34.6890865	25.9432015	125.5577965	-84.1417385	8.0241905	120.6940495
-7.080706	28.091818	123.759651	-24.793951	17.067385	122.869858	36.596004	6.423679	123.78447	32.604	45.568382	126.724495	34.600002	25.9960305	125.2544825	-84.187904	8.1387395	120.4852335
-6.478332	26.385412	123.218117	-24.838747	17.130779	122.563263	36.524765	6.448843	123.6092	32.549824	45.612328	126.19265	34.5372945	26.0305855	124.900925	-84.2147885	8.2309725	120.225601
-5.836601	24.680647	122.686958	-24.808594	17.16259	122.245621	36.521492	6.454293	123.458969	32.549286	45.634285	125.735519	34.535389	26.044289	124.597244	-84.152577	8.280891	119.893998
-5.466445	23.015265	122.307442	-24.708796	17.180569	121.908867	36.641579	6.451437	123.428085	32.601173	45.613525	125.411728	34.621376	26.032481	124.4199065	-84.038968	8.328657	119.3978275
-4.826597	21.150993	121.962906	-24.555601	17.18648	121.629539	36.848606	6.433397	123.618103	32.685581	45.617596	125.192581	34.7670935	26.0254965	124.405342	-83.8782955	8.3474635	118.853736
-3.98876	18.286613	121.718658	-24.243746	17.22695	121.273819	37.264351	6.463454	124.316917	32.956314	45.676846	125.176849	35.1103325	26.07015	124.746883	-83.5978245	8.38375	117.800755
-3.516883	16.383585	121.7808	-24.032547	17.267206	121.173309	37.567627	6.477848	124.943939	33.166176	45.707989	125.280762	35.3669015	26.0929185	125.1123505	-83.4319955	8.4414935	117.2342675
-3.113378	14.408955	121.952263	-23.790695	17.292721	121.185532	37.884686	6.494812	125.636986	33.360367	45.761604	125.408638	35.6225265	26.128208	125.522812	-83.2039165	8.457234	116.848252
-2.803618	12.470762	122.237793	-23.565119	17.318623	121.231888	38.51675	6.3109	126.243355	33.633469	45.799999	125.532936	36.0751095	26.0554495	125.8881455	-83.2053475	8.5817965	116.5756305
-2.604483	10.526145	122.626472	-23.376678	17.319603	121.355148	38.778042	6.342477	126.869751	33.844803	45.848995	125.580559	36.3114225	26.095736	126.225155	-83.0647785	8.54347	116.485141
-2.449708	8.569515	122.974464	-23.204082	17.279894	121.458069	39.027252	6.38436	127.37458	34.032475	45.906902	125.646225	36.5298635	26.145631	126.5104025	-82.9380275	8.414157	116.4057355
-2.444953	6.685246	123.319519	-23.068478	17.211576	121.529243	39.237934	6.430916	127.771782	34.125893	45.951603	125.720688	36.6819135	26.1912595	126.746235	-82.8188695	8.2318925	116.312251
-2.571709	3.875925	123.620987	-22.930206	17.04365	121.566895	39.431297	6.505953	128.11525	34.219765	45.994465	125.726494	36.825531	26.250209	126.920872	-82.685943	7.837091	116.212918
-2.801445	2.075417	123.737701	-22.842672	16.930387	121.557953	39.535912	6.528289	128.202545	34.241451	46.006409	125.70549	36.8886815	26.267349	126.9540175	-82.5740255	7.593425	116.1618885
-3.146491	0.326832	123.811462	-22.738289	16.828434	121.551636	39.631264	6.554596	128.26796	34.275219	46.005066	125.619781	36.9532415	26.279831	126.9438705	-82.4298195	7.377037	116.1594015
-3.521708	-1.370676	123.792183	-22.623066	16.738888	121.547844	39.705311	6.598072	128.299271	34.361618	46.026276	125.492455	37.0334645	26.312174	126.895863	-82.2795965	7.165602	116.199825
-3.926615	-3.085949	123.800568	-22.484678	16.680099	121.577789	39.811588	6.667737	128.298264	34.430622	46.054321	125.338234	37.121105	26.361029	126.818249	-82.090461	6.99916899999999	116.337329
-4.474408	-4.630346	123.98304	-22.334112	16.651518	121.67511	39.963032	6.774315	128.310318	34.513397	46.106258	125.099564	37.2382145	26.4402865	126.704941	-81.9064385	6.8627495	116.645279
-5.089971	-6.146407	124.316879	-22.161509	16.614561	121.842865	40.102913	6.967978	128.346832	34.600048	46.183022	124.816811	37.3514805	26.5755	126.5818215	-81.6744985	6.653622	117.1039085
-5.960023	-8.39985	125.070488	-21.89777	16.525589	122.236694	40.360058	7.205693	128.495682	34.701748	46.233761	124.311104	37.530903	26.719727	126.403393	-81.326443	6.331451	118.069995
-6.797961	-9.678083	125.797745	-21.698086	16.398911	122.554276	40.552498	7.311024	128.610825	34.766014	46.202045	124.001785	37.659256	26.7565345	126.306305	-81.055428	6.0412875	118.802247
-7.724562	-10.874891	126.538513	-21.531254	16.229956	122.883919	40.743942	7.313192	128.776642	34.829906	46.09063	123.710808	37.786924	26.701911	126.243725	-80.849432	5.758001	119.524113
-8.712842	-11.927691	127.281364	-21.391027	16.003191	123.205185	40.866844	7.228701	128.943176	34.901733	45.914883	123.440193	37.8842885	26.571792	126.1916845	-80.6663425	5.43459	120.2186855
-9.789346	-12.885162	127.961792	-21.303497	15.755974	123.528061	40.937943	7.125141	128.999725	34.950592	45.703121	123.245331	37.9442675	26.414131	126.122528	-80.5512615	5.097817	120.933594
-10.932475	-13.689141	128.516205	-21.223724	15.503714	123.861435	40.975185	7.006152	128.989594	34.97694	45.512848	123.137459	37.9760625	26.2595	126.0635265	-80.4235105	4.747928	121.6593435
-12.060147	-14.405605	128.832489	-21.172722	15.278675	124.212715	41.008881	6.860814	128.972519	35.004883	45.356873	123.130119	38.006882	26.1088435	126.051319	-80.352326	4.4485065	122.374111
-13.820306	-15.128781	128.961044	-21.080021	14.983461	124.773216	41.013519	6.623416	128.877945	35.051872	45.135483	123.315918	38.0326955	25.8794495	126.0969315	-80.1927375	4.0874725	123.4495005
-15.066995	-15.554038	128.843109	-21.038139	14.838653	125.148346	41.043571	6.397204	128.746277	35.107872	45.050671	123.533463	38.0757215	25.7239375	126.13987	-80.1519995	3.9533685	124.156822
-16.272108	-15.791313	128.600143	-20.7556	14.565717	125.422272	41.059586	6.20876	128.502762	35.173004	44.992329	123.797813	38.116295	25.6005445	126.1502875	-79.627495	3.5308895	124.6942565
-17.526318	-15.871469	128.32782	-20.683466	14.472507	125.74865	41.054062	6.095694	128.274384	35.268433	44.95985	124.079369	38.1612475	25.527772	126.1768765	-79.5281795	3.417242	125.3204235
-18.738714	-15.809086	128.09697	-20.622677	14.41844	126.047264	41.016247	6.033107	128.066666	35.376434	44.979279	124.357864	38.1963405	25.506193	126.212265	-79.4416945	3.330687	125.882263
-19.942232	-15.670502	127.871025	-20.609388	14.420465	126.336647	41.010918	6.030096	127.870407	35.471909	45.029404	124.605988	38.2414135	25.52975	126.2381975	-79.4601895	3.31118	126.4350965
-21.501541	-15.083676	127.977875	-20.581633	14.443941	126.526436	41.040077	6.047659	127.700928	35.519058	45.096825	124.786819	38.2795675	25.572242	126.2438735	-79.4428335	3.31564	126.8089985
-22.926743	-14.801767	127.583572	-20.53302	14.464739	126.67289	41.052578	6.139461	127.487396	35.563641	45.209133	124.971878	38.3081095	25.674297	126.229637	-79.3741495	3.255181	127.116143
-24.109961	-14.303515	127.568268	-20.550634	14.487055	126.805389	41.062828	6.153657	127.387703	35.568256	45.2374	125.055573	38.315542	25.6955285	126.221638	-79.41681	3.2785815	127.38914
-25.266043	-13.736279	127.560867	-20.538067	14.455067	126.921021	41.073128	6.128111	127.337624	35.585068	45.223389	125.144051	38.329098	25.67575	126.2408375	-79.405232	3.234384	127.6012045
-26.314676	-13.187243	127.573753	-20.509096	14.398834	127.065109	41.085411	6.080256	127.346909	35.61705	45.177856	125.247025	38.3512305	25.629056	126.296967	-79.3694225	3.168612	127.833251
-27.314341	-12.481573	127.813469	-20.482384	14.32933	127.2323	41.103928	5.996562	127.453232	35.654537	45.102058	125.353325	38.3792325	25.54931	126.4032785	-79.3440005	3.10935	128.0613215
-28.446678	-11.733248	127.959145	-20.457382	14.25201	127.410698	41.174473	5.890194	127.597115	35.680885	44.997875	125.474632	38.427679	25.4440345	126.5358735	-79.342443	3.0599855	128.2855225
-29.382887	-11.022893	128.1035	-20.383202	14.135845	127.521088	41.255005	5.793254	127.768005	35.720955	44.89328	125.585136	38.48798	25.343267	126.6765705	-79.254384	2.928423	128.3656055
-30.732012	-9.711808	128.514236	-20.345573	13.9941	127.785408	41.391281	5.659723	128.076553	35.740299	44.733421	125.739265	38.56579	25.196572	126.907909	-79.256936	2.791628	128.662907
-31.663698	-8.78581	128.566544	-20.315208	13.861094	127.906502	41.456692	5.58318	128.278046	35.761276	44.631996	125.872993	38.608984	25.107588	127.0755195	-79.2394	2.6146	128.7374845
-32.460281	-7.876062	128.537109	-20.272871	13.707079	128.00499	41.520065	5.48233	128.500229	35.772686	44.547249	126.030945	38.6463755	25.0147895	127.265587	-79.1921175	2.3993685	128.744393
-33.259041	-6.813133	128.581268	-20.264236	13.537021	128.091904	41.52766	5.38994	128.6306	35.788059	44.465988	126.212898	38.6578595	24.927964	127.421749	-79.1863315	2.146078	128.762059
-34.112373	-5.705831	128.357819	-20.283247	13.363093	128.133347	41.484909	5.299641	128.584579	35.784592	44.387642	126.371971	38.6347505	24.8436415	127.478275	-79.2012445	1.8825445	128.788419
-34.793056	-4.525341	128.046051	-20.325087	13.191408	128.109924	41.379261	5.204861	128.413284	35.748692	44.325985	126.415024	38.5639765	24.765423	127.414154	-79.2141505	1.617393	128.805694
-35.598942	-3.351783	127.807724	-20.377876	13.056548	128.021927	41.225464	5.149309	128.022446	35.690113	44.312359	126.383957	38.4577885	24.730834	127.2032015	-79.2135405	1.382262	128.8406525
-36.534618	-1.456348	127.22393	-20.442289	12.908949	127.741638	40.957146	5.148375	127.158722	35.579075	44.329758	126.254906	38.2681105	24.7390665	126.706814	-79.1526885	1.0788315	128.776462
-37.184162	-0.150552	126.942955	-20.504131	12.895105	127.607094	40.787457	5.198894	126.522003	35.523258	44.401955	126.182541	38.1553575	24.8004245	126.352272	-79.1636195	0.989785499999996	128.861916
-37.753124	1.203909	126.767349	-20.517046	12.904194	127.438293	40.33387	5.515883	126.112495	35.460098	44.50544	126.187225	37.896984	25.0106615	126.14986	-78.931076	0.7977265	128.726726
-38.135643	2.522309	126.509895	-20.492304	12.959822	127.296722	40.298512	5.696122	125.693764	35.467957	44.648212	126.264763	37.8832345	25.172167	125.9792635	-78.8678425	0.747477	128.6141805
-38.554665	3.850534	126.445053	-20.431332	13.04393	127.177498	40.346928	5.897934	125.417397	35.459267	44.821045	126.386368	37.9030975	25.3594895	125.9018825	-78.7657615	0.7283705	128.4531135
-38.86079	5.130564	126.525673	-20.383841	13.192597	127.115158	40.43565	6.106451	125.311363	35.44566	44.986267	126.516579	37.940655	25.546359	125.913971	-78.708337	0.838835	128.316345
-39.111717	6.365727	126.466545	-20.32349	13.322239	127.108383	40.529209	6.317481	125.368591	35.436554	45.156185	126.640366	37.9828815	25.736833	126.0044785	-78.6298615	0.907644999999999	128.2122875
-39.405613	8.164169	126.65789	-20.253078	13.426375	127.217545	40.736614	6.559814	125.700104	35.451496	45.334496	126.82663	38.094055	25.947155	126.263367	-78.600211	0.905594999999998	128.171723
-39.524357	9.249655	126.794479	-20.201857	13.463413	127.319183	40.905148	6.592564	126.013039	35.448738	45.368965	126.920303	38.176943	25.9807645	126.466671	-78.580657	0.946061499999995	128.171695
-39.523788	10.33709	126.939034	-20.183281	13.427423	127.472031	41.375374	6.383409	126.179039	35.43774	45.350082	126.923325	38.406557	25.8667455	126.551182	-78.773119	0.988100499999998	128.39288
-39.538673	11.411667	127.135376	-20.156462	13.311237	127.643295	41.472195	6.296449	126.473854	35.41198	45.267056	126.887848	38.4420875	25.7817525	126.680851	-78.7550115	0.840721500000001	128.605739
-39.439983	12.366388	127.352058	-20.160589	13.170469	127.819046	41.540073	6.140059	126.741112	35.378094	45.10743	126.849007	38.4590835	25.6237445	126.7950595	-78.7802615	0.7171935	128.8430325
-39.304047	13.331307	127.523949	-20.154104	12.971327	127.980911	41.586502	5.928993	126.997124	35.348465	44.904377	126.796486	38.4674835	25.416685	126.896805	-78.7756915	0.525969000000003	129.065017
-39.032669	14.304847	127.464546	-20.17514	12.765463	128.101791	41.599785	5.679902	127.237411	35.390072	44.673206	126.753059	38.4949285	25.176554	126.995235	-78.8452085	0.354372000000001	129.208347
-38.735546	15.778741	127.446732	-20.227589	12.457219	128.147476	41.563156	5.353543	127.470459	35.412369	44.336021	126.736572	38.4877625	24.844782	127.1035155	-78.9429405	0.0696559999999984	129.1914365
-38.473309	16.758333	127.307907	-20.262861	12.269228	128.084534	41.531559	5.131192	127.530792	35.404915	44.124908	126.725388	38.468237	24.62805	127.12809	-78.993959	-0.0895939999999982	129.040978
-38.095806	17.778551	127.028465	-20.303707	12.129072	127.952133	41.486382	4.920476	127.544998	35.382481	43.939053	126.700829	38.4344315	24.4297645	127.1229135	-79.0418455	-0.1716205	128.7813525
-37.787266	18.793259	126.860405	-20.326284	12.000463	127.786705	41.452499	4.760406	127.509712	35.363712	43.811565	126.667961	38.4081055	24.2859855	127.0888365	-79.0606735	-0.285059500000003	128.4845735
-37.406898	19.847803	126.699272	-20.359085	11.924891	127.624718	41.403812	4.629816	127.421661	35.34766	43.697086	126.678696	38.375736	24.163451	127.0501785	-79.093906	-0.313668999999997	128.1992575
-36.964123	20.926521	126.570976	-20.400013	11.858706	127.499771	41.357399	4.524665	127.352333	35.332645	43.610325	126.66613	38.345022	24.067495	127.0092315	-79.145048	-0.350083000000001	127.9903105
-36.517891	22.00668	126.501251	-20.442957	11.797174	127.425339	41.301727	4.442116	127.234589	35.321335	43.531219	126.661552	38.311531	23.9866675	126.9480705	-79.197445	-0.392319499999999	127.9026075
-35.816566	23.624437	126.584412	-20.493986	11.697126	127.358925	41.19228	4.316385	127.106186	35.258884	43.387615	126.665565	38.225582	23.852	126.8858755	-79.213554	-0.457747999999995	127.8319745
-35.264172	24.708694	126.61673	-20.511494	11.618786	127.349129	41.152939	4.20608	127.088074	35.254436	43.285007	126.691284	38.2036875	23.7455435	126.889679	-79.2266755	-0.5079715	127.808579
-34.653843	25.730986	126.572357	-20.513155	11.53717	127.352158	41.135872	4.084935	127.125511	35.262131	43.182804	126.761093	38.1990015	23.6338695	126.943302	-79.2253115	-0.5595295	127.761014
-34.081261	26.79413	126.662529	-20.551529	11.445123	127.368073	41.107685	3.953241	127.22068	35.267235	43.066681	126.854149	38.18746	23.509961	127.0374145	-79.290518	-0.619714999999999	127.6987315
-33.449753	27.832756	126.650978	-20.591085	11.365417	127.369057	41.09824	3.844228	127.329811	35.257	42.971748	126.949585	38.17762	23.407988	127.139698	-79.35979	-0.677153999999998	127.598416
-32.752735	28.849878	126.531891	-20.662432	11.280632	127.362633	41.055271	3.772052	127.369728	35.209057	42.897663	127.035675	38.132164	23.3348575	127.2027015	-79.457028	-0.7735935	127.5225645
-32.120419	29.868429	126.577118	-20.73362	11.226751	127.332535	41.008984	3.726425	127.386078	35.148525	42.835426	127.109993	38.0787545	23.2809255	127.2480355	-79.5459945	-0.827423499999998	127.4170345
-31.057423	31.384209	126.555756	-20.866705	11.168067	127.212036	40.927822	3.6732	127.32341	35.065346	42.783783	127.228165	37.996584	23.2284915	127.2757875	-79.729994	-0.892357499999999	127.1482845
-30.292738	32.347267	126.533615	-20.975193	11.176622	127.115227	40.823509	3.647581	127.149323	34.999786	42.746971	127.305237	37.9116475	23.197276	127.22728	-79.8620335	-0.844032000000002	127.003174
-29.557112	33.338852	126.765572	-21.088217	11.203503	127.050652	40.699917	3.646956	126.881012	34.93676	42.730995	127.392174	37.8183385	23.1889755	127.136593	-79.9947725	-0.781969500000002	126.964711
-28.764074	34.262154	127.06945	-21.161161	11.20285	126.887848	40.233986	3.836359	126.693916	34.877728	42.739666	127.522339	37.555857	23.2880125	127.1081275	-79.878179	-0.882312500000001	126.6675685
-27.969292	35.162312	127.461136	-21.243128	11.252865	126.765892	40.124683	3.856085	126.301697	34.806477	42.784412	127.732788	37.46558	23.3202485	127.0172425	-79.951836	-0.814518500000002	126.5145415
-27.095383	35.948452	127.93441	-21.363817	11.381934	126.726913	40.026138	3.92073	125.929604	34.76627	42.88768	127.995026	37.396204	23.404205	126.962315	-80.123838	-0.640337000000002	126.491511
-26.272736	36.726704	128.535202	-21.453501	11.482501	126.590797	39.903011	4.06296	125.561668	34.682674	43.023731	128.316315	37.2928425	23.5433455	126.9389915	-80.1998445	-0.578343500000003	126.2426025
-24.946371	37.668407	129.300659	-21.607265	11.794063	126.415024	39.730919	4.43359	125.081039	34.5662	43.305309	128.838974	37.1485595	23.8694495	126.9600065	-80.3630895	-0.281323500000003	125.8700415
-24.011131	38.171474	129.675995	-21.70052	12.050252	126.360382	39.647629	4.722621	124.849846	34.490471	43.528183	129.198456	37.06905	24.125402	127.024151	-80.47009	-0.0248980000000003	125.696613
-23.047964	38.597767	130.027206	-21.777327	12.313386	126.346336	39.614128	5.005381	124.722038	34.43169	43.746574	129.523987	37.022909	24.3759775	127.1230125	-80.577563	0.250794499999998	125.5696595
-22.100889	38.828949	130.311615	-21.861219	12.59058	126.358482	39.598289	5.235459	124.697861	34.396267	43.962978	129.844345	36.997278	24.5992185	127.271103	-80.719716	0.581941499999999	125.445861
-21.112003	38.964237	130.508026	-21.937101	12.836581	126.390366	39.583073	5.41502	124.682617	34.36375	44.134464	130.112946	36.9734115	24.774742	127.3977815	-80.8476135	0.898420000000002	125.3829505
-20.107166	38.95005	130.585281	-21.998329	13.028648	126.40873	39.564636	5.533738	124.677811	34.337078	44.229767	130.292908	36.950857	24.8817525	127.4853595	-80.947515	1.1755435	125.3321005
-19.077251	38.743858	130.599731	-22.047953	13.151126	126.425552	39.544918	5.557	124.703156	34.328579	44.262589	130.423279	36.9367485	24.9097945	127.5632175	-81.0326545	1.3924575	125.2878865
-17.510132	38.152267	130.47641	-22.131903	13.260038	126.395142	39.491653	5.455688	124.7743	34.347538	44.184906	130.523926	36.9195955	24.820297	127.649113	-81.1834015	1.699779	125.141171
-16.469786	37.573452	130.287369	-22.186699	13.299932	126.339981	39.433949	5.326159	124.867561	34.397816	44.075031	130.540222	36.9158825	24.700595	127.7038915	-81.2892805	1.899269	124.9760705
-15.437797	36.814972	130.062576	-22.256689	13.349141	126.269768	39.386124	5.15476	124.955978	34.761364	43.810284	130.452423	37.073744	24.482522	127.7042005	-81.587122	2.21576	124.8353355
-14.399111	35.955013	129.758072	-22.364153	13.419834	126.170708	39.332909	4.955702	125.070229	34.441669	43.809971	130.457504	36.887289	24.3828365	127.7638665	-81.615595	2.4568315	124.5775495
-13.405384	34.953548	129.352112	-22.435144	13.562922	126.179924	39.242008	4.80688	125.217941	34.70623	43.587555	130.138397	36.974119	24.1972175	127.678169	-81.844407	2.9286265	124.681679
-12.494624	33.830227	128.885803	-22.639721	13.668555	126.042854	39.128994	4.712756	125.326874	34.27673	43.650085	129.865311	36.702862	24.1814205	127.5960925	-81.982304	3.1556895	124.4896155
-11.525509	32.592594	128.145279	-22.835489	13.770323	125.710007	38.947777	4.66883	125.324104	34.154148	43.670532	129.311798	36.5509625	24.169681	127.317951	-82.2219405	3.370965	124.102063
-10.23378	30.557383	126.839043	-23.083445	13.947739	125.0644	38.70327	4.555777	125.042412	33.951626	43.604328	128.20018	36.327448	24.0800525	126.621296	-82.494338	3.8154255	123.507504
-9.320485	29.051361	125.782837	-23.480125	14.194624	124.581161	38.514351	4.418965	124.716583	33.779812	43.507484	127.371086	36.1470815	23.9632245	126.0438345	-83.1073315	4.4260235	123.1184875
-8.548902	27.461735	124.793922	-23.63228	14.22198	123.918282	38.303879	4.243904	124.339149	33.626595	43.365314	126.496872	35.965237	23.804609	125.4180105	-83.229797	4.639351	122.4185535
-7.71016	25.78731	123.767876	-23.796869	14.227317	123.197136	38.105305	4.042905	124.001862	33.478535	43.206944	125.649582	35.79192	23.6249245	124.825722	-83.385658	4.8297095	121.56855
-7.318509	24.1863	123.028389	-23.922712	14.202224	122.500435	37.90324	3.810967	123.637817	33.328842	43.00396	124.90126	35.616041	23.4074635	124.2695385	-83.461465	4.9969845	120.7313315
-6.605136	22.3458	122.262444	-24.052813	14.150908	121.865395	37.747917	3.614372	123.345184	33.613148	42.680508	124.132454	35.6805325	23.14744	123.738819	-83.7861585	5.154376	119.991971
-5.978109	20.456501	121.635994	-24.135544	14.117397	121.323486	37.646694	3.419334	123.232605	33.243256	42.640308	123.705498	35.444975	23.029821	123.4690515	-83.716063	5.204973	119.1779205
-5.168464	17.618729	121.07357	-24.195967	14.108131	120.785629	37.590195	3.225289	123.174667	33.251415	42.474548	123.120514	35.420805	22.8499185	123.1475905	-83.812739	5.3663435	118.4236675
-4.692474	15.687595	120.872627	-24.188997	14.146183	120.580544	37.613232	3.151329	123.348152	33.294315	42.397758	122.807739	35.4537735	22.7745435	123.0779455	-83.8317675	5.5178225	118.0831425
-4.272899	13.769476	120.854424	-24.141485	14.205681	120.494751	37.657566	3.12621	123.527679	33.36573	42.365944	122.55143	35.511648	22.746077	123.0395545	-83.794618	5.665285	117.9499475
-3.932506	11.845041	120.900139	-24.096682	14.240418	120.448456	37.732414	3.12157	123.754105	33.405922	42.330486	122.443985	35.569168	22.726028	123.099045	-83.762532	5.754808	117.797867
-3.674922	9.955721	121.063591	-24.069941	14.252382	120.437134	37.832779	3.089515	124.020943	33.413952	42.292252	122.350327	35.6233655	22.6908835	123.185635	-83.7632475	5.8138805	117.688633
-3.527568	8.060724	121.232483	-24.079906	14.213326	120.447304	37.859898	3.030058	124.243889	33.393463	42.238354	122.248734	35.6266805	22.634206	123.2463115	-83.7864925	5.792446	117.6482965
-3.407088	6.206596	121.371437	-24.110764	14.12683	120.431587	37.834732	2.96611	124.41597	33.363209	42.145512	122.196243	35.5989705	22.555811	123.3061065	-83.8204985	5.697849	117.5570675
-3.409959	3.44473	121.51667	-24.14197	13.921778	120.332756	37.796448	2.803942	124.650719	33.378975	41.983154	122.239365	35.5877115	22.393548	123.445042	-83.8716515	5.450008	117.22047
-3.486278	1.674563	121.510696	-24.15534	13.76124	120.194435	37.747799	2.694684	124.777313	33.377777	41.87458	122.387138	35.562788	22.284632	123.5822255	-83.873468	5.237848	116.8066445
-3.629195	-0.044234	121.42968	-24.155516	13.645432	119.990173	37.738705	2.592809	124.955711	33.370808	41.808353	122.491417	35.5547565	22.200581	123.723564	-83.8657885	5.090283	116.256782
-3.845922	-1.762587	121.231483	-24.130558	13.581499	119.734261	37.736809	2.57141	125.0868	33.370319	41.841179	122.515022	35.553564	22.2062945	123.800911	-83.81468	4.9567035	115.667611
-4.119259	-3.332488	121.059502	-24.068186	13.604	119.459137	37.732021	2.686143	125.131737	33.369038	41.911514	122.466721	35.5505295	22.2988285	123.799229	-83.6869015	4.9091715	115.119045
-4.497112	-4.871105	120.986137	-23.988647	13.67036	119.245911	37.763523	2.836896	125.173424	33.388214	42.009781	122.318947	35.5758685	22.4233385	123.7461855	-83.5531625	4.9173815	114.7456365
-4.909401	-6.372391	120.982018	-23.881281	13.743052	119.162003	37.849598	2.976668	125.180923	33.427517	42.099121	122.077347	35.6385575	22.5378945	123.629135	-83.4011195	4.9482095	114.694871
-5.922814	-8.418452	121.468964	-23.67634	13.763791	119.194176	37.970448	3.164086	125.245415	33.497196	42.14056	121.680382	35.733822	22.652323	123.4628985	-83.086502	4.875259	114.9254535
-6.526506	-9.805463	121.753159	-23.799072	13.84874	119.556915	38.041893	3.253978	125.297928	33.550552	42.126118	121.390114	35.7962225	22.690048	123.344021	-83.3943665	5.007432	115.769809
-7.290234	-11.027065	122.235619	-23.431101	13.58311	119.647804	38.14093	3.303233	125.299881	33.57016	42.075577	121.142349	35.855545	22.689405	123.221115	-82.717747	4.476815	116.074493
-8.104539	-12.225426	122.764931	-23.322531	13.423742	119.98024	38.251549	3.294767	125.385521	33.574181	41.997799	120.938301	35.912865	22.646283	123.161911	-82.557927	4.201201	116.798569
-9.058542	-13.255608	123.362411	-23.226973	13.21639	120.390083	38.351543	3.297177	125.514641	33.584408	41.921307	120.783463	35.9679755	22.609242	123.149052	-82.4219215	3.823538	117.631114
-10.022996	-14.163108	123.998932	-23.159712	12.998319	120.814575	38.422405	3.276573	125.644577	33.575638	41.821178	120.736465	35.9990215	22.5488755	123.190521	-82.3184455	3.4477625	118.438629
-10.795915	-15.172425	124.510208	-23.118267	12.778267	121.273026	38.461243	3.218956	125.76368	33.547691	41.71365	120.741737	36.004467	22.466303	123.2527085	-82.241001	3.090231	119.2933435
-12.419411	-16.153124	125.245522	-23.056248	12.457176	121.918976	38.485291	3.140727	125.875946	33.521061	41.552643	120.80481	36.003176	22.346685	123.340378	-82.115672	2.567667	120.497574
-13.487956	-16.627579	125.626183	-22.980751	12.278518	122.341362	38.842346	2.857703	125.82737	33.546333	41.476013	120.905174	36.1943395	22.166858	123.366272	-82.1558415	2.390178	121.316452
-14.612977	-16.964193	126.004883	-23.145231	12.298002	122.991196	38.577946	2.968021	126.059273	33.622597	41.419529	121.063141	36.1002715	22.193775	123.561207	-82.3907335	2.402229	122.421185
-15.749812	-17.139662	126.259911	-22.80106	12.048491	123.313507	38.950306	2.759899	125.918365	33.731869	41.404076	121.220146	36.3410875	22.0819875	123.5692555	-81.9432075	2.0149945	123.0577585
-16.838827	-17.200132	126.394424	-22.677639	11.968074	123.727715	38.995457	2.746978	125.849342	33.841114	41.430237	121.421143	36.4182855	22.0886075	123.6352425	-81.7735635	1.8475405	123.8201875
-17.922119	-17.166166	126.389328	-22.545111	11.923222	124.096298	39.065212	2.750818	125.718567	33.954563	41.480873	121.633232	36.5098875	22.1158455	123.6758995	-81.6001095	1.7305985	124.5166965
-19.006004	-16.95747	126.276329	-22.410402	11.887562	124.405037	38.829319	2.988079	125.763443	34.06522	41.586094	121.834358	36.4472695	22.2870865	123.7989005	-81.2680735	1.4880375	125.0111735
-20.602699	-16.507778	126.094589	-22.220539	11.874752	124.739632	38.949661	3.188365	125.600037	34.20594	41.826515	122.208313	36.5778005	22.50744	123.904175	-81.0188785	1.242064	125.575089
-21.573442	-16.0851	125.888779	-22.115818	11.876458	124.903229	39.062515	3.347421	125.551056	34.262218	42.023052	122.426537	36.6623665	22.6852365	123.9887965	-80.8940025	1.0676795	125.8176615
-22.564127	-15.543781	125.786652	-21.824697	11.729767	124.93399	39.158447	3.525697	125.530754	34.268906	42.224838	122.594582	36.7136765	22.8752675	124.062668	-80.3630705	0.584266500000002	125.805312
-23.549381	-14.975039	125.767982	-21.81296	11.771336	125.095238	39.233013	3.714678	125.51123	34.232037	42.423203	122.704819	36.732525	23.0689405	124.1080245	-80.358445	0.4737315	126.0824515
-24.465452	-14.262885	125.739548	-21.753298	11.76617	125.130913	39.319988	3.877482	125.526573	34.183224	42.602459	122.760902	36.751606	23.2399705	124.1437375	-80.258202	0.2923695	126.1180885
-25.316187	-13.552891	125.712311	-21.740801	11.804125	125.252953	39.401165	4.026892	125.566528	34.144394	42.75037	122.79911	36.7727795	23.388631	124.182819	-80.2543815	0.219619000000005	126.323087
-26.146353	-12.757136	125.722458	-21.669928	11.792982	125.242638	39.483154	4.160996	125.642014	34.134991	42.881649	122.789848	36.8090725	23.5213225	124.215931	-80.1489285	0.0646415000000005	126.269345
-27.355009	-11.366335	125.816956	-21.569811	11.798355	125.253365	39.624043	4.34139	125.753822	34.128414	43.046146	122.784439	36.8762285	23.693768	124.2691305	-80.0158505	-0.097057999999997	126.2375995
-28.065269	-10.435174	125.804092	-21.518847	11.809426	125.288429	39.70343	4.457171	125.858948	34.133411	43.151924	122.782967	36.9184205	23.8045475	124.3209575	-79.9561145	-0.185695500000001	126.2559005
-28.738615	-9.412454	125.848091	-21.485271	11.818958	125.404266	39.788563	4.577418	125.974678	34.144524	43.256134	122.821548	36.9665435	23.916776	124.398113	-79.9370855	-0.278860000000002	126.410419
-29.414684	-8.267673	125.960281	-21.388998	11.785337	125.46331	39.87793	4.655436	126.118538	34.177311	43.346386	122.957954	37.0276205	24.000911	124.538246	-79.8056165	-0.430237000000002	126.388374
-30.002304	-7.138298	125.983444	-21.311018	11.775654	125.629379	39.980171	4.712812	126.350174	34.236862	43.432377	123.207565	37.1085165	24.0725945	124.7788695	-79.7305525	-0.521286500000002	126.4798885
-30.505192	-5.901695	126.015388	-21.210211	11.786061	125.854004	40.437897	4.506556	126.624809	34.373314	43.503681	123.655785	37.4056055	24.0051185	125.140297	-79.8260275	-0.432996500000002	126.567711
-31.066641	-4.577595	126.148712	-21.08359	11.806688	126.167145	40.646969	4.467833	127.318642	34.559982	43.604904	124.373795	37.6034755	24.0363685	125.8462185	-79.7706555	-0.422992499999999	126.4880715
-31.663668	-2.559282	126.281235	-20.858194	11.878489	126.871216	41.071209	4.467321	128.624222	34.994545	43.812695	126.040031	38.032877	24.140008	127.3321265	-79.749265	-0.383029999999998	126.4103055
-32.112827	-1.101944	126.590408	-20.689465	11.92906	127.474617	41.389626	4.406227	129.571884	35.331806	43.915443	127.330986	38.360716	24.160835	128.451435	-79.739646	-0.302715000000003	126.497799
-32.459244	0.312715	126.84333	-20.532618	11.984118	128.153137	41.686707	4.346398	130.445694	35.71442	43.994087	128.576584	38.7005635	24.1702425	129.511139	-79.7657995	-0.2020065	126.795135
-32.77507	1.757755	127.081612	-20.31403	12.005189	128.704514	41.990208	4.254477	131.145782	36.102955	44.058353	129.731018	39.0465815	24.156415	130.4384	-79.6746415	-0.146037	126.970628
-33.09222	3.230085	127.339745	-20.037151	12.019594	129.040146	42.314453	4.202971	131.594635	36.436592	44.088821	130.636276	39.3755225	24.145896	131.1154555	-79.4498245	-0.106708000000001	126.9648365
-33.413391	4.656861	127.288879	-19.793846	12.082854	129.230194	42.626743	4.209475	131.791519	36.770218	44.185249	131.283005	39.6984805	24.197362	131.537262	-79.2861725	-0.0316539999999996	126.923126
-33.687717	6.094784	127.228943	-19.575129	12.199533	129.285065	42.927792	4.256738	131.765671	37.073612	44.286259	131.708054	40.000702	24.2714985	131.7368625	-79.15096	0.127567500000001	126.8332675
-34.12537	8.221905	127.184998	-19.222507	12.382964	129.143829	43.368431	4.398945	131.440994	37.465282	44.457508	131.954407	40.4168565	24.4282265	131.6977005	-78.8618705	0.337701500000001	126.5899575
-34.412643	9.557284	127.038322	-18.980848	12.535869	128.996979	43.612476	4.526502	131.181961	37.725132	44.607201	131.961823	40.668804	24.5668515	131.571892	-78.6305	0.504886499999998	126.422066
-34.660755	10.868974	127.052071	-18.7658	12.699671	128.911453	43.833549	4.68961	130.931549	37.94463	44.735207	131.897324	40.8890895	24.7124085	131.4144365	-78.4206895	0.686933499999999	126.4084695
-34.965973	12.116003	127.106728	-18.574457	12.860982	128.854218	44.041355	4.857747	130.716064	38.139931	44.867626	131.801346	41.090643	24.8626865	131.258705	-78.239557	0.859277499999997	126.449731
-35.166939	13.331779	127.241684	-18.408697	12.989002	128.821304	44.207783	4.991289	130.578659	38.287243	44.960838	131.715546	41.247513	24.9760635	131.1471025	-78.064907	1.0019405	126.4955055
-35.377045	14.470877	127.330971	-18.274525	13.072925	128.81073	44.33754	5.087075	130.48613	38.390862	45.007202	131.624802	41.364201	25.0471385	131.055466	-77.913251	1.0987115	126.565994
-35.643574	15.525699	127.391731	-18.156122	13.102632	128.840179	44.413597	5.186957	130.380219	38.489922	45.049252	131.506592	41.4517595	25.1181045	130.9434055	-77.7640035	1.0871595	126.7369525
-35.939735	16.981621	127.671989	-17.993296	13.071651	128.901001	44.479816	5.2058	130.238327	38.627369	45.029728	131.236542	41.5535925	25.117764	130.7374345	-77.5401845	1.025538	127.0645675
-36.127781	17.942896	127.788017	-17.884113	13.015997	128.978775	44.544334	5.177873	130.102234	38.701801	44.9608	130.984894	41.6230675	25.0693365	130.543564	-77.3912935	0.962657500000002	127.413986
-36.250374	18.825634	127.92662	-17.777365	12.929812	129.057022	44.596691	5.113064	129.947708	38.745159	44.863491	130.673538	41.670925	24.9882775	130.310623	-77.225655	0.871346499999998	127.803421
-36.434944	19.681864	128.168076	-17.754736	12.862775	129.203232	44.61771	5.051466	129.783218	38.757149	44.743908	130.323364	41.6874295	24.897687	130.053291	-77.1969015	0.827863000000001	128.353173
-36.507389	20.476038	128.384232	-17.705442	12.739566	129.23967	44.559582	5.030519	129.578094	38.714085	44.651966	129.943192	41.6368335	24.8412425	129.760643	-77.0477175	0.6378895	128.718697
-36.571972	21.278126	128.471954	-17.730858	12.666364	129.286758	44.435776	5.006956	129.331284	38.635887	44.580322	129.532333	41.5358315	24.793639	129.4318085	-76.9975475	0.539088999999997	129.1417075
-36.59882	22.063265	128.599365	-17.780172	12.629107	129.281555	44.292999	5.045226	128.986847	38.454582	44.53817	129.012543	41.3737905	24.791698	128.999695	-76.9341345	0.466515999999999	129.563415
-36.651543	23.215162	128.695923	-17.909441	12.61207	129.110779	44.014801	5.126139	128.297745	38.164188	44.575035	128.24025	41.0894945	24.850587	128.2689975	-76.9083765	0.373552999999998	129.9525605
-36.59034	23.952141	128.690292	-17.9687	12.629731	128.947144	43.845699	5.199759	127.900787	38.007339	44.572018	127.782509	40.926519	24.8858885	127.841648	-76.863919	0.373573499999999	130.05264
-36.490166	24.664846	128.586578	-18.048386	12.655781	128.795578	43.741383	5.24539	127.59864	37.873348	44.590687	127.425873	40.8073655	24.9180385	127.5122565	-76.9041375	0.393523499999997	130.0788995
-36.287323	25.363436	128.395386	-18.089424	12.639493	128.562439	43.654087	5.253732	127.348312	37.795345	44.575073	127.225685	40.724716	24.9144025	127.2869985	-76.903564	0.364583499999998	129.8378795
-36.027645	26.020184	128.156464	-18.149235	12.6352	128.366165	43.578148	5.256085	127.227356	37.726242	44.542442	127.090439	40.652195	24.8992635	127.1588975	-76.950665	0.371136499999999	129.5734325
-35.756882	26.654179	127.983833	-18.252522	12.640938	128.218369	43.510242	5.243837	127.144562	37.665272	44.551544	126.999077	40.587757	24.8976905	127.0718195	-77.092801	0.384185500000001	129.3649185
-35.467987	27.290361	127.868332	-18.34273	12.653959	128.056198	43.438019	5.218966	127.005302	37.598427	44.534519	126.935486	40.518223	24.8767425	126.970394	-77.203683	0.431175499999998	129.142002
-34.871471	28.13283	127.605202	-18.467415	12.698422	127.760147	43.316235	5.188939	126.939217	37.452682	44.536118	126.821671	40.3844585	24.8625285	126.880444	-77.3192885	0.534315500000002	128.63985
-34.421646	28.673399	127.407372	-18.57123	12.788942	127.605606	43.23019	5.2114	126.890648	37.393673	44.560299	126.759064	40.3119315	24.8858495	126.824856	-77.4543915	0.692034500000002	128.386356
-33.929523	29.159721	127.183914	-18.670868	12.90098	127.454964	43.179272	5.227541	126.864815	37.310513	44.590504	126.665672	40.2448925	24.9090225	126.7652435	-77.5866285	0.892937499999999	128.1446845
-33.363396	29.591778	126.936996	-18.777353	13.027599	127.324867	43.10738	5.25122	126.861366	37.22823	44.639206	126.520515	40.167805	24.945213	126.6909405	-77.722511	1.109985	127.9587935
-32.799755	30.045074	126.786598	-18.862917	13.171692	127.210442	43.025455	5.297727	126.921143	37.196102	44.661049	126.353767	40.1107785	24.979388	126.637455	-77.8366125	1.363996	127.783429
-32.2206	30.460804	126.534523	-18.907721	13.317951	127.111282	43.006245	5.339667	127.085236	37.184162	44.699017	126.218735	40.0952035	25.019342	126.6519855	-77.9106455	1.61656	127.5705785
-31.624538	30.830484	126.282898	-18.994919	13.470842	127.098488	43.033184	5.347942	127.295067	37.168945	44.72641	126.130951	40.1010645	25.037176	126.713009	-78.0909025	1.904508	127.483967
-30.710676	31.388973	125.878159	-19.035568	13.621863	126.988014	43.069454	5.346937	127.692963	37.17263	44.719078	126.023575	40.121042	25.0330075	126.858269	-78.192178	2.2107185	127.117759
-30.085234	31.746943	125.587555	-19.068119	13.695902	126.964996	43.103111	5.349123	128.058975	37.176151	44.738815	125.960197	40.139631	25.043969	127.009586	-78.275869	2.347835	126.920406
-29.654896	32.219524	125.408852	-19.107597	13.754876	126.964127	43.121323	5.352063	128.353729	37.181507	44.736816	125.937401	40.151415	25.0444395	127.145565	-78.366609	2.4653125	126.782689
-28.966003	32.565037	125.18718	-19.184002	13.826635	127.029076	43.137463	5.337687	128.657059	37.172764	44.712261	125.85701	40.1551135	25.024974	127.2570345	-78.5231175	2.628296	126.8011175
-28.342741	32.925781	124.967178	-19.215717	13.858021	127.053658	43.133442	5.321939	128.95668	37.172657	44.711685	125.741791	40.1530495	25.016812	127.3492355	-78.5844835	2.69923	126.7580805
-27.70709	33.302303	124.799026	-19.212107	13.881453	127.044357	43.097301	5.331943	129.12767	37.17247	44.670219	125.682106	40.1348855	25.001081	127.404888	-78.5590995	2.761825	126.683826
-27.157148	33.788986	124.749985	-19.260052	13.930437	127.080132	43.071209	5.299656	129.275848	37.160881	44.6259	125.65136	40.116045	24.962778	127.463604	-78.636149	2.898096	126.69666
-26.180973	34.472092	124.539818	-19.310839	13.939929	127.09668	42.990417	5.282124	129.359131	37.181274	44.616409	125.761971	40.0858455	24.9492665	127.560551	-78.7075235	2.9305915	126.632809
-25.817499	35.228313	124.8507	-19.348536	13.923383	127.062309	42.898838	5.310717	129.242432	37.18951	44.621449	125.95134	40.044174	24.966083	127.596886	-78.741246	2.880683	126.527732
-24.980165	35.622387	124.798439	-19.417921	13.920428	126.933693	42.813404	5.286577	129.097122	37.166943	44.672691	126.177177	39.9901735	24.979634	127.6371495	-78.8260155	2.861222	126.2302365
-24.400812	36.236649	125.065041	-19.559078	13.963238	126.787056	42.673428	5.243491	128.791367	37.097546	44.746613	126.397552	39.885487	24.995052	127.5944595	-79.003643	2.931424	125.9796525
-23.85944	36.917252	125.368309	-19.705463	14.022735	126.559982	42.464451	5.286049	128.298111	36.975018	44.82621	126.59494	39.7197345	25.0561295	127.4465255	-79.1306605	2.9893405	125.6734385
-23.336475	37.563046	125.697136	-19.855818	14.114541	126.219711	42.194519	5.357797	127.755096	36.868614	44.952461	126.80098	39.5315665	25.155129	127.278038	-79.2432025	3.073953	125.161384
-22.792164	38.231068	126.022972	-20.032475	14.298232	125.897003	41.942413	5.449824	127.204956	36.722145	45.087605	126.974533	39.332279	25.2687145	127.0897445	-79.397229	3.3277495	124.7042615
-21.967197	39.16523	126.289001	-20.340878	14.734925	125.443542	41.619461	5.760018	126.396301	36.469818	45.424026	127.077225	39.0446395	25.592022	126.736763	-79.7263955	3.877828	124.150321
-21.439955	39.715855	126.339218	-20.718954	15.19946	125.146828	41.06073	6.205519	126.021683	36.278778	45.697151	127.054893	38.669754	25.951335	126.538288	-80.107662	4.447585	123.755368
-20.948084	40.226391	126.268555	-20.896561	15.495401	124.804092	40.846764	6.51005	125.574348	36.100285	45.964104	126.948036	38.4735245	26.237077	126.261192	-80.2666465	4.753725	123.346992
-20.382923	40.610207	126.067581	-21.046259	15.760769	124.439575	40.690975	6.739627	125.225327	35.945774	46.201878	126.834908	38.3183745	26.4707525	126.0301175	-80.4108925	5.0507855	122.8490325
-19.800409	40.916328	125.850533	-21.182001	15.992522	124.046448	40.54697	6.950988	124.883293	35.820332	46.352711	126.762321	38.183651	26.6518495	125.822807	-80.547653	5.3331945	122.270089
-19.024252	40.991089	125.501999	-21.312593	16.162683	123.647652	40.406925	7.053782	124.619606	35.690098	46.452061	126.632538	38.0485115	26.7529215	125.626072	-80.6736975	5.5724445	121.669232
-18.442757	41.091717	125.151131	-21.447905	16.283304	123.262199	40.247963	7.104497	124.369637	35.5653	46.527245	126.484322	37.9066315	26.815871	125.4269795	-80.8024415	5.750737	121.0974185
-17.702703	41.04644	124.797073	-21.605379	16.442902	122.791245	40.016476	7.169032	124.033737	35.420422	46.561493	126.239647	37.718449	26.8652625	125.136692	-80.929207	6.0205415	120.445798
-17.181482	40.912518	124.472031	-21.710337	16.517443	122.526703	39.879436	7.167103	123.834885	35.320843	46.579071	126.028313	37.6001395	26.873087	124.931599	-81.0208135	6.161799	120.121807
-16.699341	40.652588	124.200104	-21.822187	16.603828	122.302101	39.738758	7.182912	123.616005	35.23909	46.598141	125.799057	37.488924	26.8905265	124.707531	-81.133298	6.3171295	119.896671
-16.243252	40.284992	123.907219	-21.911634	16.68976	122.049942	39.590733	7.203248	123.403374	35.178261	46.621586	125.511185	37.384497	26.912417	124.4572795	-81.207765	6.467103	119.6426045
-15.847845	39.841797	123.641312	-22.001394	16.764875	121.790741	39.454464	7.213987	123.154053	35.090977	46.642475	125.16687	37.2727205	26.928231	124.1604615	-81.2755085	6.601519	119.4210205
-15.415014	39.335804	123.164497	-22.101341	16.837849	121.431038	39.334782	7.232306	122.840591	34.987469	46.663689	124.747917	37.1611255	26.9479975	123.794254	-81.3638075	6.7277005	119.067822
-15.067701	38.769211	122.633018	-22.201593	16.906807	121.025703	39.196308	7.235811	122.443565	34.869976	46.705715	124.196091	37.033142	26.970763	123.319828	-81.436328	6.842851	118.731578
-14.816534	37.916077	121.775055	-22.396473	16.992607	120.313965	38.876331	7.263389	121.417404	34.623173	46.677311	122.912621	36.749752	26.97035	122.1650125	-81.542698	7.014864	118.4629175
-14.563603	37.139103	120.921516	-22.548044	16.992266	119.756683	38.568295	7.152115	120.501091	34.438644	46.56081	121.703613	36.5034695	26.8564625	121.102352	-81.5995575	7.1280695	118.411014
-14.375359	36.321404	120.009926	-22.702066	16.977802	119.119598	38.22509	6.992362	119.337585	34.25415	46.37204	120.242393	36.23962	26.682201	119.789989	-81.643752	7.273403	118.449207
-14.113161	35.44875	118.904999	-22.857374	16.927849	118.41935	37.921329	6.751399	117.958923	34.079666	46.118225	118.572701	36.0004975	26.434812	118.265812	-81.7152455	7.420886	118.572888
-13.850718	34.522545	117.695877	-23.001183	16.892691	117.691132	37.617271	6.506948	116.507996	33.8895	45.843239	116.710831	35.7533855	26.1750935	116.6094135	-81.7557515	7.6102885	118.7728505
-13.607023	33.578728	116.444519	-23.09655	16.85618	116.977417	37.298645	6.315453	115.05883	33.712502	45.588375	114.761757	35.5055735	25.951914	114.9102935	-81.6986735	7.760446	119.0445405
-13.368325	32.586826	115.252472	-23.168793	16.841209	116.324928	37.043285	6.091297	113.713524	33.511414	45.339565	112.831154	35.2773495	25.715431	113.272339	-81.6149355	7.966987	119.377517
-12.921577	31.121901	113.717857	-23.219784	16.807659	115.482582	36.753178	5.726309	111.945198	33.230381	44.926064	110.165726	34.9917795	25.3261865	111.055462	-81.4313475	8.2891315	119.909702
-12.548304	30.137486	112.82383	-23.246893	16.714636	114.99559	36.592354	5.416965	110.977592	33.081337	44.595547	108.685181	34.8368455	25.006256	109.8313865	-81.3306315	8.423016	120.1597935
-12.117306	29.190449	112.071609	-23.301647	16.591852	114.570404	36.446144	5.093699	110.225998	32.980988	44.234825	107.491318	34.713566	24.664262	108.858658	-81.31686	8.519442	120.28215
-11.639655	28.232849	111.496674	-23.337591	16.43479	114.205803	36.347435	4.781557	109.674629	32.971481	43.884502	106.68148	34.659458	24.3330295	108.1780545	-81.33464	8.5365505	120.2335515
-11.092677	27.344326	111.161758	-23.37125	16.247606	113.91864	36.330345	4.484197	109.427536	33.0397	43.572449	106.246117	34.6850225	24.028323	107.8368265	-81.4275225	8.466889	120.0004535
-10.473465	26.503918	111.002647	-23.386597	16.065233	113.724007	36.372547	4.221822	109.481499	33.186836	43.315716	106.167259	34.7796915	23.768769	107.824379	-81.5528855	8.361697	119.623635
-9.767192	25.730526	110.986031	-23.413862	15.89317	113.642967	36.404469	3.94245	109.704002	33.335857	43.097908	106.355873	34.870163	23.520179	108.0299375	-81.697887	8.266161	119.2559965
-8.608892	24.657368	111.130455	-23.425692	15.681619	113.686943	36.347324	3.604812	109.996666	33.480392	42.843262	106.807114	34.913858	23.224037	108.40189	-81.765242	8.139201	118.971996
-7.786025	24.012045	111.256721	-23.439899	15.605718	113.715553	36.342392	3.501229	110.20433	33.544922	42.762108	107.243668	34.943657	23.1316685	108.723999	-81.823455	8.0797675	118.707107
-6.907304	23.416229	111.487473	-23.454182	15.591041	113.762489	36.422127	3.5027	110.62204	33.675358	42.787651	107.880577	35.0487425	23.1451755	109.2513085	-81.9571065	8.0369065	118.2736695
-5.933256	22.854536	111.839279	-23.416924	15.597437	113.853416	36.672848	3.537171	111.354813	33.924194	42.895134	108.827766	35.298521	23.2161525	110.0912895	-82.132369	7.9787215	117.6155425
-4.93248	22.32176	112.39592	-23.372063	15.623701	114.08342	37.064632	3.52394	112.288788	34.234299	43.007652	110.057961	35.6494655	23.265796	111.1733745	-82.3935915	7.981606	116.9934655
-3.904342	21.805704	113.181473	-23.230877	15.659534	114.440498	37.508659	3.572551	113.532127	34.628906	43.128609	111.568893	36.0687825	23.35058	112.55051	-82.5305365	7.968488	116.330486
-2.791041	21.270403	114.21244	-23.019114	15.72403	114.950684	38.021149	3.654226	115.10688	35.119499	43.235504	113.366829	36.570324	23.444865	114.2368545	-82.608552	8.003195	115.6645135
-1.126606	20.513412	116.173637	-22.529108	15.97535	116.132141	38.904942	3.913606	117.868851	35.886086	43.532234	116.448799	37.395514	23.72292	117.158825	-82.45373	8.22778	115.105457
-0.084643	19.954224	117.645172	-22.147808	16.173328	117.025482	39.510082	4.111867	119.854675	36.385258	43.732841	118.641449	37.94767	23.922354	119.248062	-82.243286	8.424302	114.802902
0.934828	19.376446	119.141731	-21.7628	16.359571	117.929291	40.050545	4.213717	121.841919	36.844872	43.889923	120.697823	38.4477085	24.05182	121.269871	-81.9733085	8.667322	114.588711
1.821038	18.786112	120.511688	-21.391735	16.487917	118.777992	40.487297	4.311213	123.566833	37.233891	43.997051	122.553429	38.860594	24.154132	123.060131	-81.644064	8.821702	114.495853
2.692258	18.109112	121.591316	-21.088169	16.567852	119.542969	40.800259	4.361378	124.948212	37.514359	44.048828	124.171379	39.157309	24.205103	124.5597955	-81.333647	8.930601	114.5261425
3.489601	17.391977	122.455742	-20.811991	16.611712	120.27494	41.058002	4.412263	125.992569	37.741013	44.092976	125.333282	39.3995075	24.2526195	125.6629255	-81.0234895	8.9708045	114.8869545
4.137458	16.639948	123.175964	-20.434246	16.56111	120.832527	41.625645	4.258267	126.61451	37.939713	44.143291	126.169655	39.782679	24.200779	126.3920825	-80.651171	8.921441	115.2729715
4.971075	15.452138	123.881065	-20.171963	16.582239	121.49324	41.917835	4.27387	127.255585	38.16114	44.180626	126.867973	40.0394875	24.227248	127.061779	-80.3834135	8.93723	115.924701
5.419314	14.599689	124.069916	-20.035339	16.55365	121.738037	42.063339	4.292655	127.437881	38.28793	44.177166	127.031639	40.1756345	24.2349105	127.23476	-80.2463125	8.8723895	116.241314
5.753831	13.748396	124.153564	-19.924629	16.529802	121.805153	42.199497	4.284429	127.526772	38.383434	44.125904	127.074364	40.2914655	24.2051665	127.300568	-80.1407235	8.8544375	116.309738
5.998547	12.805372	124.092926	-19.82197	16.466066	121.722816	42.298542	4.217341	127.576996	38.476921	44.030685	127.028	40.3877315	24.124013	127.302498	-80.0316715	8.808119	116.143134
6.133096	11.858082	123.968185	-19.724518	16.35424	121.56179	42.336384	4.052622	127.611351	38.569565	43.848167	127.008102	40.4529745	23.9503945	127.3097265	-79.9020105	8.7580855	115.8138535
6.191377	10.839011	123.816833	-19.625095	16.212013	121.415009	42.361408	3.833302	127.614929	38.6656	43.610691	127.013077	40.513504	23.7219965	127.314003	-79.763694	8.70202949999999	115.516015
6.107779	9.806247	123.725929	-19.480505	16.034208	121.270767	42.394112	3.561285	127.679184	38.802559	43.353729	127.001953	40.5983355	23.457507	127.3405685	-79.5593455	8.610909	115.2009655
5.766528	8.250368	123.664047	-19.74684	16.042696	121.417145	42.476784	3.164571	127.879845	39.06057	42.986012	127.00666	40.768677	23.0752915	127.4432525	-80.262357	9.0101005	115.3910375
5.375657	7.213358	123.651657	-19.489374	15.763291	121.29879	42.544716	2.920913	127.973221	39.190498	42.742451	126.948845	40.867607	22.831682	127.461033	-79.846355	8.6949	115.136547
4.906075	6.189378	123.602661	-19.406929	15.585716	121.189453	42.590656	2.692865	128.010895	39.265942	42.509094	126.822044	40.928299	22.6009795	127.4164695	-79.742157	8.5704525	114.9624365
4.342531	5.144949	123.522774	-19.350859	15.407727	121.108856	42.600201	2.505691	128.01091	39.307419	42.288139	126.590302	40.95381	22.396915	127.300606	-79.655528	8.418539	114.917106
3.970212	3.94542	123.270332	-19.328529	15.217779	121.060822	42.568539	2.358734	127.973007	39.341034	42.098469	126.405968	40.9547865	22.2286015	127.1894875	-79.6118445	8.2069565	114.9321565
2.92858	3.107161	123.336624	-19.305351	15.028393	121.042633	42.568684	2.206176	127.915237	39.345036	41.917221	126.267372	40.95686	22.0616985	127.0913045	-79.567562	7.9950875	114.9939615
2.077067	2.119938	123.24678	-19.28161	14.827044	121.031013	42.579182	2.060032	127.8106	39.36504	41.758553	126.161346	40.972111	21.9092925	126.985973	-79.535331	7.7447955	115.076053
0.642399	0.712024	122.857704	-19.269371	14.544843	120.953789	42.590958	1.81471	127.588341	39.385815	41.526695	125.972282	40.9883865	21.6707025	126.7803115	-79.5271285	7.4189835	115.1272665
-0.429556	-0.169998	122.516403	-19.26038	14.408787	120.865372	42.605648	1.684911	127.338684	39.392941	41.389542	125.846611	40.9992945	21.5372265	126.5926475	-79.5200545	7.2803475	115.1380965
-1.599387	-1.030288	122.168312	-19.266977	14.311354	120.741333	42.616745	1.583636	127.060005	39.386322	41.283726	125.687645	41.0015335	21.433681	126.373825	-79.5354875	7.189027	115.108841
-2.851923	-1.850852	121.723808	-19.247753	14.260416	120.616005	42.295006	1.70937	126.891792	39.381302	41.21587	125.530502	40.838154	21.46262	126.211147	-79.33366	7.058212	115.020863
-4.168555	-2.583913	121.324989	-19.231632	14.226768	120.53344	42.337646	1.675043	126.638733	39.376484	41.187393	125.363396	40.857065	21.431218	126.0010645	-79.320329	7.022318	115.0658155
-5.642288	-3.289929	121.071114	-19.167593	14.209016	120.471695	42.365772	1.714611	126.455223	39.372696	41.21307	125.136635	40.869234	21.4638405	125.795929	-79.20442	6.9541915	115.147461
-7.106627	-4.008951	120.848083	-19.098387	14.214216	120.500671	42.443153	1.813581	126.248039	39.381329	41.280659	124.910461	40.912241	21.54712	125.57925	-79.109015	6.881312	115.422092
-9.45595	-4.99817	120.890892	-18.97426	14.170135	120.656952	42.585556	1.909793	126.066299	39.398361	41.32515	124.411354	40.9919585	21.6174715	125.2388265	-78.9404785	6.7227985	116.0750775
-11.179944	-5.601037	121.097031	-18.898521	14.057181	120.814445	42.679859	1.920691	125.994804	39.393246	41.289295	123.973381	41.0365525	21.604993	124.9840925	-78.8335945	6.509369	116.6447975
-12.766288	-6.312465	121.389984	-18.839664	13.876742	121.010681	42.752094	1.86313	125.937904	39.39061	41.151222	123.513702	41.071352	21.507176	124.725803	-78.75068	6.246308	117.295559
-14.828716	-6.663943	121.87455	-18.755131	13.630803	121.214378	42.788765	1.71694	125.943375	39.369102	40.959015	123.051323	41.0789335	21.3379775	124.497349	-78.5891955	5.9236285	117.931407
-16.704672	-7.094476	122.412888	-18.683233	13.325447	121.526215	42.803589	1.54092	125.878441	39.361485	40.71117	122.625008	41.082537	21.126045	124.2517245	-78.449003	5.524849	118.8007055
-18.486286	-7.530049	122.934738	-18.600889	12.976365	121.918175	42.78688	1.296967	125.80526	39.347603	40.389786	122.248695	41.0672415	20.8433765	124.0269775	-78.2690195	5.1093535	119.8093725
-20.583031	-7.639843	123.509705	-18.550726	12.60833	122.421631	42.787521	0.982192	125.769913	39.3479	40.04847	121.901283	41.0677105	20.515331	123.835598	-78.1691625	4.701329	121.007664
-23.378527	-7.892674	124.335327	-18.419161	12.109013	123.234261	42.814819	0.635688	125.878822	39.370979	39.652462	121.543976	41.092899	20.144075	123.711399	-77.931221	4.073951	122.757123
-25.300259	-7.80237	124.891212	-18.338943	11.882129	123.763748	42.828484	0.540679	125.985062	39.391228	39.487995	121.45562	41.109856	20.014337	123.720341	-77.787742	3.749921	123.807155
-27.266449	-7.55686	125.398727	-18.286928	11.726453	124.228821	42.827564	0.474952	126.118851	39.391895	39.403229	121.405701	41.1097295	19.9390905	123.762276	-77.6835855	3.5138155	124.695366
-29.205278	-7.193624	125.783119	-18.249325	11.615615	124.604118	42.806072	0.450192	126.09024	39.404766	39.353691	121.412216	41.105419	19.9019415	123.751228	-77.604069	3.3292885	125.457008
-31.091749	-6.680777	125.983986	-18.206266	11.519239	124.874916	43.110596	0.181613	125.863579	39.432919	39.297886	121.492767	41.2717575	19.7397495	123.678173	-77.6842895	3.2987285	126.071659
-32.957764	-6.049856	126.107933	-18.156572	11.391528	125.091423	42.734341	0.220628	125.907181	39.477055	39.233116	121.676781	41.105698	19.726872	123.791981	-77.418842	3.056184	126.390865
-34.824528	-5.406296	126.050255	-18.131716	11.233961	125.268173	42.662331	0.061945	125.633575	39.559765	39.174076	121.937881	41.111048	19.6180105	123.785728	-77.37448	2.8499115	126.750618
-37.627407	-4.158459	125.714767	-17.869871	10.885001	125.334564	42.538799	-0.120107	125.103127	39.64941	39.127972	122.407242	41.0941045	19.5039325	123.7551845	-76.8338465	2.2660695	126.9139435
-39.318806	-3.23289	125.579323	-17.896948	10.828139	125.427864	42.357994	-0.037466	124.551392	39.654766	39.227859	122.710144	41.00638	19.5951965	123.630768	-76.800276	2.0610815	127.22496
-41.108196	-2.171215	125.451363	-17.961256	10.907492	125.507713	42.210205	0.114787	123.938026	39.587078	39.435627	123.011246	40.8986415	19.775207	123.474636	-76.8211535	2.039777	127.54079
-42.66407	-1.094335	125.493988	-18.057035	11.076095	125.623596	42.061108	0.422081	123.306831	39.463768	39.695915	123.307571	40.762438	20.058998	123.307201	-76.876508	2.093192	127.939991
-44.312485	0.067422	125.544067	-18.111891	11.2653	125.657021	41.927685	0.765015	122.836662	39.329498	40.015335	123.538719	40.6285915	20.390175	123.1876905	-76.8523735	2.140425	128.1263515
-45.821747	1.158083	125.655052	-18.226315	11.483697	125.739113	41.838676	1.092549	122.513603	39.197186	40.320118	123.716377	40.517931	20.7063335	123.11499	-76.970561	2.2610605	128.363236
-47.197487	2.207792	125.864395	-18.316601	11.606523	125.726608	41.739971	1.339679	122.290756	39.027241	40.536247	123.853127	40.383606	20.937963	123.0719415	-77.016808	2.275083	128.3812745
-49.285305	3.724119	126.143204	-18.53828	11.694914	125.776016	41.52729	1.533165	122.116295	38.750755	40.751076	123.799202	40.1390225	21.1421205	122.9577485	-77.2155825	2.2477075	128.5942835
-50.432503	4.646206	126.41288	-18.706738	11.692934	125.818848	41.314056	1.590964	121.98011	38.55748	40.76833	123.727417	39.935768	21.179647	122.8537635	-77.349244	2.206221	128.7839325
-51.587444	5.610235	126.536964	-18.870253	11.60412	125.7911	41.118881	1.583903	121.888443	38.329487	40.762154	123.53334	39.724184	21.1730285	122.7108915	-77.46469	2.0352115	128.8713085
-52.750462	6.391674	126.5746	-19.069441	11.495939	125.701904	40.904362	1.621292	121.65741	38.121952	40.766663	123.333694	39.513157	21.1939775	122.495552	-77.652039	1.7979005	128.908256
-53.700329	7.199255	126.694321	-19.245733	11.386832	125.495506	40.661121	1.685362	121.301506	37.838711	40.753838	123.051109	39.249916	21.2196	122.1763075	-77.741382	1.554064	128.8147045
-54.692928	8.019069	126.697014	-19.44883	11.421104	125.32576	40.360134	1.804613	120.889618	37.49596	40.820614	122.636368	38.928047	21.3126135	121.762993	-77.825707	1.5295945	128.888527
-55.508293	8.791409	126.677795	-19.950003	11.560292	125.04332	39.997055	2.032043	120.272491	37.162064	40.910763	122.277725	38.5795595	21.471403	121.275108	-78.4795655	1.649181	128.811532
-56.532436	9.833913	126.526772	-20.298035	11.68507	124.536156	39.595421	2.31697	119.29467	36.665298	41.094185	121.649002	38.1303595	21.7055775	120.471836	-78.7264295	1.6645625	128.600476
-57.113277	10.497231	126.399231	-20.516668	11.743737	124.16996	39.322624	2.497079	118.588722	36.418835	41.186081	121.29966	37.8707295	21.84158	119.944191	-78.9040655	1.645894	128.395729
-57.525261	11.141501	126.330421	-20.689133	11.834459	123.785042	39.047756	2.618358	117.929794	36.231895	41.258526	120.936775	37.6398255	21.938442	119.4332845	-79.0180915	1.730476	128.1367995
-57.810478	11.724887	126.154686	-20.839314	11.918222	123.364891	38.861576	2.671978	117.344597	36.078213	41.332283	120.540497	37.4698945	22.0021305	118.942547	-79.1485225	1.8343135	127.787235
-57.929081	12.246704	125.962708	-20.942316	12.002887	123.006226	38.729843	2.71714	116.778862	35.980461	41.381737	120.179543	37.355152	22.0494385	118.4792025	-79.239784	1.9563355	127.5332495
-57.890118	12.693657	125.816238	-21.017738	12.102571	122.720192	38.637363	2.731724	116.387428	35.901566	41.427814	119.814667	37.2694645	22.079769	118.1010475	-79.3049405	2.125373	127.3393365
-57.743656	13.053524	125.683212	-21.084105	12.164111	122.561874	38.585342	2.729728	116.221748	35.830391	41.468441	119.507385	37.2078665	22.0990845	117.8645665	-79.3760765	2.2291375	127.2591815
-57.281017	13.379094	125.567589	-21.109333	12.184115	122.574272	38.682659	2.691689	116.473175	35.775818	41.490028	119.326889	37.2292385	22.0908585	117.900032	-79.4479045	2.2773715	127.248512
-56.84119	13.473151	125.374458	-21.111311	12.174509	122.72673	38.86301	2.587677	117.079712	35.772865	41.489525	119.348824	37.3179375	22.038601	118.214268	-79.5405595	2.310417	127.239192
-56.313496	13.48749	125.216087	-21.109873	12.149308	122.974251	39.043991	2.499393	117.945862	35.789494	41.465527	119.446884	37.4167425	21.98246	118.696373	-79.6364885	2.316156	127.252129
-55.771603	13.467453	125.021385	-21.0998	12.130752	123.180138	39.204041	2.455428	118.949593	35.802876	41.416245	119.568512	37.5034585	21.9358365	119.2590525	-79.7030585	2.3256675	127.1012235
-55.194466	13.387381	124.677193	-21.104456	12.096493	123.340034	39.353256	2.381639	120.03524	35.796417	41.355705	119.645714	37.5748365	21.868672	119.840477	-79.7837485	2.324314	126.839591
-54.530472	13.226862	124.260353	-21.144781	12.040337	123.434425	39.493294	2.299131	121.078682	35.774853	41.252186	119.667122	37.6340735	21.7756585	120.372902	-79.9236355	2.3050155	126.495948
-53.804161	13.040802	123.675552	-21.191389	11.970767	123.44558	39.604996	2.179856	122.064438	35.774071	41.100513	119.669022	37.6895335	21.6401845	120.86673	-80.0723115	2.3013495	126.02443
-52.683334	12.859492	122.998718	-21.327364	11.797415	123.418823	39.655338	2.000743	123.442314	35.69495	40.834934	119.507454	37.675144	21.4178385	121.474884	-80.329872	2.1769915	125.362762
-51.928509	12.752589	122.592255	-21.432594	11.670571	123.391319	39.927475	1.708131	123.996628	35.649532	40.619953	119.463493	37.7885035	21.164042	121.7300605	-80.6536915	2.1771	125.0525775
-51.185219	12.735865	122.234573	-21.529102	11.539337	123.366188	39.872414	1.575481	124.628937	35.585602	40.418167	119.416786	37.729008	20.996824	122.0228615	-80.787212	2.08185	124.7095145
-50.553173	12.854268	122.048294	-21.603315	11.40277	123.367783	39.817307	1.435867	125.169884	35.540165	40.284489	119.390129	37.678736	20.860178	122.2800065	-80.885366	1.945362	124.4555595
-49.802151	13.010075	121.829918	-21.654642	11.269917	123.360123	39.740379	1.324515	125.483414	35.524319	40.15678	119.48513	37.632349	20.7406475	122.484272	-80.941633	1.7991865	124.235974
-48.965893	13.245733	121.636856	-21.704943	11.16779	123.32032	39.64003	1.225772	125.706017	35.533924	40.069904	119.596588	37.586977	20.647838	122.6513025	-80.996863	1.687742	123.9893375
-48.183937	13.606569	121.499847	-21.734329	11.112985	123.24408	39.552807	1.16543	125.793968	35.540539	40.063263	119.681641	37.546673	20.6143465	122.7378045	-81.015331	1.6116235	123.7503555
-47.000919	14.331609	121.290466	-21.793232	11.181819	123.099434	39.411652	1.264265	125.639954	35.497364	40.179848	119.798576	37.454508	20.7220565	122.719265	-81.040972	1.6415815	123.479603
-46.216469	14.967611	121.14183	-21.815111	11.317495	122.992897	39.36393	1.420476	125.522659	35.455826	40.357353	119.826698	37.409878	20.8889145	122.6746785	-81.0401	1.7460755	123.3111155
-45.418129	15.687246	121.017494	-21.833565	11.502186	122.896866	39.352753	1.659791	125.364746	35.417088	40.589542	119.866371	37.3849205	21.1246665	122.6155585	-81.0520505	1.8797055	123.1781735
-44.617176	16.50049	120.895958	-21.840664	11.703868	122.804787	39.372883	1.912258	125.216141	35.385391	40.831402	119.919647	37.379137	21.37183	122.567894	-81.060465	2.035906	123.04168
-43.797199	17.352491	120.761696	-21.840139	11.870464	122.718384	39.382774	2.126475	125.08316	35.383163	41.0485	119.975372	37.3829685	21.5874875	122.529266	-81.0632465	2.1534405	122.907502
-42.971317	18.283073	120.667671	-21.847742	12.019055	122.63459	39.353722	2.287815	124.906708	35.38195	41.231773	120.043884	37.367836	21.759794	122.475296	-81.06332	2.278316	122.793884
-42.189381	19.263779	120.621155	-21.856977	12.141003	122.572281	38.965187	2.603313	124.850121	35.382278	41.375912	120.135727	37.1737325	21.9896125	122.492924	-80.8876865	2.2923935	122.651638
-40.930077	20.864141	120.623421	-21.891357	12.273034	122.481522	38.834751	2.670414	124.51017	35.377575	41.53548	120.332741	37.106163	22.102947	122.4214555	-80.888877	2.443121	122.5415885
-40.067589	22.010153	120.670792	-21.922421	12.361266	122.448097	38.774879	2.702452	124.235825	35.355461	41.622288	120.507988	37.06517	22.16237	122.3719065	-80.910012	2.560162	122.5242875
-39.259865	23.134119	120.790817	-21.95208	12.433818	122.413696	38.698299	2.758865	123.985359	35.339035	41.72858	120.669647	37.018667	22.2437225	122.327503	-80.922827	2.6239135	122.499889
-38.410671	24.332394	120.935226	-21.970654	12.509259	122.388016	38.639427	2.850274	123.696693	35.333149	41.848442	120.861542	36.986288	22.349358	122.2791175	-80.927596	2.66916	122.4969145
-37.477001	25.550556	121.052254	-21.955696	12.59306	122.353592	38.630623	2.940157	123.419746	35.336666	41.961868	121.054161	36.9836445	22.4510125	122.2369535	-80.8950365	2.7351075	122.4702305
-36.593605	26.732796	121.158173	-21.921156	12.686594	122.31871	38.654263	3.052558	123.205246	35.351994	42.097519	121.2136	37.0031285	22.5750385	122.209423	-80.8454405	2.7981495	122.427997
-35.660332	27.950346	121.236977	-21.882072	12.820275	122.284904	38.712589	3.217124	123.002258	35.384411	42.273041	121.305107	37.0485	22.7450825	122.1536825	-80.812644	2.8954675	122.4161255
-34.203648	29.772678	121.265518	-21.786705	13.051309	122.192528	38.828098	3.537036	122.687294	35.387291	42.55685	121.374893	37.1076945	23.046943	122.0310935	-80.6811045	3.055675	122.3539625
-33.201523	30.99358	121.32592	-21.74667	13.217649	122.124329	38.893162	3.724074	122.539452	35.389992	42.735161	121.367874	37.141577	23.2296175	121.953663	-80.634917	3.2056805	122.294995
-32.20919	32.154919	121.329414	-21.703648	13.336858	122.042038	38.949047	3.859601	122.392845	35.405334	42.877232	121.383324	37.1771905	23.3684165	121.8880845	-80.5844865	3.3052995	122.1959915
-31.190777	33.316025	121.333359	-21.699228	13.438884	121.959641	38.973557	3.930532	122.223351	35.420425	42.965797	121.406364	37.196991	23.4481645	121.8148575	-80.595447	3.4296035	122.1044245
-30.137617	34.468697	121.413269	-21.681568	13.511478	121.865372	38.958565	3.978488	122.062752	35.440186	43.033508	121.450333	37.1993755	23.505998	121.7565425	-80.5625115	3.516958	121.9742015
-29.080708	35.54924	121.533134	-21.68449	13.571223	121.750153	38.907089	4.031713	121.886513	35.477234	43.105446	121.541954	37.1921615	23.5685795	121.7142335	-80.5611415	3.5738665	121.7860725
-28.004456	36.621212	121.666382	-21.689245	13.674532	121.650986	38.86248	4.112671	121.653343	35.499451	43.2052	121.6782	37.1809655	23.6589355	121.6657715	-80.5594555	3.6901285	121.6362005
-26.352125	38.150307	122.099457	-21.687941	13.894304	121.477531	38.797161	4.395575	121.25621	35.533875	43.478603	122.010887	37.165518	23.937089	121.6335485	-80.5414	3.851519	121.3215135
-25.192934	39.08857	122.534836	-21.698063	14.148047	121.393715	38.762753	4.628707	120.984146	35.535667	43.750896	122.276245	37.14921	24.1898015	121.6301955	-80.545336	4.1062925	121.1572345
-24.072344	39.992332	123.020126	-21.71801	14.470477	121.352722	38.739594	4.949592	120.718262	35.550251	44.065727	122.632835	37.1449225	24.5076595	121.6755485	-80.5809425	4.4332945	121.0298955
-22.881954	40.80072	123.584557	-21.711243	14.853085	121.332062	38.740845	5.309938	120.546425	35.611145	44.42218	123.090492	37.175995	24.866059	121.8184585	-80.598481	4.840111	120.8456655
-21.707634	41.482704	124.230209	-21.68371	15.240091	121.387291	38.796608	5.66024	120.491806	35.677372	44.797497	123.615143	37.23699	25.2288685	122.0534745	-80.60441	5.2513135	120.7211075
-20.295382	41.937119	124.689957	-21.669218	15.703731	121.491158	38.912086	6.040887	120.515152	35.767605	45.168434	124.224075	37.3398455	25.6046605	122.3696135	-80.6782815	5.8028015	120.6127025
-19.035923	42.419605	125.308754	-21.624624	16.111979	121.638741	39.045223	6.417069	120.623268	35.851936	45.536415	124.813103	37.4485795	25.976742	122.7181855	-80.6978275	6.24721600000001	120.5592965
-17.156414	42.871445	125.87088	-21.523861	16.74403	121.892212	39.293304	6.937664	120.954086	35.995766	46.073208	125.549438	37.644535	26.505436	123.251762	-80.692257	6.982624	120.532662
-15.970085	42.998867	126.151291	-21.430189	17.109261	122.100029	39.504387	7.269267	121.197319	36.124969	46.401287	125.953445	37.814678	26.835277	123.575382	-80.675056	7.383245	120.624676
-14.629042	42.974987	126.207817	-21.290611	17.455305	122.263229	39.724167	7.518251	121.497902	36.2603	46.689133	126.257256	37.9922335	27.103692	123.877579	-80.5734555	7.806918	120.648879
-13.354689	42.827461	126.227608	-21.151287	17.718573	122.423462	39.965427	7.691331	121.831825	36.422935	46.915379	126.477684	38.194181	27.303355	124.1547545	-80.496755	8.133791	120.6921695
-12.110758	42.523731	126.170227	-21.022438	17.945261	122.469284	40.200302	7.802365	122.147896	36.58461	47.092827	126.639214	38.392456	27.447596	124.393555	-80.437332	8.442926	120.545013
-10.870649	42.033951	126.037392	-20.678253	17.952179	122.390076	40.40485	7.878264	122.429726	36.724941	47.218929	126.741264	38.5648955	27.5485965	124.585495	-79.9214015	8.3557615	120.194657
-9.626346	41.425117	125.911247	-20.581337	18.096546	122.372475	40.563065	7.905147	122.673973	36.861904	47.312382	126.808426	38.7124845	27.6087645	124.7411995	-79.8751585	8.5843275	120.0037505
-7.902565	40.234695	125.600685	-20.527592	18.302172	122.305405	40.720551	7.925963	122.95607	37.027096	47.401749	126.86869	38.8738235	27.663856	124.91238	-79.9290075	8.94048799999999	119.69843
-6.770871	39.249439	125.391022	-20.512363	18.441324	122.178291	40.779697	7.918803	123.130249	37.116985	47.459026	126.904388	38.948341	27.6889145	125.0173185	-79.973067	9.1937335	119.3392635
-5.692948	38.164539	125.186073	-20.492538	18.584026	122.038673	40.815956	7.935692	123.280891	37.184227	47.513546	126.984108	39.0000915	27.724619	125.1324995	-79.9851675	9.443433	118.9448465
-4.679168	36.97345	124.912941	-20.493103	18.77597	121.89653	40.849686	8.012913	123.414078	37.243019	47.603115	127.028778	39.0463525	27.808014	125.221428	-80.0325585	9.743926	118.571632
-3.690682	35.654869	124.624969	-20.492529	18.99902	121.728477	40.86945	8.10008	123.526855	37.277969	47.748528	127.009201	39.0737095	27.924304	125.268028	-80.0587675	10.073736	118.188926
-2.772575	34.258526	124.249138	-20.478556	19.223009	121.581436	40.88063	8.261151	123.574188	37.31572	47.923527	126.931168	39.098175	28.092339	125.252678	-80.055287	10.353679	117.910194
-1.916391	32.731472	123.824646	-20.436106	19.482294	121.433701	40.938435	8.449332	123.634781	37.362175	48.117455	126.752235	39.150305	28.2833935	125.193508	-80.022517	10.6811945	117.673894
-0.702324	30.255524	123.127136	-20.37392	19.815248	121.192871	41.055225	8.697597	123.768532	37.422096	48.426838	126.305946	39.2386605	28.5622175	125.037239	-79.9865005	11.0682785	117.348503
0.038438	28.452965	122.666481	-20.316837	20.011108	120.994804	41.140625	8.871057	123.85495	37.437386	48.598557	125.98114	39.2890055	28.734807	124.918045	-79.9226795	11.287409	117.071563
0.371156	26.728157	122.302757	-20.525213	20.303497	120.852921	41.232613	9.01746	123.964439	37.408768	48.76054	125.579659	39.3206905	28.889	124.772049	-80.3711165	11.717994	116.933793
0.959869	24.733767	121.912491	-20.50806	20.420506	120.608307	41.283798	9.157694	124.092064	37.370453	48.894329	125.184776	39.3271255	29.0260115	124.63842	-80.3432455	11.8150005	116.578194
1.460919	22.683939	121.59021	-20.541529	20.493513	120.424904	41.308895	9.264085	124.264992	37.310028	48.965984	124.814034	39.3094615	29.1150345	124.539513	-80.3925195	11.8719915	116.310295
1.904342	20.535084	121.462273	-20.561455	20.491323	120.295425	41.348034	9.301007	124.509132	37.260731	48.998207	124.394135	39.3043825	29.149607	124.4516335	-80.4272925	11.833039	116.1392165
2.213416	18.368773	121.422348	-20.564682	20.423422	120.194366	41.381149	9.341358	124.721657	37.220745	48.990101	124.022415	39.300947	29.1657295	124.372036	-80.430311	11.6811145	116.016696
2.550663	15.037764	121.552917	-20.568497	20.265848	120.060059	41.471062	9.357368	125.116821	37.157219	48.90966	123.41803	39.3141405	29.133514	124.2674255	-80.4511345	11.398182	115.8526925
2.676969	12.82311	121.696663	-20.549103	20.134995	119.950401	41.560574	9.369447	125.37751	37.131668	48.876083	122.998299	39.346121	29.122765	124.1879045	-80.444327	11.147225	115.7128975
2.689093	10.710362	121.922981	-20.455847	19.98991	119.785843	41.715626	9.337241	125.681068	37.093143	48.800285	122.557808	39.4043845	29.068763	124.119438	-80.3160785	10.911057	115.452248
2.652915	8.604901	122.165092	-20.363974	19.833742	119.686333	42.179535	9.103049	125.873444	37.122936	48.717575	122.056923	39.6512355	28.910312	123.9651835	-80.3791835	10.757172	115.4074825
2.497655	6.610764	122.542992	-20.228048	19.648153	119.644806	42.272873	9.050296	126.163162	37.189491	48.584728	121.605156	39.731182	28.817512	123.884159	-80.187278	10.478794	115.405453
2.233071	4.668408	123.003174	-20.089336	19.432261	119.682838	42.398869	8.932803	126.524925	37.265594	48.380993	121.205414	39.8322315	28.656898	123.8651695	-80.0109035	10.207624	115.5005065
1.875913	2.876799	123.548439	-19.961237	19.128401	119.785751	42.521294	8.769354	126.870216	37.377869	48.156433	120.876205	39.9495815	28.4628935	123.8732105	-79.8720555	9.7939085	115.6982915
1.096043	0.365285	124.286148	-19.778708	18.574265	120.003998	42.64962	8.463481	127.373276	37.490112	47.750267	120.593262	40.069866	28.106874	123.983269	-79.627282	9.041656	116.024727
0.8041	-1.358765	124.58345	-19.69219	18.166988	120.20472	42.708462	8.23842	127.686623	37.547924	47.494003	120.500877	40.128193	27.8662115	124.09375	-79.512573	8.4677645	116.31569
0.098086	-2.744199	124.979187	-19.636953	17.766363	120.46521	42.75684	8.036661	127.892212	37.560307	47.253197	120.513245	40.1585735	27.644929	124.2027285	-79.4324795	7.887797	116.7276915
-0.696354	-3.99574	125.300659	-19.589523	17.397583	120.747307	42.792149	7.855478	128.092728	37.553692	47.040409	120.584488	40.1729205	27.4479435	124.338608	-79.3519665	7.3472225	117.156006
-1.581389	-5.035374	125.612709	-19.556955	17.085964	121.039917	42.81662	7.745625	128.285629	37.540169	46.896816	120.697174	40.1783945	27.3212205	124.4914015	-79.2923045	6.8507075	117.5884325
-2.51668	-5.932248	125.898071	-19.557623	16.839373	121.304024	42.821861	7.678129	128.447693	37.505184	46.792095	120.812546	40.1635225	27.235112	124.6301195	-79.2787685	6.443634	117.9779285
-3.590176	-6.630149	126.162018	-19.564207	16.641926	121.525658	42.84724	7.634678	128.558044	37.441566	46.698868	120.921303	40.144403	27.166773	124.7396735	-79.272817	6.117079	118.3116425
-5.300224	-7.368552	126.363052	-19.585743	16.377407	121.844742	42.887337	7.551521	128.651337	37.349178	46.554619	120.994804	40.1182575	27.05307	124.8230705	-79.2897435	5.701744	118.8664135
-6.446507	-7.734497	126.408363	-19.572517	16.175611	122.036453	42.900246	7.455275	128.662537	37.308098	46.426876	121.04554	40.104172	26.9410755	124.8540385	-79.249206	5.4101465	119.2188675
-7.688518	-7.878319	126.408173	-19.541887	15.961771	122.261215	42.900272	7.313037	128.656036	37.294666	46.26778	121.105614	40.097469	26.7904085	124.880825	-79.181243	5.1331335	119.641605
-8.99404	-7.936144	126.37484	-19.512133	15.731308	122.515259	42.921406	7.101239	128.665466	37.307762	46.079422	121.237671	40.114584	26.5903305	124.9515685	-79.13885	4.8722855	120.0789495
-10.310904	-7.798174	126.286987	-19.454262	15.497419	122.780907	42.977863	6.858546	128.69957	37.340038	45.874565	121.457306	40.1589505	26.3665555	125.078438	-79.0674745	4.6282825	120.483376
-11.651613	-7.523469	126.154495	-19.404469	15.263987	123.057556	43.066643	6.580495	128.730331	37.395645	45.677689	121.727623	40.231144	26.129092	125.228977	-79.040082	4.398882	120.886135
-13.051921	-7.181033	125.974747	-19.342175	15.048885	123.337646	43.144329	6.306461	128.719299	37.462975	45.494617	122.059097	40.303652	25.900539	125.389198	-78.988002	4.197231	121.286094
-15.133985	-6.275096	125.710258	-19.215914	14.767992	123.807922	43.229542	5.948977	128.611282	37.633156	45.268543	122.574028	40.431349	25.60876	125.592655	-78.863177	3.927224	122.023189
-16.545174	-5.560493	125.606812	-19.091448	14.629218	124.160255	43.316288	5.738623	128.507645	37.784081	45.134243	122.981285	40.5501845	25.436433	125.744465	-78.7330805	3.822003	122.576045
-17.938448	-4.649458	125.539932	-18.932703	14.534269	124.522781	43.450863	5.528763	128.500977	37.934711	45.029358	123.417786	40.692787	25.2790605	125.9593815	-78.558193	3.7894775	123.0861805
-19.314266	-3.634319	125.501129	-18.762001	14.472744	124.918365	43.609676	5.401398	128.522934	38.128792	44.949879	123.906616	40.869234	25.1756385	126.214775	-78.393236	3.7698495	123.621955
-20.710417	-2.495443	125.558723	-18.582626	14.430603	125.315521	43.801254	5.287917	128.614624	38.321362	44.887238	124.449852	41.061308	25.0875775	126.532238	-78.22656	3.7736285	124.098804
-22.072905	-1.288044	125.538078	-18.191153	14.204034	125.614204	43.98634	5.149619	128.743134	38.528965	44.825958	125.05159	41.2576525	24.9877885	126.897362	-77.6399585	3.4202795	124.331046
-23.789511	0.224539	125.693932	-18.051355	14.097903	126.005219	44.154305	4.944772	128.814117	38.735176	44.700798	125.724426	41.4447405	24.822785	127.2692715	-77.5474505	3.373021	124.7411665
-25.455717	1.99994	125.440155	-17.773357	13.793455	126.37104	44.325977	4.52176	128.87265	39.080395	44.414841	126.743652	41.703186	24.4683005	127.808151	-77.2499	3.1186095	124.933929
-26.889034	3.384421	125.308678	-17.602915	13.573617	126.555923	44.382103	4.224203	128.859573	39.347149	44.199841	127.435394	41.864626	24.212022	128.1474835	-77.070456	2.935212	124.9643625
-28.12632	4.763521	125.216583	-17.46044	13.381429	126.726784	44.44405	3.924302	128.785172	39.577049	43.977211	128.120697	42.0105495	23.9507565	128.4529345	-76.9314295	2.8121015	125.0006335
-29.565641	6.164881	125.230476	-17.322174	13.233946	126.867828	44.50288	3.682781	128.722794	39.760616	43.777012	128.76915	42.131748	23.7298965	128.745972	-76.776096	2.7379955	124.989684
-30.816565	7.50226	125.255516	-17.213959	13.134472	127.021996	44.530602	3.555785	128.688736	39.918961	43.63929	129.356674	42.2247815	23.5975375	129.022705	-76.6526995	2.6714065	125.021287
-32.176064	8.8558	125.416756	-17.123049	13.120097	127.172867	44.582722	3.478137	128.715424	40.05793	43.539902	129.90686	42.320326	23.5090195	129.311142	-76.566424	2.7311745	125.034592
-33.446541	10.124488	125.571548	-17.026428	13.112746	127.320801	44.663612	3.395299	128.829269	40.17746	43.446426	130.393692	42.420536	23.4208625	129.6114805	-76.473392	2.8046295	125.0301215
-35.448471	11.992228	125.966393	-16.881102	13.076931	127.557251	44.864529	3.221673	129.124298	40.676876	43.165005	130.970154	42.7707025	23.193339	130.047226	-76.5329065	2.960523	125.067276
-36.634529	13.04659	126.203049	-16.75993	13.010839	127.724289	45.016602	3.056862	129.399796	40.794403	43.040771	131.332886	42.9055025	23.0488165	130.366341	-76.4253625	2.9728615	125.082237
-37.901386	14.100727	126.436699	-16.656151	12.922708	127.907631	45.154495	2.876154	129.653732	40.901169	42.899139	131.598892	43.027832	22.8876465	130.626312	-76.340134	2.9577695	125.18895
-39.105148	15.055715	126.577202	-16.593159	12.799578	128.099014	45.252884	2.698438	129.843979	40.983929	42.744801	131.72345	43.1184065	22.7216195	130.7837145	-76.3047245	2.8775365	125.4143135
-40.298969	15.979713	126.905487	-16.538582	12.643288	128.258865	45.350742	2.521407	129.902359	41.048885	42.581673	131.672409	43.1998135	22.55154	130.787384	-76.2769775	2.735036	125.730346
-41.543926	16.876759	127.09774	-16.494699	12.462122	128.398438	45.399879	2.308074	129.878006	41.115532	42.368568	131.507568	43.2577055	22.338321	130.692787	-76.2471035	2.585923	126.104089
-42.659039	17.697657	127.280533	-16.455872	12.267477	128.526154	45.43734	2.075135	129.789246	41.180515	42.118301	131.225739	43.3089275	22.096718	130.5074925	-76.2206715	2.438236	126.5448155
-44.397118	18.940411	127.705147	-16.430313	11.965882	128.721985	45.411434	1.738548	129.552368	41.22472	41.747822	130.525177	43.318077	21.743185	130.0387725	-76.178703	2.188579	127.4051975
-45.527138	19.684509	127.910912	-16.450138	11.808579	128.791397	45.320095	1.606161	129.227142	41.127842	41.570576	129.803955	43.2239685	21.5883685	129.5155485	-76.1242445	2.0287895	128.0672455
-46.572262	20.429293	128.166656	-16.51545	11.715157	128.802078	45.078255	1.89005	128.34288	40.532391	41.595238	128.938751	42.805323	21.742644	128.6408155	-75.836223	1.68767	128.9633405
-47.752533	21.19319	128.342209	-16.585058	11.688652	128.541382	44.706226	2.272239	127.131943	40.174408	41.639389	127.626839	42.440317	21.955814	127.379391	-75.610433	1.42149	129.703373
-48.834332	21.962362	128.489868	-16.693306	11.751545	128.064697	43.93327	2.744542	125.958923	39.695782	41.773258	125.889587	41.814526	22.2589	125.924255	-75.201138	1.24419	130.205139
-49.794872	22.763737	128.545197	-16.803795	11.864791	127.36055	43.418129	3.10336	124.083267	39.234123	41.8759	124.086395	41.326126	22.48963	124.084831	-74.933716	1.239952	130.636269
-50.727444	23.558203	128.681198	-16.937267	11.986749	126.53347	42.878857	3.270781	122.195419	38.756798	41.846092	122.349846	40.8178275	22.5584365	122.2726325	-74.6923615	1.4150615	130.7943075
-51.933308	24.863949	128.486206	-17.250944	12.16505	125.280762	42.098957	3.410393	119.792648	38.333355	41.866364	120.227623	40.216156	22.6383785	120.0101355	-74.718044	1.6917215	130.5513885
-52.473595	25.610939	128.551666	-17.34675	12.193117	124.492622	41.828884	3.496761	118.293777	38.177475	41.96188	119.255554	40.0031795	22.7293205	118.7746655	-74.6966795	1.6569135	130.2105785
NaN	NaN	NaN	-17.461529	12.237937	123.771873	41.516144	3.69341	116.910423	38.012825	42.144245	118.356911	39.7644845	22.9188275	117.633667	-74.6875425	1.5570465	129.910079
NaN	NaN	NaN	-17.646622	12.37855	123.057465	41.108036	3.982559	115.421715	37.837223	42.381664	117.509666	39.4726295	23.1821115	116.4656905	-74.7658735	1.5749885	129.6492395
NaN	NaN	NaN	-17.771784	12.542129	122.34063	40.738125	4.244747	114.118279	37.693787	42.56992	116.766525	39.215956	23.4073335	115.442402	-74.759524	1.6769245	129.238858
NaN	NaN	NaN	-17.841055	12.757167	121.754776	40.613834	4.490142	113.184654	37.618317	42.821709	116.159012	39.1160755	23.6559255	114.671833	-74.7981855	1.8584085	128.837719
NaN	NaN	NaN	-17.924292	13.009438	121.370232	40.63493	4.718003	112.585388	37.579807	43.059753	115.758324	39.1073685	23.888878	114.171856	-74.9559525	2.129998	128.568608
-50.963699	29.02717	127.426926	-18.056198	13.34209	121.04818	40.6422	4.981661	112.302574	37.502392	43.360352	115.428375	39.072296	24.1710065	113.8654745	-75.184692	2.5131735	128.2308855
-50.196655	29.282015	126.867424	-18.153051	13.460925	120.956467	40.715828	5.046311	112.45327	37.438446	43.464584	115.376625	39.077137	24.2554475	113.9149475	-75.383239	2.6664025	127.9979865
-49.204453	29.387093	126.215431	-18.221014	13.47309	120.971931	40.881874	4.938374	112.913773	37.44418	43.406723	115.575722	39.163027	24.1725485	114.2447475	-75.605055	2.7736315	127.6991145
-48.077507	29.433844	125.88369	-18.31348	13.368605	121.121063	41.12001	4.637069	113.752151	37.499573	43.246986	115.948822	39.3097915	23.9420275	114.8504865	-75.9367515	2.7951825	127.3916395
-46.931286	29.479176	125.30632	-18.412987	13.152057	121.402069	41.340294	4.204911	114.873375	37.544205	42.980453	116.5056	39.4422495	23.592682	115.6894875	-76.2682235	2.711432	127.1146505
-45.63052	29.386345	124.770966	-18.539581	12.929869	121.812668	41.50708	3.721917	116.285202	37.600468	42.623386	117.220627	39.553774	23.1726515	116.7529145	-76.632936	2.6870865	126.8724215
-44.352413	29.305925	124.457825	-18.66604	12.691982	122.336365	41.699566	3.249468	117.926422	37.6693	42.23259	117.995155	39.684433	22.741029	117.9607885	-77.016513	2.642935	126.7119415
-42.408478	29.257229	123.79702	-18.817545	12.33066	123.162117	42.055378	2.475753	120.500374	37.763615	41.583599	119.251785	39.9094965	22.029676	119.8760795	-77.5445865	2.631644	126.4481545
-40.880466	29.134857	123.319695	-18.923611	12.10995	123.666092	42.222248	2.029101	122.270523	37.818703	41.212097	119.976128	40.0204755	21.620599	121.1233255	-77.8676975	2.599301	126.2088585
-39.373024	29.035286	122.824585	-19.023615	11.909231	124.107574	42.275616	1.743294	123.871147	37.85886	40.885239	120.673111	40.067238	21.3142665	122.272129	-78.114468	2.5041955	125.943019
-37.899918	29.09754	122.374496	-19.134415	11.687926	124.446045	42.253784	1.503879	125.244247	37.849545	40.580074	121.362076	40.0516645	21.0419765	123.3031615	-78.3204945	2.3338755	125.5889285
-36.44529	29.297506	122.122894	-19.271275	11.452163	124.719498	42.238628	1.226096	126.460823	37.784214	40.331581	121.939217	40.011421	20.7788385	124.20002	-78.553971	2.1254875	125.238976
-34.984936	29.591343	122.109947	-19.437256	11.21992	124.978722	42.431934	0.813221	127.241089	37.727184	40.099957	122.499382	40.079559	20.456589	124.8702355	-78.954071	1.983251	125.0872085
-33.734447	30.007288	122.209457	-19.601505	11.014649	125.201714	42.240967	0.58774	127.861847	37.654144	39.868187	123.043488	39.9475555	20.2279635	125.4526675	-79.1505655	1.8013345	124.9507605
-31.877428	30.867498	122.416328	-19.546579	10.61424	125.356674	41.990547	0.245569	128.482925	37.661297	39.63538	123.715088	39.825922	19.9404745	126.0990065	-78.91908	1.2880055	124.6143415
-30.680513	31.573439	122.671547	-19.623766	10.517927	125.407349	41.882862	0.080477	128.615219	37.71323	39.547718	124.137497	39.798046	19.8140975	126.376358	-79.045578	1.2217565	124.43834
-29.447401	32.39101	122.809097	-19.681416	10.499774	125.337151	41.823231	-0.037307	128.570007	37.71904	39.51141	124.50988	39.7711355	19.7370515	126.5399435	-79.1339675	1.2624965	124.1343585
-28.217464	33.27179	122.954773	-19.739105	10.537397	125.167778	41.724007	-0.074968	128.37793	37.707634	39.56543	124.827599	39.7158205	19.745231	126.6027645	-79.1940305	1.329563	123.7327915
-27.067938	34.246311	123.114799	-20.028366	10.79653	125.02327	41.611061	-0.042208	128.0961	37.677689	39.682411	125.152252	39.644375	19.8201015	126.624176	-79.701107	1.7729585	123.422364
-25.996235	35.321613	123.482491	-20.107164	10.96529	124.772552	41.491623	0.054209	127.763321	37.626911	39.830219	125.588463	39.559267	19.942214	126.675892	-79.773595	1.988366	122.869212
-25.042757	36.342983	124.022606	-20.23638	11.16044	124.527527	41.380615	0.199072	127.460823	37.557102	40.050526	126.071968	39.4688585	20.124799	126.7663955	-79.9416185	2.196081	122.2886585
-24.128553	37.738194	124.752785	-20.485949	11.545701	124.148384	40.807373	0.705441	127.003357	37.377705	40.434746	126.845444	39.092539	20.5700935	126.9244005	-80.064437	2.5213085	121.3723675
-23.595459	38.626644	125.663933	-20.69821	11.875521	123.884369	40.658253	0.918836	126.550674	37.218822	40.728283	127.254883	38.9385375	20.8235595	126.9027785	-80.3349575	2.9274825	120.8659595
-22.835972	39.380188	125.751114	-20.901524	12.287216	123.67865	40.460049	1.277614	125.983047	37.05122	41.055012	127.592789	38.7556345	21.166313	126.787918	-80.5586825	3.408119	120.569382
-22.540356	39.96077	126.640678	-20.801054	12.613794	123.356834	40.305328	1.692705	125.516083	36.915516	41.426979	127.836143	38.610422	21.559842	126.676113	-80.21253	3.667746	120.037555
-22.308201	40.530457	126.778854	-20.935192	13.118728	123.249695	40.23341	2.089916	125.165977	36.821461	41.810143	128.044647	38.5274355	21.9500295	126.605312	-80.3978195	4.2874265	119.894078
-22.035526	41.02322	127.169037	-20.997795	13.573601	123.139	40.201397	2.487625	124.951385	36.732258	42.1647	128.230103	38.4668275	22.3261625	126.590744	-80.4624175	4.8210395	119.687256
-21.65696	41.449501	127.039742	-21.099802	14.006021	123.088982	40.130512	2.826884	124.859909	36.66864	42.498032	128.374283	38.399576	22.662458	126.617096	-80.59918	5.349584	119.560868
-21.24942	41.813366	127.140167	-21.318785	14.547255	123.039925	39.882191	3.266325	124.814034	36.476139	42.886631	128.433517	38.179165	23.076478	126.6237755	-80.816735	6.018032	119.4560745
-21.077124	41.948711	126.960312	-21.522106	14.848841	123.002151	39.697075	3.467406	124.787415	36.291767	43.108387	128.370743	37.994421	23.2878965	126.579079	-81.038633	6.4097855	119.425223
-20.914557	41.994492	126.540459	-21.73068	15.079922	122.949913	39.463978	3.68033	124.711212	36.04166	43.30772	128.185074	37.752819	23.494025	126.448143	-81.214179	6.665819	119.451683
-20.864483	41.87571	126.448944	-21.981184	15.250732	122.858574	39.197342	3.905815	124.519478	35.773514	43.465977	127.786949	37.485428	23.685896	126.1532135	-81.447796	6.815568	119.5639345
-20.789606	41.629932	125.942184	-22.255123	15.407306	122.726479	38.861794	4.082405	124.178421	35.514709	43.57832	127.252602	37.1882515	23.8303625	125.7155115	-81.6984975	6.9842495	119.7374465
-20.733698	41.233837	125.363937	-22.730175	15.673727	122.59877	38.486988	4.208649	123.662773	35.215683	43.653751	126.519051	36.8513355	23.9312	125.090912	-82.3116855	7.416254	120.106628
-20.640425	40.776714	124.635468	-22.983847	15.794595	122.331955	38.110168	4.261885	122.984123	34.914433	43.715523	125.607285	36.5123005	23.988704	124.295704	-82.4799945	7.600486	120.368206
-20.760841	40.011559	123.818733	-23.294731	15.963337	121.997513	37.530926	4.351882	122.012962	34.515015	43.771236	124.201324	36.0229705	24.061559	123.107143	-82.6124325	7.865115	120.887883
-20.655876	39.342537	123.333427	-23.438204	16.061321	121.849045	37.248306	4.40999	121.547005	34.304653	43.84341	123.259422	35.7764795	24.1267	122.4032135	-82.6528875	7.995942	121.2948765
-20.525734	38.646744	122.854599	-23.541985	16.150745	121.799706	37.010998	4.519289	121.062637	34.136852	43.89642	122.470749	35.573925	24.2078545	121.766693	-82.657895	8.0936355	121.832719
-20.303539	37.923164	122.483696	-23.561104	16.196575	121.855904	36.827122	4.592905	120.718697	33.95694	43.935745	121.627632	35.392031	24.264325	121.1731645	-82.514239	8.128825	122.5386435
-20.022434	37.101398	122.183228	-23.569063	16.180321	121.957306	36.72332	4.552881	120.532585	33.832111	43.933403	120.7948	35.2777155	24.243142	120.6636925	-82.4158415	8.1175	123.2509195
-19.665041	36.198532	121.928833	-23.554907	16.121016	122.084534	36.685173	4.515458	120.200859	33.751495	43.864952	120.043114	35.218334	24.190205	120.1219865	-82.328148	8.051827	124.0470815
-19.286938	35.283924	121.67482	-23.519249	16.002085	122.170868	36.633228	4.391762	119.911728	33.670033	43.709618	119.290016	35.1516305	24.05069	119.600872	-82.1901285	7.95348	124.740864
-18.660107	33.960552	121.148041	-23.445221	15.764109	122.152641	36.533234	4.164914	119.687561	33.58688	43.447029	118.250298	35.060057	23.8059715	118.9689295	-81.950499	7.7222465	125.3363525
-18.124163	33.075722	120.816711	-23.359663	15.592869	122.085663	36.548458	4.067439	119.510521	33.57634	43.284409	117.782578	35.062399	23.675924	118.6465495	-81.781725	7.509814	125.5247765
-17.480963	32.220852	120.534393	-23.258619	15.453174	121.996712	36.62817	3.964003	119.565514	33.625881	43.183281	117.453209	35.1270255	23.573642	118.5093615	-81.6442635	7.332706	125.4840625
-16.778835	31.390308	120.311905	-23.135056	15.345669	121.891869	36.756859	3.911391	119.714058	33.762039	43.129642	117.409477	35.259449	23.5205165	118.5617675	-81.529561	7.1708215	125.2219705
-16.061422	30.648691	120.222939	-23.033527	15.275337	121.821236	36.903374	3.867031	119.907066	33.906513	43.094387	117.525734	35.4049435	23.480709	118.7164	-81.4719975	7.069965	124.926072
-15.308218	30.024014	120.220688	-22.962402	15.241744	121.802498	37.031742	3.827301	120.145882	34.02071	43.077763	117.69426	35.526226	23.452532	118.920071	-81.45103	7.030956	124.684925
-14.4456	29.467117	120.301125	-22.92444	15.233688	121.874359	37.119507	3.818518	120.419601	34.129299	43.103996	117.991364	35.624403	23.461257	119.2054825	-81.473283	7.006119	124.5432355
-13.029493	28.669811	120.71508	-22.836355	15.243256	122.130264	37.304565	3.850248	121.016273	34.408104	43.170322	118.724266	35.8563345	23.510285	119.8702695	-81.5290445	6.976227	124.3902585
-12.055882	28.198423	121.091103	-22.758776	15.251801	122.376778	37.484402	3.825607	121.575294	34.675686	43.197792	119.435608	36.080044	23.5116995	120.505451	-81.597596	6.9919025	124.248105
-11.104422	27.865583	121.590233	-22.647528	15.249513	122.666077	37.701771	3.762056	122.213875	35.011948	43.22208	120.219193	36.3568595	23.492068	121.216534	-81.6519155	7.006958	124.11562
-9.988347	27.555195	122.091209	-22.529997	15.25018	123.019218	37.943626	3.68091	122.926308	35.350487	43.228848	121.047592	36.6470565	23.454879	121.98695	-81.7070505	7.045481	124.051486
-8.852947	27.201092	122.665466	-22.393202	15.244818	123.399078	38.190693	3.62301	123.636833	35.632645	43.229057	121.902969	36.911669	23.4260335	122.769901	-81.698073	7.0636025	124.028255
-7.781006	26.879656	123.305428	-22.277723	15.234825	123.791191	38.467396	3.550302	124.277267	35.87986	43.243328	122.670914	37.173628	23.396815	123.4740905	-81.729074	7.072835	124.1082915
-6.733704	26.558363	123.811974	-22.185917	15.196874	124.152412	38.696686	3.476433	124.804245	36.088001	43.23991	123.376526	37.3923435	23.3581715	124.0903855	-81.7641775	7.0355765	124.2144385
-5.195945	26.090204	124.45356	-22.046289	15.131341	124.527016	39.045307	3.33485	125.535164	36.33329	43.203407	124.189011	37.6892985	23.2691285	124.8620875	-81.7818765	6.9935535	124.1919445
-4.159194	25.717703	124.776031	-21.950073	15.092714	124.678192	39.259453	3.270077	125.936531	36.49564	43.205948	124.659431	37.8775465	23.2380125	125.297981	-81.7776925	6.9474155	124.058403
-3.209799	25.377312	125.143372	-21.833811	15.099912	124.772537	39.474522	3.252379	126.291954	36.657806	43.199192	125.134933	38.066164	23.2257855	125.7134435	-81.733786	6.9740385	123.8316305
-2.347873	25.043625	125.406738	-21.700329	15.092443	124.833023	39.710911	3.199334	126.64399	36.850975	43.197296	125.603912	38.280943	23.198315	126.123951	-81.681601	6.986571	123.542095
-1.460282	24.674067	125.59153	-21.545639	15.087536	124.910759	40.289589	2.942214	126.830231	37.055382	43.154099	126.126625	38.6724855	23.0481565	126.478428	-81.7637635	7.1269155	123.34309
-0.538901	24.250183	125.818039	-21.367323	15.099356	125.001762	40.535992	2.863873	127.180672	37.261265	43.102684	126.71096	38.8986285	22.9832785	126.945816	-81.6332745	7.2154335	123.057708
0.656629	23.571142	126.069214	-21.180716	15.109626	125.108971	40.798138	2.789193	127.524689	37.513824	43.076546	127.342735	39.155981	22.9328695	127.433712	-81.517413	7.2863825	122.78423
1.918299	22.768213	126.564499	-20.672718	15.004167	125.214348	41.206589	2.659248	128.076096	37.898712	42.992123	128.311081	39.5526505	22.8256855	128.1935885	-80.8980865	7.1826485	122.2351075
2.678293	22.228878	126.851097	-20.436333	15.011747	125.277069	41.465176	2.598528	128.357025	38.126709	42.934727	128.89299	39.7959425	22.7666275	128.6250075	-80.6686085	7.2568665	121.9291305
3.375793	21.714388	127.174469	-20.258755	15.05653	125.405991	41.692242	2.541725	128.566483	38.355392	42.896873	129.390839	40.023817	22.719299	128.978661	-80.541327	7.393761	121.833321
4.104107	21.153591	127.20089	-20.06447	15.099788	125.445702	41.910767	2.498768	128.697174	38.583488	42.864452	129.796387	40.2471275	22.68161	129.2467805	-80.3760675	7.517966	121.6446235
4.777469	20.470783	127.331184	-19.840654	15.099146	125.40213	42.075893	2.446457	128.73494	38.808201	42.803497	130.090668	40.442047	22.624977	129.412804	-80.123355	7.573315	121.391456
5.39634	19.721634	127.312828	-19.622196	15.104702	125.385986	42.24194	2.375395	128.77449	39.049767	42.703342	130.327637	40.6458535	22.5393685	129.5510635	-79.8902455	7.6700355	121.2209085
5.939314	18.931507	127.303185	-19.412079	15.090086	125.346695	42.417961	2.263084	128.787857	39.29398	42.589863	130.52446	40.8559705	22.4264735	129.6561585	-79.6801285	7.7536985	121.0372315
6.719611	17.570124	127.142952	-19.155619	15.065272	125.350914	42.683132	2.07382	128.733551	39.939194	42.255013	130.620544	41.311163	22.1644165	129.6770475	-79.622401	7.9661275	121.0247805
7.190157	16.540197	127.036842	-18.964893	15.003096	125.28019	42.846813	1.979404	128.742447	40.112003	42.153736	130.665009	41.479408	22.06657	129.703728	-79.409194	7.939622	120.856652
7.600264	15.386291	126.879799	-18.80205	14.961622	125.253387	43.014271	1.928009	128.784134	39.912079	42.190952	130.745941	41.463175	22.0594805	129.7650375	-79.067275	7.8637635	120.7417365
7.902705	14.225416	126.751205	-18.701754	14.954412	125.268829	43.21418	1.884788	128.878159	40.362415	42.024197	130.552002	41.7882975	21.9544925	129.7150805	-79.1918055	7.9543315	120.8225775
8.230139	12.960651	126.546349	-18.547522	14.896051	125.154793	43.402668	1.881049	128.931915	40.477684	42.011841	130.318863	41.940176	21.946445	129.625389	-79.03522	7.845657	120.684197
8.494692	11.575956	126.286446	-18.401272	14.849862	125.001503	43.571426	1.864509	128.905533	40.576839	41.970833	129.925613	42.0741325	21.917671	129.415573	-78.8766765	7.782053	120.587433
8.695914	10.143038	126.013649	-18.273012	14.798893	124.77803	43.729721	1.827229	128.837067	40.350334	42.078232	129.489105	42.0400275	21.9527305	129.163086	-78.5860515	7.6450555	120.392974
8.897364	7.922668	125.636292	-18.119135	14.710961	124.394753	43.922039	1.820397	128.75708	40.472927	41.989124	128.650345	42.197483	21.9047605	128.7037125	-78.435753	7.5171615	120.0857935
8.662674	6.539342	125.55146	-18.234297	14.758762	124.165199	44.047363	1.810029	128.851273	40.519234	41.92395	128.17598	42.2832985	21.8669895	128.5136265	-78.7518925	7.6505345	119.8167715
8.673961	4.966592	125.414207	-18.09655	14.604205	123.837708	44.139046	1.805844	129.054169	40.57095	41.872341	127.810982	42.354998	21.8390925	128.4325755	-78.548098	7.3693175	119.2428405
8.612367	3.383414	125.43354	-18.027109	14.44028	123.611031	44.187332	1.755168	129.317932	40.597076	41.784107	127.531349	42.392204	21.7696375	128.4246405	-78.446422	7.1109225	118.7974215
8.445284	1.750071	125.56926	-18.297045	14.406243	123.642113	44.214153	1.665578	129.575363	40.557568	41.667923	127.192116	42.3858605	21.6667505	128.3837395	-78.9799505	7.1457355	118.9004865
8.185903	0.157906	125.708496	-18.011503	14.015792	123.27063	44.149216	1.604082	129.741379	40.513878	41.533478	126.885498	42.331547	21.56878	128.3134385	-78.354553	6.462804	118.2278215
7.948667	-1.448391	125.648285	-18.045803	13.801348	123.083473	44.066051	1.546499	129.831451	40.441643	41.398331	126.570198	42.253847	21.472415	128.2008245	-78.345453	6.130281	117.9661215
7.643668	-3.921844	125.521957	-18.092751	13.503438	122.798492	43.982418	1.484828	129.855042	40.325661	41.275814	126.169029	42.1540395	21.380321	128.0120355	-78.3395415	5.626555	117.5849485
7.131228	-5.35705	125.497841	-18.097395	13.336617	122.634544	43.961895	1.484099	129.840698	40.238022	41.232388	125.972115	42.0999585	21.3582435	127.9064065	-78.2947485	5.3149905	117.3626815
6.600328	-6.759702	125.486244	-18.09112	13.199886	122.543419	43.936504	1.546383	129.830475	40.147614	41.241428	125.728699	42.042059	21.3939055	127.779587	-78.224299	5.0058665	117.307251
6.003392	-8.13143	125.55481	-18.108923	13.103443	122.539505	43.889027	1.671328	129.772537	40.048668	41.289272	125.508774	41.9688475	21.4803	127.6406555	-78.1866935	4.726586	117.4383545
5.260366	-9.348779	125.777924	-18.11577	13.005201	122.591782	43.890678	1.795927	129.745651	39.929508	41.324772	125.297508	41.910093	21.5603495	127.5215795	-78.141633	4.4500525	117.6619845
4.482947	-10.514818	126.025261	-18.125214	12.909907	122.715797	43.882717	1.902033	129.800995	39.830208	41.358013	125.090393	41.8564625	21.630023	127.445694	-78.1068905	4.189791	117.9859
3.586197	-11.613114	126.383865	-18.148558	12.781313	122.897705	43.853546	1.969859	129.872696	39.733234	41.351131	124.921822	41.79339	21.660495	127.397259	-78.090506	3.902131	118.398151
2.107415	-13.11245	126.965836	-18.213009	12.586845	123.222008	43.769749	1.986354	130.010742	39.595856	41.251915	124.730942	41.6828025	21.6191345	127.370842	-78.1088205	3.5545555	119.073174
1.023558	-14.015701	127.318977	-18.2547	12.451303	123.454872	43.728485	1.943364	130.061249	39.521194	41.171421	124.634933	41.6248395	21.5573925	127.348091	-78.1342395	3.3452135	119.561653
-0.066045	-14.842075	127.613976	-18.295374	12.312278	123.676598	43.688438	1.840269	130.04216	39.457306	41.082726	124.554047	41.572872	21.4614975	127.2981035	-78.16362	3.1630585	120.0550925
-1.216408	-15.529853	127.659294	-18.310646	12.164996	123.867119	43.618759	1.75403	129.92865	39.414349	40.967541	124.424149	41.516554	21.3607855	127.1763995	-78.137846	2.9692065	120.5578385
-2.419003	-16.152435	127.549507	-18.316734	12.039014	123.999428	43.518894	1.69197	129.798096	39.360786	40.887566	124.178078	41.43984	21.289768	126.988087	-78.073308	2.78826	121.010769
-3.67397	-16.66497	127.452599	-18.322922	11.960408	124.075356	43.423481	1.749518	129.556839	39.279789	40.8946	123.94754	41.351635	21.322059	126.7521895	-77.997479	2.598757	121.3985225
-4.935317	-17.014128	127.377251	-18.343605	11.95243	124.15049	43.39077	1.885464	129.340775	39.189056	40.980049	123.765778	41.289913	21.4327565	126.5532765	-77.977123	2.4721035	121.7477035
-6.923022	-17.329786	127.418556	-18.377815	12.038283	124.29348	43.358372	2.126709	129.269058	39.090828	41.19062	123.562279	41.2246	21.6586645	126.4156685	-77.98023	2.4179015	122.1712915
-8.275517	-17.404575	127.577721	-18.396275	12.108353	124.416641	43.348431	2.279835	129.299438	39.057602	41.30756	123.504578	41.2030165	21.7936975	126.402008	-77.9955665	2.4230085	122.431274
-9.680222	-17.33148	127.792778	-18.416885	12.199149	124.563721	43.351585	2.381104	129.393753	39.023289	41.402729	123.474693	41.187437	21.8919165	126.434223	-78.021207	2.5063815	122.693219
-11.124363	-17.157564	127.9842	-18.434978	12.280561	124.743736	43.363007	2.485079	129.516327	39.000458	41.509537	123.469437	41.1817325	21.997308	126.492882	-78.0516885	2.563814	122.99459
-12.591558	-16.882032	128.140213	-18.460634	12.37395	124.947418	43.383919	2.595915	129.651825	38.980839	41.640968	123.50901	41.182379	22.1184415	126.5804175	-78.103647	2.6294585	123.3144185
-14.051144	-16.453098	128.276657	-18.465796	12.451341	125.147888	43.442352	2.696429	129.774536	38.968887	41.766403	123.626076	41.2056195	22.231416	126.700306	-78.1372115	2.671266	123.59547
-15.535712	-15.962273	128.265732	-18.488594	12.522628	125.331284	43.47625	2.762039	129.887848	38.946659	41.87759	123.766258	41.2114545	22.3198145	126.827053	-78.1886425	2.7254415	123.835515
-17.812569	-14.984616	128.193787	-18.308662	12.457304	125.537621	43.459171	2.835049	130.020828	38.895538	42.023224	124.031654	41.1773545	22.4291365	127.026241	-77.7946785	2.4854715	124.049001
-19.355389	-14.205879	128.038864	-18.3687	12.532043	125.717804	43.40242	2.90389	130.082031	38.845406	42.126156	124.222229	41.123913	22.515023	127.15213	-77.861313	2.549063	124.283478
-20.91367	-13.306518	127.845856	-18.418339	12.619493	125.880798	43.333874	3.010185	130.169159	38.799946	42.266354	124.415634	41.06691	22.6382695	127.2923965	-77.903588	2.6007165	124.4691995
-22.439899	-12.291832	127.752708	-18.481621	12.748888	126.047043	43.260147	3.165749	130.222137	38.734215	42.444687	124.598824	40.997181	22.805218	127.4104805	-77.960423	2.692558	124.6836055
-23.985807	-11.134575	127.622345	-18.565699	12.90503	126.21595	43.183434	3.338008	130.283539	38.657604	42.630054	124.726936	40.920519	22.984031	127.5052375	-78.051917	2.826029	124.9266625
-25.604258	-9.905731	127.615669	-18.651035	13.089003	126.363838	43.098362	3.532093	130.31691	38.573044	42.827259	124.810074	40.835703	23.179676	127.563492	-78.137773	2.99833	125.164184
-27.208706	-8.572791	127.506493	-18.723883	13.273408	126.493576	43.025696	3.732475	130.32753	38.49295	43.027248	124.864304	40.759323	23.3798615	127.595917	-78.207089	3.1669545	125.391235
-29.578341	-6.376986	127.307358	-18.824394	13.558192	126.617882	42.932423	4.058175	130.314011	38.383999	43.342731	124.958923	40.658211	23.700453	127.636467	-78.306999	3.415931	125.599297
-31.13797	-4.766218	127.101471	-18.890337	13.742007	126.67395	42.869888	4.274037	130.252289	38.30431	43.556236	125.025894	40.587099	23.9151365	127.6390915	-78.367773	3.5688775	125.7088085
-32.772781	-3.150302	126.923584	-18.954884	13.910873	126.716293	42.77351	4.455316	130.116562	38.216717	43.767818	125.096222	40.4951135	24.111567	127.606392	-78.4048815	3.710179	125.826194
-34.358501	-1.375805	126.696251	-19.053299	14.070848	126.765617	42.622929	4.637076	129.769867	38.115768	43.941631	125.18338	40.3693485	24.2893535	127.4766235	-78.4759465	3.8523425	126.0546105
-35.991459	0.405277	126.513634	-19.149916	14.212455	126.793518	42.476944	4.736005	129.364746	37.995567	44.114056	125.270142	40.2362555	24.4250305	127.317444	-78.5360875	3.9998795	126.269592
-37.580593	2.328639	126.345703	-19.268736	14.370254	126.885452	42.302971	4.887846	128.842529	37.865128	44.308361	125.338615	40.0840495	24.5981035	127.090572	-78.6215215	4.1424045	126.680332
-39.216537	4.300634	126.354561	-19.38139	14.524846	126.980682	42.115185	5.041075	128.239624	37.72879	44.499172	125.461472	39.9219875	24.7701235	126.850548	-78.6847675	4.2795685	127.110816
-41.531395	7.295109	126.526428	-19.580566	14.737453	127.24453	41.839947	5.286369	127.358307	37.426296	44.818813	125.78318	39.6331215	25.052591	126.5707435	-78.7942535	4.422315	127.9183165
-43.043846	9.380856	126.861	-19.703657	14.847601	127.46981	41.616142	5.53584	126.74633	37.201622	45.080715	126.090874	39.408882	25.3082775	126.418602	-78.816196	4.3869245	128.521018
-44.569065	11.430786	127.431747	-19.887852	14.993827	127.741745	41.045666	5.994334	126.365532	36.9431	45.363487	126.415649	38.994383	25.6789105	126.3905905	-78.770087	4.3087435	129.0928995
-45.976742	13.508934	127.958092	-20.106712	15.177581	128.00415	40.757771	6.340463	125.818504	36.677822	45.647846	126.767303	38.7177965	25.9941545	126.2929035	-78.9312205	4.3610075	129.7153965
-47.36734	15.500186	128.557098	-20.340166	15.368355	128.257004	40.491138	6.643449	125.375221	36.426304	45.922741	127.108589	38.458721	26.283095	126.241905	-79.139053	4.453615	130.272103
-48.661865	17.52178	129.109711	-20.548801	15.545132	128.403763	40.256485	6.940313	124.956047	36.221558	46.17804	127.464996	38.2390215	26.5591765	126.2105215	-79.3366235	4.5310875	130.5970045
-49.900513	19.364223	129.664566	-20.710541	15.66338	128.443237	40.025368	7.241694	124.506828	36.031746	46.415268	127.821838	38.028557	26.828481	126.164333	-79.449639	4.498279	130.722141
-51.603752	22.066408	130.518082	-20.991301	15.864095	128.466995	39.684822	7.600046	123.784317	35.734924	46.740574	128.242645	37.709873	27.17031	126.013481	-79.692475	4.55788	130.920509
-52.641453	23.662724	131.120453	-21.214334	16.005249	128.301193	39.445724	7.873421	123.304771	35.541309	46.964977	128.42067	37.4935165	27.419199	125.8627205	-79.9221845	4.591299	130.7396655
-53.534222	25.192013	131.653381	-21.385994	16.180759	128.274338	39.243298	8.154578	122.968483	35.368763	47.229309	128.553696	37.3060305	27.6919435	125.7610895	-80.0780185	4.6695745	130.7875865
-54.420685	26.51903	132.234116	-21.516863	16.383938	128.308228	39.082748	8.497546	122.757339	35.205257	47.508087	128.680832	37.1440025	28.0028165	125.7190855	-80.1777285	4.7650595	130.8973705
-55.173786	27.786499	132.674591	-21.654072	16.658575	128.432037	39.006474	8.866585	122.70945	35.040546	47.81007	128.721085	37.02351	28.3383275	125.7152675	-80.331654	4.9788225	131.1488065
-55.780609	28.868107	132.836838	-21.718546	16.880472	128.43985	38.999996	9.189471	122.818665	34.851654	48.135185	128.618042	36.925825	28.662328	125.7183535	-80.362917	5.098616	131.1613465
-56.396095	29.884857	132.91304	-21.81266	17.143393	128.411331	39.006321	9.504756	122.970947	34.662498	48.439602	128.416855	36.8344095	28.972179	125.693901	-80.4597295	5.314607	131.128761
-56.396095	29.884857	132.91304	-21.884651	17.460497	128.26622	39.019192	9.828263	123.337761	34.483162	48.776825	127.898582	36.751177	29.302544	125.6181715	-80.520479	5.61845	130.9142685
