# Supplementary material for: How to jointly control a ball trajectory on a moving board: Methodological insights into Motor Learning and Rehabilitation
Source: PLoS One. 2025 Oct 15;20(10):e0334588. doi: 10.1371/journal.pone.0334588 (PMC12527165; doi:10.1371/journal.pone.0334588)
Supplement: S2 Data — (ZIP) [file pone.0334588.s002.zip › D11_015.csv]

Ball_X	Ball_Y	Ball_Z	BoardCentre_X	BoardCentre_Y	BoardCentre_Z	P1LeftHand_X	P1LeftHand_Y	P1LeftHand_Z	P1RightHand_X	P1RightHand_Y	P1RightHand_Z	P1MidHands_X	P1MidHands_Y	P1MidHands_Z	P2MidHands_X	P2MidHands_Y	P2MidHands_Z
-27.580378	39.205067	126.224205	-21.825916	17.57494	127.062347	39.534245	7.510873	125.639381	35.047138	46.071888	124.927032	37.2906915	26.7913805	125.2832065	-80.9425235	8.3584995	128.8414875
-26.823324	38.691704	125.805641	-21.845249	17.53508	127.185417	39.953594	7.125209	126.121284	35.091324	45.860706	124.64534	37.522459	26.4929575	125.383312	-81.212957	8.5772025	128.987522
-25.733318	38.054554	125.309578	-21.847136	17.46512	127.265572	40.001282	6.921049	126.682426	35.148029	45.641197	124.365273	37.5746555	26.281123	125.5238495	-81.2689275	8.649117	129.0072945
-24.704941	37.41256	124.95961	-21.828291	17.331692	127.315567	40.044098	6.682869	127.21405	35.201939	45.390648	124.191536	37.6230185	26.0367585	125.702793	-81.2796005	8.6266255	128.928341
-23.632912	36.856789	124.733948	-21.813412	17.155352	127.418663	40.106876	6.432396	127.740524	35.244484	45.125145	124.103119	37.67568	25.7787705	125.9218215	-81.302504	8.5319335	128.9155045
-22.647043	36.377686	124.743607	-21.804682	16.947069	127.565994	40.151302	6.216015	128.18689	35.293949	44.888847	124.156143	37.7226255	25.552431	126.1715165	-81.3319895	8.341707	128.9604715
-21.22027	35.814434	124.915268	-21.844049	16.667376	127.8162	40.157494	5.90081	128.743347	35.374947	44.586926	124.486649	37.7662205	25.243868	126.614998	-81.4543185	8.090884	129.017402
-20.2649	35.508198	125.153946	-21.868393	16.505533	127.948441	40.163986	5.689937	129.012985	35.426239	44.430355	124.799255	37.7951125	25.060146	126.90612	-81.5318985	7.95092	128.990762
-19.275776	35.342228	125.407768	-21.904171	16.375006	128.045044	40.157146	5.488356	129.171204	35.469803	44.299622	125.150551	37.8134745	24.893989	127.1608775	-81.6218165	7.856023	128.9292105
-18.370541	35.235073	125.680351	-21.901705	16.241154	128.060791	40.15427	5.349469	129.239349	35.498848	44.208611	125.525894	37.826559	24.77904	127.3826215	-81.629969	7.703268	128.7389605
-17.505936	35.205025	125.923286	-21.93317	16.131405	128.046066	40.170033	5.252539	129.236404	35.528069	44.153099	125.883255	37.849051	24.702819	127.5598295	-81.715391	7.559991	128.5323025
-16.644478	35.206272	126.186241	-21.965311	16.042326	128.012878	40.163387	5.184386	129.160507	35.540886	44.121857	126.221397	37.8521365	24.6531215	127.690952	-81.7827585	7.4315305	128.334804
-15.813424	35.262867	126.393356	-22.015303	15.955186	127.974556	40.125782	5.123768	129.085114	35.523624	44.09811	126.529861	37.824703	24.610939	127.8074875	-81.855309	7.299433	128.1416245
-14.510958	35.446945	126.799011	-22.070786	15.83666	127.919128	40.082542	5.0741	128.961502	35.488667	44.072487	127.022957	37.7856045	24.5732935	127.9922295	-81.9271765	7.1000265	127.8460265
-13.766734	35.569221	127.074364	-22.099575	15.748699	127.868912	40.065556	5.019952	128.966766	35.477409	44.047745	127.442955	37.7714825	24.5338485	128.2048605	-81.9706325	6.9635495	127.5329635
-12.810471	35.608887	127.235123	-22.180246	15.692644	127.875259	40.045639	4.943	129.009628	35.452629	44.000229	127.860023	37.749134	24.4716145	128.4348255	-82.109626	6.9136735	127.3156925
-12.079581	35.730141	127.537575	-22.241007	15.602519	127.844116	40.005615	4.85769	129.028152	35.420757	43.9543	128.254562	37.713186	24.405995	128.641357	-82.1952	6.799043	127.046875
-11.381763	35.850361	127.76722	-22.312939	15.529688	127.817154	39.951809	4.755203	128.993942	35.368149	43.884048	128.599838	37.659979	24.3196255	128.79689	-82.285857	6.7397505	126.837418
-10.664542	35.994427	128.097076	-22.395681	15.455503	127.77681	39.879234	4.668639	128.88942	35.313686	43.811253	128.910217	37.59646	24.239946	128.8998185	-82.387822	6.67106	126.6538015
-10.04076	36.063351	128.407272	-22.463699	15.38292	127.71183	39.785927	4.57134	128.749985	35.28167	43.73571	129.187576	37.5337985	24.153525	128.9687805	-82.4611965	6.612315	126.4548795
-9.180435	36.121578	128.784042	-22.551373	15.292241	127.545753	39.668114	4.453615	128.426178	35.226894	43.606083	129.526627	37.447504	24.029849	128.9764025	-82.55025	6.554633	126.1151035
-8.684287	36.077988	128.995026	-22.62451	15.246267	127.348053	39.611797	4.387116	128.115768	35.167427	43.53035	129.64064	37.389612	23.958733	128.878204	-82.638632	6.533801	125.817902
-8.179612	35.981403	129.013687	-22.70104	15.194352	127.072975	39.495411	4.343848	127.682327	35.050354	43.443848	129.575439	37.2728825	23.893848	128.628883	-82.6749625	6.494856	125.517067
-7.651856	35.832939	128.811234	-22.787571	15.17268	126.790092	39.370403	4.341164	127.163162	34.943237	43.404182	129.351288	37.15682	23.872673	128.257225	-82.731962	6.472687	125.322959
-7.1416	35.618565	128.544159	-22.883404	15.17947	126.495049	39.219734	4.326411	126.612564	34.8601	43.357811	128.950546	37.039917	23.842111	127.781555	-82.806725	6.516829	125.208543
-6.729359	35.351067	128.164307	-22.904461	15.167053	126.079353	38.782444	4.508132	126.100143	34.782402	43.310471	128.397964	36.782423	23.9093015	127.2490535	-82.591345	6.4248045	124.9096525
-6.262392	35.028831	127.607964	-22.936464	15.180511	125.667549	38.697815	4.463502	125.41423	34.753288	43.246674	127.834251	36.7255515	23.855088	126.6242405	-82.5984795	6.505934	124.7108575
-5.745754	34.415981	126.840721	-22.938745	15.169605	125.093666	38.572201	4.39039	124.462891	34.69442	43.106644	126.916313	36.6333105	23.748517	125.689602	-82.5108005	6.590693	124.49773
-5.396626	33.907349	126.281021	-23.168673	15.280933	124.81189	38.525208	4.293315	123.910072	34.724499	43.008537	126.412758	36.6248535	23.650926	125.161415	-82.9621995	6.91094	124.462365
-5.160751	33.297165	125.895836	-23.123499	15.203044	124.432625	38.508316	4.189886	123.42173	34.753357	42.880215	126.021179	36.6308365	23.5350505	124.7214545	-82.8778345	6.8710375	124.1437955
-4.848353	32.560188	125.434326	-23.063465	15.125808	124.059631	38.525452	4.0647	123.053955	34.774433	42.742764	125.680122	36.6499425	23.403732	124.3670385	-82.7768725	6.847884	123.7522235
-4.620253	31.767824	125.08609	-23.022524	15.060221	123.70694	38.525467	3.963371	122.747162	34.841003	42.622353	125.424423	36.683235	23.292862	124.0857925	-82.728283	6.82758	123.3280875
-4.374954	30.901018	124.731171	-22.956516	15.000397	123.438896	38.554695	3.859551	122.454819	34.899677	42.512955	125.164413	36.727186	23.186253	123.809616	-82.640218	6.814541	123.068176
-4.202689	30.023674	124.449074	-22.899239	14.970131	123.244545	38.605095	3.762623	122.254349	34.977448	42.432274	124.926743	36.7912715	23.0974485	123.590546	-82.5897495	6.8428135	122.898544
-3.914135	28.594473	124.042686	-22.762321	14.926415	123.122833	38.722832	3.661911	122.077217	35.116158	42.352928	124.618736	36.919495	23.0074195	123.3479765	-82.444137	6.8454105	122.8976895
-3.815862	27.511078	123.878006	-22.679783	14.898142	123.092438	38.825977	3.595059	122.018433	35.176628	42.296333	124.411705	37.0013025	22.945696	123.215069	-82.3608685	6.850588	122.969807
-3.67651	26.376783	123.662964	-22.6381	14.844276	123.072815	38.884048	3.515049	121.941521	35.178352	42.235023	124.135567	37.0312	22.875036	123.038544	-82.3074	6.813516	123.107086
-3.849319	25.362598	123.481606	-22.625069	14.786349	123.014954	38.873081	3.387517	121.755684	35.145111	42.131329	123.728111	37.009096	22.759423	122.7418975	-82.259234	6.813275	123.2880105
-3.775827	24.144436	123.11721	-22.668423	14.699917	122.860275	38.794857	3.215134	121.452316	35.091053	41.995983	123.160172	36.942955	22.6055585	122.306244	-82.279801	6.7942755	123.414306
-3.805126	22.854984	122.565117	-22.697289	14.578467	122.591225	38.6619	3.017497	120.96698	35.02153	41.820618	122.379578	36.841715	22.4190575	121.673279	-82.236293	6.7378765	123.509171
-3.855422	21.587812	121.985535	-22.756424	14.4498	122.179398	38.507084	2.789987	120.185028	34.913395	41.600372	121.326736	36.7102395	22.1951795	120.755882	-82.2230875	6.7044205	123.602914
-3.780437	19.562145	120.532272	-22.844273	14.214288	121.247932	38.255154	2.355498	118.670868	34.774239	41.18092	119.416389	36.5146965	21.768209	119.0436285	-82.2032425	6.660367	123.4522355
-3.834424	18.191078	119.51252	-22.897165	14.027522	120.506737	38.091286	2.077889	117.536415	34.683537	40.894577	117.9767	36.3874115	21.486233	117.7565575	-82.1817415	6.568811	123.2569165
-3.808417	16.780235	118.555847	-22.92124	13.862413	119.720497	37.994801	1.829593	116.532051	34.658047	40.622368	116.715416	36.326424	21.2259805	116.6237335	-82.168904	6.4988455	122.8172605
-3.765948	15.450226	117.787155	-22.913567	13.724317	119.036697	38.024788	1.637032	115.809547	34.702068	40.427811	115.714417	36.363428	21.0324215	115.761982	-82.190562	6.4162125	122.311412
-3.673628	14.132579	117.265938	-22.876219	13.661444	118.499886	38.139042	1.47062	115.566513	34.814716	40.267765	115.100693	36.476879	20.8691925	115.333603	-82.229317	6.4536955	121.666169
-3.60884	12.810704	117.142227	-22.797199	13.619116	118.237701	38.324017	1.3794	115.809723	35.015499	40.176289	114.991165	36.669758	20.7778445	115.400444	-82.264156	6.4603875	121.074958
-3.485081	11.566161	117.485069	-22.632675	13.621683	118.292305	38.563255	1.315414	116.542137	35.301575	40.116493	115.42691	36.932415	20.7159535	115.9845235	-82.197765	6.5274125	120.6000865
-3.277124	9.798757	118.550423	-22.345335	13.610318	118.836082	39.069714	1.176309	118.530762	35.734699	40.002869	116.979156	37.4022065	20.589589	117.754959	-82.0928765	6.631047	119.917205
-3.214193	8.61944	119.55484	-22.166052	13.567363	119.444511	39.363155	1.1179	120.191124	36.012806	39.97176	118.366409	37.6879805	20.54483	119.2787665	-82.0200845	6.589896	119.6102555
-3.156356	7.489228	120.660149	-22.023668	13.496111	120.158813	39.528927	1.068606	121.851326	36.265076	39.921822	119.830772	37.8970015	20.495214	120.841049	-81.9443375	6.497008	119.476577
-3.15809	6.452535	121.712288	-21.896862	13.412416	120.905174	39.693459	0.946826	123.450378	36.481628	39.822304	121.160828	38.0875435	20.384565	122.305603	-81.8812675	6.440267	119.504745
-3.214855	5.446804	122.625099	-21.794895	13.287658	121.644005	39.78373	0.836718	124.790726	36.666039	39.724213	122.300804	38.2248845	20.2804655	123.545765	-81.8146745	6.2948505	119.742245
-3.392537	4.502117	123.418106	-21.684938	13.17508	122.26461	39.859688	0.747334	125.804092	36.81839	39.642559	123.261688	38.339039	20.1949465	124.53289	-81.708915	6.1552135	119.99633
-3.488533	3.479056	123.858215	-21.859737	13.242052	122.907677	39.949646	0.640097	126.568695	36.934246	39.571114	124.013725	38.441946	20.1056055	125.29121	-82.16142	6.3784985	120.524144
-3.973578	2.197961	124.34436	-21.502398	12.971385	123.088799	40.073032	0.473261	127.162148	37.052189	39.449184	124.661346	38.5626105	19.9612225	125.911747	-81.5674065	5.9815475	120.265851
-4.273284	1.348267	124.304901	-21.453379	12.888665	123.148216	40.109383	0.355297	127.243233	37.088314	39.360683	124.857315	38.5988485	19.85799	126.050274	-81.5056065	5.91934	120.246158
-4.716329	0.593908	124.194908	-21.676926	12.953634	123.274216	40.107357	0.321894	127.166191	37.105671	39.317478	124.888672	38.606514	19.819686	126.0274315	-81.960366	6.087582	120.5210005
-5.16844	-0.237345	123.906448	-21.433752	12.804209	123.002228	40.103344	0.37375	126.995834	37.102898	39.347729	124.819901	38.603121	19.8607395	125.9078675	-81.470625	5.7476785	120.0965885
-5.686508	-0.974814	123.723198	-21.426823	12.844489	122.865952	40.131233	0.479067	126.797318	37.071846	39.428215	124.74543	38.6015395	19.953641	125.771374	-81.4551855	5.735337	119.96053
-6.406978	-1.581279	123.654022	-21.46557	12.925871	122.784767	40.157894	0.595367	126.629677	37.01926	39.536633	124.651741	38.588577	20.066	125.640709	-81.519717	5.785742	119.928825
-7.057679	-2.198562	123.494019	-21.493252	13.017247	122.717026	40.164734	0.735578	126.556885	36.955853	39.657478	124.573349	38.5602935	20.196528	125.565117	-81.5467975	5.837966	119.868935
-8.2803	-3.069997	123.570236	-21.493206	13.137345	122.811684	40.158726	0.94921	126.561943	36.881271	39.81617	124.513138	38.5199985	20.38269	125.5375405	-81.5064105	5.892	120.0858275
-9.141805	-3.605318	123.748314	-21.491064	13.19481	122.998604	40.172085	1.07038	126.646248	36.84481	39.913651	124.544479	38.5084475	20.4920155	125.5953635	-81.4905755	5.8976045	120.4018445
-10.065391	-4.061737	123.928085	-21.727024	13.374023	123.39785	40.189026	1.179088	126.804184	36.815498	40.004589	124.631287	38.502262	20.5918385	125.7177355	-81.95631	6.1562075	121.0779645
-11.050138	-4.475652	124.063042	-21.72695	13.384068	123.629784	40.241501	1.261137	126.917397	36.806087	40.085098	124.750877	38.523794	20.6731175	125.834137	-81.977694	6.0950185	121.425431
-11.93463	-4.995764	124.065872	-21.673201	13.345634	123.785439	40.274464	1.339732	126.975571	36.804184	40.170162	124.906693	38.539324	20.754947	125.941132	-81.885726	5.936321	121.629746
-13.165946	-5.231781	124.066719	-21.38081	13.167766	123.716736	40.312515	1.406705	126.938118	36.799774	40.2449	125.013329	38.5561445	20.8258025	125.9757235	-81.3177645	5.5097295	121.4577485
-14.250484	-5.532251	123.889717	-21.333813	13.149484	123.789391	40.34724	1.505003	126.807716	36.794109	40.363945	125.071045	38.5706745	20.934474	125.9393805	-81.2383005	5.364494	121.6394015
-15.807163	-6.006369	123.455879	-21.197289	13.193706	123.827072	40.436466	1.788633	126.42392	36.8064	40.600166	125.149307	38.621433	21.1943995	125.7866135	-81.016011	5.1930125	121.8675305
-17.148359	-6.069719	123.307266	-21.105886	13.265914	123.8909	40.498707	2.04402	126.082626	36.818375	40.807636	125.154495	38.658541	21.425828	125.6185605	-80.870313	5.106	122.1632395
-18.361706	-6.183149	123.194138	-20.998011	13.354868	124.00676	40.579693	2.28209	125.774086	36.838299	41.011215	125.179779	38.708996	21.6466525	125.4769325	-80.705018	5.0630835	122.5365875
-19.64361	-6.303206	123.136391	-20.885818	13.450758	124.205124	40.667667	2.527925	125.509689	36.872818	41.207359	125.215149	38.7702425	21.867642	125.362419	-80.5418785	5.033874	123.047829
-20.906363	-6.419021	123.211624	-20.770401	13.544507	124.454071	40.769283	2.726101	125.300476	36.903011	41.396294	125.259933	38.836147	22.0611975	125.2802045	-80.376949	5.0278165	123.6279375
-22.192196	-6.485442	123.354805	-20.670782	13.618917	124.734962	40.833126	2.904613	125.167534	36.921432	41.547985	125.267456	38.877279	22.226299	125.217495	-80.218843	5.011535	124.252429
-23.536964	-6.539775	123.603783	-20.582045	13.680882	125.021721	40.886936	3.035204	125.046364	36.953468	41.665634	125.201736	38.920202	22.350419	125.12405	-80.084292	5.011345	124.919392
-25.338259	-6.751748	124.115349	-20.224649	13.629993	125.350784	40.995033	3.119526	124.938644	37.013565	41.753258	124.937462	39.004299	22.436392	124.938053	-79.453597	4.823594	125.763515
-26.606829	-6.813023	124.497879	-20.101986	13.646765	125.579384	41.072659	3.110597	124.940887	37.082573	41.747158	124.627029	39.077616	22.4288775	124.783958	-79.281588	4.8646525	126.37481
-27.951649	-6.828394	125.1091	-19.930435	13.58774	125.790977	41.147293	3.041853	124.96064	37.167595	41.668579	124.247108	39.157444	22.355216	124.603874	-79.018314	4.820264	126.97808
-29.231878	-6.800991	125.844917	-19.789387	13.505347	126.090111	41.245861	2.93258	125.04557	37.213943	41.543438	123.841896	39.229902	22.238009	124.443733	-78.808676	4.772685	127.736489
-30.480385	-6.754356	126.558754	-19.706036	13.438231	126.477905	41.347633	2.854423	125.193718	37.252365	41.426544	123.511765	39.299999	22.1404835	124.3527415	-78.712071	4.7359785	128.6030685
-31.731129	-6.611126	127.356163	-19.577545	13.328028	126.810005	41.453533	2.774963	125.451599	37.267788	41.293049	123.255646	39.3606605	22.034006	124.3536225	-78.5157505	4.62205	129.2663875
-32.941673	-6.392367	128.177475	-19.513348	13.242637	127.233208	41.549633	2.697916	125.773743	37.279675	41.17094	123.03643	39.414654	21.934428	124.4050865	-78.44135	4.550846	130.0613295
-34.678307	-5.931924	129.169708	-19.378517	13.070588	127.722572	41.6171	2.597609	126.202332	37.305408	40.974598	122.786041	39.461254	21.7861035	124.4941865	-78.218288	4.3550725	130.9509575
-35.740452	-5.517025	129.681763	-19.382067	12.975242	128.065033	41.667294	2.481153	126.445007	37.309608	40.837593	122.637138	39.488451	21.659373	124.5410725	-78.252585	4.291111	131.5889935
-36.828457	-5.014987	130.069885	-19.354883	12.832201	128.321014	41.981968	2.194293	126.442337	37.334476	40.688576	122.527611	39.658222	21.4414345	124.484974	-78.367988	4.2229675	132.157054
-37.879162	-4.409561	130.258682	-19.342068	12.666133	128.491379	41.620491	2.242054	126.65728	37.33757	40.541656	122.498993	39.4790305	21.391855	124.5781365	-78.1631665	3.940411	132.4046215
-38.777367	-3.732522	130.278091	-19.352276	12.483292	128.617676	41.905579	1.905084	126.493942	37.317558	40.430359	122.525154	39.6115685	21.1677215	124.509548	-78.3161205	3.7988625	132.725804
-39.746922	-2.979319	130.234802	-19.333069	12.279117	128.686874	41.549335	1.988804	126.522652	37.302086	40.389225	122.639778	39.4257105	21.1890145	124.581215	-78.0918485	3.3692195	132.792533
-40.584801	-2.068758	130.135834	-19.37361	12.137402	128.832779	41.503326	1.894727	126.338509	37.283493	40.383781	122.843323	39.3934095	21.139254	124.590916	-78.1406295	3.13555	133.074642
-41.699028	-0.543609	130.001373	-19.376547	11.933084	128.974731	41.403164	1.854415	125.964752	37.225449	40.45018	123.241745	39.3143065	21.1522975	124.6032485	-78.0674005	2.7138705	133.3462135
-42.384548	0.556072	130.016769	-19.433334	11.878383	129.132721	41.309631	1.92268	125.641998	37.156773	40.546066	123.475395	39.233202	21.234373	124.5586965	-78.09987	2.522393	133.7067455
-42.973305	1.700935	130.019562	-19.463707	11.815601	129.193954	41.200249	2.054944	125.314804	37.042416	40.69096	123.676895	39.1213325	21.372952	124.4958495	-78.0487465	2.25825	133.8920585
-43.448074	2.964269	130.042267	-19.532339	11.81699	129.270966	41.110153	2.217508	125.004402	36.938347	40.847782	123.886345	39.02425	21.532645	124.4453735	-78.088928	2.101335	134.0965585
-43.906563	4.157546	130.041962	-19.602249	11.849283	129.342026	41.083111	2.37682	124.769547	36.844021	41.022308	124.102692	38.963566	21.699564	124.4361195	-78.168064	1.999002	134.2479325
-44.198322	5.401692	129.97702	-19.618311	11.838708	129.29425	41.093342	2.523759	124.591515	36.777466	41.186638	124.301407	38.935404	21.8551985	124.446461	-78.172026	1.8222175	134.142039
-44.410782	6.707309	129.884674	-19.641266	11.848946	129.213516	41.085056	2.673217	124.429146	36.716282	41.332306	124.48497	38.900669	22.0027615	124.457058	-78.183201	1.6951305	133.969974
-44.604813	8.546444	129.682571	-19.679819	11.853636	129.026016	41.106976	2.831517	124.24073	36.660816	41.498444	124.653076	38.883896	22.1649805	124.446903	-78.243534	1.5422915	133.605129
-44.500496	9.756774	129.475479	-19.713142	11.872	128.934174	41.133625	2.909115	124.148521	36.636585	41.568764	124.74482	38.885105	22.2389395	124.4466705	-78.311389	1.5050605	133.4216775
-44.421333	10.973241	129.362808	-19.690475	11.83573	128.754333	41.171204	2.981739	124.068924	36.615009	41.634792	124.81353	38.8931065	22.3082655	124.441227	-78.2740565	1.3631945	133.067439
-44.168205	12.1176	129.24765	-19.689659	11.838717	128.674789	41.206802	3.078333	124.036766	36.59417	41.714493	124.842964	38.900486	22.396413	124.439865	-78.279804	1.281021	132.909713
-43.824497	13.251883	129.171173	-19.653971	11.808105	128.549545	41.245991	3.172601	124.024788	36.578793	41.800587	124.850418	38.912392	22.486594	124.437603	-78.220334	1.129616	132.661487
-43.425335	14.353846	129.088242	-19.619278	11.799177	128.499832	41.306667	3.263015	124.044357	36.565964	41.876549	124.855057	38.9363155	22.569782	124.449707	-78.1748715	1.028572	132.549957
-42.93853	15.381212	129.051956	-19.588013	11.796267	128.467346	41.378914	3.339083	124.139107	36.552551	41.958946	124.824287	38.9657325	22.6490145	124.481697	-78.1417585	0.943519500000001	132.452995
-42.062157	16.902878	128.899231	-19.543777	11.813478	128.430832	41.496475	3.504549	124.310539	36.506115	42.11274	124.723473	39.001295	22.8086445	124.517006	-78.088849	0.8183115	132.344658
-41.38699	17.855705	128.683853	-19.530943	11.858073	128.358154	41.571281	3.630449	124.448563	36.450706	42.233364	124.605705	39.0109935	22.9319065	124.527134	-78.0728795	0.784239499999998	132.189174
-40.679394	18.809223	128.489182	-19.534752	11.89045	128.265533	41.626801	3.770773	124.613403	36.387466	42.356632	124.44873	39.0071335	23.0637025	124.5310665	-78.0766375	0.717197500000001	131.9999995
-39.859989	19.713228	128.083847	-19.56621	11.969244	128.145004	41.706429	3.906343	124.808975	36.322872	42.474354	124.274887	39.0146505	23.1903485	124.541931	-78.1470705	0.748139500000001	131.748077
-39.003685	20.648922	127.623924	-19.546608	11.999496	127.907028	41.780766	4.039332	125.022141	36.278908	42.592445	124.084045	39.029837	23.3158885	124.553093	-78.123053	0.683103500000001	131.260963
-38.127838	21.53898	127.177834	-19.548763	12.054172	127.690651	41.810741	4.1642	125.25853	36.244724	42.687973	123.888206	39.0277325	23.4260865	124.573368	-78.1252585	0.682257499999999	130.807934
-37.172409	22.476198	126.719025	-19.572186	12.121554	127.498749	41.853374	4.275452	125.504837	36.215904	42.78162	123.65078	39.034639	23.528536	124.5778085	-78.179011	0.714572	130.4196895
-35.683434	23.859955	126.134155	-19.596321	12.216606	127.293869	41.868233	4.437944	125.77652	36.180965	42.905769	123.282944	39.024599	23.6718565	124.529732	-78.217241	0.761355500000001	130.058006
-34.652348	24.855881	125.848938	-19.62077	12.302996	127.243912	41.873051	4.54943	125.963737	36.158634	42.987377	123.057785	39.0158425	23.7684035	124.510761	-78.2573825	0.837588499999999	129.977063
-33.567093	25.818958	125.576309	-19.59544	12.35114	127.136757	41.875328	4.69596	126.104149	36.150211	43.083481	122.850548	39.0127695	23.8897205	124.4773485	-78.2036495	0.812559499999999	129.7961655
-32.465824	26.861338	125.260315	-19.623255	12.443088	127.123169	41.879486	4.81368	126.186836	36.148495	43.180786	122.72142	39.0139905	23.997233	124.454128	-78.2605005	0.888943000000001	129.79221
-31.333441	27.966881	125.132034	-19.624578	12.521055	127.054718	41.866444	4.939254	126.212418	36.146435	43.302956	122.673691	39.0064395	24.121105	124.4430545	-78.2555955	0.921005000000001	129.6663815
-30.362923	29.165894	125.118706	-19.605202	12.559107	126.944748	41.828529	5.050213	126.111862	36.151424	43.441887	122.743156	38.9899765	24.24605	124.427509	-78.2003805	0.872163999999998	129.461987
-29.177162	30.312738	125.160744	-19.634178	12.617792	126.856804	41.769226	5.1101	125.91114	36.149994	43.568039	122.955254	38.95961	24.3390695	124.433197	-78.227966	0.896514499999999	129.280411
-27.35664	32.12701	125.562714	-19.68664	12.743113	126.698662	41.623096	5.330014	125.461555	36.151062	43.898861	123.500694	38.887079	24.6144375	124.4811245	-78.260359	0.871788500000001	128.9161995
-26.146528	33.365482	125.986969	-19.781559	12.923746	126.640335	41.557625	5.536159	125.08873	36.114681	44.169769	124.041733	38.836153	24.852964	124.5652315	-78.399271	0.994527999999999	128.7154385
-24.649948	34.510174	126.475906	-19.853369	13.080791	126.51738	41.465878	5.834532	124.734535	36.042683	44.474022	124.680481	38.7542805	25.154277	124.707508	-78.4610185	1.007305	128.327252
-23.36754	35.674374	127.207077	-19.943241	13.31132	126.491104	41.403397	6.181793	124.393272	35.973312	44.816078	125.373985	38.6883545	25.4989355	124.8836285	-78.5748365	1.1237045	128.0985795
-22.083323	36.790154	127.974335	-20.025995	13.556023	126.505898	41.352566	6.558394	124.07917	35.883705	45.151405	126.122536	38.6181355	25.8548995	125.100853	-78.6701255	1.2571465	127.910943
-20.742821	37.818954	128.694504	-20.086287	13.815153	126.5298	41.359093	6.957918	123.868202	35.826267	45.477821	126.817116	38.59268	26.2178695	125.342659	-78.765254	1.4124365	127.716941
-19.351833	38.728497	129.287125	-20.129484	14.081282	126.500023	41.365902	7.304651	123.702705	35.78244	45.755516	127.43145	38.574171	26.5300835	125.5670775	-78.833139	1.6324805	127.4329685
-17.211103	39.9482	130.009018	-20.15617	14.473304	126.449188	41.413631	7.746905	123.554543	35.773842	46.100731	128.138763	38.5937365	26.923818	125.846653	-78.9060765	2.02279	127.051723
-15.715803	40.529266	130.270813	-20.165571	14.737928	126.387894	41.458202	8.000955	123.521019	35.803009	46.302658	128.481659	38.6306055	27.1518065	126.001339	-78.9617475	2.3240495	126.774449
-14.204534	41.065807	130.367508	-20.601231	15.301853	126.610077	41.542686	8.243562	123.554359	35.833988	46.508629	128.683777	38.688337	27.3760955	126.119068	-79.890799	3.2276105	127.101086
-12.722866	41.443604	130.36084	-20.141512	15.293964	126.258972	41.630623	8.488381	123.605965	35.866962	46.733822	128.789536	38.7487925	27.6111015	126.1977505	-79.0318165	2.9768265	126.3201935
-11.226196	41.626667	130.284241	-20.116278	15.561746	126.208832	41.713097	8.706082	123.652245	35.908463	46.934761	128.824539	38.81078	27.8204215	126.238392	-79.043336	3.3030705	126.179272
-9.660819	41.702541	130.157944	-20.054689	15.816288	126.140106	41.829624	8.886424	123.75975	35.986717	47.127419	128.845001	38.9081705	28.0069215	126.3023755	-79.0175485	3.6256545	125.9778365
-8.131825	41.612286	130.030685	-19.977928	16.026978	126.05703	41.954216	9.031349	123.883965	36.093788	47.298519	128.922043	39.024002	28.164934	126.403004	-78.979858	3.889022	125.711056
-5.813029	41.164188	129.878799	-19.860531	16.337692	126.005447	42.146801	9.223845	124.024368	36.231621	47.527889	129.107513	39.189211	28.375867	126.5659405	-78.910273	4.299517	125.4449535
-4.321235	40.658691	129.762787	-19.786592	16.529312	125.8806	42.233139	9.403268	124.095444	36.295734	47.716259	129.220642	39.2644365	28.5597635	126.658043	-78.8376205	4.4988605	125.103157
-2.868333	40.017014	129.63205	-19.728287	16.756557	125.735809	42.304169	9.630863	124.123047	36.338722	47.892563	129.351669	39.3214455	28.761713	126.737358	-78.7780195	4.751401	124.73426
-1.382734	39.231785	129.427979	-19.656906	16.966578	125.587524	42.424427	9.82767	124.249413	36.394348	48.079453	129.417938	39.4093875	28.9535615	126.8336755	-78.7231995	4.9795945	124.3413725
0.054746	38.334591	129.164078	-19.571838	17.189035	125.420555	42.598907	9.994882	124.447235	36.513664	48.27021	129.452576	39.5562855	29.132546	126.9499055	-78.6999615	5.245524	123.8912045
1.464713	37.29911	128.852219	-19.403667	17.4478	125.263107	42.855309	10.103159	124.752975	36.6717	48.400463	129.474838	39.7635045	29.251811	127.1139065	-78.5708385	5.643789	123.4123075
2.938453	36.122406	128.360931	-19.189198	17.670961	125.117683	43.162823	10.175654	125.22068	36.87402	48.559589	129.363937	40.0184215	29.3676215	127.2923085	-78.3968175	5.97430049999999	122.9430575
4.929758	34.123428	127.663338	-18.77422	18.049891	124.866867	44.016193	10.11956	125.993942	37.232445	48.791378	129.08432	40.624319	29.455469	127.539131	-78.172759	6.644313	122.194603
6.31596	32.712303	127.076187	-18.430027	18.252266	124.642883	44.453423	10.179721	126.753319	37.474865	48.985298	128.790207	40.964144	29.5825095	127.771763	-77.824198	6.9220225	121.514003
7.544874	31.143751	126.748192	-18.348223	18.551058	124.632683	44.804405	10.259398	127.561172	37.816952	49.177029	128.489227	41.3106785	29.7182135	128.0251995	-78.0071245	7.3839025	121.2401665
8.733455	29.514629	126.565727	-17.987494	18.633495	124.474312	45.190601	10.306438	128.40686	38.11969	49.289001	128.261703	41.6551455	29.7977195	128.3342815	-77.6301335	7.4692705	120.6143425
9.76739	27.819481	126.620308	-17.672592	18.617104	124.458084	45.512184	10.341446	129.242096	38.40435	49.360283	128.052277	41.958267	29.8508645	128.6471865	-77.303451	7.3833435	120.2689815
10.69695	26.088297	126.831367	-17.39114	18.566385	124.505783	45.771847	10.35356	129.986923	38.674572	49.36533	128.038345	42.2232095	29.859445	129.012634	-77.0054895	7.273325	119.998932
11.502806	24.369087	127.112129	-17.111624	18.464903	124.577621	45.993488	10.270868	130.766983	38.918713	49.283585	128.15126	42.4561005	29.7772265	129.4591215	-76.6793485	7.1525795	119.6961205
12.486234	21.776808	127.814056	-16.71574	18.245975	124.866226	46.227329	10.150067	131.979752	39.373878	49.145061	128.523376	42.8006035	29.647564	130.251564	-76.2320835	6.844386	119.480888
13.011338	20.127403	128.342789	-16.448683	18.113676	125.145569	46.440151	10.065257	132.790207	39.643608	49.026047	128.877014	43.0418795	29.545652	130.8336105	-75.9392455	6.6817	119.4575275
13.364427	18.513866	128.944061	-16.235941	18.01775	125.500786	46.634079	9.989659	133.56691	39.889191	48.940582	129.132813	43.261635	29.4651205	131.3498615	-75.733517	6.5703795	119.6517105
13.582664	16.963116	129.544174	-16.06567	17.953327	125.869522	46.790829	9.967831	134.240387	40.085491	48.889141	129.311035	43.43816	29.428486	131.775711	-75.5695	6.478168	119.963333
13.684477	15.522243	130.117447	-15.716405	17.787971	126.162895	46.923733	10.010489	134.795563	40.204411	48.877441	129.341415	43.564072	29.443965	132.068489	-74.996882	6.131977	120.257301
13.634905	14.146389	130.688095	-15.665452	17.801069	126.536133	47.043053	10.118674	135.249847	40.245087	48.921162	129.242111	43.64407	29.519918	132.245979	-74.974974	6.08222	120.826287
13.434129	12.857477	131.216461	-15.639202	17.836315	126.860535	47.116051	10.277533	135.612381	40.261147	48.990536	129.118378	43.688599	29.6340345	132.3653795	-74.967003	6.0385955	121.3556905
12.964781	11.170651	131.924316	-15.6114	17.889868	127.194763	47.22316	10.482152	136.083527	40.272881	49.060188	128.913956	43.7480205	29.77117	132.4987415	-74.9708205	6.008566	121.8907845
12.492643	10.146625	132.248062	-15.600986	17.883223	127.266541	47.248569	10.556239	136.303925	40.303101	49.087524	128.818741	43.775835	29.8218815	132.561333	-74.977807	5.9445645	121.971749
11.903839	9.210097	132.394821	-15.593976	17.80517	127.247978	47.250698	10.553818	136.396362	40.317165	49.077244	128.785507	43.7839315	29.815531	132.5909345	-74.9718835	5.794809	121.9050215
11.283072	8.370976	132.279449	-15.564072	17.661201	127.136505	47.22982	10.469913	136.391113	40.343826	49.005894	128.795929	43.786823	29.7379035	132.593521	-74.914967	5.5844985	121.679489
10.555892	7.646729	131.968964	-15.515039	17.47732	126.985954	47.206001	10.345302	136.252075	40.377853	48.919754	128.852661	43.791927	29.632528	132.552368	-74.822005	5.322112	121.41954
9.679933	7.053615	131.53804	-15.463549	17.322548	126.84491	47.19099	10.212551	135.992447	40.410717	48.864597	128.998764	43.8008535	29.538574	132.4956055	-74.7279515	5.106522	121.1942145
8.75764	6.612628	131.074387	-15.398563	17.251429	126.762642	47.249493	10.122094	135.721527	40.458286	48.857006	129.161804	43.8538895	29.48955	132.4416655	-74.6510155	5.013308	121.0836185
7.169101	6.187501	130.415405	-15.263638	17.278025	126.755295	47.342808	10.166671	135.310715	40.551285	49.000885	129.52066	43.9470465	29.583778	132.4156875	-74.4743225	4.972272	121.0949025
5.921429	6.104867	130.018967	-15.196104	17.383402	126.838005	47.428123	10.265368	135.037079	40.600414	49.139099	129.763397	44.0142685	29.7022335	132.400238	-74.4064765	5.0645705	121.275772
4.652064	6.103339	129.602142	-15.171595	17.520329	126.941391	47.450642	10.365644	134.730011	40.656822	49.305294	130.031555	44.053732	29.835469	132.380783	-74.396922	5.205189	121.501999
3.278489	6.140909	129.101807	-15.135707	17.644323	127.022911	47.48653	10.460156	134.319168	40.680836	49.439472	130.373688	44.083683	29.949814	132.346428	-74.355097	5.338832	121.699394
1.734745	6.269175	128.597946	-15.126496	17.753309	127.131287	47.481781	10.574276	133.805115	40.688744	49.562164	130.716736	44.0852625	30.06822	132.2609255	-74.3382545	5.438398	122.0016485
0.234916	6.401983	127.989326	-15.122093	17.841812	127.183388	47.418869	10.72288	133.115097	40.695972	49.672813	131.183502	44.0574205	30.1978465	132.1492995	-74.3016065	5.4857775	122.2174765
-1.376789	6.539407	127.234123	-15.126382	17.896093	127.14949	47.318211	10.857635	132.283691	40.657631	49.72858	131.57132	43.987921	30.2931075	131.9275055	-74.240685	5.4990785	122.3714745
-3.929021	6.719831	125.913223	-15.225495	17.976484	126.939751	47.138779	10.951795	130.792923	40.573376	49.751682	131.939529	43.8560775	30.3517385	131.366226	-74.3070675	5.6012295	122.513276
-5.671502	6.789011	124.989571	-15.24956	18.046513	126.65744	47.082676	11.071581	129.721329	40.494354	49.742607	131.975616	43.788515	30.407094	130.8484725	-74.287635	5.685932	122.4664075
-7.748503	6.930665	124.333832	-15.27889	18.20619	126.449547	47.082855	11.236413	128.733597	40.450405	49.776035	131.785355	43.76663	30.506224	130.259476	-74.32441	5.906156	122.639618
-9.263709	6.686065	123.542198	-15.259094	18.412601	126.174545	47.084557	11.495204	127.681755	40.794632	49.744633	131.258835	43.9395945	30.6199185	129.470295	-74.4577825	6.2052835	122.878795
-11.433579	6.668715	123.143089	-15.180971	18.626734	125.814667	47.123798	11.713683	126.665947	40.430187	49.977371	130.493042	43.7769925	30.845527	128.5794945	-74.1389345	6.407941	123.0498395
-13.047035	6.163424	122.681854	-15.078956	18.843048	125.459991	46.739193	12.116266	125.816895	40.48	50.146339	129.351532	43.6095965	31.1313025	127.5842135	-73.7675085	6.5547935	123.3357685
-15.013419	5.765746	122.525177	-15.19845	19.141665	125.182175	46.745949	12.202361	124.917755	40.482147	50.244743	127.956879	43.614048	31.223552	126.437317	-74.010948	7.059778	123.927033
-18.000813	4.997976	122.600021	-14.967845	19.213356	124.619843	46.74902	12.252449	123.699257	40.471413	50.252609	125.691032	43.6102165	31.252529	124.6951445	-73.5459065	7.174183	124.5445415
-19.914961	4.361615	122.866348	-14.832603	19.124613	124.310997	46.707863	12.075266	123.10009	40.454685	50.069458	124.248756	43.581274	31.072362	123.674423	-73.24648	7.176864	124.947571
-21.770088	3.747082	123.204971	-14.709705	18.94356	124.12249	46.7285	11.782165	122.774841	40.449345	49.773048	122.988594	43.5889225	30.7776065	122.8817175	-73.0083325	7.1095135	125.3632625
-23.646801	3.076157	123.684563	-14.62569	18.693592	124.144623	46.70216	11.47188	122.53923	40.479477	49.390415	122.199989	43.5908185	30.4311475	122.3696095	-72.8421985	6.9560365	125.9196365
-25.296032	2.307833	124.041519	-14.569916	18.344446	124.255096	46.667881	11.0583	122.583603	40.450825	48.993629	121.635452	43.559353	30.0259645	122.1095275	-72.699185	6.6629275	126.4006645
-27.170818	1.786225	124.577621	-14.542874	17.959684	124.467812	46.584068	10.745183	122.526741	40.411022	48.664707	121.271156	43.497545	29.704945	121.8989485	-72.583293	6.214423	127.0366755
-28.888279	1.253061	125.123718	-14.511826	17.628727	124.75312	46.50742	10.513176	122.476303	40.324619	48.427399	121.005295	43.4160195	29.4702875	121.740799	-72.4396715	5.7871665	127.765441
-31.495512	0.756281	126.098503	-14.526569	17.357891	125.29937	46.379509	10.357455	122.493431	40.180454	48.246513	120.725922	43.2799815	29.301984	121.6096765	-72.3331195	5.413798	128.9890635
-33.110317	0.558596	126.867355	-14.552074	17.301487	125.735748	46.318565	10.361307	122.601273	40.095345	48.227661	120.623993	43.206955	29.294484	121.612633	-72.311103	5.30849000000001	129.858863
-34.704399	0.473089	127.576462	-14.352661	17.16423	126.111557	46.277176	10.392951	122.876511	40.012627	48.235058	120.571121	43.1449015	29.3140045	121.723816	-71.8502235	5.0144555	130.499298
-36.254578	0.571387	128.324234	-14.359736	17.1392	126.496826	46.230209	10.393859	123.185791	39.982235	48.234314	120.663475	43.106222	29.3140865	121.924633	-71.825694	4.9643135	131.069019
-37.723099	0.710535	128.84137	-14.414605	17.059303	126.894745	46.173828	10.282191	123.629341	39.963898	48.193752	120.789001	43.068863	29.2379715	122.209171	-71.898073	4.8806345	131.580319
-39.152405	0.883222	129.155579	-14.511781	16.90008	127.227699	46.050369	10.150419	123.824539	39.904339	48.140579	120.846924	42.977354	29.145499	122.3357315	-72.000916	4.654661	132.1196665
-40.521915	1.159829	129.364471	-14.681119	16.715443	127.353874	45.789223	10.041709	123.57193	39.685322	48.048508	120.68261	42.7372725	29.0451085	122.12727	-72.0995105	4.3857775	132.580478
-42.472504	1.775611	129.452438	-15.011472	16.510729	127.142265	45.262939	10.002384	122.587051	39.153297	48.004261	120.025703	42.208118	29.0033225	121.306377	-72.231062	4.0181355	132.978153
-43.669239	2.226968	129.313339	-15.198703	16.472378	126.890457	44.962929	10.109686	121.883415	38.851261	48.087677	119.567001	41.907095	29.0986815	120.725208	-72.304501	3.8460745	133.055706
-44.71698	2.842969	129.039886	-15.313354	16.495041	126.528313	44.798313	10.240893	121.370842	38.622887	48.214581	119.224739	41.7106	29.227737	120.2977905	-72.337308	3.762345	132.7588355
-45.68314	3.537997	128.69696	-15.424257	16.562923	126.19014	44.712597	10.428364	121.032211	38.457806	48.38282	119.009995	41.5852015	29.405592	120.021103	-72.4337155	3.720254	132.359177
-46.505138	4.292016	128.348724	-15.782001	16.781464	125.934776	44.624428	10.597734	120.857666	38.27879	48.54575	118.843033	41.451609	29.571742	119.8503495	-73.015611	3.991186	132.0192025
-47.196133	5.122984	128.168243	-15.967347	16.825876	125.714287	44.470005	10.725119	120.722008	38.060738	48.666504	118.739975	41.2653715	29.6958115	119.7309915	-73.2000655	3.9559405	131.6975825
-47.810707	6.055	128.013123	-16.140118	16.780935	125.596725	44.285763	10.777626	120.65358	37.826363	48.699463	118.6455	41.056063	29.7385445	119.64954	-73.336299	3.8233255	131.54391
-48.400543	7.466966	127.96019	-16.396429	16.665726	125.642952	44.07613	10.741927	120.74379	37.561943	48.682327	118.791405	40.8190365	29.712127	119.7675975	-73.6118945	3.619325	131.5183065
-48.570328	8.479134	127.928986	-16.558233	16.56143	125.740837	43.959557	10.692976	120.95388	37.415115	48.65382	119.045105	40.687336	29.673398	119.9994925	-73.803802	3.449462	131.4821815
-48.747818	9.529707	127.88752	-16.531363	16.335306	125.827637	43.836613	10.640984	121.243477	37.291328	48.633461	119.411133	40.5639705	29.6372225	120.327305	-73.6266965	3.0333895	131.327969
-48.780899	10.591083	127.890251	-16.712111	16.253759	126.023041	43.730247	10.578651	121.706482	37.179504	48.602772	119.854721	40.4548755	29.5907115	120.7806015	-73.8790975	2.9168065	131.2654805
-48.66143	11.668553	127.858261	-16.871939	16.174845	126.238693	43.684212	10.515844	122.309982	37.083412	48.580933	120.400177	40.383812	29.5483885	121.3550795	-74.12769	2.8013015	131.1223065
-48.486675	12.769699	127.901527	-17.034706	16.103306	126.548149	43.684563	10.461457	122.972275	37.010044	48.54644	120.979355	40.3473035	29.5039485	121.975815	-74.4167155	2.7026635	131.120483
-48.174889	13.858652	127.909836	-17.261572	16.04208	126.903084	43.640839	10.409039	123.667572	36.917801	48.504665	121.539673	40.27932	29.456852	122.6036225	-74.802464	2.627308	131.2025455
-47.573868	15.544504	127.789543	-17.56348	15.896627	127.306961	43.57148	10.304519	124.754509	36.776333	48.395214	122.316208	40.1739065	29.3498665	123.5353585	-75.3008665	2.4433875	131.0785635
-47.096893	16.659019	127.632118	-17.735777	15.767492	127.489647	43.541805	10.225203	125.408051	36.687771	48.346546	122.797302	40.114788	29.2858745	124.1026765	-75.586342	2.2491095	130.8766175
-46.52346	17.767139	127.428452	-17.947893	15.655114	127.620613	43.815273	9.941474	125.789978	36.558678	48.264141	123.229446	40.1869755	29.1028075	124.509712	-76.0827615	2.2074205	130.731514
-45.916359	18.914452	127.133392	-18.194324	15.528576	127.701424	43.675838	9.826599	126.214172	36.416584	48.199749	123.540588	40.046211	29.013174	124.87738	-76.434859	2.043978	130.525468
-45.282417	20.085114	126.874222	-18.383112	15.371521	127.590302	43.513588	9.719548	126.477875	36.260292	48.121338	123.823845	39.88694	28.920443	125.15086	-76.653164	1.822599	130.029744
-44.560543	21.24316	126.639236	-18.625896	15.28124	127.51918	43.374992	9.590655	126.667892	36.047981	48.046116	123.99054	39.7114865	28.8183855	125.329216	-76.9632785	1.7440945	129.709144
-43.820435	22.453979	126.359901	-18.788982	15.155305	127.308777	43.20541	9.480124	126.739517	35.90353	47.999645	124.175262	39.55447	28.7398845	125.4573895	-77.132434	1.5707255	129.1601645
-42.603916	24.244656	126.043663	-19.11841	15.049386	127.046181	42.88039	9.351776	126.663712	35.651268	47.879772	124.375961	39.265829	28.615774	125.5198365	-77.502649	1.482998	128.5725255
-41.789894	25.474102	125.852539	-19.302418	14.962246	126.767815	42.662369	9.268102	126.497948	35.481747	47.814693	124.433426	39.072058	28.5413975	125.465687	-77.676894	1.3830945	128.069943
-40.883942	26.620779	125.67308	-19.485945	14.917053	126.515945	42.406185	9.211057	126.30584	35.307114	47.752735	124.478554	38.8566495	28.481896	125.392197	-77.8285395	1.35221	127.639693
-39.938179	27.807003	125.616928	-19.658436	14.92433	126.333618	42.237717	9.189672	126.158966	35.148209	47.72636	124.502182	38.692963	28.458016	125.330574	-78.009835	1.390644	127.336662
-38.951828	28.932169	125.567642	-19.802267	14.96138	126.230469	42.081898	9.197598	126.116646	35.021641	47.739597	124.602951	38.5517695	28.4685975	125.3597985	-78.1563035	1.4541625	127.1011395
-37.936989	30.088812	125.665298	-19.910536	15.029277	126.225792	41.996552	9.227419	126.172432	34.924534	47.771748	124.746231	38.460543	28.4995835	125.4593315	-78.281615	1.5589705	126.9922525
-36.877533	31.168333	125.753746	-20.016485	15.116376	126.264122	41.954514	9.240976	126.262924	34.863586	47.808681	124.966606	38.40905	28.5248285	125.614765	-78.44202	1.7079235	126.913479
-35.227333	32.716022	125.972595	-20.147152	15.202662	126.304176	41.835972	9.211444	126.254066	34.814018	47.806126	125.318268	38.324995	28.508785	125.786167	-78.619299	1.896539	126.822185
-34.069977	33.637272	126.201103	-20.233366	15.209966	126.284721	41.634132	9.142329	126.015106	34.775238	47.745438	125.472832	38.204685	28.4438835	125.743969	-78.671417	1.9760485	126.825473
-32.937599	34.530018	126.501617	-20.365372	15.205624	126.195648	41.069836	9.186586	125.817955	34.738743	47.657871	125.600227	37.9042895	28.4222285	125.709091	-78.6350335	1.9890195	126.682205
-31.725317	35.328327	126.804802	-20.485865	15.187259	126.130127	40.88525	9.063684	125.42746	34.689384	47.524754	125.796364	37.787317	28.294219	125.611912	-78.759047	2.080299	126.648342
-30.473705	35.987526	127.101898	-20.565163	15.144052	125.97773	40.757244	8.951261	125.082489	34.660458	47.425304	126.108513	37.708851	28.1882825	125.595501	-78.839177	2.0998215	126.359959
-29.258066	36.617645	127.444122	-20.720455	15.179603	125.946831	40.648617	8.859994	124.827454	34.550533	47.329693	126.427124	37.599575	28.0948435	125.627289	-79.040485	2.2643625	126.266373
-27.971098	37.147156	127.687576	-20.844107	15.203471	125.840469	40.533016	8.841737	124.637779	34.468304	47.280758	126.69249	37.50066	28.0612475	125.6651345	-79.188874	2.3456945	126.0158035
-26.080984	37.736664	127.959038	-21.034822	15.320015	125.787529	40.406643	8.83933	124.549255	34.378338	47.230602	126.970016	37.3924905	28.034966	125.7596355	-79.4621345	2.605064	125.8154225
-24.722342	37.989033	127.928253	-21.065268	15.356615	125.723015	40.393105	8.812308	124.587013	34.361042	47.192703	127.107857	37.3770735	28.0025055	125.847435	-79.5076095	2.7107245	125.598595
-23.42518	38.137608	127.889297	-21.10471	15.399526	125.710884	40.40646	8.724792	124.749313	34.366508	47.137794	127.171753	37.386484	27.931293	125.960533	-79.595904	2.867759	125.461235
-22.041721	38.102047	127.741798	-21.114496	15.39824	125.723434	40.431206	8.624251	124.975838	34.354481	47.073071	127.166702	37.3928435	27.848661	126.07127	-79.6218355	2.947819	125.375598
-20.686644	37.979431	127.604782	-21.090399	15.354684	125.751457	40.490608	8.516259	125.290428	34.360294	46.990929	127.143272	37.425451	27.753594	126.21685	-79.606249	2.955774	125.286064
-19.318455	37.700771	127.434006	-21.067522	15.307609	125.810585	40.579876	8.393025	125.631523	34.386547	46.896275	127.120575	37.4832115	27.64465	126.376049	-79.6182555	2.970568	125.245121
-18.007595	37.307625	127.228462	-21.054993	15.264557	125.921143	40.686127	8.268178	125.998199	34.472206	46.788589	127.021637	37.5791665	27.5283835	126.509918	-79.6891525	3.0007305	125.332368
-15.995314	36.590092	126.804062	-21.017603	15.161435	125.931595	41.127533	7.90145	126.392021	34.557732	46.648384	126.812469	37.8426325	27.274917	126.602245	-79.8778385	3.047953	125.260945
-14.963902	36.11578	126.615334	-20.940321	15.06806	125.876381	41.237606	7.79668	126.673904	34.633511	46.559372	126.662018	37.9355585	27.178026	126.667961	-79.8162005	2.958094	125.084801
-13.679669	35.385845	126.371452	-20.863514	15.004942	125.841614	41.379116	7.681881	126.957893	34.73666	46.473873	126.504578	38.057888	27.077877	126.7312355	-79.784916	2.932007	124.9519925
-12.424739	34.669956	126.174667	-20.769629	14.971762	125.805321	41.493462	7.594579	127.166573	34.863308	46.401878	126.407684	38.178385	26.9982285	126.7871285	-79.717643	2.9452955	124.8235135
-11.280697	33.940849	126.091408	-20.691351	14.990856	125.802269	41.606079	7.532197	127.344177	35.004642	46.355621	126.364731	38.3053605	26.943909	126.854454	-79.6880625	3.037803	124.750084
-10.164024	33.122883	126.096298	-20.601231	15.06673	125.821213	41.719578	7.490225	127.56456	35.179302	46.345364	126.400566	38.44944	26.9177945	126.982563	-79.651902	3.2156655	124.659863
-8.829213	32.21521	126.071381	-20.533997	15.21883	125.911163	41.853622	7.487416	127.839699	35.38229	46.36618	126.603821	38.617956	26.926798	127.22176	-79.68595	3.510862	124.600566
-7.325947	30.933376	126.357559	-20.37249	15.459312	126.032448	42.080219	7.447505	128.32988	35.726341	46.416004	127.112984	38.90328	26.9317545	127.721432	-79.64826	3.9868695	124.343464
-6.465894	30.01334	126.64547	-20.255175	15.612862	126.15403	42.23954	7.387135	128.662338	35.975464	46.426212	127.548477	39.107502	26.9066735	128.1054075	-79.617852	4.3190505	124.2026525
-5.601163	29.09407	126.943077	-20.128298	15.755866	126.279427	42.407547	7.300407	128.981079	36.228424	46.394955	127.969124	39.3179855	26.847681	128.4751015	-79.5745815	4.664051	124.0837525
-4.82984	28.103289	127.200737	-20.011145	15.874475	126.401306	42.551601	7.204371	129.253708	36.463608	46.351345	128.313538	39.5076045	26.777858	128.783623	-79.5298945	4.971092	124.018989
-4.15626	27.10701	127.374207	-19.922583	16.004778	126.498886	42.656025	7.13146	129.421478	36.662285	46.31625	128.570358	39.659155	26.723855	128.995918	-79.504321	5.28570100000001	124.001854
-3.585255	26.055128	127.452553	-19.847887	16.128666	126.532867	42.748341	7.043713	129.515213	36.806469	46.271439	128.677948	39.777405	26.657576	129.0965805	-79.473179	5.599756	123.9691535
-3.033169	24.982908	127.456139	-19.810497	16.236387	126.514366	42.75914	6.982998	129.517822	36.900383	46.222122	128.612274	39.8297615	26.60256	129.065048	-79.4507555	5.870214	123.963684
-2.535474	23.435242	127.260414	-19.831905	16.371378	126.317177	42.738873	6.82479	129.247421	36.906834	46.057858	128.100906	39.8228535	26.441324	128.6741635	-79.4866635	6.301432	123.9601905
-2.395997	22.359602	126.981827	-19.90756	16.431705	126.023315	42.591549	6.696371	128.644806	36.853745	45.924549	127.354004	39.722647	26.31046	127.999405	-79.537767	6.55295	124.047225
-2.094858	21.172674	126.276672	-20.029165	16.417234	125.485596	42.302692	6.495348	127.544891	36.800377	45.719139	126.143372	39.5515345	26.1072435	126.8441315	-79.6098645	6.7272245	124.1270605
-1.799439	19.929066	125.166061	-20.356222	16.511255	124.683807	41.692837	6.288228	126.305328	36.698353	45.390327	124.426529	39.195595	25.8392775	125.3659285	-79.908039	7.1832325	124.0016855
-1.552837	18.697567	123.689819	-20.450237	16.430481	123.575302	41.400913	5.942446	124.603081	36.621174	44.990997	122.401382	39.0110435	25.4667215	123.5022315	-79.9115175	7.3942405	123.6483725
-1.361286	17.442427	122.145882	-20.446821	16.337246	122.296822	41.256313	5.596307	122.9123	36.587456	44.608311	120.385239	38.9218845	25.102309	121.6487695	-79.8155265	7.572183	122.9448745
-1.183475	16.222828	120.751274	-20.355267	16.250687	121.073547	41.215862	5.342028	121.409676	36.661739	44.290104	118.740807	38.9388005	24.816066	120.0752415	-79.6493345	7.685308	122.0718525
-1.043246	14.450796	119.311211	-20.141306	16.140539	119.724205	41.305542	5.056961	119.994522	36.859436	44.018669	116.947044	39.082489	24.537815	118.470783	-79.365101	7.743263	120.977627
-1.049246	13.352987	118.804588	-19.999821	16.115103	119.202003	41.430344	4.94158	119.447037	37.022831	43.914352	116.279984	39.2265875	24.427966	117.8635105	-79.2262295	7.80224	120.5404955
-1.091761	12.303294	118.607201	-19.857533	16.139244	118.916	41.56004	4.862374	119.288429	37.274296	43.833862	116.069046	39.417168	24.348118	117.6787375	-79.132234	7.93037	120.1532625
-1.211557	11.313806	118.644859	-19.720907	16.143736	118.8228	41.694698	4.792202	119.516159	37.535309	43.755894	116.334534	39.6150035	24.274048	117.9253465	-79.0568175	8.013424	119.7202535
-1.398688	10.367557	118.882332	-19.606575	16.162292	118.926933	41.859161	4.72247	120.0317	37.742302	43.708733	117.028748	39.8007315	24.2156015	118.530224	-79.0138815	8.1089825	119.323642
-1.644053	9.496293	119.269714	-19.481089	16.16707	119.195084	42.013145	4.712973	120.836136	37.925323	43.733757	118.076157	39.969234	24.223365	119.4561465	-78.931412	8.110775	118.9340215
-1.980047	8.698298	119.76178	-19.362089	16.177242	119.597267	42.138081	4.772021	121.817253	38.078766	43.797691	119.317207	40.1084235	24.284856	120.56723	-78.8326015	8.069628	118.627304
-2.634278	7.578105	120.505379	-19.175348	16.175203	120.260826	42.289993	4.888263	123.236206	38.264187	43.925018	121.166801	40.27709	24.4066405	122.2015035	-78.627786	7.9437655	118.3201485
-3.157158	6.8615	120.863495	-19.077372	16.17581	120.634293	42.402176	4.96606	124.046646	38.347538	44.004776	122.19455	40.374857	24.485418	123.120598	-78.529601	7.866202	118.147988
-3.747591	6.213248	121.052147	-18.969851	16.212271	120.872841	42.479362	5.044343	124.676514	38.434185	44.095974	123.061462	40.4567735	24.5701585	123.868988	-78.3964755	7.8543835	117.876694
-4.39781	5.525284	121.01487	-18.883619	16.247917	120.975723	42.540298	5.130943	125.010834	38.548492	44.188179	123.721161	40.544395	24.659561	124.3659975	-78.311633	7.836273	117.5854485
-5.159207	4.955866	120.854248	-18.783161	16.286022	120.973816	42.602543	5.189983	125.045586	38.625526	44.250988	124.155571	40.6140345	24.7204855	124.6005785	-78.1803565	7.8515585	117.3470535
-5.98158	4.333502	120.519676	-18.689529	16.309662	120.90448	42.676262	5.249324	124.850502	38.703709	44.295166	124.350716	40.6899855	24.772245	124.600609	-78.0690435	7.847079	117.208351
-6.887199	3.750636	120.053192	-18.608122	16.331877	120.80027	42.725624	5.304	124.433517	38.808895	44.336853	124.477386	40.7672595	24.8204265	124.4554515	-77.9835035	7.8433275	117.1450885
-8.367412	2.86958	119.202339	-18.248669	16.203541	120.485222	42.783783	5.395772	123.582169	38.930698	44.310238	124.608444	40.8572405	24.853005	124.0953065	-77.3545785	7.554077	116.8751375
-9.468323	2.284392	118.519852	-18.157387	16.214619	120.315208	42.823349	5.43063	122.971169	39.046017	44.295021	124.724617	40.934683	24.8628255	123.847893	-77.249457	7.5664125	116.782523
-10.601767	1.64796	117.878769	-18.046392	16.237337	120.227432	42.895218	5.497474	122.351013	39.120789	44.277527	124.882805	41.0080035	24.8875005	123.616909	-77.1007875	7.5871735	116.837955
-11.792509	0.916309	117.416977	-17.886242	16.277874	120.211708	42.97443	5.61632	121.947517	39.196796	44.33007	124.943459	41.085613	24.973195	123.445488	-76.858097	7.582553	116.977928
-12.664589	-0.144419	117.021629	-17.73402	16.384926	120.382706	43.079636	5.805994	121.782494	39.285618	44.480488	124.876633	41.182627	25.143241	123.3295635	-76.650667	7.626611	117.4358485
-13.951142	-1.049088	117.152634	-17.556841	16.531618	120.685913	43.255821	6.059893	121.742264	39.354252	44.692654	124.629547	41.3050365	25.3762735	123.1859055	-76.4187185	7.6869625	118.1859205
-15.342106	-2.100552	117.590462	-17.601118	16.807669	121.114479	43.473385	6.278037	121.843025	39.440041	44.92099	124.061493	41.456713	25.5995135	122.952259	-76.658949	8.0158245	119.276699
-17.68223	-3.690737	118.736221	-17.233265	16.858347	121.356789	43.81863	6.389272	121.932564	39.611038	45.018368	122.724167	41.714834	25.70382	122.3283655	-76.181364	8.012874	120.3852125
-19.165615	-4.93885	119.634415	-16.99004	16.734921	121.433876	44.032673	6.255517	121.89357	39.701305	44.867249	121.483147	41.866989	25.561383	121.6883585	-75.847069	7.908459	121.1793935
-20.685722	-6.160892	120.626984	-16.756197	16.437035	121.486855	44.15036	6.052547	121.714386	39.810219	44.535378	120.177101	41.9802895	25.2939625	120.9457435	-75.4926835	7.5801075	122.0279665
-22.190563	-7.418366	121.586487	-16.521793	15.974252	121.553268	44.233582	5.665416	121.542831	39.903954	44.038479	119.156288	42.068768	24.8519475	120.3495595	-75.112354	7.0965565	122.7569765
-23.689661	-8.601065	122.413948	-16.336279	15.453047	121.736504	44.349461	5.197102	121.65947	39.989185	43.491821	118.392654	42.169323	24.3444615	120.026062	-74.841881	6.5616325	123.446946
-25.184166	-9.718673	123.161301	-16.220695	14.946778	122.017708	44.440041	4.712807	121.918808	40.072269	42.97551	118.079399	42.256155	23.8441585	119.9991035	-74.697545	6.0493975	124.0363125
-26.525658	-10.923243	123.713852	-16.194681	14.516006	122.328293	44.462189	4.309654	122.265831	40.087685	42.547707	117.905869	42.274937	23.4286805	120.08585	-74.664299	5.6033315	124.570736
-28.787636	-12.104615	124.63105	-16.22295	14.106849	122.724442	44.416203	4.001874	122.563049	39.989418	42.164673	117.691376	42.2028105	23.0832735	120.1272125	-74.6487105	5.1304245	125.3216715
-30.273125	-12.849363	125.188934	-16.250629	13.946342	122.94899	44.395779	3.93064	122.701874	39.895897	42.043667	117.509819	42.145838	22.9871535	120.1058465	-74.647096	4.9055305	125.7921335
-31.690207	-13.357464	125.817253	-16.215124	13.838289	123.181961	44.416092	3.919703	122.818695	39.850773	41.958172	117.331184	42.1334325	22.9389375	120.0749395	-74.5636805	4.7376405	126.2889825
-33.121456	-13.713409	126.570999	-16.163517	13.738691	123.412415	44.467812	3.868946	122.942245	39.841618	41.839333	117.153214	42.154715	22.8541395	120.0477295	-74.481749	4.6232425	126.7771005
-34.457993	-14.019696	127.335167	-16.099161	13.646878	123.647583	44.523117	3.822754	123.074066	39.854343	41.703396	116.938484	42.18873	22.763075	120.006275	-74.387052	4.530681	127.288891
-35.820213	-14.162195	127.89724	-16.014469	13.507194	123.881516	44.610348	3.744353	123.1558	39.903461	41.578197	116.823402	42.2569045	22.661275	119.989601	-74.2858425	4.353113	127.773431
-37.10611	-14.223695	128.342697	-15.907136	13.320786	124.143723	44.71946	3.60359	123.270569	39.975185	41.452843	116.843857	42.3473225	22.5282165	120.057213	-74.1615945	4.1133555	128.230233
-38.961864	-14.142831	128.567062	-15.78334	13.001983	124.51403	44.831306	3.365333	123.311378	40.089485	41.30381	117.068649	42.4603955	22.3345715	120.1900135	-74.0270755	3.6693945	128.8380465
-40.158199	-13.947137	128.459793	-15.735965	12.808737	124.685097	44.836853	3.232663	123.111359	40.120838	41.261681	117.314804	42.4788455	22.247172	120.2130815	-73.9507755	3.370302	129.1571125
-41.234516	-13.646099	128.244919	-15.719496	12.669934	124.78907	44.794952	3.195922	122.825333	40.129925	41.316952	117.510605	42.4624385	22.256437	120.167969	-73.9014305	3.083431	129.410171
-42.296093	-13.184434	127.90065	-15.700366	12.595947	124.852242	44.765808	3.249683	122.494186	40.082386	41.45327	117.674484	42.424097	22.3514765	120.084335	-73.824829	2.8404175	129.620149
-43.516308	-12.470781	127.628448	-15.700546	12.608552	124.892868	44.730194	3.419991	122.155128	39.995869	41.649933	117.819916	42.3630315	22.534962	119.987522	-73.7641235	2.682142	129.798214
-44.453663	-11.764812	127.636337	-15.710219	12.686999	124.950386	44.719566	3.673871	121.954071	39.89912	41.902878	117.835808	42.309343	22.7883745	119.8949395	-73.729781	2.5856235	130.0058325
-45.297588	-10.919499	127.831413	-15.709204	12.803395	125.03524	44.750259	3.94476	121.867012	39.791744	42.138607	117.814102	42.2710015	23.0416835	119.840557	-73.6894095	2.5651065	130.229923
-46.383656	-9.516727	128.253815	-15.725815	12.92727	125.186661	44.828354	4.255922	122.000298	39.644493	42.398575	117.662766	42.2364235	23.3272485	119.831532	-73.6880535	2.5272915	130.54179
-47.015976	-8.519089	128.520721	-15.729896	12.93627	125.271545	44.898651	4.358802	122.208977	39.558754	42.460884	117.509293	42.2287025	23.409843	119.859135	-73.6884945	2.462697	130.683955
NaN	NaN	NaN	-15.769958	12.8803	125.335167	44.933414	4.403602	122.416809	39.468948	42.442379	117.337944	42.201181	23.4229905	119.8773765	-73.741097	2.3376095	130.7929575
NaN	NaN	NaN	-15.828651	12.77535	125.35894	44.926991	4.398469	122.639122	39.360764	42.383656	117.132614	42.1438775	23.3910625	119.885868	-73.8011795	2.1596375	130.832012
NaN	NaN	NaN	-15.908237	12.654177	125.36734	44.878601	4.385691	122.785805	39.226772	42.319794	116.966614	42.0526865	23.3527425	119.8762095	-73.8691605	1.9556115	130.8584705
-48.679573	-3.853786	128.532349	-16.019989	12.554709	125.365356	44.793369	4.393425	122.883545	39.095119	42.297558	116.799202	41.944244	23.3454915	119.8413735	-73.984222	1.7639265	130.8893385
-48.965157	-2.428797	128.374176	-16.140156	12.498641	125.330093	44.676926	4.416071	122.87841	38.941475	42.317684	116.6707	41.8092005	23.3668775	119.774555	-74.0895125	1.6304045	130.885631
-49.292698	-0.033772	127.737137	-16.326345	12.517506	125.207138	44.452267	4.532615	122.655251	38.73243	42.472614	116.536041	41.5923485	23.5026145	119.595646	-74.2450385	1.5323975	130.81863
-49.414501	1.722965	127.420677	-16.44915	12.594003	125.074997	44.297447	4.655056	122.419762	38.609795	42.643124	116.535248	41.453621	23.64909	119.477505	-74.351921	1.538916	130.672489
-49.403458	3.592445	127.03904	-16.582844	12.721743	124.967125	44.140064	4.833858	122.13559	38.505505	42.889652	116.635658	41.3227845	23.861755	119.385624	-74.4884725	1.581731	130.548626
-49.352093	5.538863	126.779976	-16.727274	12.910679	124.909988	43.974342	5.08288	121.795403	38.388996	43.211437	116.887024	41.181669	24.1471585	119.3412135	-74.636217	1.6741995	130.4787625
-49.195381	7.573447	126.548813	-16.869757	13.14643	124.916008	43.807491	5.364237	121.498932	38.279789	43.577286	117.265083	41.04364	24.4707615	119.3820075	-74.783154	1.8220985	130.4500085
-48.983269	9.692101	126.412643	-17.013981	13.411516	124.941978	43.658043	5.685072	121.206596	38.176937	43.984364	117.77462	40.91749	24.834718	119.490608	-74.945452	1.988314	130.393348
-48.663864	11.844925	126.292267	-17.179459	13.66352	124.955055	43.509838	6.002979	120.917572	38.045868	44.387035	118.348434	40.777853	25.195007	119.633003	-75.136771	2.132033	130.277107
-48.039715	15.081083	126.279572	-17.452427	13.991821	124.920616	43.193893	6.459503	120.389595	37.848549	44.910233	119.391693	40.521221	25.684868	119.890644	-75.426075	2.298774	129.950588
-47.499802	17.19836	126.33239	-17.653509	14.14322	124.865402	42.952148	6.707936	120.056023	37.688519	45.182587	120.077011	40.3203335	25.9452615	120.066517	-75.6273515	2.3411785	129.664287
-46.864491	19.257256	126.486626	-17.884357	14.30046	124.805321	42.710911	6.916947	119.784561	37.507813	45.40033	120.733002	40.109362	26.1586385	120.2587815	-75.878076	2.4422815	129.3518605
-46.14991	21.277191	126.584351	-18.121197	14.476003	124.791756	42.470123	7.138933	119.631874	37.342556	45.614712	121.366058	39.9063395	26.3768225	120.498966	-76.1487335	2.5751835	129.084546
-45.392654	23.207163	126.845718	-18.378471	14.670541	124.801865	42.264297	7.400478	119.596657	37.131615	45.845428	121.848976	39.697956	26.622953	120.7228165	-76.454898	2.718129	128.8809135
-44.51186	25.056992	127.003654	-18.610291	14.872522	124.816833	42.107071	7.641168	119.586632	36.901344	46.07399	122.174789	39.5042075	26.857579	120.8807105	-76.7247895	2.887465	128.7529555
-43.580212	26.771568	127.102425	-18.807497	15.034909	124.780525	41.947479	7.855934	119.566551	36.681118	46.252853	122.389694	39.3142985	27.0543935	120.9781225	-76.9292925	3.0154245	128.5829275
-41.977737	29.155085	127.096848	-19.082922	15.156369	124.653664	41.774162	8.010385	119.594528	36.395439	46.389191	122.480652	39.0848005	27.199788	121.03759	-77.2506445	3.11295	128.269738
-40.794189	30.55208	127.05352	-19.207611	15.139477	124.537575	41.681965	8.028945	119.630814	36.285782	46.399105	122.585938	38.9838735	27.214025	121.108376	-77.3990955	3.064929	127.966774
-39.553223	31.930408	127.087906	-19.310459	15.148415	124.457062	41.606243	8.014104	119.732712	36.230244	46.395718	122.727478	38.9182435	27.204911	121.230095	-77.5391615	3.091919	127.684029
-38.214005	33.123295	127.079704	-19.378311	15.189484	124.394333	41.542995	8.047391	119.882393	36.180233	46.434601	122.900543	38.861614	27.240996	121.391468	-77.618236	3.137972	127.397198
-36.826561	34.24641	127.24131	-19.448725	15.302547	124.438858	41.497879	8.185715	120.110855	36.160847	46.541721	123.113464	38.829363	27.363718	121.6121595	-77.726813	3.241376	127.2655565
-35.335999	35.228081	127.310631	-19.480494	15.489669	124.654678	41.525459	8.371763	120.479729	36.166088	46.730057	123.361649	38.8457735	27.55091	121.920689	-77.8067615	3.428428	127.388667
-33.806522	36.16486	127.524551	-19.508904	15.743114	125.021866	41.585804	8.616595	120.905479	36.120098	46.992161	123.590218	38.852951	27.804378	122.2478485	-77.870759	3.68185	127.7958835
-31.424257	37.322441	127.714935	-19.339237	16.008614	125.513733	41.647762	9.082011	121.488556	35.981319	47.45504	123.741913	38.8145405	28.2685255	122.6152345	-77.4930145	3.7487025	128.4122315
-29.775366	38.026493	127.669922	-19.404137	16.301212	125.819351	41.687454	9.323014	121.753418	35.875336	47.685276	123.73793	38.781395	28.504145	122.745674	-77.589669	4.098279	128.893028
-28.125826	38.646679	127.545319	-19.471264	16.508242	125.902153	41.699894	9.467508	121.870186	35.768791	47.850643	123.555206	38.7343425	28.6590755	122.712696	-77.6768705	4.3574085	129.09161
-26.367569	39.213692	127.104309	-19.518627	16.673092	125.737206	41.632206	9.540703	121.739983	35.694508	47.953014	123.229454	38.663357	28.7468585	122.4847185	-77.700611	4.5993255	128.9896935
-24.664896	39.679543	126.639496	-19.854742	16.973042	125.517998	41.479576	9.554166	121.408417	35.60593	47.975315	122.726891	38.542753	28.7647405	122.067654	-78.252237	5.1813435	128.968342
-23.095011	40.190548	126.09539	-19.938169	17.082621	125.103271	41.287891	9.551115	120.962799	35.550957	47.976593	122.11187	38.419424	28.763854	121.5373345	-78.295762	5.401388	128.6692075
-21.22266	40.520023	125.493645	-19.997744	17.189859	124.702957	41.107498	9.537564	120.500412	35.54253	47.944347	121.594917	38.325014	28.7409555	121.0476645	-78.320502	5.6387625	128.3582495
-18.307104	40.903141	124.921783	-20.029346	17.36618	124.323036	40.986816	9.535501	120.211914	35.624229	47.960045	121.190109	38.3055225	28.747773	120.7010115	-78.3642145	5.984587	127.9450605
-16.318598	41.084274	124.777077	-20.025448	17.543097	124.248123	41.013069	9.595114	120.266174	35.753204	48.022003	121.29258	38.3831365	28.8085585	120.779377	-78.4340325	6.2776355	127.716869
-14.259262	41.190594	124.787392	-20.025557	17.758728	124.246193	41.070545	9.699895	120.625893	35.926567	48.138504	121.748718	38.498556	28.9191995	121.1873055	-78.54967	6.59825650000001	127.3050805
-12.154614	41.252239	125.106026	-19.976994	18.007164	124.397255	41.233181	9.821062	121.419815	36.174435	48.301384	122.602966	38.703808	29.061223	122.0113905	-78.657796	6.953105	126.7831195
-9.989231	41.212059	125.782928	-19.860207	18.297623	124.774422	41.58432	9.90838	122.773911	36.538334	48.461323	124.069641	39.061327	29.1848515	123.421776	-78.781741	7.4103945	126.127068
-7.5686	40.973831	126.821457	-19.715696	18.624069	125.454948	42.079105	9.981164	124.632156	36.95237	48.668446	125.987114	39.5157375	29.324805	125.309635	-78.9471295	7.923333	125.600261
-5.465028	40.722702	128.344849	-19.34123	18.8095	126.363693	42.970406	9.902077	126.592087	37.340469	48.918991	128.035431	40.1554375	29.410534	127.313759	-78.8378975	8.208466	125.413627
-2.260387	40.134781	130.748886	-19.087902	19.259386	127.986229	43.780891	9.986572	129.736984	37.799812	49.223076	131.022232	40.7903515	29.604824	130.379608	-78.9661555	8.913948	125.59285
-0.187912	39.627686	132.195953	-18.881014	19.500525	128.99086	44.194031	10.056202	131.565445	38.058956	49.383919	132.736206	41.1264935	29.7200605	132.1508255	-78.8885215	9.2809895	125.8308945
1.866676	39.041931	133.501602	-18.651621	19.711393	129.842346	44.563168	10.109306	133.130402	38.690639	49.345207	134.131287	41.6269035	29.7272565	133.6308445	-78.9301455	9.6955295	126.0538475
3.764564	38.360592	134.518494	-18.390154	19.885101	130.44899	44.923294	10.12554	134.413666	38.993118	49.434967	135.314636	41.958206	29.7802535	134.864151	-78.738514	9.9899485	126.033829
5.657301	37.606594	135.316483	-18.111528	20.028069	130.895157	45.227642	10.132569	135.36409	39.305878	49.482639	136.163635	42.26676	29.807604	135.7638625	-78.489816	10.248534	126.0264515
7.450212	36.78978	135.855591	-17.855316	20.161415	131.143631	45.53458	10.116364	136.084122	39.595787	49.506283	136.730499	42.5651835	29.8113235	136.4073105	-78.2758155	10.5115065	125.8799515
9.113841	35.883949	136.225586	-17.598871	20.24905	131.258484	45.819626	10.075772	136.601807	39.883034	49.525471	137.04361	42.85133	29.8006215	136.8227085	-78.049072	10.6974785	125.6942595
11.491777	34.415524	136.521881	-17.216747	20.34487	131.292145	46.190559	10.055227	137.085007	40.300652	49.516956	137.355667	43.2456055	29.7860915	137.220337	-77.6790995	10.9036485	125.363953
12.840854	33.334126	136.680237	-16.951544	20.39677	131.293243	46.455299	10.009278	137.446014	40.780975	49.638062	137.589844	43.618137	29.82367	137.517929	-77.521225	10.96987	125.068557
14.122589	32.189339	136.87529	-16.677437	20.44125	131.334091	46.704243	10.012032	137.794281	41.088024	49.637203	137.733215	43.8961335	29.8246175	137.763748	-77.2510075	11.0578825	124.904434
15.248254	31.017017	137.044907	-16.400969	20.512039	131.417984	46.961555	9.995933	138.162918	41.353531	49.586021	137.902481	44.157543	29.790977	138.0326995	-76.959481	11.233101	124.8032685
16.190151	29.758722	137.29599	-16.139212	20.582806	131.565933	47.222176	9.948864	138.624298	41.636452	49.566936	138.044952	44.429314	29.7579	138.334625	-76.707738	11.407712	124.797241
16.980883	28.45039	137.586609	-15.899531	20.661732	131.740799	47.429539	9.913349	139.148361	41.91824	49.518196	138.276352	44.6738895	29.7157725	138.7123565	-76.4729515	11.6076915	124.7692415
17.625227	27.123482	137.907654	-15.664427	20.727633	131.93364	47.691601	9.844206	139.767838	42.157829	49.434418	138.588791	44.924715	29.639312	139.1783145	-76.253569	11.815954	124.6889655
18.212545	25.031794	138.565033	-15.320259	20.764318	132.255234	48.073574	9.7469	140.74025	42.587772	49.325401	139.109283	45.330673	29.5361505	139.9247665	-75.971191	11.9924855	124.5857015
18.411489	23.576555	138.949661	-15.088699	20.729319	132.429047	48.282261	9.663911	141.297379	42.823307	49.197144	139.408539	45.552784	29.4305275	140.352959	-75.730182	12.0281105	124.505135
18.474588	22.150782	139.20726	-14.890517	20.644852	132.588333	48.476261	9.59513	141.649216	43.082081	49.109573	139.504227	45.779171	29.3523515	140.5767215	-75.560205	11.9373525	124.5999445
18.406233	20.70369	139.255951	-14.678197	20.552177	132.636139	48.668747	9.558553	141.707367	43.307709	49.051392	139.412582	45.988228	29.3049725	140.5599745	-75.344622	11.7993815	124.7123035
18.172327	19.285362	139.06369	-14.496498	20.481522	132.575027	48.855381	9.598251	141.473892	43.475639	49.012245	139.079971	46.16551	29.305248	140.2769315	-75.158506	11.657796	124.8731225
17.85573	17.896235	138.608093	-14.319616	20.417837	132.396744	49.013168	9.676064	141.024841	43.657169	48.977001	138.521881	46.3351685	29.3265325	139.773361	-74.9744005	11.5091415	125.020127
17.398251	16.507429	138.013702	-14.146337	20.374891	132.103638	49.130096	9.784781	140.389008	43.837524	48.901226	137.898438	46.48381	29.3430035	139.143723	-74.776484	11.4067785	125.063553
16.450693	14.454134	136.852295	-13.89517	20.315208	131.549622	49.297939	9.8613	139.333115	44.08551	48.761311	136.788528	46.6917245	29.3113055	138.0608215	-74.4820645	11.3191105	125.0384225
15.663086	13.133425	136.043304	-13.71011	20.316336	131.118088	49.374344	9.923684	138.591293	44.255665	48.686226	136.058075	46.8150045	29.304955	137.324684	-74.2352245	11.327717	124.911492
14.686522	11.864125	135.235901	-13.530517	20.337112	130.682785	49.478138	9.914907	137.983353	44.370205	48.594406	135.392471	46.9241715	29.2546565	136.687912	-73.9852055	11.4195675	124.677658
13.613005	10.629005	134.49501	-13.344238	20.355808	130.2901	49.562328	9.889215	137.403778	44.575603	48.536411	134.80603	47.0689655	29.212813	136.104904	-73.7574415	11.498803	124.475296
12.361644	9.440769	133.847778	-13.183306	20.366264	129.935883	49.621906	9.870811	136.857849	44.742725	48.46859	134.343811	47.1823155	29.1697005	135.60083	-73.5489275	11.5628275	124.270936
10.986633	8.293141	133.202881	-13.08742	20.367176	129.635574	49.648972	9.788803	136.330292	44.801544	48.38015	133.857574	47.225258	29.0844765	135.093933	-73.400098	11.6498755	124.177215
9.469691	7.200423	132.582825	-13.036972	20.317698	129.360687	49.630661	9.696512	135.720505	44.84127	48.303242	133.276688	47.2359655	28.999877	134.4985965	-73.3099095	11.635519	124.2227775
6.988954	5.692152	131.674545	-12.993805	20.242504	128.969452	49.567383	9.600433	134.894562	44.818195	48.188656	132.242523	47.192789	28.8945445	133.5685425	-73.180399	11.5904635	124.3703615
5.187844	4.786402	131.213196	-12.948747	20.231356	128.739136	49.547733	9.637345	134.319504	44.467167	48.314945	131.606598	47.00745	28.976145	132.963051	-72.904944	11.486567	124.515221
3.314405	3.96874	131.001999	-12.876135	20.245726	128.609833	49.570686	9.659411	133.952942	44.831886	48.177113	130.820404	47.201286	28.918262	132.386673	-72.953556	11.57319	124.832993
1.289679	3.278585	131.102081	-12.818861	20.261341	128.686401	49.588501	9.678308	133.724319	44.85424	48.131996	130.300842	47.2213705	28.905152	132.0125805	-72.8590925	11.61753	125.3602215
-0.78089	2.651846	131.340088	-12.785797	20.225302	128.948792	49.641674	9.598146	133.694946	44.515186	48.156521	130.060715	47.07843	28.8773335	131.8778305	-72.650024	11.5732705	126.0197535
-2.971777	2.127618	131.625824	-12.779358	20.117462	129.36055	49.632217	9.4538	133.620636	44.53022	47.992279	129.898941	47.0812185	28.7230395	131.7597885	-72.6399345	11.5118845	126.9613115
-5.177977	1.652534	131.777573	-12.806858	19.908161	129.7957	49.562767	9.24069	133.508224	44.488438	47.780502	129.843765	47.0256025	28.510596	131.6759945	-72.6393185	11.305726	127.9154055
-8.577908	1.066791	131.668274	-12.900846	19.511505	130.335098	49.381115	8.805709	133.19838	44.360207	47.452389	129.822845	46.870661	28.129049	131.5106125	-72.672353	10.893961	129.1595835
-10.894189	0.761529	131.447144	-12.986	19.237371	130.598373	49.20393	8.557209	132.837265	44.238071	47.255703	129.84671	46.7210005	27.906456	131.3419875	-72.6930005	10.568286	129.8547585
-13.195043	0.539525	131.142838	-13.056539	18.961987	130.784653	49.002548	8.400765	132.479156	44.11837	47.132309	129.826004	46.560459	27.766537	131.15258	-72.673537	10.157437	130.416726
-15.528236	0.382732	130.784042	-13.106932	18.729488	130.921265	48.772465	8.417219	131.953873	44.00309	47.11615	129.838531	46.3877775	27.7666845	130.896202	-72.6016415	9.6922915	130.946328
-17.85738	0.315419	130.480835	-13.183302	18.57571	131.024765	48.600845	8.423751	131.38472	43.847401	47.126472	129.860504	46.224123	27.7751115	130.622612	-72.590727	9.3763085	131.426918
-20.223068	0.352725	130.280991	-13.257502	18.4935	131.105148	48.459099	8.436547	130.986481	43.711548	47.170025	129.855743	46.0853235	27.803286	130.421112	-72.6003275	9.183714	131.789184
-22.5061	0.421851	130.126038	-13.284514	18.474392	131.217438	48.366508	8.571896	130.670517	43.636009	47.263035	129.899017	46.0012585	27.9174655	130.284767	-72.5702865	9.0313185	132.150109
-25.946274	0.700574	130.239929	-13.351763	18.535337	131.428497	48.325584	8.717441	130.452881	43.512966	47.384979	130.013687	45.919275	28.05121	130.233284	-72.622801	9.019464	132.62371
-28.241617	0.912249	130.440887	-13.413741	18.556622	131.571976	48.282482	8.799418	130.425354	43.423332	47.445915	130.019684	45.852907	28.1226665	130.222519	-72.680389	8.9905775	132.921433
-30.480078	1.167585	130.750519	-13.482475	18.537807	131.720535	48.167984	8.801267	130.475067	43.294899	47.430477	129.995483	45.7314415	28.115872	130.235275	-72.6963915	8.959742	133.205795
-32.729004	1.427393	131.093842	-13.574908	18.463356	131.878098	48.122086	8.712647	130.626801	43.147732	47.352383	129.92128	45.634909	28.032515	130.2740405	-72.784725	8.894197	133.4821555
-34.908287	1.743185	131.453552	-13.652129	18.315611	132.039734	48.048214	8.591702	130.84462	43.03146	47.219692	129.864059	45.539837	27.905697	130.3543395	-72.844095	8.725525	133.7251285
-37.082638	2.075155	131.811981	-13.751489	18.117489	132.225998	48.034275	8.437736	131.123703	42.887615	47.026112	129.758347	45.460945	27.731924	130.441025	-72.963923	8.503054	134.010971
-39.186707	2.454494	132.202454	-13.888201	17.902798	132.413452	47.961559	8.280361	131.399994	42.691895	46.840019	129.554245	45.326727	27.56019	130.4771195	-73.103129	8.245406	134.3497845
-42.360096	3.150935	132.764236	-14.123509	17.607025	132.649277	47.719601	8.150152	131.685211	42.335426	46.576439	129.132141	45.0275135	27.3632955	130.408676	-73.2745315	7.8507545	134.889878
-44.41452	3.7082	133.084976	-14.297188	17.434914	132.772202	47.539936	8.036353	131.846741	42.106861	46.414932	128.824982	44.8233985	27.2256425	130.3358615	-73.4177745	7.6441855	135.2085425
-46.46833	4.346532	133.245056	-14.476815	17.272062	132.845886	47.35339	7.900726	131.914551	41.897472	46.251854	128.612717	44.625431	27.07629	130.263634	-73.579061	7.467834	135.428138
-48.454781	5.041627	133.309433	-14.668115	17.103682	132.859512	47.140171	7.724616	132.008423	41.696762	46.104301	128.457703	44.4184665	26.9144585	130.233063	-73.7546965	7.2929055	135.485961
-50.451958	5.818564	133.288986	-14.88119	16.935596	132.864273	46.884647	7.590914	131.963684	41.519363	45.989834	128.426239	44.202005	26.790374	130.1949615	-73.964385	7.080818	135.5335845
-52.357056	6.6443	133.147568	-15.085699	16.750271	132.827896	46.609779	7.396913	131.998459	41.319424	45.842533	128.546036	43.9646015	26.619723	130.2722475	-74.1359995	6.880819	135.3835445
-54.348183	7.604218	133.039932	-15.265897	16.586746	132.868332	46.34428	7.320228	132.030136	41.166389	45.740486	128.898621	43.7553345	26.530357	130.4643785	-74.2871285	6.643135	135.2722855
-57.063484	9.087944	132.930679	-15.547649	16.372091	133.072876	45.978798	7.244007	132.195969	40.937672	45.610313	129.740005	43.458235	26.42716	130.967987	-74.553533	6.317022	135.177765
-58.93502	10.267878	133.22876	-15.796454	16.29427	133.31073	45.759529	7.193022	132.338806	41.084053	45.422848	130.17984	43.421791	26.307935	131.259323	-75.014699	6.280605	135.362137
NaN	NaN	NaN	-16.030195	16.242636	133.556519	45.559647	7.190116	132.488541	40.519932	45.5326	130.70076	43.0397895	26.361358	131.5946505	-75.1001795	6.123914	135.5183875
NaN	NaN	NaN	-16.23373	16.199514	133.754013	45.394569	7.17477	132.66391	40.660511	45.382023	130.939117	43.02754	26.2783965	131.8015135	-75.495	6.1206315	135.7065125
NaN	NaN	NaN	-16.410221	16.141697	133.855453	45.291111	7.123442	132.91301	40.48214	45.328251	131.190857	42.8866255	26.2258465	132.0519335	-75.7070675	6.0575475	135.6589725
-59.815987	12.230381	133.347351	-16.553862	16.062317	133.89238	45.202656	7.062583	133.184067	40.336159	45.248318	131.363312	42.7694075	26.1554505	132.2736895	-75.8771315	5.9691835	135.5110705
-59.363716	12.458394	133.072739	-16.735163	15.960823	133.856033	45.118774	6.962682	133.437515	40.159328	45.134289	131.469391	42.639051	26.0484855	132.453453	-76.109377	5.8731605	135.258613
-58.655106	12.771468	132.724518	-16.973627	15.725228	133.78157	44.983383	6.74908	133.768936	39.934574	44.916458	131.540192	42.4589785	25.832769	132.654564	-76.4062325	5.617687	134.908576
-58.060001	12.95944	132.589493	-17.117775	15.538852	133.745987	44.917984	6.553958	133.95018	39.812546	44.747971	131.574493	42.365265	25.6509645	132.7623365	-76.600815	5.4267395	134.7296375
-57.526897	13.151354	132.301956	-17.208271	15.32332	133.698318	44.875572	6.370915	134.031647	39.717854	44.576065	131.615906	42.296713	25.47349	132.8237765	-76.713255	5.17315	134.5728595
-56.946236	13.406483	132.188354	-17.317999	15.109905	133.633057	44.819122	6.205342	134.053665	39.617619	44.407646	131.624313	42.2183705	25.306494	132.838989	-76.8543685	4.913316	134.427125
-56.394283	13.656251	132.173782	-17.447186	14.901568	133.613525	44.731247	6.031951	133.965179	39.499367	44.239231	131.629578	42.115307	25.135591	132.7973785	-77.009679	4.667545	134.4296715
-55.875755	13.906935	132.228378	-17.586969	14.692556	133.609848	44.564827	5.836122	133.88121	39.34798	44.02935	131.685211	41.9564035	24.932736	132.7832105	-77.1303415	4.452376	134.4364855
-55.319542	14.162968	132.292786	-17.733244	14.505778	133.674393	44.410835	5.671912	133.876953	39.226784	43.859077	131.832687	41.8188095	24.7654945	132.85482	-77.2852975	4.2460615	134.493966
-54.451157	14.628212	132.273438	-17.947685	14.246353	133.769409	44.244339	5.374756	134.064178	39.047958	43.564678	132.290619	41.6461485	24.469717	133.1773985	-77.5415185	4.022989	134.3614195
-53.871059	14.950694	132.165207	-18.085108	14.082776	133.81105	44.067097	5.191118	134.289734	38.96764	43.369476	132.69104	41.5173685	24.280297	133.490387	-77.6875845	3.885255	134.131713
-53.356216	15.274365	132.014893	-18.253933	13.90907	133.791595	43.882187	4.940425	134.545013	38.83836	43.122849	133.12114	41.3602735	24.031637	133.8330765	-77.8681395	3.786503	133.7501135
-52.852844	15.564205	131.868073	-18.450083	13.773805	133.771942	43.659374	4.705964	134.808289	38.711716	42.8969	133.478546	41.185545	23.801432	134.1434175	-78.085711	3.746178	133.4004665
-52.267456	15.842947	131.712189	-18.657919	13.67542	133.75621	43.380241	4.537396	135.002869	38.528564	42.688435	133.777969	40.9544025	23.6129155	134.390419	-78.2702405	3.7379245	133.122001
-51.767479	16.166126	131.69574	-18.890594	13.598804	133.758408	43.119789	4.341505	135.20079	38.330639	42.480862	133.960312	40.725214	23.4111835	134.580551	-78.506402	3.7864245	132.936265
-51.262836	16.493515	131.667786	-19.132977	13.540284	133.794556	42.893986	4.160494	135.319168	38.12624	42.291718	134.042175	40.510113	23.226106	134.6806715	-78.776067	3.854462	132.9084405
-50.623585	16.919617	131.638046	-19.460157	13.43009	133.789124	42.604481	3.820643	135.446213	37.850323	41.986298	133.954849	40.227402	22.9034705	134.700531	-79.147716	3.9567095	132.877717
-50.215233	17.174793	131.619431	-19.645199	13.32504	133.726822	42.379292	3.595345	135.344513	37.706173	41.75885	133.756836	40.0427325	22.6770975	134.5506745	-79.3331305	3.9729825	132.9029695
-49.738132	17.418125	131.537018	-19.82885	13.214161	133.598938	42.123802	3.390121	135.18129	37.562679	41.524349	133.450882	39.8432405	22.457235	134.316086	-79.5009405	3.971087	132.88179
-49.313103	17.727182	131.453842	-19.99544	13.117877	133.433212	41.86739	3.239084	134.978302	37.430183	41.314266	133.197449	39.6487865	22.276675	134.0878755	-79.6396665	3.959079	132.7785485
-48.877762	18.061775	131.305283	-20.118919	13.04987	133.247833	41.677887	3.108209	134.84668	37.31295	41.146412	133.049713	39.4954185	22.1273105	133.9481965	-79.7332565	3.9724295	132.5474695
-48.471489	18.385538	131.17984	-20.257528	13.017821	133.105606	41.494541	3.001175	134.750748	37.189274	41.016014	133.005936	39.3419075	22.0085945	133.878342	-79.8569635	4.0270475	132.33287
-48.154625	18.707752	131.124527	-20.387329	13.001889	133.01416	41.289345	2.922197	134.714096	37.083447	40.932789	133.001053	39.186396	21.927493	133.8575745	-79.961054	4.076285	132.1707455
-47.667496	19.18648	131.016113	-20.562832	13.044493	132.914429	41.039307	2.857197	134.722595	36.978699	40.846954	133.111801	39.009003	21.8520755	133.917198	-80.134667	4.2369105	131.91166
-47.261944	19.511971	130.827148	-20.643957	13.08814	132.78064	40.958195	2.822349	134.772552	36.939949	40.81842	133.171967	38.949072	21.8203845	133.9722595	-80.236986	4.3558955	131.5890205
-46.892239	19.860424	130.517853	-20.715574	13.151793	132.572357	40.855453	2.802184	134.739853	36.912231	40.789738	133.215088	38.883842	21.795961	133.9774705	-80.31499	4.507625	131.1672435
-46.509075	20.274002	130.126816	-20.76486	13.188502	132.227783	40.784882	2.791256	134.654785	36.87904	40.788349	133.176727	38.831961	21.7898025	133.915756	-80.361681	4.5872015	130.53981
-46.155766	20.674772	129.557007	-20.820141	13.238408	131.76236	40.706459	2.822296	134.475677	36.838444	40.823341	133.088165	38.7724515	21.8228185	133.781921	-80.4127335	4.6539975	129.742799
-45.85384	21.053951	128.959015	-20.891411	13.300417	131.216965	40.605091	2.864748	134.145645	36.739929	40.843494	132.930908	38.67251	21.854121	133.5382765	-80.455332	4.746713	128.8956535
-45.639725	21.413603	128.384918	-20.979708	13.369198	130.660828	40.454384	2.955003	133.747498	36.639999	40.89679	132.621918	38.5471915	21.9258965	133.184708	-80.5066075	4.8124995	128.136948
-45.394669	21.870609	127.650627	-21.100107	13.473283	129.855865	40.228523	3.107697	132.812347	36.486404	40.927914	132.063492	38.3574635	22.0178055	132.4379195	-80.5576775	4.9287605	127.2738105
-45.2696	22.156225	127.228783	-21.206018	13.539605	129.319794	40.100227	3.120377	132.093384	36.387367	40.916355	131.514771	38.243797	22.018366	131.8040775	-80.655833	5.060844	126.8355105
-45.053379	22.390152	126.783463	-21.259607	13.555285	128.68721	39.893829	3.157247	131.18837	36.319542	40.858799	130.90416	38.1066855	22.008023	131.046265	-80.6258995	5.102547	126.328155
-44.84383	22.633617	126.246605	-21.280371	13.551569	127.979279	39.706142	3.114851	130.35144	36.262825	40.76886	130.24205	37.9844835	21.9418555	130.296745	-80.5452255	5.1612825	125.661813
-44.720348	22.924023	125.641617	-21.254232	13.577941	127.272324	39.613911	3.108869	129.503387	36.258232	40.724796	129.667252	37.9360715	21.9168325	129.5853195	-80.4445355	5.2390495	124.9593285
-44.556042	23.192102	125.017456	-21.200607	13.608761	126.568245	39.566471	3.107205	128.713577	35.920898	40.806072	129.30722	37.7436845	21.9566385	129.0103985	-80.1448985	5.2608835	124.1260915
-44.495159	23.554329	124.518288	-21.175381	13.69013	125.963226	39.538326	3.127204	128.162247	35.941181	40.835197	128.837936	37.7397535	21.9812005	128.5000915	-80.0905155	5.3990595	123.4263605
-44.335285	23.981449	123.717056	-21.185919	13.87579	125.222778	39.50145	3.269712	127.403046	35.96907	40.941807	128.342041	37.73526	22.1057595	127.8725435	-80.107098	5.6458205	122.5730125
-44.428425	24.299892	123.2136	-21.417639	14.128995	124.762985	39.49305	3.304507	127.045654	35.960041	41.016453	127.939224	37.7265455	22.16048	127.492439	-80.5618235	6.09751	122.033531
-44.4436	24.486525	122.634033	-21.469225	14.242345	124.233261	39.448784	3.364642	126.608063	35.901814	41.112095	127.445541	37.675299	22.2383685	127.026802	-80.613749	6.2463215	121.43972
-44.557835	24.632071	122.007881	-21.549583	14.339469	123.674644	39.018883	3.618451	126.237961	35.808544	41.180489	126.80497	37.4137135	22.39947	126.5214655	-80.5128795	6.279468	120.8278225
-44.728813	24.736298	121.302505	-21.668079	14.390488	122.99614	38.890259	3.636561	125.56945	35.681599	41.281464	125.918617	37.285929	22.4590125	125.7440335	-80.622087	6.3219635	120.2482465
-44.883492	24.787315	120.573975	-21.820387	14.402575	122.233604	38.707344	3.60457	124.626114	35.450737	41.312523	124.911453	37.0790405	22.4585465	124.7687835	-80.7198145	6.3466035	119.6984245
-45.016026	24.785503	119.831146	-21.977016	14.377616	121.410713	38.486038	3.540636	123.539627	35.200977	41.371593	123.625717	36.8435075	22.4561145	123.582672	-80.7975395	6.2991175	119.238754
-45.170055	24.683939	118.730309	-22.178043	14.326026	120.127174	38.035938	3.450099	121.768867	34.860092	41.386269	121.580086	36.448015	22.418184	121.6744765	-80.804101	6.233868	118.5798715
-45.263802	24.632662	118.047295	-22.243776	14.280764	119.343277	37.780025	3.403542	120.766739	34.615364	41.309799	120.362175	36.1976945	22.3566705	120.564457	-80.6852465	6.2048575	118.122097
-45.323563	24.590187	117.4515	-22.266998	14.23161	118.720757	37.563728	3.433024	119.983292	34.460369	41.273834	119.416298	36.0120485	22.353429	119.699795	-80.5460445	6.109791	117.741719
-45.311863	24.526033	116.943741	-22.279615	14.216977	118.261269	37.463554	3.380308	119.601265	34.372196	41.259384	118.730392	35.917875	22.319846	119.1658285	-80.477105	6.114108	117.3567095
-45.301689	24.509274	116.547714	-22.252729	14.232683	117.970345	37.430485	3.344186	119.444023	34.319439	41.262722	118.390831	35.874962	22.303454	118.917427	-80.38042	6.161912	117.023263
-45.26989	24.531738	116.215096	-22.229013	14.237402	117.778542	37.453465	3.311365	119.488335	34.300838	41.26395	118.181625	35.8771515	22.2876575	118.83498	-80.3351775	6.1871465	116.722104
-45.212078	24.594025	115.835907	-22.211988	14.227894	117.565308	37.458225	3.27705	119.601463	34.300285	41.230694	118.111969	35.879255	22.253872	118.856716	-80.303231	6.201916	116.2739
-45.098156	24.712818	115.292648	-22.211357	14.197822	117.213013	37.377846	3.207311	119.674744	34.308819	41.148369	118.005005	35.8433325	22.17784	118.8398745	-80.2660465	6.217804	115.5861515
-45.060329	24.866625	115.027199	-22.221237	14.183186	117.019798	37.302715	3.154456	119.685196	34.284939	41.106243	117.845024	35.793827	22.1303495	118.76511	-80.236301	6.2360225	115.274486
-45.014496	25.039682	114.912018	-22.245203	14.179897	116.918793	37.248299	3.141585	119.588455	34.240269	41.093044	117.629662	35.744284	22.1173145	118.6090585	-80.23469	6.2424795	115.2285275
-44.962967	25.21981	114.910629	-22.256046	14.160007	116.877449	37.196056	3.175198	119.444725	34.167595	41.100033	117.412819	35.6818255	22.1376155	118.428772	-80.1939175	6.1823985	115.326126
-44.862465	25.415485	114.919876	-22.23436	14.147499	116.865791	37.225197	3.247117	119.475044	34.121002	41.161015	117.18689	35.6730995	22.204066	118.330967	-80.1418195	6.090932	115.400615
-44.704254	25.603697	114.906082	-22.190529	14.13479	116.911903	37.345238	3.364239	119.5056	34.105762	41.258869	117.103363	35.7255	22.311554	118.3044815	-80.106558	5.958026	115.5193245
-44.515755	25.77902	114.862526	-22.142878	14.090979	116.94558	37.45509	3.467137	119.560608	34.079609	41.341675	117.019829	35.7673495	22.404406	118.2902185	-80.0531055	5.777552	115.6009415
-44.166412	26.027657	114.743851	-22.063887	13.981379	116.929604	37.548752	3.517872	119.624802	34.045227	41.383121	116.748795	35.7969895	22.4504965	118.1867985	-79.9247635	5.5122615	115.6724095
-43.92897	26.246178	114.687988	-22.051346	13.879336	116.913818	37.565197	3.483494	119.559685	34.005802	41.339703	116.627838	35.7854995	22.4115985	118.0937615	-79.8881915	5.3470735	115.7338745
-43.712231	26.540724	114.654541	-22.060175	13.776424	116.898277	37.52113	3.437869	119.498428	33.981838	41.298885	116.503128	35.751484	22.368377	118.000778	-79.871834	5.184471	115.795776
-43.504349	26.963749	114.688751	-22.104013	13.733321	116.918793	37.453182	3.407608	119.382286	33.952854	41.261559	116.455528	35.703018	22.3345835	117.918907	-79.911044	5.1320585	115.918679
-43.280117	27.424124	114.766762	-22.163694	13.74419	116.954163	37.409645	3.380335	119.271446	33.917213	41.246151	116.445221	35.663429	22.313243	117.8583335	-79.990817	5.175137	116.0499925
-43.104012	28.008425	114.896759	-22.220886	13.827046	116.980003	37.348251	3.403852	119.130196	33.893082	41.281853	116.522133	35.6206665	22.3428525	117.8261645	-80.0624385	5.3112395	116.1338415
-42.854698	28.622623	115.053429	-22.283735	13.943338	117.001114	37.240551	3.462179	118.962822	33.874409	41.338295	116.603279	35.55748	22.400237	117.7830505	-80.12495	5.486439	116.2191775
-42.367432	29.590014	115.280388	-22.351011	14.168583	117.015755	37.120461	3.551971	118.674316	33.857059	41.462795	116.656242	35.48876	22.507383	117.665279	-80.190782	5.829783	116.366231
-41.98748	30.2008	115.474937	-22.38586	14.343328	117.043816	37.01889	3.64143	118.41861	33.853222	41.564423	116.687981	35.436056	22.6029265	117.5532955	-80.207776	6.0837295	116.5343365
-41.57766	30.84589	115.725075	-22.402359	14.519193	117.09108	36.946724	3.707009	118.12632	33.866692	41.692192	116.63662	35.406708	22.6996005	117.38147	-80.211426	6.3387855	116.80069
-41.172073	31.521725	115.964211	-22.438059	14.675591	117.116394	36.915993	3.78439	117.670151	33.842968	41.827797	116.520798	35.3794805	22.8060935	117.0954745	-80.2555985	6.5450885	117.1373135
-40.788891	32.206131	116.184357	-22.477808	14.826563	117.057587	36.834534	3.879781	117.061531	33.767639	41.956257	116.276527	35.3010865	22.918019	116.669029	-80.2567025	6.735107	117.446145
-40.342831	32.895462	116.375854	-22.527807	14.95239	116.903671	36.675816	3.992828	116.355667	33.687775	42.082237	115.895775	35.1817955	23.0375325	116.125721	-80.2374095	6.8672475	117.681621
-39.797325	33.528683	116.499855	-22.573322	15.095014	116.686226	36.509533	4.105719	115.521416	33.59597	42.197334	115.580956	35.0527515	23.1515265	115.551186	-80.1993955	7.0385015	117.821266
-38.895561	34.412277	116.593346	-22.632895	15.334293	116.35479	36.248402	4.269414	114.527596	33.495712	42.334293	115.13916	34.872057	23.3018535	114.833378	-80.137847	7.3667325	117.876202
-38.238552	34.972301	116.648712	-22.642303	15.494041	116.158546	36.107887	4.375896	113.993881	33.464931	42.416252	115.001633	34.786409	23.396074	114.497757	-80.071015	7.592008	117.819335
-37.543507	35.494591	116.648148	-22.650846	15.663836	116.003372	36.017723	4.458394	113.660797	33.46611	42.486774	114.908409	34.7419165	23.472584	114.284603	-80.0436085	7.855088	117.722141
-36.740795	35.985836	116.639458	-22.641321	15.823243	115.903404	35.980217	4.541246	113.549408	33.509895	42.558689	114.885834	34.745056	23.5499675	114.217621	-80.027698	8.0965185	117.589187
-35.88356	36.422409	116.603073	-22.63315	15.959311	115.879356	36.011497	4.608416	113.515869	33.58411	42.621979	114.963058	34.7978035	23.6151975	114.2394635	-80.0641035	8.3034245	117.5192485
-34.991993	36.745758	116.55426	-22.58951	16.066851	115.909813	36.037003	4.615035	113.614906	33.64444	42.63541	114.986374	34.8407215	23.6252225	114.30064	-80.0197415	8.5084795	117.518986
-34.023155	36.993011	116.572357	-22.539612	16.106098	115.984055	36.066177	4.564426	113.832497	33.741032	42.594959	115.020966	34.9036045	23.5796925	114.4267315	-79.9828285	8.6325035	117.5413785
-32.51342	37.2383	116.520103	-22.444902	16.106592	116.199448	36.281662	4.398216	114.407684	33.965473	42.478207	115.258942	35.1235675	23.4382115	114.833313	-80.0133715	8.7749725	117.565583
-31.397074	37.329391	116.481575	-22.356501	16.061684	116.370346	36.457401	4.28149	114.865669	34.117699	42.395039	115.447632	35.28755	23.3382645	115.1566505	-80.000552	8.7851035	117.5840415
-30.310795	37.346596	116.404961	-22.282797	16.007727	116.503464	36.629562	4.158576	115.242813	34.264492	42.304222	115.588036	35.447027	23.231399	115.4154245	-80.012621	8.784055	117.5915035
-29.208744	37.323322	116.28981	-22.19677	15.923103	116.534103	36.769192	4.045189	115.522301	34.384411	42.203339	115.714241	35.5768015	23.124264	115.618271	-79.9703415	8.721942	117.449935
-28.060732	37.256607	116.182541	-22.097816	15.820985	116.552124	36.896061	3.916431	115.757347	34.534817	42.094662	115.861389	35.715439	23.0055465	115.809368	-79.911071	8.6364235	117.29488
-26.811117	37.16785	116.163635	-22.008507	15.698357	116.580688	37.057884	3.763818	115.976105	34.689983	41.976204	116.042664	35.8739335	22.870011	116.0093845	-79.8909475	8.526703	117.1519915
-25.631517	37.021606	116.20668	-21.910637	15.579884	116.601524	37.209274	3.635335	116.150452	34.835339	41.862289	116.256104	36.0223065	22.748812	116.203278	-79.8435805	8.410956	116.99977
-23.817284	36.759308	116.411545	-21.762424	15.429526	116.666054	37.390762	3.522907	116.275177	35.082153	41.740795	116.659164	36.2364575	22.631851	116.4671705	-79.7613055	8.227201	116.8649375
-22.533819	36.51474	116.584167	-21.667784	15.357578	116.698669	37.517597	3.468087	116.339729	35.223091	41.708328	116.896286	36.370344	22.5882075	116.6180075	-79.705912	8.1269485	116.7793305
-21.315544	36.256535	116.767349	-21.593983	15.32316	116.704979	37.612679	3.466985	116.289818	35.323341	41.701057	117.095268	36.46801	22.584021	116.692543	-79.655976	8.062299	116.717415
-20.100544	35.946426	116.84568	-21.527618	15.332336	116.648674	37.657528	3.487357	116.195526	35.407104	41.711823	117.208115	36.532316	22.59959	116.7018205	-79.587552	8.065082	116.5955275
-18.9953	35.66806	116.937614	-21.451899	15.388041	116.578636	37.719055	3.562458	116.148338	35.473763	41.762615	117.2752	36.596409	22.6625365	116.711769	-79.500207	8.1135455	116.445503
-17.64259	35.20108	116.888954	-21.375183	15.471506	116.549683	37.836094	3.64688	116.194176	35.535267	41.850361	117.352234	36.6856805	22.7486205	116.773205	-79.4360465	8.1943915	116.326161
-16.384865	34.731991	116.83252	-21.290524	15.590513	116.537247	37.982841	3.762706	116.394424	35.60355	41.953407	117.358528	36.7931955	22.8580565	116.876476	-79.3742435	8.3229695	116.198018
-14.444926	33.967445	116.679672	-21.164642	15.764548	116.583145	38.218014	3.926638	116.750656	35.677258	42.099415	117.207893	36.947636	23.0130265	116.9792745	-79.27692	8.5160695	116.1870155
-13.260886	33.397484	116.540588	-21.083563	15.838915	116.593315	38.38023	4.032623	116.941643	35.727837	42.195881	117.034424	37.0540335	23.114252	116.9880335	-79.2211595	8.563578	116.1985965
-12.026118	32.720341	116.338745	-20.995686	15.848446	116.574493	38.511406	4.085095	117.114937	35.771797	42.251015	116.769493	37.1416015	23.168055	116.942215	-79.1329735	8.528837	116.206771
-10.770616	32.032623	116.12085	-20.902466	15.803721	116.506195	38.633381	4.07569	117.231728	35.832386	42.243233	116.481651	37.2328835	23.1594615	116.8566895	-79.0378155	8.4479805	116.1557005
-9.567787	31.279785	115.916336	-20.793962	15.706903	116.446159	38.761364	4.032216	117.252174	35.905125	42.19854	116.221474	37.3332445	23.115378	116.736824	-78.9211685	8.298428	116.155494
-8.332816	30.470472	115.743973	-20.670021	15.575269	116.358841	38.885841	3.911788	117.278778	35.987316	42.122242	115.886726	37.4365785	23.017015	116.582752	-78.7766205	8.133523	116.13493
-7.11129	29.671577	115.579483	-20.551313	15.429041	116.265594	39.006329	3.804159	117.22084	36.069935	42.007751	115.611649	37.538132	22.905955	116.4162445	-78.640758	7.952127	116.1149435
-5.324722	28.472311	115.336845	-20.378826	15.259923	116.064156	39.17767	3.642942	117.08741	36.24791	41.83588	115.313675	37.71279	22.739411	116.2005425	-78.470442	7.780435	115.9277695
-4.152396	27.643894	115.211403	-20.279137	15.205667	115.902267	39.299675	3.538444	116.993729	36.409428	41.734753	115.193405	37.8545515	22.6365985	116.093567	-78.4128255	7.7747355	115.710967
-2.975042	26.845793	115.128235	-20.170357	15.19898	115.757225	39.405647	3.45773	116.941452	36.624416	41.683781	115.282738	38.0150315	22.5707555	116.112095	-78.3557455	7.8272045	115.402355
-1.844469	26.037273	115.20401	-20.059641	15.253441	115.68457	39.554634	3.372957	117.071663	36.925781	41.665112	115.573273	38.2402075	22.5190345	116.322468	-78.3594895	7.9878475	115.046672
-0.678031	25.226784	115.438736	-19.913986	15.37287	115.696648	39.759502	3.329122	117.385391	37.25687	41.648735	116.10434	38.508186	22.4889285	116.7448655	-78.336158	8.2568115	114.6484305
0.436343	24.398037	115.798164	-19.742331	15.544133	115.785805	39.999405	3.351688	117.85923	37.618683	41.67524	116.997551	38.809044	22.513464	117.4283905	-78.293706	8.574802	114.1432195
1.511727	23.577244	116.342842	-19.52776	15.759376	115.98288	40.325306	3.397194	118.56543	38.005749	41.74926	118.015709	39.1655275	22.573227	118.2905695	-78.2210475	8.945525	113.6751905
3.077425	22.27298	117.352402	-19.145649	16.097658	116.381859	40.892654	3.445905	119.903862	38.603447	41.888725	119.766594	39.7480505	22.667315	119.835228	-78.0393485	9.528001	112.92849
4.041131	21.368404	117.936417	-18.877352	16.339676	116.624687	41.254704	3.501529	120.762077	39.001251	42.001953	120.936272	40.1279775	22.751741	120.8491745	-77.8826815	9.927611	112.4001995
4.980553	20.370937	118.476845	-18.585337	16.571951	116.83091	41.610397	3.583794	121.595802	39.348297	42.115879	121.937607	40.479347	22.8498365	121.7667045	-77.650021	10.2940655	111.8951155
5.849425	19.398577	118.850578	-18.28367	16.780352	116.986633	41.932545	3.684546	122.246231	39.669876	42.214497	122.770569	40.8012105	22.9495215	122.5084	-77.3685505	10.6111825	111.464866
6.598329	18.349392	119.095245	-17.979397	16.984037	117.118469	42.220238	3.807783	122.659409	39.926498	42.301544	123.458504	41.073368	23.0546635	123.0589565	-77.032162	10.9134105	111.1779815
7.313903	17.204473	119.280151	-17.778019	17.16745	117.295456	42.504684	3.92429	123.010017	40.178833	42.400482	123.781136	41.3417585	23.162386	123.3955765	-76.8977965	11.172514	111.1953355
7.944534	16.048151	119.323708	-17.531868	17.316332	117.410347	42.744583	4.05432	123.234238	40.388321	42.500763	123.986938	41.566452	23.2775415	123.610588	-76.630188	11.3551225	111.210106
8.652062	14.196886	119.37468	-17.224575	17.463619	117.537781	43.139191	4.194648	123.532272	40.624744	42.630177	124.040344	41.8819675	23.4124125	123.786308	-76.3311175	11.5148255	111.289254
9.009062	12.852226	119.438026	-17.06764	17.479132	117.631126	43.318924	4.246458	123.749115	40.738148	42.696659	123.930038	42.028536	23.4715585	123.8395765	-76.163816	11.4867055	111.4226755
9.262042	11.490893	119.488441	-16.969271	17.463694	117.714783	43.437775	4.253122	123.946808	40.823917	42.693756	123.862137	42.130846	23.473439	123.9044725	-76.069388	11.453949	111.5250935
9.375964	10.068882	119.598404	-16.833704	17.390245	117.818596	43.527905	4.20261	124.194809	40.87146	42.634762	123.740295	42.1996825	23.418686	123.967552	-75.8670905	11.361804	111.66964
9.417636	8.585334	119.7994	-16.795586	17.321569	118.007454	43.547974	4.147541	124.423935	40.926628	42.564728	123.63652	42.237301	23.3561345	124.0302275	-75.828473	11.2870035	111.9846805
9.355011	7.1218	120.068359	-16.749966	17.23455	118.241966	43.581306	4.070919	124.675499	40.960373	42.485012	123.528671	42.2708395	23.2779655	124.102085	-75.7707715	11.1911345	112.381847
9.173132	5.699667	120.379677	-16.728455	17.196283	118.533981	43.644028	4.008679	124.952461	40.996876	42.437794	123.363892	42.320452	23.2232365	124.1581765	-75.777362	11.1693295	112.9097855
8.76685	3.509505	120.969299	-16.657713	17.130817	119.020859	43.682156	4.008929	125.253761	41.07518	42.386852	123.224747	42.378668	23.1978905	124.239254	-75.694094	11.0637435	113.802464
8.424745	2.148567	121.358467	-16.619289	17.101978	119.387749	43.758186	3.984814	125.453651	41.113102	42.334728	123.102821	42.435644	23.159771	124.278236	-75.674222	11.044185	114.497262
7.977318	0.794882	121.784355	-16.553005	17.063774	119.786667	43.8372	3.9534	125.670074	41.190914	42.272617	123.107208	42.514057	23.1130085	124.388641	-75.620067	11.0145395	115.184693
7.493531	-0.535376	122.261681	-16.454268	16.985985	120.22065	43.923252	3.896432	125.95314	41.309227	42.186546	123.242905	42.6162395	23.041489	124.5980225	-75.5247755	10.930481	115.8432775
6.932327	-1.777271	122.764442	-16.355831	16.91572	120.652603	44.053112	3.796117	126.34758	41.435341	42.093899	123.418388	42.7442265	22.945008	124.882984	-75.4558885	10.886432	116.422222
6.286404	-2.926367	123.245346	-16.464228	16.96785	121.107353	44.135918	3.738873	126.743713	41.553246	42.027252	123.618103	42.844582	22.8830625	125.180908	-75.773038	11.0526375	117.033798
5.602071	-4.060866	123.655258	-16.404665	16.946272	121.417931	44.532055	3.505306	126.956543	41.637756	41.96962	123.767784	43.0849055	22.737463	125.3621635	-75.8942355	11.155081	117.4736985
4.47388	-5.614336	124.158607	-16.216103	16.776375	121.725571	44.600502	3.436341	127.51075	41.77552	41.84037	123.988342	43.188011	22.6383555	125.749546	-75.620217	10.9143945	117.701596
3.624642	-6.519961	124.54908	-16.12394	16.651178	121.975456	44.643486	3.337097	127.919899	41.857571	41.718369	124.185143	43.2505285	22.527733	126.052521	-75.4984085	10.774623	117.898391
2.753746	-7.393579	124.931229	-16.059914	16.486166	122.28286	44.684616	3.203398	128.357498	41.926064	41.57954	124.38681	43.30534	22.391469	126.372154	-75.425168	10.580863	118.193566
2.012148	-8.337853	125.254059	-16.033604	16.309462	122.591125	44.716675	3.06639	128.777969	41.976833	41.433464	124.584808	43.346754	22.249927	126.6813885	-75.413962	10.368997	118.5008615
0.76072	-8.85141	125.725685	-16.043667	16.117252	122.899017	44.757191	2.955557	129.123993	41.982765	41.300388	124.705338	43.369978	22.1279725	126.9146655	-75.457312	10.1065315	118.8833685
-0.113519	-9.554083	125.987396	-15.813761	15.778669	123.025528	44.752892	2.858669	129.309952	41.966743	41.18383	124.724594	43.3598175	22.0212495	127.017273	-74.9873395	9.5360885	119.033783
-1.251022	-9.98439	126.244095	-15.833118	15.580541	123.26429	44.745087	2.778678	129.373489	41.918343	41.075111	124.629807	43.331715	21.9268945	127.001648	-74.997951	9.2341875	119.526932
-2.976102	-10.517148	126.410118	-15.87296	15.317128	123.583092	44.75671	2.729538	129.185883	41.82428	40.953896	124.389778	43.290495	21.841717	126.7878305	-75.036415	8.792539	120.3783535
-4.227704	-10.721785	126.427589	-15.858245	15.152717	123.765518	44.749187	2.697127	128.989014	41.772083	40.878689	124.266861	43.260635	21.787908	126.6279375	-74.977125	8.517526	120.9030985
-5.416103	-10.744441	126.339172	-15.83902	14.999654	123.93206	44.772369	2.668084	128.850082	41.752186	40.840527	124.226402	43.2622775	21.7543055	126.538242	-74.9403175	8.2450025	121.325878
-6.670789	-10.840402	126.236984	-15.82818	14.885552	124.116852	44.829372	2.660661	128.736145	41.708469	40.853027	124.311066	43.2689205	21.756844	126.5236055	-74.9252805	8.01426	121.7100985
-7.956532	-10.696836	126.08857	-15.802442	14.791675	124.28714	44.866772	2.70199	128.637833	41.679897	40.902306	124.458443	43.2733345	21.802148	126.548138	-74.8782185	7.781202	122.026142
-9.24017	-10.472964	125.935745	-15.837899	14.747686	124.49794	44.887337	2.770079	128.53688	41.638393	41.000053	124.62529	43.262865	21.885066	126.581085	-74.938663	7.610306	122.414795
-10.525484	-10.212781	125.726868	-15.836775	14.702235	124.616089	44.894817	2.853468	128.401367	41.600609	41.10223	124.805008	43.247713	21.977849	126.6031875	-74.921263	7.426621	122.6289905
-12.50059	-9.566374	125.438332	-15.866401	14.681675	124.813698	44.882835	2.981997	128.261597	41.497349	41.260887	125.107063	43.190092	22.121442	126.68433	-74.922894	7.241908	122.943066
-14.059591	-8.849525	125.453758	-15.899907	14.680043	124.989449	44.869987	3.104806	128.198654	41.407169	41.396793	125.345848	43.138578	22.2507995	126.772251	-74.938392	7.1092865	123.206647
-15.156022	-8.528736	125.341286	-15.954922	14.692277	125.237404	44.853279	3.235114	128.186966	41.291897	41.533482	125.600708	43.072588	22.384298	126.893837	-74.982432	7.000256	123.580971
-16.506268	-7.919114	125.457344	-16.030603	14.722601	125.546524	44.824177	3.35859	128.22879	41.170795	41.67654	125.845062	42.997486	22.517565	127.036926	-75.058692	6.927637	124.056122
-17.875429	-7.206746	125.772034	-15.879354	14.592987	125.811676	44.790379	3.492207	128.309219	41.027256	41.811794	126.056465	42.9088175	22.6520005	127.182842	-74.6675255	6.5339735	124.44051
-19.248508	-6.481294	126.079582	-16.004974	14.627479	126.239792	44.740776	3.60627	128.403641	40.87743	41.927513	126.264618	42.809103	22.7668915	127.3341295	-74.819051	6.4880665	125.1454545
-20.551529	-5.725063	126.352867	-16.113035	14.643558	126.621368	44.665466	3.706329	128.554077	40.72374	42.023079	126.440582	42.694603	22.864704	127.4973295	-74.920673	6.422412	125.7454065
-22.536205	-4.437667	126.763237	-16.275993	14.652202	127.052345	44.543259	3.84636	128.71167	40.499081	42.15023	126.64875	42.52117	22.998295	127.68021	-75.073156	6.306109	126.42448
-23.889698	-3.520086	126.964584	-16.446796	14.693676	127.288177	44.422932	3.916939	128.794556	40.334095	42.214577	126.715973	42.3785135	23.065758	127.7552645	-75.2721055	6.321594	126.8210895
-25.159063	-2.610101	127.003845	-16.545872	14.692688	127.343384	44.280125	3.993992	128.848404	40.171127	42.284485	126.736748	42.225626	23.1392385	127.792576	-75.31737	6.2461375	126.894192
-26.475536	-1.59565	127.052399	-16.719936	14.756907	127.401443	44.143814	4.087287	128.895233	40.016956	42.361809	126.724968	42.080385	23.224548	127.8101005	-75.520257	6.289266	126.9927855
-27.745312	-0.568414	126.973747	-16.874622	14.816533	127.377747	44.000534	4.192903	128.945557	39.844051	42.469482	126.702408	41.9222925	23.3311925	127.8239825	-75.6715365	6.3018735	126.9315115
-28.952488	0.474948	126.85144	-17.010574	14.881924	127.278473	43.836018	4.315803	128.968887	39.657829	42.585339	126.639984	41.7469235	23.450571	127.8044355	-75.7680715	6.313277	126.7525105
-30.226963	1.633886	126.832924	-17.211838	14.978905	127.284538	43.65675	4.45217	128.972824	39.477734	42.71151	126.542007	41.567242	23.58184	127.7574155	-75.990918	6.37597	126.8116605
-31.997627	3.37899	126.616417	-17.421797	15.114884	127.194717	43.432201	4.661434	129.020432	39.231167	42.910645	126.41584	41.331684	23.7860395	127.718136	-76.175278	6.4437285	126.671298
-33.159912	4.637313	126.430824	-17.539082	15.19707	127.097717	43.33395	4.806504	129.060883	39.105892	43.052803	126.370789	41.219921	23.9296535	127.715836	-76.298085	6.4644865	126.479598
-34.340649	5.947038	126.233124	-17.615114	15.263978	126.927567	43.26664	4.961035	129.075958	38.993141	43.199165	126.327492	41.1298905	24.0801	127.701725	-76.3601185	6.447856	126.153409
-35.433208	7.289609	125.981308	-17.726513	15.355277	126.827415	43.175312	5.109395	129.037399	38.878235	43.345798	126.275925	41.0267735	24.2275965	127.656662	-76.4797995	6.4829575	125.998168
-36.544983	8.694591	125.762833	-17.831425	15.436138	126.703873	43.054974	5.246871	128.930008	38.74926	43.471058	126.224503	40.902117	24.3589645	127.5772555	-76.564967	6.5133115	125.8304905
-37.556034	10.148281	125.620583	-17.938747	15.504703	126.635597	42.924164	5.333549	128.742386	38.63739	43.553886	126.181244	40.780777	24.4437175	127.461815	-76.658271	6.5656885	125.809379
-38.681774	11.660219	125.583908	-18.01796	15.544723	126.644691	42.805126	5.410657	128.489105	38.544125	43.613644	126.191315	40.6746255	24.5121505	127.34021	-76.7105455	6.5772955	125.949172
-40.151703	13.976066	125.703156	-18.105604	15.512794	126.745331	42.627571	5.511621	127.795349	38.396767	43.66256	126.205154	40.512169	24.5870905	127.0002515	-76.723377	6.4384975	126.4904105
-41.172932	15.597248	126.039803	-18.215925	15.483172	126.858139	42.420185	5.567961	127.015961	38.271683	43.644493	126.083611	40.345934	24.606227	126.549786	-76.777784	6.360117	127.166492
-42.044102	17.201488	126.460526	-18.324572	15.425674	126.871803	41.813271	5.841655	126.082802	38.116627	43.640614	125.813805	39.964949	24.7411345	125.9483035	-76.614093	6.1102135	127.7953025
-43.002926	18.84141	126.969826	-18.466831	15.439053	126.81427	41.516571	5.96029	124.718796	37.882679	43.690796	125.369904	39.699625	24.825543	125.04435	-76.633287	6.052563	128.58419
-43.747883	20.438883	127.53904	-18.610283	15.524737	126.639221	41.078522	6.226637	123.304878	37.597759	43.829784	124.845421	39.3381405	25.0282105	124.0751495	-76.5587065	6.0212635	129.2032925
-44.473171	22.066248	128.072281	-18.745016	15.675868	126.394295	40.656685	6.582021	121.818756	37.329132	44.051586	124.399673	38.9929085	25.3168035	123.1092145	-76.4829405	6.0349325	129.6793755
-45.118015	23.627272	128.583557	-18.87006	15.910769	126.225067	40.300884	6.965274	120.718704	37.107922	44.305336	124.120667	38.704403	25.635305	122.4196855	-76.444523	6.186233	130.0304485
-45.696743	25.963026	129.281586	-18.979927	16.33013	126.00721	40.048374	7.553362	119.631668	36.96579	44.751583	124.148331	38.507082	26.1524725	121.8899995	-76.466936	6.5077875	130.1244205
-46.108936	27.333862	129.611801	-19.011276	16.612179	125.928513	40.023849	7.920033	119.326019	36.922993	45.068504	124.261513	38.473421	26.4942685	121.793766	-76.495973	6.73008950000001	130.06326
-46.349018	28.583918	129.83284	-19.047588	16.894756	125.865829	40.030212	8.24528	119.230904	36.882416	45.373108	124.37468	38.456314	26.809194	121.802792	-76.55149	6.980318	129.928866
-46.314899	29.890162	129.971909	-19.066099	17.121197	125.878799	40.046738	8.468565	119.306587	36.866863	45.584618	124.499451	38.4568005	27.0265915	121.903019	-76.5889985	7.2158025	129.854579
-46.341297	30.941244	130.048019	-19.070877	17.273178	125.975243	40.131802	8.474352	119.609833	36.914097	45.685329	124.629509	38.5229495	27.0798405	122.119671	-76.6647035	7.4665155	129.830815
-46.177731	31.890017	130.120819	-19.069368	17.317961	126.158775	40.25174	8.370169	120.05246	36.970398	45.671032	124.734787	38.611069	27.0206005	122.3936235	-76.749805	7.6153215	129.9239265
-45.891006	32.68327	130.157272	-19.056082	17.302858	126.384209	40.375854	8.237783	120.564667	37.022903	45.622734	124.814346	38.6993785	26.9302585	122.6895065	-76.8115425	7.6754575	130.0789115
-45.315796	33.642906	130.083603	-18.996841	17.190746	126.750717	40.640457	8.033011	121.452713	37.053036	45.534	124.879837	38.8467465	26.7835055	123.166275	-76.8404285	7.5979865	130.335159
-44.825214	34.147034	129.954269	-18.978809	17.083012	126.998627	40.852009	7.882349	122.095955	37.075027	45.463161	124.934479	38.963518	26.672755	123.515217	-76.921136	7.493269	130.482037
-44.211693	34.529076	129.71347	-18.941204	16.952623	127.236244	41.044613	7.720149	122.735802	37.115524	45.356838	125.004852	39.0800685	26.5384935	123.870327	-76.9624765	7.3667525	130.602161
-43.481087	34.818405	129.485779	-18.936071	16.810965	127.436974	41.198246	7.555202	123.305916	37.141315	45.240391	125.048378	39.1697805	26.3977965	124.177147	-77.0419225	7.2241335	130.696801
-42.697269	35.066601	129.25238	-18.943716	16.67156	127.568817	41.281532	7.360458	123.726097	37.140343	45.092239	125.022713	39.2109375	26.2263485	124.374405	-77.0983695	7.1167715	130.763229
-41.862019	35.221764	128.992798	-18.963663	16.538969	127.618004	41.292305	7.184423	123.955513	37.13018	44.938591	124.951813	39.2112425	26.061507	124.453663	-77.1385685	7.016431	130.782345
-40.969376	35.339962	128.703461	-18.960207	16.425211	127.557816	41.282249	7.006996	124.1371	37.119747	44.77879	124.82048	39.200998	25.892893	124.47879	-77.121412	6.957529	130.636842
-39.528793	35.49033	128.205322	-18.960262	16.293016	127.370369	41.322174	6.761921	124.279167	37.151157	44.570877	124.713982	39.2366655	25.666399	124.4965745	-77.1571895	6.919633	130.2441635
-38.456219	35.523369	127.81414	-18.970615	16.232958	127.198837	41.34206	6.630486	124.343658	37.176697	44.432232	124.657669	39.2593785	25.531359	124.5006635	-77.2006085	6.934557	129.8970105
-37.416954	35.530487	127.499664	-19.002323	16.169394	127.003967	41.312996	6.486191	124.360252	37.186684	44.302551	124.58844	39.24984	25.394371	124.474346	-77.254486	6.944417	129.533588
-36.294899	35.480701	127.125824	-19.052673	16.108891	126.781715	41.254539	6.321537	124.329399	37.201328	44.154652	124.502945	39.2279335	25.2380945	124.416172	-77.3332795	6.9796875	129.147258
-35.101257	35.393166	126.669418	-19.061712	16.012093	126.480019	41.199898	6.136556	124.339226	37.226875	43.974438	124.454308	39.2133865	25.055497	124.396767	-77.3368105	6.968689	128.563271
-33.877583	35.294853	126.260948	-19.120895	15.952136	126.257133	41.188259	5.933794	124.412552	37.277489	43.788193	124.476158	39.232874	24.8609935	124.444355	-77.474664	7.0432785	128.069911
-32.682106	35.122986	125.911224	-19.110048	15.853846	125.933289	41.195251	5.745528	124.519524	37.353466	43.608624	124.54908	39.2743585	24.677076	124.534302	-77.4944545	7.030616	127.332276
-30.932102	34.911884	125.356277	-19.136789	15.756826	125.595245	41.170647	5.494856	124.784088	37.448486	43.371262	124.674751	39.3095665	24.433059	124.7294195	-77.5831445	7.080593	126.4610705
-29.638037	34.702801	125.036278	-19.362841	15.829152	125.447357	41.185753	5.334915	124.968925	37.496845	43.231018	124.766502	39.341299	24.2829665	124.8677135	-78.066981	7.3753375	126.0270005
-28.388456	34.44418	124.711479	-19.385763	15.779844	125.28492	41.222187	5.171447	125.224258	37.553143	43.104073	124.832382	39.387665	24.13776	125.02832	-78.159191	7.421928	125.54152
-27.041828	34.150047	124.381638	-19.402521	15.743296	125.149963	41.259335	5.042932	125.502899	37.597267	43.003784	124.870743	39.428301	24.023358	125.186821	-78.233343	7.463234	125.113105
-25.760117	33.835453	124.134422	-19.414845	15.710068	125.084373	41.307598	4.914511	125.750694	37.618134	42.889809	124.852646	39.462866	23.90216	125.30167	-78.292556	7.517976	124.867076
-24.519758	33.542316	123.894409	-19.425674	15.691133	125.069763	41.350361	4.775692	126.051888	37.643353	42.778347	124.732185	39.496857	23.7770195	125.3920365	-78.348205	7.6052465	124.7474895
-23.22184	33.195858	123.662933	-19.421165	15.661923	125.084015	41.407467	4.656736	126.382919	37.673294	42.667973	124.597252	39.5403805	23.6623545	125.4900855	-78.3827105	7.6614915	124.6779445
-21.346014	32.663601	123.337303	-19.432238	15.60193	125.117783	41.865963	4.259837	126.80825	37.729584	42.452858	124.464645	39.7977735	23.3563475	125.6364475	-78.6622495	7.8475125	124.5991185
-20.141905	32.350941	123.130753	-19.453543	15.541035	125.107208	41.904118	4.09626	127.220604	37.769821	42.297829	124.378372	39.8369695	23.1970445	125.799488	-78.7440555	7.8850255	124.414928
-18.945646	32.026871	122.947182	-19.504194	15.454499	125.07328	41.863113	3.920424	127.536476	37.790989	42.102245	124.300812	39.827051	23.0113345	125.918644	-78.835439	7.8976635	124.227916
-17.727013	31.714952	122.731445	-19.571268	15.339765	125.018097	41.788902	3.718428	127.769211	37.770958	41.893215	124.216545	39.77993	22.8058215	125.992878	-78.922466	7.8737085	124.043316
-16.636055	31.535933	122.62101	-19.634686	15.209582	124.89003	41.712475	3.516993	127.923515	37.740616	41.697212	124.13765	39.7265455	22.6071025	126.0305825	-78.9959175	7.8120615	123.7494775
-15.56398	31.336176	122.551811	-19.950089	15.209145	124.964355	41.610821	3.346791	127.960655	37.683998	41.516502	124.097931	39.6474095	22.4316465	126.029293	-79.5475875	7.9866435	123.899417
-14.453374	31.241945	122.530701	-19.793869	14.922211	124.691986	41.510307	3.185322	127.915871	37.635536	41.355621	124.097443	39.5729215	22.2704715	126.006657	-79.1606595	7.5739505	123.377315
-12.905828	31.147385	122.638153	-19.896315	14.709863	124.609253	41.347145	2.973841	127.715324	37.586761	41.133888	124.174973	39.466953	22.0538645	125.9451485	-79.259583	7.3658615	123.2733575
-11.893829	31.135336	122.803856	-19.925119	14.576536	124.557945	41.232128	2.8312	127.482483	37.589119	41.005371	124.30484	39.4106235	21.9182855	125.8936615	-79.2608615	7.2347865	123.2222285
-10.912059	31.179146	123.052231	-19.963295	14.483203	124.519478	41.146503	2.680856	127.245293	37.613659	40.885033	124.510483	39.380081	21.7829445	125.877888	-79.306671	7.1834615	123.161068
-9.877106	31.248817	123.278084	-19.959347	14.422698	124.470398	41.078247	2.570818	126.942078	37.641434	40.800102	124.795219	39.3598405	21.68546	125.8686485	-79.2785345	7.159936	123.0721475
-8.915606	31.317013	123.57267	-19.969692	14.410226	124.405525	40.691463	2.667032	126.797363	37.681	40.777763	125.123665	39.1862315	21.7223975	125.960514	-79.1256155	7.0980545	122.850536
-7.993073	31.408007	123.927567	-19.968447	14.427837	124.345985	40.665131	2.650664	126.488152	37.728004	40.799858	125.512459	39.1965675	21.725261	126.0003055	-79.1334615	7.130413	122.6916645
-7.088979	31.439716	124.294319	-19.964657	14.482988	124.278725	40.644653	2.690348	126.241135	37.782131	40.858414	125.949921	39.213392	21.774381	126.095528	-79.142706	7.191595	122.461922
-5.477774	31.335238	124.773048	-19.939711	14.587836	124.189438	40.658863	2.783552	125.944008	37.866409	40.955067	126.709785	39.262636	21.8693095	126.3268965	-79.142058	7.3063625	122.0519795
-4.667729	31.229914	125.192574	-19.947746	14.684924	124.160423	40.697067	2.867448	125.824951	37.912838	41.017738	127.179626	39.3049525	21.942593	126.5022885	-79.2004445	7.427255	121.8185575
-3.797122	31.07074	125.481056	-19.92268	14.785319	124.13945	40.750736	2.945478	125.804886	37.974693	41.089321	127.666138	39.3627145	22.0173995	126.735512	-79.2080745	7.5532385	121.543388
-2.971648	30.833059	125.761223	-19.876295	14.921558	124.1539	40.873894	3.005362	125.831665	38.051441	41.146034	128.138474	39.4626675	22.075698	126.9850695	-79.2152575	7.767418	121.3227305
-2.209984	30.43977	125.992653	-19.808949	15.058403	124.176964	41.002644	3.037283	125.987228	38.162949	41.193794	128.541794	39.5827965	22.1155385	127.264511	-79.2006945	8.0012675	121.089417
-1.466751	29.987389	126.142632	-19.476267	15.022548	124.055565	41.12373	3.048244	126.121948	38.31356	41.218925	128.933289	39.718645	22.1335845	127.5276185	-78.671179	7.9115115	120.5835115
-0.828924	29.42371	126.243523	-19.395987	15.165305	124.06398	41.245514	3.035798	126.270714	38.454929	41.216999	129.230804	39.8502215	22.1263985	127.750759	-78.6421955	8.2042115	120.377201
0.055141	28.392443	126.242432	-19.230831	15.347976	123.932091	41.389271	2.964242	126.499245	39.038155	41.054722	129.508621	40.213713	22.009482	128.003933	-78.675375	8.68647	119.860249
0.55077	27.551931	126.171585	-19.114843	15.430248	123.804916	41.483952	2.860251	126.586739	39.183334	40.971176	129.713089	40.333643	21.9157135	128.149914	-78.563329	8.9447825	119.459918
0.948932	26.608843	126.06002	-19.086393	15.519659	123.751938	41.534267	2.74072	126.657745	39.309448	40.872349	129.812912	40.4218575	21.8065345	128.2353285	-78.5946435	9.2327835	119.2685475
1.273095	25.590563	125.904274	-19.032705	15.577011	123.636887	41.48196	2.646496	126.615631	39.389046	40.771614	129.830475	40.435503	21.709055	128.223053	-78.500913	9.444967	119.050721
1.42587	24.46055	125.746109	-19.084969	15.653647	123.614883	41.440113	2.564048	126.456406	39.413528	40.674465	129.707123	40.4268205	21.6192565	128.0817645	-78.5967585	9.6880375	119.1480015
1.590382	23.233778	125.373482	-19.137733	15.702926	123.471367	41.339512	2.475683	126.205734	39.103661	40.748867	129.47963	40.2215865	21.612275	127.842682	-78.4970525	9.793577	119.100052
1.672846	21.929304	124.885086	-19.209995	15.778163	123.313507	41.195648	2.418616	125.817871	39.109509	40.670265	129.041138	40.1525785	21.5444405	127.4295045	-78.5725685	10.0118855	119.1975095
1.640343	19.832262	123.949471	-19.29434	15.85229	122.882637	41.05777	2.27853	124.948013	39.112289	40.561378	127.877411	40.0850295	21.419954	126.412712	-78.6737095	10.284626	119.352562
1.241202	18.473007	123.226334	-19.484924	15.999646	122.500755	40.975449	2.168427	124.124588	39.158875	40.451706	126.883652	40.067162	21.3100665	125.50412	-79.03701	10.6892255	119.49739
1.109356	16.911791	122.29203	-19.4869	16.031773	121.958138	40.904099	2.037456	123.173248	39.155163	40.265675	125.71241	40.029631	21.1515655	124.442829	-79.003431	10.9119805	119.473447
0.93174	15.253342	121.374321	-19.447897	16.048489	121.390572	40.896572	1.846418	122.321091	39.196075	40.127399	124.391068	40.0463235	20.9869085	123.3560795	-78.9421175	11.1100695	119.4250645
0.697225	13.570057	120.562508	-19.35955	16.06675	120.849586	40.883144	1.759739	121.617302	39.292706	40.008965	123.317947	40.087925	20.884352	122.4676245	-78.807025	11.249148	119.2315475
0.449442	11.864521	120.06707	-19.216623	16.078478	120.502678	40.985569	1.658477	121.240662	39.376427	39.888355	122.420433	40.180998	20.773416	121.8305475	-78.614244	11.38354	119.1748085
0.14335	10.102823	119.887077	-19.083584	16.085403	120.332634	41.132477	1.536815	121.181801	39.524399	39.774277	121.838829	40.328438	20.655546	121.510315	-78.495606	11.51526	119.154953
-0.398978	7.473939	120.052742	-18.868975	16.016439	120.358826	41.28413	1.286605	121.590935	39.745468	39.511154	121.563484	40.514799	20.3988795	121.5772095	-78.252749	11.6339985	119.1404425
-0.841415	5.721023	120.261002	-18.784115	15.943665	120.467461	41.29269	1.120542	121.977768	39.884369	39.329182	121.61068	40.5885295	20.224862	121.794224	-78.1567595	11.662468	119.140698
-1.333023	4.027524	120.492233	-18.705492	15.888429	120.588753	41.305698	0.978285	122.463135	39.981712	39.193256	121.791267	40.643705	20.0857705	122.127201	-78.054689	11.6910875	119.050305
-1.855509	2.38127	120.742119	-18.643784	15.867892	120.743645	41.340454	0.903954	122.959427	40.07584	39.131718	122.048012	40.708147	20.017836	122.5037195	-77.995715	11.717948	118.9835705
-2.447582	0.738851	121.015076	-18.58807	15.869087	120.921722	41.375015	0.898794	123.419846	40.166519	39.109604	122.330811	40.770767	20.004199	122.8753285	-77.946907	11.733975	118.9681155
-3.056134	-0.784481	121.288887	-18.547585	15.895473	121.091568	41.390697	0.930074	123.806572	40.246414	39.107925	122.556984	40.8185555	20.0189995	123.181778	-77.9137255	11.7719465	119.001358
-3.70395	-2.353004	121.568237	-18.517593	15.94183	121.227516	41.431007	0.987571	124.098351	40.314419	39.132057	122.663246	40.872713	20.059814	123.3807985	-77.907899	11.823846	119.0742335
-4.791771	-4.501589	121.929237	-18.445637	16.029018	121.336601	41.50304	1.081259	124.448776	40.387707	39.18177	122.709381	40.9453735	20.1315145	123.5790785	-77.8366475	11.9265215	119.0941235
-5.595539	-5.906164	122.198067	-18.388199	16.066006	121.377647	41.559433	1.142274	124.647141	40.449253	39.22929	122.723457	41.004343	20.185782	123.685299	-77.780741	11.94623	119.069995
-6.430105	-7.230886	122.456169	-18.316566	16.077896	121.442749	41.641804	1.17133	124.856277	40.503948	39.243656	122.769478	41.072876	20.207493	123.8128775	-77.706008	11.948299	119.0726205
-7.139122	-8.54859	122.589233	-18.221844	16.051001	121.554733	41.740818	1.132591	125.125313	40.559319	39.219242	122.786644	41.1500685	20.1759165	123.9559785	-77.5937565	11.9260855	119.1534875
-8.032644	-9.788643	122.848824	-18.141939	16.000687	121.721779	41.786896	1.116664	125.489342	40.624001	39.199345	122.744751	41.2054485	20.1580045	124.1170465	-77.4893265	11.8433695	119.3265115
-9.074039	-10.818624	123.382866	-18.054296	15.910732	121.922592	41.812057	1.11957	125.842712	40.720215	39.141621	122.74836	41.266136	20.1305955	124.295536	-77.374728	11.6908685	119.549648
-10.189551	-12.548989	123.921585	-17.97263	15.796645	122.155617	41.869534	1.081867	126.260521	40.801643	39.063854	122.735893	41.3355885	20.0728605	124.498207	-77.2808485	11.5204295	119.813027
-11.303958	-13.624543	124.607323	-17.901722	15.625566	122.517082	42.005363	1.049016	126.890984	40.920372	38.990067	122.631203	41.4628675	20.0195415	124.7610935	-77.2663115	11.2315905	120.2730705
-12.352272	-14.437916	125.299057	-18.111284	15.682099	122.910179	42.420654	0.8732	127.044205	40.919426	38.939793	122.46096	41.67004	19.9064965	124.7525825	-77.892608	11.4577015	121.0677755
-13.437921	-15.132562	126.037857	-17.808506	15.425815	122.949051	42.503403	0.886279	127.264191	40.886372	38.878448	122.195114	41.6948875	19.8823635	124.7296525	-77.3118995	10.9692665	121.1684495
-14.593164	-15.684705	126.670052	-17.746534	15.291886	123.182869	42.57019	0.896505	127.370728	40.87627	38.816463	121.988617	41.72323	19.856484	124.6796725	-77.216298	10.727288	121.6860655
-15.70064	-16.163549	127.176559	-17.670231	15.133095	123.449196	42.679016	0.821158	127.48774	40.894241	38.692776	121.875992	41.7866285	19.756967	124.681866	-77.1270905	10.509223	122.216526
-16.804167	-16.519316	127.501343	-17.586422	14.939208	123.734077	42.778294	0.719726	127.562477	40.96225	38.572857	121.907089	41.870272	19.6462915	124.734783	-77.043116	10.2321245	122.733371
-17.960718	-16.735441	127.665077	-17.477058	14.733423	124.014618	42.868824	0.588835	127.594208	41.038654	38.453579	122.031021	41.953739	19.521207	124.8126145	-76.907855	9.945639	123.2166215
-19.611742	-16.89764	127.586914	-17.592819	14.639652	124.575974	43.003567	0.433285	127.53656	41.180237	38.373379	122.391418	42.091902	19.403332	124.963989	-77.27754	9.875972	124.187959
-20.715118	-16.855453	127.383911	-17.275055	14.385219	124.678131	43.085442	0.344073	127.452087	41.278534	38.364315	122.705696	42.181988	19.354194	125.0788915	-76.732098	9.416244	124.2773705
-21.829391	-16.637678	127.203499	-17.194502	14.317621	124.934219	43.135635	0.277722	127.347839	41.365467	38.364044	122.999748	42.250551	19.320883	125.1737935	-76.639555	9.314359	124.6946445
-22.92688	-16.31299	127.102829	-17.129652	14.305876	125.175247	43.181564	0.290585	127.246948	41.428173	38.415794	123.254517	42.3048685	19.3531895	125.2507325	-76.5641725	9.2585625	125.0997615
-24.000956	-15.863402	127.091774	-17.097229	14.35339	125.421478	43.242142	0.370078	127.18705	41.469498	38.521591	123.455215	42.35582	19.4458345	125.3211325	-76.550278	9.2609455	125.5218235
-25.084188	-15.310125	127.220551	-17.074986	14.454021	125.630318	43.332245	0.526449	127.206436	41.459553	38.677113	123.593964	42.395899	19.601781	125.4002	-76.545871	9.306261	125.860436
-26.084318	-14.653262	127.408531	-16.816019	14.391923	125.701675	43.435463	0.691643	127.276169	41.400818	38.842823	123.654762	42.4181405	19.767233	125.4654655	-76.0501785	9.016613	125.9378845
-27.646027	-13.490251	127.802452	-16.825087	14.437495	125.871719	43.510403	0.867922	127.414764	41.292362	38.992329	123.6064	42.4013825	19.9301255	125.510582	-76.0515565	8.9448645	126.232856
-28.63447	-12.674835	127.970413	-16.893991	14.386373	125.993454	43.509228	0.878196	127.543045	41.203922	38.981113	123.536217	42.356575	19.9296545	125.539631	-76.144557	8.8430915	126.447277
-29.578289	-11.756613	128.066864	-16.925686	14.249505	126.026772	43.421494	0.830616	127.645782	41.106911	38.918407	123.47126	42.2642025	19.8745115	125.558521	-76.1155745	8.6244985	126.495023
-30.579821	-10.700727	128.119629	-17.031681	14.087992	126.117752	43.309532	0.762923	127.74353	40.986652	38.840385	123.431168	42.148092	19.801654	125.587349	-76.211454	8.37433	126.648155
-31.508347	-9.632564	128.033798	-17.193392	13.947574	126.262199	43.144127	0.715512	127.837204	40.83683	38.786354	123.417664	41.9904785	19.750933	125.627434	-76.3772625	8.144215	126.896964
-32.41172	-8.423737	127.934265	-17.344532	13.817504	126.360741	42.974674	0.723299	127.83934	40.674416	38.771065	123.435616	41.824545	19.747182	125.637478	-76.513609	7.887826	127.084004
-33.257233	-7.072276	127.929413	-17.473789	13.698215	126.391113	42.787083	0.742501	127.821861	40.486584	38.79113	123.442665	41.6368335	19.7668155	125.632263	-76.5844115	7.6296145	127.149963
-34.539974	-4.971231	127.507767	-17.707542	13.617555	126.49852	42.548973	0.85675	127.630768	40.24374	38.88932	123.525452	41.3963565	19.873035	125.57811	-76.8114405	7.362075	127.41893
-35.278942	-3.396466	127.33474	-17.805595	13.586555	126.482758	42.43145	0.954783	127.501366	40.111534	39.005783	123.624062	41.271492	19.980283	125.562714	-76.882682	7.192827	127.402802
-36.005951	-1.779586	126.959137	-17.910622	13.614244	126.426521	42.35091	1.095453	127.33461	39.995701	39.172356	123.751976	41.1733055	20.1339045	125.543293	-76.9945495	7.0945835	127.309749
-36.715744	-0.051358	126.591957	-17.985842	13.648287	126.335129	42.268845	1.256223	127.114342	39.870773	39.356838	123.900131	41.069809	20.3065305	125.5072365	-77.041493	6.9900435	127.1630215
-37.349545	1.720884	126.225151	-18.060501	13.696682	126.198647	41.829559	1.589035	127.063774	39.765732	39.531357	124.050735	40.7976455	20.560196	125.5572545	-76.9186475	6.833168	126.8400395
-38.02449	3.575629	125.76709	-18.116455	13.75339	126.086426	41.750374	1.741392	126.864098	39.696632	39.711784	124.254333	40.723503	20.726588	125.5592155	-76.956413	6.780192	126.6136365
-38.598816	5.42679	125.450256	-18.20215	13.856171	126.030243	41.732601	1.874894	126.688148	39.6465	39.872066	124.484924	40.6895505	20.87348	125.586536	-77.0938505	6.838862	126.47395
-39.370872	8.341951	125.065399	-18.248831	13.987001	125.868713	41.702621	2.085298	126.44516	39.563683	40.129387	124.811104	40.633152	21.1073425	125.628132	-77.130814	6.8666595	126.109294
-39.740303	10.337193	124.936234	-18.29641	14.089696	125.773361	41.672318	2.249067	126.256668	39.487038	40.303146	124.995956	40.579678	21.2761065	125.626312	-77.172498	6.9032855	125.92041
-40.221149	12.283586	124.786636	-18.30517	14.133343	125.665283	41.640385	2.417199	126.055359	39.382427	40.467918	125.179169	40.511406	21.4425585	125.617264	-77.121746	6.8241275	125.713302
-40.547493	14.251493	124.836876	-18.373077	14.19674	125.63829	41.588379	2.571986	125.854095	39.268475	40.615379	125.36969	40.428427	21.5936825	125.6118925	-77.174581	6.7997975	125.6646875
-40.964046	16.255144	124.892593	-18.417961	14.225279	125.639107	41.551701	2.692386	125.663826	39.152149	40.739708	125.547531	40.351925	21.716047	125.6056785	-77.187847	6.734511	125.6725355
-41.237995	18.173815	125.027725	-18.463303	14.242859	125.668358	41.496033	2.838803	125.456604	39.026806	40.858986	125.7043	40.2614195	21.8488945	125.580452	-77.1880255	6.6368235	125.756264
-41.490044	20.144289	125.234795	-18.528355	14.269077	125.717674	41.435932	2.966877	125.238632	38.923244	40.970528	125.835052	40.179588	21.9687025	125.536842	-77.236298	6.5694515	125.898506
-41.72131	22.960241	125.639595	-18.616846	14.278206	125.830185	41.318417	3.200204	124.803268	38.784962	41.126049	126.039909	40.0516895	22.1631265	125.4215885	-77.2853815	6.3932855	126.2387815
-41.947453	24.828535	125.989326	-18.64884	14.271627	125.829376	41.251106	3.378149	124.447548	38.696365	41.23914	126.229752	39.9737355	22.3086445	125.33865	-77.2714155	6.2346095	126.320102
-42.001961	26.598919	126.377609	-18.659847	14.263812	125.73159	41.203365	3.617099	124.022842	38.587669	41.417114	126.444031	39.895517	22.5171065	125.2334365	-77.215211	6.0105175	126.2297435
-42.012974	28.347174	126.831039	-18.740992	14.339868	125.716087	41.143677	3.912671	123.55452	38.459854	41.634457	126.676033	39.8017655	22.773564	125.1152765	-77.2837495	5.906172	126.3168975
-41.956406	30.003929	127.394043	-18.739418	14.424412	125.688408	41.089668	4.230394	123.14061	38.344666	41.872318	126.967773	39.717167	23.051356	125.0541915	-77.196003	5.797468	126.3226245
-41.879322	31.604374	127.872452	-18.777821	14.548485	125.674904	41.08514	4.547862	122.880447	38.273491	42.134033	127.302155	39.6793155	23.3409475	125.091301	-77.2349575	5.7560225	126.258507
-41.70364	33.082668	128.333069	-18.812244	14.686736	125.561226	41.135563	4.899025	122.743073	38.202438	42.42078	127.615562	39.6690005	23.6599025	125.1793175	-77.2934885	5.7135695	125.9431345
-41.378582	35.121391	128.784073	-18.853054	14.966885	125.54921	41.213608	5.395299	122.68454	38.079597	42.883667	127.90612	39.6466025	24.139483	125.29533	-77.3527105	5.794287	125.80309
-41.043385	36.364449	128.798126	-18.847713	15.113915	125.454422	41.273342	5.610624	122.702827	38.012146	43.104534	127.952835	39.642744	24.357579	125.327831	-77.33817	5.870251	125.581013
-40.706295	37.428944	128.727325	-19.061337	15.381077	125.424538	41.36483	5.711045	122.783157	37.979885	43.237385	127.918228	39.6723575	24.474215	125.3506925	-77.7950315	6.287939	125.4983835
-40.292728	38.361183	128.562683	-19.035582	15.34755	125.32077	41.449894	5.758742	122.937347	37.985771	43.297077	127.891068	39.7178325	24.5279095	125.4142075	-77.7889965	6.1671905	125.2273325
-39.830742	39.169132	128.413925	-19.01018	15.279696	125.279236	41.531361	5.727847	123.124931	37.983433	43.31485	127.846703	39.757397	24.5213485	125.485817	-77.777757	6.0380435	125.072655
-39.295555	39.832268	128.316925	-19.022583	15.192912	125.292122	41.564316	5.682151	123.275772	37.951118	43.311718	127.774666	39.757717	24.4969345	125.525219	-77.802883	5.8888895	125.059025
-38.677708	40.27351	128.335815	-18.997993	15.117806	125.332321	41.562141	5.67422	123.356697	37.916336	43.308147	127.722321	39.7392385	24.4911835	125.539509	-77.7352245	5.7444285	125.125133
-37.724953	40.78857	128.536896	-19.023029	14.986515	125.411835	41.600765	5.669713	123.394409	37.868111	43.317509	127.723099	39.734438	24.493611	125.558754	-77.780496	5.479419	125.264916
-37.051174	40.94487	128.686218	-19.00709	14.957756	125.452217	41.614761	5.741516	123.382843	37.853153	43.362564	127.742981	39.733957	24.55204	125.562912	-77.748137	5.363472	125.341522
-36.348328	41.043545	128.79718	-18.987759	14.998114	125.469086	41.616947	5.852682	123.315117	37.828331	43.451008	127.749565	39.722639	24.651845	125.532341	-77.698157	5.344383	125.405831
-35.614388	41.03886	128.858398	-18.985718	15.0435	125.499763	41.633362	5.971924	123.237679	37.792233	43.55061	127.691879	39.7127975	24.761267	125.464779	-77.6842335	5.325733	125.534747
-34.826382	40.895958	128.83783	-18.929819	15.141495	125.548187	41.646351	6.097967	123.226402	37.779198	43.68314	127.603546	39.7127745	24.8905535	125.414974	-77.5724125	5.3924365	125.6814
-34.032269	40.669693	128.713409	-18.676918	15.125235	125.549438	41.685738	6.201113	123.324791	37.81176	43.803364	127.495552	39.748749	25.0022385	125.4101715	-77.102585	5.2482315	125.6887045
-33.238201	40.364826	128.430496	-18.631386	15.263041	125.590538	41.76778	6.233394	123.554955	37.857254	43.893524	127.348801	39.812517	25.063459	125.451878	-77.075289	5.462623	125.729198
-32.001049	39.754765	127.751587	-18.582266	15.47291	125.719368	41.878979	6.214027	124.061562	37.911148	43.976208	126.86393	39.8950635	25.0951175	125.462746	-77.0595955	5.8507025	125.97599
-31.202841	39.196114	127.149628	-18.597048	15.584228	125.857758	41.929893	6.17442	124.46418	37.932438	44.011623	126.376106	39.9311655	25.0930215	125.420143	-77.1252615	6.0754345	126.295373
-30.355927	38.581314	126.511086	-18.585611	15.662416	125.980484	41.989655	6.098781	124.949203	37.952961	43.99567	125.795876	39.971308	25.0472255	125.3725395	-77.14253	6.2776065	126.5884285
-29.730494	38.038361	125.910057	-18.558954	15.712059	126.111008	42.063755	5.975009	125.517044	37.975304	43.90847	125.172127	40.0195295	24.9417395	125.3445855	-77.1374375	6.4823785	126.8774305
-28.850969	37.375999	125.136078	-18.550886	15.725549	126.24794	42.113132	5.819981	126.101936	38.022499	43.746601	124.595428	40.0678155	24.783291	125.348682	-77.1695875	6.667807	127.147198
-28.008154	36.670441	124.403534	-18.507235	15.670352	126.270004	42.489754	5.432714	126.579117	38.072655	43.500397	124.050117	40.2812045	24.4665555	125.314617	-77.2956745	6.8741485	127.225391
-27.17975	35.989372	123.832298	-18.513008	15.584491	126.359787	42.510899	5.196294	127.181267	38.133915	43.20816	123.597824	40.322407	24.202227	125.3895455	-77.348423	6.966755	127.3300285
-25.930988	35.060619	123.192528	-18.49081	15.32394	126.411499	42.55106	4.818505	127.972755	38.220062	42.727123	123.228004	40.385561	23.772814	125.6003795	-77.367181	6.875066	127.2226185
-25.15612	34.552876	122.967613	-18.508486	15.120999	126.453819	42.544342	4.559271	128.393921	38.255764	42.425091	123.124542	40.400053	23.492181	125.7592315	-77.417025	6.749817	127.1484065
-24.374624	34.094421	122.843742	-18.508255	14.900009	126.484337	42.538857	4.322098	128.674652	38.289677	42.180134	123.121918	40.414267	23.251116	125.898285	-77.430777	6.548902	127.070389
-23.562626	33.733128	122.785828	-18.500265	14.694421	126.487663	42.556667	4.117122	128.870071	38.308403	41.98666	123.18531	40.432535	23.051891	126.0276905	-77.433065	6.336951	126.9476355
-22.827801	33.527943	122.826851	-18.483438	14.54622	126.459816	42.600945	3.961673	128.953659	38.366745	41.857658	123.293724	40.483845	22.9096655	126.1236915	-77.450721	6.1827745	126.7959405
-22.108244	33.476639	122.850105	-18.449209	14.429177	126.417969	42.62289	3.844368	128.92157	38.435699	41.766666	123.429131	40.5292945	22.805517	126.1753505	-77.4277125	6.052837	126.6605875
-21.428171	33.473026	122.928329	-18.426027	14.36343	126.373207	42.650177	3.74838	128.797668	38.499825	41.701866	123.514595	40.575001	22.725123	126.1561315	-77.427055	6.001737	126.5902825
-20.141645	33.530781	123.038574	-18.358284	14.277365	126.286278	42.650902	3.628443	128.285034	38.598434	41.626614	123.63678	40.624668	22.6275285	125.960907	-77.341236	5.9272015	126.611649
-19.61607	33.892715	123.311188	-18.293964	14.217156	126.202942	42.654972	3.534134	127.848625	38.654812	41.565552	123.76516	40.654892	22.549843	125.8068925	-77.24282	5.884469	126.5989915
-18.854841	34.201698	123.599266	-18.251398	14.150209	126.150726	42.682438	3.400084	127.423141	38.733994	41.519875	123.933258	40.708216	22.4599795	125.6781995	-77.211012	5.8404385	126.6232525
-18.091305	34.555286	123.952446	-18.140274	14.049017	126.026382	42.702785	3.302406	126.999519	38.81144	41.482536	124.197861	40.7571125	22.392471	125.59869	-77.0376605	5.705563	126.454074
-17.338154	34.885555	124.363365	-18.121326	14.009187	126.03791	42.374741	3.447393	126.786896	38.86602	41.4636	124.508118	40.6203805	22.4554965	125.647507	-76.8630325	5.5628775	126.428313
-16.570333	35.266994	124.74884	-18.104879	13.977572	126.046982	42.387085	3.43645	126.494911	38.896076	41.478748	124.819305	40.6415805	22.457599	125.657108	-76.8513385	5.497545	126.436856
-15.808386	35.662643	125.043526	-18.11063	13.967484	126.074341	42.401535	3.468831	126.26355	38.880684	41.501282	125.072121	40.6411095	22.4850565	125.6678355	-76.8623695	5.4499115	126.4808465
-14.587977	36.233746	125.216583	-18.17914	13.94527	126.032028	42.350967	3.552334	125.963638	38.758839	41.543762	125.178947	40.554903	22.548048	125.5712925	-76.913183	5.342492	126.4927635
-13.789946	36.576061	125.076363	-18.241184	13.90955	125.879051	42.273495	3.576885	125.712166	38.639214	41.548203	125.056015	40.4563545	22.562544	125.3840905	-76.9387225	5.256556	126.3740115
-12.960911	36.871002	124.814674	-18.321623	13.859818	125.638008	42.224613	3.535163	125.427368	38.526646	41.488865	124.860909	40.3756295	22.512014	125.1441385	-77.0188755	5.207622	126.1318775
-12.116172	37.195572	124.455246	-18.591551	13.931595	125.387764	42.172039	3.416619	125.245247	38.427254	41.379879	124.662605	40.2996465	22.398249	124.953926	-77.4827485	5.464941	125.821602
-11.199465	37.476322	124.151573	-18.66127	13.857876	125.092995	42.09425	3.287079	125.114548	38.383736	41.272678	124.520172	40.238993	22.2798785	124.81736	-77.561533	5.4358735	125.36863
-10.296058	37.773636	123.984375	-18.723467	13.789474	124.877739	42.012348	3.157733	124.954651	38.364681	41.150997	124.492577	40.1885145	22.154365	124.723614	-77.6354485	5.424583	125.031864
-9.376075	37.955032	124.034462	-18.748346	13.72291	124.730804	41.95575	3.006283	124.817909	38.390091	41.01545	124.578461	40.1729205	22.0108665	124.698185	-77.6696125	5.4349535	124.763423
-7.95695	38.284302	124.368797	-18.728727	13.67152	124.618698	41.872425	2.841932	124.470413	38.514828	40.827496	124.915222	40.1936265	21.834714	124.6928175	-77.6510805	5.508326	124.5445785
-6.916653	38.434475	124.778198	-18.686783	13.688702	124.528297	41.845535	2.791456	124.181305	38.623032	40.754471	125.240669	40.2342835	21.7729635	124.710987	-77.6078495	5.6044405	124.345607
-5.962756	38.610729	125.364685	-18.610161	13.779016	124.461639	41.855465	2.836348	123.888931	38.75621	40.770481	125.674797	40.3058375	21.8034145	124.781864	-77.5261595	5.7546175	124.141414
-4.729528	38.546127	125.834724	-18.53422	13.899189	124.408554	41.887691	2.957728	123.655006	38.896358	40.833664	126.224686	40.3920245	21.895696	124.939846	-77.4604645	5.902682	123.877262
-3.765929	38.555405	126.4729	-18.451824	14.117802	124.374268	41.931923	3.129723	123.466782	38.992451	40.920208	126.86422	40.462187	22.0249655	125.165501	-77.365835	6.2106385	123.583035
-2.789757	38.480453	126.984764	-18.428011	14.362335	124.349632	41.949757	3.360408	123.317947	39.080818	41.046898	127.465607	40.5152875	22.203653	125.391777	-77.3713095	6.521017	123.307487
-1.824592	38.27766	127.402519	-18.402243	14.63067	124.308395	42.002136	3.560934	123.245705	39.516731	41.041508	127.943207	40.7594335	22.301221	125.594456	-77.5639195	6.960119	123.022334
-0.329304	37.77277	127.780663	-18.091206	14.823169	124.193611	42.05822	3.714413	123.210251	39.631977	41.114544	128.705627	40.8450985	22.4144785	125.957939	-77.0275105	7.2318595	122.429283
0.612329	37.238903	127.906242	-18.14702	15.058197	123.875893	42.059822	3.770961	123.229088	39.709507	41.160358	129.055603	40.8846645	22.4656595	126.1423455	-77.1787045	7.6507345	121.6094405
1.502214	36.564732	127.891663	-18.146475	15.233539	123.758568	42.028088	3.816438	123.189476	39.762115	41.163017	129.29689	40.8951015	22.4897275	126.243183	-77.1880515	7.9773505	121.273953
2.381044	35.753189	127.732864	-18.164381	15.382531	123.622169	42.043137	3.80196	123.183594	39.793556	41.156128	129.369186	40.9183465	22.479044	126.27639	-77.2471085	8.286018	120.967948
3.174116	34.766781	127.507889	-18.043051	15.463368	123.64566	42.045963	3.753773	123.195305	39.858543	41.138561	129.34201	40.952253	22.446167	126.2686575	-77.038355	8.480569	121.0226625
4.066388	33.671368	127.004158	-18.118652	15.575725	123.374268	42.070717	3.704651	123.162148	39.905338	41.09494	129.232544	40.9880275	22.3997955	126.197346	-77.2253315	8.7516545	120.55119
4.8384	32.410347	126.524269	-18.077009	15.648185	123.154701	42.128399	3.640031	123.215172	39.961998	41.09024	129.011063	41.0451985	22.3651355	126.1131175	-77.1992165	8.9312345	120.1962845
5.926382	30.234682	125.695755	-18.019243	15.707148	122.737099	42.232605	3.503448	123.293221	40.054825	41.022491	128.687607	41.143715	22.2629695	125.990414	-77.182201	9.1513265	119.483784
6.600986	28.621029	125.189384	-17.979521	15.740151	122.528496	42.313847	3.362115	123.480118	40.119724	40.953945	128.431168	41.2167855	22.15803	125.955643	-77.1758275	9.322272	119.101349
7.205061	26.851961	124.7118	-17.936707	15.774562	122.330498	42.382957	3.234272	123.762527	40.216587	40.914497	128.211044	41.299772	22.0743845	125.9867855	-77.173186	9.4747395	118.6742105
7.739861	24.991964	124.278435	-17.869114	15.839314	122.15078	42.486076	3.106457	124.082352	40.306877	40.856304	128.063995	41.3964765	21.9813805	126.0731735	-77.1347045	9.6972475	118.2283865
8.208838	22.997475	123.903656	-17.816879	15.879869	122.014328	42.583981	2.972833	124.445473	40.047531	40.965511	127.959351	41.315756	21.969172	126.202412	-76.949514	9.790566	117.826244
8.274923	21.068287	123.7257	-17.776537	15.909691	122.008064	42.611397	2.876091	124.788246	40.142426	40.929134	127.745567	41.3769115	21.9026125	126.2669065	-76.9299855	9.9167695	117.7492215
8.587189	18.890898	123.530182	-17.883823	16.036169	122.085464	42.708416	2.732354	125.162979	40.225311	40.858566	127.513275	41.4668635	21.79546	126.338127	-77.2345095	10.276878	117.832801
8.879295	15.516784	123.484947	-17.72456	15.942534	122.26416	42.869152	2.553167	125.782158	40.432018	40.743706	127.095238	41.650585	21.6484365	126.438698	-77.099705	10.2366315	118.089622
8.969697	13.179381	123.527786	-17.608519	15.851656	122.351036	43.000637	2.440327	126.181885	40.524513	40.636101	126.802185	41.762575	21.538214	126.492035	-76.979613	10.165098	118.210037
8.959111	10.897319	123.672974	-17.520765	15.753097	122.391617	43.104748	2.343462	126.592621	40.589958	40.543549	126.340034	41.847353	21.4435055	126.4663275	-76.888883	10.0626885	118.3169065
8.856013	8.549806	123.792564	-17.447029	15.610145	122.388756	43.134125	2.227942	126.899216	40.651379	40.413631	125.865959	41.892752	21.3207865	126.3825875	-76.78681	9.8995035	118.3949245
8.659904	6.276314	124.057388	-17.412901	15.385498	122.404083	43.490738	1.838204	126.991905	40.684834	40.170742	125.458145	42.087786	21.004473	126.225025	-76.913588	9.766523	118.583141
8.373178	3.97009	124.370239	-17.606707	15.210864	122.607697	43.498211	1.509971	127.309525	40.725605	39.849976	125.134361	42.111908	20.6799735	126.221943	-77.325322	9.7417545	118.993451
8.00824	1.76558	124.726578	-17.354219	14.722114	122.565422	43.463547	1.208708	127.549995	40.781288	39.51474	124.972511	42.1224175	20.361724	126.261253	-76.8308555	9.082504	118.869591
7.288126	-1.405865	125.248718	-17.368877	14.268875	122.814201	43.412312	0.841653	127.911362	40.785389	39.121616	124.826408	42.0988505	19.9816345	126.368885	-76.8366045	8.5561155	119.259517
6.992784	-3.495149	125.433495	-17.375767	14.07337	122.992935	43.372494	0.736638	128.051941	40.7813	38.981216	124.816689	42.076897	19.858927	126.434315	-76.828431	8.287813	119.551555
6.328541	-5.35679	125.787865	-17.392748	13.94607	123.161064	43.364048	0.667156	128.230103	40.762184	38.889534	124.793777	42.063116	19.778345	126.51194	-76.848612	8.113795	119.810188
5.62417	-7.067933	126.093307	-17.400398	13.896259	123.276154	43.344696	0.640891	128.386765	40.758598	38.84951	124.774261	42.051647	19.7452005	126.580513	-76.852443	8.0473175	119.971795
4.858069	-8.705089	126.357246	-17.417154	13.878076	123.348495	43.30772	0.650444	128.47995	40.736019	38.817162	124.723686	42.0218695	19.733803	126.601818	-76.8561775	8.022349	120.095172
4.036977	-10.257301	126.568367	-17.43697	13.857502	123.371948	43.27861	0.630964	128.550598	40.723736	38.790585	124.641487	42.001173	19.7107745	126.5960425	-76.875113	8.0042295	120.1478535
3.156119	-11.64975	126.735901	-17.453844	13.817517	123.402191	43.243488	0.597141	128.563446	40.717991	38.742744	124.571945	41.9807395	19.6699425	126.5676955	-76.8884275	7.9650915	120.2366865
1.751571	-13.67307	126.909386	-17.463531	13.712089	123.479248	43.212746	0.47262	128.598724	40.736778	38.623211	124.503433	41.974762	19.5479155	126.5510785	-76.901824	7.8762625	120.4074175
0.736941	-14.814705	126.991798	-17.473516	13.640293	123.543907	43.186657	0.392199	128.623795	40.754982	38.53952	124.489426	41.9708195	19.4658595	126.5566105	-76.9178515	7.8147265	120.5312035
-0.319046	-15.878672	127.107117	-17.498884	13.573477	123.622025	43.168171	0.35263	128.602737	40.745239	38.482441	124.469505	41.956705	19.4175355	126.536121	-76.954473	7.7294185	120.707929
-1.442665	-16.844664	127.184021	-17.522791	13.521728	123.655632	43.157829	0.337771	128.600464	40.711864	38.452148	124.412575	41.9348465	19.3949595	126.5065195	-76.9804285	7.6484965	120.8047445
-2.609406	-17.639963	127.267029	-17.535187	13.466351	123.671722	43.152275	0.349453	128.578171	40.661835	38.44508	124.344101	41.907055	19.3972665	126.461136	-76.977429	7.5354355	120.882308
-3.779169	-18.284933	127.385841	-17.555738	13.417896	123.720535	43.15176	0.353928	128.56366	40.615829	38.424065	124.258896	41.8837945	19.3889965	126.411278	-76.9952705	7.4467955	121.029792
-5.046997	-18.81184	127.526749	-17.551664	13.354649	123.79953	43.169605	0.326661	128.594131	40.592911	38.379856	124.209167	41.881258	19.3532585	126.401649	-76.984586	7.3560395	121.197411
-6.992279	-19.495832	127.799294	-17.516777	13.218367	124.038651	43.23447	0.221487	128.677063	40.605301	38.263477	124.213348	41.9198855	19.242482	126.4452055	-76.9534395	7.194252	121.6320965
-8.345284	-19.723927	127.957809	-17.495117	13.103348	124.234268	43.262436	0.124394	128.722198	40.636246	38.156597	124.244286	41.949341	19.1404955	126.483242	-76.939575	7.0662005	121.985294
-9.708181	-19.868141	128.061981	-17.480122	12.976815	124.415947	43.278568	0.020444	128.724594	40.639538	38.046726	124.234093	41.959053	19.033585	126.4793435	-76.919297	6.920045	122.3525505
-11.038483	-19.900024	127.994629	-17.493179	12.859299	124.56086	43.239643	-0.037429	128.62056	40.593319	37.985142	124.179634	41.916481	18.9738565	126.400097	-76.902839	6.7447415	122.721623
-12.446121	-19.778437	127.865204	-17.542213	12.770966	124.653183	43.185596	-0.074011	128.45195	40.531914	37.944069	124.085403	41.858755	18.935029	126.2686765	-76.943181	6.606903	123.0376895
-13.837411	-19.56918	127.698196	-17.589373	12.693304	124.708771	43.117535	-0.101949	128.263229	40.461857	37.917274	123.98864	41.789696	18.9076625	126.1259345	-76.968442	6.4789455	123.2916075
-15.232529	-19.234165	127.408585	-17.640076	12.633453	124.741806	43.041496	-0.102713	128.076599	40.39938	37.908836	123.935333	41.720438	18.9030615	126.005966	-77.00059	6.3638445	123.477646
-17.297987	-18.517775	127.027489	-17.7402	12.591402	124.790573	42.95792	-0.102191	127.833534	40.330112	37.917709	123.931107	41.644016	18.907759	125.8823205	-77.124416	6.275045	123.6988255
-18.713314	-17.891493	126.793648	-17.787025	12.549017	124.770264	42.895187	-0.113186	127.62426	40.280411	37.909882	123.971519	41.587799	18.898348	125.7978895	-77.161849	6.199686	123.7426385
-20.10354	-17.19014	126.429619	-17.853392	12.50515	124.752548	42.793072	-0.174208	127.40921	40.239899	37.869396	124.015533	41.5164855	18.847594	125.7123715	-77.2232695	6.162706	123.7927245
-21.455509	-16.434208	126.035164	-17.928598	12.45071	124.730263	42.351395	-0.061237	127.336647	40.196102	37.816689	124.095001	41.2737485	18.877726	125.715824	-77.1309445	6.023694	123.744702
-22.859684	-15.539696	125.656006	-18.000225	12.403556	124.708511	42.251656	-0.152129	127.062462	40.137188	37.76033	124.1931	41.194422	18.8041005	125.627781	-77.194872	6.0030115	123.789241
-24.252628	-14.581847	125.299438	-18.074942	12.365474	124.680779	42.158318	-0.194961	126.799561	40.065983	37.715019	124.301765	41.1121505	18.760029	125.550663	-77.2620345	5.970919	123.810895
-25.516907	-13.595504	124.978973	-18.145845	12.34119	124.652718	42.0732	-0.209807	126.543411	40.007038	37.716682	124.414742	41.040119	18.7534375	125.4790765	-77.331809	5.9289425	123.8263595
-27.576626	-11.910942	124.414909	-18.219952	12.35381	124.606636	42.006187	-0.184682	126.185226	39.899811	37.754429	124.593651	40.952999	18.7848735	125.3894385	-77.392903	5.9227465	123.8238335
-28.77512	-10.745308	124.244049	-18.275246	12.39512	124.588669	41.960018	-0.112056	126.000389	39.825459	37.822155	124.678658	40.8927385	18.8550495	125.3395235	-77.4432305	5.9351905	123.8378145
-30.100037	-9.509715	124.139282	-18.340094	12.456882	124.600052	41.929367	-0.028169	125.844322	39.739937	37.896515	124.732712	40.834652	18.934173	125.288517	-77.51484	5.979591	123.911587
-31.40358	-8.233279	124.092842	-18.395464	12.504556	124.662186	41.906952	0.029698	125.716766	39.635353	37.951931	124.758614	40.7711525	18.9908145	125.23769	-77.5620805	6.0182975	124.086682
-32.552399	-6.930306	124.240074	-18.43915	12.513439	124.767136	41.849068	0.092903	125.635269	39.552174	37.993443	124.763153	40.700621	19.043173	125.199211	-77.578921	5.983705	124.335061
-33.816441	-5.58653	124.297417	-18.476397	12.494076	124.898888	41.837055	0.109293	125.598312	39.472294	38.01049	124.796043	40.6546745	19.0598915	125.1971775	-77.6074685	5.9282605	124.6005985
-34.889603	-4.262602	124.525978	-18.515429	12.433887	125.059845	41.81992	0.108061	125.581726	39.395451	38.000912	124.876633	40.6076855	19.0544865	125.2291795	-77.6385435	5.8132875	124.8905105
-36.491753	-2.060084	124.489502	-18.575214	12.320073	125.262962	41.732933	0.106825	125.568771	39.300167	37.98526	125.058136	40.51655	19.0460425	125.3134535	-77.666978	5.5941035	125.2124705
-37.649227	-0.717762	124.502182	-18.629089	12.261383	125.345276	41.646919	0.128044	125.509132	39.22105	37.995998	125.206528	40.4339845	19.062021	125.35783	-77.6921625	5.460745	125.332722
-38.740219	0.775125	124.506248	-18.480824	12.080526	125.351311	41.596775	0.134199	125.456131	39.14476	38.048309	125.400459	40.3707675	19.091254	125.428295	-77.3324155	5.069798	125.274327
-39.689983	2.231193	124.341599	-18.560705	12.067982	125.367104	41.490189	0.232977	125.290001	39.045258	38.11446	125.664536	40.2677235	19.1737185	125.4772685	-77.3891335	4.9622455	125.2569395
-40.734352	3.740385	124.344017	-18.676346	12.057645	125.37484	41.314869	0.377418	125.10537	38.921326	38.235561	125.889351	40.1180975	19.3064895	125.4973605	-77.4707895	4.8088005	125.2523195
-41.666946	5.234484	124.318275	-18.787239	12.077203	125.35807	41.167057	0.548737	124.803253	38.772671	38.376953	126.128448	39.969864	19.462845	125.4658505	-77.544342	4.691561	125.2502895
-42.55864	6.707198	124.356293	-18.92198	12.130833	125.386894	40.980202	0.770632	124.506775	38.582886	38.529568	126.374199	39.781544	19.6501	125.440487	-77.625504	4.611566	125.333301
-43.872459	8.876098	124.608231	-19.130064	12.274991	125.484512	40.749283	1.225211	124.131485	38.356724	38.923939	126.747772	39.5530035	20.074575	125.4396285	-77.8131315	4.475407	125.5293955
-44.618801	10.205761	124.667976	-19.211607	12.390697	125.474319	40.700722	1.505771	123.835983	38.187496	39.169731	127.039215	39.444109	20.337751	125.437599	-77.867323	4.443643	125.511039
-45.354359	11.490272	124.842407	-19.26475	12.478687	125.443199	40.59198	1.806877	123.548714	38.021202	39.414761	127.22876	39.306591	20.610819	125.388737	-77.836091	4.346555	125.497661
-46.014088	12.728475	124.88755	-19.616804	12.720309	125.312271	40.477604	2.127339	123.190674	37.902905	39.656563	127.429543	39.1902545	20.891951	125.3101085	-78.4238625	4.548667	125.3144335
-46.706085	13.878395	124.950348	-19.723354	12.796142	125.189957	40.427273	2.375781	122.923279	37.775753	39.844696	127.628899	39.101513	21.1102385	125.276089	-78.548221	4.4820455	125.103825
-47.254288	14.881539	124.925591	-19.747066	12.933119	125.044617	40.399891	2.645905	122.807014	37.670513	40.068092	127.78981	39.035202	21.3569985	125.298412	-78.529334	4.5092395	124.790822
-47.779594	15.817096	125.055779	-20.076424	13.230789	125.17617	40.369026	2.930099	122.776917	37.547146	40.314728	127.88414	38.958086	21.6224135	125.3305285	-79.110934	4.8391645	125.0218115
-48.519672	17.044266	125.039185	-20.013073	13.295476	124.901321	40.302296	3.312337	122.853592	37.237633	40.71043	127.686516	38.7699645	22.0113835	125.270054	-78.7961105	4.5795685	124.532588
-48.854229	17.708557	125.004684	-20.130959	13.389561	124.882362	40.281635	3.536902	122.998726	37.009262	40.955223	127.359283	38.6454485	22.2460625	125.1790045	-78.9073665	4.5330595	124.5857195
-49.27623	18.283117	124.862968	-20.193861	13.438182	124.842369	40.31612	3.684904	123.261086	36.775906	41.162106	126.902283	38.546013	22.423505	125.0816845	-78.933735	4.452859	124.6030535
-49.560066	18.760878	124.597061	-20.27087	13.464379	124.783516	40.357224	3.797536	123.610046	36.578568	41.330147	126.364876	38.467896	22.5638415	124.987461	-79.009636	4.3649165	124.579571
-49.752827	19.134871	124.283112	-20.327364	13.448973	124.72683	40.389637	3.857674	124.0121	36.392811	41.409554	125.818619	38.391224	22.633614	124.9153595	-79.045952	4.264332	124.5383005
-49.9524	19.487165	123.889122	-20.410515	13.339943	124.662529	40.38073	3.817356	124.438347	36.218285	41.393524	125.301155	38.2995075	22.60544	124.869751	-79.1205375	4.074446	124.455307
-50.065296	19.847532	123.522339	-20.502554	13.17949	124.597641	40.331985	3.703418	124.778816	36.436714	41.15612	124.725136	38.3843495	22.429769	124.751976	-79.3894575	3.929211	124.443306
-50.250404	20.406195	123.083961	-20.635132	12.838719	124.507774	40.181534	3.481785	125.138153	35.917431	41.050537	124.281296	38.0494825	22.266161	124.7097245	-79.3197465	3.411277	124.3058235
-50.341415	20.775127	123.025551	-20.723118	12.650986	124.472977	40.096794	3.392116	125.262772	35.787888	40.958469	124.028267	37.942341	22.1752925	124.6455195	-79.388577	3.1266795	124.3004345
-50.358494	21.171648	122.932579	-20.792778	12.525349	124.429497	40.032291	3.415871	125.275352	35.651703	40.971603	123.84269	37.841997	22.193737	124.559021	-79.427553	2.856961	124.299973
-50.356232	21.625235	122.890495	-20.862314	12.500072	124.357559	39.934361	3.544933	125.181892	35.510826	41.069366	123.639786	37.7225935	22.3071495	124.410839	-79.4472215	2.6929945	124.304279
-50.282566	22.105751	122.917809	-20.9014	12.566815	124.288132	39.85685	3.720099	124.989716	35.392345	41.226597	123.438515	37.6245975	22.473348	124.2141155	-79.4273975	2.660282	124.3621485
-50.226234	22.671925	122.915474	-20.9275	12.694484	124.191284	39.787785	3.911026	124.74102	35.316158	41.393124	123.23922	37.5519715	22.652075	123.99012	-79.4069715	2.736893	124.392448
-50.134487	23.289122	122.847916	-20.958672	12.864738	124.067978	39.708324	4.118278	124.471603	35.244144	41.585632	123.014435	37.476234	22.851955	123.743019	-79.393578	2.877521	124.392937
-50.094151	24.395674	122.72673	-21.012575	13.134219	123.769669	39.614483	4.432331	123.889282	35.11245	41.87685	122.615288	37.3634665	23.1545905	123.252285	-79.3886165	3.1138475	124.287053
-49.917603	25.056612	122.561325	-21.076969	13.29612	123.486519	39.498051	4.603431	123.469017	34.977478	42.047569	122.274353	37.2377645	23.3255	122.871685	-79.3917025	3.26674	124.101353
-49.683128	25.713974	122.358253	-21.164169	13.410666	123.183083	39.392994	4.732414	122.951683	35.152416	42.042496	121.811089	37.272705	23.387455	122.381386	-79.601043	3.433877	123.98478
-49.423561	26.375088	122.132172	-21.251389	13.500288	122.863174	39.232632	4.799762	122.537064	34.984062	42.099686	121.419167	37.108347	23.449724	121.9781155	-79.611125	3.550852	123.7482325
-49.116116	27.035067	121.947517	-21.328814	13.552427	122.600449	39.031246	4.853643	122.165047	34.541397	42.281509	121.18589	36.7863215	23.567576	121.6754685	-79.4439495	3.537278	123.5254295
-48.726696	27.711456	121.773354	-21.419104	13.613733	122.397575	38.894375	4.899258	121.832573	34.426014	42.308144	120.914307	36.6601945	23.603701	121.37344	-79.4984025	3.623765	123.42171
-48.309711	28.408619	121.611252	-21.465305	13.660312	122.24926	38.797398	4.932285	121.645927	34.332745	42.340385	120.685944	36.5650715	23.636335	121.1659355	-79.4956815	3.684289	123.3325845
-47.6021	29.467756	121.467865	-21.502968	13.764209	122.106621	38.733887	5.040704	121.482765	34.24049	42.431591	120.486557	36.4871885	23.7361475	120.984661	-79.4931245	3.7922705	123.228581
-47.041206	30.163368	121.361771	-21.502647	13.807547	122.06324	38.728668	5.118917	121.44886	34.218033	42.485653	120.453751	36.4733505	23.802285	120.9513055	-79.4786445	3.812809	123.1751745
-46.436878	30.855438	121.345161	-21.480658	13.838604	122.052277	38.745583	5.172905	121.454155	34.245544	42.545994	120.480141	36.4955635	23.8594495	120.967148	-79.4568795	3.8177585	123.137406
-45.779854	31.571213	121.324051	-21.452553	13.876327	122.068253	38.778694	5.179389	121.4869	34.30434	42.589607	120.60466	36.541517	23.884498	121.04578	-79.446623	3.868156	123.090726
-45.103085	32.30537	121.420738	-21.403967	13.924882	122.122749	38.828068	5.204972	121.571671	34.369484	42.650837	120.833	36.598776	23.9279045	121.2023355	-79.40671	3.9218595	123.0431625
-44.353695	33.072475	121.599022	-21.354454	14.010681	122.180069	38.890392	5.294702	121.638069	34.452526	42.773396	121.066544	36.671459	24.034049	121.3523065	-79.380367	3.987313	123.0078315
-43.559639	33.792912	121.81562	-21.323568	14.157102	122.229134	38.930027	5.444468	121.556458	34.470272	42.937691	121.260132	36.7001495	24.1910795	121.408295	-79.3472855	4.1231245	123.049973
-42.360176	34.941753	122.13588	-21.28426	14.440913	122.265938	38.89819	5.817173	121.326004	34.502705	43.283989	121.395447	36.7004475	24.550581	121.3607255	-79.2689675	4.331245	123.1711505
-41.505535	35.681309	122.328148	-21.250715	14.66074	122.262695	38.916164	6.088754	121.141861	34.527927	43.53072	121.510208	36.7220455	24.809737	121.3260345	-79.2234755	4.511743	123.1993555
-40.579285	36.424652	122.473763	-21.237949	14.876673	122.230362	38.944668	6.31384	120.991898	34.552448	43.755894	121.620651	36.748558	25.034867	121.3062745	-79.224456	4.718479	123.1544495
-39.644817	37.081799	122.586189	-21.2271	15.108138	122.166763	38.940876	6.541296	120.819641	34.592743	43.966034	121.696602	36.7668095	25.253665	121.2581215	-79.2210095	4.962611	123.0754045
-38.678524	37.741272	122.64994	-21.233885	15.326842	122.096184	38.915554	6.739558	120.636543	34.616665	44.158691	121.765923	36.7661095	25.4491245	121.201233	-79.2338795	5.2045595	122.991135
-37.647854	38.334389	122.678795	-21.234488	15.535638	121.986031	38.889477	6.911601	120.477798	34.635849	44.332169	121.80513	36.762663	25.621885	121.141464	-79.231639	5.449391	122.830598
-36.56461	38.899166	122.718987	-21.226009	15.731767	121.897736	38.894905	7.090579	120.370354	34.676571	44.519562	121.867386	36.785738	25.8050705	121.11887	-79.237756	5.6584635	122.676602
-34.904289	39.565563	122.795799	-21.207901	16.045265	121.834549	38.947182	7.359965	120.306099	34.739368	44.78162	122.02356	36.843275	26.0707925	121.1648295	-79.259077	6.0197375	122.5042685
-33.776699	39.961716	122.790657	-21.161274	16.23138	121.840302	38.987812	7.530777	120.358047	34.7971	44.957287	122.111496	36.892456	26.244032	121.2347715	-79.215004	6.218728	122.4458325
-32.518513	40.242657	122.813286	-21.120802	16.417919	121.881828	39.052628	7.659329	120.449783	34.863235	45.092121	122.20755	36.9579315	26.375725	121.3286665	-79.1995355	6.460113	122.4349895
-31.310484	40.497486	122.785912	-21.08877	16.583336	121.92804	39.105923	7.754221	120.569397	34.933899	45.207752	122.286797	37.019911	26.4809865	121.428097	-79.197451	6.6856855	122.427983
-30.059216	40.623074	122.741364	-21.040798	16.726315	121.940186	39.155819	7.832901	120.714096	35.024082	45.301163	122.333237	37.0899505	26.567032	121.5236665	-79.1715465	6.885598	122.3567055
-28.723005	40.684296	122.589897	-21.028645	16.856874	121.934769	39.210064	7.889699	120.829559	35.09808	45.374638	122.357857	37.154072	26.6321685	121.593708	-79.211362	7.0815795	122.27583
-27.438263	40.732975	122.477295	-21.021406	17.004444	121.920479	39.252277	7.954908	120.913017	35.152332	45.465462	122.342003	37.2023045	26.710185	121.62751	-79.2451165	7.298703	122.213448
-25.536171	40.702473	122.293091	-21.002043	17.223886	121.896378	39.263515	8.08047	120.993721	35.195881	45.61261	122.280884	37.229698	26.84654	121.6373025	-79.233784	7.601232	122.1554535
-24.149517	40.573181	122.215096	-20.986311	17.370663	121.927895	39.291042	8.167555	121.095955	35.241364	45.706074	122.303177	37.266203	26.9368145	121.699566	-79.238825	7.8045115	122.156224
-22.831429	40.454693	122.28019	-20.981241	17.519581	122.002396	39.357124	8.22934	121.218704	35.306705	45.799713	122.411438	37.3319145	27.0145265	121.815071	-79.2943965	8.0246355	122.189721
-21.510521	40.25177	122.345818	-20.970936	17.674099	122.071884	39.390846	8.313138	121.358871	35.387508	45.898106	122.552917	37.389177	27.105622	121.955894	-79.331049	8.242576	122.187874
-20.105984	39.975826	122.4105	-20.942099	17.821314	122.137321	39.438042	8.392229	121.502747	35.487808	46.00948	122.742859	37.462925	27.2008545	122.122803	-79.347123	8.4417735	122.151839
-18.744711	39.673973	122.557678	-20.905273	17.978317	122.187317	39.507473	8.483044	121.613731	35.946022	45.979336	122.853088	37.7267475	27.23119	122.2334095	-79.5372935	8.725444	122.1412245
-17.40785	39.311562	122.658119	-20.870451	18.131239	122.209534	39.57151	8.538135	121.712837	35.729019	46.196449	123.208321	37.6502645	27.367292	122.460579	-79.3911665	8.895186	121.958489
-15.323834	38.644772	122.770729	-20.796316	18.380219	122.220673	39.638908	8.636717	121.848938	35.947098	46.334045	123.522308	37.793003	27.485381	122.685623	-79.385635	9.275057	121.755723
-13.946416	38.141388	122.868172	-20.732735	18.549839	122.249092	39.718044	8.701458	122.010277	36.095787	46.434647	123.740791	37.9069155	27.5680525	122.875534	-79.3723855	9.5316255	121.62265
-12.553589	37.534184	122.939804	-20.66798	18.751284	122.317162	39.839531	8.784583	122.286758	36.271542	46.56543	124.000839	38.0555365	27.6750065	123.1437985	-79.3914965	9.8275615	121.4905255
-11.246352	36.873585	123.072037	-20.604347	18.96493	122.43869	40.008068	8.869683	122.655357	36.446495	46.721832	124.289261	38.2272815	27.7957575	123.472309	-79.4359755	10.1341025	121.405071
-9.903863	36.124401	123.208107	-20.490688	19.152958	122.605659	40.213539	8.939232	123.167145	36.620796	46.871895	124.607323	38.4171675	27.9055635	123.887234	-79.3985435	10.4003525	121.324084
-8.616879	35.302933	123.388084	-20.393709	19.319042	122.832314	40.479549	8.972939	123.751297	36.816319	47.013329	124.973167	38.647934	27.993134	124.362232	-79.435352	10.64495	121.302396
-7.398242	34.38937	123.647842	-20.255692	19.44746	123.116409	40.758453	8.968338	124.365082	37.022125	47.118977	125.334404	38.890289	28.0436575	124.849743	-79.401673	10.8512625	121.383075
-5.562603	32.848804	124.029327	-20.052292	19.567459	123.517227	41.153095	8.947163	125.284683	37.340347	47.238075	125.835251	39.246721	28.092619	125.559967	-79.351305	11.042299	121.474487
-4.168237	31.655518	124.113831	-19.933859	19.616165	123.706886	41.377213	8.897106	125.801155	37.527283	47.25198	126.137306	39.452248	28.074543	125.9692305	-79.319966	11.157787	121.4445415
-3.362604	30.656874	124.416779	-19.84199	19.659185	123.81778	41.898857	8.659173	126.087509	37.709404	47.264893	126.328751	39.8041305	27.962033	126.20813	-79.4881105	11.356337	121.42743
-2.065125	29.334604	124.343399	-19.755627	19.678812	123.819481	42.035286	8.599317	126.383575	37.864323	47.26461	126.454391	39.9498045	27.9319635	126.418983	-79.4610585	11.4256605	121.219979
-1.466536	28.30821	124.486015	-19.707758	19.714165	123.754654	42.123543	8.539586	126.527908	37.946194	47.250717	126.484703	40.0348685	27.8951515	126.5063055	-79.4503845	11.5331785	121.0030025
-0.590282	27.099552	124.42807	-19.667549	19.742893	123.626556	42.168571	8.512516	126.570488	38.035278	47.240314	126.439499	40.1019245	27.876415	126.5049935	-79.4370225	11.609371	120.7481185
0.581158	25.62248	124.141754	-19.610031	19.770632	123.458038	42.203793	8.474733	126.523911	38.128113	47.217949	126.404968	40.165953	27.846341	126.4644395	-79.386015	11.694923	120.4516365
1.338888	23.834272	124.117615	-19.487707	19.823603	123.19783	42.322769	8.453625	126.419724	38.292534	47.186184	126.398888	40.3076515	27.8199045	126.409306	-79.2830655	11.8273015	119.986354
1.991425	22.504099	123.993042	-19.365015	19.883266	123.02182	42.430557	8.449765	126.392616	38.433609	47.207504	126.477173	40.432083	27.8286345	126.4348945	-79.162113	11.9378975	119.6087455
2.61434	21.083586	123.857056	-19.235472	19.983324	122.870567	42.558609	8.483706	126.346611	38.562866	47.226192	126.596855	40.5607375	27.854949	126.471733	-79.0316815	12.111699	119.269401
3.125178	19.7201	123.724571	-19.083984	20.110579	122.752724	42.720142	8.559188	126.381218	38.68784	47.299866	126.645973	40.703991	27.929527	126.5135955	-78.871959	12.291631	118.9918525
3.550987	18.274973	123.586235	-18.925108	20.270817	122.653725	42.87677	8.662292	126.421181	38.857109	47.396866	126.713585	40.8669395	28.029579	126.567383	-78.7171555	12.512055	118.740067
3.926513	16.816034	123.464737	-18.747799	20.423382	122.598854	43.058914	8.76888	126.482597	38.998966	47.496544	126.753029	41.02894	28.132712	126.617813	-78.524538	12.714052	118.579895
4.194269	15.298936	123.42215	-18.575874	20.544008	122.574524	43.277756	8.840744	126.639641	39.154495	47.575974	126.691055	41.2161255	28.208359	126.665348	-78.3678735	12.879657	118.4837
4.409092	12.915058	123.42321	-18.322056	20.635403	122.492668	43.548962	8.850096	126.9505	39.405518	47.596519	126.628922	41.47724	28.2233075	126.789711	-78.121352	13.0474985	118.195625
4.450608	11.294488	123.429214	-18.190102	20.612717	122.422531	43.696022	8.768935	127.183769	39.549088	47.540501	126.510223	41.622555	28.154718	126.846996	-78.002759	13.070716	117.998066
4.360918	9.620687	123.447144	-18.060009	20.543121	122.32531	43.803741	8.658496	127.395653	39.690693	47.43327	126.402626	41.747217	28.045883	126.8991395	-77.867235	13.040359	117.7514805
4.198301	7.96937	123.475983	-17.944679	20.448238	122.240425	43.905926	8.533799	127.555931	39.818985	47.307076	126.231506	41.8624555	27.9204375	126.8937185	-77.7518135	12.9760385	117.5871315
3.959823	6.330794	123.470078	-17.829531	20.32926	122.160187	43.991859	8.391291	127.651825	39.971775	47.162796	126.038864	41.981817	27.7770435	126.8453445	-77.640879	12.8814765	117.4750295
3.618726	4.621768	123.457024	-17.71102	20.198145	122.079338	44.115597	8.224744	127.706871	40.109219	46.999573	125.904259	42.112408	27.6121585	126.805565	-77.534448	12.7841315	117.353111
3.203009	3.017801	123.457077	-17.756418	20.13464	122.116402	44.248955	8.076889	127.8209	40.241154	46.830948	125.768623	42.2450545	27.4539185	126.7947615	-77.7578905	12.8153615	117.4380425
2.421683	0.620333	123.50415	-17.589552	19.933561	122.164742	44.408413	7.905032	127.909348	40.432301	46.611546	125.645386	42.420357	27.258289	126.777367	-77.599461	12.608833	117.552117
1.737013	-0.917432	123.595856	-17.454678	19.789787	122.213531	44.546555	7.800543	127.940575	40.507801	46.488327	125.501633	42.527178	27.144435	126.721104	-77.436534	12.435139	117.705958
0.993878	-2.386408	123.764587	-17.409483	19.682581	122.354401	44.63147	7.736468	127.971138	40.590233	46.382275	125.30571	42.6108515	27.0593715	126.638424	-77.4298175	12.3057905	118.070378
0.102303	-3.799291	124.127853	-17.006466	19.343761	122.344124	44.757465	7.648198	127.988708	40.655518	46.248184	125.134346	42.7064915	26.948191	126.561527	-76.7194235	11.739331	118.126721
-0.719259	-5.207947	124.544907	-16.883642	19.163202	122.605667	44.923027	7.529266	128.146774	40.733292	46.074612	124.896255	42.8281595	26.801939	126.5215145	-76.5954435	11.524465	118.6898195
-1.489757	-6.658739	125.147263	-16.741175	18.957165	122.906326	45.076702	7.408392	128.382751	40.83886	45.897121	124.644974	42.957781	26.6527565	126.5138625	-76.440131	11.2615735	119.2987895
-2.576569	-7.891734	125.925133	-16.63274	18.744476	123.255714	45.180531	7.232233	128.528046	40.916203	45.658619	124.421776	43.048367	26.445426	126.474911	-76.313847	11.043526	120.036517
-4.305015	-9.534814	126.855782	-16.473202	18.293173	123.788002	45.281677	6.814214	128.564087	40.985512	45.135231	124.050125	43.1335945	25.9747225	126.307106	-76.0799985	10.6116235	121.268898
-5.507658	-10.565641	127.202438	-16.369198	17.937908	124.116341	45.273872	6.44989	128.545807	41.0742	44.742001	123.854851	43.174036	25.5959455	126.200329	-75.912432	10.2798705	122.032353
-6.543286	-11.379313	127.448715	-16.273514	17.602243	124.477829	45.342751	6.114457	128.565994	41.139664	44.369129	123.790184	43.2412075	25.241793	126.178089	-75.7882355	9.962693	122.777569
-7.950664	-12.273843	127.845512	-16.17943	17.338877	124.851051	45.433281	5.932822	128.644531	41.201859	44.145325	123.851692	43.31757	25.0390735	126.2481115	-75.67643	9.6386805	123.4539905
-9.254269	-12.822275	128.23233	-16.140142	17.163357	125.246468	45.510216	5.861976	128.772324	41.206863	44.061264	123.926163	43.3585395	24.96162	126.3492435	-75.6388235	9.365094	124.1436925
-10.542114	-13.259627	128.645477	-16.133366	17.065424	125.594307	45.565872	5.848459	128.872726	41.163689	44.028233	123.954987	43.3647805	24.938346	126.4138565	-75.6315125	9.192502	124.7747575
-11.882414	-13.512376	129.099869	-16.125917	16.961845	125.891029	45.584465	5.794848	128.97641	41.117416	43.949352	123.930107	43.3509405	24.8721	126.4532585	-75.6027745	9.05159	125.3287995
-13.944714	-13.626461	129.717712	-15.885385	16.619202	126.138702	45.61795	5.619214	129.201675	41.085804	43.740273	123.904076	43.351877	24.6797435	126.5528755	-75.122647	8.5586605	125.7245285
-15.29403	-13.584378	130.022446	-15.914438	16.462269	126.325272	45.633789	5.466217	129.367111	41.069431	43.58543	123.908485	43.35161	24.5258235	126.637798	-75.180486	8.3987145	126.012746
-16.663172	-13.416537	130.211716	-15.932844	16.261118	126.4673	45.610245	5.310501	129.44516	41.025478	43.420246	123.915733	43.3178615	24.3653735	126.6804465	-75.1835495	8.1568625	126.2541535
-17.978859	-13.171959	130.234589	-16.013784	16.038445	126.602066	45.519981	5.092467	129.460297	40.948917	43.222591	123.921875	43.234449	24.157529	126.691086	-75.262017	7.919361	126.513046
-19.350998	-12.761317	130.130737	-16.089447	15.784539	126.709221	45.396172	4.869989	129.38443	40.855419	43.003757	123.952675	43.1257955	23.936873	126.6685525	-75.3046895	7.632205	126.7498895
-20.691193	-12.276263	129.821991	-16.194818	15.521574	126.782249	45.252983	4.638611	129.251709	40.746803	42.789841	124.030998	42.999893	23.714226	126.6413535	-75.389529	7.328922	126.9231445
-21.984304	-11.69162	129.426743	-16.293507	15.263303	126.825417	45.075146	4.427927	129.04129	40.626682	42.591663	124.111092	42.850914	23.509795	126.576191	-75.437928	7.016811	127.074643
-23.987501	-10.495201	128.775955	-16.488901	14.959494	126.810051	44.779106	4.192006	128.653687	40.419239	42.380413	124.261871	42.5991725	23.2862095	126.457779	-75.5769745	6.6327785	127.162323
-25.598955	-9.313118	128.543549	-16.616777	14.814879	126.763939	44.595512	4.106048	128.385818	40.289272	42.296154	124.366066	42.442392	23.201101	126.375942	-75.675946	6.428657	127.151936
-26.495617	-8.551634	128.02301	-16.760092	14.724716	126.750267	44.428154	4.048408	128.140717	40.159885	42.253883	124.456856	42.2940195	23.1511455	126.2987865	-75.8142035	6.2982865	127.2017475
-27.75993	-7.397164	127.573204	-16.832052	14.634699	126.636993	44.300083	4.007342	127.908585	40.019474	42.228828	124.544586	42.1597785	23.118085	126.2265855	-75.8238825	6.151313	127.0474005
-28.859762	-6.191862	127.346375	-16.964594	14.610868	126.63604	44.168346	3.983295	127.712143	39.891468	42.211185	124.597916	42.029907	23.09724	126.1550295	-75.959095	6.124496	127.1170505
-30.064205	-4.872549	127.181206	-17.050972	14.57083	126.631592	44.073818	3.976414	127.5457	39.788025	42.192036	124.63372	41.9309215	23.084225	126.08971	-76.0328655	6.057435	127.173474
-31.188112	-3.529347	126.959251	-17.123932	14.517114	126.656487	43.983536	3.935186	127.40976	39.670013	42.14233	124.676094	41.8267745	23.038758	126.042927	-76.0746385	5.99547	127.270047
-32.786102	-1.285303	127.105591	-17.225988	14.41853	126.773071	43.831448	3.826062	127.289902	39.541737	42.002972	124.714279	41.6865925	22.914517	126.0020905	-76.1385685	5.922543	127.5440515
-33.798973	0.261205	127.004913	-17.268194	14.321217	126.821228	43.732029	3.706031	127.212357	39.451973	41.866772	124.763069	41.592001	22.7864015	125.987713	-76.128389	5.8560325	127.654743
-34.871403	1.868764	127.101257	-17.355404	14.241823	126.9599	43.653603	3.556838	127.154602	39.372101	41.706036	124.866234	41.512852	22.631437	126.010418	-76.22366	5.852209	127.909382
-35.727573	3.509284	127.022636	-17.368876	14.105294	127.012596	43.562107	3.385226	127.056801	39.334446	41.538334	125.057373	41.4482765	22.46178	126.057087	-76.1860285	5.748808	127.968105
-36.66954	5.205901	127.007378	-17.399345	13.955222	127.113899	43.455944	3.168581	126.892639	39.314606	41.331738	125.334236	41.385275	22.2501595	126.1134375	-76.183965	5.6602845	128.1143605
-37.441093	6.959053	126.901558	-17.421038	13.780877	127.171539	42.988029	3.168794	126.767258	39.313713	41.138306	125.647018	41.150871	22.15355	126.207138	-75.992947	5.408204	128.13594
-38.2351	8.769512	126.856316	-17.464136	13.586953	127.192963	42.793274	3.045931	126.288155	39.294514	40.984863	126.003685	41.043894	22.015397	126.14592	-75.972166	5.158509	128.240006
-39.263241	11.526161	126.94162	-17.600058	13.400914	127.230469	42.520729	2.940848	125.416138	39.231792	40.803783	126.610542	40.8762605	21.8723155	126.01334	-76.0763765	4.9295125	128.447598
-39.887463	13.324436	127.215836	-17.668768	13.312392	127.173294	42.34705	2.98172	124.830521	39.179398	40.765678	127.080009	40.763224	21.873699	125.955265	-76.10076	4.751085	128.391323
-40.426975	15.10374	127.364838	-17.768744	13.318996	127.148651	42.233429	3.089366	124.321198	39.05365	40.798302	127.483925	40.6435395	21.943834	125.9025615	-76.1810275	4.694158	128.3947405
-40.952072	16.834814	127.670761	-17.877378	13.38806	127.143349	42.118847	3.279447	123.903336	38.975536	40.91217	127.85524	40.5471915	22.0958085	125.879288	-76.3019475	4.6803115	128.40741
-41.281094	18.48506	128.018372	-17.972906	13.504624	127.093971	42.019402	3.443835	123.656395	38.913174	41.008629	128.137558	40.466288	22.226232	125.8969765	-76.4121	4.783016	128.2909655
-41.710041	20.039547	128.258667	-18.099373	13.591478	127.139687	41.952835	3.538165	123.520424	38.820847	41.071075	128.311127	40.386841	22.30462	125.9157755	-76.585587	4.878336	128.3635985
-42.019073	21.454113	128.450394	-18.167616	13.636934	127.00164	41.860855	3.580275	123.403458	38.724335	41.083565	128.370193	40.292595	22.33192	125.8868255	-76.627827	4.941948	128.1164545
-42.269169	23.375273	128.59433	-18.362341	13.585075	127.047455	41.743053	3.477763	123.369308	38.572762	41.014118	128.260132	40.1579075	22.2459405	125.81472	-76.8825895	4.9242095	128.28019
-42.375904	24.604153	128.684448	-18.430952	13.562136	126.899803	41.706314	3.315637	123.423576	38.476414	40.90852	128.146835	40.091364	22.1120785	125.7852055	-76.953268	5.0121935	128.0144005
-42.412655	25.615412	128.746429	-18.526569	13.437647	126.969185	41.664803	3.132644	123.564568	38.392345	40.782146	127.993477	40.028574	21.957395	125.7790225	-77.081712	4.917899	128.1593475
-42.362892	26.543171	128.796448	-18.626413	13.327251	127.071594	41.615452	2.957155	123.680031	38.303226	40.62114	127.845917	39.959339	21.7891475	125.762974	-77.212165	4.8653545	128.380214
-42.2239	27.382401	128.787781	-18.68681	13.123125	127.06971	41.542847	2.763984	123.782799	38.203808	40.457714	127.667259	39.8733275	21.610849	125.725029	-77.2469475	4.635401	128.414391
-42.078461	28.106689	128.819855	-18.728889	12.979519	127.159843	41.475208	2.58425	123.879471	38.115498	40.306332	127.487167	39.795353	21.445291	125.683319	-77.253131	4.513747	128.636367
-41.812954	28.757385	128.809723	-18.812744	12.835386	127.144875	41.44672	2.429086	123.974251	38.063137	40.18026	127.358902	39.7549285	21.304673	125.6665765	-77.3804165	4.366099	128.6231735
-41.30574	29.624027	128.721329	-18.828129	12.627086	127.099594	41.384281	2.267465	124.073204	37.97937	40.03896	127.171516	39.6818255	21.1532125	125.62236	-77.3380835	4.1009595	128.576828
-40.890911	30.14983	128.669556	-18.888044	12.530419	127.095505	41.313751	2.213616	124.009689	37.893658	39.975441	126.981804	39.6037045	21.0945285	125.4957465	-77.3797925	3.9663095	128.6952635
-40.409237	30.547445	128.632492	-18.959343	12.502302	127.097	41.196014	2.174982	123.889519	37.79425	39.932816	126.732864	39.495132	21.053899	125.3111915	-77.413818	3.950705	128.8828085
-39.866005	30.924002	128.641434	-18.991802	12.47177	127.05529	41.102417	2.162102	123.731087	37.69281	39.894588	126.486412	39.3976135	21.028345	125.1087495	-77.3812175	3.915195	129.0018305
-39.25425	31.234715	128.578934	-19.035919	12.451474	127.007568	41.017281	2.17062	123.534309	37.602879	39.85722	126.210442	39.31008	21.01392	124.8723755	-77.381918	3.889028	129.1427605
-38.613377	31.434944	128.498657	-19.090204	12.427878	126.91597	40.901028	2.135081	123.375084	37.503365	39.833527	125.905205	39.2021965	20.984304	124.6401445	-77.3826045	3.871452	129.1917955
-37.925526	31.594648	128.302628	-19.146429	12.40695	126.765717	40.791145	2.119631	123.213516	37.389191	39.806572	125.587715	39.090168	20.9631015	124.4006155	-77.383026	3.8507985	129.1308185
-36.752773	31.694105	127.785683	-19.278881	12.42037	126.545425	40.653248	2.095341	122.937798	37.182446	39.773937	125.111855	38.917847	20.934639	124.0248265	-77.475609	3.906101	129.0660235
-35.889523	31.717285	127.398621	-19.366287	12.408699	126.313652	40.522556	2.064709	122.8153	37.039902	39.742935	124.783836	38.781229	20.903822	123.799568	-77.513803	3.913576	128.827736
-35.033382	31.656101	126.955711	-19.465523	12.349216	126.006142	40.394577	2.016496	122.66523	36.884987	39.697186	124.459496	38.639782	20.856841	123.562363	-77.570828	3.841591	128.449921
-34.160263	31.556829	126.512718	-19.576618	12.316801	125.725471	40.274014	1.937244	122.571564	36.74395	39.618092	124.121872	38.508982	20.777668	123.346718	-77.662218	3.855934	128.104224
-33.206158	31.406481	125.956932	-19.686295	12.249455	125.441917	40.162624	1.838342	122.623154	36.610989	39.532749	123.759293	38.3868065	20.6855455	123.1912235	-77.7593965	3.8133645	127.6926105
-32.143372	31.211264	125.331009	-19.819382	12.216325	125.237366	40.099709	1.727207	122.773743	36.504944	39.479839	123.468521	38.3023265	20.603523	123.121132	-77.9410905	3.829127	127.3536
-31.277224	31.124836	124.790321	-20.092421	12.335662	125.092552	40.091625	1.638502	123.10022	36.442547	39.423485	123.204994	38.267086	20.5309935	123.152607	-78.451928	4.1403305	127.032497
-29.645899	30.800339	123.812271	-20.1595	12.298742	124.85099	40.178326	1.51002	123.797783	36.359486	39.339855	122.83226	38.268906	20.4249375	123.3150215	-78.587906	4.1725465	126.3869585
-28.431362	30.555136	123.118187	-20.205057	12.273468	124.703964	40.189854	1.408022	124.331573	36.346691	39.230782	122.562805	38.2682725	20.319402	123.447189	-78.6783865	4.227534	125.960739
-27.260748	30.37705	122.505318	-20.248442	12.229079	124.57193	40.170105	1.292497	124.884399	36.342915	39.089062	122.318115	38.25651	20.1907795	123.601257	-78.753394	4.2673785	125.542603
-26.114738	30.221653	122.000336	-20.283796	12.142998	124.491211	40.145168	1.138795	125.350227	36.369629	38.895264	122.170235	38.2573985	20.0170295	123.760231	-78.8249905	4.2689665	125.222191
-24.91987	30.085226	121.620132	-20.319397	12.023744	124.438454	40.144814	0.897066	125.801743	36.411934	38.660156	122.120773	38.278374	19.778611	123.961258	-78.917168	4.268877	124.91565
-23.647339	30.053911	121.455322	-20.352057	11.897058	124.432411	40.094521	0.673422	126.181206	36.476921	38.446522	122.170937	38.285721	19.559972	124.1760715	-78.989835	4.234144	124.6887505
-22.488031	30.125868	121.470688	-20.365267	11.779741	124.470398	40.091496	0.449664	126.426712	36.560413	38.278179	122.394669	38.3259545	19.3639215	124.4106905	-79.0564885	4.1955605	124.5301055
-20.678654	30.374891	121.761955	-20.396965	11.699921	124.558594	40.107506	0.261384	126.677231	36.677696	38.221703	122.958115	38.392601	19.2415435	124.817673	-79.186531	4.1582985	124.299515
-19.415266	30.664162	122.100006	-20.419674	11.734488	124.616776	40.086342	0.284775	126.679352	36.750565	38.309261	123.420349	38.4184535	19.297018	125.0498505	-79.2578015	4.171958	124.1837015
-18.247826	31.052864	122.490868	-20.434057	11.857463	124.657906	40.034939	0.354799	126.574005	36.803085	38.430012	123.89296	38.419012	19.3924055	125.2334825	-79.287126	4.3225205	124.0823295
-17.047817	31.463205	122.93782	-20.456842	12.02336	124.678291	39.992008	0.468192	126.393875	36.861961	38.564274	124.380455	38.4269845	19.516233	125.387165	-79.3406685	4.530487	123.969417
-15.827483	31.894238	123.381279	-20.464243	12.201505	124.666512	39.963947	0.613611	126.145622	36.928032	38.723679	124.881569	38.4459895	19.668645	125.5135955	-79.3744755	4.734365	123.8194285
-14.58291	32.363503	123.860291	-20.462767	12.379055	124.63604	39.943634	0.770775	125.852921	36.976563	38.887978	125.365082	38.4600985	19.8293765	125.6090015	-79.3856325	4.9287335	123.6630785
-13.406001	32.767372	124.322365	-20.466774	12.583591	124.599754	39.926662	1.005001	125.605049	37.039196	39.0886	125.800087	38.482929	20.0468005	125.702568	-79.416477	5.1203815	123.49694
-11.571887	33.344944	124.843147	-20.453657	12.905487	124.472427	39.933804	1.39594	125.241508	37.108414	39.41745	126.442459	38.521109	20.406695	125.8419835	-79.428423	5.404279	123.1028705
-10.368568	33.694176	125.134483	-20.457737	13.119719	124.334633	39.966503	1.590021	125.031433	37.13953	39.601429	126.733269	38.5530165	20.595725	125.882351	-79.4684905	5.643713	122.786915
-9.208508	33.938538	125.250473	-20.447319	13.328043	124.13781	39.951599	1.770642	124.856712	37.185963	39.763355	126.981804	38.568781	20.7669985	125.919258	-79.463419	5.8890875	122.356362
-7.799316	33.979115	125.232758	-20.447685	13.514916	123.907555	39.973728	1.899915	124.687599	37.221867	39.868618	127.172516	38.5977975	20.8842665	125.9300575	-79.4931675	6.1455655	121.8850525
-6.567724	34.080784	125.167885	-20.444178	13.706221	123.659027	39.987759	1.991715	124.584129	37.25708	39.975132	127.301407	38.6224195	20.9834235	125.942768	-79.5107755	6.4290185	121.375286
-5.376871	34.108166	125.129089	-20.457184	13.896029	123.427773	39.972126	2.089842	124.510422	37.291531	40.067722	127.397919	38.6318285	21.078782	125.9541705	-79.5461965	6.713276	120.9013755
-4.308653	33.988049	125.122261	-20.443445	14.072284	123.199463	40.012432	2.14632	124.417007	37.327923	40.126259	127.456902	38.6701775	21.1362895	125.9369545	-79.5570675	7.0082785	120.4619715
-2.617914	33.694328	124.977921	-20.439056	14.348656	122.913383	40.018093	2.222731	124.288597	37.402809	40.21085	127.490746	38.710451	21.2167905	125.8896715	-79.588563	7.4805215	119.9370945
-1.490315	33.358063	124.881088	-20.409044	14.524405	122.776703	40.024128	2.280454	124.186646	37.482765	40.260406	127.499199	38.7534465	21.27043	125.8429225	-79.5715345	7.77838	119.7104835
-0.439297	32.94537	124.851952	-20.349394	14.720176	122.629616	40.076202	2.346838	124.127563	37.611828	40.325356	127.573608	38.844015	21.336097	125.8505855	-79.542803	8.104255	119.4086465
0.580958	32.41819	124.840668	-20.287981	14.891677	122.556618	40.146198	2.398877	124.075989	37.742348	40.384388	127.67215	38.944273	21.3916325	125.8740695	-79.520235	8.3917215	119.2391665
1.47902	31.787916	124.887932	-19.952942	14.922386	122.296814	40.243088	2.477078	124.039162	37.88168	40.462132	127.767654	39.062384	21.469605	125.903408	-78.968268	8.375167	118.69022
2.453233	31.065065	124.769569	-19.87603	15.158025	122.151413	40.317135	2.575799	123.978661	37.994118	40.556152	127.85376	39.1556265	21.5659755	125.9162105	-78.9076865	8.7500745	118.3866155
3.333416	30.245008	124.638519	-19.81254	15.386876	122.086441	40.362888	2.699605	123.881958	38.095779	40.64809	127.879082	39.2293335	21.6738475	125.88052	-78.8544135	9.0999045	118.292362
4.541409	28.831573	124.383713	-19.695917	15.690292	121.949158	40.478256	2.850349	123.880135	38.267872	40.813843	127.866531	39.373064	21.832096	125.873333	-78.764898	9.548488	118.024983
5.297929	27.746904	124.233391	-19.563238	15.848791	121.849701	40.583916	2.941946	123.927704	38.387192	40.907524	127.890526	39.485554	21.924735	125.909115	-78.61203	9.772847	117.790287
5.991743	26.528996	124.052284	-19.446365	16.011005	121.768906	40.723263	2.996183	124.06385	38.531395	40.993656	127.90934	39.627329	21.9949195	125.986595	-78.520059	10.0270905	117.551217
6.595858	25.228125	123.880562	-19.341785	16.142052	121.690277	40.841549	3.032601	124.228394	38.659496	41.068111	127.90065	39.7505225	22.050356	126.064522	-78.4340925	10.233748	117.316032
7.165962	23.825523	123.655975	-19.267309	16.263557	121.659042	40.952637	3.05732	124.377502	38.772495	41.128834	127.854004	39.862566	22.093077	126.115753	-78.397184	10.434037	117.202331
7.643049	22.306515	123.382126	-19.184004	16.368713	121.549606	41.078068	3.083579	124.544106	38.868591	41.20747	127.714668	39.9733295	22.1455245	126.129387	-78.3413375	10.5919015	116.969825
7.751861	20.86297	123.235832	-19.108019	16.449114	121.469864	41.143864	3.149135	124.684647	38.952038	41.289322	127.487183	40.047951	22.2192285	126.085915	-78.263989	10.6789995	116.853813
8.215362	18.341381	122.833786	-19.165771	16.712658	121.348999	41.333687	3.255757	124.90258	39.057812	41.42868	126.94162	40.1957495	22.3422185	125.9221	-78.5272915	11.0830975	116.775898
8.416366	16.626183	122.584343	-19.064489	16.774965	121.234467	41.435165	3.35589	125.096878	39.120853	41.547802	126.444054	40.278009	22.451846	125.770466	-78.406987	11.098084	116.698468
8.526843	14.823892	122.43898	-18.937653	16.82003	121.139214	41.567604	3.427776	125.30011	39.187874	41.620132	125.961411	40.377739	22.523954	125.6307605	-78.253045	11.116106	116.6476675
8.535066	13.032018	122.466805	-18.788773	16.834127	121.09597	41.737175	3.462994	125.645302	39.262218	41.654457	125.45948	40.4996965	22.5587255	125.552391	-78.0772425	11.1095285	116.639549
8.46081	11.231012	122.601791	-18.662601	16.803228	121.115372	41.922653	3.443776	126.074638	39.389847	41.652866	125.0168	40.65625	22.548321	125.545719	-77.981452	11.058135	116.685025
8.262663	9.401335	122.881378	-18.536909	16.721237	121.175941	42.057774	3.382865	126.512398	39.506409	41.575127	124.698662	40.7820915	22.478996	125.60553	-77.8559095	10.963478	116.746352
7.961341	7.674357	123.23159	-18.632198	16.709358	121.413422	42.496796	3.0868	126.829971	39.610077	41.456299	124.420723	41.0534365	22.2715495	125.625347	-78.3178325	11.1471665	117.201497
7.313682	5.135387	123.723129	-18.324144	16.336649	121.440231	42.503391	2.929745	127.33123	39.763729	41.269428	124.203644	41.13356	22.0995865	125.767437	-77.781848	10.5737115	117.113025
6.764844	3.596434	124.003258	-18.268629	16.17742	121.59214	42.529305	2.834337	127.584885	39.805534	41.157509	124.135139	41.1674195	21.995923	125.860012	-77.7046775	10.358917	117.324268
6.138309	2.141043	124.306892	-18.208843	16.040388	121.783516	42.550503	2.835357	127.821457	39.862682	41.130592	124.162231	41.2065925	21.9829745	125.991844	-77.6242785	10.0978015	117.575188
5.427811	0.800497	124.637375	-18.159182	15.963952	122.01725	42.613022	2.873917	128.070419	39.904083	41.152073	124.245514	41.2585525	22.012995	126.1579665	-77.5769165	9.914909	117.8765335
4.612684	-0.367116	124.988113	-18.094324	15.903993	122.269585	42.709602	2.928334	128.293579	39.919727	41.190903	124.302887	41.3146645	22.0596185	126.298233	-77.5033125	9.7483675	118.240937
3.769652	-1.480924	125.266708	-18.051836	15.876286	122.543823	42.758808	2.99271	128.468552	39.928085	41.23217	124.343582	41.3434465	22.11244	126.406067	-77.4471185	9.640132	118.681579
2.787602	-2.439	125.588562	-18.005552	15.853983	122.83709	42.823235	3.04455	128.622574	39.933918	41.248116	124.405815	41.3785765	22.146333	126.5141945	-77.3896805	9.561633	119.1599855
1.444157	-3.772692	125.988914	-17.912439	15.77975	123.316368	42.93681	3.028305	128.895935	39.981396	41.213352	124.570847	41.459103	22.1208285	126.733391	-77.283981	9.4386715	119.899345
0.317606	-4.440983	126.274475	-17.846085	15.690494	123.651505	43.008022	2.976556	129.075775	40.033859	41.161491	124.751953	41.5209405	22.0690235	126.913864	-77.2131105	9.3119645	120.389146
-0.856426	-4.978079	126.474258	-17.799536	15.57418	123.975456	43.091846	2.900953	129.232422	40.08173	41.109543	124.966385	41.586788	22.005248	127.0994035	-77.18586	9.143112	120.8515085
-2.044355	-5.413328	126.560059	-17.748781	15.414484	124.257256	43.152248	2.827057	129.343155	40.112587	41.054733	125.174416	41.6324175	21.940895	127.2587855	-77.1299795	8.888073	121.2557265
-3.290522	-5.703454	126.573502	-17.712549	15.248795	124.476196	43.202145	2.771949	129.381927	40.136978	41.007214	125.371574	41.6695615	21.8895815	127.3767505	-77.0946595	8.6080085	121.5756415
-4.584444	-5.926154	126.460884	-17.671221	15.085554	124.629318	43.242203	2.728002	129.385574	40.156841	40.978443	125.580582	41.699522	21.8532225	127.483078	-77.041964	8.3178855	121.775558
-5.848087	-5.989474	126.278709	-17.646244	14.954014	124.73465	43.27737	2.70784	129.341034	40.165455	40.972496	125.768066	41.7214125	21.840168	127.55455	-77.0139005	8.06786	121.91475
-7.823732	-5.868751	126.00502	-17.920858	15.038482	125.05571	43.308949	2.726183	129.204468	40.171314	41.02272	126.00045	41.7401315	21.8744515	127.602459	-77.5818475	8.2025125	122.508961
-9.200551	-5.667368	125.897194	-17.579575	14.840945	124.957893	43.348946	2.763722	129.077347	40.17823	41.087971	126.123131	41.763588	21.9258465	127.600239	-76.922738	7.7560435	122.315547
-10.538233	-5.328369	125.808846	-17.550335	14.855332	125.128349	43.415676	2.808591	128.958939	40.215027	41.170753	126.258972	41.8153515	21.989672	127.6089555	-76.9160215	7.720992	122.6477425
-11.89358	-4.918202	125.741241	-17.46748	14.857399	125.282204	43.516045	2.8492	128.825531	40.274361	41.235378	126.453949	41.895203	22.042289	127.63974	-76.830163	7.672509	122.924668
-13.276154	-4.476408	125.669922	-17.3899	14.840635	125.452545	43.596626	2.84956	128.717606	40.318005	41.260349	126.656357	41.9573155	22.0549545	127.6869815	-76.7371155	7.6263155	123.2181085
-14.621284	-3.927948	125.566986	-17.305408	14.780299	125.630417	43.646275	2.817397	128.569077	40.394001	41.240158	126.8685	42.020138	22.0287775	127.7187885	-76.630954	7.5318205	123.5420455
-15.969388	-3.329322	125.408363	-16.976301	14.545814	125.691315	43.680542	2.74012	128.398438	40.470352	41.180088	127.116989	42.075447	21.960104	127.7577135	-76.028049	7.131524	123.6249165
-18.029476	-2.29911	125.188919	-16.900705	14.406278	125.976692	43.705196	2.573207	128.075272	40.595119	41.023624	127.515015	42.1501575	21.7984155	127.7951435	-75.9515675	7.0141405	124.1582405
-19.366999	-1.57454	125.058655	-16.836821	14.317773	126.153145	43.731846	2.475481	127.800385	40.687187	40.900986	127.805695	42.2095165	21.6882335	127.80304	-75.8831585	6.9473125	124.50325
-20.701057	-0.819443	124.994072	-16.746601	14.222342	126.346413	43.764236	2.366651	127.557861	40.801277	40.798588	128.068512	42.2827565	21.5826195	127.8131865	-75.7759585	6.8620645	124.8796395
-21.985319	0.000289	125.009224	-16.633888	14.143273	126.511452	43.84832	2.296689	127.323738	40.928566	40.70435	128.321045	42.388443	21.5005195	127.8223915	-75.656219	6.7860265	125.2005125
-23.179541	0.787656	125.022842	-16.561314	14.107307	126.741638	43.937469	2.263763	127.119995	41.055794	40.633259	128.514191	42.4966315	21.448511	127.817093	-75.6192595	6.766103	125.666183
-24.439997	1.633711	125.20636	-16.466753	14.076855	126.901588	44.026375	2.23048	126.958374	41.181259	40.584469	128.610107	42.603817	21.4074745	127.7842405	-75.537323	6.7462355	126.0189355
-25.611492	2.45082	125.348045	-16.358437	14.0369	126.949242	43.800571	2.383216	126.999626	41.276741	40.546989	128.637726	42.538656	21.4651025	127.818676	-75.25553	6.6086975	126.079808
-27.30743	3.64186	125.567177	-16.289875	14.049952	127.086639	43.917255	2.30305	126.961647	41.353859	40.466297	128.574097	42.635557	21.3846735	127.767872	-75.215307	6.7152305	126.405406
-28.363102	4.46259	125.728333	-16.222937	13.99823	127.076027	43.957912	2.239112	127.043022	41.372391	40.398544	128.513275	42.6651515	21.318828	127.7781485	-75.1110255	6.677632	126.3739055
-29.404282	5.236325	125.929657	-16.237276	13.940755	127.20182	44.340157	1.919317	127.040085	41.372181	40.289749	128.466766	42.856169	21.104533	127.7534255	-75.330721	6.776977	126.6502145
-30.372885	5.969749	126.122513	-16.248911	13.823252	127.334145	44.380035	1.751214	127.255943	41.369175	40.138107	128.439957	42.874605	20.9446605	127.84795	-75.372427	6.7018435	126.82034
-31.306595	6.779398	126.422867	-16.240112	13.655875	127.536774	44.385921	1.550514	127.480995	41.369743	39.959202	128.433853	42.877832	20.754858	127.957424	-75.358056	6.556892	127.116124
-32.154766	7.584132	126.75692	-16.256884	13.463818	127.775017	44.397537	1.321732	127.724625	41.351048	39.749168	128.426041	42.8742925	20.53545	128.075333	-75.3880605	6.392186	127.474701
-32.963566	8.392682	127.07045	-16.244738	13.238711	127.978348	44.400204	1.094099	127.910828	41.343857	39.532917	128.409073	42.8720305	20.313508	128.1599505	-75.3615065	6.163914	127.7967455
-34.067654	9.697659	127.48394	-16.291737	12.949422	128.344589	44.361408	0.787939	128.109161	41.331062	39.228508	128.346161	42.846235	20.0082235	128.227661	-75.429709	5.8906205	128.461517
-34.718971	10.605736	127.702332	-16.311226	12.759697	128.497513	44.311787	0.624875	128.164246	41.298695	39.061245	128.286316	42.805241	19.84306	128.225281	-75.427693	5.676334	128.769745
-35.331936	11.52848	127.851654	-16.331661	12.607619	128.553543	44.250088	0.508722	128.136566	41.270737	38.920406	128.203796	42.7604125	19.714564	128.170181	-75.4237345	5.500674	128.936905
-35.874332	12.500797	128.011948	-16.399002	12.524199	128.630875	44.191345	0.423754	128.063583	41.237675	38.82515	128.110199	42.71451	19.624452	128.086891	-75.512514	5.423946	129.174859
-36.334343	13.490502	127.995773	-16.397482	12.412588	128.561432	44.135036	0.382484	127.920532	41.204731	38.752438	128.028671	42.6698835	19.567461	127.9746015	-75.4648475	5.257715	129.1482625
-36.800865	14.469973	127.914688	-16.407839	12.315548	128.491379	44.068645	0.317177	127.748917	41.190807	38.688515	127.961411	42.629726	19.502846	127.855164	-75.445404	5.12825	129.127594
-37.211262	15.442345	127.872826	-16.432041	12.228944	128.414993	44.035988	0.265666	127.517792	41.187496	38.634674	127.916397	42.611742	19.45017	127.7170945	-75.475824	5.007718	129.1128915
-37.631588	16.963877	127.848228	-16.458965	12.102162	128.270157	43.622261	0.404728	127.302719	41.161274	38.572079	127.893272	42.3917675	19.4884035	127.5979955	-75.3096975	4.7159205	128.9423185
-37.909374	17.970913	127.963577	-16.489925	12.001581	128.231506	43.578548	0.400283	127.036224	41.12236	38.556232	127.91848	42.350454	19.4782575	127.477352	-75.330304	4.5249045	128.98566
-38.098354	18.892145	128.040619	-16.499529	11.916844	128.109848	43.53643	0.402534	126.769783	41.075932	38.535625	127.971138	42.306181	19.4690795	127.3704605	-75.305239	4.3646085	128.8492355
-38.205521	19.790224	128.154617	-16.573971	11.83383	128.090424	43.487511	0.398542	126.526428	41.005955	38.519199	128.032608	42.246733	19.4588705	127.279518	-75.394675	4.2087895	128.90133
-38.276237	20.700428	128.169785	-16.648071	11.743696	128.045212	43.427128	0.406407	126.299072	40.915936	38.505836	128.096115	42.171532	19.4561215	127.1975935	-75.467674	4.0312705	128.8928305
-38.342129	21.524073	128.303772	-16.742897	11.646921	127.986839	43.362232	0.419947	126.090576	40.783939	38.499748	128.143036	42.0730855	19.4598475	127.116806	-75.5588795	3.8339945	128.856872
-38.353714	22.316301	128.349228	-16.805761	11.56231	127.848396	43.311131	0.433404	125.876358	40.629967	38.499065	128.146942	41.970549	19.4662345	127.01165	-75.582071	3.6583855	128.685142
-38.243069	23.384304	128.332672	-16.954538	11.447011	127.671921	43.200809	0.480395	125.599655	40.369244	38.522682	128.061234	41.7850265	19.5015385	126.8304445	-75.6941025	3.3924835	128.5133975
-38.082561	24.036636	128.220657	-17.066191	11.380957	127.513138	43.125065	0.528095	125.445625	40.184204	38.539879	127.985168	41.6546345	19.533987	126.7153965	-75.7870165	3.227927	128.3108795
-37.863281	24.617239	128.085251	-17.200504	11.35727	127.421234	43.046062	0.572515	125.357498	40.005798	38.56406	127.896156	41.52593	19.5682875	126.626827	-75.926938	3.1462525	128.215641
-37.538128	25.087282	127.907578	-17.27343	11.294367	127.246368	42.996758	0.603854	125.305641	39.835918	38.590488	127.821648	41.416338	19.597171	126.5636445	-75.963198	2.991563	127.9290915
-37.196659	25.527168	127.808762	-17.366026	11.26201	127.14695	42.913197	0.613123	125.290047	39.690964	38.585587	127.752457	41.3020805	19.599355	126.521252	-76.0341325	2.924665	127.772648
-36.795238	25.868479	127.719269	-17.460878	11.186722	127.110252	42.833813	0.551301	125.346138	39.568947	38.538288	127.676796	41.20138	19.5447945	126.511467	-76.123136	2.8286495	127.709037
-36.378948	26.195362	127.669632	-17.562567	11.128981	127.105804	42.739166	0.4688	125.45034	39.462357	38.47002	127.591064	41.1007615	19.46941	126.520702	-76.2258955	2.788552	127.690906
-35.703274	26.597324	127.455475	-17.718718	11.023897	127.119232	42.623077	0.30653	125.743614	39.310272	38.336895	127.412773	40.9666745	19.3217125	126.5781935	-76.4041105	2.7260815	127.6602705
-35.173866	26.752544	127.189445	-17.843416	10.992055	127.159477	42.549755	0.194939	126.003418	39.202084	38.254894	127.2341	40.8759195	19.2249165	126.618759	-76.5627515	2.7591935	127.700195
-34.620918	26.889116	126.890205	-17.968782	10.915887	127.138916	42.455212	0.080825	126.31208	39.093655	38.162174	127.009605	40.7744335	19.1214995	126.6608425	-76.7119975	2.7102745	127.6169895
-34.070122	27.02615	126.570961	-18.04019	10.849865	127.043808	42.363678	-0.023762	126.671562	39.001995	38.080059	126.765038	40.6828365	19.0281485	126.7183	-76.7632165	2.6715815	127.369316
-33.455814	27.067406	126.084557	-18.159626	10.802933	127.014038	42.304451	-0.131666	127.056	38.906891	37.992649	126.498688	40.605671	18.9304915	126.777344	-76.924923	2.6753745	127.250732
-32.89822	27.125826	125.724945	-18.287239	10.774891	127.011642	42.553837	-0.396242	127.306046	38.804169	37.916039	126.210953	40.679003	18.7598985	126.7584995	-77.253481	2.7898835	127.2647845
-32.291386	27.196095	125.321236	-18.355423	10.717233	126.933083	42.483826	-0.45641	127.665695	38.710632	37.82885	125.949898	40.597229	18.68622	126.8077965	-77.308075	2.748246	127.0583695
-31.541931	27.447309	124.842323	-18.484112	10.648086	126.884628	42.365788	-0.531953	128.127136	38.599373	37.717209	125.609612	40.4825805	18.592628	126.868374	-77.4508045	2.703544	126.900882
-30.855143	27.57268	124.617088	-18.577948	10.604232	126.891731	42.304573	-0.584904	128.327972	38.541622	37.646751	125.454521	40.4230975	18.5309235	126.8912465	-77.5789935	2.6775405	126.8922155
-30.187586	27.733999	124.446533	-18.634153	10.553535	126.843605	42.227394	-0.625603	128.438492	38.488117	37.597069	125.346817	40.3577555	18.485733	126.8926545	-77.6260615	2.621337	126.7945555
-29.552746	27.937618	124.38488	-18.687967	10.517232	126.820755	42.151035	-0.631995	128.482147	38.444397	37.578747	125.291733	40.297716	18.473376	126.88694	-77.67365	2.561088	126.75457
-28.883341	28.21809	124.425636	-18.747761	10.50513	126.832817	42.052303	-0.623649	128.440399	38.393127	37.566734	125.294807	40.222715	18.4715425	126.867603	-77.718237	2.5387175	126.798031
-28.211927	28.556543	124.489746	-18.768534	10.502091	126.812958	41.963833	-0.604018	128.386795	38.360458	37.588371	125.330627	40.1621455	18.4921765	126.858711	-77.6992135	2.5120055	126.767205
-27.536655	28.940317	124.584625	-18.821556	10.555031	126.815285	41.893421	-0.556189	128.286392	38.328644	37.646362	125.42572	40.1110325	18.5450865	126.856056	-77.7541445	2.5649755	126.774514
-26.427183	29.571951	124.670883	-18.931427	10.691335	126.755402	41.80032	-0.465274	128.082703	38.251774	37.760651	125.573563	40.026047	18.6476885	126.828133	-77.888901	2.7349815	126.682671
-25.734324	29.998732	124.683128	-19.019245	10.777417	126.613297	41.70097	-0.382245	127.903221	38.196968	37.858009	125.658752	39.948969	18.737882	126.7809865	-77.987459	2.816952	126.4456075
-25.005373	30.440838	124.705757	-19.116646	10.854173	126.444946	41.594189	-0.318097	127.625183	38.112732	37.936749	125.747131	39.8534605	18.809326	126.686157	-78.0867525	2.89902	126.203735
-24.298201	30.906746	124.718643	-19.184231	10.894525	126.208344	41.457546	-0.268699	127.348419	38.017624	38.012165	125.848595	39.737585	18.871733	126.598507	-78.106047	2.917317	125.818181
-23.566458	31.39942	124.840843	-19.34059	10.964813	126.069939	40.998837	-0.0356	127.16938	37.916847	38.07217	125.990128	39.457842	19.018285	126.579754	-78.139022	2.911341	125.560124
-22.813158	31.881294	125.005196	-19.463596	11.018061	125.91169	40.849159	-0.014591	126.813217	37.805	38.111694	126.171814	39.3270795	19.0485515	126.4925155	-78.2542715	2.9875705	125.3308645
-22.07888	32.333069	125.239731	-19.565115	11.087815	125.744102	40.717113	0.01564	126.500977	37.709602	38.179638	126.339043	39.2133575	19.097639	126.42001	-78.3435875	3.077991	125.068194
-20.966253	32.997044	125.524902	-19.752159	11.278707	125.60601	40.509995	0.145144	126.093437	37.564648	38.298542	126.58577	39.0373215	19.221843	126.3396035	-78.5416395	3.335571	124.8724165
-20.175575	33.415279	125.646797	-19.860849	11.423156	125.500786	40.411358	0.239498	125.903366	37.482826	38.378044	126.700974	38.947092	19.308771	126.30217	-78.66879	3.537541	124.699402
-19.327568	33.787609	125.658073	-19.996544	11.583458	125.41684	40.306534	0.311325	125.774475	37.406532	38.447609	126.782486	38.856533	19.379467	126.2784805	-78.849621	3.787449	124.5551995
-18.586056	34.104393	125.608871	-20.089304	11.72395	125.271049	40.21426	0.334528	125.698471	37.349617	38.485218	126.836884	38.7819385	19.409873	126.2676775	-78.9605465	4.038027	124.2744205
-17.780516	34.363045	125.517189	-20.403599	11.978609	125.16526	40.119991	0.33851	125.667084	37.287403	38.514622	126.890564	38.703697	19.426566	126.278824	-79.510895	4.530652	124.051696
-16.98859	34.572193	125.379036	-20.515097	12.113092	125.006012	40.044411	0.323626	125.631096	37.212593	38.524731	126.909843	38.628502	19.4241785	126.2704695	-79.658696	4.8020055	123.7415545
-16.13052	34.728729	125.26722	-20.624926	12.244762	124.833038	39.947521	0.330295	125.568008	37.143024	38.545433	126.913361	38.5452725	19.437864	126.2406845	-79.7951245	5.05166	123.4253915
-14.946816	34.84446	125.152458	-20.783083	12.415519	124.506104	39.766369	0.323479	125.398361	37.081326	38.545429	126.902428	38.4238475	19.434454	126.1503945	-79.9900135	5.396584	122.8618135
-14.206539	34.86927	125.127121	-20.887344	12.518533	124.301491	39.608486	0.30814	125.236496	37.049503	38.522579	126.865685	38.3289945	19.4153595	126.0510905	-80.1036825	5.6217065	122.5518915
-13.470201	34.826736	125.120888	-20.956146	12.625731	124.110184	39.472561	0.304555	125.035736	37.039093	38.506664	126.841568	38.255827	19.4056095	125.938652	-80.168119	5.8458525	122.281716
-12.676433	34.700562	125.063797	-21.037989	12.738522	123.954391	39.354019	0.3195	124.831047	37.011173	38.491199	126.770164	38.182596	19.4053495	125.8006055	-80.258574	6.0716945	122.1081765
-11.678054	34.372345	124.929108	-21.099934	12.852757	123.821548	39.264427	0.382722	124.656021	36.963238	38.534283	126.619492	38.1138325	19.4585025	125.6377565	-80.3137005	6.2470115	122.0053395
-11.180774	34.250675	124.919388	-21.15275	12.972391	123.68647	39.178947	0.511138	124.471497	36.94949	38.644131	126.437187	38.0642185	19.5776345	125.454342	-80.3697185	6.3671475	121.918598
-10.478742	33.943207	124.711906	-21.177408	13.086097	123.546722	39.157963	0.616317	124.290619	36.918636	38.752102	126.148567	38.0382995	19.6842095	125.219593	-80.3931155	6.4879845	121.873851
-9.486954	33.411156	124.169266	-21.242014	13.285854	123.255692	39.119877	0.771823	123.957672	36.86702	38.885368	125.59304	37.9934485	19.8285955	124.775356	-80.4774765	6.7431125	121.736028
-8.775066	32.895008	123.758064	-21.238096	13.382075	123.046913	39.104073	0.829098	123.738373	36.856777	38.914974	125.211525	37.980425	19.872036	124.474949	-80.456617	6.892114	121.618877
-8.159473	32.362873	123.417938	-21.238182	13.450032	122.826698	39.120598	0.816709	123.557175	36.880699	38.904942	124.827888	38.0006485	19.8608255	124.1925315	-80.4770125	7.0392385	121.4608645
-7.520616	31.772243	123.065247	-21.220072	13.511758	122.626045	39.124825	0.763444	123.318466	36.900669	38.859859	124.434898	38.012747	19.8116515	123.876682	-80.452891	7.2118645	121.375408
-6.870376	31.120235	122.680435	-21.206018	13.557814	122.409889	39.066517	0.707853	122.999702	36.939049	38.784332	123.961594	38.002783	19.7460925	123.480648	-80.414819	7.3695355	121.33913
-6.297986	30.458736	122.278389	-21.197393	13.60092	122.173515	39.00811	0.646699	122.584656	36.980782	38.712021	123.381332	37.994446	19.67936	122.982994	-80.389232	7.52248	121.364036
-5.760907	29.735474	121.82515	-21.182673	13.629456	121.875809	38.938736	0.589916	122.099182	37.026276	38.650669	122.849335	37.982506	19.6202925	122.4742585	-80.347852	7.6386195	121.2773595
-4.993093	28.61344	121.296463	-21.094707	13.676042	121.453979	38.993584	0.455899	121.405983	37.153454	38.53627	122.05336	38.073519	19.4960845	121.7296715	-80.262933	7.8559995	121.1782865
-4.455911	27.831987	120.924583	-21.034916	13.71062	121.180916	39.040443	0.397824	120.912491	37.268326	38.479294	121.515694	38.1543845	19.438559	121.2140925	-80.2242165	7.982681	121.1477395
-3.898461	27.044865	120.487747	-20.935192	13.759611	120.889809	39.116051	0.348735	120.348808	37.408451	38.446854	120.934891	38.262251	19.3977945	120.6418495	-80.132635	8.1214275	121.1377685
-3.421389	26.222939	120.036629	-20.850546	13.819572	120.56543	39.195156	0.311713	119.711861	37.53616	38.429104	120.286057	38.365658	19.3704085	119.998959	-80.06675	8.2687355	121.131901
-2.904021	25.372076	119.557968	-20.783701	13.879561	120.191154	39.24752	0.291486	119.013977	37.653446	38.431389	119.579025	38.450483	19.3614375	119.296501	-80.017885	8.3976845	121.085807
-2.397137	24.511293	119.023514	-20.730204	13.958838	119.766869	39.288673	0.275311	118.27227	37.762924	38.449898	118.850258	38.5257985	19.3626045	118.561264	-79.9862065	8.5550715	120.972474
-1.903194	23.637934	118.428825	-20.690474	14.033686	119.301239	39.308609	0.266707	117.515587	37.83036	38.452953	118.12484	38.5694845	19.35983	117.8202135	-79.9504325	8.707542	120.7822645
-1.141554	22.250004	117.534447	-20.647091	14.113453	118.576859	39.320488	0.274769	116.558136	37.948303	38.478905	117.198769	38.6343955	19.376837	116.8784525	-79.9285775	8.850069	120.2752655
-0.618769	21.284056	117.108025	-20.616995	14.150516	118.134285	39.384518	0.260261	116.148972	38.046749	38.492489	116.819618	38.7156335	19.376375	116.484295	-79.9496235	8.924657	119.784275
-0.109533	20.313606	116.793213	-20.589798	14.206232	117.789497	39.477959	0.254183	115.966209	38.121395	38.539814	116.62825	38.799677	19.3969985	116.2972295	-79.979273	9.0154655	119.2817645
0.424751	19.315063	116.601753	-20.550194	14.258735	117.572357	39.554008	0.315883	115.980133	38.210316	38.62833	116.707443	38.882162	19.4721065	116.343788	-79.98255	9.0453635	118.800926
0.967776	18.235058	116.637329	-20.468981	14.33027	117.546097	39.696465	0.410741	116.325714	38.309856	38.736992	117.029045	39.0031605	19.5738665	116.6773795	-79.9411225	9.0866735	118.4148145
1.53005	17.151373	116.973747	-20.354877	14.414866	117.715218	39.908905	0.516649	117.009308	38.435669	38.866978	117.656288	39.172287	19.6918135	117.332798	-79.882041	9.1379185	118.097638
2.053093	16.055048	117.526245	-20.239435	14.483756	118.092941	40.106003	0.635831	117.943237	38.567535	38.997425	118.595848	39.336769	19.816628	118.2695425	-79.815639	9.150884	117.9163395
2.811036	14.318151	118.676147	-20.061823	14.602725	118.948448	40.337486	0.799358	119.780991	38.766655	39.206688	120.230698	39.5520705	20.003023	120.0058445	-79.6757165	9.202427	117.8910515
3.303871	13.14573	119.574371	-19.968662	14.666815	119.642113	40.466709	0.884595	121.063904	38.867226	39.306568	121.419762	39.6669675	20.0955815	121.241833	-79.6042915	9.2380485	118.042393
3.72447	11.959755	120.46682	-19.874088	14.729516	120.364967	40.616817	0.965176	122.306458	38.911526	39.377438	122.573456	39.7641715	20.171307	122.439957	-79.5123475	9.287725	118.289977
4.12816	10.735066	121.300301	-19.776089	14.802331	121.048119	40.742718	1.079344	123.478493	38.968102	39.487545	123.643684	39.85541	20.2834445	123.5610885	-79.407588	9.3212175	118.5351495
4.515964	9.509409	122.054497	-19.682999	14.850779	121.615372	40.831459	1.175784	124.537895	39.027348	39.572582	124.653015	39.9294035	20.374183	124.595455	-79.2954015	9.327375	118.635289
4.7677	8.267223	122.692284	-19.58889	14.878755	122.041	40.942856	1.214167	125.459496	39.107243	39.620342	125.582466	40.0250495	20.4172545	125.520981	-79.2028295	9.3402555	118.561019
5.051631	6.992673	123.04969	-19.484446	14.902614	122.301041	41.034782	1.231112	126.182045	39.214958	39.663307	126.377167	40.12487	20.4472095	126.279606	-79.093762	9.3580185	118.322476
5.353919	5.035527	123.272362	-19.280468	14.950496	122.409805	41.20969	1.296926	126.831039	39.415829	39.773132	127.162346	40.3127595	20.535029	126.9966925	-78.8736955	9.365963	117.8229175
5.467373	3.745772	123.189369	-19.129467	15.025945	122.330048	41.348019	1.389749	126.978256	39.547283	39.876968	127.366104	40.447651	20.6333585	127.17218	-78.706585	9.4185315	117.487916
5.533135	2.455185	122.912514	-18.950214	15.124308	122.197495	41.523357	1.527562	126.950363	39.659946	39.992039	127.284859	40.5916515	20.7598005	127.117611	-78.4920795	9.4888155	117.277379
5.570185	1.134003	122.638725	-18.749376	15.265226	122.018394	41.711357	1.736752	126.850021	39.76173	40.13546	127.00499	40.7365435	20.936106	126.9275055	-78.2352955	9.594346	117.1092825
5.47892	-0.200851	122.436417	-18.527401	15.428567	121.868088	41.900616	2.014448	126.758896	39.875633	40.343315	126.568512	40.8881245	21.1788815	126.663704	-77.9429265	9.6782525	117.072472
5.245516	-1.518701	122.422134	-18.290243	15.593328	121.792725	42.116814	2.29533	126.737808	39.990326	40.550781	126.074158	41.05357	21.4230555	126.405983	-77.634056	9.7636005	117.179467
4.971943	-2.868133	122.663589	-18.063404	15.735372	121.779907	42.368916	2.524347	126.866577	40.117317	40.752186	125.640961	41.2431165	21.6382665	126.253769	-77.3699245	9.8324775	117.306045
4.326539	-4.884882	123.387268	-17.747314	15.811521	121.900772	43.056862	2.545283	127.234886	40.317783	40.89735	125.128326	41.6873225	21.7213165	126.181606	-77.1819505	9.9017255	117.619938
3.800586	-6.203295	124.047768	-17.625834	15.77328	122.055222	43.274868	2.579303	127.659225	40.436489	40.900555	124.901199	41.8556785	21.739929	126.280212	-77.1073465	9.806631	117.830232
3.161173	-7.469538	124.661324	-17.486555	15.628402	122.16272	43.456055	2.579831	128.083008	40.50494	40.877277	124.641106	41.9804975	21.728554	126.362057	-76.9536075	9.52825	117.963383
2.700187	-8.821536	125.157722	-17.396454	15.434119	122.306503	43.574604	2.577037	128.360046	40.561867	40.845505	124.427292	42.0682355	21.711271	126.393669	-76.8611435	9.156967	118.219337
1.965964	-9.923911	125.669815	-17.320066	15.223135	122.461662	43.695595	2.528338	128.57428	40.583866	40.784351	124.25724	42.1397305	21.6563445	126.41576	-76.7798625	8.7899255	118.507564
1.119134	-10.916532	126.158463	-17.227787	15.0098	122.680412	43.824135	2.474091	128.751495	40.621098	40.693562	124.117836	42.2226165	21.5838265	126.4346655	-76.6781905	8.4357735	118.9261585
0.321776	-11.850113	126.56485	-17.091377	14.797932	122.976723	43.983631	2.397288	128.9048	40.711102	40.620335	124.100853	42.3473665	21.5088115	126.5028265	-76.5301205	8.0870525	119.4506195
-1.047349	-12.938293	127.174629	-16.874979	14.538024	123.526192	44.23737	2.236116	129.118576	40.889851	40.487652	124.191872	42.5636105	21.361884	126.655224	-76.3135685	7.714164	120.39716
-2.030738	-13.501485	127.443466	-16.748381	14.391338	123.902748	44.360119	2.135051	129.220139	41.025677	40.412685	124.315071	42.692898	21.273868	126.767605	-76.18966	7.508808	121.037891
-3.043171	-13.956109	127.557159	-16.631796	14.26536	124.217354	44.469337	2.052701	129.255325	41.121666	40.358704	124.504066	42.7955015	21.2057025	126.8796955	-76.0590935	7.3250175	121.5550125
-4.088546	-14.235852	127.52951	-16.51343	14.160438	124.459312	44.580002	2.000829	129.306259	41.209785	40.344894	124.706459	42.8948935	21.1728615	127.006359	-75.9217535	7.1480145	121.912265
-5.108244	-14.405444	127.386642	-16.4184	14.07974	124.6567	44.650917	2.021499	129.315933	41.301975	40.39883	124.95079	42.976446	21.2101645	127.1333615	-75.813246	6.9493155	122.1800385
-6.022368	-14.314472	127.108513	-16.349659	14.041612	124.792549	44.700672	2.065427	129.28949	41.350113	40.47662	125.203201	43.0253925	21.2710235	127.2463455	-75.7247105	6.8122005	122.3387525
-7.403293	-14.387882	127.027046	-16.286146	14.028117	124.924614	44.760296	2.13518	129.239914	41.395309	40.580154	125.390068	43.0778025	21.357667	127.314991	-75.6500945	6.698567	122.534237
-9.106713	-14.056355	126.789688	-16.250252	14.083217	125.149109	44.830421	2.289978	129.117599	41.44183	40.770302	125.645317	43.1361255	21.53014	127.381458	-75.6366295	6.636294	122.91676
-10.280584	-13.654141	126.65799	-16.211441	14.134167	125.313354	44.916973	2.406093	128.995789	41.44614	40.896072	125.787903	43.1815565	21.6510825	127.391846	-75.6044385	6.6172515	123.234862
-11.429638	-13.204018	126.536392	-16.139534	14.143001	125.451294	44.981083	2.502648	128.852982	41.462475	41.021168	125.93187	43.221779	21.761908	127.392426	-75.500847	6.524094	123.510162
-12.425147	-12.523712	126.376328	-16.080561	14.143769	125.630096	45.019054	2.564044	128.700638	41.495766	41.099075	126.110031	43.25741	21.8315595	127.4053345	-75.418532	6.4559785	123.8548575
-13.697174	-11.958757	126.298729	-15.758851	13.959467	125.740387	45.057701	2.555644	128.622528	41.536625	41.132526	126.352219	43.297163	21.844085	127.4873735	-74.814865	6.074849	123.9934005
-14.867031	-11.316208	126.245483	-15.726386	13.935237	126.062866	45.109299	2.523274	128.595322	41.612022	41.1413	126.675201	43.3606605	21.832287	127.6352615	-74.8134325	6.038187	124.4904705
-15.979571	-10.532006	126.253365	-15.607416	13.866718	126.322876	45.155136	2.487682	128.62262	41.68409	41.144802	127.042282	43.419613	21.816242	127.832451	-74.634445	5.917194	124.813301
-17.644308	-9.310775	126.326813	-15.58054	13.827604	126.888489	45.206936	2.443121	128.685333	41.757904	41.156586	127.600906	43.48242	21.7998535	128.1431195	-74.6435	5.8553545	125.6338585
-18.738708	-8.36231	126.512337	-15.582502	13.769113	127.250359	45.217514	2.424974	128.72319	41.765476	41.146488	127.937057	43.491495	21.785731	128.3301235	-74.656499	5.752495	126.1705945
-19.813587	-7.422955	126.691818	-15.593977	13.721935	127.577988	45.207684	2.396513	128.730621	41.754589	41.121933	128.220566	43.4811365	21.759223	128.4755935	-74.6690905	5.684647	126.6803825
-20.824089	-6.512071	126.791298	-15.628094	13.667271	127.853058	45.176476	2.378658	128.754181	41.710571	41.090633	128.44722	43.4435235	21.7346455	128.6007005	-74.6997115	5.5998965	127.1054155
-21.864201	-5.487848	127.029083	-15.646002	13.616212	128.017899	45.141426	2.354433	128.791229	41.665264	41.067028	128.612854	43.403345	21.7107305	128.7020415	-74.695349	5.5216935	127.3337565
-22.867315	-4.479316	127.201401	-15.685308	13.60453	128.165436	45.115833	2.329921	128.852493	41.597233	41.046131	128.703659	43.356533	21.688026	128.778076	-74.727149	5.521034	127.552796
-23.772402	-3.476989	127.271339	-15.728395	13.599734	128.244949	45.092606	2.31301	128.951233	41.531021	41.04055	128.725235	43.3118135	21.67678	128.838234	-74.7686035	5.522688	127.651664
-25.158394	-1.83479	127.515015	-15.838005	13.612061	128.362457	45.066105	2.290116	129.179031	41.426258	41.013824	128.690826	43.2461815	21.65197	128.9349285	-74.9221915	5.572152	127.7899855
-25.988297	-0.762278	127.590141	-15.899971	13.601332	128.396164	45.054382	2.27538	129.371841	41.335033	40.987041	128.5961	43.1947075	21.6312105	128.9839705	-74.9946495	5.5714535	127.8083575
-26.792738	0.335082	127.692322	-15.937723	13.562748	128.367935	45.009838	2.266667	129.569748	41.238785	40.958736	128.447739	43.1243115	21.6127015	129.0087435	-74.9997575	5.5127945	127.7271265
-27.600061	1.506851	127.796364	-16.00338	13.535307	128.364685	44.9571	2.250878	129.768814	41.144569	40.920017	128.227722	43.0508345	21.5854475	128.998268	-75.0575945	5.4851665	127.731102
-28.355461	2.692647	127.838387	-16.082705	13.52298	128.374115	44.932331	2.221509	129.971619	41.046864	40.87537	128.018478	42.9895975	21.5484395	128.9950485	-75.1550075	5.4975205	127.7531815
-29.061049	3.92842	127.785873	-16.151718	13.487576	128.327911	44.920113	2.199135	130.175613	40.963699	40.842575	127.822266	42.941906	21.520855	128.9989395	-75.245342	5.454297	127.6568825
-29.77396	5.228241	127.710556	-16.16791	13.423632	128.235992	44.891884	2.205647	130.358398	40.88562	40.820877	127.666214	42.888752	21.513262	129.012306	-75.224572	5.334002	127.459678
-31.201094	7.562363	127.773941	-16.294554	13.301797	128.221832	44.799797	2.202948	130.488831	40.739201	40.790455	127.493057	42.769499	21.4967015	128.990944	-75.358607	5.1068925	127.45272
-31.411749	8.717198	127.445068	-16.363274	13.197473	128.226013	44.700443	2.186637	130.453842	40.641121	40.760948	127.439705	42.670782	21.4737925	128.9467735	-75.39733	4.9211535	127.5052525
-31.995949	10.239428	127.321518	-16.411907	13.10569	128.235168	44.600056	2.149368	130.34726	40.566643	40.73222	127.44677	42.5833495	21.440794	128.897015	-75.4071635	4.770586	127.573321
-32.537598	11.863409	127.289322	-16.462685	13.051767	128.241592	44.482395	2.152978	130.181259	40.511192	40.723785	127.507797	42.4967935	21.4383815	128.844528	-75.4221635	4.6651525	127.638656
-33.133694	13.531955	127.171532	-16.520729	13.048098	128.224106	44.358536	2.20254	129.89949	40.464962	40.759701	127.590034	42.411749	21.4811205	128.744762	-75.453207	4.6150755	127.70345
-33.580929	15.261891	127.025459	-16.612789	13.114141	128.19162	44.21804	2.288161	129.562286	40.393414	40.83157	127.658035	42.305727	21.5598655	128.6101605	-75.531305	4.6684165	127.7730795
-34.106548	17.074682	126.99765	-16.646204	13.167481	128.029449	44.066093	2.455542	129.146683	40.305756	40.959187	127.756645	42.1859245	21.7073645	128.451664	-75.4783325	4.6275975	127.607234
-34.682812	19.809917	126.882515	-16.761156	13.332317	127.807495	43.853077	2.755807	128.433273	40.148197	41.208012	127.939476	42.000637	21.9819095	128.1863745	-75.522949	4.6827245	127.4286155
-35.096199	21.662336	126.990929	-16.882107	13.461796	127.712013	43.696587	2.994662	127.891586	40.043457	41.382835	128.083038	41.870022	22.1887485	127.987312	-75.634236	4.7348435	127.436714
-35.386204	23.488485	127.1605	-16.964897	13.555877	127.545296	43.497383	3.242182	127.344582	39.915081	41.558136	128.242645	41.706232	22.400159	127.7936135	-75.636026	4.711595	127.2969785
-35.678524	25.288443	127.498558	-17.101187	13.676765	127.479103	43.320129	3.486663	126.761093	39.786083	41.722515	128.442932	41.553106	22.604589	127.6020125	-75.75548	4.748941	127.3561935
-35.902721	27.053318	127.947845	-17.2201	13.796522	127.414276	42.799004	3.900498	126.416397	39.633831	41.884483	128.623337	41.2164175	22.8924905	127.519867	-75.6566175	4.7005535	127.308685
-36.022701	28.74839	128.366272	-17.348818	13.931931	127.396706	42.603806	4.165829	126.015366	39.496384	42.074631	128.804596	41.050095	23.12023	127.409981	-75.747731	4.743632	127.383431
-36.129925	30.362946	128.827698	-17.479145	14.0937	127.411224	42.455261	4.416084	125.756882	39.36087	42.282352	128.958618	40.9080655	23.349218	127.35775	-75.8663555	4.838182	127.464698
-36.123528	32.702602	129.173355	-17.647999	14.379557	127.384315	42.3423	4.736584	125.62532	39.15517	42.564995	129.117203	40.748735	23.6507895	127.3712615	-76.044733	5.1083245	127.3973685
-36.07962	34.156574	129.201065	-17.761467	14.591773	127.374969	42.299271	4.897788	125.696716	39.014297	42.76112	129.091553	40.656784	23.829454	127.3941345	-76.179718	5.354092	127.3558035
-35.980415	35.52219	129.101563	-17.895649	14.784807	127.375122	42.257446	5.01097	125.779984	38.869759	42.919106	128.964066	40.5636025	23.965038	127.372025	-76.3549005	5.604576	127.378219
-35.787819	36.835915	128.824738	-18.024103	14.924521	127.317604	42.192532	5.06145	125.88842	38.710026	42.998795	128.743439	40.451279	24.0301225	127.3159295	-76.499485	5.8189195	127.3192785
-35.620941	38.045364	128.604401	-18.168375	15.00632	127.264275	42.104973	5.07581	126.003937	38.536999	43.046291	128.458282	40.320986	24.0610505	127.2311095	-76.657736	5.9515895	127.2974405
-35.348244	39.133965	128.336914	-18.276695	15.016582	127.176773	41.99884	5.11102	126.049713	38.359547	43.082958	128.173737	40.1791935	24.096989	127.111725	-76.7325835	5.936175	127.241821
-35.045574	40.179668	128.234711	-18.429976	15.037579	127.172806	41.869701	5.16232	126.03437	38.162079	43.116726	127.909813	40.01589	24.139523	126.9720915	-76.875842	5.935635	127.3735205
-34.486347	41.617836	128.113235	-18.641895	15.059807	127.023483	41.645588	5.300631	125.819923	37.853222	43.234585	127.538315	39.749405	24.267608	126.679119	-77.033195	5.852006	127.367847
-34.079288	42.531292	128.129868	-18.825846	15.167186	126.944519	41.459618	5.483051	125.545906	37.637115	43.381355	127.317047	39.5483665	24.432203	126.4314765	-77.2000585	5.902169	127.4575615
-33.573193	43.369656	128.220184	-18.980078	15.305756	126.803848	41.260735	5.717974	125.206589	37.44175	43.568119	127.138069	39.3512425	24.6430465	126.172329	-77.3113985	5.9684655	127.435367
-33.026024	44.155827	128.381012	-19.103024	15.459715	126.655151	41.098476	5.952158	124.788834	37.263828	43.752308	127.045547	39.181152	24.852233	125.9171905	-77.3872	6.067197	127.3931115
-32.389961	44.862709	128.605545	-19.201027	15.618732	126.514992	40.924919	6.154475	124.485062	37.119949	43.916378	127.006844	39.022434	25.0354265	125.745953	-77.424488	6.2020375	127.284031
-31.696573	45.504795	128.813675	-19.26351	15.776174	126.402351	40.763596	6.352041	124.262497	37.062134	44.087227	127.0569	38.912865	25.219634	125.6596985	-77.439885	6.332714	127.1450035
-30.961292	46.082886	129.078491	-19.343403	15.960548	126.40712	40.696499	6.554282	124.11647	37.007542	44.281677	127.197517	38.8520205	25.4179795	125.6569935	-77.5388265	6.5031165	127.1572465
-29.73912	46.760475	129.426285	-19.437099	16.30022	126.500702	40.655006	6.893139	124.075043	36.933636	44.608372	127.425156	38.794321	25.7507555	125.7500995	-77.668519	6.8496845	127.2513045
-28.88759	47.052635	129.581177	-19.518848	16.537119	126.609978	40.63134	7.128992	124.082733	36.874321	44.849117	127.57914	38.7528305	25.9890545	125.8309365	-77.7905265	7.0851835	127.3890195
-27.975428	47.271675	129.683777	-19.55068	16.709972	126.611961	40.62709	7.315145	124.095154	36.826004	45.040859	127.71003	38.726547	26.178002	125.902592	-77.827907	7.241942	127.32133
-27.006868	47.400726	129.707016	-19.62574	16.926153	126.672874	40.596882	7.469837	124.136772	36.783413	45.199249	127.802658	38.6901475	26.334543	125.969715	-77.9416275	7.517763	127.376033
-26.036253	47.356953	129.684738	-19.675705	17.099298	126.665894	40.561245	7.611296	124.1884	36.750126	45.347481	127.88961	38.6556855	26.4793885	126.039005	-78.0070955	7.7192075	127.292783
-25.05238	47.20541	129.581146	-19.706356	17.227196	126.583626	40.54084	7.738641	124.252274	36.709404	45.482235	127.974236	38.625122	26.610438	126.113255	-78.037834	7.843954	127.053997
-24.053165	46.937145	129.455963	-19.797077	17.408054	126.604691	40.53381	7.850719	124.32692	36.653049	45.61459	128.046753	38.5934295	26.7326545	126.1868365	-78.1875835	8.0834535	127.0225455
-22.465975	46.35463	129.240921	-19.889479	17.645802	126.506363	40.504845	7.970511	124.443146	36.599396	45.797825	128.121155	38.5521205	26.884168	126.2821505	-78.3310785	8.407436	126.7305755
-21.422029	45.817261	129.031982	-19.930149	17.754538	126.40892	40.456165	8.02935	124.474739	36.570755	45.862221	128.137924	38.51346	26.9457855	126.3063315	-78.373758	8.5632905	126.5115085
-20.407019	45.161713	128.838577	-20.012197	17.917152	126.369354	40.39151	8.074209	124.506332	36.534519	45.924648	128.127472	38.4630145	26.9994285	126.316902	-78.4874085	8.8348755	126.421806
-19.285336	44.44072	128.627914	-20.07196	18.008127	126.314972	40.316566	8.126808	124.531258	36.496918	45.994209	128.096405	38.406742	27.0605085	126.3138315	-78.550662	8.95574550000001	126.3161125
-18.210249	43.59322	128.383224	-20.132248	18.074272	126.212158	40.242538	8.14516	124.53643	36.443813	46.026142	128.071243	38.3431755	27.085651	126.3038365	-78.6076715	9.062893	126.1204795
-17.15435	42.628975	128.125931	-20.249657	18.160051	126.183876	40.140831	8.12063	124.580574	36.377686	46.022789	128.015823	38.2592585	27.0717095	126.2981985	-78.7585725	9.2483925	126.0695535
-16.028021	41.614277	127.821777	-20.332985	18.210815	126.051125	40.015423	8.058148	124.640999	36.318657	45.998863	127.931534	38.16704	27.0285055	126.2862665	-78.83301	9.3931245	125.8159835
-14.660942	40.028633	127.315796	-20.605902	18.348162	125.878464	39.770374	7.918843	124.673927	36.175766	45.925011	127.664673	37.97307	26.921927	126.1693	-79.184874	9.774397	125.587628
-13.577872	38.817245	126.82296	-20.787926	18.430386	125.664207	39.558693	7.853793	124.628624	36.05352	45.889256	127.347359	37.8061065	26.8715245	125.9879915	-79.3819585	9.9892475	125.3404225
-12.487041	37.499844	126.250443	-21.168781	18.615334	125.46196	39.351799	7.765262	124.512268	35.926311	45.83215	126.892769	37.639055	26.798706	125.7025185	-79.976617	10.431962	125.2214015
-11.422804	36.089279	125.624634	-21.338146	18.639431	125.161705	39.129421	7.635522	124.341843	35.777695	45.759247	126.262436	37.453558	26.6973845	125.3021395	-80.12985	10.5814775	125.0212705
-10.390081	34.626709	124.925362	-21.513472	18.632212	124.832344	38.911465	7.502677	124.080208	35.627964	45.66394	125.443665	37.2697145	26.5833085	124.7619365	-80.2966585	10.6811155	124.9027515
-9.371066	33.065491	124.139214	-21.64555	18.642763	124.464645	38.71059	7.389323	123.75486	35.47496	45.568707	124.481987	37.092775	26.479015	124.1184235	-80.383875	10.806511	124.8108665
-8.35688	31.484879	123.327431	-21.747744	18.674364	124.05751	38.583065	7.280198	123.385223	35.337646	45.446949	123.444748	36.9603555	26.3635735	123.4149855	-80.4558435	10.9851545	124.7000345
-6.885104	29.015572	122.160378	-21.825241	18.720024	123.44931	38.499588	7.087705	122.863495	35.203239	45.235226	121.912849	36.8514135	26.1614655	122.388172	-80.5018955	11.2785825	124.510448
-5.981424	27.345375	121.573685	-21.839651	18.715622	123.070229	38.524517	6.918531	122.588768	35.196445	45.057709	120.953857	36.860481	25.98812	121.7713125	-80.539783	11.443124	124.3691455
-5.094371	25.643761	121.126892	-21.822327	18.660679	122.742714	38.598244	6.684057	122.374725	35.284855	44.856991	120.226166	36.9415495	25.770524	121.3004455	-80.5862035	11.550834	124.1849825
-4.240727	23.998886	120.983208	-21.774185	18.555162	122.524055	38.724918	6.376304	122.375023	35.458702	44.608856	119.839668	37.09181	25.49258	121.1073455	-80.64018	11.617744	123.9407645
-3.310911	22.35463	121.135986	-21.710329	18.438026	122.528473	38.907532	6.036623	122.760788	35.752701	44.364487	120.003281	37.3301165	25.200555	121.3820345	-80.7507745	11.675497	123.6749115
-2.489725	20.799334	121.799706	-21.598671	18.343695	122.843102	39.15416	5.71254	123.666908	36.164997	44.166489	120.862076	37.6595785	24.9395145	122.264492	-80.8569205	11.7478755	123.421712
-1.664208	19.315235	122.919998	-21.473434	18.289064	123.491943	39.443661	5.383338	125.082108	36.615433	44.003567	122.352051	38.029547	24.6934525	123.7170795	-80.976415	11.8846755	123.2668065
-0.500192	17.184759	125.082733	-21.277292	18.276415	124.927307	40.276058	4.808695	127.717659	37.234035	43.951675	125.362038	38.7550465	24.380185	126.5398485	-81.3096305	12.172645	123.3147655
0.379429	15.711139	126.659248	-20.964653	18.186052	125.944725	40.596207	4.668459	129.723129	37.572308	44.029232	127.529289	39.0842575	24.3488455	128.626209	-81.0135635	12.0232585	123.263241
0.934718	14.41581	128.246552	-20.888601	18.259489	127.021324	40.888874	4.592423	131.576645	37.802464	44.113819	129.538696	39.345669	24.353121	130.5576705	-81.122871	12.165857	123.4849775
1.406276	13.156324	129.636932	-20.856022	18.282459	127.95681	41.10368	4.529917	133.136612	37.945103	44.163795	131.194336	39.5243915	24.346856	132.165474	-81.2364355	12.218062	123.748146
1.834669	11.897275	130.780548	-20.860268	18.24338	128.729401	41.221203	4.456131	134.303253	38.06551	44.160225	132.402252	39.6433565	24.308178	133.3527525	-81.3638925	12.178582	124.1060495
2.198961	10.639104	131.611282	-20.879719	18.185734	129.271088	41.2724	4.376962	135.104706	38.493195	43.979618	133.06813	39.8827975	24.17829	134.086418	-81.6422355	12.193178	124.455758
2.507905	9.454237	132.095322	-20.909502	18.114279	129.570969	41.310139	4.272863	135.542343	38.545799	43.917488	133.468735	39.927969	24.0951755	134.505539	-81.746973	12.1333825	124.636399
2.826827	7.68119	132.369751	-20.92454	18.034218	129.638535	41.332218	4.127319	135.706375	38.573704	43.791199	133.538574	39.952961	23.959259	134.6224745	-81.802041	12.109177	124.6545955
2.961708	6.53303	132.322662	-20.89908	18.001932	129.490097	41.333347	4.066366	135.679688	38.601662	43.691849	133.370316	39.9675045	23.8791075	134.525002	-81.7656645	12.1247565	124.455192
3.02937	5.44019	132.157669	-20.80942	17.975906	129.222351	41.375931	4.018178	135.589966	38.663994	43.619202	133.155991	40.0199625	23.81869	134.3729785	-81.6388025	12.133122	124.0717235
2.99407	4.425299	131.992966	-20.678776	17.997044	128.924042	41.48999	4.002116	135.520081	38.759319	43.586788	132.910858	40.1246545	23.794452	134.2154695	-81.4822065	12.199636	123.6326145
2.80362	3.446268	131.843277	-20.518267	17.996925	128.66983	41.640377	4.001269	135.48671	38.899529	43.589108	132.683975	40.269953	23.7951885	134.0853425	-81.306487	12.1986615	123.2543175
2.457704	2.558434	131.767273	-20.321182	17.989979	128.489777	41.818108	4.00299	135.449524	38.741589	43.699097	132.564453	40.2798485	23.8510435	134.0069885	-80.9222125	12.1289145	122.9725655
2.056828	1.696982	131.653687	-20.119869	17.960453	128.358475	42.015858	3.952105	135.438324	39.290825	43.516663	132.316589	40.6533415	23.734384	133.8774565	-80.8930795	12.186522	122.8394935
1.246373	0.541944	131.408249	-19.832897	17.863157	128.222839	42.256382	3.826069	135.333115	39.643719	43.392578	132.230728	40.9500505	23.6093235	133.7819215	-80.6158445	12.1169905	122.6637565
0.579428	-0.162447	131.165283	-19.646973	17.764612	128.154175	42.43404	3.708539	135.234863	39.524944	43.425705	132.343872	40.979492	23.567122	133.7893675	-80.273438	11.962102	122.5189825
-0.191012	-0.7654	130.768143	-19.456121	17.64522	128.094452	42.611462	3.615183	135.086578	39.740555	43.345669	132.461853	41.1760085	23.480426	133.7742155	-80.0882505	11.810014	122.4146885
-1.018824	-1.324721	130.26474	-19.262718	17.534605	128.054169	42.776783	3.556724	134.839325	39.941059	43.294056	132.654068	41.358921	23.42539	133.7466965	-79.884357	11.64382	122.3616415
-1.926018	-1.826145	129.637543	-19.064838	17.431349	127.993584	42.957413	3.510227	134.54921	40.12851	43.255566	132.857056	41.5429615	23.3828965	133.703133	-79.6726375	11.4798015	122.284035
-2.93513	-2.291528	128.94017	-18.871407	17.34437	127.905762	43.121796	3.481955	134.167435	40.644043	43.076733	132.962311	41.8829195	23.279344	133.564873	-79.6257335	11.409396	122.246651
-4.035535	-2.755693	128.17691	-18.692205	17.292374	127.780136	43.27055	3.459209	133.630768	40.796177	42.985027	133.059219	42.0333635	23.222118	133.3449935	-79.4177735	11.36263	122.2152785
-5.828657	-3.378506	126.935997	-18.443445	17.242859	127.487984	43.444374	3.463115	132.660614	41.029972	42.900158	132.98082	42.237173	23.1816365	132.820717	-79.124063	11.3040815	122.155251
-7.175407	-3.779406	126.170059	-18.294592	17.270397	127.254196	43.525589	3.597658	131.866165	41.163029	42.853554	132.68779	42.344309	23.225606	132.2769775	-78.933493	11.315188	122.2314145
-8.579685	-4.20088	125.407265	-18.152916	17.328957	126.989021	43.625847	3.72512	131.059891	41.300564	42.879723	132.25238	42.4632055	23.3024215	131.6561355	-78.7690375	11.3554925	122.3219065
-10.080029	-4.612614	124.788513	-18.000557	17.402466	126.661911	43.735973	3.862646	130.273788	41.370522	42.917576	131.658554	42.5532475	23.390111	130.966171	-78.5543615	11.414821	122.357651
-11.637521	-5.1026	124.35157	-17.84239	17.455824	126.364502	43.839012	4.059011	129.5495	41.405262	42.976196	131.004654	42.622137	23.5176035	130.277077	-78.306917	11.3940445	122.451927
-13.740023	-5.247232	124.428535	-17.695112	17.494141	126.14254	43.91217	4.216506	129.024582	41.423172	43.030411	130.341675	42.667671	23.6234585	129.6831285	-78.057895	11.3648235	122.6019515
-15.237862	-5.854373	124.408195	-17.553764	17.485949	126.050392	43.986546	4.35954	128.630875	41.408245	43.06369	129.653564	42.6973955	23.711615	129.1422195	-77.8049235	11.260283	122.9585645
-17.752207	-6.743263	124.920258	-17.360205	17.412067	126.125374	44.074093	4.418317	128.33728	41.031082	43.168457	128.834015	42.5525875	23.793387	128.5856475	-77.2729975	11.030747	123.6651005
-19.609591	-7.185849	125.493286	-17.23624	17.328125	126.29538	44.078701	4.370058	128.295715	41.012257	43.051105	128.314682	42.545479	23.7105815	128.3051985	-77.017959	10.9456685	124.2855615
-21.490709	-7.566387	126.196884	-17.144423	17.238377	126.561882	44.082249	4.257488	128.370087	41.02766	42.884651	127.843544	42.5549545	23.5710695	128.1068155	-76.8438005	10.9056845	125.0169485
-23.432108	-7.888362	126.998772	-17.050861	17.141172	126.893631	44.080341	4.123723	128.514832	41.079399	42.701942	127.467728	42.57987	23.4128325	127.99128	-76.681592	10.8695115	125.795982
-25.71789	-7.832599	128.025879	-16.940269	17.033682	127.199127	44.08712	3.991899	128.67955	41.104477	42.526184	127.154411	42.5957985	23.2590415	127.9169805	-76.4763365	10.8083225	126.4812735
-27.263556	-8.326985	128.480927	-16.907749	16.91967	127.528084	44.038475	3.879156	128.871887	41.093975	42.379467	126.82695	42.566225	23.1293115	127.8494185	-76.381723	10.7100285	127.2067495
-29.562305	-8.165455	129.328674	-16.895624	16.789457	127.786926	43.926014	3.814301	128.94133	41.036247	42.253235	126.468422	42.4811305	23.033768	127.704876	-76.2723785	10.545146	127.868976
-32.080662	-8.446936	129.854691	-16.986067	16.637405	128.084641	43.672375	3.751874	128.969971	40.864468	42.071953	125.899399	42.2684215	22.9119135	127.434685	-76.2405555	10.3628965	128.734597
-33.977337	-8.330536	130.255814	-17.06266	16.596287	128.248306	43.509911	3.750343	128.993454	40.739922	41.997108	125.636879	42.1249165	22.8737255	127.3151665	-76.2502365	10.3188485	129.1814455
-35.85548	-8.086341	130.609146	-17.129894	16.60504	128.419861	43.406479	3.782393	129.109909	40.662865	42.00053	125.466301	42.034672	22.8914615	127.288105	-76.29446	10.3186185	129.551617
-37.689007	-7.762734	130.935318	-17.200684	16.626436	128.591232	43.304615	3.884829	129.162827	40.576778	42.064461	125.32827	41.9406965	22.974645	127.2455485	-76.3420645	10.278227	129.9369155
-39.508068	-7.323936	131.245682	-17.30785	16.677402	128.739868	43.16711	4.016048	129.113281	40.431728	42.154877	125.160278	41.799419	23.0854625	127.1367795	-76.415119	10.2693415	130.3429565
-41.260136	-6.77126	131.492691	-17.430424	16.734287	128.931046	43.033264	4.168458	128.991241	40.286888	42.275887	125.008263	41.660076	23.2221725	126.999752	-76.520924	10.2464015	130.86234
-42.959274	-6.116547	131.713074	-17.48805	16.771074	129.008362	42.925957	4.319622	128.852524	40.1614	42.400429	124.910316	41.5436785	23.3600255	126.88142	-76.5197785	10.1821225	131.135304
-45.333916	-4.996693	131.642532	-17.639627	16.836374	129.208527	42.81794	4.510082	128.615173	40.014648	42.635189	124.930405	41.416294	23.5726355	126.772789	-76.695548	10.1001125	131.644265
-46.909542	-4.077487	131.509903	-17.711842	16.861525	129.252655	42.737659	4.674945	128.385544	39.919384	42.816082	125.023651	41.3285215	23.7455135	126.7045975	-76.7522055	9.9775365	131.8007125
-48.389797	-3.114633	131.359467	-17.795681	16.917364	129.258423	42.612671	4.877496	128.061432	39.805092	43.012337	125.13372	41.2088815	23.9449165	126.597576	-76.8002435	9.8898115	131.91927
-49.834019	-2.064623	131.057602	-17.864164	16.978788	129.214508	42.497868	5.113781	127.623238	39.687519	43.257763	125.247345	41.0926935	24.185772	126.4352915	-76.8210215	9.771804	131.9937245
NaN	NaN	NaN	-17.886816	17.056307	129.092316	42.436741	5.396982	127.176346	39.56176	43.557884	125.389503	40.9992505	24.477433	126.2829245	-76.7728825	9.635181	131.9017075
NaN	NaN	NaN	-17.901407	17.138121	129.016556	42.38636	5.693434	126.707565	39.492855	43.851845	125.601616	40.9396075	24.7726395	126.1545905	-76.7424215	9.50360250000001	131.8785215
NaN	NaN	NaN	-17.909237	17.236992	128.956589	42.311367	5.959236	126.23764	39.426769	44.098286	125.83345	40.869068	25.028761	126.035545	-76.687542	9.445223	131.877633
NaN	NaN	NaN	-17.960194	17.459635	128.927567	41.845295	6.638082	125.798073	39.33078	44.521297	126.058128	40.5880375	25.5796895	125.9281005	-76.5084255	9.3395805	131.9270335
NaN	NaN	NaN	-17.979519	17.634161	128.879471	41.787102	6.943615	125.41169	39.240559	44.780041	126.144287	40.5138305	25.861828	125.7779885	-76.4728685	9.406494	131.9809535
NaN	NaN	NaN	-17.984509	17.807255	128.801651	41.745491	7.248603	125.131859	39.145695	45.046692	126.116142	40.445593	26.1476475	125.6240005	-76.414611	9.4668625	131.9793015
NaN	NaN	NaN	-17.988655	17.958204	128.719498	41.731892	7.543438	124.829674	39.071091	45.301338	126.067039	40.4014915	26.422388	125.4483565	-76.3788015	9.49402	131.9906395
NaN	NaN	NaN	-17.941275	18.026711	128.548462	41.772434	7.719828	124.581467	39.009647	45.465576	125.978256	40.3910405	26.592702	125.2798615	-76.2735905	9.46072	131.8170625
NaN	NaN	NaN	-17.937376	18.084803	128.468231	41.797028	7.90076	124.327934	38.99659	45.612087	125.937668	40.396809	26.7564235	125.132801	-76.271561	9.4131825	131.803661
NaN	NaN	NaN	-17.878256	18.084564	128.272446	41.807957	8.03982	124.035179	39.001678	45.718132	125.983093	40.4048175	26.878976	125.009136	-76.1613295	9.290152	131.535756
NaN	NaN	NaN	-17.890184	18.196644	128.137497	41.731846	8.406583	123.493454	38.995163	45.959263	126.169144	40.3635045	27.182923	124.831299	-76.1438725	9.210365	131.443695
-61.116886	13.891977	130.354752	-17.904152	18.368744	128.061249	41.678947	8.75863	123.099075	38.934402	46.224533	126.370285	40.3066745	27.4915815	124.73468	-76.1149785	9.2459065	131.387818
-61.326462	14.916759	130.547882	-17.927195	18.612598	128.053421	41.660316	9.202739	122.729744	38.874447	46.559238	126.692726	40.2673815	27.8809885	124.711235	-76.1217715	9.3442075	131.395607
NaN	NaN	NaN	-17.929312	18.873392	128.085693	41.645267	9.662948	122.496391	38.847553	46.913071	127.052818	40.24641	28.2880095	124.7746045	-76.105034	9.4587745	131.3967815
NaN	NaN	NaN	-17.945181	19.153658	128.135483	41.663124	10.055183	122.326279	38.803421	47.259499	127.346062	40.2332725	28.657341	124.8361705	-76.1236345	9.649975	131.4347955
NaN	NaN	NaN	-17.942104	19.443937	128.126846	41.712212	10.420181	122.183945	38.746368	47.590645	127.503036	40.22929	29.005413	124.8434905	-76.113498	9.882461	131.4102015
NaN	NaN	NaN	-17.918243	19.710571	128.067993	41.766117	10.748478	122.062492	38.70377	47.904823	127.48307	40.2349435	29.3266505	124.772781	-76.0714295	10.0944915	131.363205
NaN	NaN	NaN	-17.813137	19.971243	127.808784	41.991199	11.027166	121.889938	38.685734	48.217991	127.177551	40.3384665	29.6225785	124.5337445	-75.9647405	10.3199075	131.0838235
NaN	NaN	NaN	-17.721441	20.036802	127.61396	42.131519	11.09085	121.861839	38.753422	48.30579	126.905205	40.4424705	29.69832	124.383522	-75.8853525	10.375284	130.844398
NaN	NaN	NaN	-17.630671	20.067236	127.476395	42.270355	11.071555	121.960541	38.841122	48.363369	126.647141	40.5557385	29.717462	124.303841	-75.8170805	10.41701	130.648949
-66.423271	29.38509	137.552109	-17.56801	20.079144	127.420998	42.433201	11.035955	122.174118	38.907299	48.403557	126.459038	40.67025	29.719756	124.316578	-75.80627	10.438532	130.525418
-58.848579	20.222456	129.873627	-17.512596	20.089991	127.454971	42.634232	10.961726	122.619965	38.959549	48.445705	126.355408	40.7968905	29.7037155	124.4876865	-75.8220825	10.4762665	130.4222555
-58.156181	20.240103	129.54007	-17.472239	20.106726	127.586342	42.881439	10.890053	123.227989	39.027042	48.518986	126.335823	40.9542405	29.7045195	124.781906	-75.8987185	10.5089325	130.390778
-57.405247	20.109909	129.313538	-17.438345	20.114185	127.700462	43.063	10.842999	123.868355	39.050762	48.57658	126.313545	41.056881	29.7097895	125.09095	-75.933571	10.5185805	130.309974
-56.153477	19.784531	129.111816	-17.504267	20.114882	127.938309	43.209206	10.755791	124.778709	39.040642	48.626602	126.124527	41.124924	29.6911965	125.451618	-76.133458	10.5385675	130.425
-55.348331	19.472099	128.890457	-17.490705	20.041019	127.947594	43.240753	10.656012	125.295464	39.017822	48.596146	125.985718	41.1292875	29.626079	125.640591	-76.1106975	10.455959	130.254597
-54.449856	19.135952	128.667542	-17.497398	19.964342	127.96862	43.273102	10.562	125.734642	39.01527	48.54467	125.848831	41.144186	29.553335	125.7917365	-76.138982	10.375349	130.1455035
-53.53619	18.737358	128.454437	-17.557074	19.906639	128.001404	43.638317	10.329289	125.862549	39.014908	48.509205	125.772766	41.3266125	29.419247	125.8176575	-76.4407605	10.394031	130.1851505
-52.573765	18.398146	128.239471	-17.597713	19.89397	127.932549	43.632526	10.304785	126.134125	38.967613	48.510376	125.670349	41.3000695	29.4075805	125.902237	-76.4954955	10.3803595	129.962861
-51.624393	18.027849	128.058884	-17.667625	19.950211	127.867676	43.554153	10.394292	126.283386	38.913357	48.58004	125.56237	41.233755	29.487166	125.922878	-76.569005	10.413256	129.812474
-50.624157	17.724279	127.837662	-17.725004	20.054211	127.765045	43.492111	10.494609	126.4151	38.856785	48.673229	125.474274	41.174448	29.583919	125.944687	-76.624456	10.524503	129.585403
-49.126854	17.233034	127.520645	-17.797174	20.258173	127.592827	43.416569	10.668676	126.590553	38.82217	48.818798	125.388741	41.1193695	29.743737	125.989647	-76.7137175	10.772609	129.196007
-48.151062	16.948879	127.304413	-17.857622	20.382133	127.459976	43.3731	10.719544	126.746239	38.809292	48.888268	125.335709	41.091196	29.803906	126.040974	-76.80644	10.96036	128.878978
-47.121479	16.616268	127.02272	-17.898689	20.452141	127.306091	43.327812	10.748211	126.85479	38.780285	48.915527	125.280228	41.0540485	29.831869	126.067509	-76.8514265	11.072413	128.544673
-46.15163	16.296392	126.817612	-17.924204	20.452568	127.124283	43.280251	10.726044	126.971291	38.749104	48.897255	125.216019	41.0146775	29.8116495	126.093655	-76.8630855	11.0934865	128.154911
-45.116745	15.942245	126.603378	-17.994547	20.42181	127.01709	43.23082	10.635363	127.09906	38.723965	48.829617	125.155388	40.9773925	29.73249	126.127224	-76.9664865	11.11113	127.906956
-44.094994	15.569419	126.584396	-18.076054	20.347332	126.995445	43.115704	10.497525	127.220596	38.689526	48.682983	125.111092	40.902615	29.590254	126.165844	-77.054723	11.10441	127.825046
-43.082722	15.242283	126.46096	-18.13726	20.218035	126.975967	42.936062	10.290598	127.414452	38.674564	48.482574	125.091568	40.805313	29.386586	126.25301	-77.079833	11.049484	127.698924
-41.591545	14.752713	126.469925	-18.232334	19.985237	126.971329	42.709431	9.939344	127.763657	38.671776	48.125874	125.144981	40.6906035	29.032609	126.454319	-77.1552715	10.937865	127.488339
-40.606861	14.504184	126.520142	-18.3606	19.871191	127.04953	42.564587	9.724606	128.037781	38.636356	47.918846	125.19413	40.6004715	28.821726	126.6159555	-77.3216715	10.920656	127.4831045
-39.591095	14.240444	126.511955	-18.463001	19.768007	127.069214	42.45594	9.573798	128.269501	38.580624	47.769424	125.236786	40.518282	28.671611	126.7531435	-77.444284	10.864403	127.3852845
-38.58371	14.025243	126.45414	-18.530521	19.665878	126.986626	42.36311	9.482768	128.464371	38.495083	47.656372	125.258842	40.4290965	28.56957	126.8616065	-77.4901385	10.762186	127.1116455
-37.602917	13.811928	126.380142	-18.648363	19.595335	126.956161	42.279255	9.394092	128.61525	38.404716	47.554337	125.261665	40.3419855	28.4742145	126.9384575	-77.6387115	10.7164555	126.9738645
-36.608849	13.657421	126.263519	-18.690191	19.485121	126.815117	42.179203	9.284943	128.719574	38.35006	47.434082	125.284729	40.2646315	28.3595125	127.0021515	-77.6450135	10.6107295	126.6280825
-35.558792	13.50313	126.05088	-18.737427	19.387943	126.683846	42.105076	9.131483	128.798538	38.318027	47.294548	125.354279	40.2115515	28.2130155	127.0764085	-77.6864055	10.5628705	126.2912835
-34.052399	13.425117	125.786781	-18.751814	19.277824	126.510216	42.089706	8.902768	128.888306	38.389919	47.124256	125.55941	40.2398125	28.013512	127.223858	-77.7434405	10.542136	125.796574
-33.07613	13.429401	125.682091	-18.758369	19.245092	126.427399	42.092247	8.780185	128.905945	38.438168	47.023853	125.70195	40.2652075	27.902019	127.3039475	-77.7819455	10.588165	125.5508505
-32.119148	13.479106	125.670731	-18.813021	19.253614	126.469948	42.050255	8.682781	128.886993	38.474594	46.944321	125.813225	40.2624245	27.813551	127.350109	-77.8884665	10.693677	125.589787
-31.149948	13.580574	125.748016	-18.799665	19.234394	126.501884	42.016636	8.616764	128.853607	38.529099	46.87685	125.926437	40.2728675	27.746807	127.390022	-77.8721975	10.721981	125.613746
-30.212858	13.746902	125.896538	-18.827337	19.226521	126.653908	42.011909	8.526787	128.827545	38.582481	46.815079	126.106491	40.297195	27.670933	127.467018	-77.951869	10.782109	125.840798
-29.222288	13.832463	125.907959	-18.792774	19.166885	126.758194	42.024075	8.410728	128.845367	38.669304	46.738098	126.341606	40.3466895	27.574413	127.5934865	-77.9322375	10.759357	125.9229015
-28.281206	13.963538	125.949036	-18.775585	19.10108	126.814796	42.063229	8.292789	128.861694	38.767616	46.646763	126.598099	40.4154225	27.469776	127.7298965	-77.9665925	10.732384	125.8996955
-26.854649	14.15482	125.893532	-18.7561	18.979973	126.816216	42.09729	8.067373	128.846558	38.861683	46.470547	126.903	40.4794865	27.26896	127.874779	-77.9916865	10.690986	125.757653
-25.9403	14.333546	125.898468	-18.765085	18.890207	126.794731	42.098694	7.932426	128.822296	38.888634	46.35247	126.986847	40.493664	27.142448	127.9045715	-78.023834	10.637966	125.6848905
-24.987896	14.413866	125.848343	-18.769989	18.812115	126.760674	42.097668	7.825666	128.803482	38.893608	46.233143	127.001801	40.495638	27.0294045	127.9026415	-78.035616	10.5948255	125.6187065
-24.078054	14.514336	125.873634	-18.77327	18.737463	126.74823	42.127357	7.715092	128.864975	38.890366	46.131023	126.967598	40.5088615	26.9230575	127.9162865	-78.0554015	10.5518685	125.5801735
-23.185289	14.613048	125.931046	-18.71903	18.658194	126.755836	42.20438	7.612911	129.024719	38.917934	46.023762	126.968933	40.561157	26.8183365	127.996826	-77.999217	10.4980515	125.514846
-22.241133	14.746295	126.005051	-18.660946	18.578316	126.797775	42.335464	7.464752	129.30809	38.965389	45.880291	127.014091	40.6504265	26.6725215	128.1610905	-77.9723185	10.4841105	125.4344595
-21.347532	14.857907	126.119362	-18.563358	18.450775	126.82415	42.480537	7.278758	129.675949	39.030739	45.704796	127.070847	40.755638	26.491777	128.373398	-77.882354	10.409773	125.274902
-20.018175	15.004812	126.314079	-18.47818	18.214361	126.941765	42.612041	6.932612	130.235443	39.154263	45.36594	127.172699	40.883152	26.149276	128.704071	-77.839512	10.279446	125.179459
-19.720659	14.608277	126.44976	-18.427652	18.016222	127.007721	42.666321	6.637378	130.62207	39.253532	45.093914	127.238396	40.9599265	25.865646	128.930233	-77.8152305	10.166798	125.085209
-19.378502	14.286743	126.559044	-18.38472	17.798666	127.073479	42.731339	6.337258	130.989731	39.353466	44.823658	127.361122	41.0424025	25.580458	129.1754265	-77.8118425	10.016874	124.9715315
-19.044559	13.993793	126.628052	-18.356033	17.582869	127.116653	42.768826	6.024177	131.318207	39.437199	44.550983	127.463089	41.1030125	25.28758	129.390648	-77.8150785	9.878158	124.842658
-18.728361	13.764866	126.700806	-18.335253	17.384811	127.141174	42.781025	5.727447	131.537521	39.520119	44.294434	127.515984	41.150572	25.0109405	129.5267525	-77.821078	9.7586815	124.7555955
-18.448807	13.607847	126.708862	-18.33843	17.210896	127.140572	42.765808	5.454873	131.679398	39.588337	44.032383	127.519287	41.1770725	24.743628	129.5993425	-77.8539325	9.678164	124.6818015
-18.191681	13.535322	126.670586	-18.312132	17.035805	127.108452	42.780651	5.216433	131.72052	39.661762	43.80286	127.514442	41.2212065	24.5096465	129.617481	-77.8454705	9.5619635	124.599423
-17.917084	13.53616	126.549377	-18.252777	16.814978	126.992538	42.804955	4.921699	131.664413	39.760338	43.515827	127.521286	41.2826465	24.218763	129.5928495	-77.7882005	9.411193	124.3922265
-17.809328	13.61172	126.420296	-18.224245	16.675642	126.898933	42.827728	4.739386	131.546158	39.800304	43.345989	127.540924	41.314016	24.0426875	129.543541	-77.762506	9.3085965	124.254325
-17.765469	13.754639	126.261055	-18.157652	16.567444	126.800049	42.856155	4.575181	131.421936	39.863117	43.203465	127.603485	41.359636	23.889323	129.5127105	-77.67494	9.245565	124.0873875
-17.738371	13.972813	126.103172	-18.114977	16.447098	126.682899	42.865578	4.412629	131.258087	39.906502	43.055794	127.721611	41.38604	23.7342115	129.489849	-77.615994	9.1599845	123.875949
-17.873562	14.067266	125.996315	NaN	NaN	NaN	42.853962	4.238101	131.073196	39.931469	42.893257	127.82296	41.3927155	23.565679	129.448078	NaN	NaN	NaN
-17.901278	14.160505	125.873459	NaN	NaN	NaN	42.801308	4.085017	130.857224	39.950146	42.737427	127.936745	41.375727	23.411222	129.3969845	NaN	NaN	NaN
NaN	NaN	NaN	NaN	NaN	NaN	42.707619	3.937036	130.650314	39.942726	42.55489	128.040665	41.3251725	23.245963	129.3454895	NaN	NaN	NaN
NaN	NaN	NaN	NaN	NaN	NaN	42.617626	3.700484	130.474701	39.884403	42.285545	128.160797	41.2510145	22.9930145	129.317749	NaN	NaN	NaN
NaN	NaN	NaN	NaN	NaN	NaN	42.561211	3.563461	130.394577	39.795498	42.122932	128.218323	41.1783545	22.8431965	129.30645	NaN	NaN	NaN
NaN	NaN	NaN	NaN	NaN	NaN	42.515892	3.434431	130.356354	39.688389	41.939129	128.267807	41.1021405	22.68678	129.3120805	NaN	NaN	NaN
-18.119345	13.342145	128.163986	NaN	NaN	NaN	42.53545	3.285662	130.445755	39.612942	41.735752	128.426849	41.074196	22.510707	129.436302	NaN	NaN	NaN
NaN	NaN	NaN	NaN	NaN	NaN	42.612743	3.084554	130.621597	39.592587	41.491871	128.713333	41.102665	22.2882125	129.667465	NaN	NaN	NaN
NaN	NaN	NaN	-18.136757	14.570087	130.359695	42.780067	2.825636	130.812683	39.679806	41.202267	129.084869	41.2299365	22.0139515	129.948776	-77.5034505	7.1262225	130.770614
NaN	NaN	NaN	NaN	NaN	NaN	42.971138	2.479553	130.86554	39.839344	40.891335	129.459137	41.405241	21.685444	130.1623385	NaN	NaN	NaN
NaN	NaN	NaN	NaN	NaN	NaN	43.119186	1.986286	130.402481	40.326252	40.329308	129.830597	41.722719	21.157797	130.116539	NaN	NaN	NaN
NaN	NaN	NaN	-14.245963	16.827709	128.987091	43.066082	1.81861	129.829651	40.334427	40.113777	130.274551	41.7002545	20.9661935	130.052101	-70.1921805	12.6892245	127.922081
-17.478853	10.437572	130.31308	-14.471364	16.238916	129.079086	43.001072	1.694784	129.264099	40.364517	39.977051	130.852051	41.6827945	20.8359175	130.058075	-70.6255225	11.6419145	128.100097
-17.492815	10.019096	130.296127	-14.769661	15.674114	129.123901	42.91787	1.61665	128.597214	40.411213	39.828518	131.504791	41.6645415	20.722584	130.0510025	-71.2038635	10.625644	128.1967995
NaN	NaN	NaN	NaN	NaN	NaN	42.825676	1.594852	127.890221	40.449371	39.6861	132.102753	41.6375235	20.640476	129.996487	NaN	NaN	NaN
-17.52832	8.984259	129.32753	-17.944788	11.974861	130.717102	42.753632	1.675682	127.113258	40.400677	39.567921	132.545654	41.5771545	20.6218015	129.829456	-77.4667305	3.3279205	131.604748
-17.456409	8.265777	128.671097	-17.98756	12.002589	130.396332	42.336784	2.084121	126.589325	40.348248	39.58366	132.829025	41.342516	20.8338905	129.709175	-77.317636	3.1712875	131.083489
-17.215439	6.96999	127.815666	-17.955309	12.227105	130.05098	42.399319	2.581423	125.934555	40.338291	39.7873	133.055725	41.368805	21.1843615	129.49514	-77.279423	3.2698485	130.60682
-17.12862	5.960464	127.59433	-17.914379	12.493559	129.927826	42.540619	2.935928	125.817558	40.266273	40.042377	132.940094	41.403446	21.4891525	129.378826	-77.232204	3.4979655	130.476826
-17.144117	4.858911	127.219902	-17.884529	12.809837	129.875366	42.6441	3.350794	125.894867	40.105457	40.415184	132.468246	41.3747785	21.882989	129.1815565	-77.1438365	3.736685	130.5691755
-17.12042	3.512015	127.179184	-17.842207	13.175642	129.821487	42.713333	3.779497	126.023232	39.958317	40.854179	131.758957	41.335825	22.316838	128.8910945	-77.020239	4.034446	130.7518795
-16.940062	2.055982	127.25425	-17.781406	13.490191	129.701477	42.82045	4.023482	126.384041	39.789722	41.186745	130.73439	41.305086	22.6051135	128.5592155	-76.867898	4.3752685	130.8437385
-16.752634	0.4116	127.588776	-17.747488	13.770045	129.570358	42.840504	4.166178	126.711296	39.680592	41.363228	129.617661	41.260548	22.764703	128.1644785	-76.755524	4.775387	130.9762375
-16.548878	-1.270328	128.130753	-17.713598	13.877149	129.312027	43.198048	3.865237	127.13884	39.251526	41.477089	128.619888	41.224787	22.671163	127.879364	-76.651983	5.083135	130.74469
-16.186295	-3.861948	128.940338	-17.725616	13.711188	128.977066	43.297241	3.395167	128.309982	39.161987	41.130894	127.336014	41.229614	22.2630305	127.822998	-76.680846	5.1593455	130.131134
-15.914084	-5.606093	129.52713	-17.79669	13.439221	128.903564	43.384491	2.947948	129.087555	39.098434	40.757229	126.861763	41.2414625	21.8525885	127.974659	-76.8348425	5.0258535	129.832469
-15.669658	-7.215003	130.037781	-17.847702	13.093674	128.836624	43.393749	2.615411	129.830872	39.075813	40.464207	126.538513	41.234781	21.539809	128.1846925	-76.930185	4.647539	129.4885555
-15.507295	-8.75079	130.33783	-17.836384	12.799604	128.71907	43.374397	2.436475	130.332794	39.084225	40.301998	126.409897	41.229311	21.3692365	128.3713455	-76.902079	4.2299715	129.0667945
-15.300521	-10.137766	130.726273	-17.819462	12.637451	128.605759	43.368034	2.32767	130.801224	39.075218	40.194466	126.32663	41.221626	21.261068	128.563927	-76.86055	4.013834	128.647591
-15.012246	-11.373164	131.099243	-17.814711	12.6106	128.553085	43.336758	2.376063	131.236572	39.109276	40.172607	126.243019	41.223017	21.274335	128.7397955	-76.852439	3.946865	128.3663745
-14.836095	-12.455795	131.565857	-17.831205	12.659064	128.540375	43.294476	2.420935	131.660767	39.104191	40.219944	126.245941	41.1993335	21.3204395	128.953354	-76.8617435	3.9976885	128.127396
-14.49479	-13.810475	132.219421	-17.827057	12.767814	128.687637	43.359413	2.549931	132.374054	39.146889	40.383343	126.429901	41.253151	21.466637	129.4019775	-76.907265	4.068991	127.9732965
-14.246173	-14.602426	132.481079	-17.813673	12.776534	128.802948	43.376194	2.574677	132.746368	39.199974	40.464577	126.675049	41.288084	21.519627	129.7107085	-76.91543	4.033441	127.8951875
-14.032669	-15.279836	132.58374	-17.807491	12.732758	128.888489	43.313946	2.537609	132.966415	39.257736	40.470482	126.877502	41.285841	21.5040455	129.9219585	-76.900823	3.9614705	127.8550195
-13.858178	-15.867366	132.485291	-17.784258	12.656546	128.920502	43.234371	2.477413	132.999069	39.302132	40.448662	127.106689	41.2682515	21.4630375	130.052879	-76.8367675	3.8500545	127.788125
-13.658939	-16.383516	132.33432	-17.775873	12.613606	128.943878	43.162636	2.426551	132.972	39.333611	40.437061	127.339935	41.2481235	21.431806	130.1559675	-76.7998695	3.795406	127.7317885
-13.418414	-16.737352	132.119461	-17.749548	12.615983	128.983719	43.119396	2.460127	132.930344	39.370338	40.494297	127.589348	41.244867	21.477212	130.259846	-76.743963	3.754754	127.707592
-13.011189	-16.938614	131.915222	-17.736551	12.684176	129.065933	43.099274	2.528459	132.8797	39.368732	40.564434	127.816116	41.234003	21.5464465	130.347908	-76.707105	3.8219055	127.783958
-12.8614	-17.317404	131.870026	-17.739639	12.842591	129.150101	43.042885	2.697232	132.809372	39.359745	40.723763	127.976395	41.201315	21.7104975	130.3928835	-76.680593	3.9746845	127.9073185
-12.636021	-17.308184	131.8246	-17.724308	12.932894	129.1241	43.041065	2.816676	132.765564	39.36195	40.838188	128.011139	41.2015075	21.827432	130.3883515	-76.6501235	4.038356	127.8598485
-12.434947	-17.200895	131.752533	-17.697546	13.001812	129.021957	43.075581	2.87069	132.765411	39.355839	40.907673	128.034546	41.21571	21.8891815	130.3999785	-76.610802	4.1144425	127.6439355
-12.265405	-16.995556	131.668915	-17.672722	13.066903	128.875992	43.106049	2.913901	132.783691	39.396088	40.957111	128.021469	41.2510685	21.935506	130.40258	-76.5965125	4.1983	127.349404
-12.127183	-16.670898	131.55191	-17.650122	13.096523	128.696136	43.109985	2.923419	132.755142	39.403515	40.970238	127.943542	41.25675	21.9468285	130.349342	-76.556994	4.2462175	127.04293
-11.993095	-16.262844	131.379074	-17.624367	13.102966	128.515274	43.111767	2.942246	132.624283	39.402088	40.97694	127.813911	41.2569275	21.959593	130.219097	-76.5056615	4.246339	126.811451
-11.934093	-15.797324	131.130829	-17.587868	13.10752	128.33284	43.143742	2.985146	132.513626	39.428539	41.016884	127.719521	41.2861405	22.001015	130.1165735	-76.4618765	4.214025	126.5491065
-11.902352	-15.005117	130.597244	-17.484396	13.133105	128.048172	43.232208	3.018348	132.262115	39.547157	41.070633	127.696037	41.3896825	22.0444905	129.979076	-76.3584745	4.2217195	126.117268
-11.92889	-14.41969	130.020996	-17.39732	13.168344	127.782181	43.291199	3.004892	132.052689	39.67194	41.104027	127.71685	41.4815695	22.0544595	129.8847695	-76.2762095	4.2822285	125.6795925
-11.97122	-13.748518	129.302368	-17.29562	13.236384	127.475594	43.334995	3.027999	131.724075	39.813339	41.18906	127.778099	41.574167	22.1085295	129.751087	-76.165407	4.3642385	125.200101
-12.025861	-12.989944	128.449112	-17.18528	13.344905	127.162193	43.412228	3.068316	131.350754	39.988033	41.306194	127.88559	41.7001305	22.187255	129.618172	-76.0706905	4.502555	124.706214
-12.135101	-12.151873	127.516846	-17.057858	13.51214	126.791443	43.506718	3.1415	130.973679	40.194614	41.474201	128.102142	41.850666	22.3078505	129.5379105	-75.966382	4.7164295	124.0449755
-12.257991	-11.254036	126.561523	-16.905836	13.725705	126.383972	43.603012	3.286009	130.538544	40.385639	41.652653	128.350311	41.9943255	22.469331	129.4444275	-75.8059975	4.982079	123.3235165
-12.426063	-10.383247	125.521385	-16.784128	13.979376	125.971794	43.727226	3.425663	130.122223	40.603577	41.852432	128.624771	42.1654015	22.6390475	129.373497	-75.7336575	5.3197045	122.570091
-13.050183	-8.870943	124.137711	-16.781435	14.540412	125.253906	43.894138	3.629421	129.522064	40.877338	42.101479	129.018539	42.385738	22.86545	129.2703015	-75.948608	6.215374	121.2375105
-13.393738	-8.048707	123.263084	-16.656389	14.831181	124.764442	44.021114	3.770948	129.113388	41.050781	42.257439	129.16716	42.5359475	23.0141935	129.140274	-75.8487255	6.6481685	120.38861
-13.74563	-7.234932	122.487625	-16.543682	15.119426	124.309776	44.104702	3.88518	128.682922	41.199238	42.365498	129.208252	42.65197	23.125339	128.945587	-75.739334	7.113513	119.673965
-14.198117	-6.509818	121.927658	-16.404129	15.377357	123.950348	44.2001	4.035526	128.284637	41.343418	42.460941	129.118942	42.771759	23.2482335	128.7017895	-75.580017	7.5064805	119.1989065
-14.758533	-5.848525	121.477547	-16.277153	15.60975	123.637787	44.31002	4.151798	127.887711	41.521908	42.547607	129.01297	42.915964	23.3497025	128.4503405	-75.47027	7.8697975	118.8252335
-15.343137	-5.290679	121.05024	-16.151173	15.810539	123.316872	44.408657	4.245295	127.461914	41.623192	42.582546	128.828873	43.0159245	23.4139205	128.1453935	-75.3182705	8.2071575	118.4883505
-15.971999	-4.819615	120.677277	-16.073772	15.980887	123.025085	44.487587	4.348083	127.042831	41.695423	42.638962	128.540024	43.091505	23.4935225	127.7914275	-75.239049	8.4682515	118.2587425
-17.003559	-4.266661	120.233643	-15.917848	16.184025	122.631775	44.226421	4.746361	126.64003	41.779888	42.698277	128.191391	43.0031545	23.722319	127.4157105	-74.8388505	8.645731	117.8478395
-17.806387	-4.004456	120.008827	-15.834705	16.279612	122.403275	44.275993	4.833005	126.43251	41.836197	42.707153	127.975334	43.056095	23.770079	127.203922	-74.725505	8.789145	117.602628
-18.608656	-3.812605	119.837067	-15.801122	16.354786	122.242043	44.326748	4.893828	126.207939	41.896862	42.746845	127.776527	43.111805	23.8203365	126.992233	-74.714049	8.8892355	117.491853
-19.429171	-3.723307	119.659843	-15.768642	16.403244	122.090622	44.336178	4.947314	125.868309	41.907764	42.719002	127.527451	43.121971	23.833158	126.69788	-74.659255	8.97333	117.483364
-20.266624	-3.702328	119.555161	-15.757914	16.425552	121.9645	44.27256	4.987163	125.529633	41.930374	42.715569	127.089691	43.101467	23.851366	126.309662	-74.617295	8.999738	117.619338
-21.213457	-3.758413	119.600487	-15.744093	16.466219	121.902237	44.160969	5.093312	125.132538	41.972366	42.745228	126.573349	43.0666675	23.91927	125.8529435	-74.5548535	9.013168	117.9515305
-22.198118	-3.863098	119.795654	-15.690383	16.545769	121.866882	44.106621	5.223468	124.825943	41.910404	42.736279	125.975708	43.0085125	23.9798735	125.4008255	-74.3892785	9.1116645	118.3329385
-23.606825	-4.101232	120.239594	-15.634555	16.692818	121.787788	44.157959	5.435309	124.622749	41.870281	42.895325	125.068573	43.01412	24.165317	124.845661	-74.28323	9.220319	118.729915
-24.491375	-4.299776	120.557747	-15.583899	16.781925	121.734856	44.193203	5.578307	124.667145	41.830261	42.949936	124.549118	43.011732	24.2641215	124.6081315	-74.17953	9.2997285	118.8615805
-25.524315	-4.56749	120.867172	-15.543447	16.805313	121.679482	44.233234	5.600531	124.847534	41.791039	42.968834	124.123993	43.0121365	24.2846825	124.4857635	-74.0990305	9.3259435	118.8732005
-26.47607	-4.813866	121.178581	-15.519944	16.750639	121.697319	44.228203	5.582573	124.999809	41.759663	42.909031	123.883965	42.993933	24.245802	124.441887	-74.033821	9.255476	118.952751
-27.471596	-5.072234	121.385025	-15.535285	16.631456	121.765602	44.195129	5.490248	125.282326	41.725456	42.811619	123.808929	42.9602925	24.1509335	124.5456275	-74.0308625	9.1119785	118.9855765
-28.411453	-5.371555	121.433762	-15.547037	16.462469	121.820129	44.142673	5.362799	125.588203	41.715469	42.722561	123.840462	42.929071	24.04268	124.7143325	-74.023145	8.882258	118.9259255
-29.392191	-5.62879	121.431221	-15.630152	16.32831	121.878906	44.046982	5.313148	125.746811	41.658108	42.663933	123.911461	42.852545	23.9885405	124.829136	-74.112849	8.6680795	118.928676
-30.986712	-5.884282	121.467209	-15.761564	16.258743	121.871521	43.891464	5.351345	125.885391	41.522701	42.685917	123.83342	42.7070825	24.018631	124.8594055	-74.2302105	8.498855	118.8836365
-32.032829	-6.003096	121.549141	-15.83604	16.294743	121.83931	43.819004	5.459963	125.911018	41.419273	42.761669	123.687126	42.6191385	24.110816	124.799072	-74.2912185	8.47867	118.879548
-33.047642	-6.126397	121.666718	-15.903923	16.372505	121.781456	44.118568	5.387281	125.762787	41.313889	42.872227	123.477348	42.7162285	24.129754	124.6200675	-74.5240745	8.615256	118.9428445
-34.066338	-6.186071	121.820175	-15.951401	16.452591	121.74894	44.081516	5.520422	125.772202	41.230759	42.983627	123.213425	42.6561375	24.2520245	124.4928135	-74.5589395	8.65315750000001	119.0050665
-35.18111	-6.184045	122.028198	-15.978427	16.486143	121.734764	44.07214	5.623445	125.729439	41.152073	43.068558	122.943939	42.6121065	24.3460015	124.336689	-74.5689605	8.6262845	119.132839
-36.233719	-6.144879	122.248482	-16.01207	16.471334	121.735855	44.030216	5.66632	125.651512	41.077148	43.111214	122.704376	42.553682	24.388767	124.177944	-74.577822	8.553901	119.293766
-37.112312	-6.27474	122.295364	-16.042271	16.403582	121.761826	43.597229	5.847293	125.6745	41.040497	43.083263	122.489532	42.318863	24.465278	124.082016	-74.403405	8.341886	119.441636
-38.765087	-6.140318	122.311676	-16.103603	16.196754	121.781898	43.73724	5.400218	125.09935	40.977982	42.889553	122.249496	42.357611	24.1448855	123.674423	-74.564817	8.2486225	119.889373
-39.898792	-5.972875	122.28875	-16.138979	16.0264	121.814468	43.605854	5.212953	124.758026	40.957886	42.73941	122.176567	42.28187	23.9761815	123.4672965	-74.559828	8.0766185	120.1616395
-40.963547	-5.772807	122.191223	-16.168318	15.909235	121.89212	43.486206	5.07768	124.421921	40.939865	42.63847	122.224747	42.2130355	23.858075	123.323334	-74.5496715	7.960395	120.460906
-42.057438	-5.523293	122.160629	-16.213654	15.843312	122.024559	43.047222	5.194716	124.282089	40.901802	42.586975	122.335854	41.974512	23.8908455	123.3089715	-74.40182	7.7957785	120.7401465
-43.176193	-5.267003	122.126709	-16.250929	15.843032	122.172523	42.951	5.201206	123.982933	40.843628	42.598316	122.439751	41.897314	23.899761	123.211342	-74.399172	7.786303	121.133704
-44.319298	-4.903895	122.236717	-16.29138	15.895624	122.296288	42.862415	5.263551	123.664368	40.774128	42.642941	122.52327	41.8182715	23.953246	123.093819	-74.4010315	7.838002	121.498757
-45.371807	-4.552377	122.269058	-16.339115	15.984251	122.378777	42.783295	5.365395	123.352036	40.712448	42.713211	122.589043	41.7478715	24.039303	122.9705395	-74.4261015	7.929199	121.7870145
-46.956951	-4.044356	122.326302	-16.388706	16.118755	122.457291	42.661484	5.56403	122.934792	40.630898	42.845722	122.647217	41.646191	24.204876	122.7910045	-74.423603	8.032634	122.1235775
-47.956478	-3.761503	122.399124	-16.429018	16.178829	122.476425	42.588909	5.715781	122.604004	40.563164	42.946495	122.648811	41.5760365	24.331138	122.6264075	-74.4340725	8.02652	122.3264425
-49.18922	-3.356761	122.43779	-16.48214	16.219437	122.478699	42.505173	5.830439	122.223854	40.479488	43.006603	122.606026	41.4923305	24.418521	122.41494	-74.4566105	8.020353	122.542458
-50.151783	-3.065467	122.469505	-16.520386	16.219322	122.446358	42.416061	5.908521	121.80172	40.378036	43.020054	122.464645	41.3970485	24.4642875	122.1331825	-74.4378205	7.9743565	122.7595335
-51.10759	-2.801967	122.501633	-16.580477	16.181602	122.339188	42.298569	5.957837	121.225105	40.272228	42.999752	122.207817	41.2853985	24.4787945	121.716461	-74.4463525	7.8844095	122.961915
-51.995331	-2.5298	122.510651	-16.656517	16.112249	122.127319	42.128551	5.955937	120.570877	40.124298	42.960274	121.740135	41.1264245	24.4581055	121.155506	-74.4394585	7.7663925	123.099132
-52.17923	-2.034819	122.46946	-16.751369	16.05234	121.792961	41.883205	5.972147	119.713928	39.919739	42.915661	121.072472	40.901472	24.443904	120.3932	-74.40421	7.660776	123.192722
-52.421177	-1.346898	122.335457	-16.902334	15.975602	121.116127	41.509796	5.91862	118.267967	39.58062	42.842667	119.745316	40.545208	24.3806435	119.0066415	-74.349876	7.5705605	123.2256125
-52.526497	-0.90189	122.165916	-16.990826	15.942838	120.657219	41.233875	5.907546	117.405632	39.416595	42.786522	118.969498	40.325235	24.347034	118.187565	-74.306887	7.538642	123.126873
-52.5653	-0.386131	121.986603	-17.080187	15.901455	120.306847	41.082745	5.807199	116.803703	39.321178	42.667423	118.357384	40.2019615	24.237311	117.5805435	-74.3623355	7.565599	123.0331505
-52.489956	0.108117	121.784592	-17.1667	15.851697	120.081367	41.028099	5.685293	116.435989	39.256439	42.554619	117.920563	40.142269	24.119956	117.178276	-74.475669	7.583438	122.984458
-52.429588	0.573093	121.783279	-17.263531	15.798388	119.986488	40.973869	5.58332	116.265572	39.223652	42.462311	117.709457	40.0987605	24.0228155	116.9875145	-74.6258225	7.5739605	122.9854615
-52.059341	0.985003	121.84565	-17.339466	15.729038	120.030388	40.980515	5.479774	116.342354	39.225914	42.380722	117.717087	40.1032145	23.930248	117.0297205	-74.7821465	7.527828	123.0310555
-51.900417	1.422641	121.875488	-17.375233	15.657766	120.20813	41.026905	5.374434	116.716087	39.233208	42.299576	117.995216	40.1300565	23.837005	117.3556515	-74.8805225	7.478527	123.0606085
-51.541786	2.064329	122.03038	-17.450165	15.547837	120.761658	41.142632	5.186617	117.892326	39.215324	42.196308	118.972038	40.178978	23.6914625	118.432182	-75.079308	7.4042115	123.091134
-51.307316	2.611052	122.357834	-17.522406	15.492127	121.322235	41.258232	5.107331	118.975899	39.179287	42.14996	119.916443	40.2187595	23.6286455	119.446171	-75.2635715	7.3556085	123.198299
-50.919174	3.10977	122.602928	-17.607952	15.419401	121.948418	41.394802	5.008007	120.212021	39.122917	42.109089	120.942749	40.2588595	23.558548	120.577385	-75.4747635	7.280254	123.319451
-50.528069	3.559333	123.015427	-17.703964	15.329437	122.581825	41.530724	4.891737	121.406998	39.065571	42.04298	121.883286	40.2981475	23.4673585	121.645142	-75.7060755	7.1915155	123.518508
-50.19849	4.125898	123.295471	-17.799511	15.207262	123.101768	41.626827	4.702512	122.521065	38.991699	41.907398	122.578941	40.309263	23.304955	122.550003	-75.908285	7.109569	123.653533
-49.772213	4.616439	123.499474	-17.859303	15.037478	123.461365	41.71117	4.429473	123.53067	38.967945	41.744087	123.040054	40.3395575	23.08678	123.285362	-76.0581635	6.988176	123.637368
-49.311234	5.124753	123.567833	-17.880426	14.838961	123.681877	41.795879	4.147231	124.376297	38.956451	41.499382	123.355057	40.376165	22.8233065	123.865677	-76.137017	6.8546155	123.498077
-48.537628	5.928201	123.313759	-17.928083	14.508589	123.769653	41.908489	3.663219	125.527016	38.969223	41.098072	123.545479	40.438856	22.3806455	124.5362475	-76.295022	6.6365325	123.0030585
-48.063381	6.541447	123.093155	-17.981699	14.273892	123.698898	42.229725	3.232824	125.853371	38.94244	40.848236	123.561111	40.5860825	22.04053	124.707241	-76.5494805	6.507254	122.690555
-47.593346	7.183948	122.854828	-18.095612	14.062433	123.593369	41.76786	3.188736	126.367142	38.876347	40.598644	123.466583	40.3221035	21.89369	124.9168625	-76.5133275	6.231176	122.2698755
-47.148983	7.956245	122.621094	-18.24931	13.892475	123.478592	41.941711	2.792067	126.336716	38.767139	40.382301	123.286758	40.354425	21.587184	124.811737	-76.853045	6.197766	122.145447
-46.667789	8.759477	122.443321	-18.396429	13.748251	123.396049	41.714779	2.614891	126.282272	38.631733	40.173824	123.103836	40.173256	21.3943575	124.693054	-76.966114	6.1021445	122.099044
-46.238049	9.678183	122.346115	-18.520435	13.625465	123.348907	41.505768	2.451947	126.171204	38.545261	39.9981	122.989235	40.0255145	21.2250235	124.5802195	-77.0663845	6.0259065	122.1175945
-45.981899	10.779777	122.267082	-18.616741	13.523668	123.287407	41.355156	2.340324	125.892403	38.501484	39.888645	122.974289	39.92832	21.1144845	124.433346	-77.161802	5.9328515	122.141468
-45.321308	12.468908	122.001526	-18.717793	13.415726	123.118553	41.106312	2.243827	125.248428	38.468376	39.774689	122.992012	39.787344	21.009258	124.12022	-77.22293	5.822194	122.116886
-44.927467	13.687576	121.956741	-18.768005	13.406274	122.963379	40.392696	2.531994	124.896088	38.450443	39.771938	123.00547	39.4215695	21.151966	123.950779	-76.9575795	5.660582	121.975979
-44.519218	14.95447	121.935066	-18.81496	13.438995	122.825745	40.436428	2.464561	124.222862	38.401722	39.803036	123.06337	39.419075	21.1337985	123.643116	-77.048995	5.7441915	122.008374
-44.101952	16.30377	121.983978	-18.876585	13.527187	122.73735	40.314888	2.516731	123.538818	38.362175	39.874226	123.121002	39.3385315	21.1954785	123.32991	-77.0917015	5.8588955	122.14479
-43.753876	17.675058	122.234024	-18.971376	13.66468	122.701347	40.167942	2.632872	122.864365	38.295666	39.961494	123.212723	39.231804	21.297183	123.038544	-77.174556	6.032177	122.36415
-43.346394	19.040417	122.507874	-19.076502	13.8241	122.690895	39.991898	2.80202	122.335602	38.169224	40.074608	123.298096	39.080561	21.438314	122.816849	-77.233565	6.209886	122.564941
-42.940701	20.435541	122.744194	-19.187735	14.00052	122.712196	39.847935	3.001479	121.912346	38.067856	40.243717	123.4198	38.9578955	21.622598	122.666073	-77.3333655	6.378442	122.758319
-42.380688	22.438818	123.082962	-19.37327	14.258456	122.750618	39.714954	3.256993	121.471062	37.855644	40.471344	123.602974	38.785299	21.8641685	122.537018	-77.531839	6.6527435	122.964218
-41.948505	23.697203	123.187843	-19.483917	14.391015	122.721649	39.625118	3.392429	121.323669	37.728828	40.598625	123.64489	38.676973	21.995527	122.4842795	-77.644807	6.786503	122.9590185
-41.492714	24.963312	123.199142	-19.586594	14.491856	122.692513	39.542255	3.491646	121.250999	37.598339	40.686436	123.652924	38.570297	22.089041	122.4519615	-77.743485	6.894671	122.9330645
-41.093723	26.185665	123.136414	-19.699276	14.569433	122.664787	39.502354	3.496547	121.353149	37.494839	40.72393	123.60054	38.4985965	22.1102385	122.4768445	-77.8971485	7.0286275	122.8527295
-40.604431	27.349594	123.050186	-19.783037	14.600386	122.661697	39.482346	3.454417	121.553246	37.444523	40.731167	123.532356	38.4634345	22.092792	122.542801	-78.0295085	7.10798	122.780593
-40.12405	28.481737	122.882637	-19.853973	14.605207	122.685005	39.469673	3.377419	121.82959	37.400707	40.687107	123.421227	38.43519	22.032263	122.6254085	-78.143136	7.178151	122.7446015
-39.593975	29.592592	122.59301	-19.899261	14.561568	122.704269	39.47617	3.272502	122.13459	37.361126	40.615318	123.255501	38.418648	21.94391	122.6950455	-78.21717	7.179226	122.7134925
-38.843494	31.22595	122.233154	-19.927567	14.424525	122.719513	39.516026	3.089458	122.588921	37.305813	40.471096	122.99585	38.4109195	21.780277	122.7923855	-78.2660535	7.068773	122.6466405
-38.33194	32.317688	122.015312	-19.965981	14.309957	122.7537	39.52129	2.999061	122.847191	37.261574	40.392044	122.919228	38.391432	21.6955525	122.8832095	-78.323394	6.9243615	122.6241905
-37.849594	33.427219	121.826431	-20.014023	14.180806	122.781136	39.498947	2.947044	123.017242	37.221115	40.342144	122.906158	38.360031	21.644594	122.9617	-78.388077	6.717018	122.600572
-37.346958	34.561546	121.815636	-20.092108	14.085799	122.810699	39.439777	2.93628	123.096825	37.159992	40.339066	122.939934	38.2998845	21.637673	123.0183795	-78.4841005	6.533925	122.6030185
-36.881554	35.737961	121.90802	-20.189116	14.043365	122.810959	39.322666	3.007241	122.99572	37.077599	40.399422	122.993279	38.2001325	21.7033315	122.9944995	-78.5783645	6.3833985	122.6274185
-36.423866	36.970821	122.076401	-20.296469	14.091298	122.745941	39.18718	3.147203	122.724892	36.962307	40.541916	123.048149	38.0747435	21.8445595	122.8865205	-78.6676815	6.3380365	122.6053615
-35.991894	38.26067	122.482208	-20.408056	14.207077	122.66185	39.007156	3.416602	122.209465	36.823116	40.754654	123.108116	37.915136	22.085628	122.6587905	-78.731248	6.328526	122.6649095
-35.292034	40.186287	123.25882	-20.582485	14.541018	122.463348	38.727539	3.958721	121.2062	36.610146	41.202866	123.210503	37.6688425	22.5807935	122.2083515	-78.8338125	6.5012425	122.7183445
-34.810875	41.470497	123.919746	-20.662596	14.858782	122.33815	38.545193	4.428037	120.470619	36.483463	41.562222	123.358917	37.514328	22.9951295	121.914768	-78.83952	6.7224345	122.761532
-34.333588	42.742069	124.772171	-20.707577	15.238267	122.252701	38.398819	4.926092	119.73822	36.399864	41.945732	123.567558	37.3993415	23.435912	121.652889	-78.8144955	7.040622	122.852513
-33.749897	43.887093	125.563904	-20.74332	15.639077	122.18354	38.318165	5.43011	119.048309	36.348049	42.332161	123.851685	37.333107	23.8811355	121.449997	-78.819747	7.3970185	122.917083
-32.941879	44.860825	126.317558	-20.761261	16.043224	122.104034	38.225426	5.950927	118.509422	36.326946	42.709438	124.180054	37.276186	24.3301825	121.344738	-78.798708	7.7562655	122.86333
-32.302849	45.861923	127.177666	-20.768057	16.39246	122.069969	38.237015	6.441638	118.04277	36.688057	42.943783	124.470398	37.462536	24.6927105	121.256584	-78.99865	8.0922095	122.883354
-31.582901	46.72541	127.957443	-20.667181	16.772388	122.033653	38.275429	6.913493	117.624687	36.733143	43.250542	124.896637	37.504286	25.0820175	121.260662	-78.838648	8.4627585	122.806644
-30.512997	47.787109	128.941727	-20.194229	16.998684	122.145798	38.385361	7.505408	117.287483	36.475677	43.834274	125.516655	37.430519	25.669841	121.402069	-77.818977	8.327527	122.889527
-29.7633	48.319046	129.426849	-20.527544	17.60224	122.04493	38.461937	7.879416	117.056038	36.523075	44.08857	125.813782	37.492506	25.983993	121.43491	-78.547594	9.220487	122.65495
-28.945879	48.761066	129.723938	-20.416103	17.89621	122.067467	38.565132	8.172849	116.97171	36.574875	44.308773	126.03064	37.5700035	26.240811	121.501175	-78.4022095	9.551609	122.633759
-28.058239	49.071045	129.841751	-20.309435	18.147423	122.110626	38.720192	8.375354	117.053589	36.665871	44.52396	126.176956	37.6930315	26.449657	121.6152725	-78.3119015	9.845189	122.6059795
-27.067249	49.210758	129.796738	-20.163149	18.37072	122.218765	38.93256	8.524424	117.256424	36.764099	44.707439	126.303932	37.8483295	26.6159315	121.780178	-78.1746275	10.1255085	122.657352
-26.08268	49.266174	129.561142	-20.042212	18.557816	122.362885	39.189457	8.589948	117.630348	36.875408	44.870441	126.397476	38.0324325	26.7301945	122.013912	-78.1168565	10.3854375	122.711858
-25.097662	49.175816	129.228287	-19.684258	18.464003	122.537567	39.443035	8.58805	118.129776	37.020405	45.027927	126.425491	38.23172	26.8079885	122.2776335	-77.600236	10.1200175	122.7975005
-23.418272	48.828995	128.409225	-19.691236	18.873096	122.687019	39.819881	8.432778	118.981789	37.27317	45.157688	126.440903	38.5465255	26.795233	122.711346	-77.9289975	10.950959	122.662692
-22.197489	48.386379	127.863312	-19.560484	18.918627	122.817101	40.020668	8.247418	119.665268	37.807919	45.049458	126.334641	38.9142935	26.648438	122.9999545	-78.0352615	11.188816	122.6342475
-20.924402	47.856739	127.326309	-19.459286	18.918924	122.956558	40.243275	8.001978	120.388199	38.026932	45.008659	126.396393	39.1351035	26.5053185	123.392296	-78.0536755	11.3325295	122.52082
-19.866888	47.341331	127.047226	-19.37855	18.928396	123.140732	40.458694	7.713421	121.112419	38.224655	44.961754	126.509789	39.3416745	26.3375875	123.811104	-78.0987745	11.5192045	122.47036
-18.529728	46.55114	126.717529	-19.313374	18.93144	123.344818	40.615498	7.480943	121.794685	38.059052	45.045574	126.724693	39.337275	26.2632585	124.259689	-77.964023	11.5996215	122.429947
-17.179354	45.730602	126.435722	-19.245676	18.941679	123.540405	40.709152	7.3039	122.368935	38.227673	44.982544	126.799561	39.4684125	26.143222	124.584248	-77.9597645	11.740136	122.496562
-15.7726	44.84446	126.141632	-19.206623	18.972717	123.686806	40.784863	7.159671	122.88549	38.362247	44.92384	126.826843	39.573555	26.0417555	124.8561665	-77.986801	11.9036785	122.5174455
-13.611195	43.366005	125.636688	-19.12212	19.04566	123.788345	40.869678	7.066075	123.499504	38.533298	44.913605	126.739693	39.701488	25.98984	125.1195985	-77.945728	12.10148	122.4570915
-12.152909	42.355606	125.234436	-19.066513	19.109915	123.767433	40.936951	7.058604	123.768509	38.599579	44.935661	126.595047	39.768265	25.9971325	125.181778	-77.901291	12.2226975	122.353088
-10.657625	41.251526	124.805321	-19.016821	19.17882	123.681931	40.989937	7.080244	124.000633	38.648815	44.977844	126.354996	39.819376	26.029044	125.1778145	-77.853018	12.328596	122.1860475
-9.156819	40.175961	124.372719	-18.963228	19.240189	123.552872	41.014225	7.116058	124.161545	38.706364	45.012695	126.086441	39.8602945	26.0643765	125.123993	-77.7867505	12.4160015	121.981751
-7.635271	39.023003	123.922203	-18.934025	19.299179	123.388062	41.049641	7.127712	124.335182	38.740837	45.032436	125.780914	39.895239	26.080074	125.058048	-77.763289	12.518284	121.718076
-6.117184	37.894405	123.502563	-18.931772	19.359081	123.182846	41.098747	7.15249	124.486313	38.744083	45.07658	125.477753	39.921415	26.114535	124.982033	-77.784959	12.603627	121.383659
-4.586869	36.758293	123.091331	-18.940842	19.42342	122.934959	41.119175	7.221302	124.561073	38.734581	45.137646	125.209335	39.926878	26.179474	124.885204	-77.808562	12.667366	120.984714
-2.310829	35.051723	122.584007	-18.961922	19.51273	122.514572	41.096756	7.333921	124.694191	38.713482	45.256775	124.838089	39.905119	26.295348	124.76614	-77.828963	12.730112	120.263004
-0.791242	33.95575	122.354301	-18.992989	19.596308	122.199104	41.08799	7.396792	124.745857	38.739563	45.343204	124.733749	39.9137765	26.369998	124.739803	-77.8997545	12.822618	119.658405
0.744392	32.894142	122.154701	-19.007616	19.685028	121.87532	41.083008	7.448557	124.795998	38.756599	45.424519	124.739479	39.9198035	26.436538	124.7677385	-77.9350355	12.933518	118.9829015
2.299856	31.85631	122.127892	-19.006536	19.819685	121.602486	41.121109	7.518609	124.980103	38.78899	45.551739	124.85701	39.9550495	26.535174	124.9185565	-77.9681215	13.104196	118.2864155
3.831645	30.836454	122.242035	-18.932953	19.978521	121.400879	41.273022	7.579031	125.359772	38.853214	45.708214	125.381866	40.063118	26.6436225	125.370819	-77.929024	13.3134195	117.430939
5.391162	29.85914	122.671234	-18.765875	20.211063	121.453308	41.962643	7.542423	126.034966	38.936497	45.969955	126.22229	40.44957	26.756189	126.128628	-77.98132	13.665937	116.777988
6.956587	28.911554	123.571159	-18.431305	20.441277	121.810387	42.477413	7.730936	127.436363	39.190472	46.369835	127.51265	40.8339425	27.0503855	127.4745065	-77.6965525	13.8321685	116.1462675
9.661919	27.307819	125.190079	-17.531849	20.809258	122.815666	43.469666	8.05327	130.179413	39.72163	46.808067	130.129211	41.595648	27.4306685	130.154312	-76.659346	14.1878475	115.47702
11.251004	26.325018	126.631477	-17.027817	21.127968	123.893311	44.233303	8.160996	132.352036	40.616486	46.871284	131.834641	42.4248945	27.51614	132.0933385	-76.4805285	14.739796	115.6932835
12.837942	25.303904	128.136688	-15.626025	20.898407	124.524155	44.947166	8.080576	134.710205	41.306831	46.973957	133.697327	43.1269985	27.5272665	134.203766	-74.3790485	14.2695475	114.844544
14.2931	24.215368	129.584045	-14.805612	20.878542	125.401619	45.535763	8.031297	136.835663	41.982166	47.000103	135.331635	43.7589645	27.5157	136.083649	-73.3701885	14.241384	114.719589
15.604694	23.1793	130.833435	-14.109652	20.774683	126.112473	45.950047	7.981437	138.482086	42.566105	46.998882	136.659607	44.258076	27.4901595	137.5708465	-72.47738	14.0592065	114.6540995
16.834047	22.109705	131.755142	-13.573042	20.684599	126.603081	46.354633	7.894497	139.729004	42.949883	47.044651	137.626831	44.652258	27.469574	138.6779175	-71.798342	13.899624	114.5282445
17.973291	21.151659	132.50058	-13.247888	20.634102	126.94677	46.69931	7.852382	140.623886	43.22422	47.159725	138.161575	44.961765	27.5060535	139.3927305	-71.457541	13.7621505	114.5008095
19.218523	19.76683	133.129379	-13.001551	20.572523	127.144913	47.048466	7.948656	141.154739	43.431282	47.398163	138.434265	45.239874	27.6734095	139.794502	-71.242976	13.4716365	114.495324
19.951824	18.846283	133.149567	-12.933066	20.522263	127.046875	47.198097	8.027307	141.124207	43.444878	47.524307	138.265472	45.3214875	27.775807	139.6948395	-71.1876195	13.268719	114.3989105
20.670877	17.980059	133.009918	-12.901977	20.469259	126.846146	47.21859	8.080533	140.941833	43.406574	47.58263	138.100235	45.312582	27.8315815	139.521034	-71.116536	13.1069365	114.171258
21.090824	17.068773	132.959229	-12.856833	20.429163	126.674927	47.159451	8.182137	140.889465	43.327133	47.613216	138.038391	45.243292	27.8976765	139.463928	-70.956958	12.9606495	113.885926
21.485905	16.256922	133.116165	-12.79327	20.401438	126.640717	47.128609	8.247655	141.133301	43.310738	47.693451	138.133957	45.2196735	27.970553	139.633629	-70.8062135	12.832323	113.647805
21.672003	15.497044	133.424347	-12.765503	20.431381	126.75811	47.087132	8.368552	141.526184	43.305813	47.803131	138.319809	45.1964725	28.0858415	139.9229965	-70.7274785	12.7769205	113.5932235
21.780554	14.74896	133.728943	-12.78301	20.492914	126.924515	47.04929	8.48255	141.920044	43.285091	47.905628	138.330261	45.1671905	28.194089	140.1251525	-70.7332105	12.791739	113.7238775
21.740612	13.631866	133.960861	-12.814455	20.525963	127.111015	46.95266	8.601183	142.295151	43.273823	47.960941	138.107727	45.1132415	28.281062	140.201439	-70.7421515	12.770864	114.020591
21.525393	12.895846	134.102982	-12.841399	20.470526	127.172295	46.869244	8.620875	142.518738	43.27821	47.936024	137.914032	45.073727	28.2784495	140.216385	-70.756525	12.6626025	114.128205
21.190334	12.175187	134.167343	-12.841587	20.344505	127.222061	46.775131	8.57997	142.664063	43.304428	47.83202	137.717117	45.0397795	28.205995	140.19059	-70.7229535	12.483015	114.253532
20.765745	11.513801	134.156876	-12.892879	20.179264	127.253685	46.684162	8.507505	142.669708	43.307747	47.726257	137.52681	44.9959545	28.116881	140.098259	-70.7817125	12.241647	114.409111
20.215248	10.851906	134.028931	-13.039285	20.009256	127.246239	46.638004	8.403008	142.413773	43.239609	47.648922	137.313248	44.9388065	28.025965	139.8635105	-71.0173765	11.992547	114.6289675
19.54195	10.21046	133.685928	-13.243404	19.81723	127.163361	46.642281	8.230139	141.896805	43.116169	47.539169	137.107956	44.879225	27.884654	139.5023805	-71.366033	11.749806	114.8243415
18.735332	9.593614	133.144897	-13.479098	19.606567	127.008461	46.661789	8.069038	141.136246	43.063061	47.452831	136.795319	44.862425	27.7609345	138.9657825	-71.820621	11.4521995	115.0511395
17.486862	8.72589	131.838058	-13.702782	19.331955	126.564499	46.721191	7.852148	139.453201	42.944847	47.132339	136.161163	44.833019	27.4922435	137.807182	-72.238583	11.1716665	115.321816
16.627716	8.177629	130.6409	-13.752909	19.128521	126.217941	46.732174	7.729558	138.080948	42.906452	46.862179	135.721436	44.819313	27.2958685	136.901192	-72.325131	10.9611735	115.53469
15.633759	7.534124	129.537491	-13.750558	18.933945	125.891113	46.680729	7.676658	136.820053	42.946056	46.625118	135.238678	44.8133925	27.150888	136.0293655	-72.3145085	10.717002	115.7528605
14.499049	6.875409	128.511032	-13.699148	18.788164	125.581291	46.671516	7.714465	135.546921	42.962627	46.453266	134.894211	44.8170715	27.0838655	135.220566	-72.2153675	10.4924625	115.942016
13.333614	6.225806	127.620087	-13.689701	18.720778	125.323891	46.646614	7.816957	134.470947	42.932972	46.365211	134.549515	44.789793	27.091084	134.510231	-72.169195	10.350472	116.137551
12.077979	5.531729	126.837112	-13.727167	18.726734	125.107979	46.73299	7.929502	133.54892	42.858551	46.376038	134.236511	44.7957705	27.15277	133.8927155	-72.2501045	10.300698	116.3232425
10.685227	4.774602	126.120331	-13.824213	18.751236	124.969337	46.817947	8.03975	132.652481	42.730938	46.369633	133.954498	44.7744425	27.2046915	133.3034895	-72.4228685	10.2977805	116.6351845
8.232229	3.742941	125.15712	-14.052464	18.760843	124.785828	46.598804	8.295358	131.396408	42.471935	46.375061	133.270081	44.5353695	27.3352095	132.3332445	-72.6402975	10.1864765	117.2384115
6.6862	2.76312	124.434601	-14.257818	18.749943	124.683884	46.443821	8.413814	130.334808	42.251369	46.368523	132.733231	44.347595	27.3911685	131.5340195	-72.863231	10.1087175	117.8337485
5.098813	1.756853	123.775841	-14.399526	18.685627	124.547783	46.296768	8.443862	129.369873	42.017574	46.308086	131.964249	44.157171	27.375974	130.667061	-72.956223	9.99528	118.428505
3.455263	0.626374	123.213867	-14.843189	18.793617	124.558426	46.162941	8.533428	128.164215	41.742794	46.255188	130.995132	43.9528675	27.394308	129.5796735	-73.6392455	10.192926	119.5371785
1.872149	-0.573667	122.576691	-14.943168	18.740589	124.289536	45.951359	8.631838	126.726082	41.152569	46.383877	129.941467	43.551964	27.5078575	128.3337745	-73.4383	9.9733205	120.2452975
0.282684	-1.854959	121.908714	-15.031163	18.671537	123.892639	45.289837	8.859046	125.558762	40.883484	46.311211	128.255005	43.0866605	27.5851285	126.9068835	-73.1489865	9.7579455	120.8783945
-1.318668	-3.178966	121.286247	-15.099357	18.602808	123.266533	44.951912	8.877152	124.020981	40.63868	46.240788	126.466896	42.795296	27.55897	125.2439385	-72.99401	9.646646	121.2891275
-3.581348	-5.414066	120.82341	-15.191226	18.427151	122.362373	44.427002	8.75204	122.26976	40.088005	45.912209	123.731064	42.2575035	27.3321245	123.000412	-72.6399555	9.5221775	121.724334
-5.052885	-6.924707	121.209885	-15.293235	18.213125	122.03215	44.244827	8.493813	121.698845	39.849823	45.612541	122.413704	42.047325	27.053177	122.0562745	-72.633795	9.37307300000001	122.0080255
-6.411918	-8.486916	121.942314	-15.429507	17.898209	121.973694	44.142403	8.067749	121.816704	39.655651	45.211212	121.521744	41.899027	26.6394805	121.669224	-72.758041	9.1569375	122.278164
-7.670937	-10.047306	123.060928	-15.586805	17.491474	122.176483	44.093288	7.636037	122.287926	39.476807	44.768784	120.908691	41.7850475	26.2024105	121.5983085	-72.9586575	8.7805375	122.7546575
-8.948122	-11.524478	124.454269	-15.740663	17.050283	122.550056	44.014759	7.191657	122.991905	39.305244	44.283928	120.51606	41.6600015	25.7377925	121.7539825	-73.1413275	8.3627735	123.3461295
-9.880544	-13.091202	125.958313	-15.849991	16.587231	123.036621	43.959862	6.764532	124.021706	39.203064	43.79628	120.274994	41.581463	25.280406	122.14835	-73.281445	7.894056	123.924892
-10.952907	-14.333415	127.648186	-15.91423	16.16778	123.610153	44.312	6.215119	124.997246	39.186821	43.335171	120.332588	41.7494105	24.775145	122.664917	-73.5778705	7.560415	124.555389
-12.514903	-16.01968	129.971466	-15.998061	15.612759	124.380157	44.316143	5.639091	126.933052	39.221539	42.691231	120.483719	41.768841	24.165161	123.7083855	-73.764963	7.060357	125.0519285
-13.499443	-17.025801	131.189026	-16.049471	15.234573	124.826347	44.261478	5.33212	127.941986	39.243237	42.32653	120.710114	41.7523575	23.829325	124.32605	-73.8512995	6.639821	125.326644
-14.378205	-17.917654	131.931473	-16.113775	14.829614	125.262871	44.172161	5.007961	128.934921	39.282261	42.001839	121.072052	41.727211	23.5049	125.0034865	-73.954761	6.154328	125.5222555
-15.28999	-18.72492	132.463013	-16.16721	14.404656	125.733742	44.063454	4.703567	129.58017	39.364391	41.728584	121.636841	41.7139225	23.2160755	125.6085055	-74.0483425	5.5932365	125.8589785
-16.166872	-19.450327	132.586639	-16.01375	13.843809	126.030708	43.094242	4.86815	130.385666	39.462029	41.497101	122.154808	41.2781355	23.1826255	126.270237	-73.3056355	4.5049925	125.791179
-17.024336	-20.00252	132.450684	-16.081438	13.508187	126.337959	43.701107	4.054403	130.089523	39.54076	41.291985	122.655869	41.6209335	22.673194	126.372696	-73.7838095	4.34318	126.303222
-17.879271	-20.52812	131.998154	-16.146122	13.254997	126.526688	43.506119	3.873622	129.969116	39.555748	41.166977	122.98185	41.5309335	22.5202995	126.475483	-73.8231775	3.9896945	126.577893
-19.062391	-20.974524	131.048126	-16.234371	13.121798	126.571098	43.27494	3.942532	129.28981	39.493961	41.313534	123.254692	41.3844505	22.628033	126.272251	-73.8531925	3.615563	126.869945
-19.809551	-21.11521	130.435242	-16.351612	13.166621	126.507126	43.113491	4.03599	128.806442	39.353142	41.414703	123.184708	41.2333165	22.7253465	125.995575	-73.9365405	3.6078955	127.018677
-20.516853	-21.117165	130.043762	-16.377666	13.232635	126.31916	43.007252	4.205606	128.355942	39.256485	41.600479	123.131027	41.1318685	22.9030425	125.7434845	-73.8872005	3.5622275	126.8948355
-21.176968	-21.01156	129.854507	-16.497177	13.371465	126.23452	43.016567	4.322668	128.164429	39.116184	41.72385	123.062325	41.0663755	23.023259	125.613377	-74.0607295	3.719671	126.855663
-21.844131	-20.793673	129.883789	-16.581665	13.439897	126.163422	43.052681	4.370437	128.141327	38.999653	41.775288	123.054527	41.026167	23.0728625	125.597927	-74.189497	3.8069315	126.728917
-22.535622	-20.541031	129.97789	-16.682596	13.389775	126.148346	43.03772	4.314402	128.18248	38.907303	41.711773	123.1035	40.9725115	23.0130875	125.64299	-74.3377035	3.7664625	126.653702
-23.199787	-20.251873	130.021423	-16.796492	13.204652	126.171288	42.975391	4.141419	128.221069	38.786205	41.529678	123.127686	40.880798	22.8355485	125.6743775	-74.473782	3.5737555	126.6681985
-24.139786	-19.734564	129.872742	-16.965397	12.815226	126.211021	42.826401	3.758144	128.156357	38.604538	41.16872	123.227097	40.7154695	22.463432	125.691727	-74.6462635	3.16702	126.730315
-24.778906	-19.291059	129.655792	-17.042753	12.53554	126.181221	41.937916	3.982776	128.424713	38.511482	40.940189	123.314629	40.224699	22.4614825	125.869671	-74.310205	2.6095975	126.492771
-25.788284	-18.396843	129.670944	-17.194681	12.348633	126.201523	41.830086	3.775978	128.284012	38.40451	40.754013	123.407768	40.117298	22.2649955	125.84589	-74.50666	2.4322705	126.557156
-26.392292	-17.784346	129.261292	-17.327698	12.212673	126.127983	41.761692	3.499611	128.10733	38.291721	40.600471	123.423943	40.0267065	22.050041	125.7656365	-74.6821025	2.375305	126.4903295
-26.706713	-17.302456	128.719055	-17.463465	12.144918	126.001312	41.61874	3.402721	127.924835	38.178925	40.508739	123.410675	39.8988325	21.95573	125.667755	-74.8257625	2.334106	126.334869
-27.320618	-16.489676	128.341507	-17.596821	12.10289	125.815331	41.469967	3.416586	127.804062	38.051373	40.454556	123.402855	39.76067	21.935571	125.6034585	-74.954312	2.270209	126.0272035
-27.983994	-15.562614	127.950264	-17.68615	12.066712	125.571953	41.452267	3.299704	127.653328	37.959587	40.438778	123.375359	39.705927	21.869241	125.5143435	-75.078227	2.264183	125.6295625
-28.919399	-14.049801	127.197922	-18.049482	12.152991	125.243126	41.327236	3.246211	127.406403	37.809494	40.423073	123.356163	39.568365	21.834642	125.381283	-75.667329	2.47134	125.104969
-29.508289	-12.990994	126.631973	-18.132336	12.125925	125.039673	41.203613	3.18878	127.258896	37.751167	40.412746	123.432861	39.47739	21.800763	125.3458785	-75.742062	2.451087	124.7334675
-30.173286	-11.828692	126.180313	-18.231461	12.102116	124.924644	41.048294	3.147255	127.122566	37.721901	40.412552	123.705765	39.3850975	21.7799035	125.4141655	-75.8480195	2.4243285	124.4351225
-30.824438	-10.581983	125.634384	-18.30064	12.103168	124.886833	40.926655	3.072005	127.016136	37.672211	40.419315	124.149612	39.299433	21.74566	125.582874	-75.900713	2.460676	124.190792
-31.403175	-9.308355	125.075653	-18.368868	12.154755	124.933365	40.787643	3.089055	126.921371	37.672073	40.497734	124.701286	39.229858	21.7933945	125.8113285	-75.967594	2.5161155	124.0554015
-32.078533	-8.005945	124.710381	-18.397161	12.276552	124.999367	41.011692	3.009556	126.764008	37.682251	40.63829	125.336304	39.3469715	21.823923	126.050156	-76.1412935	2.729181	123.948578
-32.716759	-6.64447	124.348106	-18.416435	12.466861	125.092064	40.975082	3.190856	126.758179	37.694893	40.849541	125.962662	39.3349875	22.0201985	126.3604205	-76.1678575	2.9135235	123.8237075
-33.644642	-4.614201	124.076126	-18.382704	12.80401	125.233902	41.009686	3.524457	126.72216	37.724476	41.175919	126.734985	39.367081	22.350188	126.7285725	-76.132489	3.257832	123.7392315
-34.317554	-3.298789	124.091103	-18.327322	12.99958	125.294861	40.774773	3.873254	126.791702	37.742867	41.393085	127.05957	39.25882	22.6331695	126.925636	-75.913464	3.3659905	123.664086
-34.935112	-2.042577	124.042763	-18.260576	13.137174	125.341103	40.897247	4.014153	126.80191	37.768257	41.538383	127.326584	39.332752	22.776268	127.064247	-75.853904	3.49808	123.617959
-35.569614	-0.844809	124.026749	-17.964014	13.049838	125.28701	41.024975	4.067164	126.857582	37.79623	41.626911	127.577034	39.4106025	22.8470375	127.217308	-75.3386305	3.2526385	123.356712
-36.231274	0.294573	124.03511	-18.154434	13.207274	125.437737	41.102631	4.110116	126.867447	37.844143	41.666485	127.842941	39.473387	22.8883005	127.355194	-75.782255	3.5262475	123.52028
-36.894608	1.417866	124.023972	-18.129959	13.194357	125.478615	41.714455	3.849268	126.661255	37.855972	41.71262	128.09021	39.7852135	22.780944	127.3757325	-76.0451315	3.60777	123.5814975
-37.616741	2.491809	124.056709	-17.889833	13.032081	125.410149	41.746658	3.954846	126.626656	37.850502	41.806847	128.28743	39.79858	22.8808465	127.457043	-75.578246	3.1833155	123.363255
-38.610802	3.97297	124.039581	-18.067646	13.320589	125.489723	41.796947	4.220562	126.517609	37.835812	42.011036	128.339966	39.8163795	23.115799	127.4287875	-75.9516715	3.525379	123.5506585
-39.338966	4.976395	124.092056	-18.026384	13.443782	125.417999	41.46608	4.664768	126.579544	37.819885	42.19949	128.210098	39.6429825	23.432129	127.394821	-75.6957505	3.455435	123.441177
-40.065781	5.832922	124.060181	-18.008163	13.583183	125.308624	41.471802	4.90753	126.422356	37.774734	42.377136	127.899261	39.623268	23.642333	127.1608085	-75.639594	3.524033	123.4564395
-40.774036	6.659329	124.054893	-18.029985	13.663165	125.168762	41.459438	5.169271	126.116898	37.676266	42.549763	127.445267	39.567852	23.859517	126.7810825	-75.627822	3.466813	123.5564415
-41.521729	7.421762	123.98175	-18.076399	13.751308	124.944603	41.453522	5.341427	125.760689	37.538555	42.682556	126.828384	39.4960385	24.0119915	126.2945365	-75.6488365	3.4906245	123.5946695
-42.296879	8.211259	123.885033	-18.134541	13.841352	124.630478	41.400017	5.538483	125.357834	37.38575	42.813663	126.014938	39.3928835	24.176073	125.686386	-75.6619655	3.506631	123.57457
-43.040291	8.907398	123.595413	-18.154119	13.934345	124.2062	41.38937	5.819507	124.661049	37.232437	42.957996	125.140747	39.3109035	24.3887515	124.900898	-75.6191415	3.4799385	123.511502
-44.090187	9.948919	123.093262	-18.16324	14.103916	123.419716	41.232338	6.183476	123.764206	37.003571	43.208427	123.607529	39.1179545	24.6959515	123.6858675	-75.4444345	3.5118805	123.1535645
-44.828583	10.649035	122.794128	-18.145178	14.223188	122.902443	41.162418	6.463756	122.957848	36.88641	43.382759	122.752144	39.024414	24.9232575	122.854996	-75.31477	3.5231185	122.94989
-45.529076	11.349983	122.519592	-18.156822	14.329269	122.461769	41.038456	6.609933	122.379562	36.80212	43.467159	121.983627	38.920288	25.038546	122.1815945	-75.233932	3.619992	122.7419435
-46.340519	12.099823	122.395996	-18.186363	14.400453	122.169708	40.892151	6.73899	121.885132	36.7924	43.558365	121.421036	38.8422755	25.1486775	121.653084	-75.2150015	3.6522285	122.686332
-47.007133	12.769595	122.328987	-18.236197	14.485307	121.979523	40.785477	6.864452	121.441444	36.7537	43.648319	121.014915	38.7695885	25.2563855	121.2281795	-75.2419825	3.7142285	122.7308665
-47.644848	13.460838	122.30619	-18.303316	14.590517	121.819672	40.669357	7.016651	121.05558	36.675781	43.761124	120.66256	38.672569	25.3888875	120.85907	-75.279201	3.7921465	122.780274
-48.227196	14.113472	122.242393	-18.345926	14.723875	121.661392	40.532967	7.210429	120.706223	36.596081	43.937103	120.330658	38.564524	25.573766	120.5184405	-75.256376	3.873984	122.8043435
-49.037312	15.116527	122.127556	-18.4382	14.99779	121.382355	40.42141	7.512913	120.167099	36.415474	44.185413	119.778015	38.418442	25.849163	119.972557	-75.294842	4.146417	122.792153
-49.552849	15.784306	122.069725	-18.496275	15.199762	121.18045	40.371471	7.713249	119.732262	36.283928	44.381226	119.319046	38.3276995	26.0472375	119.525654	-75.3202495	4.3522865	122.835246
-50.067974	16.448139	122.044876	-18.529297	15.397714	120.976242	40.23558	7.92405	119.329918	36.152145	44.539776	118.746819	38.1938625	26.231913	119.0383685	-75.2524565	4.563515	122.9141155
-50.502205	17.127361	122.001076	-18.567875	15.581603	120.737839	40.127037	8.084843	118.843674	36.035564	44.702774	118.182281	38.0813005	26.3938085	118.5129775	-75.2170505	4.7693975	122.9627005
-50.899845	17.822269	121.900604	-18.586388	15.735179	120.488396	40.106457	8.166294	118.323776	35.937656	44.7915	117.636696	38.0220565	26.478897	117.980236	-75.1948325	4.991461	122.996556
-51.234501	18.487593	121.719513	-18.606482	15.861736	120.224342	40.017529	8.256604	117.984093	35.886688	44.831375	117.143311	37.9521085	26.5439895	117.563702	-75.1650725	5.1794825	122.884982
-51.526726	19.178413	121.525368	-18.613707	15.927167	119.971085	39.952831	8.26545	117.610672	35.863258	44.820103	116.784325	37.9080445	26.5427765	117.1974985	-75.1354585	5.3115575	122.7446715
-51.856197	20.209562	121.453217	-18.639481	15.917815	119.715569	39.834232	8.164213	117.116806	35.824837	44.692516	116.426231	37.8295345	26.4283645	116.7715185	-75.1084965	5.4072655	122.6596195
-52.071548	20.923431	121.513771	-18.659731	15.87105	119.649628	39.699165	8.068611	116.850647	35.833153	44.591637	116.31324	37.766159	26.330124	116.5819435	-75.085621	5.411976	122.7173125
-52.211845	21.639105	121.596191	-18.683382	15.826334	119.619629	39.593697	7.960597	116.623688	35.85265	44.495453	116.285858	37.7231735	26.228025	116.454773	-75.0899375	5.424643	122.784485
-52.288429	22.379421	121.667503	-18.713282	15.798654	119.59082	39.528378	7.892435	116.419006	35.855835	44.420753	116.287956	37.6921065	26.156594	116.353481	-75.1186705	5.440714	122.828159
-52.305763	23.152645	121.670387	-18.740984	15.796039	119.520973	39.449768	7.858783	116.265503	35.883934	44.393192	116.296753	37.666851	26.1259875	116.281128	-75.148819	5.4660905	122.760818
-52.308262	23.951897	121.658417	-18.755524	15.845752	119.442131	39.387531	7.879796	116.107056	35.885998	44.416824	116.27256	37.6367645	26.14831	116.189808	-75.1478125	5.543194	122.694454
-52.24527	24.769999	121.622978	-18.816166	15.924905	119.343224	39.342121	7.908646	115.913734	35.864857	44.443489	116.196678	37.603489	26.1760675	116.055206	-75.235821	5.6737425	122.631242
-52.029156	26.007652	121.438858	-18.911058	16.042786	119.135773	39.236946	7.947484	115.618965	35.817841	44.479324	116.03196	37.5273935	26.213404	115.8254625	-75.3495095	5.872168	122.4460835
-51.817112	26.823521	121.223404	-18.960062	16.09976	118.935799	39.188152	7.970355	115.414215	35.804623	44.498589	115.912804	37.4963875	26.234472	115.6635095	-75.4165115	5.965048	122.2080885
-51.553577	27.658737	120.973145	-19.003538	16.139624	118.708076	39.167904	7.954222	115.172363	35.798248	44.488735	115.808365	37.483076	26.2214785	115.490364	-75.490152	6.0577695	121.925788
-51.268311	28.553587	120.784126	-19.067486	16.174553	118.505478	39.092762	7.900675	114.959846	35.801826	44.455238	115.683952	37.447294	26.1779565	115.321899	-75.582266	6.1711495	121.689057
-50.934834	29.425863	120.711342	-19.122719	16.191618	118.36203	38.970066	7.844332	114.776489	35.816322	44.4109	115.581261	37.393194	26.127616	115.178875	-75.638632	6.25562	121.545185
-50.505455	30.310043	120.663902	-19.190386	16.202785	118.2742	38.902493	7.777782	114.582489	35.813862	44.351646	115.542397	37.3581775	26.064714	115.062443	-75.7389495	6.340856	121.485957
-50.038631	31.180298	120.621445	-19.263285	16.210434	118.177078	38.830746	7.717493	114.422417	35.791756	44.303806	115.523323	37.311251	26.0106495	114.97287	-75.837821	6.4102185	121.381286
-49.300949	32.527271	120.522377	-19.361526	16.223274	117.99514	38.717289	7.679237	114.20256	35.772865	44.280617	115.506401	37.245077	25.979927	114.8544805	-75.968129	6.466621	121.1357995
-48.707169	33.414429	120.422363	-19.42906	16.252953	117.856339	38.666542	7.697433	114.03611	35.731224	44.302063	115.49704	37.198883	25.999748	114.766575	-76.057003	6.50615800000001	120.946103
-48.082275	34.310577	120.311295	-19.493408	16.308989	117.732002	38.603466	7.754832	113.899254	35.679436	44.342594	115.482079	37.141451	26.048713	114.6906665	-76.128267	6.569265	120.7733375
-47.367916	35.192753	120.202187	-19.573606	16.385532	117.642128	38.551407	7.82241	113.770042	35.641182	44.415508	115.488815	37.0962945	26.118959	114.6294285	-76.2435065	6.652105	120.6548275
-46.650494	36.102623	120.21003	-19.622351	16.443535	117.571342	38.506828	7.881309	113.669991	35.591862	44.467651	115.500023	37.049345	26.17448	114.585007	-76.294047	6.71259	120.557677
-45.829277	36.989708	120.240318	-19.685844	16.510557	117.52198	38.473244	7.947101	113.581322	35.555202	44.521465	115.537155	37.014223	26.234283	114.5592385	-76.385911	6.786831	120.4847215
-45.002361	37.891045	120.256516	-19.721968	16.557858	117.490456	38.436832	8.004204	113.514481	35.520573	44.576241	115.588524	36.9787025	26.2902225	114.5515025	-76.4226385	6.8254935	120.4294095
-43.619545	39.176212	120.290115	-19.759388	16.624868	117.467964	38.392666	8.115282	113.377068	35.477985	44.671638	115.647247	36.9353255	26.39346	114.5121575	-76.4541015	6.856276	120.4237705
-42.609238	40.019844	120.305023	-19.802834	16.685169	117.441605	38.372829	8.175495	113.33979	35.441364	44.737854	115.69101	36.9070965	26.4566745	114.5154	-76.5127645	6.9136635	120.36781
-41.565201	40.875813	120.271767	-19.819946	16.735569	117.435623	38.348679	8.24501	113.415871	35.425526	44.809479	115.792656	36.8871025	26.5272445	114.6042635	-76.5269945	6.9438935	120.2669825
-40.463608	41.705185	120.236671	-19.861404	16.822311	117.48526	38.39719	8.319558	113.620964	35.435333	44.903843	116.012512	36.9162615	26.6117005	114.816738	-76.6390695	7.0329215	120.153782
-39.285278	42.52013	120.221367	-19.887074	16.917965	117.576729	38.511116	8.394894	113.93644	35.449177	45.016193	116.34269	36.9801465	26.7055435	115.139565	-76.7542945	7.1303865	120.013893
-38.096107	43.351818	120.166107	-19.945259	17.020023	117.684021	38.581482	8.470291	114.341568	35.45248	45.115852	116.734802	37.016981	26.7930715	115.538185	-76.907499	7.2469745	119.829857
-36.819462	44.128876	120.164894	-20.026821	17.11706	117.775795	38.631138	8.553704	114.767326	35.470375	45.226444	117.179741	37.0507565	26.890074	115.9735335	-77.1043985	7.344046	119.5780565
-34.84882	45.261471	120.234634	-20.120665	17.268248	117.855415	38.708462	8.650038	115.394356	35.451828	45.382397	117.963326	37.080145	27.0162175	116.678841	-77.321475	7.5202785	119.031989
-33.441708	45.997082	120.29599	-20.207027	17.388044	117.911079	38.74131	8.758776	115.834259	35.459049	45.520168	118.550941	37.1001795	27.139472	117.1926	-77.5142335	7.636616	118.629558
-32.014828	46.70182	120.486679	-20.266014	17.564806	117.997269	38.766815	8.878128	116.271744	35.451649	45.677483	119.211876	37.109232	27.2778055	117.74181	-77.64126	7.8518065	118.252728
-30.595572	47.40419	120.721123	-20.334417	17.775694	118.131592	38.775574	9.010405	116.737938	35.422844	45.790997	119.901382	37.099209	27.400701	118.31966	-77.768043	8.150687	117.943524
-29.079145	48.056355	121.026505	-20.416599	18.008699	118.289253	38.812321	9.175261	117.242851	35.408676	45.958961	120.607964	37.1104985	27.567111	118.9254075	-77.9436965	8.450287	117.6530985
-27.55031	48.637882	121.410164	-20.432186	18.228188	118.455482	38.882694	9.345826	117.780663	35.434383	46.133976	121.414803	37.1585385	27.739901	119.597733	-78.0229105	8.716475	117.313231
-26.001354	49.211254	121.8078	-20.44544	18.44482	118.629692	38.960232	9.491329	118.356323	35.482552	46.278648	122.25798	37.221392	27.8849885	120.3071515	-78.112272	9.0046515	116.9522325
-23.641645	49.896946	122.551056	-20.443384	18.782364	118.937851	39.070038	9.678144	119.285812	35.558407	46.527557	123.475479	37.3142225	28.1028505	121.3806455	-78.2009905	9.4618775	116.4950565
-22.076168	50.287312	123.012634	-20.413042	19.046982	119.207405	39.146152	9.832956	119.849304	35.58477	46.691277	124.282333	37.365461	28.2621165	122.0658185	-78.191545	9.8318475	116.3489915
-20.230951	50.500076	123.330261	-20.367544	19.294823	119.516693	39.239937	9.988361	120.448196	35.62706	46.869244	124.993301	37.4334985	28.4288025	122.7207485	-78.1685865	10.1608435	116.3126375
-18.708931	50.780838	123.784126	-20.316895	19.544853	119.795692	39.367184	10.130976	121.033493	35.700539	47.060482	125.658592	37.5338615	28.595729	123.3460425	-78.1676515	10.493977	116.2453415
-17.152	51.006462	124.087181	-20.250132	19.773932	120.0243	39.507412	10.259118	121.576607	35.752995	47.214306	126.248947	37.6302035	28.736712	123.912777	-78.1304675	10.811152	116.135823
-15.491858	51.106686	124.24231	-20.167774	20.018955	120.192169	39.657257	10.377524	122.090187	35.823891	47.369019	126.712753	37.740574	28.8732715	124.40147	-78.076122	11.1646385	115.982868
-13.98362	51.17868	124.440018	-20.095877	20.211964	120.286034	39.790325	10.461491	122.550163	35.910583	47.504082	127.132813	37.850454	28.9827865	124.841488	-78.042208	11.4411415	115.73058
-11.680688	51.135899	124.48748	-19.975338	20.459995	120.35643	39.995461	10.509353	123.072174	36.031841	47.608124	127.569069	38.013651	29.0587385	125.3206215	-77.964327	11.8612515	115.3922385
-10.096966	50.99308	124.503883	-19.89822	20.571795	120.395256	40.119186	10.477686	123.346603	36.132866	47.62759	127.76815	38.126026	29.052638	125.5573765	-77.922466	12.090952	115.2331355
-8.620472	50.74374	124.520409	-19.791969	20.681187	120.405281	40.241371	10.431609	123.570595	36.250111	47.622257	127.948776	38.245741	29.026933	125.7596855	-77.829679	12.335441	115.0508765
-7.130208	50.459965	124.494514	-19.699831	20.757868	120.401466	40.391148	10.374958	123.776161	36.402973	47.609734	128.106506	38.3970605	28.992346	125.9413335	-77.7967225	12.52339	114.8615985
-5.578434	50.054966	124.486694	-19.555443	20.857958	120.368538	40.547485	10.35145	123.952461	36.564846	47.615391	128.292679	38.5561655	28.9834205	126.12257	-77.6670515	12.7324955	114.614506
-4.460092	49.712475	124.664726	-19.204313	20.86377	120.268951	40.68568	10.380453	124.123337	36.732067	47.660179	128.458099	38.7088735	29.020316	126.290718	-77.1174995	12.707224	114.247184
-2.833581	49.064045	124.675011	-19.466166	21.239561	120.432518	40.816406	10.406009	124.295044	36.894054	47.746883	128.654755	38.85523	29.076446	126.4748995	-77.787562	13.402676	114.3901365
-0.774517	48.119511	124.839195	-19.263987	21.503656	120.423935	41.018944	10.491611	124.556747	37.139271	47.893715	129.007797	39.0791075	29.192663	126.782272	-77.6070815	13.814649	114.065598
0.53463	47.388737	124.981133	-19.137716	21.702105	120.415794	41.159611	10.51324	124.81427	37.295502	48.019913	129.313538	39.2275565	29.2665765	127.063904	-77.5029885	14.1376335	113.767684
1.772947	46.562069	125.17012	-19.005342	21.890877	120.437004	41.320553	10.508182	125.139908	37.431408	48.110348	129.716125	39.3759805	29.309265	127.4280165	-77.3866645	14.472489	113.4459915
3.105703	45.680817	125.309731	-18.852905	22.111303	120.529327	41.510971	10.522383	125.592552	37.591248	48.226883	130.100891	39.5511095	29.374633	127.8467215	-77.2569195	14.847973	113.2119325
4.310337	44.702335	125.456154	-18.671045	22.318867	120.660576	42.079533	10.425774	125.884949	37.790829	48.382542	130.515198	39.935181	29.404158	128.2000735	-77.277271	15.233576	113.1210785
5.397631	43.61544	125.622978	-18.477526	22.544739	120.79023	42.30582	10.516002	126.317467	38.338951	48.41684	130.744354	40.3223855	29.466421	128.5309105	-77.2774375	15.623057	113.0495495
6.633265	42.485695	125.551628	-18.278179	22.728617	120.897438	42.567974	10.534388	126.744629	38.561283	48.58234	130.892426	40.5646285	29.558364	128.8185275	-77.1209865	15.89887	112.9763485
8.175084	40.576885	125.431778	-17.95294	22.944481	120.974609	42.88509	10.540147	127.384773	38.889347	48.762444	131.023422	40.8872185	29.6512955	129.2040975	-76.7930985	16.2376665	112.7451205
9.29353	39.242451	125.222687	-17.721424	23.041355	121.03363	43.13554	10.518175	127.89463	39.092838	48.874004	131.015839	41.114189	29.6960895	129.4552345	-76.557037	16.3866205	112.6120255
10.267493	37.79063	125.058792	-17.508932	23.115732	121.100464	43.396816	10.448254	128.443985	39.293606	48.96907	130.979401	41.345211	29.708662	129.711693	-76.363075	16.522802	112.489235
11.167801	36.253033	124.98838	-17.270351	23.128279	121.163857	43.655682	10.334921	129.094208	39.485149	48.994774	130.958313	41.5704155	29.6648475	130.0262605	-76.1111175	16.5917105	112.3014535
12.081029	34.696152	124.988808	-17.048037	23.05924	121.278122	43.910107	10.182756	129.800934	39.687534	49.00737	130.906189	41.7988205	29.595063	130.3535615	-75.8948945	16.523417	112.2026825
12.815957	33.039127	125.02092	-16.816681	22.939146	121.396446	44.14938	10.027121	130.46904	39.874851	48.993011	130.858261	42.0121155	29.510066	130.6636505	-75.6454775	16.368226	112.1292415
13.557167	31.397713	125.095367	-16.631506	22.810102	121.57457	44.380604	9.878386	131.116104	40.07016	48.950123	130.774857	42.225382	29.4142545	130.9454805	-75.488394	16.2059495	112.2036595
14.538145	28.897905	125.262741	-16.152769	22.482737	121.74659	44.759712	9.720263	131.913284	40.379265	48.867165	130.558426	42.5694885	29.293714	131.235855	-74.8750265	15.67176	112.257325
14.746176	27.369034	125.529686	-16.112978	22.396481	122.03051	44.990841	9.615641	132.309647	40.256924	48.90736	130.453247	42.6238825	29.2615005	131.381447	-74.8498385	15.5314615	112.679573
15.552198	25.613874	125.520935	-15.889613	22.208746	122.218719	45.261765	9.520624	132.553741	40.511913	48.788773	130.159622	42.886839	29.1546985	131.3566815	-74.666065	15.2627935	113.0807565
15.611166	24.156601	125.713371	-15.451945	21.93405	122.27858	45.534649	9.445786	132.716324	40.756073	48.659412	129.818619	43.145361	29.052599	131.2674715	-74.049251	14.815501	113.2896885
15.834774	22.55879	125.840889	-15.202777	21.758421	122.482536	45.813156	9.394691	132.80481	41.013943	48.543701	129.410095	43.4135495	28.969196	131.1074525	-73.8191035	14.547646	113.8576195
16.014774	21.073715	125.951363	-14.959237	21.605753	122.702347	46.085217	9.356415	132.881241	41.243874	48.419006	129.029053	43.6645455	28.8877105	130.955147	-73.5830195	14.3237955	114.449547
16.111015	19.673315	126.169289	-14.71378	21.483734	122.968658	46.354694	9.32666	133.091705	41.450165	48.317234	128.695755	43.9024295	28.821947	130.89373	-73.3299895	14.145521	115.043586
16.137878	17.625982	126.728394	-14.396832	21.317499	123.407639	46.761765	9.233007	133.605194	41.769855	48.163406	128.516174	44.26581	28.6982065	131.060684	-73.059474	13.9367915	115.754594
16.050026	16.432842	127.247414	-14.236559	21.215788	123.717178	47.015442	9.157109	134.110886	41.969364	48.046951	128.47113	44.492403	28.60203	131.291008	-72.965521	13.829546	116.143348
16.234823	15.171655	127.639565	-14.097658	21.078407	124.021889	47.242977	9.067645	134.597427	42.155624	47.928791	128.438583	44.6993005	28.498218	131.518005	-72.8946165	13.658596	116.525773
16.000107	14.134343	128.132584	-13.952134	20.878254	124.293304	47.441963	8.934425	134.998535	42.313305	47.75246	128.403931	44.877634	28.3434425	131.701233	-72.781902	13.4130655	116.885375
15.724614	13.176153	128.550552	-13.837864	20.636793	124.545456	47.629852	8.750095	135.28717	42.486744	47.530548	128.371994	45.058298	28.1403215	131.829582	-72.734026	13.1332645	117.26133
15.422925	12.316283	128.803329	-13.7152	20.361135	124.724075	47.775345	8.543276	135.449356	42.658592	47.263634	128.387939	45.2169685	27.903455	131.9186475	-72.6473685	12.818815	117.5295025
15.077801	11.581913	128.909302	-13.585034	20.069092	124.847427	47.873123	8.288464	135.520508	42.834526	46.963432	128.408936	45.3538245	27.625948	131.964722	-72.5238925	12.512236	117.730132
14.434205	10.643807	128.858109	-13.387033	19.66601	124.933029	48.004837	7.927845	135.479416	43.06155	46.606327	128.537598	45.5331935	27.267086	132.008507	-72.3072595	12.064934	117.857551
13.929308	10.194857	128.709854	-13.258472	19.450811	124.961067	48.050255	7.739594	135.366791	43.180229	46.4366	128.701279	45.615242	27.088097	132.034035	-72.132186	11.813525	117.888099
13.361132	9.875527	128.491821	-13.158411	19.295895	124.96817	48.111336	7.602673	135.195328	43.303894	46.363693	128.920105	45.707615	26.983183	132.0577165	-72.024437	11.608607	117.8786235
12.76935	9.624651	128.203125	-13.054432	19.175573	124.965927	48.192043	7.491548	134.875778	43.443756	46.301624	129.243713	45.8178995	26.896586	132.0597455	-71.9267635	11.45456	117.8721085
11.870207	9.571718	127.825485	-12.957549	19.076773	124.928215	48.239079	7.362362	134.342987	43.563568	46.219032	129.588837	45.9013235	26.790697	131.965912	-71.8164215	11.362849	117.890518
11.392523	9.344116	127.118149	-12.858319	18.962229	124.838409	48.231686	7.210472	133.618301	43.692352	46.094074	129.908737	45.962019	26.652273	131.763519	-71.678657	11.272185	117.913299
10.352493	9.37384	126.491615	-12.769151	18.844574	124.702438	48.144928	7.083467	132.724899	44.164165	45.789326	130.128601	46.1545465	26.4363965	131.42675	-71.6928485	11.2527515	117.978126
9.038486	9.297081	125.362167	-12.706965	18.725691	124.472725	47.927181	7.039433	131.092987	44.359825	45.511944	130.649216	46.143503	26.2756885	130.8711015	-71.557433	11.1756935	118.0743485
8.120609	9.202896	124.502899	-12.71912	18.692148	124.291039	47.7812	7.054456	129.744415	44.382359	45.280071	130.915955	46.0817795	26.1672635	130.330185	-71.5200195	11.2170325	118.251893
7.145137	9.141968	123.566673	-12.522738	18.574629	124.018188	47.733932	7.052235	128.458755	44.356552	45.060741	131.097488	46.045242	26.056488	129.7781215	-71.090718	11.09277	118.2582545
6.17279	8.934854	122.779808	-12.503693	18.614393	123.83741	47.647793	7.150828	127.360519	44.429951	44.905952	131.364365	46.038872	26.02839	129.362442	-71.046258	11.200396	118.312378
5.195552	8.644191	122.096977	-12.459235	18.685207	123.700188	47.543369	7.288512	126.463852	44.537285	44.7742	131.562836	46.040327	26.031356	129.013344	-70.958797	11.339058	118.387032
4.188337	8.312078	121.396545	-12.42223	18.846655	123.522438	47.167198	7.621548	125.807953	44.559113	44.686268	131.484406	45.8631555	26.153908	128.6461795	-70.7076155	11.539402	118.3986965
3.174972	7.816908	120.747963	-12.323842	19.05022	123.314079	47.233864	7.81054	125.06813	44.589569	44.689701	131.347992	45.9117165	26.2501205	128.208061	-70.5594005	11.8503195	118.420097
1.972356	6.519767	119.880882	-12.171986	19.307148	123.062683	47.347061	8.03315	124.541985	44.702148	44.806488	130.9142	46.0246045	26.419819	127.7280925	-70.3685765	12.194477	118.3972735
