# Supplementary material for: How to jointly control a ball trajectory on a moving board: Methodological insights into Motor Learning and Rehabilitation
Source: PLoS One. 2025 Oct 15;20(10):e0334588. doi: 10.1371/journal.pone.0334588 (PMC12527165; doi:10.1371/journal.pone.0334588)
Supplement: S2 Data — (ZIP) [file pone.0334588.s002.zip › D11_016.csv]

Ball_X	Ball_Y	Ball_Z	BoardCentre_X	BoardCentre_Y	BoardCentre_Z	P1LeftHand_X	P1LeftHand_Y	P1LeftHand_Z	P1RightHand_X	P1RightHand_Y	P1RightHand_Z	P1MidHands_X	P1MidHands_Y	P1MidHands_Z	P2MidHands_X	P2MidHands_Y	P2MidHands_Z
-0.392613	13.870023	115.768776	-20.022715	12.825535	116.719879	40.355091	0.952402	115.521065	36.582878	39.639641	114.823914	38.4689845	20.2960215	115.1724895	-78.5144145	5.3550485	118.2672685
-0.074589	13.0055	115.89019	-20.036314	12.942908	116.76915	40.39521	0.995014	115.739845	36.635979	39.693966	115.153755	38.5155945	20.34449	115.4468	-78.5882225	5.541326	118.0915
0.281272	12.145386	116.101143	-20.015673	13.027732	116.897263	40.483578	1.061067	116.181442	36.720528	39.767319	115.678253	38.602053	20.414193	115.9298475	-78.633399	5.641271	117.8646785
0.647723	11.204479	116.499153	-19.979807	13.082917	117.128242	40.625809	1.111329	116.873207	36.862625	39.836376	116.449287	38.744217	20.4738525	116.661247	-78.703831	5.6919815	117.595237
1.018222	10.305934	117.06469	-19.912113	13.106015	117.456352	40.820431	1.137439	117.720917	36.998127	39.865955	117.392647	38.909279	20.501697	117.556782	-78.733505	5.710333	117.355922
1.346363	9.424955	117.605225	-19.829576	13.11517	117.807861	41.002171	1.130772	118.568123	37.119926	39.870182	118.344673	39.0610485	20.500477	118.456398	-78.7202005	5.729863	117.159324
1.773603	8.073792	118.313339	-19.68631	13.106121	118.282928	41.204231	1.119421	119.716919	37.340374	39.873535	119.6035	39.2723025	20.496478	119.6602095	-78.6449225	5.715764	116.9056465
2.018637	7.101124	118.710258	-19.602142	13.120402	118.543747	41.326435	1.08418	120.385124	37.47723	39.855221	120.275482	39.4018325	20.4697005	120.330303	-78.6061165	5.7711035	116.757191
2.229218	6.174067	119.065392	-19.513575	13.165939	118.73777	41.426758	1.05799	120.963715	37.590694	39.81271	120.807945	39.508726	20.43535	120.88583	-78.535876	5.896528	116.58971
2.388707	5.263164	119.285988	-19.434935	13.232464	118.864784	41.493649	1.04416	121.451866	37.703075	39.798729	121.217957	39.598362	20.4214445	121.3349115	-78.468232	6.0434835	116.3946565
2.448189	4.343699	119.465744	-19.355736	13.317598	118.937424	41.54258	1.034494	121.84169	37.814228	39.797375	121.538246	39.678404	20.4159345	121.689968	-78.389876	6.2192615	116.18488
2.50619	3.401273	119.554749	-19.273638	13.424808	118.987869	41.596195	1.032823	122.173035	37.960148	39.807068	121.841599	39.7781715	20.4199455	122.007317	-78.3254475	6.4296705	115.968421
2.447893	2.428057	119.699059	-19.196253	13.535735	119.05352	41.696384	0.989993	122.453247	38.11153	39.802273	122.077713	39.903957	20.396133	122.26548	-78.296463	6.675337	115.84156
2.280676	1.051742	119.823013	-19.059835	13.673216	119.142876	41.816269	0.945754	122.747055	38.352127	39.779125	122.382881	40.084198	20.3624395	122.564968	-78.203868	6.9839925	115.720784
2.03837	0.137156	119.852295	-18.967196	13.75999	119.194496	41.903809	0.910966	122.875595	38.498047	39.774956	122.578896	40.200928	20.342961	122.7272455	-78.13532	7.177019	115.6617465
1.764258	-0.810768	119.823112	-18.884962	13.826704	119.250526	41.983768	0.897291	122.962166	38.647011	39.790081	122.759796	40.3153895	20.343686	122.860981	-78.0853135	7.309722	115.640071
1.3922	-1.731588	119.803963	-18.80127	13.894637	119.311081	42.068439	0.9105	123.009552	38.770042	39.80941	122.936508	40.4192405	20.359955	122.97303	-78.0217805	7.429319	115.649132
1.005619	-2.672575	119.731377	-18.73031	13.966672	119.385567	42.12323	0.946755	123.036613	38.868721	39.852131	123.069206	40.4959755	20.399443	123.0529095	-77.9565955	7.533901	115.7182245
0.499317	-3.579121	119.673073	-18.66844	14.031355	119.486061	42.186527	0.990714	123.048676	38.94178	39.900867	123.17971	40.5641535	20.4457905	123.114193	-77.9010335	7.6169195	115.857929
0.005247	-4.556867	119.593468	-18.611008	14.102201	119.60508	42.252941	1.064593	123.068169	38.994789	39.971035	123.262726	40.623865	20.517814	123.1654475	-77.845881	7.686588	116.0447125
-0.885536	-5.996458	119.734024	-18.521774	14.172279	119.824478	42.349232	1.219854	123.159409	39.057686	40.090672	123.281227	40.703459	20.655263	123.220318	-77.747007	7.689295	116.428638
-1.531406	-6.993022	119.789078	-18.454008	14.191745	119.965889	42.422375	1.320919	123.242859	39.081989	40.157585	123.250938	40.752182	20.739252	123.2468985	-77.660198	7.644238	116.6848795
-2.240846	-7.984937	119.892334	-18.391752	14.177926	120.108101	42.519222	1.408129	123.330223	39.095692	40.208942	123.111572	40.807457	20.8085355	123.2208975	-77.590961	7.5473165	116.9953045
-2.982139	-8.981185	120.105255	-18.311182	14.124274	120.224785	42.616035	1.500065	123.394203	39.097847	40.248497	122.832016	40.856941	20.874281	123.1131095	-77.479305	7.374267	117.3364605
-3.829198	-9.957737	120.392761	-18.241077	14.061069	120.310928	42.719624	1.573502	123.45488	39.085381	40.253059	122.41465	40.9025025	20.9132805	122.934765	-77.3846565	7.2088575	117.687091
-4.657234	-10.939156	120.68988	-18.139566	13.977212	120.337906	42.850452	1.656796	123.47934	39.065823	40.26709	121.887657	40.9581375	20.961943	122.6834985	-77.2372695	6.992481	117.9923135
-5.60795	-11.837018	121.231758	-18.041208	13.879087	120.339714	42.964035	1.717459	123.468544	39.039577	40.259109	121.262695	41.001806	20.988284	122.3656195	-77.084222	6.76989	118.3138085
-7.09035	-13.095009	122.150787	-17.915121	13.687255	120.368423	43.083675	1.773365	123.428551	38.996189	40.155312	120.292816	41.039932	20.9643385	121.8606835	-76.870174	6.4101715	118.8761625
-7.962077	-13.98631	122.628189	-17.826504	13.483502	120.458076	43.154968	1.668972	123.41478	38.987633	39.992168	119.870552	41.0713005	20.83057	121.642666	-76.7243085	6.136434	119.273486
-9.183241	-14.545378	123.117302	-17.743946	13.22502	120.646271	43.214497	1.474911	123.487534	39.021259	39.749012	119.60894	41.117878	20.6119615	121.548237	-76.60577	5.8380785	119.744305
-10.086029	-15.269492	123.288712	-17.674511	12.923895	120.891174	43.24073	1.247169	123.519814	39.08947	39.509678	119.595528	41.1651	20.3784235	121.557671	-76.514122	5.4693665	120.224677
-11.213971	-15.762559	123.240768	-17.640383	12.645706	121.107819	43.282089	1.007932	123.528267	39.136143	39.324482	119.702019	41.209116	20.166207	121.615143	-76.489882	5.125205	120.600495
-12.527689	-15.985538	123.12249	-17.614153	12.400839	121.263206	43.27626	0.899774	123.41124	39.133854	39.246727	119.85704	41.205057	20.0732505	121.63414	-76.433363	4.7284275	120.892272
-13.78174	-16.229797	123.031631	-17.61763	12.236063	121.358681	43.245312	0.913208	123.221184	39.078033	39.270927	120.01619	41.1616725	20.0920675	121.618687	-76.3969325	4.3800585	121.098675
-15.323323	-16.425428	122.355843	-17.583635	12.115516	121.466469	43.261639	1.040964	122.92775	39.037342	39.429798	120.318878	41.1494905	20.235381	121.623314	-76.3167605	3.995651	121.309624
-16.454102	-16.409189	122.159279	-17.547729	12.108601	121.556427	43.328686	1.151408	122.788277	39.031948	39.565735	120.515228	41.180317	20.3585715	121.6517525	-76.275775	3.8586305	121.4611015
-17.564182	-16.315954	122.036407	-17.505133	12.138867	121.671997	43.398491	1.278051	122.690025	39.04921	39.709396	120.685707	41.2238505	20.4937235	121.687866	-76.2341165	3.7840105	121.656128
-18.672518	-16.102972	121.944832	-17.457666	12.176083	121.80909	43.449657	1.379268	122.582626	39.079033	39.833218	120.836464	41.264345	20.606243	121.709545	-76.179677	3.745923	121.908635
-19.807362	-15.904011	121.900002	-17.401207	12.208847	121.947273	43.519344	1.462768	122.548546	39.116894	39.927853	120.972382	41.318119	20.6953105	121.760464	-76.120533	3.7223835	122.134082
-20.857422	-15.589549	121.898361	-17.340561	12.222833	122.081566	43.583115	1.545207	122.562874	39.159691	40.021919	121.154556	41.371403	20.783563	121.858715	-76.052525	3.662103	122.304417
-21.941549	-15.23189	121.945724	-17.270477	12.221902	122.220024	43.668526	1.624573	122.636734	39.192619	40.108849	121.344231	41.4305725	20.866711	121.9904825	-75.9715265	3.577093	122.4495655
-23.57872	-14.662615	122.037766	-17.197117	12.203067	122.401878	43.797928	1.707539	122.846733	39.230202	40.214287	121.606812	41.514065	20.960913	122.2267725	-75.908299	3.445221	122.5769835
-24.609047	-14.181116	122.14444	-17.17557	12.167661	122.518745	43.866505	1.735086	122.956345	39.23711	40.248947	121.715286	41.5518075	20.9920165	122.3358155	-75.9029475	3.3433055	122.7016745
-25.657541	-13.698519	122.263802	-17.159626	12.111938	122.591209	43.894676	1.724021	123.052933	39.212688	40.242996	121.751312	41.553682	20.9835085	122.4021225	-75.872934	3.2403675	122.7802955
-26.722023	-13.124216	122.346581	-17.18852	12.06007	122.639313	43.868729	1.733035	123.077271	39.164253	40.246071	121.699844	41.516491	20.989553	122.3885575	-75.893531	3.130587	122.8900685
-27.742163	-12.508356	122.405067	-17.233871	12.021929	122.646759	43.79443	1.766395	123.03727	39.090107	40.254299	121.531364	41.4422685	21.010347	122.284317	-75.9100105	3.033511	123.009201
-28.714117	-11.847589	122.428192	-17.291491	12.002133	122.606339	43.730236	1.832668	122.984741	38.985126	40.300617	121.34874	41.357681	21.0666425	122.1667405	-75.940663	2.9376235	123.0459375
-29.716	-11.178096	122.399971	-17.351269	12.02171	122.554527	43.689674	1.938022	122.946358	38.875355	40.393211	121.172867	41.2825145	21.1656165	122.0596125	-75.9850525	2.8778035	123.0494415
-31.137211	-9.96377	122.338783	-17.409338	12.056397	122.475494	43.645332	2.114739	122.896637	38.736008	40.5457	120.997581	41.19067	21.3302195	121.947109	-76.009346	2.7825745	123.003879
-32.049603	-9.121096	122.270248	-17.438187	12.071133	122.421242	43.600311	2.221369	122.847511	38.670609	40.645073	120.905434	41.13546	21.433221	121.8764725	-76.011834	2.709045	122.9660115
-32.962616	-8.239694	122.166969	-17.471632	12.07866	122.362434	43.570507	2.319683	122.753731	38.595619	40.743378	120.829643	41.083063	21.5315305	121.791687	-76.026327	2.6257895	122.933181
-33.826599	-7.258581	122.002182	-17.515415	12.084475	122.30233	43.535076	2.414451	122.615112	38.530907	40.841259	120.790741	41.0329915	21.627855	121.7029265	-76.0638215	2.541095	122.9017335
-34.627518	-6.262165	121.803474	-17.553143	12.078503	122.239288	43.483086	2.502524	122.47654	38.475567	40.944534	120.770409	40.9793265	21.723529	121.6234745	-76.0856125	2.433477	122.8551015
-35.425163	-5.233017	121.610321	-17.586567	12.073561	122.168198	43.420776	2.569257	122.286072	38.424751	41.028824	120.819069	40.9227635	21.7990405	121.5525705	-76.0958975	2.3480815	122.7838255
-36.199043	-4.099974	121.414673	-17.608551	12.069928	122.123718	43.354145	2.619051	122.076393	38.390533	41.09296	120.897446	40.872339	21.8560055	121.4869195	-76.089441	2.2838505	122.7605165
-37.272842	-2.414111	121.105278	-17.660284	12.078576	122.047005	43.242287	2.721253	121.763489	38.320808	41.215042	121.065224	40.7815475	21.9681475	121.4143565	-76.1021155	2.1890045	122.6796535
-37.969597	-1.271051	120.92247	-17.710131	12.100056	121.958099	43.16415	2.80637	121.503159	38.254448	41.306587	121.176292	40.709299	22.0564785	121.3397255	-76.129561	2.1436335	122.5764725
-38.623264	-0.048937	120.72747	-17.777235	12.142182	121.875488	43.084984	2.903013	121.224091	38.169525	41.40144	121.254013	40.6272545	22.1522265	121.239052	-76.1817245	2.1321375	122.511924
-39.238209	1.118021	120.62912	-17.846912	12.215469	121.777878	42.972256	3.016084	120.966995	38.09507	41.504894	121.308853	40.533663	22.260489	121.137924	-76.227487	2.170449	122.417832
-39.830837	2.262568	120.59964	-17.908552	12.302328	121.756088	42.885662	3.102086	120.767021	38.01881	41.584351	121.355377	40.452236	22.3432185	121.061199	-76.26934	2.2614375	122.450977
-40.383553	3.443883	120.665451	-17.986959	12.402044	121.768936	42.824917	3.172151	120.657326	37.948132	41.644489	121.398544	40.3865245	22.40832	121.027935	-76.3604425	2.395768	122.509937
-40.885056	4.608257	120.770203	-18.065992	12.516816	121.807968	42.761677	3.240575	120.665398	37.874565	41.693581	121.399818	40.318121	22.467078	121.032608	-76.450105	2.566554	122.583328
-41.556664	6.240696	121.009613	-18.148726	12.616436	121.94651	42.714821	3.259583	120.810173	37.778957	41.70607	121.323631	40.246889	22.4828265	121.066902	-76.544341	2.7500455	122.826118
-41.94611	7.305907	121.201279	-18.192341	12.624891	122.060951	42.699509	3.2193	121.027122	37.739227	41.664871	121.249222	40.219368	22.4420855	121.138172	-76.60405	2.8076965	122.98373
-42.277924	8.413278	121.382584	-18.238729	12.590924	122.205223	42.685562	3.119321	121.296188	37.71212	41.575485	121.174454	40.198841	22.347403	121.235321	-76.676299	2.834445	123.175125
-42.570511	9.448822	121.553757	-18.283602	12.538428	122.357109	42.665684	2.979787	121.582199	37.684444	41.435356	121.120331	40.175064	22.2075715	121.351265	-76.742268	2.8692845	123.362953
-42.85281	10.481989	121.622375	-18.352533	12.457713	122.463539	42.613228	2.828645	121.844566	37.641804	41.286385	121.034874	40.127516	22.057515	121.43972	-76.832582	2.857911	123.487358
-43.108006	11.543027	121.664345	-18.432144	12.359089	122.540283	42.52977	2.677769	122.036621	37.580879	41.132938	120.945358	40.0553245	21.9053535	121.4909895	-76.9196125	2.8128245	123.5895765
-43.289619	12.649852	121.623756	-18.538347	12.271731	122.552155	42.429874	2.531965	122.145638	37.493896	40.991581	120.84845	39.961885	21.761773	121.497044	-77.038579	2.781689	123.607266
-43.540394	14.296659	121.508774	-18.72871	12.170478	122.510979	42.234047	2.368535	122.142807	37.352127	40.841831	120.701752	39.793087	21.605183	121.4222795	-77.250507	2.735773	123.5996785
-43.637867	15.443878	121.462273	-18.850534	12.117786	122.466537	42.096989	2.280348	122.057869	37.242802	40.765106	120.611969	39.6698955	21.522727	121.334919	-77.3709635	2.712845	123.598155
-43.643932	16.623835	121.410751	-18.956497	12.095625	122.406372	41.937263	2.240157	121.909668	37.1548	40.72702	120.547379	39.5460315	21.4835885	121.2285235	-77.4590255	2.7076615	123.5842205
-43.628159	17.831179	121.437431	-19.066269	12.107929	122.361244	41.811806	2.21951	121.752678	37.065758	40.726227	120.52002	39.438782	21.4728685	121.136349	-77.57132	2.7429895	123.586139
-43.581093	19.045237	121.438026	-19.144745	12.146994	122.333717	41.709625	2.252314	121.611488	36.985283	40.764282	120.548592	39.347454	21.508298	121.08004	-77.636944	2.78569	123.587394
-43.423538	20.308096	121.475922	-19.221266	12.217784	122.31749	41.620178	2.330286	121.482178	36.916466	40.845852	120.59951	39.268322	21.588069	121.040844	-77.710854	2.847499	123.594136
-43.252426	21.518642	121.533226	-19.296951	12.286521	122.301399	41.544487	2.421877	121.366646	36.827221	40.948635	120.665718	39.185854	21.685256	121.016182	-77.779756	2.887786	123.586616
-42.913403	23.384489	121.61219	-19.437344	12.397289	122.287834	41.412292	2.583437	121.224106	36.685104	41.115864	120.791161	39.048698	21.8496505	121.0076335	-77.923386	2.9449275	123.5680345
-42.62075	24.628254	121.645691	-19.560364	12.476082	122.264862	41.314392	2.698798	121.140411	36.568687	41.220428	120.882751	38.9415395	21.959613	121.011581	-78.0622675	2.992551	123.518143
-42.342232	25.828442	121.698555	-19.694437	12.560645	122.24231	41.195499	2.808564	121.055756	36.423416	41.326294	120.948921	38.8094575	22.067429	121.0023385	-78.1983315	3.053861	123.4822815
-41.988827	27.046755	121.79142	-19.837673	12.64621	122.242989	41.054352	2.914401	120.922424	36.285595	41.422474	121.007477	38.6699735	22.1684375	120.9649505	-78.3453195	3.1239825	123.5210275
-41.58786	28.222414	121.947266	-19.965818	12.741629	122.260818	40.907879	2.996748	120.788383	36.138203	41.510502	121.051643	38.523041	22.253625	120.920013	-78.454677	3.229633	123.601623
-41.157536	29.389576	122.12529	-20.08342	12.804365	122.332443	40.771206	3.059114	120.654297	36.022316	41.584797	121.094643	38.396761	22.3219555	120.87447	-78.563601	3.2867745	123.790416
-40.627678	30.492434	122.387245	-20.161013	12.843283	122.35923	40.676815	3.12351	120.48613	35.928978	41.649323	121.175934	38.3028965	22.3864165	120.831032	-78.6249225	3.3001495	123.887428
-39.760834	32.087185	122.556892	-20.270201	12.906355	122.280624	40.56282	3.241873	120.222763	35.810955	41.759239	121.303238	38.1868875	22.500556	120.7630005	-78.7272895	3.312154	123.7982475
-39.135098	33.092697	122.581604	-20.320583	12.967751	122.131241	40.503078	3.322988	119.989372	35.743591	41.840061	121.336067	38.1233345	22.5815245	120.6627195	-78.7645005	3.3539775	123.5997625
-38.436569	34.05949	122.620537	-20.369503	13.034584	121.916367	40.421036	3.413512	119.675743	35.68853	41.908901	121.310005	38.054783	22.6612065	120.492874	-78.793789	3.4079615	123.33986
-37.674953	34.97094	122.604195	-20.429165	13.149923	121.708611	40.315216	3.516407	119.37764	35.622982	42.012234	121.230804	37.969099	22.7643205	120.304222	-78.827429	3.5355255	123.113
-36.890598	35.827171	122.690376	-20.477304	13.276966	121.536842	40.21175	3.656969	119.054352	35.577614	42.130791	121.181	37.894682	22.89388	120.117676	-78.84929	3.660052	122.956008
-36.119324	36.622986	122.820663	-20.532188	13.439449	121.442841	40.135925	3.806923	118.77816	35.527222	42.275513	121.192322	37.8315735	23.041218	119.985241	-78.8959495	3.83768	122.900441
-35.22023	37.341484	123.083282	-20.570051	13.627441	121.429146	40.077953	4.004447	118.634369	35.511238	42.445572	121.28067	37.7945955	23.2250095	119.9575195	-78.9346975	4.0298725	122.9007725
-33.834873	38.20089	123.512306	-20.573889	13.871567	121.528259	40.097069	4.296369	118.523468	35.505676	42.691345	121.598747	37.8013725	23.493857	120.0611075	-78.9491505	4.249277	122.9954105
-32.882645	38.666161	123.777557	-20.544682	14.002146	121.575844	40.130756	4.460637	118.504784	35.53001	42.827652	121.828773	37.830383	23.6441445	120.1667785	-78.919747	4.3601475	122.9849095
-31.844276	39.036674	123.965813	-20.534985	14.112264	121.595657	40.168179	4.593421	118.516075	35.569611	42.932903	122.057343	37.868895	23.763162	120.286709	-78.938865	4.461366	122.904605
-30.74531	39.280704	124.111702	-20.476419	14.22322	121.600578	40.223061	4.702284	118.516075	35.625847	43.033981	122.248993	37.924454	23.8681325	120.382534	-78.877292	4.5783075	122.818622
-29.691357	39.434166	124.191513	-20.444855	14.304527	121.589661	40.276546	4.794117	118.519852	35.679222	43.116772	122.385658	37.977884	23.9554445	120.452755	-78.867594	4.6536095	122.726567
-28.593994	39.456825	124.202393	-20.405365	14.428976	121.560814	40.330288	4.857554	118.519279	35.729294	43.188969	122.43898	38.029791	24.0232615	120.4791295	-78.840521	4.8346905	122.6424985
-27.376873	39.384373	124.115585	-20.361588	14.52436	121.592033	40.40004	4.92503	118.5755	35.789616	43.254578	122.444298	38.094828	24.089804	120.509899	-78.818004	4.958916	122.674167
-25.673624	39.099548	123.927567	-20.259766	14.64981	121.678246	40.549267	4.937853	118.800018	35.910625	43.313488	122.408928	38.229946	24.1256705	120.604473	-78.749478	5.1739495	122.752019
-24.522449	38.759014	123.733665	-20.21839	14.74052	121.738388	40.6413	4.906401	119.056847	35.977657	43.307247	122.306908	38.3094785	24.106824	120.6818775	-78.7462585	5.374216	122.7948985
-23.286938	38.31852	123.475029	-20.193867	14.773525	121.853325	40.722729	4.854473	119.352745	35.992561	43.26503	122.151161	38.357645	24.0597515	120.751953	-78.745379	5.4872985	122.954697
-22.162163	37.795895	123.176666	-20.194302	14.789751	121.942123	40.785503	4.772685	119.684341	35.990124	43.219528	121.886192	38.3878135	23.9961065	120.7852665	-78.7764175	5.5833955	123.0989795
-20.987753	37.210388	122.76944	-20.198116	14.783228	122.029541	40.820274	4.668402	120.054283	36.003609	43.154369	121.545219	38.4119415	23.9113855	120.799751	-78.8081735	5.6550705	123.259331
-19.779867	36.529045	122.308861	-20.203695	14.772463	122.10096	40.87471	4.569136	120.465729	35.986042	43.083294	121.173943	38.430376	23.826215	120.819836	-78.837766	5.718711	123.382084
-18.627359	35.815144	121.887543	-20.206448	14.752604	122.158012	40.943413	4.457736	120.903107	35.990982	43.004192	120.853722	38.4671975	23.730964	120.8784145	-78.8800935	5.774244	123.4376095
-16.850475	34.666862	121.297363	-20.178696	14.687483	122.222435	41.080151	4.323843	121.568466	36.00256	42.881783	120.449699	38.5413555	23.602813	121.0090825	-78.8987475	5.772153	123.4357875
-15.645107	33.881405	121.016571	-20.161785	14.626068	122.23642	41.146332	4.237913	121.90332	36.037533	42.783165	120.274261	38.5919325	23.510539	121.0887905	-78.9155025	5.741597	123.3840495
-14.53659	33.110889	120.889343	-20.132021	14.53565	122.233162	41.200592	4.115073	122.153625	36.08123	42.65963	120.171295	38.640911	23.3873515	121.16246	-78.904953	5.6839485	123.303864
-13.387418	32.363503	120.839432	-20.109957	14.433996	122.235023	41.238422	3.973327	122.318253	36.152195	42.53426	120.174393	38.6953085	23.2537935	121.246323	-78.9152225	5.6141985	123.223723
-12.393085	31.673563	120.981285	-20.070086	14.333542	122.234383	41.259026	3.859682	122.414932	36.239853	42.43895	120.297577	38.7494395	23.149316	121.3562545	-78.8896115	5.517768	123.1125115
-11.223182	30.91003	121.103775	-20.049778	14.266425	122.218231	41.271587	3.787641	122.468414	36.336647	42.392288	120.51873	38.804117	23.0899645	121.493572	-78.903673	5.4428855	122.94289
-10.149803	30.222115	121.281609	-20.029274	14.261582	122.199669	41.278313	3.779533	122.473129	36.413109	42.391811	120.78067	38.845711	23.085672	121.6268995	-78.904259	5.437492	122.7724385
-8.629917	29.293352	121.558235	-20.030266	14.34994	122.185394	41.277905	3.885594	122.491631	36.453487	42.541279	121.122276	38.865696	23.2134365	121.8069535	-78.926228	5.4864435	122.5638345
-7.564399	28.623158	121.670105	-20.077164	14.482962	122.199562	41.256077	4.048663	122.488823	36.418743	42.70903	121.257851	38.83741	23.3788465	121.873337	-78.991738	5.5870775	122.525787
-6.565133	27.998495	121.722504	-20.143387	14.641058	122.190788	41.230904	4.265054	122.50106	36.331829	42.912849	121.309509	38.7813665	23.5889515	121.9052845	-79.0681405	5.6931645	122.4762915
-5.58656	27.345547	121.698189	-20.203897	14.811349	122.175789	41.207993	4.476555	122.513832	36.231129	43.115154	121.319183	38.719561	23.7958545	121.9165075	-79.127355	5.8268435	122.4350705
-4.665679	26.720068	121.701004	-20.264267	14.936564	122.159149	41.197975	4.636439	122.582924	36.15992	43.274693	121.328056	38.6789475	23.955566	121.95549	-79.2074815	5.917562	122.362808
-3.788736	26.057104	121.75425	-20.295931	14.988666	122.128677	41.202915	4.720477	122.705757	36.118069	43.36795	121.373642	38.660492	24.0442135	122.0396995	-79.252354	5.9331185	122.2176545
-2.836801	25.345602	121.759117	-20.332436	14.990139	122.104691	41.195168	4.750446	122.809006	36.08696	43.402325	121.425247	38.641064	24.0763855	122.1171265	-79.305936	5.9038925	122.0922555
-1.545234	24.271723	121.77874	-20.399794	14.959149	122.032616	41.136463	4.769634	122.850143	36.026279	43.425613	121.446098	38.581371	24.0976235	122.1481205	-79.380959	5.8206745	121.9171115
-0.765769	23.568502	121.767403	-20.448521	14.982991	121.948418	41.075806	4.805037	122.774765	35.982239	43.459858	121.40963	38.5290225	24.1324475	122.0921975	-79.4260645	5.8335345	121.8046385
0.07404	22.855745	121.678307	-20.460592	15.038405	121.836365	41.049587	4.886505	122.707535	35.964165	43.533115	121.394203	38.506876	24.20981	122.050869	-79.42806	5.867	121.621861
0.833019	22.145975	121.629654	-20.440344	15.103377	121.704147	41.079334	4.971863	122.67057	35.995571	43.627384	121.489731	38.5374525	24.2996235	122.0801505	-79.4181405	5.9071305	121.3281435
1.563451	21.434769	121.631218	-20.373768	15.192418	121.598839	41.148331	5.087798	122.695747	36.044376	43.744232	121.673378	38.5963535	24.416015	122.1845625	-79.3438895	5.968821	121.0131155
2.265289	20.714369	121.704781	-20.274691	15.294923	121.541573	41.252552	5.209998	122.80748	36.11158	43.860825	122.005371	38.682066	24.5354115	122.4064255	-79.231448	6.0544345	120.6767205
2.939864	20.022818	121.878586	-20.175739	15.437217	121.605026	41.384159	5.344195	123.087502	36.180939	43.983097	122.493065	38.782549	24.663646	122.7902835	-79.134027	6.210788	120.4197685
3.881557	18.922895	122.474876	-19.939825	15.659986	121.961685	41.690788	5.574983	123.871803	36.420036	44.19772	123.577942	39.055412	24.8863515	123.7248725	-78.935062	6.4336205	120.1984975
4.429405	18.148916	123.058998	-19.773079	15.813329	122.300896	41.914692	5.708132	124.528717	36.606682	44.311531	124.416473	39.260687	25.0098315	124.472595	-78.806845	6.6168265	120.129197
4.940551	17.352558	123.57888	-19.623192	15.94647	122.674965	42.117794	5.78838	125.234352	36.805496	44.39904	125.193764	39.461645	25.09371	125.214058	-78.708029	6.79923	120.135872
5.360758	16.555244	124.071716	-19.470531	16.069399	123.016205	42.305931	5.82899	125.888229	37.007492	44.470711	125.918213	39.6567115	25.1498505	125.903221	-78.5977735	6.9889475	120.129189
5.752091	15.704635	124.459969	-19.340567	16.170717	123.333832	42.801353	5.678877	126.32003	37.160961	44.494728	126.494873	39.981157	25.0868025	126.4074515	-78.662291	7.2546315	120.2602125
6.311806	14.650975	124.672363	-19.257788	16.243563	123.62323	42.878487	5.697712	126.776871	37.28009	44.5387	126.863686	40.0792885	25.118206	126.8202785	-78.5948645	7.36892	120.4261815
6.543099	13.736935	124.928299	-19.2078	16.275574	123.844673	42.930286	5.715669	127.077507	37.364258	44.565414	127.110161	40.147272	25.1405415	127.093834	-78.562872	7.4106065	120.595512
6.738645	12.333344	125.128189	-19.164511	16.283691	124.045609	42.99403	5.695083	127.411011	37.432739	44.568653	127.242577	40.2133845	25.131868	127.326794	-78.5424065	7.435514	120.764424
6.784436	11.385464	125.168526	-19.145792	16.252552	124.078796	42.995193	5.678936	127.543327	37.463318	44.535751	127.297165	40.2292555	25.1073435	127.420246	-78.5208395	7.3977605	120.737346
6.721486	10.397079	125.17601	-19.14397	16.210369	124.054382	42.989918	5.625021	127.614426	37.476051	44.479633	127.32209	40.2329845	25.052327	127.468258	-78.5209245	7.368411	120.640506
6.288227	9.562871	125.236153	-19.156151	16.163376	123.990524	42.969765	5.575059	127.61425	37.469341	44.430012	127.30056	40.219553	25.0025355	127.457405	-78.531855	7.3242165	120.523643
6.127699	8.571949	125.078117	-19.167776	16.116266	123.882851	42.929787	5.545283	127.522263	37.454865	44.390278	127.278671	40.192326	24.9677805	127.400467	-78.527878	7.2647515	120.365235
5.89788	7.590349	124.862373	-19.180355	16.086933	123.794136	42.891064	5.529496	127.368332	37.419216	44.359001	127.22435	40.15514	24.9442485	127.296341	-78.51585	7.2296175	120.291931
5.543544	6.608755	124.687935	-19.220524	16.082449	123.762764	42.830227	5.524747	127.207329	37.384117	44.350269	127.149727	40.107172	24.937508	127.178528	-78.54822	7.22739	120.347
4.874483	5.093114	124.540375	-19.264513	16.1045	123.788452	42.724537	5.538167	127.041138	37.346695	44.330601	127.067963	40.035616	24.934384	127.0545505	-78.564642	7.274616	120.5223535
4.376741	4.091141	124.468193	-19.304867	16.127489	123.847557	42.673824	5.52945	126.999603	37.317959	44.322613	127.02137	39.9958915	24.9260315	127.0104865	-78.6056255	7.3289465	120.6846275
3.774443	3.124456	124.478683	-19.357401	16.134657	123.942986	42.620987	5.529624	126.992348	37.272491	44.319492	126.956558	39.946739	24.924558	126.974453	-78.661541	7.344756	120.911519
3.1385	2.062548	124.484589	-19.3901	16.10553	124.04525	42.583599	5.505103	127.00193	37.223454	44.294594	126.881729	39.9035265	24.8998485	126.9418295	-78.6837265	7.31121150000001	121.1486705
2.402838	1.028791	124.544075	-19.433479	16.032475	124.140038	42.554337	5.453025	127.03196	37.158215	44.240181	126.79081	39.856276	24.846603	126.911385	-78.723234	7.218347	121.368691
1.649923	-0.018237	124.613152	-19.467224	15.922697	124.25312	42.538345	5.386628	127.075645	37.108952	44.15633	126.636719	39.8236485	24.771479	126.856182	-78.7580965	7.073915	121.650058
0.862624	-1.023686	124.673012	-19.468529	15.794555	124.347328	42.519833	5.280951	127.133453	37.087639	44.042652	126.44352	39.803736	24.6618015	126.7884865	-78.740794	6.9273085	121.9061695
-0.513216	-2.53304	124.974335	-19.480879	15.595823	124.490036	42.492283	5.072053	127.23085	37.052155	43.808384	126.048828	39.772219	24.4402185	126.639839	-78.733977	6.7514275	122.340233
-1.539469	-3.476856	125.235107	-19.501595	15.449259	124.605576	42.457394	4.917712	127.282021	37.036388	43.627918	125.774429	39.746891	24.272815	126.528225	-78.750081	6.625703	122.682927
-2.238528	-4.565966	125.317513	-19.500647	15.261282	124.734375	42.429394	4.742885	127.345215	37.010376	43.417492	125.559189	39.719885	24.0801885	126.452202	-78.721179	6.4423755	123.016548
-3.551491	-5.281403	125.714027	-19.499577	15.04718	124.903915	42.437073	4.535415	127.441772	37.004063	43.185242	125.437294	39.720568	23.8603285	126.439533	-78.719722	6.2340315	123.368297
-4.398865	-6.263119	125.888397	-19.488136	14.794368	125.105461	42.440819	4.303266	127.580574	37.017773	42.943115	125.422157	39.729296	23.6231905	126.5013655	-78.705568	5.9655455	123.7095565
-5.995359	-6.713879	126.246819	-19.488514	14.538583	125.311386	42.439739	4.045036	127.693604	37.028236	42.681946	125.497963	39.7339875	23.363491	126.5957835	-78.7110155	5.71367499999999	124.0269885
-6.648556	-7.729075	126.079689	-19.257795	14.115314	125.37146	42.427086	3.770848	127.7416	37.037048	42.422638	125.594795	39.732067	23.096743	126.6681975	-78.247657	5.133885	124.0747225
-8.381763	-8.68629	125.943123	-19.2974	13.771526	125.576439	42.397381	3.45132	127.693855	37.049213	42.130978	125.782143	39.723297	22.791149	126.737999	-78.318097	4.751903	124.414879
-9.553658	-9.244345	125.789574	-19.296478	13.583941	125.653351	42.373474	3.285479	127.609428	37.038383	41.981815	125.924088	39.7059285	22.633647	126.766758	-78.2988845	4.534235	124.539944
-10.806133	-9.66902	125.670914	-19.304628	13.438538	125.74041	42.357502	3.172823	127.525162	37.019104	41.870277	126.028908	39.688303	22.52155	126.777035	-78.297559	4.355526	124.703785
-12.015222	-10.112355	125.650383	-19.263182	13.277443	125.812378	42.360371	3.096123	127.446999	37.003029	41.789196	126.094627	39.6817	22.4426595	126.770813	-78.208064	4.1122265	124.853943
-13.224335	-10.48074	125.7659	-19.281254	13.186945	126.027382	42.388256	3.051651	127.396706	36.962963	41.725868	126.091179	39.6756095	22.3887595	126.7439425	-78.2381175	3.9851305	125.3108215
-14.483805	-10.777286	125.99733	-19.242983	13.06473	126.243607	42.430176	3.001013	127.392342	36.939445	41.659084	126.037071	39.6848105	22.3300485	126.7147065	-78.1707765	3.7994115	125.7725075
-15.771564	-11.040953	126.40139	-19.201136	12.936291	126.498055	42.483978	2.911597	127.441643	36.937149	41.541538	125.990631	39.7105635	22.2265675	126.716137	-78.1128355	3.6460145	126.279973
-17.610275	-11.355849	126.94651	-19.104013	12.722731	126.83934	42.579659	2.68082	127.644501	37.01466	41.29327	125.934135	39.7971595	21.987045	126.789318	-78.0051855	3.458417	126.889362
-18.914225	-11.409013	127.200783	-19.049002	12.603474	127.008286	42.638588	2.496851	127.745201	37.096581	41.111668	125.881538	39.8675845	21.8042595	126.8133695	-77.9655885	3.4026885	127.2032025
-20.176712	-11.486198	127.416435	-19.04492	12.502238	127.159264	42.654705	2.333105	127.778755	37.143177	40.933994	125.739014	39.898941	21.6335495	126.7588845	-77.988781	3.3709265	127.5596435
-21.389643	-11.486859	127.474854	-19.002018	12.372299	127.146149	42.644482	2.229617	127.688812	37.14537	40.802238	125.537315	39.894926	21.5159275	126.6130635	-77.898962	3.2286705	127.6792345
-22.652121	-11.411969	127.46434	-19.008804	12.270057	127.160515	42.631878	2.150569	127.563835	37.134533	40.706509	125.326706	39.8832055	21.428539	126.4452705	-77.9008135	3.111575	127.8757595
-23.868885	-11.270935	127.445732	-18.990208	12.166278	127.127518	42.625515	2.122113	127.390228	37.106178	40.646137	125.147835	39.8658465	21.384125	126.2690315	-77.8462625	2.948431	127.9860045
-25.080793	-11.029599	127.409302	-18.936726	12.057032	127.035843	42.622387	2.099594	127.202629	37.092648	40.595554	124.967728	39.8575175	21.347574	126.0851785	-77.7309695	2.76649	127.9865075
-26.885466	-10.551789	127.252533	-18.929459	11.946817	126.984703	42.302242	2.232559	127.019943	37.072014	40.527016	124.711586	39.687128	21.3797875	125.8657645	-77.546046	2.5138465	128.1036415
-27.985699	-10.19586	127.102127	-18.878654	11.874664	126.909805	42.316452	2.204664	126.807274	37.088718	40.481876	124.555656	39.702585	21.34327	125.681465	-77.459893	2.406058	128.138145
-29.117865	-9.701027	127.031372	-18.789757	11.785663	126.797211	42.351593	2.171715	126.636467	37.119312	40.457024	124.455261	39.7354525	21.3143695	125.545864	-77.3149665	2.2569565	128.048558
-30.233446	-9.179147	126.915382	-18.70801	11.698701	126.743637	42.425137	2.131992	126.495834	37.174633	40.420055	124.406601	39.799885	21.2760235	125.4512175	-77.215905	2.1213785	128.0360565
-31.246159	-8.62251	126.778351	-18.690649	11.636197	126.77243	42.477875	2.098017	126.364914	37.210064	40.385731	124.371353	39.8439695	21.241874	125.3681335	-77.2252675	2.03052	128.1767265
-32.289108	-7.945807	126.813248	-18.603426	11.521964	126.735664	42.524357	2.039662	126.243378	37.246284	40.343468	124.327515	39.8853205	21.191565	125.2854465	-77.0921725	1.852363	128.1858815
-33.279064	-7.219557	126.803993	-18.597486	11.461941	126.813805	42.554634	2.006328	126.103973	37.263096	40.300968	124.291817	39.908865	21.153648	125.197895	-77.103837	1.770234	128.429715
-34.619987	-6.090412	126.718819	-18.491449	11.316905	126.805649	42.626701	1.979928	125.952614	37.277824	40.277966	124.241486	39.9522625	21.128947	125.09705	-76.9351605	1.504863	128.514248
-35.520142	-5.214725	126.752922	-18.420918	11.243157	126.795685	42.69772	1.997542	125.83535	37.289116	40.288933	124.212242	39.993418	21.1432375	125.023796	-76.835254	1.3430765	128.567574
-36.318214	-4.349552	126.651169	-18.361084	11.201011	126.772392	42.75275	2.035679	125.734734	37.296982	40.307999	124.152138	40.024866	21.171839	124.943436	-76.747034	1.230183	128.601348
-37.040405	-3.367338	126.597275	-18.300226	11.174497	126.730453	42.816662	2.072136	125.630035	37.32811	40.345734	124.058449	40.072386	21.208935	124.844242	-76.672838	1.140059	128.616664
-37.770298	-2.352362	126.600708	-18.231802	11.180675	126.691345	42.862408	2.111178	125.538109	37.353153	40.370525	123.950363	40.1077805	21.2408515	124.744236	-76.5713845	1.1204985	128.638454
-38.39595	-1.261064	126.617363	-18.196638	11.20997	126.717064	42.923553	2.124773	125.472939	37.394112	40.389091	123.837997	40.1588325	21.256932	124.655468	-76.5521085	1.163008	128.77866
-38.961418	-0.133058	126.674667	-18.132982	11.225157	126.743866	42.961208	2.1638	125.435791	37.419533	40.408722	123.718285	40.1903705	21.286261	124.577038	-76.4563345	1.164053	128.910694
-39.74704	1.684811	126.832687	-18.05237	11.249036	126.866234	43.054916	2.206092	125.400253	37.479164	40.446522	123.657104	40.26704	21.326307	124.5286785	-76.37178	1.171765	129.2037895
-40.150909	2.940962	126.911995	-17.96718	11.261867	126.918434	43.120579	2.245128	125.392677	37.524323	40.504105	123.654282	40.322451	21.3746165	124.5234795	-76.256811	1.1491175	129.3133885
-40.514656	4.315755	127.016083	-17.921017	11.31062	127.005318	43.145313	2.30416	125.338051	37.572628	40.568283	123.679695	40.3589705	21.4362215	124.508873	-76.2010045	1.1850185	129.501763
-40.864719	5.667858	127.057243	-17.880878	11.360791	127.054382	43.162884	2.352489	125.238655	37.607533	40.626228	123.737892	40.3852085	21.4893585	124.4882735	-76.1469645	1.2322235	129.6204905
-41.024895	7.03399	126.981224	-17.845316	11.402067	127.076164	43.156712	2.401093	125.111435	37.664024	40.686398	123.838448	40.410368	21.5437455	124.4749415	-76.101	1.2603885	129.6773865
-41.215149	8.52309	127.014923	-17.798815	11.443253	127.072922	43.169018	2.45073	124.957619	37.71167	40.74939	123.973938	40.440344	21.60006	124.4657785	-76.037974	1.286446	129.6800655
-41.324005	9.965505	126.987335	-17.740734	11.475562	127.045967	43.212021	2.52081	124.795174	37.759026	40.830524	124.149323	40.4855235	21.675667	124.4722485	-75.9669915	1.275457	129.6196855
-41.243629	12.142656	126.877426	-17.665295	11.546562	127.027252	43.301876	2.695435	124.587753	37.854485	41.001541	124.43708	40.5781805	21.848488	124.5124165	-75.9087705	1.244636	129.5420875
-41.166702	13.635832	126.900291	-17.555649	11.589311	126.942459	43.390419	2.800834	124.482979	37.935238	41.104473	124.638344	40.6628285	21.9526535	124.5606615	-75.7741265	1.2259685	129.3242565
-40.998489	15.087861	126.882675	-17.505087	11.676003	126.931633	43.480934	2.894605	124.421227	38.027046	41.19442	124.786842	40.75399	22.0445125	124.6040345	-75.764164	1.3074935	129.2592315
-40.700687	16.488483	126.75769	-17.415724	11.751719	126.811005	43.55975	2.990303	124.378738	38.106632	41.293049	124.888733	40.833191	22.141676	124.6337355	-75.664639	1.361762	128.9882745
-40.429764	17.927704	126.752022	-17.383228	11.864672	126.770874	43.619572	3.092804	124.339661	38.171494	41.386421	124.973694	40.895533	22.2396125	124.6566775	-75.661989	1.4897315	128.8850705
-40.047482	19.305674	126.677383	-17.335241	11.959544	126.660225	43.674816	3.170173	124.33226	38.205494	41.472622	125.019745	40.940155	22.3213975	124.6760025	-75.610637	1.5976905	128.6444475
-39.549492	20.642273	126.552025	-17.347939	12.078299	126.637062	43.705082	3.268791	124.35746	38.238983	41.559795	125.067154	40.9720325	22.414293	124.712307	-75.6679105	1.742305	128.561817
-38.79166	22.598894	126.549126	-17.299036	12.177333	126.558838	43.747063	3.369394	124.37365	38.252277	41.663017	125.157013	40.99967	22.5162055	124.7653315	-75.597742	1.8384605	128.3523445
-38.189709	23.839184	126.625443	-17.31617	12.24194	126.580086	43.749451	3.432606	124.378944	38.246696	41.719677	125.214912	40.9980735	22.5761415	124.796928	-75.6304135	1.9077385	128.363244
-37.495739	25.002251	126.689529	-17.338282	12.295523	126.628021	43.71817	3.503903	124.343697	38.560677	41.635704	125.180901	41.1394235	22.5698035	124.762299	-75.8159875	2.0212425	128.493743
-36.760448	26.154089	126.907455	-17.372337	12.364297	126.730286	43.695297	3.559946	124.268433	38.536175	41.676243	125.2659	41.115736	22.6180945	124.7671665	-75.86041	2.1104995	128.6934055
-35.940342	27.236643	127.143387	-17.35537	12.383997	126.776459	43.644966	3.641952	124.176132	38.510654	41.747463	125.330055	41.07781	22.6947075	124.7530935	-75.78855	2.0732865	128.7998245
-35.096992	28.282885	127.380928	-17.383465	12.470099	126.910248	43.611408	3.74862	124.050865	38.482773	41.83839	125.450005	41.0470905	22.793505	124.750435	-75.8140205	2.146693	129.070061
-34.197689	29.272764	127.738358	-17.38563	12.547372	127.028107	43.596912	3.874536	123.967445	38.47393	41.936737	125.609459	41.035421	22.9056365	124.788452	-75.806681	2.1891075	129.267762
-32.680164	30.622868	128.134506	-17.365448	12.686608	127.187263	43.601727	4.05707	123.953499	38.170033	42.243256	126.028381	40.88588	23.150163	124.99094	-75.616776	2.223053	129.383586
-31.655317	31.461182	128.271988	-17.350157	12.799281	127.218628	43.60585	4.186325	123.968231	38.169037	42.36734	126.199875	40.8874435	23.2768325	125.084053	-75.5877575	2.3217295	129.353203
-30.561014	32.265129	128.395126	-17.404696	12.926133	127.303848	43.588692	4.3203	123.998665	38.165195	42.496853	126.321373	40.8769435	23.4085765	125.160019	-75.6863355	2.4436895	129.447677
-29.427048	32.96582	128.380325	-17.434521	13.059934	127.307915	43.575222	4.439874	124.045715	38.140816	42.61433	126.393257	40.858019	23.527102	125.219486	-75.727061	2.592766	129.396344
-28.264629	33.582493	128.274597	-17.462852	13.149415	127.272972	43.580856	4.534221	124.103905	38.106327	42.726379	126.41835	40.8435915	23.6303	125.2611275	-75.7692955	2.66853	129.2848165
-27.049229	34.163589	128.162567	-17.48704	13.215731	127.169952	43.583382	4.624116	124.160645	38.066303	42.814125	126.404358	40.8248425	23.7191205	125.2825015	-75.7989225	2.7123415	129.0574025
-25.825193	34.64056	127.983597	-17.510015	13.273795	127.08107	43.581306	4.683097	124.233231	38.036266	42.893566	126.346207	40.808786	23.7883315	125.289719	-75.828816	2.7592585	128.872421
-23.879375	35.171951	127.681305	-17.577566	13.359319	126.999451	43.541168	4.739874	124.300133	38.299667	42.829178	126.107384	40.9204175	23.784526	125.2037585	-76.0755495	2.934112	128.7951435
-22.523502	35.474209	127.551186	-17.644779	13.394565	126.977219	43.518158	4.770525	124.3535	37.894939	43.003578	126.157013	40.7065485	23.8870515	125.2552565	-75.9961065	2.9020785	128.6991815
-21.218071	35.680035	127.481552	-17.670069	13.402205	126.954712	43.502251	4.79661	124.420258	37.829025	43.035	126.131805	40.665638	23.915805	125.2760315	-76.005776	2.888605	128.6333925
-19.813873	35.822701	127.374817	-17.696651	13.403461	126.962685	43.494236	4.838998	124.52475	38.163143	42.952343	126.012695	40.8286895	23.8956705	125.2687225	-76.2219915	2.9112515	128.6566475
-18.386316	35.914116	127.349899	-17.695168	13.38934	126.950768	43.496704	4.87474	124.660515	37.742867	43.126194	126.201508	40.6197855	24.000467	125.4310115	-76.0101215	2.778213	128.4705245
-17.018105	35.935947	127.402962	-17.733074	13.394422	127.022346	43.507133	4.916279	124.781395	37.70657	43.16885	126.281487	40.6068515	24.0425645	125.531441	-76.0729995	2.7462795	128.513251
-15.582281	35.907177	127.434036	-17.778564	13.405423	127.119019	43.505894	4.969756	124.913155	37.658035	43.228886	126.383247	40.5819645	24.099321	125.648201	-76.1390925	2.711525	128.589837
-13.578285	35.846008	127.545486	-17.818239	13.45026	127.230331	43.49791	5.085835	125.104179	37.589245	43.346317	126.580215	40.5435775	24.216076	125.842197	-76.1800555	2.684444	128.618465
-12.115286	35.658161	127.627815	-17.858047	13.494108	127.342354	43.501431	5.187889	125.251602	37.555244	43.44408	126.770279	40.5283375	24.3159845	126.0109405	-76.2444315	2.6722315	128.6737675
-10.596836	35.39259	127.714958	-17.872688	13.530238	127.366318	43.520847	5.283758	125.450478	37.516666	43.538021	127.035095	40.5187565	24.4108895	126.2427865	-76.2641325	2.6495865	128.4898495
-9.107901	35.103897	127.870384	-17.904509	13.597992	127.459229	43.550884	5.401312	125.716209	37.482334	43.643761	127.364059	40.516609	24.5225365	126.540134	-76.325627	2.6734475	128.378324
-7.415748	34.641743	128.01178	-17.913597	13.674441	127.575829	43.588428	5.513766	126.064476	37.478542	43.745956	127.783714	40.533485	24.629861	126.924095	-76.360679	2.719021	128.227563
-5.845024	34.185497	128.205521	-17.930298	13.762766	127.77903	43.664917	5.607882	126.503899	37.497665	43.834595	128.267365	40.581291	24.7212385	127.385632	-76.441887	2.8042935	128.172428
-4.366411	33.702751	128.460968	-17.895132	13.841146	127.954842	44.084301	5.537488	126.875267	37.87619	43.77475	128.654236	40.9802455	24.656119	127.7647515	-76.7705095	3.026173	128.1449325
-2.128029	32.813919	128.925568	-17.796677	13.937761	128.224533	44.276352	5.625365	127.76989	37.641502	43.965858	129.565887	40.958927	24.7956115	128.6678885	-76.552281	3.0799105	127.7811775
-0.641848	32.173588	129.182419	-17.672794	13.964455	128.363037	44.428101	5.678362	128.465851	38.057507	43.891716	129.959717	41.242804	24.785039	129.212784	-76.588392	3.143871	127.51329
0.873438	31.453005	129.422211	-17.554611	14.027301	128.535446	44.601864	5.669119	129.262741	38.19751	43.887627	130.562363	41.399687	24.778373	129.912552	-76.508909	3.276229	127.15834
2.346952	30.658405	129.772675	-17.432955	14.1093	128.790955	44.836246	5.628006	130.262833	38.350952	43.846001	131.218872	41.593599	24.7370035	130.7408525	-76.459509	3.4815965	126.8410575
3.747546	29.839817	130.266922	-17.256536	14.149501	129.110336	45.106716	5.574795	131.468811	38.568237	43.814461	131.98613	41.8374765	24.694628	131.7274705	-76.3505485	3.604374	126.4932015
5.102068	28.940281	130.933609	-17.057783	14.171301	129.513794	45.359779	5.492356	132.775818	38.823353	43.754803	132.858673	42.091566	24.6235795	132.8172455	-76.207132	3.7190225	126.2103425
6.393073	27.979269	131.77562	-16.89076	14.160893	130.106384	45.609726	5.378502	134.190674	39.122383	43.713768	133.749268	42.3660545	24.546135	133.969971	-76.1475745	3.775651	126.242797
8.119819	26.485342	133.289063	-16.701675	14.046504	131.201859	45.948006	5.068545	136.199234	39.624233	43.55584	135.144394	42.7861195	24.3121925	135.671814	-76.1894695	3.7808155	126.731904
9.199969	25.444481	134.348358	-16.613125	13.944239	131.990509	46.188087	4.862235	137.338669	39.920166	43.41581	135.939911	43.0541265	24.1390225	136.63929	-76.2803765	3.7494555	127.341728
10.149141	24.375219	135.239624	-16.54167	13.822897	132.675598	46.366367	4.688513	138.194168	40.126331	43.28067	136.557739	43.246349	23.9845915	137.3759535	-76.329689	3.6612025	127.9752425
11.007671	23.349895	135.920349	-16.49905	13.688095	133.232635	46.510445	4.551275	138.720078	40.243176	43.179409	136.950729	43.3768105	23.865342	137.8354035	-76.3749105	3.510848	128.6298665
11.755566	22.297911	136.36499	-16.524742	13.563849	133.615997	46.598045	4.490263	138.935272	40.263256	43.110909	137.144623	43.4306505	23.800586	138.0399475	-76.4801345	3.327112	129.1920465
12.460445	21.267887	136.565216	-16.560373	13.468024	133.781464	46.63361	4.469177	138.931107	40.225739	43.085854	137.156647	43.4296745	23.7775155	138.043877	-76.5504205	3.1585325	129.519051
13.077318	20.239567	136.535019	-16.610647	13.39808	133.77475	46.591751	4.462415	138.777985	40.156624	43.04509	137.066513	43.3741875	23.7537525	137.922249	-76.5954815	3.0424075	129.627251
13.792016	18.711159	136.411346	-16.668861	13.348666	133.615891	46.532719	4.447805	138.608139	40.090107	43.012894	136.89006	43.311413	23.7303495	137.7490995	-76.649135	2.9669825	129.4826825
14.195074	17.687433	136.396164	-16.678978	13.331681	133.513947	46.516708	4.414477	138.610199	40.082653	42.969543	136.898666	43.2996805	23.69201	137.7544325	-76.6576365	2.971352	129.2734615
14.483031	16.647692	136.448517	-16.676197	13.308268	133.460419	46.534653	4.346136	138.747681	40.091862	42.928959	136.952728	43.3132575	23.6375475	137.8502045	-76.6656515	2.9789885	129.0706335
14.645882	15.633697	136.558395	-16.696417	13.267213	133.48259	46.519527	4.282776	138.938339	40.099342	42.880573	137.033157	43.3094345	23.5816745	137.985748	-76.7022685	2.9527515	128.979432
14.648531	14.593744	136.705536	-16.74448	13.210914	133.530502	46.507595	4.174016	139.153976	40.081223	42.800014	137.12738	43.294409	23.487015	138.140678	-76.783369	2.934813	128.920326
14.573725	13.55625	136.829285	-16.819685	13.155738	133.596375	46.460667	4.086586	139.343521	40.044872	42.719349	137.176163	43.2527695	23.4029675	138.259842	-76.8921395	2.9085085	128.932908
14.3507	12.530048	136.913376	-16.911325	13.078904	133.633972	46.388729	4.021745	139.455231	39.977585	42.637245	137.172775	43.183157	23.329495	138.314003	-77.005807	2.828313	128.953941
13.916977	11.00647	136.849075	-17.056025	12.950185	133.652969	46.248592	3.914507	139.467865	39.862499	42.5219	137.049957	43.0555455	23.2182035	138.258911	-77.1675955	2.6821665	129.047027
13.48918	10.048373	136.771973	-17.123817	12.865254	133.641464	46.195457	3.890928	139.41687	39.780346	42.46027	136.944595	42.9879015	23.175599	138.1807325	-77.2355355	2.554909	129.1021955
12.97801	9.089316	136.668808	-17.161619	12.787639	133.61377	46.155796	3.897159	139.346771	39.717812	42.447533	136.848694	42.936804	23.172346	138.0977325	-77.260042	2.402932	129.1298075
12.346038	8.170152	136.538651	-17.179354	12.702664	133.566467	46.15118	3.913558	139.237167	39.663361	42.432217	136.759155	42.9072705	23.1728875	137.998161	-77.2659785	2.2324405	129.134773
11.666926	7.272054	136.322739	-17.193069	12.621707	133.502197	46.145889	3.930351	139.065353	39.591579	42.403973	136.68248	42.868734	23.167162	137.8739165	-77.254872	2.076252	129.1304775
10.894368	6.430486	136.066589	-17.242651	12.547262	133.431396	46.113213	3.951009	138.8629	39.525127	42.391521	136.601929	42.81917	23.171265	137.7324145	-77.304472	1.923259	129.1303775
10.006067	5.577089	135.800659	-17.290398	12.470426	133.361908	46.042137	3.959165	138.627106	39.450066	42.366398	136.535339	42.7461015	23.1627815	137.5812225	-77.3268975	1.7780705	129.1425935
8.524296	4.354431	135.304764	-17.391548	12.366362	133.262817	45.893814	3.986039	138.124298	39.318092	42.305702	136.438934	42.605953	23.1458705	137.281616	-77.389049	1.5868535	129.244018
7.435787	3.601189	134.905136	-17.487453	12.31223	133.215591	45.772369	4.067747	137.608139	39.220852	42.308598	136.307602	42.4966105	23.1881725	136.9578705	-77.4715165	1.4362875	129.4733115
6.270007	2.853519	134.408539	-17.574133	12.253065	133.146484	45.628281	4.20105	136.901459	39.08036	42.305595	136.116104	42.3543205	23.2533225	136.5087815	-77.5025865	1.2528075	129.7841865
5.057309	2.106004	133.794479	-17.655579	12.204029	133.058899	45.521988	4.322271	136.173401	38.90963	42.320278	135.813919	42.215809	23.3212745	135.99366	-77.526967	1.0867835	130.124138
3.807667	1.376617	133.166687	-17.723604	12.170064	133.011993	45.360558	4.547907	135.296417	38.768196	42.381378	135.447037	42.064377	23.4646425	135.371727	-77.511585	0.8754855	130.652259
2.470207	0.64448	132.607498	-17.782021	12.170535	132.97998	45.223682	4.722073	134.469482	38.616364	42.448364	135.079514	41.920023	23.5852185	134.774498	-77.484065	0.755851499999999	131.185462
1.087354	-0.108862	132.15538	-17.84071	12.233479	133.005188	45.059677	4.933067	133.639221	38.495712	42.531052	134.744446	41.7776945	23.7320595	134.1918335	-77.4591145	0.7348985	131.8185425
-1.016121	-1.270181	131.685822	-17.93227	12.416344	133.053894	44.898155	5.219503	132.825485	38.317982	42.691196	134.216507	41.6080685	23.9553495	133.520996	-77.4726085	0.877338500000004	132.586792
-2.475454	-2.083868	131.579773	-17.985046	12.58222	133.118622	44.803234	5.447459	132.453949	38.202435	42.841427	133.953094	41.5028345	24.144443	133.2035215	-77.4729265	1.019997	133.0337225
-3.927958	-2.933204	131.546402	-18.037874	12.732609	133.169312	44.76157	5.602113	132.313202	38.088192	42.958927	133.712585	41.424881	24.28052	133.0128935	-77.500629	1.184698	133.3257305
-5.418737	-3.816776	131.672943	-18.10688	12.846724	133.228836	44.695351	5.706357	132.330673	38.010693	43.050041	133.479126	41.353022	24.378199	132.9048995	-77.566782	1.315249	133.5527725
-6.903063	-4.751773	131.828293	-18.142532	12.90323	133.272583	44.660645	5.747768	132.417542	37.946369	43.071659	133.285751	41.303507	24.4097135	132.8516465	-77.588571	1.3967465	133.6935195
-8.393951	-5.676854	132.042725	-18.179781	12.91114	133.297058	44.654942	5.703978	132.610611	37.900772	43.041569	133.100632	41.277857	24.3727735	132.8556215	-77.637419	1.4495065	133.7384945
-9.911622	-6.625227	132.280914	-18.193035	12.855123	133.312958	44.645885	5.603367	132.820129	37.848492	42.959839	132.887543	41.2471885	24.281603	132.853836	-77.6332585	1.428643	133.77208
-12.155404	-8.06373	132.650665	-18.209173	12.727362	133.34906	44.60503	5.416384	133.131943	37.804085	42.806656	132.50441	41.2045575	24.11152	132.8181765	-77.6229035	1.343204	133.8799435
-13.678805	-8.986672	132.977966	-18.195477	12.638895	133.396454	44.591896	5.283316	133.32106	37.788532	42.687843	132.256348	41.190214	23.9855795	132.788704	-77.581168	1.2922105	134.004204
-15.168454	-9.875926	133.322113	-18.159204	12.572484	133.47438	44.617458	5.212337	133.519165	37.78923	42.603458	132.044281	41.203344	23.9078975	132.781723	-77.521752	1.2370705	134.167037
-16.685169	-10.694518	133.667023	-18.139353	12.542999	133.563873	44.65218	5.160935	133.750168	37.784595	42.56295	131.863983	41.2183875	23.8619425	132.8070755	-77.4970935	1.2240555	134.3206705
-18.178373	-11.468862	133.957047	-18.101337	12.500985	133.658508	44.674549	5.138022	133.936646	37.784164	42.533581	131.739471	41.2293565	23.8358015	132.8380585	-77.4320305	1.1661685	134.4789575
-19.695196	-12.150182	134.186691	-18.057644	12.464371	133.741302	44.703285	5.133503	134.110718	37.803307	42.520737	131.659317	41.253296	23.82712	132.8850175	-77.368584	1.101622	134.5975865
-21.211536	-12.78406	134.361862	-18.010307	12.412394	133.813553	44.71751	5.128959	134.283249	37.818249	42.505558	131.631958	41.2678795	23.8172585	132.9576035	-77.2884935	1.0075295	134.6695025
-23.484125	-13.610988	134.604279	-17.941065	12.311609	133.932632	44.79285	5.13355	134.55928	37.834709	42.522942	131.64122	41.3137795	23.828246	133.10025	-77.1959095	0.794972000000001	134.765014
-25.014931	-14.051006	134.85643	-17.91538	12.244406	134.042816	44.819237	5.160846	134.76004	37.798969	42.527973	131.650742	41.309103	23.8444095	133.205391	-77.139863	0.644402499999998	134.880241
-26.518583	-14.445379	135.185104	-17.915962	12.173038	134.197861	44.828899	5.164003	134.99617	37.728897	42.508442	131.62471	41.278898	23.8362225	133.31044	-77.110822	0.509853499999998	135.085282
-28.088718	-14.662273	135.593872	-17.932415	12.08718	134.399048	44.79213	5.164512	135.261185	37.671867	42.4874	131.581116	41.2319985	23.825956	133.4211505	-77.0968285	0.348403999999999	135.3769455
-29.627741	-14.806736	136.115082	-17.961872	12.001478	134.665161	44.745613	5.137208	135.548615	37.625061	42.441647	131.546021	41.185337	23.7894275	133.547318	-77.109081	0.213528499999999	135.783004
-31.170994	-14.870906	136.646484	-17.989258	11.914271	134.962509	44.725357	5.097794	135.877548	37.586021	42.377476	131.523819	41.155689	23.737635	133.7006835	-77.134205	0.0909069999999979	136.2243345
-32.742836	-14.755101	137.132187	-18.043097	11.844516	135.262222	44.671288	5.061038	136.12178	37.540043	42.305641	131.505234	41.1056655	23.6833395	133.813507	-77.1918595	0.00569249999999855	136.710937
-34.999111	-14.41448	137.677795	-18.122248	11.695566	135.638123	44.540905	4.978942	136.268616	37.413376	42.204857	131.459534	40.9771405	23.5918995	133.864075	-77.2216365	-0.200767499999998	137.412171
-36.525826	-14.098451	137.838516	-18.178888	11.583207	135.843292	44.375526	4.928521	136.119049	37.325104	42.120132	131.436371	40.850315	23.5243265	133.77771	-77.208091	-0.357912500000001	137.908874
-37.954121	-13.659151	137.82782	-18.206503	11.44111	135.987778	44.243931	4.831972	135.837769	37.242859	42.047558	131.443573	40.743395	23.439765	133.640671	-77.156401	-0.557545000000001	138.334885
-39.401215	-13.169845	137.689499	-18.210529	11.268496	136.133362	44.114891	4.751903	135.46019	37.201485	41.973076	131.54097	40.658188	23.3624895	133.50058	-77.079246	-0.825497499999997	138.766144
-40.763344	-12.563269	137.432114	-18.176159	11.09202	136.264648	44.041187	4.675484	135.081787	37.192852	41.954327	131.724182	40.6170195	23.3149055	133.4029845	-76.9693375	-1.1308655	139.1263115
-42.06255	-11.849048	137.224823	-18.138107	10.960911	136.370972	44.022701	4.68016	134.718353	37.171642	41.993816	131.970047	40.5971715	23.336988	133.3442	-76.8733855	-1.415166	139.397744
-43.33707	-11.069881	137.109558	-18.127392	10.901099	136.473785	44.001389	4.797553	134.383728	37.094479	42.105198	132.153564	40.547934	23.4513755	133.268646	-76.802718	-1.6491775	139.678924
-45.124119	-9.715953	137.216873	-18.191597	10.993532	136.585785	43.892635	5.065506	133.942993	36.91338	42.313938	132.207275	40.4030075	23.689722	133.075134	-76.7862015	-1.702658	140.096436
-46.213238	-8.717114	137.499603	-18.222153	11.089086	136.641327	43.85799	5.227093	133.753342	36.788685	42.430439	132.078156	40.3233375	23.828766	132.915749	-76.7676435	-1.650594	140.366905
-47.219261	-7.624208	137.787521	-18.256754	11.167975	136.698914	43.880665	5.302229	133.676117	36.680717	42.472424	131.891708	40.280691	23.8873265	132.7839125	-76.794199	-1.5513765	140.6139155
-48.160866	-6.609775	138.096161	-18.272881	11.191265	136.769379	43.889458	5.315577	133.740891	36.596039	42.463772	131.673843	40.2427485	23.8896745	132.707367	-76.7885105	-1.5071445	140.831391
-49.037884	-5.538278	138.433578	-18.299971	11.179139	136.886597	43.885784	5.286302	133.792587	36.535751	42.404556	131.489258	40.2107675	23.845429	132.6409225	-76.8107095	-1.487151	141.1322715
-49.832626	-4.352349	138.751053	-18.326445	11.12118	137.046875	43.883904	5.22016	133.869583	36.47514	42.316158	131.345596	40.179522	23.768159	132.6075895	-76.832412	-1.525799	141.4861605
-50.515755	-3.169091	139.03624	-18.307758	11.017083	137.236191	43.859516	5.158476	133.857498	36.451202	42.236633	131.311325	40.155359	23.6975545	132.5844115	-76.770875	-1.6633885	141.8879705
-51.398827	-1.260688	139.294952	-18.253717	10.865391	137.488022	43.890045	5.072088	133.856171	36.453705	42.158516	131.43222	40.171875	23.615302	132.6441955	-76.679309	-1.88452	142.3318485
-51.835949	0.102068	139.282379	-18.209414	10.767342	137.581116	43.917461	5.061882	133.842438	36.474934	42.167328	131.617142	40.1961975	23.614605	132.72979	-76.6150255	-2.079921	142.432442
-52.234604	1.468494	139.206848	-18.183868	10.693686	137.605392	43.930737	5.096742	133.823639	36.502575	42.224442	131.859344	40.216656	23.660592	132.8414915	-76.584392	-2.27322	142.3692925
-52.536255	2.885938	139.067261	-18.169827	10.632165	137.570023	43.922962	5.126432	133.734192	36.502106	42.264469	132.10791	40.212534	23.6954505	132.921051	-76.552188	-2.4311205	142.218995
-52.741879	4.377839	138.868912	-18.173613	10.579632	137.489731	43.918541	5.153378	133.701797	36.4729	42.306675	132.277374	40.1957205	23.7300265	132.9895855	-76.5429465	-2.5707625	141.9898765
-52.859413	5.835481	138.636093	-18.154493	10.540429	137.355469	43.93095	5.199634	133.623154	36.482513	42.347839	132.469421	40.2067315	23.7737365	133.0462875	-76.5157175	-2.6928785	141.6646505
-52.886276	7.325257	138.293533	-18.145479	10.503922	137.173492	44.006054	5.218709	133.596451	36.510746	42.381294	132.614441	40.2584	23.8000015	133.105446	-76.549358	-2.7921575	141.241538
-52.834499	9.565814	137.674576	-18.134386	10.416843	136.801956	44.082855	5.228775	133.510345	36.544529	42.395454	132.778549	40.313692	23.8121145	133.144447	-76.582464	-2.9784285	140.459465
-52.696209	11.032965	137.175125	-18.184811	10.331945	136.459595	44.070721	5.181046	133.449539	36.524014	42.375828	132.806366	40.2973675	23.778437	133.1279525	-76.6669895	-3.114547	139.7912375
-52.491699	12.506687	136.76001	-18.24345	10.264186	136.152908	44.030155	5.143539	133.270477	36.463253	42.334511	132.75531	40.246704	23.739025	133.0128935	-76.733604	-3.210653	139.2929225
-52.24316	13.973316	136.418213	-18.294069	10.201289	135.855728	43.98177	5.138979	133.142029	36.412914	42.313515	132.666367	40.197342	23.726247	132.904198	-76.78548	-3.323669	138.807258
-51.9035	15.422012	136.094009	-18.295462	10.169938	135.612381	44.000645	5.171264	133.010986	36.39875	42.325623	132.618286	40.1996975	23.7484435	132.814636	-76.7906215	-3.4085675	138.410126
-51.473381	16.858696	135.831375	-18.289223	10.143698	135.38028	44.028759	5.183335	132.850677	36.399288	42.327793	132.577652	40.2140235	23.755564	132.7141645	-76.7924695	-3.468168	138.0463955
-50.998901	18.269611	135.639694	-18.298166	10.100231	135.109467	44.007362	5.166634	132.65596	36.405079	42.312542	132.503601	40.2062205	23.739588	132.5797805	-76.8025525	-3.539126	137.6391535
-50.149632	20.356377	135.378525	-18.279419	10.079984	134.742813	43.95219	5.145062	132.280762	36.421108	42.281757	132.419662	40.186649	23.7134095	132.350212	-76.745487	-3.5534415	137.135414
-49.527176	21.714251	135.287048	-18.254635	10.094137	134.523407	43.964687	5.180772	132.084579	36.453743	42.317978	132.412384	40.209215	23.749375	132.2484815	-76.718485	-3.561101	136.7983325
-48.811218	23.021572	135.204254	-18.220497	10.141208	134.338165	43.979313	5.269392	131.897644	36.498844	42.392982	132.456696	40.2390785	23.831187	132.17717	-76.6800725	-3.548771	136.49916
-48.04528	24.303904	135.153702	-18.223854	10.207004	134.174118	43.994675	5.359148	131.716949	36.510532	42.449669	132.49823	40.2526035	23.9044085	132.1075895	-76.7003115	-3.4904005	136.2406465
-47.240208	25.529045	135.182205	-18.243362	10.305385	134.023773	43.960258	5.436767	131.505569	36.50145	42.497841	132.485275	40.230854	23.967304	131.995422	-76.717578	-3.356534	136.052124
-46.365742	26.708311	135.166763	-18.275072	10.401377	133.888	43.896336	5.542869	131.313843	36.493031	42.574863	132.428665	40.1946835	24.058866	131.871254	-76.7448275	-3.256112	135.904746
-45.440113	27.843824	135.014755	-18.300823	10.539063	133.696182	43.882751	5.625903	131.171875	36.485428	42.654972	132.389236	40.1840895	24.1404375	131.7805555	-76.7857355	-3.0623115	135.6118085
-43.950665	29.448885	134.66217	-18.362888	10.850885	133.372299	43.87619	5.753533	131.009735	36.510975	42.768654	132.286255	40.1935825	24.2610935	131.647995	-76.9193585	-2.5593235	135.096603
-42.915939	30.475967	134.315414	-18.41979	11.07129	133.125168	43.857006	5.835517	130.946045	36.522533	42.856045	132.15773	40.1897695	24.345781	131.5518875	-77.0293495	-2.203201	134.6984485
-41.841091	31.440279	133.930237	-18.480003	11.325908	132.897476	43.829655	5.926676	130.880112	36.519722	42.961872	132.010178	40.1746885	24.444274	131.445145	-77.1346945	-1.792458	134.349807
-40.696121	32.312496	133.59024	-18.518232	11.557734	132.674484	43.819649	6.019802	130.824005	36.525066	43.067303	131.840347	40.1723575	24.5435525	131.332176	-77.2088215	-1.4280845	134.016792
-39.529404	33.085381	133.318298	-18.524858	11.758368	132.481796	43.796776	6.081742	130.763397	36.539299	43.133961	131.679504	40.1680375	24.6078515	131.2214505	-77.2177535	-1.0911155	133.7421415
-38.313805	33.817604	133.093033	-18.517389	11.930938	132.354599	43.768055	6.128422	130.712357	36.578194	43.186581	131.541031	40.1731245	24.6575015	131.126694	-77.2079025	-0.7956255	133.582504
-37.066795	34.488132	132.954865	-18.498266	12.095465	132.247635	43.768345	6.164393	130.677231	36.652504	43.237854	131.456787	40.2104245	24.7011235	131.067009	-77.2069565	-0.510193499999996	133.428261
-35.131554	35.34462	132.800552	-18.416286	12.312202	132.093124	43.838116	6.235799	130.655975	36.828583	43.320534	131.450699	40.3333495	24.7781665	131.053337	-77.1659215	-0.153762500000003	133.132911
-33.815792	35.86673	132.66156	-18.347443	12.445918	131.942032	43.901539	6.313995	130.654709	36.950916	43.424042	131.454712	40.4262275	24.8690185	131.0547105	-77.1211135	0.0228175000000022	132.8293535
-32.439594	36.31282	132.526489	-18.298235	12.63356	131.783508	43.949574	6.404019	130.577515	37.066509	43.52063	131.469528	40.5080415	24.9623245	131.0235215	-77.1045115	0.304795500000001	132.5434945
-31.067621	36.703453	132.397202	-18.233269	12.813246	131.592346	43.982437	6.497097	130.513168	37.173237	43.634266	131.461761	40.577837	25.0656815	130.9874645	-77.044375	0.560810500000002	132.1972275
-29.673279	36.977356	132.243927	-18.183475	13.022707	131.400269	44.011822	6.628081	130.464493	37.281403	43.769199	131.484634	40.6466125	25.19864	130.9745635	-77.0135625	0.846774	131.8259745
-28.259909	37.209114	132.078949	-18.12978	13.234891	131.194168	44.060658	6.760408	130.442459	37.396088	43.918102	131.528122	40.728373	25.339255	130.9852905	-76.987933	1.130527	131.4030455
-26.834028	37.378311	131.89299	-18.098785	13.453597	130.973694	44.147388	6.901436	130.457626	37.490673	44.086941	131.562363	40.8190305	25.4941885	131.0099945	-77.0166005	1.4130055	130.9373935
-24.755459	37.444782	131.463684	-18.067373	13.806232	130.562714	44.195568	7.148042	130.440002	37.584209	44.347202	131.55423	40.8898885	25.747622	130.997116	-77.0246345	1.864842	130.128312
-23.378559	37.393578	131.113571	-18.089396	14.07814	130.288055	44.212692	7.303887	130.384979	37.603821	44.499187	131.446747	40.9082565	25.901537	130.915863	-77.0870485	2.254743	129.660247
-21.990337	37.33886	130.740997	-18.086433	14.32338	129.930695	44.156723	7.436316	130.261551	37.624039	44.62986	131.257431	40.890381	26.033088	130.759491	-77.063247	2.613672	129.101899
-20.638487	37.151264	130.354599	-18.112991	14.572019	129.625351	44.119358	7.592709	130.138214	37.653057	44.779125	130.909317	40.8862075	26.185917	130.5237655	-77.1121895	2.958121	128.7269365
-19.326159	36.900921	129.926025	-18.130808	14.829603	129.312561	44.063385	7.726134	130.020325	37.690762	44.915539	130.525726	40.8770735	26.3208365	130.2730255	-77.1386895	3.3383695	128.3520965
-17.979366	36.648663	129.412018	-18.15556	15.135546	129.013931	44.050865	7.880808	129.835464	37.736492	45.043823	130.160477	40.8936785	26.4623155	129.9979705	-77.2047985	3.8087765	128.0298915
-16.672577	36.285759	128.914795	-18.13969	15.405425	128.628815	44.046627	8.028718	129.727036	37.765091	45.200691	129.68335	40.905859	26.6147045	129.705193	-77.185239	4.1961455	127.552437
-14.815063	35.657726	128.14563	-18.165989	15.845815	128.135788	43.989452	8.26827	129.378723	37.829456	45.426781	128.909042	40.909454	26.8475255	129.1438825	-77.241432	4.8441045	127.1276935
-13.558899	35.212788	127.640656	-18.191013	16.104452	127.794525	43.931057	8.387936	129.151978	37.49688	45.682278	128.381027	40.7139685	27.035107	128.7665025	-77.0959945	5.173797	126.8225475
-12.588199	34.817348	127.265724	-18.208853	16.359776	127.467468	43.861824	8.548258	128.886139	37.518578	45.83218	127.75769	40.690201	27.190219	128.3219145	-77.107907	5.529333	126.6130215
-11.465083	34.253345	126.803001	-18.18429	16.590876	127.097527	43.812683	8.6747	128.644409	37.541435	45.951168	127.220741	40.677059	27.312934	127.932575	-77.045639	5.868818	126.262479
-10.311536	33.704662	126.428566	-18.213175	16.831738	126.830963	43.831985	8.799058	128.493179	37.563843	46.069016	126.65287	40.697914	27.434037	127.5730245	-77.124264	6.229439	126.0889015
-9.209869	33.121506	126.033745	-18.206518	17.03196	126.520226	43.816666	8.926307	128.257721	37.612072	46.16573	126.129791	40.714369	27.5460185	127.193756	-77.127405	6.5179015	125.846696
-8.163155	32.51704	125.619629	-18.222368	17.242489	126.172874	43.806255	9.013556	128.02446	37.65638	46.218292	125.629494	40.7313175	27.615924	126.826977	-77.1760535	6.869054	125.518771
-6.616384	31.615555	125.038544	-18.404188	17.61479	125.694107	43.781269	9.098812	127.651451	37.744377	46.300213	124.849083	40.762823	27.6995125	126.250267	-77.571199	7.5300675	125.137947
-5.640516	31.036324	124.665405	-18.384274	17.776525	125.366081	43.792126	9.126559	127.409851	37.792343	46.32621	124.382103	40.7922345	27.7263845	125.895977	-77.5607825	7.8266655	124.836185
-4.68909	30.443123	124.391983	-18.326742	17.90451	125.105347	43.796341	9.179891	127.184662	37.866695	46.357113	124.010231	40.831518	27.768502	125.5974465	-77.485002	8.040518	124.6132475
-3.783165	29.851521	124.249458	-18.260809	18.019657	124.946304	43.795906	9.196872	126.998154	37.98674	46.349709	123.838463	40.891323	27.7732905	125.4183085	-77.412941	8.2660235	124.4742995
-2.866603	29.298227	124.244453	-18.175694	18.075159	124.854515	43.872356	9.146493	126.944473	38.141918	46.311691	123.791481	41.007137	27.729092	125.367977	-77.358525	8.421226	124.341053
-1.973407	28.750858	124.302567	-18.078924	18.091433	124.797737	43.942936	9.088878	126.885178	38.30545	46.286915	123.894867	41.124193	27.6878965	125.3900225	-77.282041	8.4949695	124.2054515
-1.151756	28.225399	124.387108	-18.001102	18.096752	124.726295	43.999283	8.978643	126.81192	38.493164	46.238907	124.145447	41.2462235	27.608775	125.4786835	-77.2484275	8.584729	123.9739065
0.003391	27.339893	124.558052	-17.872103	18.048189	124.589142	44.059875	8.740781	126.776596	38.754707	46.14753	124.693771	41.407291	27.4441555	125.7351835	-77.151497	8.6522225	123.4431005
0.700063	26.800426	124.806259	-17.813578	18.042927	124.562881	44.104427	8.590053	126.798393	38.89526	46.087692	125.134361	41.4998435	27.3388725	125.966377	-77.1269995	8.7469815	123.159385
1.347184	26.262793	125.003624	-17.772263	18.096397	124.567055	44.154053	8.535399	126.884903	38.976433	46.0779	125.619194	41.565243	27.3066495	126.2520485	-77.109769	8.8861445	122.8820615
2.340944	25.482824	125.001678	-17.778408	18.235888	124.624847	44.196545	8.58241	127.024124	38.993725	46.134357	125.933182	41.595135	27.3583835	126.478653	-77.151951	9.1133925	122.771041
2.589639	25.017183	125.251137	-17.807001	18.420618	124.674248	44.194134	8.681391	127.156685	39.004101	46.22855	126.13076	41.5991175	27.4549705	126.6437225	-77.2131195	9.3862655	122.7047735
3.127893	24.356148	125.267921	-17.821247	18.59342	124.644699	44.177624	8.729248	127.334595	39.06002	46.287064	126.295158	41.618822	27.508156	126.8148765	-77.261316	9.678684	122.4745215
3.594605	23.634369	125.29039	-17.797544	18.721138	124.591194	44.228687	8.649736	127.51931	39.153584	46.248062	126.422165	41.6911355	27.448899	126.9707375	-77.2862235	9.993377	122.2116505
4.240667	22.425779	125.254524	-17.758905	18.835037	124.452934	44.31538	8.423815	127.764427	39.311428	46.089291	126.528236	41.813404	27.256553	127.1463315	-77.331214	10.413521	121.7595365
4.614901	21.553556	125.130165	-17.696896	18.824295	124.314095	44.341045	8.291151	127.803253	39.398258	45.945377	126.572693	41.8696515	27.118264	127.187973	-77.2634435	10.530326	121.440217
4.884294	20.6661	125.025307	-17.638565	18.792086	124.184509	44.346516	8.149258	127.827606	39.504578	45.789127	126.57579	41.925547	26.9691925	127.201698	-77.202677	10.6149795	121.16732
5.093633	19.763676	124.977806	-17.563435	18.732239	124.06472	44.363861	8.003124	127.883926	39.629139	45.639671	126.612999	41.9965	26.8213975	127.2484625	-77.12337	10.6430805	120.8809775
5.216774	18.842167	124.916473	-17.513733	18.694193	123.993912	44.36203	7.819736	127.93676	39.722572	45.45821	126.733437	42.042301	26.638973	127.3350985	-77.069767	10.749413	120.6527255
5.266205	17.89603	124.894226	-17.495996	18.666882	123.98909	44.372593	7.629384	128.01152	39.789341	45.282589	126.826225	42.080967	26.4559865	127.4188725	-77.072959	10.8777775	120.5593075
5.217381	16.967232	124.903526	-17.498314	18.646292	124.037659	44.326199	7.476808	128.096481	39.835697	45.133312	126.908257	42.080948	26.30506	127.502369	-77.077576	10.987524	120.572949
4.9593	15.569821	125.016129	-17.548788	18.65999	124.227631	44.244469	7.30481	128.231384	39.837742	44.951576	126.989975	42.0411055	26.128193	127.6106795	-77.1386815	11.191787	120.8445825
4.670582	14.638718	125.161316	-17.604776	18.687555	124.418083	44.159832	7.238807	128.339798	39.809574	44.874046	126.983574	41.984703	26.0564265	127.661686	-77.194255	11.3186835	121.17448
4.304054	13.697164	125.27478	-17.683601	18.716936	124.618401	44.092857	7.17883	128.45517	39.775028	44.788712	126.99791	41.9339425	25.983771	127.72654	-77.3011445	11.450101	121.510262
3.914076	12.740705	125.366333	-17.734604	18.732552	124.795242	44.013351	7.061533	128.584839	39.757885	44.668671	126.970764	41.885618	25.865102	127.7778015	-77.354826	11.600002	121.8126825
3.400346	11.844712	125.488365	-17.780613	18.735666	124.967239	43.924438	6.917707	128.69017	39.757523	44.526997	126.920677	41.8409805	25.722352	127.8054235	-77.4022065	11.74898	122.1290545
2.88726	10.940208	125.545952	-17.841017	18.739849	125.125229	43.834095	6.789804	128.751709	39.762672	44.380844	126.89325	41.7983835	25.585324	127.8224795	-77.4804175	11.894374	122.4279785
2.205029	10.092467	125.666069	-17.89176	18.715944	125.257126	43.758671	6.661186	128.792572	39.77964	44.241318	126.913681	41.7691555	25.451252	127.8531265	-77.5526755	11.980636	122.6611255
1.226557	8.846291	125.64608	-17.933264	18.662354	125.456497	43.698982	6.508515	128.772598	39.819641	44.076626	127.089073	41.7593115	25.2925705	127.9308355	-77.6258395	12.0321375	122.9821585
0.480299	8.097259	125.585114	-17.905773	18.582502	125.554451	43.697533	6.424716	128.687424	39.846786	43.999298	127.280197	41.7721595	25.212007	127.9838105	-77.5837055	11.952997	123.1250915
-0.396819	7.377774	125.548492	-17.907932	18.494467	125.648247	43.69323	6.345399	128.535492	39.870781	43.917542	127.473869	41.7820055	25.1314705	128.0046805	-77.5978695	11.8574635	123.2918135
-1.184792	6.66886	125.404671	-17.86972	18.388174	125.717964	43.715351	6.29776	128.336899	39.900242	43.855286	127.660706	41.8077965	25.076523	127.9988025	-77.5472365	11.699825	123.4371255
-1.960879	5.871604	125.070534	-17.844418	18.32723	125.751587	43.731342	6.271374	128.107697	39.930431	43.823727	127.841103	41.8308865	25.0475505	127.9744	-77.5197225	11.6069095	123.528774
-2.866454	5.177737	124.859703	-17.815578	18.330925	125.790283	43.748398	6.283083	127.881714	39.95171	43.815666	127.965805	41.850054	25.0493745	127.9237595	-77.48121	11.6124755	123.6568065
-3.697979	4.415936	124.677887	-17.78562	18.396347	125.855759	43.787937	6.343414	127.762589	39.96524	43.862667	128.017319	41.8765885	25.1030405	127.889954	-77.4478285	11.6896535	123.821564
-5.244083	3.372624	124.694229	-17.515888	18.430014	125.955109	43.853386	6.509076	127.635208	39.983612	43.98225	128.033478	41.918499	25.245663	127.834343	-76.950275	11.614365	124.075875
-6.268462	2.630863	124.768158	-17.485128	18.553104	126.061951	43.925579	6.605523	127.553513	40.001446	44.050854	127.889999	41.9635125	25.3281885	127.721756	-76.9337685	11.7780195	124.402146
-7.116477	1.758528	124.799362	-17.433422	18.621538	126.17955	43.967228	6.670355	127.447365	40.036263	44.098427	127.670456	42.0017455	25.384391	127.5589105	-76.8685895	11.858685	124.8001895
-8.337275	1.040467	125.022064	-17.287756	18.614841	126.282501	44.043045	6.657204	127.339874	40.109138	44.056847	127.435959	42.0760915	25.3570255	127.3879165	-76.6516035	11.8726565	125.1770855
-9.417738	0.227374	125.244293	-17.200642	18.587408	126.510307	44.139328	6.547031	127.270721	40.234039	43.925087	127.209404	42.1866835	25.236059	127.2400625	-76.5879675	11.938757	125.7805515
-10.234776	-0.750675	125.374542	-17.041403	18.491539	126.707497	44.254051	6.42197	127.23291	40.379921	43.77058	127.047348	42.316986	25.096275	127.140129	-76.399792	11.886803	126.274865
-11.058002	-1.763159	125.489464	-16.830135	18.344521	126.878914	44.387959	6.309423	127.279602	40.532661	43.631042	126.929459	42.46031	24.9702325	127.1045305	-76.12058	11.7188095	126.6532975
-12.602017	-2.986211	125.866547	-16.619942	18.17314	127.203819	44.615757	6.152065	127.412094	40.735302	43.470943	126.868584	42.6755295	24.811504	127.140339	-75.9154135	11.534776	127.267299
-13.68648	-3.778661	126.210007	-16.46911	18.031496	127.369843	44.764156	6.039246	127.611008	40.841564	43.365379	126.780281	42.80286	24.7023125	127.1956445	-75.74108	11.3606795	127.5440415
-14.718725	-4.578036	126.609421	-16.33522	17.878893	127.550056	44.899609	5.92896	127.81398	40.949966	43.258831	126.649033	42.9247875	24.5938955	127.2315065	-75.5952275	11.1638905	127.8686055
-15.792344	-5.278828	127.138992	-16.175737	17.746683	127.667427	45.016567	5.806507	128.028992	41.033062	43.135773	126.438988	43.0248145	24.47114	127.23399	-75.3762885	11.022226	128.100864
-16.856102	-5.942904	127.778969	-16.04199	17.627686	127.873215	45.081516	5.699527	128.2789	41.111084	43.005249	126.191544	43.0963	24.352388	127.235222	-75.18028	10.902984	128.511208
-17.919516	-6.550675	128.534225	-15.931499	17.52174	128.228699	45.184689	5.567645	128.559631	41.226765	42.82935	125.99379	43.205727	24.1984975	127.2767105	-75.068725	10.8449825	129.1806875
-18.965185	-7.035842	129.331223	-15.753561	17.353226	128.56337	45.310268	5.357624	128.944519	41.354126	42.60091	125.910973	43.332197	23.979267	127.427746	-74.839319	10.727185	129.698994
-20.503473	-7.666112	130.402618	-15.576789	17.06822	129.250046	45.39677	5.036013	129.432755	41.538891	42.24876	125.965927	43.4678305	23.6423865	127.699341	-74.6214085	10.4940535	130.800751
-21.518099	-7.964303	130.999557	-15.492979	16.827831	129.690201	45.416309	4.826994	129.731506	41.622116	42.037018	126.059044	43.5192125	23.432006	127.895275	-74.5051705	10.223656	131.485127
-22.493496	-8.165682	131.475388	-15.425255	16.589396	130.116226	45.463924	4.681669	129.894043	41.658192	41.889675	126.242538	43.561058	23.285672	128.0682905	-74.411568	9.89312	132.1641615
-23.400164	-8.274676	131.757309	-15.340034	16.346605	130.441818	45.510258	4.603783	130.035797	41.666706	41.831268	126.435974	43.588482	23.2175255	128.2358855	-74.26855	9.4756845	132.6477505
-24.296989	-8.288899	131.96286	-15.290284	16.139364	130.766251	45.544338	4.600321	130.038635	41.648743	41.847847	126.648438	43.5965405	23.224084	128.3435365	-74.1771085	9.054644	133.1889655
-25.118975	-8.187147	132.065964	-15.275852	15.948953	131.026138	45.551876	4.593185	129.964737	41.572876	41.874306	126.828728	43.562376	23.2337455	128.3967325	-74.11408	8.6641605	133.6555435
-25.915092	-8.062858	132.15419	-15.304386	15.802648	131.253906	45.521744	4.640813	129.899078	41.48291	41.924549	126.990784	43.502327	23.282681	128.444931	-74.111099	8.322615	134.062881
-26.950035	-7.539769	132.344177	-15.369691	15.683788	131.556839	45.479908	4.807486	129.895905	41.31221	42.090275	127.249023	43.396059	23.4488805	128.572464	-74.135441	7.9186955	134.541214
-27.585316	-7.11726	132.504852	-15.442692	15.659939	131.721786	45.458813	4.95283	129.951019	41.169937	42.237503	127.392532	43.314375	23.5951665	128.6717755	-74.199759	7.7247115	134.7717965
-28.151842	-6.640171	132.62114	-15.531004	15.655266	131.848923	45.401409	5.087174	130.018036	41.016403	42.380852	127.501045	43.208906	23.734013	128.7595405	-74.270914	7.576519	134.9383055
-28.66888	-6.131	132.706207	-15.643029	15.654828	131.933655	45.345734	5.205994	130.100281	40.849785	42.500504	127.553619	43.0977595	23.853249	128.82695	-74.3838175	7.456407	135.04036
-29.123957	-5.564222	132.74617	-15.724312	15.634542	131.970413	45.300243	5.319529	130.180496	40.707207	42.608089	127.608856	43.003725	23.963809	128.894676	-74.452349	7.305275	135.04615
-29.321468	-4.819374	132.695892	-15.797019	15.620114	131.974106	45.245083	5.417535	130.276749	40.591824	42.712124	127.6763	42.9184535	24.0648295	128.9765245	-74.5124915	7.1753985	134.9716875
-29.714853	-4.196948	132.629349	-15.889366	15.619847	131.967896	45.249168	5.537394	130.402557	40.483513	42.829571	127.791084	42.8663405	24.1834825	129.0968205	-74.6450725	7.0562115	134.8389715
-30.004877	-3.092724	132.457642	-15.985103	15.625043	131.942368	45.21983	5.701792	130.672974	40.354519	43.016346	128.18187	42.7871745	24.359069	129.427422	-74.7573805	6.891017	134.457314
-30.104584	-2.314127	132.291931	-16.044645	15.645493	131.967102	45.244743	5.78682	130.980515	40.29385	43.158031	128.634903	42.7692965	24.4724255	129.807709	-74.8585865	6.8185605	134.126495
-30.150208	-1.465004	132.110519	-16.114445	15.658432	132.064468	45.243591	5.845804	131.421494	40.27425	43.299232	129.27504	42.7589205	24.572518	130.348267	-74.9878105	6.744346	133.780669
-30.150846	-0.606223	131.963593	-16.163883	15.6533	132.219101	45.265228	5.884338	131.938171	40.61813	43.314457	129.910583	42.941679	24.5993975	130.924377	-75.269445	6.7072025	133.513825
-30.052597	0.237078	131.832855	-16.223236	15.632603	132.426849	45.298847	5.894219	132.460922	40.635021	43.464291	130.773682	42.966934	24.679255	131.617302	-75.413406	6.585951	133.236396
-29.942554	1.103166	131.746094	-16.289066	15.599346	132.673126	45.273857	5.947598	132.971909	40.644535	43.646286	131.659973	42.959196	24.796942	132.315941	-75.537328	6.40175	133.030311
-29.766836	1.94465	131.67984	-16.349421	15.577481	132.92804	45.261826	6.032725	133.359116	40.652943	43.831787	132.498245	42.9573845	24.932256	132.9286805	-75.6562265	6.222706	132.9273995
-29.479481	3.168392	131.559448	-16.434322	15.561769	133.19809	45.334045	6.12601	133.952805	40.613705	44.119072	133.645599	42.973875	25.122541	133.799202	-75.842519	6.000997	132.596978
-29.201815	3.926545	131.533737	-16.440052	15.577455	133.369141	45.418819	6.265912	134.297592	40.641071	44.332634	134.373123	43.029945	25.299273	134.3353575	-75.910049	5.855637	132.4029245
-28.881874	4.621701	131.463211	-16.445646	15.642612	133.480667	45.540764	6.352146	134.739441	40.678471	44.551033	135.068359	43.1096175	25.4515895	134.9039	-76.0009095	5.8336345	132.057434
-28.57345	5.285416	131.490662	-16.438349	15.737279	133.614899	45.697128	6.494995	135.217209	40.718155	44.798935	135.676758	43.2076415	25.646965	135.4469835	-76.0843395	5.827593	131.7828145
-28.286177	5.876834	131.53244	-16.413086	15.840088	133.748444	45.857967	6.595113	135.704483	40.761803	45.030869	136.2314	43.309885	25.812991	135.9679415	-76.136057	5.867185	131.5289465
-27.962542	6.352004	131.563538	-16.399288	15.916142	133.849182	46.016308	6.683941	136.157425	40.789528	45.215195	136.679596	43.402918	25.949568	136.4185105	-76.201494	5.882716	131.2798535
-27.645933	6.739838	131.639557	-16.393049	15.957053	133.965118	46.113674	6.798414	136.520294	40.788158	45.380764	136.994476	43.450916	26.089589	136.757385	-76.237014	5.824517	131.172851
-27.201477	7.150444	131.787033	-16.423952	15.972813	134.086655	46.192245	6.893795	136.837128	40.774185	45.531857	137.227753	43.483215	26.212826	137.0324405	-76.331119	5.7328	131.1408695
-26.9149	7.301445	131.912201	-16.474415	15.972625	134.17952	46.18652	6.956967	136.940628	40.7155	45.620579	137.202332	43.45101	26.288773	137.07148	-76.39984	5.656477	131.28756
-26.651958	7.385956	132.066879	-16.51075	15.986811	134.261047	46.137741	7.054649	136.963303	40.678535	45.689224	137.124588	43.408138	26.3719365	137.0439455	-76.429638	5.6016855	131.4781485
-26.398691	7.386912	132.201691	-16.517902	16.011065	134.343262	46.161755	7.130126	136.949493	40.662876	45.746307	137.032639	43.4123155	26.4382165	136.991066	-76.4481195	5.5839135	131.695458
-26.168486	7.323318	132.302811	-16.506382	16.03721	134.412979	46.200851	7.176704	136.953506	40.677147	45.800625	136.942963	43.438999	26.4886645	136.9482345	-76.451763	5.5857555	131.8777235
-25.972534	7.209977	132.32489	-16.478113	16.06353	134.429428	46.243298	7.210827	136.965668	40.723267	45.861919	136.912674	43.4832825	26.536373	136.939171	-76.4395085	5.590687	131.919685
-25.802311	7.039721	132.235641	-16.450033	16.095007	134.381302	46.287598	7.225122	136.987991	40.769562	45.900391	136.921127	43.52858	26.5627565	136.954559	-76.428646	5.6272575	131.808045
-25.686607	6.73365	131.969345	-16.455246	16.183699	134.183105	46.284451	7.283936	137.009979	40.765106	45.961987	136.90538	43.5247785	26.6229615	136.9576795	-76.4352705	5.7444365	131.4085305
-25.682623	6.471354	131.755249	-16.533384	16.279819	134.01001	46.177773	7.331239	136.994995	40.724785	45.999382	136.86412	43.451279	26.6653105	136.9295575	-76.518047	5.8943275	131.0904625
-25.753477	6.17836	131.614182	-16.625938	16.398922	133.870697	46.078163	7.361808	137.000916	40.669888	46.034058	136.780396	43.3740255	26.697933	136.890656	-76.6259015	6.099911	130.850738
-25.920204	5.869327	131.57431	-16.706947	16.530218	133.804688	45.988987	7.389825	137.067719	40.617962	46.058052	136.673996	43.3034745	26.7239385	136.8708575	-76.7173685	6.3364975	130.7385185
-26.129469	5.539571	131.647034	-16.777363	16.661648	133.832199	45.949482	7.409864	137.219284	40.57962	46.070175	136.593872	43.264551	26.7400195	136.906578	-76.819277	6.5832765	130.75782
-26.394154	5.19856	131.798355	-16.846539	16.782141	133.922806	45.922836	7.424109	137.45517	40.554726	46.101742	136.485016	43.238781	26.7629255	136.970093	-76.931859	6.8013565	130.875519
-26.731691	4.817163	132.022369	-16.917727	16.89064	134.058701	45.890995	7.441944	137.700867	40.55064	46.111023	136.369125	43.2208175	26.7764835	137.034996	-77.0562715	7.0047965	131.082406
-27.359278	4.176591	132.257553	-16.993608	17.002863	134.173752	45.877007	7.401475	138.040115	40.524326	46.070812	136.236221	43.2006665	26.7361435	137.138168	-77.1878825	7.26958250000001	131.209336
-27.866442	3.777689	132.300781	-17.035759	17.045246	134.185364	45.848698	7.357505	138.21106	40.536255	46.028122	136.129837	43.1924765	26.6928135	137.1704485	-77.2639945	7.3976785	131.2002795
-28.427044	3.394369	132.295135	-17.080576	17.060072	134.136993	45.781906	7.297216	138.288177	40.534	45.968838	136.03186	43.157953	26.633027	137.1600185	-77.319105	7.487117	131.1139675
-28.994366	2.990225	132.225876	-17.147388	17.082932	134.066208	45.692516	7.246961	138.265228	40.510437	45.897129	135.898285	43.1014765	26.572045	137.0817565	-77.3962525	7.593819	131.0506595
-29.624214	2.658745	132.166931	-17.220837	17.112665	134.012604	45.579655	7.202683	138.199097	40.47229	45.828896	135.74025	43.0259725	26.5157895	136.9696735	-77.4676465	7.7095405	131.0555345
-30.33638	2.401128	132.157379	-17.280149	17.139889	133.994446	45.479507	7.197646	138.073349	40.42284	45.778294	135.578796	42.9511735	26.48797	136.8260725	-77.5114715	7.791808	131.1628195
-31.098417	2.129787	132.226807	-17.357418	17.18634	134.028503	45.37616	7.21274	137.928711	40.360172	45.731285	135.410538	42.868166	26.4720125	136.6696245	-77.583002	7.9006675	131.3873815
-32.386169	1.818484	132.409042	-17.429667	17.228622	134.108704	45.2356	7.222545	137.758392	40.277081	45.653572	135.09671	42.7563405	26.4380585	136.427551	-77.6156745	8.01918550000001	131.789857
-33.267941	1.670108	132.67012	-17.495737	17.256172	134.213196	45.149879	7.228856	137.62439	40.213608	45.614174	134.862762	42.6817435	26.421515	136.243576	-77.6732175	8.090829	132.182816
-34.167419	1.515048	132.956909	-17.559336	17.291365	134.354584	45.031746	7.256971	137.477524	40.13501	45.546062	134.564102	42.583378	26.4015165	136.020813	-77.70205	8.1812135	132.688355
-35.136608	1.478729	133.34996	-17.641075	17.338156	134.54039	44.93372	7.287637	137.231522	40.05949	45.504475	134.202713	42.496605	26.396056	135.7171175	-77.778755	8.280256	133.3636625
-36.127331	1.493835	133.723755	-17.729708	17.396765	134.698746	44.81955	7.302993	136.874146	39.981171	45.468391	133.772141	42.4003605	26.385692	135.3231435	-77.8597765	8.407838	134.0743485
-37.155758	1.555983	134.025574	-17.842855	17.428291	134.790604	44.644108	7.320882	136.302032	39.879436	45.344559	133.274338	42.261772	26.3327205	134.788185	-77.947482	8.52386150000001	134.793023
-38.154827	1.673841	134.21846	-17.971008	17.40181	134.753983	44.459091	7.224087	135.638214	39.738449	45.190571	132.60817	42.09877	26.207329	134.123192	-78.040786	8.596291	135.384774
-39.657963	1.922279	134.212524	-18.239304	17.317429	134.47316	44.098301	7.102042	134.260193	39.3979	44.962997	131.361481	41.7481005	26.0325195	132.810837	-78.2267085	8.6023385	136.135483
-40.663597	2.171273	134.074097	-18.410604	17.222416	134.155121	43.799572	7.075153	133.349564	39.141499	44.846157	130.636154	41.4705355	25.960655	131.992859	-78.2917435	8.484177	136.317383
-41.569969	2.419819	133.841156	-18.535936	17.12816	133.83345	43.567871	7.118317	132.546082	38.561489	44.915043	130.095169	41.06468	26.01668	131.3206255	-78.136552	8.23964	136.3462745
-42.404163	2.770039	133.562012	-18.665482	17.046467	133.493591	43.311081	7.219317	131.77063	38.334366	44.926991	129.674973	40.8227235	26.073154	130.7228015	-78.1536875	8.01978	136.2643805
-43.251545	3.161163	133.296402	-18.787502	17.002108	133.168808	43.130085	7.250217	131.316345	38.122063	44.965698	129.345688	40.626074	26.1079575	130.3310165	-78.201078	7.8962585	136.0065995
-44.02713	3.614052	133.099564	-18.88958	17.018894	132.939056	42.965412	7.36127	131.017349	37.957989	45.036541	129.111557	40.4617005	26.1989055	130.064453	-78.2408605	7.8388825	135.813659
-44.771912	4.168031	132.977875	-18.99568	17.111244	132.777588	42.86578	7.464005	130.861511	37.821503	45.122101	128.963333	40.3436415	26.293053	129.912422	-78.3350015	7.929435	135.642754
-45.722763	5.038886	132.95607	-19.108473	17.320011	132.687653	42.756908	7.654445	130.882034	37.695293	45.303196	128.805893	40.2261005	26.4788205	129.8439635	-78.4430465	8.1612015	135.5313425
-46.237774	5.74627	133.044464	-19.179808	17.455166	132.73851	42.739819	7.767624	130.986176	37.647213	45.396057	128.722137	40.193516	26.5818405	129.8541565	-78.553132	8.3284915	135.6228635
-46.764027	6.421475	133.192764	-19.216185	17.537958	132.808029	42.713238	7.840718	131.161194	37.589394	45.448959	128.67067	40.151316	26.6448385	129.915932	-78.583686	8.4310775	135.700126
-47.208027	7.127416	133.312714	-19.231279	17.563801	132.908157	42.691578	7.889143	131.374756	37.574749	45.479778	128.669815	40.1331635	26.6844605	130.0222855	-78.5957215	8.4431415	135.7940285
-47.568981	7.88336	133.351532	-19.22216	17.539961	132.99234	42.737644	7.899187	131.628998	37.572281	45.489796	128.747208	40.1549625	26.6944915	130.188103	-78.5992825	8.38543050000001	135.796577
-47.832172	8.660824	133.236816	-19.219013	17.4755	133.04921	42.771626	7.915959	131.791504	37.570454	45.483959	128.829666	40.17104	26.699959	130.310585	-78.609066	8.251041	135.787835
-48.125206	9.562765	133.18605	-19.248766	17.389084	133.039383	42.732109	7.943384	131.793854	37.498428	45.486511	128.773102	40.1152685	26.7149475	130.283478	-78.6128005	8.0632205	135.795288
-48.452564	10.841097	132.971924	-19.412973	17.257187	132.820023	42.490818	8.078566	131.310791	37.224491	45.532021	128.347595	39.8576545	26.8052935	129.829193	-78.6836005	7.7090805	135.810853
-48.538296	11.790339	132.816727	-19.520329	17.201754	132.551514	42.293629	8.202601	130.734314	36.985538	45.599045	127.867271	39.6395835	26.900823	129.3007925	-78.6802415	7.502685	135.8022355
-48.605042	12.826382	132.655548	-19.595982	17.176718	132.246246	42.091995	8.349491	130.065598	36.783688	45.687954	127.356789	39.4378415	27.0187225	128.7111935	-78.6298055	7.3347135	135.7812985
-48.612549	13.855454	132.558029	-19.60541	17.181973	131.953156	41.965248	8.488084	129.428024	36.659477	45.785381	126.913986	39.3123625	27.1367325	128.171005	-78.5231825	7.2272135	135.735307
-48.537445	14.904222	132.356613	-19.591751	17.205359	131.667847	41.937641	8.604571	128.79834	36.571194	45.89019	126.53849	39.2544175	27.2473805	127.668415	-78.4379195	7.1633375	135.667279
-48.209671	16.050131	132.11586	-19.57855	17.219513	131.378723	41.919754	8.727298	128.190063	36.508633	45.995533	126.268044	39.2141935	27.3614155	127.2290535	-78.3712935	7.0776105	135.5283925
-48.080807	17.140461	131.794479	-19.546396	17.200384	131.050903	41.905888	8.816011	127.733841	36.474461	46.089882	126.087997	39.1901745	27.4529465	126.910919	-78.2829665	6.9478215	135.190887
-47.576904	18.77689	131.327576	-19.488523	17.164894	130.601013	41.979912	8.972743	127.245117	36.504696	46.242638	126.082573	39.242304	27.6076905	126.663845	-78.21935	6.7220975	134.538181
-47.046001	19.899117	130.992203	-19.444065	17.136377	130.365494	42.06255	9.017642	127.079079	36.557991	46.306915	126.237396	39.3102705	27.6622785	126.6582375	-78.1984005	6.6104755	134.0727505
-46.54501	20.970791	130.797089	-19.420296	17.092819	130.247681	42.135677	9.027868	127.017906	36.621151	46.348339	126.430473	39.378414	27.6881035	126.7241895	-78.219006	6.4975345	133.7711725
-45.943737	22.033915	130.719131	-19.402708	17.034805	130.18631	42.202843	8.97136	127.072418	36.654766	46.32782	126.678574	39.4288045	27.64959	126.875496	-78.2342205	6.42001999999999	133.497124
-45.262775	23.067266	130.675598	-19.329311	16.926588	130.139328	42.273251	8.854773	127.3106	36.708241	46.258526	126.999794	39.490746	27.5566495	127.155197	-78.149368	6.2965265	133.123459
-44.476433	24.057459	130.604752	-19.299109	16.827244	130.259216	42.428749	8.70055	127.681747	36.781334	46.150642	127.400993	39.6050415	27.425596	127.54137	-78.2032595	6.228892	132.977062
-43.654575	25.000206	130.644089	-19.20406	16.687523	130.343689	42.637222	8.501927	128.190689	36.842388	45.97147	127.885147	39.739805	27.2366985	128.037918	-78.147925	6.1383475	132.64946
-42.30426	26.375717	130.601807	-19.128468	16.497868	130.620361	42.919212	8.115334	129.172409	36.998653	45.689396	128.610687	39.9589325	26.902365	128.891548	-78.2158685	6.093371	132.349174
-41.350872	27.209034	130.47995	-19.069935	16.330748	130.820755	43.110104	7.812751	129.877487	37.152782	45.464893	129.077667	40.131443	26.638822	129.477577	-78.271313	6.022674	132.163933
-40.344315	28.035334	130.403	-18.985336	16.123573	131.019836	43.329201	7.45832	130.577637	37.338383	45.202755	129.549377	40.333792	26.3305375	130.063507	-78.304464	5.9166085	131.976165
-39.311493	28.799191	130.346497	-18.896212	15.908897	131.212845	43.562382	7.07388	131.305786	37.535038	44.934978	129.992859	40.54871	26.004429	130.6493225	-78.341134	5.813365	131.7763675
-38.220837	29.550636	130.217239	-18.805782	15.687056	131.422455	43.779121	6.739111	131.958282	38.052032	44.556057	130.303177	40.9155765	25.647584	131.1307295	-78.5271405	5.726528	131.7141805
-37.173424	30.302725	130.252686	-18.738228	15.474014	131.623886	43.940807	6.431216	132.505829	38.20372	44.326035	130.658203	41.0722635	25.3786255	131.582016	-78.5487195	5.5694025	131.665756
-36.100327	31.020012	130.369812	-18.685333	15.28377	131.836075	44.054619	6.167377	132.97879	38.321651	44.141506	130.978638	41.188135	25.1544415	131.978714	-78.558801	5.4130985	131.693436
-34.489204	32.117855	130.584747	-18.634256	15.029104	132.178238	44.207367	5.835688	133.481201	38.476776	43.880253	131.447998	41.3420715	24.8579705	132.4645995	-78.6105835	5.2002375	131.8918765
-33.412033	32.889629	130.846817	-18.616829	14.865196	132.365662	44.269093	5.618298	133.689774	38.536705	43.697914	131.738098	41.402899	24.658106	132.713936	-78.636557	5.072286	132.017388
-32.352901	33.581665	131.138214	-18.631115	14.696039	132.522705	44.286964	5.415492	133.800385	38.592125	43.51329	132.015762	41.4395445	24.464391	132.9080735	-78.7017745	4.927687	132.1373365
-31.296715	34.277306	131.314774	-18.634459	14.501431	132.594635	44.269039	5.207461	133.822357	38.599949	43.321194	132.235489	41.434494	24.2643275	133.028923	-78.703412	4.7385345	132.160347
-30.249166	35.014565	131.590179	-18.666515	14.328239	132.603043	44.234478	5.001988	133.770508	38.581505	43.13287	132.411713	41.4079915	24.067429	133.0911105	-78.7410215	4.589049	132.1149755
-29.211975	35.65427	131.849762	-18.6845	14.15623	132.544754	44.188416	4.800498	133.639511	38.574528	42.927055	132.55127	41.381472	23.8637765	133.0953905	-78.750472	4.4486835	131.9941175
-28.173536	36.304817	131.956024	-18.714218	14.006842	132.438141	44.12867	4.573494	133.454926	38.582165	42.697079	132.678482	41.3554175	23.6352865	133.066704	-78.7838535	4.3783975	131.809578
-26.587337	37.256153	132.199249	-18.752983	13.799988	132.224838	44.03569	4.254328	133.100159	38.601711	42.353188	132.749542	41.3187005	23.303758	132.9248505	-78.8246665	4.296218	131.5248255
-25.576595	37.774502	132.29454	-18.773666	13.689989	132.025635	43.986313	4.131188	132.745224	38.597954	42.191292	132.726624	41.2921335	23.16124	132.735924	-78.8394655	4.218738	131.315346
-24.558176	38.295658	132.237534	-18.78916	13.588248	131.781586	43.928726	4.028381	132.318466	38.577248	42.037155	132.598694	41.252987	23.032768	132.45858	-78.831307	4.143728	131.104592
-23.508701	38.779976	132.202881	-18.814745	13.529173	131.527023	43.874088	3.935393	131.875397	38.550922	41.903233	132.406219	41.212505	22.919313	132.140808	-78.841995	4.139033	130.913238
-22.494823	39.192265	132.108719	-18.831612	13.483024	131.248093	43.795841	3.85906	131.407288	38.5382	41.76067	132.258652	41.1670205	22.809865	131.83297	-78.8302445	4.156183	130.663216
-21.490881	39.495163	132.094604	-18.858185	13.444325	131.009705	43.714775	3.729551	131.043549	38.53561	41.594116	132.119141	41.1251925	22.6618335	131.581345	-78.8415625	4.2268165	130.438065
-20.482477	39.788895	132.052521	-18.87608	13.426626	130.828979	43.652992	3.601532	130.795105	38.552845	41.468262	132.0504	41.1029185	22.534897	131.4227525	-78.8550785	4.318355	130.2352055
-18.93121	40.090492	132.192825	-18.901752	13.419038	130.717896	43.549023	3.452917	130.601105	38.586395	41.28347	132.142914	41.067709	22.3681935	131.3720095	-78.871213	4.4698825	130.0637825
-17.939121	40.150471	132.338898	-18.923882	13.410795	130.725998	43.522068	3.335502	130.624924	38.62141	41.171856	132.286163	41.071739	22.253679	131.4555435	-78.919503	4.567911	129.9964525
-16.966225	40.113422	132.524902	-18.944668	13.406513	130.762848	43.505787	3.193763	130.720779	38.650494	41.054596	132.472641	41.0781405	22.1241795	131.59671	-78.9674765	4.6888465	129.928986
-15.988034	40.043293	132.644333	-18.961782	13.39433	130.811066	43.510834	3.059953	130.831604	38.703987	40.937683	132.660843	41.1074105	21.998818	131.7462235	-79.0309745	4.789842	129.8759085
-15.00056	39.848289	132.721664	-18.979742	13.394001	130.825073	43.494709	2.90299	130.983002	38.756405	40.819897	132.813293	41.125557	21.8614435	131.8981475	-79.085041	4.9265585	129.7519985
-14.024146	39.62418	132.714203	-19.010832	13.415943	130.812393	43.482258	2.778443	131.090073	38.793732	40.73101	132.879227	41.137995	21.7547265	131.98465	-79.159659	5.0771595	129.640136
-13.130615	39.285854	132.640823	-19.051842	13.461407	130.791855	43.453186	2.681769	131.137085	38.802582	40.663006	132.86618	41.127884	21.6723875	132.0016325	-79.231568	5.2504265	129.5820775
-11.803591	38.678829	132.381119	-19.103207	13.559668	130.727249	43.401669	2.646883	131.170654	38.777073	40.644611	132.734497	41.089371	21.645747	131.9525755	-79.295785	5.473589	129.5019225
-10.972584	38.159927	132.219345	-19.129642	13.64655	130.718201	43.37043	2.663914	131.218262	38.74984	40.662552	132.629395	41.060135	21.663233	131.9238285	-79.319419	5.629867	129.5125735
-10.155792	37.589916	132.101898	-19.151094	13.70035	130.766815	43.348961	2.682312	131.307968	38.722626	40.674252	132.551758	41.0357935	21.678282	131.929863	-79.3379815	5.722418	129.603767
-9.394276	36.936459	132.052002	-19.167864	13.732102	130.857864	43.332577	2.672458	131.443436	38.709877	40.66222	132.503052	41.021227	21.667339	131.973244	-79.356955	5.796865	129.742484
-8.635949	36.220654	131.989456	-19.197371	13.752932	130.993805	43.307693	2.641299	131.609085	38.705673	40.63987	132.481598	41.006683	21.6405845	132.0453415	-79.401425	5.8652795	129.9422685
-7.974401	35.425629	132.009247	-19.243814	13.755955	131.112366	43.260326	2.590393	131.767365	38.696205	40.603378	132.481369	40.9782655	21.5968855	132.124367	-79.4658935	5.9150245	130.100365
-7.331621	34.606457	132.048538	-19.300949	13.743821	131.21373	43.217743	2.536979	131.876068	38.682575	40.551888	132.492767	40.950159	21.5444335	132.1844175	-79.552057	5.9432085	130.2430425
-6.438038	33.283596	132.041962	-19.39126	13.724035	131.262726	43.087551	2.466836	131.980469	38.624043	40.494236	132.474823	40.855797	21.480536	132.227646	-79.638317	5.967534	130.297806
-5.910125	32.362629	132.000687	-19.49765	13.728311	131.252899	42.980724	2.461102	131.924194	38.562393	40.470276	132.412994	40.7715585	21.465689	132.168594	-79.7668585	5.990933	130.337204
-5.432445	31.40625	131.923218	-19.592127	13.746987	131.174057	42.849258	2.461244	131.823776	38.48373	40.467594	132.259048	40.666494	21.464419	132.041412	-79.850748	6.029555	130.306702
-4.990293	30.408108	131.786224	-19.702528	13.805166	131.076019	42.702297	2.487852	131.673874	38.386444	40.475166	132.06662	40.5443705	21.481509	131.870247	-79.9494265	6.128823	130.281791
-4.581709	29.37925	131.575836	-19.773689	13.860048	130.945801	42.589592	2.541949	131.508179	38.307861	40.492012	131.856522	40.4487265	21.5169805	131.6823505	-79.9961045	6.2031155	130.2092515
-4.217887	28.327587	131.374023	-19.851749	13.958221	130.812622	42.51646	2.59232	131.362488	38.247574	40.54998	131.625229	40.382017	21.57115	131.4938585	-80.085515	6.345292	130.1313855
-3.875201	27.233273	131.15155	-19.915754	14.058748	130.680771	42.440506	2.660943	131.222458	38.173676	40.621014	131.356079	40.307091	21.6409785	131.2892685	-80.138599	6.4765175	130.0722735
-3.461843	25.523958	130.759918	-20.045584	14.228683	130.512039	42.265747	2.780755	130.953979	38.050434	40.723026	130.820023	40.1580905	21.7518905	130.887001	-80.2492585	6.7054755	130.137077
-3.255478	24.359051	130.514481	-20.138702	14.347628	130.394928	42.140907	2.846009	130.734909	37.944244	40.77425	130.343552	40.0425755	21.8101295	130.5392305	-80.3199795	6.8851265	130.2506255
-3.074919	23.166613	130.209152	-20.243855	14.473939	130.237411	41.968002	2.921047	130.440292	37.847958	40.797127	129.877106	39.90798	21.859087	130.158699	-80.39569	7.088791	130.316123
-2.946532	21.942053	129.835541	-20.368652	14.614658	130.068298	41.757912	2.986417	130.051804	37.418224	40.91291	129.449066	39.588068	21.9496635	129.750435	-80.325372	7.2796525	130.386161
-2.845987	20.724489	129.376907	-20.458422	14.71413	129.728592	41.580303	3.031804	129.539902	37.297684	40.907272	128.794937	39.4389935	21.969538	129.1674195	-80.3558375	7.458722	130.2897645
-2.780564	19.482473	128.874252	-20.555569	14.851991	129.364639	41.402729	3.053129	128.945557	37.212551	40.89423	128.151291	39.30764	21.9736795	128.548424	-80.418778	7.7303025	130.180854
-3.010726	18.368713	128.449173	-20.629215	14.948352	128.965942	41.216053	3.072352	128.305466	37.125984	40.867748	127.494415	39.1710185	21.97005	127.8999405	-80.4294485	7.926654	130.0319435
-2.995821	16.501675	127.704391	-20.693096	15.103533	128.375549	41.049595	3.068521	127.497604	37.095444	40.852352	126.69976	39.0725195	21.9604365	127.098682	-80.4587115	8.2466295	129.652416
-3.051113	15.271017	127.423347	-20.695919	15.199339	128.090973	40.996658	3.063958	127.1399	37.137028	40.840904	126.402412	39.066843	21.952431	126.771156	-80.458681	8.446247	129.41079
-3.062826	13.992201	127.165817	-20.723009	15.321339	127.965546	40.993263	3.041601	126.984093	37.20348	40.832497	126.282188	39.0983715	21.937049	126.6331405	-80.5443895	8.705629	129.2979515
-3.060284	12.722596	127.099289	-20.712395	15.421674	127.917419	41.0075	3.038323	127.000557	37.271553	40.854809	126.33551	39.1395265	21.946566	126.6680335	-80.5643165	8.896782	129.1668045
-3.158714	11.474316	127.18248	-20.716234	15.543779	127.948235	41.021843	3.051566	127.164474	37.322784	40.901821	126.527832	39.1723135	21.9766935	126.846153	-80.6047815	9.1108645	129.050317
-3.000109	10.07198	127.175591	-20.724314	15.686721	128.049561	41.04311	3.085064	127.448997	37.372635	40.973141	126.80838	39.2078725	22.0291025	127.1286885	-80.6565005	9.3443395	128.9704335
-3.13689	8.811898	127.339317	-20.743443	15.846639	128.204651	41.057171	3.126085	127.820419	37.415123	41.049843	127.148941	39.236147	22.087964	127.48468	-80.723033	9.605314	128.924622
-3.416254	6.955952	127.672432	-20.782175	16.100935	128.47818	41.026653	3.219163	128.39209	37.429344	41.141472	127.568069	39.2279985	22.1803175	127.9800795	-80.7923485	10.0215525	128.9762805
-3.680624	5.699497	127.848419	-20.823515	16.256107	128.620972	40.968739	3.271366	128.772324	37.427895	41.198505	127.733887	39.198317	22.2349355	128.2531055	-80.845347	10.2772785	128.9888385
-3.951916	4.454265	127.989151	-20.797482	16.375347	128.662628	40.933792	3.311889	129.108566	37.434826	41.246239	127.766464	39.184309	22.279064	128.437515	-80.779273	10.47163	128.887741
-4.253196	3.243416	128.112518	-20.759212	16.502771	128.670425	40.979584	3.319211	129.470505	37.469162	41.278011	127.721512	39.224373	22.298611	128.5960085	-80.742797	10.706931	128.7448415
-4.609636	2.027004	128.220551	-20.648905	16.585142	128.593033	41.085476	3.312349	129.859894	37.599483	41.289944	127.696136	39.3424795	22.3011465	128.778015	-80.6402895	10.8691375	128.408051
-4.944584	0.803277	128.360992	-20.532972	16.666265	128.525909	41.238995	3.273034	130.259003	37.767906	41.266834	127.70507	39.5034505	22.269934	128.9820365	-80.5693945	11.062596	128.0697815
-5.341203	-0.330967	128.615021	-20.337027	16.677845	128.37117	41.466972	3.17618	130.691589	37.944267	41.191525	127.667198	39.7056195	22.1838525	129.1793935	-80.3796735	11.1718375	127.5629465
-6.065139	-1.995314	129.119568	-20.115194	16.673805	128.279419	41.758064	3.064451	131.340973	38.164997	41.064026	127.510857	39.9615305	22.0642385	129.425915	-80.1919185	11.2833715	127.132923
-6.557547	-3.040329	129.567963	-19.982925	16.645826	128.317505	41.899891	2.999573	131.725555	38.328465	40.964664	127.40786	40.114178	21.9821185	129.5667075	-80.080028	11.3095335	127.0683025
-7.149185	-3.940461	130.081192	-19.843388	16.57481	128.423767	42.033916	2.87557	132.111176	38.50309	40.819408	127.381744	40.268503	21.847489	129.74646	-79.955279	11.302131	127.101074
-7.763988	-4.790119	130.564194	-19.723845	16.451557	128.639297	42.151642	2.692543	132.479782	38.680515	40.626175	127.418747	40.4160785	21.659359	129.9492645	-79.8637685	11.243755	127.3293295
-8.461096	-5.567926	130.925186	-19.625063	16.305122	128.878189	42.230648	2.495628	132.773682	38.839558	40.426601	127.57196	40.535103	21.4611145	130.172821	-79.785229	11.1491295	127.583557
-9.144955	-6.248817	131.096237	-19.532629	16.16231	129.107742	42.302601	2.320833	132.96669	38.970051	40.268326	127.777519	40.636326	21.2945795	130.3721045	-79.701584	11.0300405	127.8433795
-9.872868	-6.778227	131.128571	-19.46566	16.066402	129.310318	42.357018	2.2276	133.054428	39.107697	40.204296	128.029694	40.7323575	21.215948	130.542061	-79.6636775	10.916856	128.078575
-10.985042	-7.390049	130.923813	-19.325909	16.022058	129.511948	42.472466	2.236286	133.016068	39.28133	40.243809	128.436981	40.876898	21.2400475	130.7265245	-79.528716	10.8040685	128.2973715
-11.79025	-7.639516	130.662018	-19.230001	16.058653	129.582565	42.545166	2.30725	132.89917	39.374428	40.340492	128.675446	40.959797	21.323871	130.787308	-79.419799	10.793435	128.377822
-12.643509	-7.802337	130.38559	-19.128399	16.12291	129.631729	42.611118	2.418037	132.743759	39.482059	40.467468	128.883743	41.0465885	21.4427525	130.813751	-79.3033865	10.8030675	128.449707
-13.453945	-7.869852	130.111328	-19.005617	16.20763	129.674728	42.688847	2.517012	132.619614	39.599068	40.587757	129.078766	41.1439575	21.5523845	130.84919	-79.1551915	10.8628755	128.500266
-14.263326	-7.89622	129.848801	-18.863062	16.287985	129.696793	42.817722	2.603523	132.541977	39.735611	40.692463	129.275162	41.2766665	21.647993	130.9085695	-79.0027905	10.927977	128.4850165
-15.146696	-7.822613	129.634171	-18.732185	16.355927	129.700562	42.955925	2.685465	132.472809	39.886353	40.78701	129.471207	41.421139	21.7362375	130.972008	-78.885509	10.9756165	128.429116
-16.050798	-7.711562	129.480804	-18.589478	16.41226	129.712296	43.096226	2.76323	132.428497	40.35117	40.757359	129.529602	41.723698	21.7602945	130.9790495	-78.902654	11.0642255	128.4455425
-17.370525	-7.43999	129.325638	-18.399187	16.465654	129.760941	43.321671	2.867703	132.411163	40.522137	40.889168	129.720245	41.921904	21.8784355	131.065704	-78.720278	11.0528725	128.456178
-18.269667	-7.227667	129.326935	-18.266108	16.484169	129.830353	43.440018	2.970191	132.39592	40.616371	40.974541	129.782196	42.0281945	21.972366	131.089058	-78.5604105	10.995972	128.571648
-19.200558	-6.907066	129.432022	-18.153753	16.535437	129.959091	43.567184	3.081794	132.385071	40.700104	41.072254	129.783554	42.133644	22.077024	131.0843125	-78.44115	10.99385	128.8338695
-20.135832	-6.620222	129.648651	-18.019997	16.593521	130.126648	43.708851	3.208305	132.413071	40.794281	41.164528	129.750244	42.251566	22.1864165	131.0816575	-78.29156	11.0006255	129.1716385
-21.053162	-6.197964	129.945053	-17.862268	16.605736	130.341431	43.880852	3.314234	132.461685	40.906246	41.236504	129.719849	42.393549	22.275369	131.090767	-78.118085	10.936103	129.592095
-21.973972	-5.765365	130.2883	-17.700531	16.603167	130.625259	44.04277	3.379371	132.514435	41.034344	41.272461	129.708572	42.538557	22.325916	131.1115035	-77.939619	10.880418	130.1390145
-22.851768	-5.313106	130.616898	-17.5376	16.548538	130.938156	44.186665	3.425128	132.522644	41.172821	41.269485	129.703171	42.679743	22.3473065	131.1129075	-77.754943	10.7497695	130.7634045
-24.219437	-4.525417	130.958038	-17.262915	16.408316	131.342865	44.37096	3.444388	132.389328	41.390247	41.20303	129.745331	42.8806035	22.323709	131.0673295	-77.4064335	10.492923	131.6184005
-25.089798	-3.95605	130.969116	-17.083399	16.312374	131.5168	44.495865	3.424142	132.237701	41.520889	41.176147	129.756393	43.008377	22.3001445	130.997047	-77.175175	10.3246035	132.036553
-25.885582	-3.376204	130.840866	-16.907726	16.223759	131.632767	44.632229	3.514519	131.989868	41.651691	41.225552	129.799622	43.14196	22.3700355	130.894745	-76.957412	10.0774825	132.370789
-26.8085	-2.695036	130.684845	-16.737335	16.162735	131.682678	44.749283	3.643623	131.713867	41.761585	41.308773	129.89389	43.255434	22.476198	130.8038785	-76.730104	9.849272	132.5614775
-27.490326	-2.021433	130.483429	-16.564552	16.127169	131.700134	44.855213	3.763819	131.466507	41.894554	41.411068	130.02063	43.3748835	22.5874435	130.7435685	-76.5039875	9.6668945	132.6566995
-28.250063	-1.341673	130.330704	-16.426922	16.150745	131.702606	44.981174	3.860861	131.281296	42.029118	41.513138	130.160034	43.505146	22.6869995	130.720665	-76.35899	9.6144905	132.684547
-28.960402	-0.647049	130.200714	-16.300089	16.185596	131.698532	45.119411	3.974406	131.113571	42.124851	41.627018	130.265045	43.622131	22.800712	130.689308	-76.222309	9.57048	132.707756
-30.013197	0.43323	130.132278	-16.165419	16.281963	131.658829	45.270756	4.190788	130.877548	42.184086	41.836189	130.316803	43.727421	23.0134885	130.5971755	-76.058259	9.5504375	132.7204825
-30.655083	1.129544	130.088837	-16.084267	16.348236	131.625092	45.377113	4.360714	130.759781	42.218189	41.988312	130.314285	43.797651	23.174513	130.537033	-75.966185	9.521959	132.713151
-31.242048	1.792929	130.064957	-16.001869	16.400593	131.594711	45.487194	4.485924	130.70639	42.275742	42.103432	130.327942	43.881468	23.294678	130.517166	-75.885206	9.506508	132.672256
-31.795784	2.426207	130.069855	-15.919352	16.425077	131.580383	45.603516	4.568174	130.711197	42.330029	42.175701	130.353027	43.9667725	23.3719375	130.532112	-75.8054765	9.47821650000001	132.628654
-32.323692	3.04956	130.179642	-15.837058	16.417088	131.599716	45.689346	4.606341	130.759201	42.369209	42.228565	130.360016	44.0292775	23.417453	130.5596085	-75.7033935	9.416723	132.6398235
-32.740734	3.697779	130.347473	-15.798974	16.40341	131.689896	45.762981	4.625537	130.820038	42.400925	42.258228	130.371658	44.081953	23.4418825	130.595848	-75.679901	9.3649375	132.783944
-33.097115	4.31567	130.567551	-15.758739	16.3641	131.819443	45.820507	4.634828	130.959351	42.413902	42.265705	130.365845	44.1172045	23.4502665	130.662598	-75.6346825	9.2779335	132.976288
-33.556351	5.20158	131.003433	-15.709221	16.292282	132.088211	45.908417	4.692907	131.21611	42.405132	42.300686	130.316452	44.1567745	23.4967965	130.766281	-75.5752165	9.0877675	133.410141
-33.817528	5.752639	131.311722	-15.697328	16.233141	132.247955	45.964035	4.740617	131.364426	42.343151	42.322968	130.221252	44.153593	23.5317925	130.792839	-75.548249	8.9344895	133.703071
-34.019241	6.293931	131.624023	-15.706195	16.15694	132.406876	45.995338	4.773905	131.498688	42.269085	42.329025	130.085709	44.1322115	23.551465	130.7921985	-75.5446015	8.762415	134.0215535
-34.100231	6.87271	131.889099	-15.691423	16.066551	132.550659	46.020451	4.77848	131.663071	42.212868	42.309944	129.983917	44.1166595	23.544212	130.823494	-75.4995055	8.58889	134.277824
-34.134968	7.458051	132.072327	-15.667315	15.952868	132.682953	46.068615	4.752913	131.834976	42.192249	42.267914	129.939407	44.130432	23.5104135	130.8871915	-75.465062	8.3953225	134.4787145
-34.166634	8.026717	132.239349	-15.654132	15.850471	132.79631	46.124031	4.717075	132.011612	42.174671	42.229511	129.932541	44.149351	23.473293	130.9720765	-75.457615	8.227649	134.6205435
-34.154205	8.598731	132.3358	-15.634167	15.738847	132.874329	46.164665	4.688129	132.160629	42.1628	42.204075	129.942215	44.1637325	23.446102	131.051422	-75.4320665	8.031592	134.697236
-33.999229	9.446115	132.274826	-15.646803	15.572368	132.874374	46.184177	4.622811	132.251328	42.1208	42.137085	129.980347	44.1524885	23.379948	131.1158375	-75.4460945	7.764788	134.6329105
-33.847134	10.036699	132.17308	-15.645631	15.43062	132.811234	46.186188	4.573022	132.264435	42.103325	42.090527	130.014343	44.1447565	23.3317745	131.139389	-75.4360185	7.5294655	134.483079
-33.614559	10.625563	131.964493	-15.661158	15.312521	132.685562	46.167435	4.522119	132.277344	42.102501	42.044601	130.108688	44.134968	23.28336	131.193016	-75.457284	7.341682	134.178108
-33.348255	11.19546	131.74025	-15.638762	15.185401	132.539856	46.160419	4.444374	132.321899	42.122002	41.991051	130.265335	44.1412105	23.2177125	131.293617	-75.4187345	7.1530895	133.786095
-33.065681	11.791361	131.473114	-15.630431	15.103923	132.366928	46.22757	4.295835	132.461716	42.196426	41.936764	130.527649	44.211998	23.1162995	131.4946825	-75.47286	7.0915465	133.2391735
-32.762615	12.38596	131.131882	-15.601503	15.007989	132.1819	46.317314	4.070559	132.781677	42.279633	41.857208	130.946991	44.2984735	22.9638835	131.864334	-75.5014795	7.0520945	132.499466
-32.444859	12.969342	130.837936	-15.566401	14.951346	132.090683	46.494789	3.750248	133.292099	42.429897	41.809242	131.525238	44.462343	22.779745	132.4086685	-75.595145	7.122947	131.7726975
-31.891251	13.798794	130.537933	-15.459911	14.840984	132.117706	46.835056	3.373979	134.349609	42.710655	41.806152	132.639954	44.7728555	22.5900655	133.4947815	-75.6926775	7.0919025	130.7406305
-31.497883	14.303714	130.505981	-15.399001	14.741143	132.257874	46.960918	3.187881	134.98349	42.874081	41.731236	133.376328	44.9174995	22.4595585	134.179909	-75.7155015	7.0227275	130.335839
-31.108055	14.735125	130.562439	-15.362472	14.62577	132.413162	47.026833	3.007445	135.499435	42.994694	41.640953	133.982315	45.0107635	22.324199	134.740875	-75.7357075	6.927341	130.085449
-30.771784	15.135063	130.693253	-15.348137	14.507169	132.577957	47.057224	2.838935	135.908401	43.075123	41.57296	134.429596	45.0661735	22.2059475	135.1689985	-75.7624475	6.8083905	129.9869155
-30.458313	15.509886	130.84465	-15.33512	14.407784	132.727325	47.120857	2.722127	136.149338	43.143158	41.499184	134.76004	45.1320075	22.1106555	135.454689	-75.8022475	6.7049125	129.999961
-30.182631	15.849643	130.90889	-15.348328	14.348877	132.81424	47.204113	2.640996	136.293533	43.153984	41.432537	134.984833	45.1790485	22.0367665	135.639183	-75.8757045	6.6609875	129.989297
-29.952103	16.147657	130.96196	-15.374777	14.285228	132.864197	47.239441	2.604763	136.369827	43.128197	41.386433	135.058594	45.183819	21.995598	135.7142105	-75.933373	6.574858	130.0141835
-29.686033	16.529293	130.924316	-15.461704	14.184716	132.83876	47.235298	2.524806	136.521988	43.00684	41.252476	134.903992	45.121069	21.888641	135.71299	-76.044477	6.480791	129.96453
-29.523361	16.729969	130.809601	-15.546473	14.125371	132.77449	47.185692	2.470751	136.633972	42.933109	41.196995	134.785889	45.0594005	21.833873	135.7099305	-76.1523465	6.416869	129.8390495
-29.379908	16.888622	130.641144	-15.643054	14.063122	132.674057	47.132637	2.419564	136.8078	42.823078	41.104649	134.564667	44.9778575	21.7621065	135.6862335	-76.2639655	6.3641375	129.6618805
-29.25201	17.009441	130.426361	-15.745558	14.015919	132.55159	47.052399	2.37332	137.067749	42.716194	41.026279	134.322571	44.8842965	21.6997995	135.69516	-76.3754125	6.3320385	129.40802
-29.175245	17.111897	130.229919	-15.866038	13.977948	132.450134	46.965069	2.362636	137.319656	42.589817	40.969467	134.059692	44.777443	21.6660515	135.689674	-76.509519	6.2898445	129.210594
-29.150127	17.185619	130.04361	-15.972866	13.927087	132.352692	46.895988	2.362465	137.529907	42.476189	40.923836	133.793274	44.6860885	21.6431505	135.6615905	-76.6318205	6.2110235	129.0437935
-29.148445	17.261055	129.859085	-16.060396	13.856279	132.252777	46.83334	2.358322	137.685577	42.367233	40.873112	133.555923	44.6002865	21.615717	135.62075	-76.7210785	6.096841	128.884804
-29.242683	17.414829	129.582779	-16.176657	13.706875	132.091553	46.735363	2.309709	137.864365	42.254551	40.784885	133.291733	44.494957	21.547297	135.578049	-76.848271	5.866453	128.605057
-29.368618	17.580147	129.32991	-16.233604	13.609497	131.939957	46.648659	2.291698	137.871689	42.189747	40.741596	133.24234	44.419203	21.516647	135.5570145	-76.886411	5.702347	128.3228995
-29.568184	17.777481	129.101135	-16.301788	13.525041	131.762848	46.578712	2.266203	137.822372	42.116417	40.711983	133.225021	44.3475645	21.489093	135.5236965	-76.9511405	5.560989	128.0019995
-29.82077	18.016233	128.885071	-16.371626	13.47844	131.572266	46.48774	2.256228	137.722809	42.018387	40.722305	133.236755	44.2530635	21.4892665	135.479782	-76.9963155	5.4676135	127.66475
-30.203285	18.264711	128.681015	-16.456009	13.479045	131.377167	46.378754	2.28812	137.55127	41.891865	40.758358	133.245773	44.1353095	21.523239	135.3985215	-77.0473275	5.434851	127.3558125
-30.684402	18.523699	128.501755	-16.538855	13.516007	131.208969	46.239342	2.370919	137.282547	41.795193	40.803291	133.219345	44.0172675	21.587105	135.250946	-77.0949775	5.444909	127.166992
-31.250381	18.87674	128.350906	-16.625935	13.575474	131.047668	46.09016	2.452037	136.91275	41.691242	40.822086	133.128845	43.890701	21.6370615	135.0207975	-77.142571	5.5138865	127.0745385
-32.305477	19.546705	128.107773	-16.788118	13.692915	130.748718	45.797646	2.682297	136.016586	41.463451	40.815273	132.694138	43.6305485	21.748785	134.355362	-77.2067845	5.637045	127.142074
-33.088318	20.02725	127.895416	-16.917509	13.802788	130.46759	45.579998	2.834988	135.290771	41.275364	40.873875	132.253189	43.427681	21.8544315	133.77198	-77.262699	5.7511445	127.1632
-33.916359	20.481281	127.68	-17.033077	13.936069	130.119568	45.390491	2.991018	134.630768	41.090759	40.972771	131.711273	43.240625	21.9818945	133.1710205	-77.306779	5.8902435	127.0681155
-34.77066	20.9776	127.428055	-17.128328	14.110454	129.792542	45.212494	3.192081	134.006653	40.933247	41.132843	131.170059	43.0728705	22.162462	132.588356	-77.3295265	6.058446	126.996728
-35.664009	21.382832	127.253319	-17.214153	14.308107	129.549713	45.045933	3.430039	133.429535	40.755142	41.303238	130.62207	42.9005375	22.3666385	132.0258025	-77.3288435	6.2495755	127.0736235
-36.641113	21.861885	127.219116	-17.30007	14.516719	129.42186	44.885098	3.655265	132.920624	40.556385	41.455631	130.03363	42.7207415	22.555448	131.477127	-77.3208815	6.47799	127.366593
-37.675945	22.385015	127.260017	-17.38879	14.712244	129.407471	44.72805	3.905345	132.394104	40.376171	41.605305	129.481476	42.5521105	22.755325	130.93779	-77.3296905	6.669163	127.877152
-39.222855	23.114166	127.568375	-17.528986	14.937857	129.490143	44.445881	4.156835	131.677307	39.767326	41.854866	128.735016	42.1066035	23.0058505	130.2061615	-77.1645755	6.8698635	128.7741245
-40.216381	23.511623	127.80645	-17.6565	15.025102	129.587311	44.189461	4.280259	131.059586	39.549656	41.926292	128.14476	41.8695585	23.1032755	129.602173	-77.1825585	6.9469285	129.572449
-41.273647	23.981575	128.121552	-17.792372	15.075665	129.598053	43.872402	4.385156	130.356033	39.306301	41.944649	127.536751	41.5893515	23.1649025	128.946392	-77.1740955	6.9864275	130.249714
-42.321072	24.495707	128.260956	-17.905218	15.123478	129.527985	43.592609	4.415771	129.784378	39.090981	41.983379	127.006851	41.341795	23.199575	128.3956145	-77.152231	7.047381	130.6603555
-43.322681	24.997623	128.44783	-17.966526	15.152849	129.425156	43.336948	4.498677	129.177612	38.957451	42.018501	126.694122	41.1471995	23.258589	127.935867	-77.0802515	7.047109	130.914445
-44.273434	25.481092	128.616638	-18.003664	15.150168	129.257263	43.151573	4.49775	128.766678	38.82478	42.032318	126.447403	40.9881765	23.265034	127.6070405	-76.9955045	7.035302	130.9074855
-45.224411	25.938898	128.743484	-18.106794	15.194771	129.167755	42.991322	4.554794	128.338593	38.703487	42.097378	126.277077	40.8474045	23.326086	127.307835	-77.0609925	7.063456	131.027675
-46.642105	26.739946	128.987549	-18.309105	15.279144	129.067139	42.700462	4.651076	127.62458	38.490562	42.172474	126.111961	40.595512	23.411775	126.8682705	-77.213722	7.146513	131.2660075
-47.513783	27.237352	129.225449	-18.426071	15.33894	128.992889	42.488441	4.691867	127.307655	38.330349	42.225201	125.969231	40.409395	23.458534	126.638443	-77.261537	7.219346	131.347335
-48.3046	27.720169	129.3526	-18.523727	15.408037	128.970856	42.322983	4.766388	127.0746	38.245548	42.302811	125.908569	40.2842655	23.5345995	126.4915845	-77.3317195	7.2814745	131.4501275
-49.064999	28.12187	129.453033	-18.619091	15.51919	128.959229	42.237015	4.805975	126.969704	38.156487	42.355297	125.877914	40.196751	23.580636	126.423809	-77.434933	7.457744	131.494649
-49.809994	28.54483	129.533371	-18.686073	15.611051	128.934387	42.141605	4.86854	126.894691	38.052593	42.411354	125.789879	40.097099	23.639947	126.342285	-77.469245	7.582155	131.526489
-50.575916	28.970558	129.62886	-18.770239	15.705213	128.953476	42.042767	4.921557	126.844444	37.94791	42.468285	125.664429	39.9953385	23.694921	126.2544365	-77.5358165	7.715505	131.6525155
-51.233334	29.393423	129.712326	-18.883814	15.799451	129.016571	41.926861	4.951601	126.783203	37.833275	42.478481	125.488434	39.880068	23.715041	126.1358185	-77.647696	7.883861	131.8973235
-52.088905	29.954559	129.860825	-18.974997	15.877618	129.064224	41.785042	4.932548	126.705971	37.71151	42.456989	125.222824	39.748276	23.6947685	125.9643975	-77.69827	8.0604675	132.1640505
-52.529102	30.296083	129.969406	-18.975796	15.886012	129.082367	41.722729	4.910327	126.665054	37.662582	42.42049	125.082626	39.6926555	23.6654085	125.87384	-77.6442475	8.1066155	132.290894
-52.953892	30.557983	130.103683	-19.022549	15.913622	129.193527	41.669128	4.89524	126.61731	37.612015	42.390259	124.954239	39.6405715	23.6427495	125.7857745	-77.6856695	8.1844945	132.6012795
-53.327145	30.801731	130.320618	-19.047039	15.914138	129.249954	41.587223	4.880534	126.521088	37.566032	42.364162	124.822929	39.5766275	23.622348	125.6720085	-77.6707055	8.205928	132.8278995
-53.651386	31.101862	130.542267	-19.065262	15.893213	129.274338	41.194538	5.059068	126.537231	37.50729	42.339081	124.655464	39.350914	23.6990745	125.5963475	-77.481438	8.0873515	132.9523285
-53.943546	31.384642	130.770569	-19.067551	15.867561	129.269272	41.129414	5.075299	126.369652	37.472702	42.346741	124.548233	39.301058	23.71102	125.4589425	-77.43616	8.024102	133.0796015
NaN	NaN	NaN	-19.047035	15.824202	129.233536	41.124603	5.069534	126.216331	37.458714	42.336933	124.488007	39.2916585	23.7032335	125.352169	-77.3857285	7.9451705	133.114903
NaN	NaN	NaN	-18.98584	15.717784	129.16423	41.145851	5.067185	126.081642	37.457111	42.348042	124.461838	39.301481	23.7076135	125.27174	-77.273161	7.7279545	133.05672
NaN	NaN	NaN	-18.973532	15.665992	129.129395	41.168888	5.069995	126.031448	37.450718	42.354469	124.502411	39.309803	23.712232	125.2669295	-77.256867	7.619752	132.9918605
NaN	NaN	NaN	-18.963961	15.613365	129.122437	41.1889	5.085723	126.030289	37.452705	42.369564	124.545586	39.3208025	23.7276435	125.2879375	-77.2487245	7.4990865	132.9569365
NaN	NaN	NaN	-18.969734	15.571912	129.142136	41.211933	5.080093	126.085304	37.447281	42.381927	124.581757	39.329607	23.73101	125.3335305	-77.269075	7.412814	132.9507415
NaN	NaN	NaN	-18.966028	15.535513	129.169357	41.227127	5.073267	126.138214	37.426941	42.389786	124.605217	39.327034	23.7315265	125.3717155	-77.25909	7.3394995	132.9669985
NaN	NaN	NaN	-18.962673	15.497006	129.194992	41.245331	5.069271	126.175949	37.407513	42.393536	124.587059	39.326422	23.7314035	125.381504	-77.251768	7.2626085	133.00848
NaN	NaN	NaN	-18.973818	15.454801	129.205521	41.247967	5.074466	126.194557	37.368053	42.394997	124.557961	39.30801	23.7347315	125.376259	-77.255646	7.1748705	133.034783
-52.313591	32.927372	130.840927	-18.982109	15.365129	129.173294	41.263981	5.085766	126.209763	37.315498	42.388241	124.56411	39.2897395	23.7370035	125.3869365	-77.2539575	6.9932545	132.9596515
-51.716244	32.93803	130.659103	-18.953253	15.284319	129.096146	41.3069	5.074934	126.283173	37.318878	42.389778	124.636581	39.312889	23.732356	125.459877	-77.219395	6.836282	132.732415
-51.099533	32.936172	130.514832	-18.945229	15.222136	129.099503	41.357746	5.045234	126.400581	37.33234	42.381836	124.767319	39.345043	23.713535	125.58395	-77.235501	6.730737	132.615056
-50.38789	32.885811	130.390137	-18.949827	15.152915	129.090729	41.716637	4.811991	126.472298	37.34169	42.336567	124.968132	39.5291635	23.574279	125.720215	-77.4288175	6.731551	132.461243
-49.629791	32.784901	130.325684	-18.972244	15.084722	129.132141	41.761059	4.74462	126.81987	37.364326	42.277744	125.24189	39.5626925	23.511182	126.03088	-77.5071805	6.658262	132.233402
-48.815945	32.718529	130.109299	-18.945648	14.993119	129.211472	41.839836	4.651604	127.303719	37.426083	42.18544	125.622055	39.6329595	23.418522	126.462887	-77.5242555	6.567716	131.960057
-47.924175	32.620831	130.002502	-18.954063	14.888859	129.407883	41.965778	4.489898	127.884483	37.51704	42.056522	126.045319	39.741409	23.27321	126.964901	-77.649535	6.504508	131.850865
-46.583511	32.434212	129.907578	-19.012556	14.721239	129.801895	42.098598	4.204374	128.884201	37.598454	41.840801	126.652588	39.848526	23.0225875	127.7683945	-77.873638	6.4198905	131.8353955
-45.658798	32.266972	129.847519	-19.056753	14.596107	130.093903	42.193382	4.052043	129.592987	37.640987	41.712639	127.038994	39.9171845	22.882341	128.3159905	-78.0306905	6.309873	131.8718155
-44.697575	32.110527	129.67601	-19.080862	14.476283	130.37056	42.315128	3.903708	130.287643	37.682648	41.603146	127.432274	39.998888	22.753427	128.8599585	-78.160612	6.199139	131.8811615
-43.677509	31.975035	129.524292	-19.099239	14.373488	130.60968	42.443336	3.772479	130.986786	37.724552	41.508327	127.725075	40.083944	22.640403	129.3559305	-78.282422	6.106573	131.8634295
-42.68745	31.837955	129.326706	-19.117741	14.313682	130.770599	42.542122	3.660759	131.560654	37.771389	41.428699	127.931236	40.1567555	22.544729	129.745945	-78.3922375	6.082635	131.795253
-41.687305	31.756437	129.053146	-19.145718	14.263733	130.836151	42.649895	3.587909	131.976105	37.783546	41.378956	128.048492	40.2167205	22.4834325	130.0122985	-78.5081565	6.0440335	131.6600035
-40.691441	31.632072	128.81871	-19.162531	14.239126	130.826065	42.730412	3.574098	132.248413	37.79232	41.391918	128.087646	40.261366	22.483008	130.1680295	-78.586428	5.995244	131.4841005
-39.124645	31.560453	128.561707	-19.177353	14.226055	130.72316	42.765381	3.590678	132.417358	37.804985	41.413059	128.108658	40.285183	22.5018685	130.263008	-78.639889	5.9502415	131.183312
-38.18021	31.566689	128.530914	-19.179691	14.220352	130.663986	42.772137	3.601372	132.425537	37.807587	41.442993	128.107437	40.289862	22.5221825	130.266487	-78.649244	5.9185215	131.061485
-37.182671	31.610786	128.553986	-19.179409	14.229231	130.626663	42.758453	3.633342	132.354324	37.823254	41.489124	128.15593	40.2908535	22.561233	130.255127	-78.6496715	5.897229	130.998199
-36.203377	31.690294	128.625	-19.166325	14.248326	130.607605	42.755562	3.685493	132.289368	37.84042	41.567184	128.248322	40.297991	22.6263385	130.268845	-78.630641	5.8703135	130.946365
-35.174065	31.826338	128.752258	-19.135298	14.291901	130.597061	42.791428	3.771232	132.244461	37.866703	41.660725	128.375336	40.3290655	22.7159785	130.3098985	-78.5996615	5.8678235	130.8842235
-34.196125	31.968966	128.845795	-19.113295	14.3431	130.570938	42.797913	3.863328	132.233292	37.89209	41.764366	128.518921	40.3450015	22.813847	130.3761065	-78.5715915	5.872353	130.7657695
-33.259514	32.166588	128.917282	-19.116562	14.431022	130.526932	42.830933	3.963338	132.236786	37.898895	41.877872	128.614288	40.364914	22.920605	130.425537	-78.598038	5.941439	130.628327
-31.803936	32.42408	128.733536	-19.154293	14.598828	130.460281	42.809975	4.115271	132.248566	37.847263	42.035694	128.597778	40.328619	23.0754825	130.423172	-78.637205	6.1221735	130.49739
-30.790722	32.652481	128.628265	-19.187849	14.714348	130.438843	42.790184	4.234672	132.286133	37.817524	42.123428	128.492584	40.303854	23.17905	130.3893585	-78.679552	6.249646	130.4883275
-29.879618	32.881104	128.512955	-19.194641	14.797335	130.457397	42.798187	4.321867	132.357193	37.793915	42.204113	128.365128	40.296051	23.26299	130.3611605	-78.685333	6.33168	130.5536335
-28.951057	33.134205	128.374374	-19.181299	14.838709	130.49585	42.825329	4.396193	132.438522	37.795876	42.256351	128.277435	40.3106025	23.326272	130.3579785	-78.6732005	6.351146	130.6337215
-27.982859	33.413311	128.251923	-19.155855	14.84846	130.526703	42.888935	4.441026	132.456985	37.8522	42.265369	128.239624	40.3705675	23.3531975	130.3483045	-78.6822775	6.3437225	130.7051015
-27.03447	33.731457	128.193878	-19.094997	14.816456	130.49733	42.939728	4.460802	132.391006	37.910522	42.254032	128.246521	40.425125	23.357417	130.3187635	-78.615119	6.275495	130.6758965
-26.075491	34.126049	128.238602	-18.995794	14.751718	130.415421	43.032902	4.412412	132.314224	37.96397	42.252743	128.248779	40.498436	23.3325775	130.2815015	-78.490024	6.1708585	130.5493405
-24.736616	34.739723	128.441071	-18.837467	14.665699	130.254456	43.115284	4.433712	132.060944	38.098133	42.335289	128.475586	40.6067085	23.3845005	130.268265	-78.2816425	5.9468975	130.240647
-23.758093	35.209427	128.648697	-18.796747	14.682976	130.224548	43.158115	4.516475	131.850693	38.183277	42.451904	128.716827	40.670696	23.4841895	130.28376	-78.26419	5.8817625	130.165336
-22.852983	35.708256	129.069107	-18.751863	14.733505	130.175858	43.177853	4.607679	131.599564	38.221115	42.599991	128.974594	40.699484	23.603835	130.287079	-78.20321	5.863175	130.064637
-21.960991	36.235081	129.419876	-18.704943	14.814045	130.105194	43.194145	4.769995	131.316147	38.216228	42.777676	129.221283	40.7051865	23.7738355	130.268715	-78.1150725	5.8542545	129.941673
-21.122225	36.73027	129.842819	-18.740864	14.9529	130.078644	43.177399	4.969497	130.937775	38.193874	43.008514	129.456253	40.6856365	23.9890055	130.197014	-78.1673645	5.9167945	129.960274
-20.284294	37.238781	130.194016	-18.824043	15.122736	130.056015	43.141106	5.165303	130.463821	38.095394	43.253128	129.578995	40.61825	24.2092155	130.021408	-78.266336	6.0362565	130.090622
-19.424349	37.68829	130.408386	-18.939955	15.284022	129.935974	43.08054	5.409842	129.831131	37.938972	43.495892	129.576431	40.509756	24.452867	129.703781	-78.389666	6.115177	130.168167
-18.104521	38.303993	130.614883	-19.073465	15.575118	129.628616	42.886795	5.821646	129.049591	37.743347	43.859638	129.507278	40.315071	24.840642	129.2784345	-78.462001	6.309594	129.9787975
-17.259529	38.621216	130.693848	-19.087221	15.768502	129.395523	42.797337	6.085971	128.687012	37.730671	44.068687	129.552048	40.264004	25.077329	129.11953	-78.438446	6.459675	129.671516
-16.362917	38.876759	130.727844	-19.117884	15.998766	129.305115	42.818295	6.259946	128.465546	37.744808	44.238384	129.645981	40.2815515	25.249165	129.0557635	-78.5173195	6.748367	129.5544665
-15.437952	39.045189	130.691208	-19.076708	16.192909	129.200333	42.849617	6.42093	128.439636	37.757988	44.409691	129.729584	40.3038025	25.4153105	129.08461	-78.4572185	6.9705075	129.316056
-14.427262	39.140034	130.682724	-19.043833	16.371403	129.171829	42.918919	6.596055	128.502609	37.80809	44.594936	129.858749	40.3635045	25.5954955	129.180679	-78.4511705	7.1473105	129.162979
-13.491268	39.137344	130.686646	-18.940779	16.487677	129.136093	43.074997	6.710924	128.658249	37.890972	44.723591	130.044861	40.4829845	25.7172575	129.351555	-78.3645425	7.2580965	128.920631
-12.574589	39.040039	130.708923	-18.862091	16.620003	129.221405	43.271683	6.755893	128.922897	38.336201	44.670013	130.139435	40.803942	25.712953	129.531166	-78.528124	7.527053	128.911644
-11.19521	38.703819	130.69603	-18.722408	16.71324	129.342682	43.510895	6.762342	129.36731	38.524551	44.729305	130.373901	41.017723	25.7458235	129.8706055	-78.462539	7.6806565	128.8147585
-10.196939	38.40284	130.700226	-18.635963	16.743355	129.364517	43.653961	6.740411	129.617615	38.61515	44.75444	130.491013	41.1345555	25.7474255	130.054314	-78.4064815	7.7392845	128.67472
-9.285448	38.041878	130.670471	-18.60078	16.824821	129.465729	43.748116	6.745957	129.831665	38.694683	44.787292	130.564148	41.2213995	25.7666245	130.1979065	-78.4229595	7.8830175	128.7335515
-8.47753	37.602875	130.710541	-18.564751	16.885098	129.511276	43.829742	6.786794	129.994781	38.774529	44.8489	130.595978	41.3021355	25.817847	130.2953795	-78.4316375	7.952349	128.7271725
-7.654118	37.107483	130.68306	-18.508358	16.954855	129.520767	43.895908	6.812932	130.076416	38.829468	44.905804	130.611664	41.362688	25.859368	130.34404	-78.379404	8.05034199999999	128.697494
-6.859636	36.534161	130.668457	-18.474401	17.037249	129.562134	43.939869	6.842191	130.148438	38.891197	44.95507	130.606674	41.415533	25.8986305	130.377556	-78.364335	8.1758675	128.746712
-6.029203	35.888493	130.668716	-18.460304	17.143303	129.64328	43.984451	6.884746	130.214325	38.986961	45.000916	130.626633	41.485706	25.942831	130.420479	-78.406314	8.343775	128.866081
-4.920931	34.890522	130.751968	-18.36297	17.276585	129.649918	44.054424	6.902339	130.264465	39.143799	45.04631	130.724335	41.5991115	25.9743245	130.4944	-78.3250515	8.5788455	128.805436
-4.211379	34.154026	130.764694	-18.316168	17.380981	129.643707	44.102718	6.916226	130.324692	39.243675	45.089241	130.807861	41.6731965	26.0027335	130.5662765	-78.3055325	8.7592285	128.7211375
-3.51959	33.305473	130.756805	-18.270735	17.481955	129.5896	44.135849	6.956837	130.330902	39.32785	45.139252	130.900085	41.7318495	26.0480445	130.6154935	-78.2733195	8.9158655	128.5637065
-2.835014	32.413525	130.649918	-18.24913	17.575424	129.51535	44.176208	6.986789	130.300064	39.34911	45.172817	130.923141	41.762659	26.079803	130.6116025	-78.260919	9.071045	128.4190975
-2.28903	31.503178	130.597061	-18.276398	17.654058	129.400558	44.140881	6.995327	130.233688	39.324272	45.178497	130.80899	41.7325765	26.086912	130.521339	-78.2853725	9.221204	128.279777
-1.730328	30.498287	130.388565	-18.385201	17.721649	129.304428	44.023872	6.974792	130.051132	39.271626	45.132095	130.540482	41.647749	26.0534435	130.295807	-78.418151	9.3898545	128.313049
-1.181888	29.377281	130.026123	-18.477539	17.717056	129.074066	43.821846	6.925321	129.731201	39.182941	45.047657	130.049393	41.5023935	25.986489	129.890297	-78.4574715	9.447623	128.257835
-0.482896	27.685022	129.237747	-18.670441	17.74065	128.638702	43.480278	6.870924	128.970642	38.648537	45.036732	129.061676	41.0644075	25.953828	129.016159	-78.4052895	9.527472	128.261245
0.030561	26.509615	128.466721	-18.805214	17.820288	128.277313	43.304844	6.82384	128.437744	38.493572	44.95676	128.204971	40.899208	25.8903	128.3213575	-78.509636	9.750276	128.2332685
0.256412	25.34008	127.833557	-18.837776	17.87746	127.863869	43.198933	6.83125	127.948296	38.409584	44.915073	127.355659	40.8042585	25.8731615	127.6519775	-78.4798105	9.8817585	128.0757605
0.594263	24.131092	127.356468	-18.795134	17.912474	127.429413	43.129032	6.818656	127.649582	38.410793	44.876461	126.698517	40.7699125	25.8475585	127.1740495	-78.3601805	9.9773895	127.6847765
1.077364	22.82769	126.93119	-18.766294	17.955654	127.176758	43.157887	6.773057	127.535332	38.463745	44.815132	126.313278	40.810816	25.7940945	126.924305	-78.343404	10.1172135	127.429211
1.410454	21.455858	126.743355	-18.710033	17.949987	127.018425	43.25494	6.681509	127.67395	38.560356	44.746387	126.232239	40.907648	25.713948	126.9530945	-78.327714	10.186026	127.0837555
1.71247	20.11821	126.862396	-18.646887	17.930105	126.999344	43.406338	6.550267	128.057343	38.654541	44.670429	126.413177	41.0304395	25.610348	127.23526	-78.3242135	10.249862	126.763428
2.187987	18.060198	127.27314	-18.617802	17.944981	127.232269	43.640762	6.382865	128.951019	38.777386	44.596512	127.095726	41.209074	25.4896885	128.0233725	-78.444678	10.4002735	126.4411655
2.341409	16.649891	127.724945	-18.567453	17.964373	127.487862	43.72361	6.292006	129.683777	38.863338	44.553749	127.737762	41.293474	25.4228775	128.7107695	-78.42838	10.5058685	126.2649545
2.799202	15.161975	128.167343	-18.616653	18.029671	127.962852	43.772408	6.196878	130.437057	38.930706	44.483494	128.353271	41.351557	25.340186	129.395164	-78.584863	10.719156	126.53054
2.923353	13.80987	128.751846	-18.635931	18.074905	128.428802	43.791416	6.064634	131.179947	38.985817	44.382599	128.932983	41.3886165	25.2236165	130.056465	-78.6604785	10.9261935	126.801139
2.986391	12.392728	129.27478	-18.677683	18.11331	128.851868	43.754345	5.93371	131.919632	39.025097	44.269932	129.42421	41.389721	25.101821	130.671921	-78.745087	11.124799	127.031815
2.983619	11.066503	129.771179	-18.701435	18.139311	129.121765	43.727001	5.824799	132.606995	39.06036	44.174984	129.796509	41.3936805	24.9998915	131.201752	-78.7965505	11.2787305	127.041778
2.930851	9.742463	130.148438	-18.743467	18.16927	129.271225	43.671345	5.707786	133.177704	39.421738	43.942837	129.973541	41.5465415	24.8253115	131.5756225	-79.0334755	11.5132285	126.9668275
2.766433	7.70993	130.446747	-18.828335	18.181162	129.295868	43.557835	5.494699	133.709366	39.444813	43.733383	130.08812	41.501324	24.614041	131.898743	-79.157994	11.748283	126.692993
2.573864	6.460342	130.564331	-18.867256	18.149862	129.224258	43.45385	5.342958	133.881607	39.465256	43.566666	130.02179	41.459553	24.454812	131.9516985	-79.194065	11.844912	126.4968175
2.278132	5.226626	130.588715	-18.882469	18.068336	129.13446	43.374504	5.180082	133.947723	39.480839	43.367741	129.938339	41.4276715	24.2739115	131.943031	-79.1926095	11.8627605	126.325889
1.946281	4.002994	130.574982	-18.90255	17.971464	129.069504	43.279446	5.004423	133.982712	39.52898	43.169518	129.894043	41.404213	24.0869705	131.9383775	-79.209313	11.8559575	126.2006305
1.538157	2.818218	130.561325	-18.927546	17.868231	129.052368	43.221428	4.821848	134.024872	39.580513	42.997517	129.930176	41.4009705	23.9096825	131.977524	-79.2560625	11.8267795	126.127212
1.108542	1.724332	130.529953	-18.922226	17.757339	129.071564	43.169781	4.681636	134.077042	39.625832	42.860569	130.102249	41.3978065	23.7711025	132.0896455	-79.2422585	11.7435755	126.0534825
0.585598	0.665086	130.458527	-18.933369	17.665976	129.121643	43.135853	4.537094	134.14917	39.659836	42.75032	130.372681	41.3978445	23.643707	132.2609255	-79.2645825	11.688245	125.9823605
-0.281677	-0.880842	130.241241	-18.967661	17.568575	129.21814	43.046627	4.352446	134.198181	39.69746	42.641327	130.813248	41.3720435	23.4968865	132.5057145	-79.3073655	11.6402635	125.9305655
-0.863074	-1.885193	130.024277	-18.994148	17.509069	129.281982	42.976086	4.248213	134.176559	39.717854	42.556145	131.072662	41.34697	23.402179	132.6246105	-79.335266	11.615959	125.9393535
-1.544415	-2.800648	129.793411	-19.006044	17.469313	129.317337	42.92791	4.158377	134.10408	39.723415	42.471443	131.265335	41.3256625	23.31491	132.6847075	-79.3377505	11.623716	125.9499665
-2.271826	-3.747726	129.517242	-19.00631	17.444164	129.328201	42.891075	4.095988	134.005005	39.731461	42.408924	131.366684	41.311268	23.252456	132.6858445	-79.323888	11.635872	125.9705575
-3.111782	-4.671698	129.311646	-18.988886	17.432768	129.329544	42.863865	4.056578	133.891174	39.750061	42.353302	131.407959	41.306963	23.20494	132.6495665	-79.284735	11.660596	126.0095215
-3.917824	-5.627415	129.207565	-18.945065	17.428625	129.329407	42.891991	4.00109	133.790329	39.77874	42.288555	131.355759	41.3353655	23.1448225	132.573044	-79.2254955	11.7124275	126.08577
-4.851272	-6.487411	129.189117	-18.903315	17.421242	129.363281	42.910091	3.976387	133.717484	39.81424	42.220493	131.213928	41.3621655	23.09844	132.465706	-79.1687955	11.744044	126.260856
-6.413204	-7.81	129.405014	-18.830727	17.390314	129.495285	42.962181	3.965377	133.640533	39.873089	42.129223	130.85643	41.417635	23.0473	132.2484815	-79.079089	11.733328	126.7420885
-7.454217	-8.67666	129.725479	-18.755848	17.330544	129.639572	43.028683	3.9409	133.636322	39.90802	42.050526	130.577499	41.4683515	22.995713	132.1069105	-78.9800475	11.665375	127.1722335
-8.586723	-9.477938	130.14949	-18.694117	17.244001	129.852982	43.106586	3.889716	133.669052	39.955315	41.949894	130.302612	41.5309505	22.919805	131.985832	-78.9191845	11.568197	127.720132
-9.787992	-10.272127	130.649826	-18.606899	17.136932	130.125946	43.172024	3.813084	133.762222	40.014896	41.806831	130.093796	41.59346	22.8099575	131.928009	-78.807258	11.4639065	128.323883
-10.97948	-11.018707	131.217758	-18.526882	17.002804	130.429932	43.257027	3.725131	133.913788	40.076519	41.659008	129.952148	41.666773	22.6920695	131.932968	-78.720537	11.3135385	128.926896
-12.220939	-11.671467	131.791733	-18.472042	16.872162	130.765289	43.35088	3.642945	134.109375	40.131672	41.538475	129.870712	41.741276	22.59071	131.9900435	-78.68536	11.153614	129.5405345
-13.497975	-12.276278	132.275085	-18.405567	16.71862	131.08223	43.437595	3.589206	134.305222	40.164803	41.453419	129.852829	41.801199	22.5213125	132.0790255	-78.612333	10.9159275	130.0854345
-15.404206	-13.066776	132.830505	-18.326662	16.509315	131.48735	43.527622	3.477667	134.48909	40.219204	41.341263	129.889496	41.873413	22.409465	132.189293	-78.526737	10.609165	130.785407
-16.693584	-13.51929	132.962387	-18.277182	16.367002	131.677628	43.569351	3.396046	134.543259	40.239376	41.270657	129.892487	41.9043635	22.3333515	132.217873	-78.4587275	10.4006525	131.137383
-17.996414	-13.918309	133.036499	-18.238153	16.245716	131.822495	43.603123	3.382439	134.514694	40.264919	41.251133	129.894943	41.934021	22.316786	132.2048185	-78.410327	10.174646	131.4401715
-19.280853	-14.228991	133.009781	-18.190018	16.124388	131.930267	43.645576	3.403568	134.427261	40.283932	41.275829	129.902008	41.964754	22.3396985	132.1646345	-78.34479	9.9090775	131.6958995
-20.573906	-14.429367	132.954544	-18.158478	16.03289	132.003555	43.664108	3.435199	134.292496	40.274612	41.300522	129.898041	41.96936	22.3678605	132.0952685	-78.286316	9.6979195	131.9118415
-21.892988	-14.563987	132.966965	-18.13241	15.954667	132.100555	43.660313	3.475516	134.115479	40.241154	41.309086	129.852264	41.9507335	22.392301	131.9838715	-78.2155535	9.517033	132.2172385
-23.189867	-14.617798	133.067017	-18.124153	15.897517	132.207306	43.670929	3.524935	133.99382	40.188034	41.343815	129.758347	41.9294815	22.434375	131.8760835	-78.1777875	9.360659	132.5385285
-25.143681	-14.488159	133.453201	-18.062052	15.860832	132.491394	43.701546	3.696914	133.851181	40.113853	41.431335	129.62529	41.9076995	22.5641245	131.7382355	-78.0318035	9.1575395	133.2445525
-26.397484	-14.320333	133.961594	-17.975611	15.863417	132.719116	43.801453	3.814895	133.887299	40.102791	41.507698	129.51033	41.952122	22.6612965	131.6988145	-77.903344	9.0655375	133.7394175
-27.638081	-14.040478	134.515396	-17.908037	15.873806	132.95018	43.919376	3.919146	133.972366	39.766354	41.686565	129.486145	41.842865	22.8028555	131.7292555	-77.658939	8.9447565	134.1711045
-28.898727	-13.687207	135.101852	-17.851072	15.867501	133.190643	44.018772	3.966243	134.066574	39.757965	41.688847	129.334763	41.8883685	22.827545	131.7006685	-77.5905125	8.907457	134.6806175
-30.117182	-13.247371	135.674423	-17.813562	15.817828	133.421768	44.050636	3.981315	134.054153	39.744015	41.691219	129.208633	41.8973255	22.836267	131.631393	-77.5244495	8.799389	135.212143
-31.308275	-12.736156	136.035736	-17.783056	15.725464	133.619171	43.992336	3.96841	133.945175	39.71513	41.653721	129.1017	41.853733	22.8110655	131.5234375	-77.419845	8.6398625	135.7149045
-32.490433	-12.127734	136.117676	-17.767426	15.571345	133.797699	43.940552	3.880787	133.825623	39.661781	41.59251	129.037552	41.8011665	22.7366485	131.4315875	-77.3360185	8.4060415	136.1638105
-34.145733	-11.146901	135.884674	-17.710186	15.302643	134.046417	43.864147	3.849283	133.416779	39.628582	41.564812	129.174484	41.7463645	22.7070475	131.2956315	-77.1667365	7.8982385	136.7972025
-35.215454	-10.387687	135.537201	-17.711063	15.131177	134.170959	43.840054	3.877136	133.043549	39.551956	41.636822	129.309952	41.696005	22.756979	131.1767505	-77.118131	7.505375	137.1651675
-36.196621	-9.59325	135.085602	-17.753456	14.972379	134.211548	43.703041	3.990164	132.443008	39.399261	41.747833	129.396149	41.551151	22.8689985	130.9195785	-77.058063	7.0757595	137.5035175
-37.2048	-8.736667	134.703583	-17.827656	14.861708	134.159042	43.50819	4.172462	131.777527	39.171959	41.910873	129.402359	41.3400745	23.0416675	130.589943	-76.9953865	6.6817485	137.728141
-38.128342	-7.80189	134.312576	-17.915033	14.819421	134.065063	43.323975	4.465924	131.125885	38.99432	42.160515	129.406311	41.1591475	23.3132195	130.266098	-76.9892135	6.3256225	137.864028
-38.918591	-6.875894	133.948761	-17.986021	14.855377	133.971664	43.232258	4.786319	130.588425	38.825817	42.460979	129.440109	41.0290375	23.623649	130.014267	-77.0010795	6.087105	137.929061
-39.712925	-5.879618	133.718399	-18.044153	14.950782	133.848755	43.185101	5.100767	130.223801	38.668682	42.764404	129.50528	40.9268915	23.9325855	129.8645405	-77.0151975	5.9689785	137.8329695
-40.682735	-4.417128	133.527618	-18.150757	15.148863	133.703262	43.136715	5.537016	129.940109	38.476669	43.194935	129.544907	40.806692	24.3659755	129.742508	-77.108206	5.9317505	137.664016
-41.242741	-3.493058	133.439026	-18.222771	15.273947	133.600525	43.099716	5.726015	129.908615	38.368137	43.393116	129.543716	40.7339265	24.5595655	129.7261655	-77.1794685	5.9883285	137.4748845
-41.718857	-2.504438	133.418213	-18.30475	15.374777	133.514984	43.079407	5.847174	129.994034	38.290588	43.525337	129.522614	40.6849975	24.6862555	129.758324	-77.2944975	6.0632985	137.271644
-42.143295	-1.63358	133.381363	-18.36132	15.439378	133.412048	43.090946	5.925601	130.141266	38.225075	43.620834	129.502914	40.6580105	24.7732175	129.82209	-77.3806505	6.1055385	137.002006
-42.491798	-0.813715	133.332977	-18.430061	15.47223	133.320557	43.111542	5.964038	130.314346	38.161903	43.676353	129.461319	40.6367225	24.8201955	129.8878325	-77.4968445	6.1242645	136.7532815
-42.776806	0.023924	133.28891	-18.503241	15.47785	133.212189	43.09454	5.974333	130.443222	38.069187	43.706036	129.383743	40.5818635	24.8401845	129.9134825	-77.5883455	6.1155155	136.5108955
-42.99033	0.884173	133.22496	-18.633308	15.482781	133.127411	43.020588	5.996877	130.498688	37.955875	43.725498	129.266602	40.4882315	24.8611875	129.882645	-77.7548475	6.1043745	136.372177
-43.240494	2.138436	133.217651	-18.794344	15.451224	133.008545	42.849495	6.041788	130.429214	37.776173	43.750484	129.114426	40.312834	24.896136	129.77182	-77.901522	6.006312	136.24527
-43.319134	2.964076	133.103638	-18.903582	15.445206	132.9384	42.742451	6.09262	130.290527	37.651749	43.790436	129.014908	40.1971	24.941528	129.6527175	-78.004264	5.948884	136.2240825
-43.33654	3.768455	133.044739	-18.9881	15.431729	132.852142	42.624802	6.156986	130.088623	37.526192	43.835339	128.949844	40.075497	24.9961625	129.5192335	-78.051697	5.8672955	136.1850505
-43.234844	4.576643	132.8703	-19.084866	15.414886	132.748764	42.491333	6.234651	129.880554	37.402882	43.90181	128.909653	39.9471075	25.0682305	129.3951035	-78.1168395	5.7615415	136.1024245
-43.126366	5.424116	132.730225	-19.161676	15.407997	132.641998	42.372875	6.314086	129.68219	37.302258	43.974224	128.914749	39.8375665	25.144155	129.2984695	-78.1609185	5.671839	135.9855265
-42.938824	6.20727	132.6306	-19.227905	15.404384	132.542587	42.295681	6.355704	129.566696	37.207951	44.033501	128.952454	39.751816	25.1946025	129.259575	-78.207626	5.6141655	135.825599
-42.690121	6.958986	132.452591	-19.286041	15.408707	132.436966	42.286198	6.392849	129.54863	37.133804	44.090576	128.983109	39.710001	25.2417125	129.2658695	-78.282083	5.5757015	135.6080625
-42.161983	7.997236	132.23764	-19.362228	15.451121	132.28717	42.309204	6.441265	129.750748	37.038147	44.164158	129.037338	39.6736755	25.3027115	129.394043	-78.3981315	5.5995305	135.180297
-41.723808	8.736638	132.043762	-19.390045	15.490456	132.230469	42.367664	6.427231	130.057816	36.994843	44.168476	129.092712	39.6812535	25.2978535	129.575264	-78.4613435	5.6830585	134.885674
-41.278793	9.392941	132.016495	-19.412903	15.503891	132.229965	42.471298	6.338563	130.526169	36.973389	44.12368	129.169571	39.7223435	25.2311215	129.84787	-78.5481495	5.7766605	134.61206
-40.752323	10.06741	132.014282	-19.430038	15.475285	132.314392	42.582817	6.165982	131.163681	37.001102	44.025116	129.304688	39.7919595	25.095549	130.2341845	-78.6520355	5.855021	134.3945995
-40.239887	10.637993	132.071564	-19.445408	15.404812	132.50415	42.717773	5.94293	131.972916	37.072876	43.899765	129.515976	39.8953245	24.9213475	130.744446	-78.7861405	5.8882765	134.263854
-39.630394	11.208272	132.226639	-19.435751	15.279983	132.791931	42.897568	5.689641	132.891479	37.185226	43.763142	129.790741	40.041397	24.7263915	131.34111	-78.912899	5.8335745	134.242752
-38.977005	11.857031	132.31871	-19.431004	15.147363	133.148224	43.084381	5.375494	133.875427	37.694187	43.4827	130.07251	40.389284	24.429097	131.9739685	-79.251292	5.865629	134.3224795
-38.049442	12.877025	132.67836	-19.397758	14.9297	133.776672	43.330563	4.910126	135.366364	38.01783	43.234066	130.722092	40.6741965	24.072096	133.044228	-79.4697125	5.787304	134.509116
-37.444389	13.581432	132.928711	-19.380159	14.806867	134.242065	43.50013	4.624444	136.25116	38.237587	43.069588	131.205887	40.8688585	23.847016	133.7285235	-79.6291765	5.766718	134.7556065
-36.772717	14.356615	133.173096	-19.38348	14.706203	134.686279	43.656914	4.356522	137.022369	38.4035	42.935093	131.711792	41.030207	23.6458075	134.3670805	-79.797167	5.7665985	135.0054775
-36.169773	15.243348	133.345779	-19.408829	14.616071	135.098465	43.747375	4.173111	137.664078	38.523624	42.844017	132.16748	41.1354995	23.508564	134.915779	-79.9531575	5.723578	135.281151
-35.57444	16.209959	133.531052	-19.460377	14.550367	135.421692	43.789417	4.02242	138.151276	38.592144	42.771561	132.584305	41.1907805	23.3969905	135.3677905	-80.1115345	5.7037435	135.4755935
-35.024673	17.170959	133.580811	-19.510193	14.491479	135.63858	43.809776	3.924096	138.520279	38.607155	42.689579	132.92514	41.2084655	23.3068375	135.7227095	-80.2288515	5.6761205	135.5544505
-34.365906	18.234995	133.545853	-19.558113	14.429526	135.765625	43.801052	3.836133	138.758362	38.602711	42.618942	133.14975	41.2018815	23.2275375	135.954056	-80.3181075	5.6315145	135.577194
-33.611996	19.9956	133.461456	-19.639437	14.332411	135.828094	43.730125	3.69966	138.89267	38.564129	42.477959	133.354492	41.147127	23.0888095	136.123581	-80.426001	5.5760125	135.532607
-33.140083	21.187384	133.364014	-19.690016	14.260361	135.817154	43.696564	3.589256	138.885529	38.551693	42.371498	133.410339	41.1241285	22.980377	136.147934	-80.5041605	5.540345	135.486374
-32.639824	22.542797	133.201843	-19.717104	14.176494	135.772522	43.664253	3.488035	138.771378	38.529076	42.260517	133.452011	41.0966645	22.874276	136.1116945	-80.5308725	5.478712	135.4333495
-32.217701	23.941936	133.120026	-19.735191	14.094543	135.702255	43.610622	3.422804	138.56926	38.49469	42.118099	133.460907	41.052656	22.7704515	136.0150835	-80.523038	5.4186345	135.3894265
-31.986164	25.453508	133.101791	-19.745844	14.000363	135.596069	43.556957	3.383944	138.306519	38.475628	42.006664	133.449158	41.0162925	22.695304	135.8778385	-80.5079805	5.305422	135.3142995
-31.389994	26.887411	132.909561	-19.753555	13.913586	135.445526	43.485588	3.331192	137.988022	38.446819	41.926128	133.449356	40.9662035	22.62866	135.718689	-80.4733135	5.198512	135.172363
-31.034952	28.498819	132.920135	-19.783895	13.825115	135.300034	43.430855	3.277141	137.615952	38.410126	41.85778	133.439774	40.9204905	22.5674605	135.527863	-80.4882805	5.0827695	135.072205
-30.521929	30.946463	133.036011	-19.841282	13.703385	135.083313	43.264946	3.196016	136.912445	38.335384	41.769711	133.431656	40.800165	22.4828635	135.1720505	-80.482729	4.9239065	134.9945755
-30.217749	32.638073	133.24115	-19.919256	13.65096	134.944092	43.128033	3.147112	136.363403	38.237534	41.68742	133.427948	40.6827835	22.417266	134.8956755	-80.5212955	4.884654	134.9925085
-29.852781	34.324017	133.502884	-19.996504	13.63262	134.795578	42.977928	3.140234	135.703415	38.125069	41.632202	133.397812	40.5514985	22.386218	134.5506135	-80.5445065	4.879022	135.0405425
-29.606226	36.039932	133.861984	-20.084309	13.615473	134.610977	42.764534	3.220611	134.920685	37.982933	41.59985	133.358978	40.3737335	22.4102305	134.1398315	-80.5423515	4.8207155	135.0821225
-29.287371	37.730415	134.206146	-20.152706	13.634374	134.383026	42.570648	3.333002	134.204086	37.839607	41.614349	133.302368	40.2051275	22.4736755	133.753227	-80.5105395	4.7950725	135.012825
-28.941483	39.412273	134.580093	-20.18364	13.680157	134.130356	42.427017	3.506114	133.481583	37.732098	41.687702	133.258484	40.0795575	22.596908	133.3700335	-80.4468375	4.763406	134.8906785
-28.585089	41.041573	135.016937	-20.177277	13.727316	133.864975	42.350769	3.639409	132.87291	37.663857	41.769093	133.286621	40.007313	22.704251	133.0797655	-80.361867	4.750381	134.6501845
-27.907974	43.349243	135.597244	-20.159399	13.803355	133.532837	42.341011	3.747086	132.243912	37.599953	41.825455	133.494003	39.970482	22.7862705	132.8689575	-80.28928	4.8204395	134.1967165
-27.470398	44.772717	136.09758	-20.158833	13.865462	133.356598	42.364017	3.780477	131.97229	37.580021	41.861961	133.74173	39.972019	22.821219	132.85701	-80.289685	4.909705	133.856186
-26.96921	46.084423	136.571045	-20.167646	13.938585	133.239197	42.364647	3.814576	131.880615	37.524761	41.874432	133.974579	39.944704	22.844504	132.927597	-80.279996	5.032666	133.550797
-26.471933	47.325703	137.062302	-20.18922	13.981586	133.202347	42.369968	3.913851	131.85498	37.483402	41.958366	134.317581	39.926685	22.9361085	133.0862805	-80.305125	5.0270635	133.3184135
-25.943195	48.402298	137.647278	-20.18445	13.997452	133.212402	42.434196	4.000049	131.904587	37.460472	42.0261	134.715973	39.947334	23.0130745	133.31028	-80.316234	4.9818295	133.114524
-25.405519	49.358166	138.192902	-20.154202	14.005274	133.267731	42.51408	4.022226	131.990051	37.47514	42.048782	135.153549	39.99461	23.035504	133.5718	-80.303014	4.975044	132.963662
-24.760571	50.168354	138.676498	-20.105057	13.996415	133.300095	42.590534	3.973903	132.12207	37.547031	42.021111	135.557816	40.0687825	22.997507	133.839943	-80.2788965	4.995323	132.760247
-23.901052	50.966541	139.475433	-20.038277	13.946117	133.328262	42.685925	3.850747	132.144211	37.66774	41.900352	135.965454	40.1768325	22.8755495	134.0548325	-80.2533865	5.0166845	132.6016915
-23.380543	51.296448	139.868118	-20.006102	13.911197	133.241302	42.71587	3.791052	132.055588	37.722477	41.823814	136.095856	40.2191735	22.807433	134.075722	-80.2313775	5.014961	132.406882
NaN	NaN	NaN	-19.949978	13.877485	133.16864	42.736076	3.795788	131.942062	37.768993	41.799648	136.146317	40.2525345	22.797718	134.0441895	-80.1524905	4.957252	132.2930905
NaN	NaN	NaN	-19.882906	13.872525	133.092117	42.799614	3.822871	131.834335	37.821804	41.782986	136.17334	40.310709	22.8029285	134.0038375	-80.076521	4.9421215	132.1803965
NaN	NaN	NaN	-19.808474	13.91698	133.023422	42.908375	3.855069	131.790176	37.879353	41.797943	136.184189	40.393864	22.826506	133.9871825	-80.010812	5.007454	132.0596615
NaN	NaN	NaN	-19.743269	13.958003	132.977646	43.025558	3.893832	131.80011	37.937134	41.834908	136.159332	40.481346	22.86437	133.979721	-79.967884	5.051636	131.975571
-20.006245	51.595032	139.752243	-19.701229	13.979424	132.973679	43.093002	3.91122	131.855545	37.9744	41.861229	136.084122	40.533701	22.8862245	133.9698335	-79.936159	5.0726235	131.9775245
-18.908941	51.177483	139.172592	-19.627968	13.919014	133.032303	43.183144	3.850333	132.039291	38.036957	41.831924	135.909164	40.6100505	22.8411285	133.9742275	-79.8659865	4.9968995	132.0903785
-18.276579	50.712986	138.707825	-19.571915	13.889217	133.146484	43.25293	3.752488	132.268158	38.097515	41.768093	135.772461	40.6752225	22.7602905	134.0203095	-79.8190525	5.0181435	132.2726585
-17.648134	50.058163	138.2117	-19.528971	13.784544	133.211411	43.338589	3.638596	132.516907	38.181152	41.716705	135.659973	40.7598705	22.6776505	134.08844	-79.8178125	4.8914375	132.334382
-17.045412	49.235214	137.712143	-19.48044	13.736672	133.257828	43.43082	3.523792	132.771896	38.241608	41.629124	135.501846	40.836214	22.576458	134.136871	-79.797094	4.896886	132.378785
-16.459223	48.30257	137.242279	-19.441757	13.698691	133.295868	43.483311	3.433407	133.004669	38.313477	41.578033	135.339355	40.898394	22.50572	134.172012	-79.781908	4.891662	132.419724
-15.926682	47.311996	136.871933	-19.401873	13.644629	133.297028	43.513123	3.345729	133.217316	38.373943	41.512794	135.199722	40.943533	22.4292615	134.208519	-79.747279	4.8599965	132.385537
-15.404211	46.213863	136.496429	-19.396652	13.614087	133.294006	43.507759	3.26629	133.394104	38.406033	41.446373	135.082581	40.956896	22.3563315	134.2383425	-79.7502	4.8718425	132.3496695
-14.676802	44.37154	136.000031	-19.430197	13.589735	133.301086	43.45673	3.203981	133.593048	38.406826	41.385368	134.887085	40.931778	22.2946745	134.2400665	-79.792172	4.8847955	132.3621055
-14.257191	43.096672	135.714096	-19.472584	13.580094	133.314865	43.40955	3.212363	133.710495	38.369484	41.393475	134.701157	40.889517	22.302919	134.205826	-79.834685	4.857269	132.423904
-13.855237	41.74498	135.303223	-19.50111	13.592113	133.317703	43.396008	3.260438	133.807785	38.330261	41.422367	134.487167	40.8631345	22.3414025	134.147476	-79.8653545	4.8428235	132.48793
-13.47577	40.327129	134.875931	-19.510841	13.617581	133.281448	43.41227	3.308154	133.896332	38.280994	41.444569	134.261734	40.846632	22.3763615	134.079033	-79.868314	4.8588005	132.483863
-13.148564	38.896839	134.463715	-19.53363	13.622379	133.247513	43.41135	3.35828	133.993698	38.22298	41.4818	133.973938	40.817165	22.42004	133.983818	-79.884425	4.824718	132.511208
-12.831918	37.389835	134.00238	-19.555538	13.632576	133.209991	43.375702	3.415707	134.070007	38.168789	41.496826	133.687927	40.7722455	22.4562665	133.878967	-79.8833215	4.8088855	132.541015
-12.553703	35.845932	133.612747	-19.601307	13.633532	133.205078	43.334141	3.421237	134.130463	38.083969	41.462189	133.365952	40.709055	22.441713	133.7482075	-79.911669	4.825351	132.6619485
-12.223239	33.523537	133.211426	-19.66036	13.574908	133.281143	43.278267	3.41113	134.204178	37.999931	41.395676	132.91153	40.639099	22.403403	133.557854	-79.959819	4.746413	133.004432
-12.051464	31.88904	133.045914	-19.687544	13.501148	133.325897	43.226402	3.35613	134.252686	37.970928	41.314625	132.686813	40.598665	22.3353775	133.4697495	-79.973753	4.6669185	133.1820445
-11.899141	30.317575	132.973114	-19.71913	13.398949	133.347946	43.20118	3.27198	134.271011	37.937683	41.213531	132.460922	40.5694315	22.2427555	133.3659665	-80.0076915	4.5551425	133.3299255
-11.804773	28.723106	132.867737	-19.763992	13.295737	133.292313	43.15144	3.213134	134.140778	37.870155	41.106735	132.159531	40.5107975	22.1599345	133.1501545	-80.0387815	4.4315395	133.4344715
-11.749792	27.100044	132.647034	-19.873356	13.200974	133.124023	43.007233	3.159412	133.775467	37.735168	40.992786	131.789795	40.3712005	22.076099	132.782631	-80.1179125	4.325849	133.465415
-11.727325	25.562557	132.357376	-20.00592	13.122935	132.843094	42.788879	3.144219	133.233673	37.564426	40.887211	131.293747	40.1766525	22.015715	132.26371	-80.1884925	4.230155	133.422478
-11.727196	23.997507	131.947601	-20.100815	13.061044	132.496155	42.577858	3.158993	132.637146	37.419926	40.81044	130.718872	39.998892	21.9847165	131.678009	-80.200522	4.1373715	133.314301
-11.743555	21.686054	131.326447	-20.154474	13.02651	131.95488	42.350166	3.220743	131.855423	37.267342	40.792454	130.034576	39.808754	22.0065985	130.9449995	-80.117702	4.0464215	132.9647605
-11.740935	20.203356	131.020798	-20.138636	13.078743	131.683105	42.319916	3.294994	131.550674	37.20805	40.84869	129.692291	39.763983	22.071842	130.6214825	-80.041255	4.085644	132.7447275
-11.775509	18.696846	130.805832	-20.134556	13.182846	131.521469	42.331345	3.442	131.391983	36.828976	41.094059	129.58284	39.5801605	22.2680295	130.4874115	-79.8492725	4.0976625	132.5555265
-11.802505	17.254835	130.666824	-20.161137	13.321538	131.435318	42.353283	3.588664	131.385345	36.737362	41.209602	129.414581	39.5453225	22.399133	130.399963	-79.8675965	4.243943	132.470673
-11.846622	15.811436	130.625641	-20.209391	13.457777	131.386108	42.349892	3.716273	131.476074	36.665398	41.328735	129.318237	39.507645	22.522504	130.3971555	-79.926427	4.39305	132.3750605
-11.917603	14.332119	130.59697	-20.229622	13.545817	131.351563	42.369675	3.797385	131.640579	36.642838	41.401489	129.269119	39.5062565	22.599437	130.454849	-79.9655005	4.492197	132.248277
-11.978647	12.924518	130.621521	-20.244959	13.575098	131.32106	42.368393	3.812606	131.795959	36.653011	41.414242	129.268616	39.510702	22.613424	130.5322875	-80.00062	4.536772	132.1098325
-12.10248	10.767167	130.59935	-20.259905	13.532135	131.260956	42.336788	3.754686	131.930389	36.67189	41.354076	129.236374	39.504339	22.554381	130.5833815	-80.024149	4.509889	131.9385305
-12.1935	9.386668	130.594009	-20.259624	13.501109	131.231033	42.305916	3.727172	131.922592	36.668018	41.313122	129.188705	39.486967	22.520147	130.5556485	-80.006215	4.482071	131.9064175
-12.320991	8.064357	130.604218	-20.248646	13.509014	131.19339	42.293465	3.735188	131.926682	36.686516	41.311497	129.143082	39.4899905	22.5233425	130.534882	-79.9872825	4.4946855	131.851898
-12.431498	6.742839	130.562759	-20.209085	13.552001	131.143951	42.304329	3.790838	131.944885	36.727455	41.348183	129.100052	39.515892	22.5695105	130.5224685	-79.934062	4.5344915	131.7654335
-12.558309	5.470327	130.523468	-20.163622	13.625767	131.073669	42.346073	3.856542	131.976135	36.786755	41.402683	129.066376	39.566414	22.6296125	130.5212555	-79.893658	4.6219215	131.6260825
-12.710804	4.27494	130.45845	-20.114737	13.718273	130.961502	42.379948	3.92292	132.008636	36.845936	41.474438	129.022736	39.612942	22.698679	130.515686	-79.842416	4.737867	131.407318
-12.880709	3.08387	130.378143	-20.073931	13.82509	130.845184	42.403191	3.995883	132.011902	36.888485	41.550251	128.967712	39.645838	22.773067	130.489807	-79.7937	4.877113	131.200561
-13.194166	1.3198	130.265671	-20.057205	13.985023	130.70134	42.39304	4.11087	131.989258	36.922356	41.655605	128.875641	39.657698	22.8832375	130.4324495	-79.772108	5.0868085	130.9702305
-13.434943	0.253767	130.253296	-20.039616	14.096859	130.662338	42.375462	4.187173	131.985245	36.93293	41.736607	128.851837	39.654196	22.96189	130.418541	-79.733428	5.231828	130.906135
-13.700716	-0.811409	130.272461	-20.019491	14.225379	130.669434	42.387802	4.292446	132.030029	36.966576	41.826855	128.869171	39.677189	23.0596505	130.4496	-79.716171	5.3911075	130.889268
-13.9857	-1.878261	130.369644	-19.985022	14.35847	130.711456	42.413445	4.38918	132.172852	37.019096	41.935692	128.948074	39.7162705	23.162436	130.560463	-79.6863145	5.554504	130.862449
-14.286536	-2.839973	130.512985	-19.934582	14.477839	130.782455	42.474548	4.468964	132.370911	37.094273	42.039185	129.077835	39.7844105	23.2540745	130.724373	-79.6535745	5.7016035	130.840537
-14.619202	-3.78726	130.698074	-19.904161	14.585577	130.876892	42.541512	4.527314	132.595428	37.151901	42.123592	129.215256	39.8467065	23.325453	130.905342	-79.6550285	5.845701	130.848442
-14.978448	-4.714074	130.861557	-19.890598	14.674338	130.975357	42.580769	4.581353	132.787247	37.191433	42.18338	129.326569	39.886101	23.3823665	131.056908	-79.667297	5.9663095	130.893806
-15.518674	-6.061437	131.116821	-19.846184	14.787419	131.083435	42.627983	4.645122	133.030807	37.263565	42.263832	129.419296	39.945774	23.454477	131.2250515	-79.638142	6.120361	130.9418185
-15.920562	-6.829007	131.295288	-19.795555	14.854221	131.141586	42.678291	4.708172	133.168365	37.320786	42.322117	129.418198	39.9995385	23.5151445	131.2932815	-79.5906485	6.1932975	130.9898905
-16.342384	-7.586715	131.467575	-19.728081	14.921127	131.154846	42.762581	4.782196	133.263092	37.390987	42.374088	129.359451	40.076784	23.578142	131.3112715	-79.532946	6.264112	130.9984205
-16.805616	-8.297976	131.602219	-19.677326	14.973232	131.133392	42.796284	4.845848	133.295212	37.439953	42.419304	129.225159	40.1181185	23.632576	131.2601855	-79.4727705	6.313888	131.0065985
-17.293144	-8.958131	131.702805	-19.626436	15.007849	131.114151	42.819054	4.91721	133.268768	37.489681	42.456043	129.100037	40.1543675	23.6866265	131.1844025	-79.4072395	6.3290715	131.0438995
-17.736273	-9.560979	131.799774	-19.56848	15.035337	131.098557	42.878349	4.958742	133.29715	37.554268	42.491508	129.045731	40.2163085	23.725125	131.1714405	-79.3532685	6.345549	131.0256735
-18.220013	-10.025377	131.832138	-19.484209	15.051523	131.096191	42.944988	4.989159	133.383484	37.652477	42.540707	129.090942	40.2987325	23.764933	131.237213	-79.2671505	6.338113	130.955169
-18.969902	-10.658257	131.764679	-19.400461	15.085069	131.128632	43.032951	5.035441	133.468445	37.778492	42.629101	129.30159	40.4057215	23.832271	131.3850175	-79.2066435	6.337867	130.8722465
-19.541805	-11.004491	131.600189	-19.37351	15.09521	131.159973	43.057201	5.053788	133.47084	37.826012	42.694973	129.479294	40.4416065	23.8743805	131.475067	-79.1886265	6.3160395	130.844879
-20.145447	-11.282225	131.405289	-19.349045	15.099451	131.20665	43.059551	5.08557	133.443375	37.873592	42.768028	129.677963	40.4665715	23.926799	131.560669	-79.1646615	6.272103	130.852631
-20.705454	-11.491119	131.217667	-19.332325	15.111822	131.255341	43.046139	5.130832	133.399567	38.242523	42.704597	129.796799	40.644331	23.9177145	131.598183	-79.308981	6.3059295	130.912499
-21.299383	-11.701855	131.0504	-19.329308	15.139029	131.341629	42.996387	5.19899	133.360748	38.236229	42.778336	129.981094	40.616308	23.988663	131.670921	-79.274924	6.289395	131.012337
-21.85836	-11.759883	131.032669	-19.342211	15.173573	131.469574	42.958389	5.294491	133.32074	38.215492	42.867142	130.106873	40.5869405	24.0808165	131.7138065	-79.2713625	6.2663295	131.2253415
-22.424898	-11.765404	131.200806	-19.356522	15.238754	131.621231	42.950104	5.424412	133.30925	38.128681	42.969685	130.159393	40.5393925	24.1970485	131.7343215	-79.2524365	6.2804595	131.5081405
-23.250822	-11.646085	131.794098	-19.386957	15.32437	131.942673	42.943314	5.617275	133.388199	37.977993	43.099335	130.049408	40.4606535	24.358305	131.7188035	-79.2345675	6.290435	132.1665425
-23.913605	-11.567654	132.385666	-19.398642	15.346101	132.190964	42.948494	5.69453	133.509796	37.886242	43.134857	129.902618	40.417368	24.4146935	131.706207	-79.214652	6.2775085	132.675721
-24.537006	-11.486168	133.137253	-19.419216	15.337831	132.466339	42.973312	5.697483	133.709198	37.485687	43.237396	129.871017	40.2294995	24.4674395	131.7901075	-79.0679315	6.2082225	133.1425705
-25.189924	-11.343177	133.825104	-19.429132	15.250824	132.755753	42.991802	5.633169	133.980042	37.443954	43.128708	129.779205	40.217878	24.3809385	131.8796235	-79.076142	6.1207095	133.6318825
-25.866648	-11.160003	134.338699	-19.450144	15.12814	133.023285	42.993969	5.486705	134.260803	37.4384	42.958572	129.765396	40.2161845	24.2226385	132.0130995	-79.1164725	6.0336415	134.0334705
-26.43465	-10.889137	134.694839	-19.44503	14.954944	133.249634	42.989891	5.282744	134.475555	37.459763	42.748081	129.812042	40.224827	24.0154125	132.1437985	-79.114887	5.8944755	134.3554695
-27.004454	-10.52767	134.807999	-19.456989	14.782662	133.406586	42.978649	5.040304	134.655792	37.817444	42.420837	129.795029	40.3980465	23.7305705	132.2254105	-79.3120245	5.8347535	134.5877615
-27.693951	-9.885324	134.583679	-19.407139	14.525327	133.54538	43.00351	4.773858	134.779953	37.915779	42.225929	130.054642	40.4596445	23.4998935	132.4172975	-79.2739225	5.5507605	134.6734625
-28.253674	-9.347448	134.357361	-19.359184	14.39663	133.606415	43.045158	4.638534	134.8125	37.995182	42.159386	130.341019	40.52017	23.39896	132.5767595	-79.238538	5.3943	134.6360705
-28.664371	-8.730954	134.002441	-19.287697	14.297051	133.630188	43.102192	4.558566	134.785172	38.088886	42.125397	130.64534	40.595539	23.3419815	132.715256	-79.170933	5.2521205	134.54512
-29.071554	-8.003463	133.628616	-19.25466	14.230243	133.620529	43.130939	4.477699	134.699127	38.180382	42.094273	130.963287	40.6556605	23.285986	132.831207	-79.1649805	5.1745	134.409851
-29.450113	-7.307747	133.167908	-19.208508	14.168604	133.546799	43.138241	4.38515	134.607956	38.265308	42.066467	131.250046	40.7017745	23.2258085	132.929001	-79.1187905	5.1113995	134.164597
-29.789785	-6.506505	132.697372	-19.170074	14.111754	133.436295	43.150486	4.314849	134.521805	38.354984	42.048321	131.540573	40.752735	23.181585	133.031189	-79.092883	5.041923	133.841401
-30.193764	-5.701661	132.317123	-19.149069	14.091126	133.305115	43.179657	4.228558	134.481354	38.436348	42.042072	131.873703	40.8080025	23.135315	133.1775285	-79.1061405	5.046937	133.4327015
-30.633646	-4.47325	131.749695	-19.072948	14.076178	133.146225	43.304874	4.077451	134.621185	38.582867	42.071518	132.548401	40.9438705	23.0744845	133.584793	-79.0897665	5.0778715	132.707657
-30.889814	-3.647406	131.456512	-18.993736	14.086427	133.128159	43.426441	4.002621	134.870316	38.708836	42.120209	133.129288	41.0676385	23.061415	133.999802	-79.0551105	5.111439	132.256516
-31.07568	-2.781883	131.204422	-18.904045	14.107232	133.186172	43.546547	3.962982	135.201859	38.815266	42.182274	133.75618	41.1809065	23.072628	134.4790195	-78.9889965	5.141836	131.8933245
-31.341091	-1.935752	131.167542	-18.81143	14.128348	133.312698	43.643368	3.942307	135.550812	38.91684	42.275661	134.39595	41.280104	23.108984	134.973381	-78.902964	5.147712	131.652015
-31.59486	-1.187321	131.124847	-18.691648	14.147045	133.466797	43.735653	3.958199	135.887741	39.024986	42.33765	134.99585	41.3803195	23.1479245	135.4417955	-78.7636155	5.1461655	131.4917985
-31.783867	-0.448578	131.154129	-18.586561	14.1648	133.641113	43.853134	3.957169	136.169479	39.169731	42.367588	135.533844	41.5114325	23.1623785	135.8516615	-78.6845545	5.1672215	131.4305645
-32.026695	0.242142	131.25148	-18.456192	14.142817	133.813354	43.97049	3.912663	136.399155	39.311893	42.366283	135.954071	41.6411915	23.139473	136.176613	-78.5535755	5.146161	131.450095
-32.332382	1.193236	131.40686	-18.316109	14.072311	134.078339	44.160046	3.813496	136.605728	39.511513	42.311199	136.344193	41.8357795	23.0623475	136.4749605	-78.4679975	5.0822745	131.6817175
-32.610626	1.759915	131.584946	-18.229862	14.003892	134.215881	44.299774	3.708231	136.657028	39.635746	42.237988	136.510651	41.96776	22.9731095	136.5838395	-78.427484	5.0346745	131.8479225
-32.902477	2.251354	131.686447	-18.123497	13.93693	134.322433	44.42276	3.631379	136.719025	39.772648	42.180573	136.572067	42.097704	22.905976	136.645546	-78.344698	4.967884	131.99932
-33.130989	2.693706	131.736069	-18.020353	13.899429	134.371017	44.529373	3.64506	136.734756	39.915764	42.147209	136.56279	42.2225685	22.8961345	136.648773	-78.2632745	4.9027235	132.093261
-33.346481	3.125893	131.7379	-17.900648	13.90489	134.345535	44.627892	3.678698	136.67601	40.017979	42.128284	136.477692	42.3229355	22.903491	136.576851	-78.1242315	4.906289	132.114219
-33.625816	3.524188	131.742645	-17.812191	13.951075	134.275177	44.73914	3.749432	136.490982	40.089653	42.114075	136.229568	42.4143965	22.9317535	136.360275	-78.0387785	4.9703965	132.190079
-33.927559	3.888005	131.716568	-17.727253	14.014321	134.133698	44.829868	3.832067	136.234573	40.156212	42.161564	135.872299	42.49304	22.9968155	136.053436	-77.947546	5.0318265	132.21396
-34.330547	4.360602	131.605148	-17.559097	14.13544	133.855972	44.914864	4.036249	135.865372	40.241386	42.217125	135.24913	42.578125	23.126687	135.557251	-77.696319	5.144193	132.154693
-34.600006	4.65301	131.567337	-17.439642	14.206677	133.698868	45.024662	4.142786	135.724762	40.328674	42.316338	134.893585	42.676668	23.229562	135.3091735	-77.555952	5.183792	132.0885625
-34.868233	4.922587	131.590225	-17.345043	14.266069	133.61879	45.150299	4.224225	135.679092	40.395161	42.414196	134.619217	42.77273	23.3192105	135.1491545	-77.462816	5.2129275	132.0884255
-35.153275	5.167509	131.660431	-17.268047	14.291069	133.619537	45.240929	4.27481	135.70723	40.454994	42.461956	134.45726	42.8479615	23.368383	135.082245	-77.3840555	5.213755	132.156829
-35.444519	5.398316	131.765915	-17.194786	14.27686	133.697189	45.320663	4.300179	135.805923	40.519119	42.486267	134.425934	42.919891	23.393223	135.1159285	-77.309463	5.160497	132.2784495
-35.726692	5.608981	131.881851	-17.126158	14.254639	133.812851	45.402645	4.313583	135.939056	40.591675	42.511948	134.493546	42.99716	23.4127655	135.216301	-77.249476	5.0965125	132.409401
-36.004929	5.820642	131.973465	-17.082163	14.234909	133.935699	45.459751	4.32841	136.030823	40.642178	42.525993	134.598068	43.0509645	23.4272015	135.3144455	-77.2152905	5.0426165	132.5569525
-36.482136	6.109617	132.079468	-17.019266	14.205954	134.049683	45.502625	4.411644	136.038208	40.670822	42.57933	134.708969	43.0867235	23.495487	135.3735885	-77.1252555	4.916421	132.7257775
-36.828896	6.316745	132.124054	-16.994181	14.214267	134.068115	45.531662	4.486034	135.958069	40.658195	42.635387	134.649475	43.0949285	23.5607105	135.303772	-77.0832905	4.8678235	132.832458
-37.130398	6.499896	132.134232	-16.976931	14.229102	134.058655	45.529625	4.58048	135.811691	40.635239	42.692249	134.532944	43.082432	23.6363645	135.1723175	-77.036294	4.8218395	132.9449925
-37.448608	6.709153	132.150955	-16.962439	14.240973	134.029037	45.523064	4.659439	135.660385	40.60376	42.718773	134.361084	43.063412	23.689106	135.0107345	-76.98829	4.79284	133.0473395
-37.754406	6.926752	132.176071	-16.946156	14.247645	133.974304	45.518818	4.723493	135.548309	40.562778	42.72826	134.143524	43.040798	23.7258765	134.8459165	-76.93311	4.7694135	133.1026915
-38.048904	7.143672	132.176468	-16.962372	14.260382	133.922256	45.488789	4.776016	135.482666	40.529499	42.764511	133.973297	43.009144	23.7702635	134.7279815	-76.933888	4.7505005	133.1165305
-38.3433	7.376113	132.197647	-16.991196	14.279936	133.890945	45.462048	4.805371	135.49263	40.485985	42.779671	133.823532	42.9740165	23.792521	134.658081	-76.9564085	4.767351	133.123809
-38.72533	7.720575	132.237701	-17.061316	14.302971	133.867783	45.420109	4.826926	135.608902	40.390343	42.783314	133.624146	42.905226	23.80512	134.616524	-77.027858	4.800822	133.119042
-38.974735	7.937492	132.283218	-17.128901	14.303273	133.866211	45.359699	4.847401	135.668594	40.310604	42.785847	133.472	42.8351515	23.816624	134.570297	-77.0929535	4.789922	133.162125
-39.205719	8.181724	132.329865	-17.223604	14.283392	133.865723	45.30246	4.830221	135.706436	40.197117	42.761742	133.297287	42.7497885	23.7959815	134.5018615	-77.1969965	4.7708025	133.2295845
-39.419277	8.416252	132.352417	-17.327286	14.251362	133.84108	45.2113	4.803005	135.696762	40.071262	42.717079	133.075958	42.641281	23.760042	134.38636	-77.295853	4.742682	133.2958
-39.625633	8.688394	132.307785	-17.447884	14.185768	133.769806	45.097141	4.777798	135.631378	39.93531	42.657299	132.817032	42.5162255	23.7175485	134.224205	-77.4119935	4.6539875	133.315407
-39.778896	8.971175	132.204117	-17.568903	14.117791	133.656281	44.942154	4.750024	135.510773	39.802769	42.589333	132.578522	42.3724615	23.6696785	134.0446475	-77.5102675	4.5659035	133.2679145
-39.909351	9.300727	132.062973	-17.6912	14.044367	133.504669	44.794212	4.684564	135.370132	39.660473	42.483368	132.345505	42.2273425	23.583966	133.8578185	-77.6097425	4.504768	133.1515195
-40.151817	9.85286	131.886948	-17.876804	13.955278	133.264038	44.570557	4.582907	135.158295	39.457111	42.340416	132.024796	42.013834	23.4616615	133.5915455	-77.767442	4.4488945	132.9365305
-40.263657	10.209284	131.791245	-18.000334	13.922191	133.135864	44.41568	4.505979	135.041077	39.313534	42.245075	131.85257	41.864607	23.375527	133.4468235	-77.865275	4.468855	132.8249045
-40.327744	10.563772	131.724304	-18.145981	13.894892	133.039993	44.271721	4.429843	134.959717	39.191235	42.165577	131.720291	41.731478	23.29771	133.340004	-78.02344	4.492074	132.739982
-40.382927	10.925505	131.660599	-18.268398	13.857622	132.965057	44.127304	4.334226	134.905502	39.09177	42.072887	131.627121	41.609537	23.2035565	133.2663115	-78.146333	4.5116875	132.6638025
-40.437843	11.322977	131.549423	-18.377062	13.805129	132.889282	44.013905	4.20242	134.859406	39.0131	41.940201	131.548248	41.5135025	23.0713105	133.203827	-78.2676265	4.5389475	132.574737
-40.491039	11.726025	131.419556	-18.486778	13.743502	132.794037	43.920216	4.08111	134.807068	38.945919	41.808121	131.502914	41.4330675	22.9446155	133.154991	-78.4066235	4.5423885	132.433083
-40.4995	12.143501	131.248764	-18.563187	13.664381	132.688721	43.823811	3.964906	134.780945	38.892628	41.678177	131.462616	41.3582195	22.8215415	133.1217805	-78.4845935	4.5072205	132.2556615
-40.497242	12.817198	131.033234	-18.640759	13.546525	132.528427	43.700062	3.780831	134.757385	38.827682	41.500431	131.450577	41.263872	22.640631	133.103981	-78.54539	4.452419	131.952873
-40.475456	13.341723	130.918869	-18.695328	13.473569	132.47348	43.629848	3.657129	134.782166	38.80196	41.387173	131.474533	41.215904	22.522151	133.1283495	-78.60656	4.424987	131.8186105
-40.488129	13.884669	130.883682	-18.746536	13.424296	132.461578	43.557533	3.541222	134.847351	38.775322	41.288769	131.502563	41.1664275	22.4149955	133.174957	-78.6594995	4.4335965	131.748199
-40.463848	14.409458	130.912277	-18.808376	13.39837	132.499084	43.493649	3.454305	134.914505	38.760555	41.204025	131.531937	41.127102	22.329165	133.223221	-78.743854	4.467575	131.774947
-40.378078	14.942534	130.970718	-18.860268	13.38413	132.552917	43.426517	3.364916	134.991531	38.735683	41.11272	131.549942	41.0811	22.238818	133.2707365	-78.801636	4.529442	131.8350975
-40.29781	15.519982	130.975082	-18.898287	13.371161	132.591278	43.405033	3.300878	135.088928	38.731529	41.049992	131.561859	41.068281	22.175435	133.3253935	-78.864855	4.566887	131.8571625
-40.208797	16.113308	130.892532	-18.91503	13.356787	132.600998	43.388401	3.269039	135.187988	38.727879	41.002048	131.584244	41.05814	22.1355435	133.386116	-78.8882	4.5780305	131.81588
-40.064823	17.030012	130.78447	-18.943016	13.316795	132.581726	43.368237	3.19571	135.30217	38.715733	40.926956	131.617462	41.041985	22.061333	133.459816	-78.928017	4.572257	131.703636
-39.945393	17.705219	130.689438	-18.963947	13.278787	132.545761	43.347187	3.129205	135.323792	38.706993	40.865982	131.617218	41.02709	21.9975935	133.470505	-78.954984	4.5599805	131.621017
-39.892048	18.400957	130.658234	-18.985264	13.236861	132.519043	43.307514	3.079644	135.287781	38.700871	40.802349	131.594055	41.0041925	21.9409965	133.440918	-78.9747205	4.5327255	131.597168
-39.751289	19.067415	130.689163	-19.011549	13.197056	132.49855	43.246479	3.043966	135.159332	38.695724	40.736042	131.571579	40.9711015	21.890004	133.3654555	-78.9941995	4.504108	131.6316445
-39.599876	19.794544	130.7061	-19.028927	13.160287	132.452087	43.213028	3.032296	134.960709	38.674164	40.684135	131.539505	40.943596	21.8582155	133.250107	-79.00145	4.4623585	131.654067
-39.442509	20.528315	130.685074	-19.039799	13.127664	132.386887	43.188572	3.04418	134.727478	38.651577	40.673214	131.479782	40.9200745	21.858697	133.10363	-78.9996725	4.396631	131.670144
-39.197643	21.283829	130.69603	-19.044271	13.107687	132.282059	43.165733	3.089085	134.462143	38.602345	40.699577	131.42746	40.884039	21.894331	132.9448015	-78.972581	4.321043	131.6193165
-39.041267	22.433014	130.651291	-19.07843	13.113467	132.065643	43.08268	3.187478	133.998459	38.514919	40.764767	131.358231	40.7987995	21.9761225	132.678345	-78.9556595	4.2508115	131.452941
-38.836308	23.164505	130.653259	-19.117661	13.147635	131.908524	43.006683	3.241244	133.696609	38.453804	40.810921	131.249802	40.7302435	22.0260825	132.4732055	-78.9655655	4.2691875	131.3438425
-38.612171	23.921633	130.630402	-19.174242	13.20083	131.740875	42.916142	3.31943	133.367157	38.347042	40.846123	131.057297	40.631592	22.0827765	132.212227	-78.980076	4.3188835	131.269523
-38.399197	24.690338	130.550308	-19.250401	13.269398	131.560486	42.802876	3.415265	132.970184	38.227551	40.920452	130.82016	40.5152135	22.1678585	131.895172	-79.0160155	4.3709375	131.2258
-38.147129	25.412592	130.471436	-19.32601	13.326146	131.362854	42.713287	3.503323	132.516617	38.086189	40.988205	130.442566	40.399738	22.245764	131.4795915	-79.051758	4.406528	131.2461165
-37.88319	26.129393	130.368454	-19.405272	13.387794	131.158737	42.640827	3.57906	132.044907	37.932961	41.049366	129.966431	40.286894	22.314213	131.005669	-79.097438	4.461375	131.311805
-37.634792	26.803255	130.250793	-19.465755	13.446999	130.913773	42.507069	3.661601	131.519226	37.829063	41.085758	129.513412	40.168066	22.3736795	130.516319	-79.099576	4.5203185	131.311227
-37.094925	27.743053	130.063019	-19.514042	13.517385	130.533524	42.340878	3.706092	130.872406	37.35894	41.189854	128.919418	39.849909	22.447973	129.895912	-78.877993	4.586797	131.171136
-36.700432	28.358852	129.863434	-19.553312	13.552411	130.312759	42.243961	3.748143	130.422134	37.300903	41.202251	128.567352	39.772432	22.475197	129.494743	-78.879056	4.629625	131.130775
-36.29356	28.930971	129.701096	-19.540701	13.533561	130.018158	42.178078	3.751491	130.04982	37.230431	41.186668	128.252274	39.7042545	22.4690795	129.151047	-78.7856565	4.5980425	130.885269
-35.820278	29.469732	129.571136	-19.545748	13.521894	129.823761	42.125935	3.77138	129.7509	37.17712	41.186554	127.980843	39.6515275	22.478967	128.8658715	-78.7430235	4.564821	130.7816505
-35.348141	29.974831	129.463959	-19.542171	13.511285	129.671982	42.081718	3.788247	129.513855	37.163811	41.194942	127.870056	39.6227645	22.4915945	128.6919555	-78.7071065	4.5309755	130.6520085
-34.786694	30.444796	129.420441	-19.545568	13.530193	129.610413	42.059448	3.778164	129.409164	37.188381	41.161819	127.836777	39.6239145	22.4699915	128.6229705	-78.7150505	4.5903945	130.5978555
-34.169014	30.879393	129.38414	-19.501183	13.517907	129.499619	42.080353	3.751128	129.402573	37.22393	41.151073	127.850662	39.6521415	22.4511005	128.6266175	-78.6545075	4.5847135	130.3726205
-33.226208	31.464684	129.310883	-19.520327	13.56499	129.419388	42.050152	3.724139	129.404327	37.231415	41.12534	127.931084	39.6407835	22.4247395	128.6677055	-78.6814375	4.7052405	130.1710705
-32.582882	31.776047	129.306732	-19.541117	13.601613	129.397079	42.016136	3.727938	129.429276	37.226704	41.144833	127.951157	39.62142	22.4363855	128.6902165	-78.703654	4.7668405	130.1039415
-31.89817	32.102955	129.229797	-19.567553	13.66797	129.372696	41.978474	3.730573	129.445801	37.23143	41.157593	127.968788	39.604952	22.444083	128.7072945	-78.740058	4.891857	130.0380975
-31.190262	32.431446	129.151886	-19.624844	13.761345	129.355927	41.958477	3.730476	129.443344	37.226734	41.16581	127.96463	39.5926055	22.448143	128.703987	-78.8422935	5.074547	130.007867
-30.484756	32.691673	129.087082	-19.624523	13.81505	129.217712	41.944885	3.748319	129.418533	37.228947	41.196487	127.906799	39.586916	22.472403	128.662666	-78.835962	5.157697	129.772758
-29.703947	32.882324	128.896454	-19.63331	13.893129	129.083984	41.914181	3.781378	129.348389	37.220085	41.220318	127.829292	39.567133	22.500848	128.5888405	-78.833753	5.28541	129.5791275
-29.019108	33.069763	128.776962	-19.650532	13.975305	128.94104	41.894005	3.815798	129.280441	37.201199	41.267731	127.711044	39.547602	22.5417645	128.4957425	-78.848666	5.4088455	129.3863375
-27.835461	33.212315	128.518967	-19.643564	14.113383	128.771667	41.888992	3.879721	129.254608	37.215714	41.327339	127.497032	39.552353	22.60353	128.37582	-78.839481	5.623236	129.167514
-27.02492	33.335911	128.379135	-19.642601	14.234318	128.755814	41.910553	3.929436	129.316391	37.24654	41.34325	127.344978	39.5785465	22.636343	128.3306845	-78.8637485	5.832293	129.1809435
-26.188639	33.410202	128.213837	-19.628786	14.327973	128.722412	41.941498	3.925038	129.421402	37.292835	41.338478	127.16938	39.6171665	22.631758	128.295391	-78.8747385	6.024188	129.149433
-25.407379	33.394592	128.038116	-19.619419	14.405415	128.709702	41.957619	3.897693	129.557556	37.319412	41.289898	126.944939	39.6385155	22.5937955	128.2512475	-78.8773535	6.2170345	129.1681565
-24.620613	33.405731	127.785934	-19.616129	14.48344	128.700256	41.94133	3.842637	129.722046	37.368763	41.226089	126.702354	39.6550465	22.534363	128.2122	-78.8873045	6.432517	129.188312
-23.869032	33.393181	127.589928	-19.620384	14.552608	128.727051	41.925865	3.787227	129.923645	37.40163	41.137524	126.434029	39.6637475	22.4623755	128.178837	-78.9045155	6.6428405	129.275265
-23.028261	33.351135	127.309624	-19.611385	14.630048	128.795227	41.934471	3.731947	130.155029	37.43565	41.042671	126.18766	39.6850605	22.387309	128.1713445	-78.9078305	6.872787	129.4191095
-21.79258	33.394123	127.052917	-19.566521	14.680158	128.873901	41.95261	3.627749	130.562927	37.499828	40.875225	125.901077	39.726219	22.251487	128.232002	-78.859261	7.108829	129.5158
-20.940392	33.361069	126.893867	-19.580866	14.718236	129.025421	41.946716	3.532046	130.825272	37.56086	40.75016	125.799156	39.753788	22.141103	128.312214	-78.91552	7.295369	129.738628
-20.128365	33.413036	126.827911	-19.54034	14.707563	129.079132	41.957577	3.425974	131.070892	37.653454	40.618645	125.777222	39.8055155	22.0223095	128.424057	-78.8861955	7.3928165	129.734207
-19.338215	33.48378	126.849915	-19.539755	14.703284	129.15625	41.94297	3.270777	131.270752	37.750217	40.484795	125.824806	39.8465935	21.877786	128.547779	-78.9261035	7.528782	129.764721
-18.493322	33.581764	126.877068	-19.545246	14.682719	129.174881	41.89436	3.125244	131.3461	37.847996	40.368839	125.966599	39.871178	21.7470415	128.6563495	-78.96167	7.6183965	129.6934125
-17.651827	33.794025	126.96521	-19.552376	14.671723	129.151169	41.846733	2.990808	131.33461	37.9548	40.280476	126.203751	39.9007665	21.635642	128.7691805	-79.0055185	7.707804	129.5331575
-16.773376	34.046719	127.162514	-19.589298	14.704479	129.157379	41.788521	2.889882	131.262985	38.050274	40.252014	126.515816	39.9193975	21.570948	128.8894005	-79.0979935	7.83801	129.4253575
-15.531657	34.444176	127.634468	-19.6416	14.823021	129.134018	41.712845	2.856115	131.097168	38.143375	40.324039	127.113129	39.92811	21.590077	129.1051485	-79.21131	8.055965	129.1628875
-14.776275	34.723003	128.081802	-19.684395	14.933006	129.136078	41.632225	2.883922	130.974091	38.174774	40.421234	127.553383	39.9034995	21.652578	129.263737	-79.2722895	8.213434	129.008419
-13.928586	35.016201	128.403732	-19.755693	15.057736	129.132629	41.536854	2.92785	130.81723	38.178902	40.527916	128.006973	39.857878	21.727883	129.4121015	-79.369264	8.387589	128.8531565
-13.134517	35.354462	128.814438	-19.83604	15.175951	129.123291	41.458035	3.000071	130.666656	38.148041	40.640938	128.39299	39.803038	21.8205045	129.529823	-79.475118	8.5313975	128.716759
-12.273768	35.585896	129.094589	-19.881556	15.266529	129.037399	41.389973	3.097467	130.532532	38.105728	40.763325	128.694565	39.7478505	21.930396	129.6135485	-79.5109625	8.602662	128.4612495
-11.527678	35.804264	129.354889	-19.94166	15.364425	128.974762	41.324532	3.202552	130.363419	38.03297	40.877991	128.927307	39.678751	22.0402715	129.645363	-79.562071	8.6885785	128.304161
-10.750586	35.919392	129.48584	-20.033932	15.449764	128.885178	41.25597	3.285212	130.209991	37.935566	40.955196	129.02153	39.595768	22.120204	129.6157605	-79.663632	8.779324	128.1545955
-9.505579	36.047688	129.425232	-20.113323	15.505136	128.714691	41.152538	3.353957	130.033691	37.841122	41.0186	129.050415	39.49683	22.1862785	129.542053	-79.723476	8.8239935	127.887329
-8.665742	36.049339	129.343292	-20.169523	15.567547	128.664795	41.137875	3.331666	130.006699	37.825844	41.005737	129.03447	39.4818595	22.1687015	129.5205845	-79.8209055	8.9663925	127.8090055
-7.868262	35.942707	129.252808	-20.167217	15.580193	128.526627	41.150223	3.291949	130.041061	37.838287	40.97393	128.99231	39.494255	22.1329395	129.5166855	-79.828689	9.0274465	127.5365685
-7.101708	35.819511	129.110413	-20.16367	15.58578	128.433212	41.160618	3.227465	130.056747	37.855335	40.911255	128.936295	39.5079765	22.06936	129.496521	-79.8353165	9.1022	127.369903
-6.391724	35.621254	129.034378	-20.149822	15.577851	128.310806	41.157887	3.133605	130.037674	37.887871	40.819786	128.834793	39.522879	21.9766955	129.4362335	-79.822523	9.1790065	127.1853785
-5.585635	35.361111	128.855545	-20.135384	15.558028	128.243271	41.16993	3.046557	129.967026	37.931545	40.718983	128.714966	39.5507375	21.88277	129.340996	-79.8215055	9.233286	127.145546
-4.80771	35.076672	128.736145	-20.103441	15.54928	128.125137	41.166584	2.960951	129.852417	38.004307	40.627674	128.613586	39.5854455	21.7943125	129.2330015	-79.7923275	9.3042475	127.0172725
-3.749653	34.490334	128.606277	-20.024248	15.573957	127.981606	41.189285	2.871574	129.662521	38.131031	40.537979	128.49408	39.660158	21.7047765	129.0783005	-79.708654	9.4431375	126.8849115
-3.096351	34.063969	128.543915	-19.966833	15.621546	127.873207	41.217426	2.85848	129.515427	38.242714	40.509655	128.519974	39.73007	21.6840675	129.0177005	-79.663736	9.5590245	126.7287135
-2.466643	33.615917	128.523865	-19.889669	15.662477	127.765617	41.281086	2.857414	129.377563	38.36631	40.501064	128.622147	39.823698	21.679239	128.999855	-79.603036	9.645715	126.531379
-1.920326	33.105061	128.61821	-19.790901	15.718506	127.594139	41.341648	2.867264	129.259537	38.469456	40.52066	128.764786	39.905552	21.693962	129.0121615	-79.487354	9.74305	126.1761165
-1.303164	32.522064	128.637283	-19.758068	15.822771	127.526352	41.390263	2.90109	129.13739	38.561474	40.567848	128.973404	39.9758685	21.734469	129.055397	-79.4920045	9.911073	125.997307
-0.839805	31.889969	128.758331	-19.708542	15.938023	127.407028	41.428612	2.949284	129.062988	38.639076	40.622959	129.221313	40.033844	21.7861215	129.1421505	-79.450928	10.0899245	125.6719055
-0.305304	31.189049	128.756302	-19.678459	16.043369	127.297577	41.429581	3.007063	129.011581	38.714619	40.678043	129.493332	40.0721	21.842553	129.2524565	-79.429018	10.244185	125.3426975
0.321251	30.062983	128.735001	-19.649822	16.246637	127.145554	41.449059	3.053854	128.969223	39.123512	40.598564	129.70047	40.2862855	21.826209	129.3348465	-79.5859295	10.667065	124.9562615
0.677031	29.190079	128.655411	-19.617193	16.340702	126.990532	41.443398	3.047827	128.95311	39.175884	40.619667	129.833267	40.309641	21.833747	129.3931885	-79.544027	10.847657	124.5878755
0.953587	28.222382	128.581757	-19.632126	16.423355	126.947533	41.440228	3.041661	128.916306	39.20797	40.617897	129.8862	40.324099	21.829779	129.401253	-79.588351	11.016931	124.493813
1.296296	27.180275	128.359192	-19.613588	16.473083	126.836952	41.459194	3.003837	128.894775	39.24511	40.595181	129.851349	40.352152	21.799509	129.373062	-79.579328	11.146657	124.300842
1.54484	26.075386	128.11972	-19.563412	16.489141	126.65509	41.467754	2.961629	128.849579	39.291782	40.556602	129.76181	40.379768	21.7591155	129.3056945	-79.506592	11.2191665	124.0044855
1.692139	24.879404	127.849533	-19.555248	16.533335	126.555466	41.475803	2.927268	128.769272	39.330315	40.516106	129.561783	40.403059	21.721687	129.1655275	-79.513555	11.344983	123.9454045
1.840227	23.620655	127.521469	-19.526419	16.55805	126.383415	41.476952	2.895431	128.636414	39.04229	40.594616	129.447403	40.259621	21.7450235	129.0419085	-79.312459	11.3710765	123.7249215
2.058213	21.604624	126.904831	-19.448881	16.606329	126.112007	41.499466	2.864756	128.485413	39.104126	40.539253	129.018478	40.301796	21.7020045	128.7519455	-79.199558	11.5106535	123.4720685
2.067364	20.167818	126.605461	-19.38793	16.652147	125.954056	41.52409	2.868052	128.452545	39.175137	40.535294	128.69664	40.3496135	21.701673	128.5745925	-79.1254735	11.602621	123.3335195
2.093081	18.672142	126.283478	-19.300339	16.707102	125.809494	41.572426	2.889675	128.432877	39.243252	40.517124	128.406464	40.407839	21.7033995	128.4196705	-79.008517	11.7108045	123.1993175
2.069408	17.162905	126.006851	-19.236483	16.745468	125.671173	41.621197	2.877233	128.453979	39.301701	40.496769	128.083832	40.461449	21.687001	128.2689055	-78.934415	11.803935	123.0734405
1.695105	15.715526	125.852081	-19.392347	16.899733	125.572968	41.6409	2.848666	128.432602	39.359081	40.456284	127.80658	40.4999905	21.652475	128.119591	-79.2846845	12.146991	123.026345
1.480344	14.105904	125.666344	-19.330692	16.880919	125.428177	41.679535	2.810309	128.420425	39.387356	40.410454	127.527832	40.5334455	21.6103815	127.9741285	-79.1948295	12.1514565	122.8822255
1.248669	12.461295	125.444626	-19.294199	16.86252	125.298271	41.691044	2.796247	128.399826	39.42532	40.366291	127.312218	40.558182	21.581269	127.856022	-79.14658	12.143771	122.74052
0.830577	9.938017	125.233414	-19.260246	16.831055	125.179863	41.692047	2.751436	128.325272	39.453888	40.288853	127.095673	40.5729675	21.5201445	127.7104725	-79.0934595	12.1419655	122.6492535
0.447756	8.283026	125.07048	-19.267876	16.816601	125.171074	41.652958	2.71871	128.290771	39.443317	40.234249	126.937225	40.5481375	21.4764795	127.613998	-79.0838895	12.1567225	122.72815
-0.001709	6.564783	125.06237	-19.279728	16.819536	125.214645	41.604774	2.715715	128.272415	39.429787	40.180557	126.792892	40.5172805	21.448136	127.5326535	-79.0767365	12.190936	122.8966365
-0.398868	4.837243	125.031303	-19.292868	16.836277	125.286438	41.585316	2.716202	128.305161	39.397327	40.136616	126.648056	40.4913215	21.426409	127.4766085	-79.0770575	12.246145	123.0962675
-0.921007	3.105982	125.128021	-19.285034	16.84602	125.366997	41.591591	2.718892	128.403946	39.372681	40.115528	126.466736	40.482136	21.41721	127.435341	-79.052204	12.27483	123.298653
-1.455213	1.380498	125.298798	-19.257351	16.836905	125.431946	41.628376	2.700234	128.566132	39.356274	40.074055	126.258171	40.492325	21.3871445	127.4121515	-79.007027	12.2866655	123.4517405
-2.054097	-0.279984	125.625717	-19.199968	16.77886	125.498428	41.68552	2.639854	128.850876	39.352654	39.990246	126.000175	40.519087	21.31505	127.4255255	-78.919023	12.24267	123.5713305
-3.09304	-2.782907	126.457703	-18.942867	16.486557	125.648964	41.768112	2.42836	129.465042	39.357288	39.74316	125.551674	40.5627	21.08576	127.508358	-78.448434	11.887354	123.78957
-3.387418	-4.634932	127.093552	-18.893528	16.315439	125.849655	41.873066	2.295275	130.057114	39.344498	39.558525	125.261353	40.608782	20.9269	127.6592335	-78.395838	11.703978	124.0400765
-4.163674	-6.179247	128.114059	-18.889652	16.123297	126.177261	41.985191	2.143489	130.682007	39.336803	39.336365	125.083229	40.660997	20.739927	127.882618	-78.440301	11.506667	124.471904
-4.985748	-7.609172	129.14032	-18.903189	15.902129	126.53347	42.065094	1.906233	131.3013	39.279514	39.060715	124.956261	40.672304	20.483474	128.1287805	-78.478682	11.320784	124.9381595
-5.789647	-8.940797	130.03537	-18.921263	15.648474	126.88205	42.097225	1.684646	131.859756	39.246986	38.759308	124.82785	40.6721055	20.221977	128.343803	-78.5146315	11.074971	125.420297
-6.650171	-10.201812	130.783524	-18.944635	15.38048	127.184189	42.071472	1.450342	132.256393	39.268814	38.465096	124.801529	40.670143	19.957719	128.528961	-78.559413	10.803241	125.839417
-7.55227	-11.308773	131.304718	-18.9557	15.109169	127.394745	42.028801	1.158765	132.575195	39.300369	38.153812	124.859444	40.664585	19.6562885	128.7173195	-78.575985	10.5620495	126.0721705
-8.889545	-12.759885	131.72316	-18.971729	14.747448	127.63575	41.969543	0.828529	132.910904	39.346272	37.816525	124.986061	40.6579075	19.322527	128.9484825	-78.6013655	10.172369	126.3230175
-9.831213	-13.560626	131.780869	-18.99074	14.57013	127.716682	41.914429	0.651393	133.001907	39.362728	37.671009	125.156212	40.6385785	19.161201	129.0790595	-78.6200585	9.979059	126.3543045
-10.782637	-14.192325	131.751022	-19.031321	14.44992	127.782181	41.874657	0.528217	133.03244	39.349346	37.58289	125.288406	40.6120015	19.0555535	129.160423	-78.6746435	9.8442865	126.403939
-11.741738	-14.688394	131.630753	-19.066402	14.360706	127.84729	41.840561	0.462385	132.987396	39.353962	37.552704	125.38797	40.5972615	19.0075445	129.187683	-78.7300655	9.7138675	126.506897
-12.702682	-15.020053	131.515686	-19.088449	14.312999	127.913368	41.81863	0.382446	132.931381	39.351196	37.521152	125.51445	40.584913	18.951799	129.2229155	-78.761811	9.674199	126.6038205
-13.755142	-15.170702	131.404907	-19.108875	14.267705	127.988029	41.821102	0.294877	132.889908	39.369522	37.4869	125.61647	40.595312	18.8908885	129.253189	-78.813062	9.6445215	126.722869
-14.769504	-15.207988	131.31395	-19.107147	14.211871	128.082993	41.816757	0.215055	132.827103	39.402416	37.456665	125.709518	40.6095865	18.83586	129.2683105	-78.8238805	9.587882	126.8976755
-16.261965	-15.082678	131.201675	-19.102837	14.146765	128.263306	41.839008	0.079109	132.730438	39.438374	37.401669	125.823906	40.638691	18.740389	129.277172	-78.844365	9.553141	127.24944
-17.30122	-14.777547	131.199173	-19.079763	14.099977	128.409668	41.878685	0.020389	132.671082	39.486938	37.375229	125.893211	40.6828115	18.697809	129.2821465	-78.8423375	9.502145	127.5371895
-18.285919	-14.470367	131.212845	-19.021215	14.049403	128.558105	41.93557	-0.032125	132.627747	39.529152	37.346016	126.002213	40.732361	18.6569455	129.31498	-78.774791	9.4418605	127.80123
-19.256506	-13.978606	131.208008	-18.964014	13.99503	128.712326	42.024822	-0.110065	132.621384	39.591881	37.29829	126.140999	40.8083515	18.5941125	129.3811915	-78.7363795	9.3959475	128.0434605
-20.269524	-13.425323	131.140228	-18.895887	13.922861	128.860016	42.08918	-0.19808	132.639786	39.672451	37.238926	126.325081	40.8808155	18.520423	129.4824335	-78.6725895	9.325299	128.2375985
-21.234278	-12.78474	130.990631	-18.837755	13.831392	128.995377	42.139931	-0.320545	132.65625	39.760502	37.16909	126.573776	40.9502165	18.4242725	129.615013	-78.6257265	9.2385115	128.375741
-22.175236	-12.041308	130.840378	-18.770672	13.71437	129.115906	42.198017	-0.453102	132.67836	39.830475	37.103504	126.846504	41.014246	18.325201	129.762432	-78.55559	9.103539	128.46938
-23.605778	-10.75458	130.50827	-18.714203	13.571048	129.304916	42.269306	-0.577448	132.631866	39.948906	37.073898	127.318535	41.109106	18.248225	129.9752005	-78.537512	8.893871	128.6346315
-24.516293	-9.790286	130.17392	-18.661543	13.491392	129.383682	42.330029	-0.632115	132.562225	40.018356	37.088852	127.634941	41.1741925	18.2283685	130.098583	-78.4972785	8.7544155	128.668781
-25.391001	-8.714328	129.806808	-18.606089	13.452964	129.430695	42.399521	-0.678474	132.439133	40.094166	37.124706	127.96978	41.2468435	18.223116	130.2044565	-78.4590215	8.682812	128.6569335
-26.296898	-7.581046	129.364182	-18.550133	13.439396	129.431671	42.457111	-0.691612	132.256668	40.187859	37.17746	128.315491	41.322485	18.242924	130.2860795	-78.422751	8.635868	128.5772625
-27.127254	-6.394746	128.931198	-18.524057	13.468608	129.465179	42.479477	-0.692116	132.03363	40.274609	37.257187	128.674149	41.377043	18.2825355	130.3538895	-78.425157	8.6546805	128.5764685
-27.933136	-5.087736	128.66481	-18.477278	13.488444	129.483932	42.516743	-0.672652	131.815002	40.671722	37.2299	128.947586	41.5942325	18.278624	130.381294	-78.5487885	8.698264	128.58657
-28.818581	-3.786501	128.262466	-18.423515	13.513093	129.534393	42.560375	-0.634086	131.631714	40.767826	37.360909	129.467651	41.6641005	18.3634115	130.5496825	-78.5111305	8.6627745	128.5191035
-29.973661	-1.882808	127.814934	-18.316689	13.555596	129.695724	42.72937	-0.600231	131.493225	40.948997	37.571438	130.438629	41.8391835	18.4856035	130.965927	-78.4725615	8.6255885	128.425521
-30.749523	-0.613139	127.617302	-18.19854	13.572722	129.793884	42.859272	-0.498667	131.442352	41.035698	37.71965	131.109512	41.947485	18.6104915	131.275932	-78.344565	8.5349525	128.311836
-31.495819	0.64549	127.481964	-18.116158	13.635084	129.934204	42.960037	-0.371872	131.402222	41.107273	37.885254	131.797028	42.033655	18.756691	131.599625	-78.265971	8.513477	128.268783
-32.26717	1.863075	127.492332	-18.07571	13.704358	130.085815	43.035866	-0.226862	131.299637	41.170238	38.016243	132.480148	42.103052	18.8946905	131.8898925	-78.254472	8.5140255	128.2817375
-32.996609	2.971787	127.414909	-18.032806	13.782009	130.203293	43.097099	-0.1434	131.230835	41.206718	38.072021	133.048065	42.1519085	18.9643105	132.13945	-78.2175205	8.5997075	128.267136
-33.740379	4.035303	127.447212	-17.998507	13.805326	130.28186	43.106945	-0.057754	131.194061	41.259274	38.134212	133.473495	42.1831095	19.038229	132.333778	-78.1801235	8.572423	128.229942
-34.437744	4.98251	127.462128	-17.960867	13.813293	130.327438	43.157455	0.057637	131.130585	41.315868	38.179829	133.758789	42.2366615	19.118733	132.444687	-78.1583955	8.507853	128.210189
-35.481781	6.230023	127.536537	-17.911682	13.852808	130.325043	43.20911	0.220041	130.952057	41.333584	38.186806	133.894775	42.271347	19.2034235	132.423416	-78.094711	8.5021925	128.22667
-36.197433	6.891361	127.590004	-17.918362	13.900068	130.290298	43.214027	0.332027	130.845718	41.277786	38.22681	133.699615	42.2459065	19.2794185	132.2726665	-78.0826305	8.5207175	128.3079295
-36.854633	7.496814	127.626511	-17.929832	13.973996	130.221237	43.160606	0.500707	130.700104	41.232399	38.276356	133.397888	42.1965025	19.3885315	132.048996	-78.0561665	8.5594605	128.393478
-37.553722	8.029023	127.777374	-17.969072	14.047318	130.163757	43.147198	0.568647	130.587708	41.150898	38.283264	132.994049	42.149048	19.4259555	131.7908785	-78.087192	8.6686805	128.5366355
-38.229172	8.42792	127.895378	-17.974836	14.077157	130.058151	43.123405	0.637487	130.559753	41.069424	38.327751	132.507401	42.0964145	19.482619	131.533577	-78.0460865	8.671695	128.582725
-38.888954	8.767302	128.055405	-18.02828	14.10413	130.053299	43.066399	0.721542	130.578293	41.003109	38.381634	131.983261	42.034754	19.551588	131.280777	-78.091314	8.656672	128.825821
-39.55249	9.025784	128.249619	-18.053362	14.095749	130.030121	43.026623	0.75262	130.620499	40.889046	38.37307	131.448425	41.9578345	19.562845	131.034462	-78.0645585	8.628653	129.02578
-40.479736	9.335243	128.660995	-18.111015	14.005953	130.136078	42.969902	0.787142	130.73764	40.69611	38.337349	130.592697	41.833006	19.5622455	130.6651685	-78.055036	8.4496605	129.6069875
-41.059444	9.532097	128.884262	-18.135628	13.931417	130.193466	42.91531	0.778739	130.885971	40.597889	38.281231	130.097336	41.7565995	19.529985	130.4916535	-78.0278555	8.332849	129.8952785
-41.650478	9.728961	129.149902	-18.197206	13.90205	130.294525	42.835598	0.754379	130.982895	40.495907	38.188377	129.684479	41.6657525	19.471378	130.333687	-78.0601645	8.332722	130.255363
-42.229969	9.977943	129.372513	-18.305248	13.886365	130.419708	42.73624	0.738466	131.066757	40.380764	38.1245	129.301758	41.558502	19.431483	130.1842575	-78.168998	8.341247	130.6551585
-42.76189	10.257413	129.532822	-18.373022	13.885713	130.430695	42.623531	0.779834	131.111496	39.929874	38.274906	129.080658	41.2767025	19.52737	130.096077	-78.0227465	8.244056	130.765313
-43.29137	10.552279	129.636551	-18.482164	13.933813	130.431854	42.476162	0.916605	131.019119	39.765358	38.346626	128.789673	41.12076	19.6316155	129.904396	-78.085088	8.2360105	130.959312
-43.799763	10.849964	129.637665	-18.646496	14.013497	130.402954	42.325203	1.064947	130.822571	39.574459	38.479309	128.444199	40.949831	19.772128	129.633385	-78.242823	8.254866	131.172523
-44.496792	11.417874	129.555283	-18.858492	14.141554	130.176895	42.046753	1.330774	130.334427	39.26017	38.694321	127.876953	40.6534615	20.0125475	129.10569	-78.3704455	8.2705605	131.2481
-44.874146	11.889226	129.416321	-18.997158	14.264435	129.9505	41.883667	1.48619	129.991669	39.036251	38.849323	127.498482	40.459959	20.1677565	128.7450755	-78.454275	8.3611135	131.1559245
-45.260612	12.352423	129.254608	-19.104822	14.372416	129.668015	41.717113	1.676088	129.667465	38.85643	39.042053	127.155838	40.2867715	20.3590705	128.4116515	-78.4964155	8.3857615	130.9243785
-45.598473	12.806498	129.05632	-19.244659	14.506703	129.469299	41.600971	1.833092	129.440872	38.685944	39.204029	126.846802	40.1434575	20.5185605	128.143837	-78.6327755	8.4948455	130.794761
-45.8988	13.254197	128.829742	-19.356058	14.596741	129.205444	41.50338	2.000358	129.311646	38.497467	39.363144	126.571381	40.0004235	20.681751	127.9415135	-78.7125395	8.511731	130.4693745
-46.125542	13.742503	128.618454	-19.521406	14.703817	129.054367	41.383022	2.176096	129.257721	38.326626	39.508999	126.335861	39.854824	20.8425475	127.796791	-78.897636	8.5650865	130.311943
-46.282242	14.247081	128.428802	-19.600077	14.759871	128.870773	41.296387	2.307593	129.314499	38.183887	39.621643	126.164207	39.740137	20.964618	127.739353	-78.940291	8.555124	130.002193
-46.391071	15.080139	128.180481	-19.761377	14.860543	128.842468	41.239815	2.397202	129.603912	38.019627	39.73106	126.035835	39.629721	21.064131	127.8198735	-79.152475	8.656955	129.8650625
-46.47448	15.729298	128.174942	-19.862217	14.889836	128.894333	41.198452	2.416004	129.882263	37.949684	39.746956	126.026573	39.574068	21.08148	127.954418	-79.298502	8.698192	129.834248
-46.464088	16.351076	128.176941	-19.9426	14.872587	128.979187	41.14782	2.425961	130.176559	37.856819	39.745216	126.042961	39.5023195	21.0855885	128.10976	-79.3875195	8.6595855	129.848614
-46.367737	16.982662	128.214294	-20.047028	14.831342	129.111984	41.062469	2.434314	130.435135	37.772247	39.738487	126.098419	39.417358	21.0864005	128.266777	-79.511414	8.5762835	129.957191
-46.273479	17.669901	128.232986	-20.169353	14.77516	129.23468	40.986183	2.412581	130.663879	37.668671	39.731892	126.166847	39.327427	21.0722365	128.415363	-79.666133	8.4780835	130.053997
-46.101494	18.403406	128.227188	-20.27743	14.714561	129.323959	40.898697	2.424284	130.83371	37.55357	39.747314	126.247047	39.2261335	21.085799	128.5403785	-79.7809935	8.343323	130.1075395
-45.841572	19.147583	128.096634	-20.386799	14.680849	129.363052	40.796272	2.47687	130.9422	37.436409	39.799976	126.326385	39.1163405	21.138423	128.6342925	-79.8899385	8.223275	130.0918115
-45.47094	20.37359	128.053711	-20.565399	14.67663	129.345474	40.636765	2.612966	130.941772	37.215481	39.949406	126.399323	38.926123	21.281186	128.6705475	-80.056921	8.072074	130.0204005
-45.127731	21.240667	127.933548	-20.697247	14.681366	129.281418	40.501549	2.747169	130.821701	37.0452	40.068211	126.390549	38.7733745	21.40769	128.606125	-80.1678685	7.955042	129.956711
-44.772717	22.174881	127.783134	-20.811899	14.719931	129.166443	40.363865	2.883747	130.651474	36.871265	40.217995	126.336876	38.617565	21.550871	128.494175	-80.241363	7.888991	129.838711
-44.401676	23.131081	127.624275	-20.926111	14.782778	129.01091	40.23328	3.063497	130.408203	36.715057	40.41729	126.275131	38.4741685	21.7403935	128.341667	-80.3263905	7.8251625	129.680153
-44.002125	24.140219	127.510559	-21.017866	14.862749	128.810059	40.117397	3.257382	130.154984	36.564178	40.613522	126.216797	38.3407875	21.935452	128.1858905	-80.3765195	7.790046	129.4342275
-43.507141	25.137543	127.32222	-21.092201	14.947982	128.600143	40.007851	3.441135	129.896149	36.435307	40.815796	126.156487	38.221579	22.1284655	128.026318	-80.405981	7.7674985	129.173968
-43.016552	26.208103	127.208313	-21.138775	15.032715	128.376465	39.911503	3.627094	129.603653	36.324585	41.01181	126.109505	38.118044	22.319452	127.856579	-80.395594	7.745978	128.896351
-42.169334	27.762917	127.20369	-21.216087	15.145707	128.220551	39.756767	3.862088	129.24736	36.164227	41.247566	126.079941	37.960497	22.554827	127.6636505	-80.392671	7.736587	128.7774515
-41.54636	28.827953	127.31929	-21.259281	15.208493	128.187607	39.682152	3.999685	129.080826	36.080284	41.384373	126.123474	37.881218	22.692029	127.60215	-80.39978	7.724957	128.773064
-40.886395	29.891201	127.392853	-21.28656	15.241528	128.179398	39.651104	4.118157	129.006897	36.01403	41.501228	126.206192	37.832567	22.8096925	127.6065445	-80.405687	7.6733635	128.7522515
-40.170876	30.914814	127.407516	-21.328779	15.276302	128.157745	39.632217	4.205855	128.966904	35.969917	41.598396	126.321747	37.801067	22.9021255	127.6443255	-80.458625	7.6504785	128.6711645
-39.424	31.924721	127.430489	-21.396477	15.320574	128.163483	39.596443	4.278093	128.914459	35.928268	41.675232	126.471497	37.7623555	22.9766625	127.692978	-80.5553095	7.6644855	128.633988
-38.631981	32.926418	127.44101	-21.433683	15.335247	128.106369	39.556087	4.336022	128.835892	35.912426	41.739456	126.605164	37.7342565	23.037739	127.720528	-80.6016225	7.632755	128.49221
-37.783138	33.874722	127.400436	-21.437675	15.337465	128.000443	39.528351	4.380016	128.705933	35.877724	41.812878	126.730263	37.7030375	23.096447	127.718098	-80.5783875	7.578483	128.282788
-36.47126	35.282482	127.566971	-21.514811	15.395257	127.964989	39.476387	4.477087	128.439194	35.791977	41.921032	126.850845	37.634182	23.1990595	127.6450195	-80.663804	7.5914545	128.2849585
-35.525574	36.157524	127.706924	-21.527073	15.431592	127.877739	39.399597	4.563538	128.241211	35.743828	42.005501	126.914108	37.5717125	23.2845195	127.5776595	-80.6258585	7.5786645	128.1778185
-34.543396	36.981182	127.801537	-21.551413	15.492897	127.866127	39.358624	4.641513	128.096863	35.700245	42.080231	127.024666	37.5294345	23.360872	127.5607645	-80.6322605	7.624922	128.1714895
-33.558144	37.846611	128.036575	-21.591528	15.580301	127.872375	39.342545	4.700105	127.981567	35.667683	42.140087	127.188835	37.505114	23.420096	127.585201	-80.68817	7.740506	128.159549
-32.521557	38.594349	128.227997	-21.680948	15.680048	127.893318	39.267605	4.769865	127.849915	35.620068	42.204563	127.35437	37.4438365	23.487214	127.6021425	-80.8057325	7.872882	128.1844935
-31.495644	39.309235	128.322571	-21.776867	15.759471	127.825966	39.14777	4.836719	127.657021	35.568157	42.261143	127.50634	37.3579635	23.548931	127.5816805	-80.9116975	7.970011	128.0702515
-30.398003	39.976845	128.54483	-21.868658	15.832022	127.710068	39.018394	4.87734	127.407715	35.491024	42.307003	127.642395	37.254709	23.5921715	127.525055	-80.992025	8.0718725	127.895081
-28.739029	40.774254	128.868134	-21.949196	15.969666	127.454903	38.875237	5.000849	127.021431	35.430225	42.428856	127.851227	37.152731	23.7148525	127.436329	-81.051123	8.2244795	127.473477
-27.601257	41.224236	129.046692	-21.984821	16.144224	127.394043	38.834911	5.125515	126.810898	35.439533	42.544304	128.057281	37.137222	23.8349095	127.4340895	-81.106864	8.4535385	127.3539965
-26.378075	41.620155	129.263992	-21.972361	16.312208	127.28511	38.84124	5.275726	126.625572	35.466129	42.673199	128.23819	37.1536845	23.9744625	127.431881	-81.0984065	8.6499535	127.138339
-25.204273	41.893478	129.454941	-21.939276	16.490522	127.249397	38.851555	5.408352	126.494514	35.495335	42.790565	128.367188	37.173445	24.0994585	127.430851	-81.051997	8.8815855	127.067943
-24.006321	42.03286	129.571167	-21.947962	16.699436	127.299942	38.864914	5.518834	126.394951	35.541145	42.876579	128.473907	37.2030295	24.1977065	127.434429	-81.0989535	9.2011655	127.165455
-22.775871	42.088184	129.631653	-21.900236	16.806849	127.265129	38.882984	5.565401	126.384628	35.602531	42.923798	128.548355	37.2427575	24.2445995	127.4664915	-81.0432295	9.3690985	127.0637665
-21.535238	42.005791	129.617355	-21.883118	16.92753	127.297554	38.901722	5.558208	126.435471	35.655182	42.927647	128.590485	37.278452	24.2429275	127.512978	-81.044688	9.6121325	127.08213
-19.723095	41.680573	129.478821	-21.918255	17.02647	127.374115	38.912006	5.450108	126.557991	35.719158	42.854862	128.582672	37.315582	24.152485	127.5703315	-81.152092	9.900455	127.1778985
-18.521461	41.335342	129.365005	-21.930271	17.042068	127.379623	38.917049	5.329224	126.691093	35.739227	42.780052	128.528564	37.328138	24.054638	127.6098285	-81.18868	10.029498	127.1494175
-17.221268	40.851566	129.114487	-21.946426	17.046204	127.373848	38.92804	5.206485	126.862923	35.764881	42.692341	128.403473	37.3464605	23.949413	127.633198	-81.2393125	10.142995	127.114498
-16.029163	40.310566	128.863663	-21.973455	17.05809	127.358055	38.914265	5.082389	127.045181	35.77063	42.602566	128.198486	37.3424475	23.8424775	127.6218335	-81.2893575	10.2737025	127.0942765
-14.783025	39.700161	128.546494	-22.004486	17.092007	127.321152	38.903435	4.984087	127.191353	35.786835	42.532093	127.948105	37.345135	23.75809	127.569729	-81.354107	10.425924	127.072575
-13.560695	38.96312	128.198837	-22.016209	17.117844	127.21994	38.908352	4.86223	127.35218	35.817123	42.440685	127.671455	37.3627375	23.6514575	127.5118175	-81.3951555	10.5842305	126.9280625
-12.354796	38.204491	127.836594	-22.033607	17.174595	127.186096	38.90469	4.748	127.499306	35.870888	42.34404	127.413834	37.387789	23.54602	127.45657	-81.455003	10.80317	126.915622
-10.78287	37.044395	127.479446	-21.994522	17.217522	127.035332	38.967342	4.600659	127.717827	35.975098	42.222736	127.162018	37.47122	23.4116975	127.4399225	-81.460264	11.0233465	126.6307415
-9.613162	36.120121	127.292755	-21.93663	17.23217	126.977852	39.042549	4.51501	127.885391	36.077435	42.147755	127.12542	37.559992	23.3313825	127.5054055	-81.433252	11.1329575	126.4502985
-8.424441	35.104202	127.201881	-21.862244	17.257919	126.963951	39.139065	4.418458	128.092773	36.206631	42.069653	127.222099	37.672848	23.2440555	127.657436	-81.397336	11.2717825	126.270466
-7.316513	34.115345	127.277466	-21.783773	17.321779	127.034531	39.267494	4.292939	128.401001	36.366604	42.033367	127.508568	37.817049	23.163153	127.9547845	-81.384595	11.480405	126.1142775
-6.206254	33.058563	127.545753	-21.697634	17.395088	127.226028	39.463921	4.14265	128.92366	36.586159	42.039063	128.017014	38.02504	23.0908565	128.470337	-81.420308	11.6993195	125.981719
-4.944483	31.837219	127.968933	-21.610607	17.499887	127.556526	39.725094	3.989125	129.612457	36.833927	42.059441	128.751541	38.2795105	23.024283	129.181999	-81.5007245	11.975491	125.931053
-3.865383	30.705933	128.559814	-21.546059	17.620798	127.984238	39.993942	3.845708	130.384033	37.080505	42.082264	129.590714	38.5372235	22.963986	129.9873735	-81.6293415	12.27761	125.9811025
-2.443261	28.95859	129.534424	-21.440237	17.813353	128.640396	40.368164	3.666579	131.591049	37.727226	42.015648	130.70343	39.047695	22.8411135	131.1472395	-81.928169	12.7855925	126.1335525
-1.568922	27.728355	130.091782	-21.35446	17.914633	129.010193	40.570194	3.605086	132.268738	37.932709	42.04237	131.417343	39.2514515	22.823728	131.8430405	-81.9603715	13.005538	126.1773455
-0.732426	26.454052	130.53215	-21.257778	18.004129	129.274551	40.766022	3.539385	132.872986	38.124435	42.040291	131.971909	39.4452285	22.789838	132.4224475	-81.9607845	13.21842	126.1266545
0.029924	25.186247	130.795532	-21.144409	18.069202	129.444534	40.914696	3.471544	133.343201	38.304386	42.028503	132.35228	39.609541	22.7500235	132.8477405	-81.898359	13.3883805	126.0413275
0.727781	23.837276	130.943649	-20.992361	18.106987	129.480042	41.049721	3.408509	133.658188	38.464211	41.999802	132.577271	39.756966	22.7041555	133.1177295	-81.741688	13.5098185	125.8423545
1.36295	22.454849	131.005447	-20.894749	18.127611	129.539307	41.179646	3.362693	133.850739	38.59111	41.983875	132.623474	39.885378	22.673284	133.2371065	-81.674876	13.581938	125.8415075
1.911878	21.083298	130.983658	-20.801567	18.168255	129.556412	41.285496	3.372057	133.960403	38.692726	41.987549	132.577911	39.989111	22.679803	133.269157	-81.592245	13.656707	125.843667
2.592602	18.950069	130.950272	-20.648401	18.223715	129.566299	41.424335	3.411769	134.057587	38.821217	42.006214	132.467926	40.122776	22.7089915	133.2627565	-81.419578	13.7384385	125.8698415
2.977648	17.511753	130.914993	-20.576258	18.241722	129.595764	41.532162	3.42982	134.103561	38.902145	42.016438	132.366913	40.2171535	22.723129	133.235237	-81.3696695	13.760315	125.956291
3.228475	16.045155	130.904205	-20.507275	18.264351	129.619141	41.605602	3.428641	134.14386	38.967426	41.993736	132.291107	40.286514	22.7111885	133.2174835	-81.301064	13.8175135	126.0207985
3.422991	14.559521	130.888229	-20.435078	18.283379	129.639191	41.666618	3.410778	134.155823	39.055546	41.954262	132.187836	40.361082	22.68252	133.1718295	-81.231238	13.884238	126.1065525
3.576259	13.073355	130.837601	-20.346125	18.258698	129.664413	41.717194	3.38901	134.11554	39.146381	41.913303	132.042953	40.4317875	22.6511565	133.0792465	-81.1240375	13.8662395	126.2495795
3.61326	11.594917	130.78006	-20.266745	18.229998	129.687897	41.769947	3.374887	134.004013	39.223969	41.858101	131.873642	40.496958	22.616494	132.9388275	-81.030448	13.843502	126.4369665
3.598956	10.105853	130.730759	-20.149862	18.169622	129.718369	41.845062	3.381148	133.863892	39.297752	41.794521	131.617737	40.571407	22.5878345	132.7408145	-80.871131	13.7514095	126.6959235
3.49757	7.933452	130.580063	-19.949024	18.0863	129.738953	41.960808	3.44628	133.664948	39.410992	41.727318	131.172318	40.6859	22.586799	132.418633	-80.583948	13.585801	127.059273
3.320723	6.473427	130.57338	-19.7997	18.017323	129.795151	42.056431	3.490822	133.583801	39.497902	41.674198	130.814133	40.7771665	22.58251	132.198967	-80.3765665	13.452136	127.391335
3.075379	5.029591	130.663376	-19.641394	17.938257	129.853134	42.165604	3.51198	133.541565	39.595028	41.621532	130.493698	40.880316	22.566756	132.0176315	-80.163104	13.309758	127.6886365
2.790386	3.649149	130.799072	-19.490129	17.851908	129.945724	42.290123	3.475994	133.578125	39.682758	41.531609	130.224838	40.9864405	22.5038015	131.9014815	-79.9666985	13.2000145	127.9899665
2.436251	2.285546	131.05455	-19.367012	17.727734	130.086594	42.414455	3.410045	133.652267	39.774521	41.420921	130.006104	41.094488	22.415483	131.8291855	-79.828512	13.039985	128.3440025
2.001553	0.96791	131.377548	-19.242884	17.584375	130.288391	42.533077	3.336254	133.770996	39.857422	41.299541	129.854263	41.1952495	22.3178975	131.8126295	-79.6810175	12.8508525	128.7641525
1.585001	-0.282934	131.683136	-19.123268	17.433987	130.541046	42.65955	3.280148	133.90509	39.933475	41.187683	129.75592	41.2965125	22.2339155	131.830505	-79.5430485	12.6340585	129.251587
0.839694	-2.006684	132.139603	-18.938744	17.226524	130.90976	42.841843	3.221335	134.031235	40.083775	41.076889	129.734161	41.462809	22.149112	131.882698	-79.340297	12.303936	129.936822
0.285533	-3.067574	132.346222	-18.802885	17.120426	131.124969	42.965553	3.18627	134.083496	40.194763	41.026173	129.728363	41.580158	22.1062215	131.9059295	-79.185928	12.1346305	130.3440085
-0.265467	-4.059551	132.434387	-18.666121	17.034431	131.305054	43.076305	3.164622	134.079819	40.308006	41.007454	129.738586	41.6921555	22.086038	131.9092025	-79.0243975	11.982824	130.7009055
-0.837704	-4.935482	132.49437	-18.511728	16.965286	131.438736	43.191753	3.170741	134.04715	40.436562	41.000748	129.78215	41.8141575	22.0857445	131.91465	-78.8376135	11.8448275	130.962822
-1.440384	-5.777915	132.533142	-18.376333	16.921978	131.562286	43.316547	3.181852	134.038895	40.554489	41.022396	129.84169	41.935518	22.102124	131.9402925	-78.688184	11.741832	131.1842795
-2.077966	-6.513463	132.594635	-18.215498	16.88039	131.684647	43.471783	3.189992	134.047913	40.673931	41.058529	129.927963	42.072857	22.1242605	131.987938	-78.503853	11.6365195	131.381356
-2.692039	-7.192908	132.697815	-18.053232	16.836739	131.8134	43.649578	3.179542	134.137161	40.827408	41.077026	130.062134	42.238493	22.128284	132.0996475	-78.344957	11.545194	131.5271525
-3.64661	-8.035168	133.027512	-17.803406	16.78302	132.071976	43.95137	3.065984	134.516174	41.09761	41.086868	130.382721	42.52449	22.076426	132.4494475	-78.131302	11.489614	131.6945045
-4.368644	-8.499378	133.380707	-17.64546	16.745197	132.331665	44.16856	3.001101	134.914429	41.296867	41.095142	130.669678	42.7327135	22.0481215	132.7920535	-78.0236335	11.4422725	131.8712765
-5.091769	-8.839036	133.80452	-17.49057	16.705059	132.601349	44.364021	2.94353	135.375183	41.459621	41.104794	130.997849	42.911821	22.024162	133.186516	-77.892961	11.385956	132.016182
-5.795924	-9.163948	134.217316	-17.397381	16.664598	132.929901	44.572144	2.916766	135.846069	41.595573	41.135895	131.31897	43.0838585	22.0263305	133.5825195	-77.8786205	11.3028655	132.2772825
-6.529956	-9.373552	134.628738	-17.296501	16.589724	133.258728	44.746109	2.892781	136.282593	41.71484	41.173038	131.617432	43.2304745	22.0329095	133.9500125	-77.8234765	11.1465385	132.5674435
-7.287463	-9.485587	134.980331	-17.208872	16.505423	133.555069	44.910587	2.859431	136.652893	41.824173	41.185711	131.882935	43.36738	22.022571	134.267914	-77.785124	10.988275	132.842224
-8.090953	-9.529093	135.24855	-17.130575	16.399279	133.825333	45.063919	2.820888	136.923767	41.92672	41.182735	132.107239	43.4953195	22.0018115	134.515503	-77.7564695	10.7967465	133.135163
-9.233872	-9.442705	135.435394	-17.004629	16.217207	134.120926	45.248749	2.758427	137.135834	42.052078	41.166595	132.366119	43.6504135	21.962511	134.7509765	-77.6596715	10.471903	133.4908755
-10.004007	-9.338736	135.415726	-16.915447	16.091902	134.232574	45.354774	2.715118	137.206711	42.125698	41.155155	132.492676	43.740236	21.9351365	134.8496935	-77.57113	10.2486675	133.6154545
-10.815657	-9.095215	135.384445	-16.829063	15.98281	134.326096	45.44239	2.705025	137.230377	42.186466	41.15443	132.591614	43.814428	21.9297275	134.9109955	-77.472554	10.0358925	133.7411965
-11.595446	-8.820232	135.362793	-16.788534	15.907414	134.389206	45.534004	2.721827	137.259918	42.212109	41.176765	132.677383	43.8730565	21.949296	134.9686505	-77.4501245	9.865532	133.8097615
-12.378126	-8.443674	135.368454	-16.746138	15.813764	134.439209	45.588768	2.761699	137.296494	42.182697	41.226349	132.733337	43.8857325	21.994024	135.0149155	-77.3780085	9.633504	133.8635025
-13.200771	-7.992775	135.393677	-16.756941	15.746684	134.499039	45.625435	2.813252	137.348709	42.13018	41.29224	132.801575	43.8778075	22.052746	135.075142	-77.3916895	9.440622	133.922936
-14.041768	-7.465413	135.429596	-16.786442	15.647099	134.594604	45.666607	2.851493	137.396698	42.047523	41.331623	132.884323	43.857065	22.091558	135.1405105	-77.429949	9.20264	134.0486975
-15.212367	-6.581774	135.413361	-16.81741	15.449439	134.729919	45.703438	2.831282	137.437576	41.93327	41.346127	133.103653	43.818354	22.0887045	135.2706145	-77.453174	8.8101735	134.1892235
-16.015108	-5.908309	135.29306	-16.856997	15.308516	134.801758	45.707809	2.766686	137.406586	41.877529	41.318779	133.308441	43.792669	22.0427325	135.3575135	-77.506663	8.5742995	134.2460025
-16.846748	-5.153763	135.013931	-16.884823	15.155638	134.812546	45.665207	2.702489	137.348083	41.846321	41.307819	133.556778	43.755764	22.005154	135.4524305	-77.52541	8.306122	134.1726615
-17.621262	-4.374408	134.561615	-16.907011	15.02002	134.785538	45.608418	2.624919	137.250107	41.824211	41.318611	133.884735	43.7163145	21.971765	135.567421	-77.5303365	8.068275	134.003655
-18.34794	-3.516321	134.08075	-16.94467	14.923882	134.743958	45.565018	2.555693	137.129425	41.822922	41.365822	134.292938	43.69397	21.9607575	135.7111815	-77.58331	7.8870065	133.7767345
-19.139704	-2.634786	133.585831	-16.989622	14.880718	134.700867	45.518112	2.532043	136.945999	41.805832	41.420795	134.755417	43.661972	21.976419	135.850708	-77.641216	7.785017	133.551026
-19.960068	-1.702789	133.138947	-17.042803	14.848271	134.6521	45.458782	2.513483	136.752762	41.776302	41.463818	135.222595	43.617542	21.9886505	135.9876785	-77.703148	7.7078915	133.3165215
-21.04936	-0.350713	132.519775	-17.100399	14.803139	134.592865	45.380829	2.515756	136.454361	41.744602	41.562866	135.892838	43.5627155	22.039311	136.1735995	-77.7635135	7.566967	133.0121305
-21.84938	0.505575	132.225494	-17.137835	14.761634	134.560059	45.359497	2.502763	136.255005	41.692196	41.539513	136.269989	43.5258465	22.021138	136.262497	-77.8015165	7.50213	132.857621
-22.669624	1.317986	132.024277	-17.175283	14.719913	134.542938	45.31152	2.49239	136.090332	41.6735	41.544827	136.625214	43.49251	22.0186085	136.357773	-77.843076	7.4212175	132.728103
-23.456713	2.047212	131.873947	-17.22611	14.678761	134.553162	45.279037	2.488748	136.008194	41.64492	41.555939	136.876068	43.4619785	22.0223435	136.442131	-77.9141985	7.3351785	132.664193
-24.216221	2.714444	131.826706	-17.272667	14.679104	134.573715	45.254101	2.498542	135.985794	41.625751	41.579777	137.078476	43.439926	22.0391595	136.532135	-77.98526	7.3190485	132.615295
-25.003048	3.325148	131.797592	-17.324125	14.723337	134.564987	45.240738	2.493251	135.995514	41.601101	41.58585	137.229584	43.4209195	22.0395505	136.612549	-78.0691695	7.4071235	132.517425
-25.800402	3.838845	131.749054	-17.364594	14.77669	134.508377	45.241497	2.477094	136.063705	41.565853	41.587708	137.290771	43.403675	22.032401	136.677238	-78.132863	7.520979	132.339516
-27.058634	4.521867	131.673599	-17.452913	14.838373	134.390869	45.188892	2.499566	136.140839	41.495495	41.62038	137.191605	43.3421935	22.059973	136.666222	-78.2480195	7.616773	132.115516
-27.884277	4.822124	131.667969	-17.522654	14.83415	134.295929	45.115379	2.517616	136.151199	41.410938	41.594177	137.005386	43.2631585	22.0558965	136.5782925	-78.3084665	7.6124035	132.0135655
-28.726791	5.122003	131.710953	-17.58791	14.808826	134.229996	45.032505	2.535792	136.165756	41.338711	41.586853	136.746109	43.185608	22.0613225	136.4559325	-78.361428	7.5563295	132.0040595
-29.567924	5.340187	131.739151	-17.638271	14.790757	134.175461	44.961483	2.560472	136.210114	41.269596	41.562317	136.477463	43.1155395	22.0613945	136.3437885	-78.3920815	7.5201195	132.0071335
-30.443127	5.499177	131.73735	-17.694244	14.797518	134.128967	44.912392	2.577074	136.270889	41.202644	41.525181	136.231522	43.057518	22.0511275	136.2512055	-78.446006	7.5439085	132.0067285
-31.367821	5.693346	131.710892	-17.764055	14.818258	134.062668	44.860199	2.58006	136.343155	41.151176	41.557358	135.996826	43.0056875	22.068709	136.1699905	-78.5337975	7.567807	131.9553455
-32.293736	5.82064	131.69426	-17.833788	14.844181	133.990051	44.769295	2.626201	136.368561	41.050941	41.580921	135.745895	42.910118	22.103561	136.057228	-78.577694	7.584801	131.922874
-33.719208	6.0263	131.741257	-17.982414	14.922465	133.933441	44.615643	2.77209	136.348206	40.849079	41.691509	135.39917	42.732361	22.2317995	135.873688	-78.697189	7.6131305	131.993194
-34.664951	6.073784	131.780319	-18.054399	14.955294	133.952042	44.576542	2.921642	136.372559	40.712849	41.804401	135.228271	42.6446955	22.3630215	135.800415	-78.7534935	7.5475665	132.103669
-35.654526	6.154908	131.861023	-18.110331	14.952344	134.014282	44.560482	3.064981	136.469513	40.593933	41.919235	135.135727	42.5772075	22.492108	135.80262	-78.7978695	7.41258	132.225944
-36.673222	6.208807	131.928513	-18.163439	14.898769	134.086868	44.596748	3.168034	136.604156	40.484776	42.007507	135.071747	42.540762	22.5877705	135.8379515	-78.86764	7.2097675	132.3357845
-37.70311	6.258922	131.994049	-18.22508	14.814292	134.152252	44.576599	3.235577	136.708252	40.356701	42.069019	135.012939	42.46665	22.652298	135.8605955	-78.91681	6.976286	132.4439085
-38.731964	6.310545	131.98526	-18.308191	14.713653	134.170975	44.503502	3.293855	136.774261	40.219162	42.090942	134.934143	42.361332	22.6923985	135.854202	-78.977714	6.7349075	132.487748
-39.786701	6.364861	131.902328	-18.409624	14.608081	134.118805	44.404213	3.345931	136.786789	40.051044	42.099335	134.804901	42.2276285	22.722633	135.795845	-79.0468765	6.493529	132.441765
-41.462944	6.488584	131.739853	-18.590004	14.477031	133.951538	44.176659	3.458139	136.613495	39.750313	42.093895	134.435135	41.963486	22.776017	135.524315	-79.143494	6.178045	132.378761
-42.602455	6.631427	131.648117	-18.740503	14.446794	133.806915	43.985554	3.55037	136.406952	39.551056	42.100067	134.099655	41.768305	22.8252185	135.2533035	-79.249311	6.0683695	132.3605265
-43.734177	6.771896	131.528717	-18.896833	14.451176	133.631424	43.75412	3.668881	136.09877	39.332996	42.111588	133.66864	41.543558	22.8902345	134.883705	-79.337224	6.0121175	132.379143
-44.911022	6.975968	131.42128	-19.086182	14.488186	133.422821	43.502625	3.840528	135.626785	39.066582	42.18182	133.128128	41.2846035	23.011174	134.3774565	-79.4569675	5.965198	132.4681855
-46.121208	7.217758	131.324036	-19.287827	14.543523	133.158371	43.225922	4.023023	135.052734	38.74976	42.238815	132.457336	40.987841	23.130919	133.755035	-79.563495	5.956127	132.561707
-47.311054	7.478149	131.211823	-19.4888	14.646853	132.830002	42.940773	4.220712	134.336884	38.379051	42.309608	131.644241	40.659912	23.26516	132.9905625	-79.637512	6.028546	132.6694415
-48.490108	7.809837	131.029633	-19.705961	14.773314	132.399796	42.595406	4.438636	133.450287	38.049831	42.388668	130.725296	40.3226185	23.413652	132.0877915	-79.7345405	6.132976	132.7118005
-50.255764	8.367094	130.588715	-19.986919	14.947133	131.582443	42.018276	4.675883	132.064026	37.293644	42.588623	129.400192	39.65596	23.632253	130.732109	-79.629798	6.262013	132.432777
-51.387329	8.781626	130.281952	-20.161388	15.058332	130.976685	41.708149	4.807929	131.083099	37.030495	42.621262	128.397934	39.369322	23.7145955	129.7405165	-79.692098	6.4020685	132.2128535
-52.465969	9.255551	130.005707	-20.304003	15.203092	130.380371	41.464268	4.913341	130.203842	36.828133	42.709206	127.537178	39.1462005	23.8112735	128.87051	-79.7542065	6.5949105	131.890232
-53.479641	9.800078	129.745148	-20.394995	15.379108	129.936523	41.252007	5.09639	129.417542	36.671276	42.797806	126.854179	38.9616415	23.947098	128.1358605	-79.7516315	6.811118	131.7371855
-54.477287	10.380934	129.579437	-20.482101	15.546348	129.575607	41.090557	5.209544	128.871841	36.544022	42.898232	126.344696	38.8172895	24.053888	127.6082685	-79.7814915	7.038808	131.5429455
-55.409206	11.023134	129.484863	-20.553598	15.722054	129.360809	40.93755	5.310213	128.387527	36.498554	42.97467	126.084793	38.718052	24.1424415	127.23616	-79.825248	7.3016665	131.485458
-56.261341	11.709509	129.489838	-20.627359	15.865665	129.222748	40.823433	5.361576	128.028839	36.416382	43.007557	125.902367	38.6199075	24.1845665	126.965603	-79.8746255	7.5467635	131.479893
-57.490921	12.807937	129.512375	-20.77803	16.142361	129.136063	40.637486	5.519592	127.65036	36.298386	43.150742	125.74102	38.467936	24.335167	126.69569	-80.023996	7.949555	131.576436
-58.216095	13.554729	129.5112	-20.851097	16.31105	129.047134	40.53273	5.671963	127.415108	36.249031	43.279335	125.711533	38.3908805	24.475649	126.5633205	-80.0930745	8.146451	131.5309475
-58.864807	14.303188	129.470627	-20.879185	16.43383	128.886017	40.394154	5.766241	127.213219	36.220715	43.37064	125.693825	38.3074345	24.5684405	126.453522	-80.0658045	8.2992195	131.318512
-59.396	15.103567	129.43515	-20.92436	16.549223	128.821533	40.234196	5.806624	126.990486	36.2509	43.434696	125.705925	38.242548	24.62066	126.3482055	-80.091268	8.477786	131.2948605
-59.907448	15.907518	129.495239	-20.934313	16.652401	128.731277	40.142265	5.771709	126.836479	36.286045	43.444805	125.717697	38.214155	24.608257	126.277088	-80.082781	8.696545	131.185466
-60.330044	16.685719	129.562576	-20.917114	16.750088	128.709183	40.099411	5.742051	126.742065	36.343933	43.443386	125.800446	38.221672	24.5927185	126.2712555	-80.0559	8.90745750000001	131.1471105
-60.630203	17.444822	129.691879	-20.849569	16.844841	128.71991	40.094822	5.745179	126.738228	36.433094	43.451534	125.937805	38.263958	24.5983565	126.3380165	-79.963096	9.0913255	131.1018035
-60.971863	18.480211	129.989639	-20.862932	17.033968	128.911346	40.115131	5.760381	126.882317	36.517681	43.472225	126.103355	38.316406	24.616303	126.492836	-80.04227	9.451633	131.329856
-61.125679	19.238577	129.872406	-20.853634	17.128372	128.97023	40.120113	5.766089	127.04332	36.558224	43.496502	126.173988	38.3391685	24.6312955	126.608654	-80.0464365	9.6254485	131.331806
-61.211735	20.036959	129.842041	-20.831516	17.221727	128.999344	40.153252	5.762365	127.167389	36.613976	43.495495	126.208206	38.383614	24.62893	126.6877975	-80.046646	9.814524	131.3108905
-61.216293	20.682495	129.831009	-20.838238	17.28322	129.005737	40.223778	5.686975	127.31488	36.631889	43.461884	126.179863	38.4278335	24.5744295	126.7473715	-80.1043095	9.9920105	131.2641025
-61.207916	21.298859	129.758453	-20.847755	17.306467	128.996536	40.254059	5.58873	127.459976	36.642151	43.401855	126.104019	38.448105	24.4952925	126.7819975	-80.143615	10.1176415	131.2110745
-61.098278	21.862164	129.705734	-20.853422	17.282896	128.991486	40.285412	5.495729	127.540115	36.634338	43.320072	125.988892	38.459875	24.4079005	126.7645035	-80.166719	10.1578915	131.2184685
-60.905479	22.377644	129.661575	-20.850229	17.209072	128.992432	40.306683	5.378755	127.63739	36.602505	43.215588	125.85273	38.454594	24.2971715	126.74506	-80.155052	10.1209725	131.239804
-60.459023	23.18751	129.623459	-20.842581	17.068607	129.012604	40.34787	5.215696	127.826759	36.580063	43.03508	125.709938	38.4639665	24.125388	126.7683485	-80.1491285	10.011826	131.2568595
-60.073536	23.693342	129.601898	-20.870169	16.995453	129.129898	40.394707	5.127538	127.974976	36.578537	42.930347	125.669739	38.486622	24.0289425	126.8223575	-80.22696	9.9619635	131.4374385
-59.628262	24.131111	129.578796	-20.821915	16.869514	129.144882	40.425186	5.045412	128.13063	36.586823	42.826115	125.669456	38.5060045	23.9357635	126.900043	-80.1498345	9.8032645	131.389721
-59.122513	24.658772	129.542862	-20.846397	16.79426	129.27478	40.429989	4.968967	128.30687	36.600708	42.758091	125.704788	38.5153485	23.863529	127.005829	-80.2081425	9.724991	131.543731
-58.568718	25.141254	129.513962	-20.786943	16.696136	129.305756	40.465813	4.904496	128.457687	36.651115	42.720268	125.791061	38.558464	23.812382	127.124374	-80.13235	9.57989	131.487138
-57.937622	25.622765	129.524368	-20.762806	16.635986	129.427261	40.545979	4.85224	128.608597	36.689266	42.695122	125.891724	38.6176225	23.773681	127.2501605	-80.1432345	9.498291	131.6043615
-57.259605	26.103458	129.510696	-20.691053	16.570993	129.459854	40.624287	4.840005	128.744598	36.739414	42.68446	125.99025	38.6818505	23.7622325	127.367424	-80.0639565	9.3797535	131.552284
-56.079025	26.805946	129.598907	-20.623932	16.517365	129.590469	40.728699	4.884448	128.908722	36.811348	42.700893	126.110077	38.7700235	23.7926705	127.5093995	-80.0178875	9.2420595	131.6715385
-55.307602	27.29752	129.526733	-20.567835	16.484941	129.636078	40.798145	4.92998	128.994797	36.860092	42.740322	126.186707	38.8291185	23.835151	127.590752	-79.9647885	9.134731	131.681404
-54.463242	27.741169	129.477051	-20.464567	16.424911	129.604263	40.90876	4.978399	129.074738	36.894829	42.786762	126.255836	38.9017945	23.8825805	127.665287	-79.8309285	8.9672415	131.543239
-53.582062	28.210146	129.330963	-20.408178	16.395336	129.592621	40.99947	5.03406	129.175507	36.918304	42.846283	126.324532	38.958887	23.9401715	127.7500195	-79.775243	8.8505005	131.4352225
-52.669991	28.681299	129.212189	-20.35561	16.363449	129.566452	41.079739	5.120807	129.262253	36.939056	42.931332	126.39283	39.0093975	24.0260695	127.8275415	-79.7206175	8.7008285	131.3053625
-51.717331	29.15959	129.053894	-20.31221	16.335119	129.524124	41.173748	5.196547	129.361679	36.967655	43.019188	126.486328	39.0707015	24.1078675	127.9240035	-79.6951215	8.5623705	131.1242445
-50.733299	29.573011	128.882263	-20.32534	16.329773	129.514847	41.251102	5.262647	129.467133	36.958809	43.105133	126.574585	39.1049555	24.18389	128.020859	-79.7556355	8.475656	131.008835
-49.210911	30.226629	128.56311	-20.313341	16.278461	129.34256	41.326187	5.357646	129.561127	36.947178	43.236141	126.738098	39.1366825	24.2968935	128.1496125	-79.7633645	8.2600285	130.5355075
-48.174465	30.707094	128.432068	-20.350729	16.255533	129.236557	41.29953	5.409518	129.573761	36.914288	43.307232	126.875137	39.106909	24.358375	128.224449	-79.808367	8.152691	130.248665
-47.099133	31.144163	128.317581	-20.398912	16.269735	129.131332	41.235592	5.47782	129.580276	36.865173	43.394604	126.978127	39.0503825	24.436212	128.2792015	-79.8482065	8.103258	129.9834625
-46.018105	31.567556	128.2547	-20.467937	16.317471	129.07254	41.162361	5.572945	129.560547	36.811535	43.513512	127.091774	38.986948	24.5432285	128.3261605	-79.922822	8.0917135	129.8189195
-44.899387	32.038231	128.283539	-20.500206	16.363874	129.043716	41.127552	5.715988	129.551392	36.733383	43.658607	127.188934	38.9304675	24.6872975	128.370163	-79.9308795	8.0404505	129.717269
-43.772636	32.465748	128.355057	-20.56365	16.420628	129.100342	41.100273	5.861477	129.544647	36.655399	43.806122	127.288177	38.877836	24.8337995	128.416412	-80.005136	8.0074565	129.784272
-42.64352	32.815151	128.445618	-20.561239	16.444317	129.092972	41.082218	5.981976	129.527588	36.599297	43.90477	127.368942	38.8407575	24.943373	128.448265	-79.9632355	7.945261	129.737679
-40.844147	33.408592	128.550079	-20.599854	16.516491	129.199081	41.026817	6.082869	129.570724	36.545677	43.982853	127.455963	38.786247	25.032861	128.5133435	-79.985955	8.000121	129.8848185
-39.642567	33.76799	128.615845	-20.569479	16.540491	129.203842	41.014767	6.135674	129.626129	36.544357	44.027908	127.486778	38.779562	25.081791	128.5564535	-79.91852	7.999191	129.8512305
-38.412701	34.02816	128.637436	-20.582747	16.61331	129.296158	41.022144	6.180381	129.715424	36.553406	44.069832	127.510712	38.787775	25.1251065	128.613068	-79.953269	8.1015135	129.979248
-37.149136	34.368454	128.596527	-20.566654	16.650166	129.338974	41.045956	6.205255	129.867538	36.572338	44.093323	127.569427	38.809147	25.149289	128.7184825	-79.942455	8.151043	129.9594655
-35.905693	34.655888	128.625809	-20.550646	16.675201	129.37088	41.07914	6.203319	130.064362	36.603168	44.085594	127.631798	38.841154	25.1444565	128.84808	-79.942446	8.2059455	129.89368
-34.629734	34.884491	128.620102	-20.577599	16.704683	129.474579	41.094131	6.157556	130.28154	36.635574	44.057045	127.687561	38.8648525	25.1073005	128.9845505	-80.0200505	8.3020655	129.9646075
-33.326382	35.086777	128.547592	-20.625622	16.739216	129.621964	41.102238	6.099211	130.502228	36.655434	44.00552	127.740204	38.878836	25.0523655	129.121216	-80.13008	8.4260665	130.122712
-31.388611	35.403866	128.544098	-20.625975	16.735346	129.729187	41.108894	6.029147	130.816589	36.703156	43.933495	127.793945	38.906025	24.981321	129.305267	-80.157975	8.489371	130.153107
-30.112759	35.551281	128.579926	-20.663378	16.761759	129.854721	41.129814	5.95909	131.010132	36.734055	43.882271	127.850815	38.9319345	24.9206805	129.4304735	-80.2586905	8.6028375	130.2789685
-28.783995	35.747726	128.53418	-20.636946	16.746384	129.871475	41.161366	5.880728	131.149872	36.756641	43.820034	127.897385	38.9590035	24.850381	129.5236285	-80.2328955	8.642387	130.2193215
-27.46315	35.909073	128.472916	-20.639959	16.740374	129.883972	41.173176	5.799248	131.253632	36.785255	43.768272	127.935425	38.9792155	24.78376	129.5945285	-80.2591335	8.696988	130.1734155
-26.192411	36.065441	128.512207	-20.661846	16.733936	129.901215	41.180889	5.725526	131.306	36.830803	43.696449	127.978813	39.005846	24.7109875	129.6424065	-80.329538	8.7568845	130.1600235
-24.859459	36.222828	128.477585	-20.658014	16.699507	129.852203	41.19585	5.622761	131.331192	36.874714	43.61705	128.029678	39.035282	24.6199055	129.680435	-80.35131	8.7791085	130.023971
-23.54035	36.411377	128.485901	-20.658009	16.65568	129.791718	41.210541	5.518071	131.298218	36.920212	43.546452	128.104095	39.0653765	24.5322615	129.7011565	-80.3813945	8.7790985	129.8822795
-21.588942	36.610897	128.599579	-20.62735	16.599937	129.706161	41.194778	5.382332	131.219467	36.992424	43.428707	128.317841	39.093601	24.4055195	129.768654	-80.348301	8.7943545	129.643668
-20.216904	36.748898	128.701996	-20.620127	16.595564	129.694	41.182018	5.296839	131.167892	37.05484	43.388882	128.555496	39.118429	24.3428605	129.861694	-80.358683	8.8482675	129.526306
-18.913597	36.913742	128.96431	-20.60631	16.617109	129.715485	41.176502	5.241839	131.089859	37.112656	43.356609	128.854065	39.144579	24.299224	129.971962	-80.357199	8.934994	129.459008
-17.65612	37.024342	129.330368	-20.613533	16.691626	129.758865	41.171612	5.215646	131.024857	37.168343	43.367283	129.17482	39.1699775	24.2914645	130.0998385	-80.3970435	9.0917875	129.4178915
-16.371227	37.102264	129.677582	-20.606754	16.811722	129.816986	41.163815	5.248716	130.967056	37.240536	43.438812	129.534943	39.2021755	24.343764	130.2509995	-80.4156835	9.27968	129.3829725
-15.019548	37.192993	129.950607	-20.594286	16.96804	129.85173	41.181564	5.310865	130.920685	37.301502	43.524586	129.929794	39.241533	24.4177255	130.4252395	-80.430105	9.5183545	129.2782205
-13.780612	37.193737	130.262405	-20.57633	17.147892	129.86409	41.228325	5.396748	130.872101	37.70673	43.491737	130.227249	39.4675275	24.4442425	130.549675	-80.6201875	9.8515415	129.178505
-11.868315	37.096916	130.658813	-20.551743	17.434006	129.844025	41.289753	5.47543	130.887634	37.831249	43.612183	130.833847	39.560501	24.5438065	130.8607405	-80.663987	10.3242055	128.8273095
-10.583789	36.937336	130.897202	-20.506153	17.603512	129.792679	41.369541	5.505497	130.929016	37.947239	43.68996	131.236725	39.65839	24.5977285	131.0828705	-80.670696	10.6092955	128.5024875
-9.403137	36.693909	131.131424	-20.468996	17.788128	129.806183	41.452827	5.546504	131.027451	38.040192	43.783062	131.577286	39.7465095	24.664783	131.3023685	-80.6845015	10.911473	128.3099975
-8.179261	36.406574	131.317383	-20.449924	18.000273	129.876785	41.538067	5.620727	131.140076	38.164883	43.905075	131.891052	39.851475	24.762901	131.515564	-80.751323	11.237645	128.238006
-6.991026	35.964333	131.461044	-20.378933	18.18255	129.916687	41.625359	5.681123	131.267548	38.302124	44.01022	132.176422	39.9637415	24.8456715	131.721985	-80.7216075	11.5194285	128.111389
-5.855549	35.476322	131.556519	-20.264435	18.328722	129.916733	41.748516	5.721231	131.43161	38.432854	44.066006	132.381638	40.090685	24.8936185	131.906624	-80.619555	11.7638255	127.926842
-4.77634	34.886845	131.627472	-20.201626	18.490473	130.00589	41.86224	5.753847	131.627228	38.576088	44.139229	132.541275	40.219164	24.946538	132.0842515	-80.622416	12.034408	127.9275285
-3.178921	33.809723	131.610962	-20.101639	18.695467	130.036316	42.011372	5.798186	131.867599	38.746658	44.208378	132.695251	40.379015	25.003282	132.281425	-80.582293	12.387652	127.791207
-2.212804	33.010967	131.570526	-20.049112	18.81712	130.052078	42.081448	5.808804	132.010071	38.82671	44.245426	132.689651	40.454079	25.027115	132.349861	-80.552303	12.607125	127.754295
-1.323127	32.112171	131.505829	-20.017502	18.909075	130.056458	42.132927	5.821299	132.083817	38.90464	44.282063	132.636505	40.5187835	25.051681	132.360161	-80.5537875	12.766469	127.752755
-0.430452	31.139023	131.409851	-19.980679	19.005239	130.04126	42.178215	5.832321	132.162933	38.97538	44.307026	132.536179	40.5767975	25.0696735	132.349556	-80.5381555	12.9408045	127.732964
0.395899	30.101145	131.274658	-19.945393	19.106861	130.004532	42.212334	5.870944	132.207458	39.048355	44.314159	132.420288	40.6303445	25.0925515	132.313873	-80.5211305	13.1211705	127.695191
1.11731	29.007101	131.128616	-19.891403	19.219675	129.950195	42.240906	5.91979	132.230743	39.121799	44.340141	132.287842	40.6813525	25.1299655	132.2592925	-80.4641585	13.3093845	127.6410975
1.865683	27.855286	130.950333	-19.8223	19.332529	129.879791	42.305206	5.966713	132.256943	39.217751	44.403313	132.099121	40.7614785	25.185013	132.178032	-80.4060785	13.480045	127.58155
2.844045	26.019255	130.638855	-19.657639	19.530363	129.740143	42.447674	6.078804	132.273331	39.411156	44.52895	131.837219	40.929415	25.303877	132.055275	-80.244693	13.756849	127.425011
3.377483	24.74168	130.484619	-19.543636	19.65423	129.662018	42.597446	6.128652	132.335312	39.532082	44.599358	131.630814	41.064764	25.364005	131.983063	-80.152036	13.944455	127.340973
3.902637	23.397463	130.325623	-19.410404	19.751253	129.603806	42.733234	6.164008	132.411072	39.67313	44.65353	131.412125	41.203182	25.408769	131.9115985	-80.02399	14.093737	127.2960135
4.352451	22.053913	130.230179	-19.26528	19.824972	129.562134	42.896164	6.189226	132.532578	39.815632	44.652176	131.248337	41.355898	25.420701	131.8904575	-79.886458	14.229243	127.2338105
4.706793	20.666157	130.234116	-19.141148	19.871653	129.546906	43.081314	6.158585	132.744812	39.948383	44.624847	131.063354	41.5148485	25.391716	131.904083	-79.7971445	14.35159	127.189729
5.001192	19.251822	130.275543	-18.988811	19.851559	129.50354	43.22773	6.115738	132.995285	40.084679	44.586926	130.920258	41.6562045	25.351332	131.9577715	-79.6338265	14.351786	127.0493085
5.226039	17.856392	130.338593	-18.904633	19.823984	129.518631	43.3284	6.055287	133.264969	40.201885	44.50267	130.856522	41.7651425	25.2789785	132.0607455	-79.5744085	14.3689895	126.9765165
5.397696	15.736176	130.55162	-18.785944	19.71874	129.581268	43.438988	5.855347	133.675797	40.410793	44.331261	130.840546	41.9248905	25.093304	132.2581715	-79.4967785	14.344176	126.9043645
5.420824	14.321381	130.679123	-18.691994	19.62624	129.620636	43.498989	5.674006	133.856796	40.562077	44.171982	130.915268	42.030533	24.922994	132.386032	-79.414521	14.329486	126.85524
5.391362	12.965089	130.729889	-18.633404	19.550581	129.659912	43.523525	5.484962	133.956253	40.701832	44.008774	131.000046	42.1126785	24.746868	132.4781495	-79.3794865	14.354294	126.8416745
5.279834	11.634996	130.740005	-18.562632	19.48028	129.685181	43.52565	5.322211	133.980804	40.813091	43.866398	131.091278	42.1693705	24.5943045	132.536041	-79.2946345	14.3662555	126.834321
5.081885	10.325191	130.670364	-18.541082	19.446436	129.690353	43.502407	5.220728	133.942535	40.859055	43.747993	131.159897	42.180731	24.4843605	132.551216	-79.262895	14.4085115	126.82949
4.852763	9.024754	130.558289	-18.533535	19.43021	129.671387	43.450684	5.145202	133.886688	40.904198	43.674164	131.249603	42.177441	24.409683	132.5681455	-79.244511	14.450737	126.7746285
4.538519	7.792336	130.436539	-18.538813	19.426611	129.653244	43.415737	5.06034	133.85112	40.925053	43.593189	131.33194	42.170395	24.3267645	132.59153	-79.248021	14.5264575	126.714958
3.912659	5.896191	130.348557	-18.553782	19.400402	129.66774	43.366642	4.887418	133.830093	40.948914	43.420811	131.393524	42.157778	24.1541145	132.6118085	-79.265342	14.6466895	126.7236715
3.446442	4.626863	130.328232	-18.563522	19.353054	129.717163	43.350491	4.758448	133.850357	40.967045	43.287216	131.372559	42.158768	24.022832	132.611458	-79.285812	14.683276	126.822868
2.889538	3.428265	130.355713	-18.551067	19.271235	129.79129	43.356403	4.650498	133.868561	40.970982	43.155575	131.282288	42.1636925	23.9030365	132.5754245	-79.2658265	14.6394335	127.0071555
2.294323	2.186164	130.420395	-18.545528	19.16326	129.869675	43.36179	4.564177	133.870438	40.983616	43.027893	131.168549	42.172703	23.796035	132.5194935	-79.263759	14.530485	127.2198565
1.611285	0.952766	130.492233	-18.502245	19.037634	129.916809	43.409672	4.438316	133.880585	40.986835	42.849457	131.024582	42.1982535	23.6438865	132.4525835	-79.2027435	14.4313815	127.3810345
0.898683	-0.220311	130.521362	-18.456211	18.920357	129.950592	43.462326	4.320069	133.896118	41.005154	42.667313	130.877975	42.23374	23.493691	132.3870465	-79.146162	14.347023	127.5141375
0.150163	-1.366417	130.547134	-18.385725	18.778488	129.961273	43.512634	4.208809	133.909424	41.067936	42.495125	130.762344	42.290285	23.351967	132.335884	-79.061735	14.205009	127.586662
-1.127482	-3.04212	130.546417	-18.288149	18.611807	129.976776	43.537361	4.000976	133.938232	41.153496	42.236393	130.588806	42.3454285	23.1186845	132.263519	-78.9217265	14.1049295	127.690033
-2.0366	-4.057598	130.567795	-18.25226	18.528519	130.037399	43.517811	3.887619	133.890503	41.182053	42.073025	130.417267	42.349932	22.980322	132.153885	-78.854452	14.076716	127.920913
-2.975514	-5.059323	130.649155	-18.214256	18.475706	130.117813	43.498169	3.820012	133.762619	41.199474	41.939198	130.164917	42.3488215	22.879605	131.963768	-78.7773335	14.071807	128.271858
-3.974479	-6.014947	130.76857	-18.163368	18.448225	130.189697	43.503716	3.789756	133.639557	41.245487	41.855782	129.867996	42.3746015	22.822769	131.7537765	-78.7013375	14.073681	128.6256175
-4.964139	-6.903503	130.927185	-18.054766	18.402893	130.242874	43.55336	3.786709	133.528885	41.318012	41.778214	129.56929	42.435686	22.7824615	131.5490875	-78.545218	14.0233245	128.9366605
-5.980772	-7.716038	131.164566	-17.966522	18.3638	130.283356	43.649353	3.763008	133.462616	41.036293	41.835995	129.332062	42.342823	22.7995015	131.397339	-78.275867	13.9280985	129.169373
-7.058391	-8.469645	131.439301	-17.870783	18.288584	130.329086	43.72443	3.721631	133.398712	41.071381	41.755657	128.987244	42.3979055	22.738644	131.192978	-78.1394715	13.838524	129.465194
-8.673218	-9.497606	131.807602	-17.774849	18.150511	130.363647	43.801441	3.647053	133.309647	41.105453	41.606094	128.522629	42.453447	22.6265735	130.916138	-78.003145	13.6744485	129.811156
-9.795779	-10.091896	132.062271	-17.756468	18.050179	130.402115	43.843952	3.59282	133.26265	41.113373	41.509186	128.256943	42.4786625	22.551003	130.7597965	-77.9915985	13.549355	130.0444335
-10.946333	-10.554639	132.29483	-17.718134	17.94541	130.457535	43.851467	3.541536	133.237152	41.125313	41.437183	128.067154	42.48839	22.4893595	130.652153	-77.924658	13.4014605	130.262917
-12.050922	-10.993989	132.491699	-17.731895	17.847084	130.559082	43.82732	3.509599	133.220963	41.098915	41.361191	127.934036	42.4631175	22.435395	130.5774995	-77.9269075	13.258773	130.5406645
-13.17442	-11.272463	132.686218	-17.753086	17.755396	130.72435	43.791462	3.480399	133.241425	41.018738	41.303673	127.852753	42.4051	22.392036	130.547089	-77.911272	13.118756	130.901611
-14.323652	-11.485296	132.906555	-17.788519	17.654169	130.948227	43.745274	3.473724	133.252258	40.940208	41.281025	127.848938	42.342741	22.3773745	130.550598	-77.919779	12.9309635	131.345856
-15.437516	-11.593275	133.159851	-17.8237	17.546597	131.214203	43.681168	3.471912	133.274765	40.870186	41.259251	127.884605	42.275677	22.3655815	130.579685	-77.923077	12.7276125	131.848721
-17.064161	-11.667873	133.536148	-17.901634	17.423538	131.647659	43.562191	3.473425	133.313416	40.742294	41.248112	127.974403	42.1522425	22.3607685	130.6439095	-77.9555105	12.4863075	132.6514085
-18.154154	-11.567606	133.740189	-17.965117	17.371153	131.898224	43.495399	3.434301	133.35173	40.656342	41.227753	128.082306	42.0758705	22.331027	130.717018	-78.0061045	12.411279	133.07943
-19.196852	-11.395142	133.852188	-18.028568	17.322783	132.101624	43.464127	3.398862	133.409058	40.575298	41.218765	128.242035	42.0197125	22.3088135	130.8255465	-78.0768485	12.3367525	133.3777015
-20.187555	-11.121849	133.909714	-18.080582	17.262518	132.261993	43.431427	3.371958	133.501953	40.505253	41.236877	128.469543	41.96834	22.3044175	130.985748	-78.129504	12.2206185	133.538238
-21.202812	-10.781119	133.895157	-18.159849	17.191113	132.398285	43.39724	3.328578	133.68222	40.462349	41.297947	128.805954	41.9297945	22.3132625	131.244087	-78.2494925	12.0689635	133.552483
-22.168198	-10.358312	133.786194	-18.233095	17.119089	132.546051	43.366829	3.267391	133.956177	40.445007	41.352859	129.304779	41.905918	22.310125	131.630478	-78.372108	11.928053	133.461624
-23.106134	-9.887982	133.69101	-18.32666	17.036425	132.7285	43.377312	3.161412	134.295395	40.746681	41.23772	129.80159	42.0619965	22.199566	132.0484925	-78.7153165	11.873284	133.4085075
-24.478683	-9.010859	133.567307	-18.525137	16.917284	133.09259	43.323429	3.010339	134.825104	40.669224	41.284161	130.762573	41.9963265	22.14725	132.7938385	-79.0466005	11.687318	133.3913415
-25.405798	-8.331038	133.485077	-18.670565	16.837599	133.356857	43.234074	2.972501	135.11998	40.571815	41.320435	131.356079	41.9029445	22.146468	133.2380295	-79.2440745	11.52873	133.4756845
-26.286013	-7.638466	133.351959	-18.812672	16.75746	133.599731	43.151211	2.962708	135.338104	40.47258	41.385372	131.887497	41.8118955	22.17404	133.6128005	-79.4372395	11.34088	133.5866615
-27.122385	-6.876159	133.181808	-18.95224	16.691914	133.795792	43.058853	2.961739	135.48674	40.368362	41.436623	132.351273	41.7136075	22.199181	133.9190065	-79.6180875	11.184647	133.6725775
-27.964043	-6.07742	132.999344	-19.088202	16.621916	133.922791	42.970295	2.938535	135.546265	40.26128	41.467659	132.710175	41.6157875	22.203097	134.12822	-79.7921915	11.040735	133.717362
-28.829536	-5.23807	132.783813	-19.216764	16.547018	133.961899	42.862305	2.906482	135.525253	40.158268	41.470058	132.984619	41.5102865	22.18827	134.254936	-79.9438145	10.905766	133.668862
-29.663277	-4.434265	132.496674	-19.341213	16.46265	133.927841	42.722977	2.846835	135.468811	40.029518	41.429897	133.174942	41.3762475	22.138366	134.3218765	-80.0586735	10.786934	133.5338055
-30.83609	-3.173367	132.068359	-19.539406	16.311579	133.781006	42.535927	2.761404	135.337311	39.8456	41.374775	133.378418	41.1907635	22.0680895	134.3578645	-80.2695755	10.5550685	133.2041475
-31.653526	-2.309939	131.793396	-19.637318	16.223183	133.616211	42.423431	2.710602	135.249924	39.737694	41.347702	133.481949	41.0805625	22.029152	134.3659365	-80.3551985	10.417214	132.8664855
-32.39621	-1.415572	131.464447	-19.723957	16.178967	133.443588	42.337948	2.689756	135.170486	39.638077	41.355335	133.580643	40.9880125	22.0225455	134.3755645	-80.4359265	10.3353885	132.5116115
-33.167137	-0.596024	131.284134	-19.843809	16.161047	133.321533	42.221893	2.700061	135.076553	39.508808	41.371952	133.611938	40.8653505	22.0360065	134.3442455	-80.5529685	10.2860875	132.2988205
-33.934055	0.236572	131.269592	-19.987778	16.165134	133.290176	42.052429	2.74464	134.962189	39.321129	41.402203	133.572479	40.686779	22.0734215	134.267334	-80.662335	10.2568465	132.313018
-34.760639	1.04028	131.414108	-20.160341	16.168791	133.352844	41.876575	2.802068	134.900681	39.131554	41.445335	133.521973	40.5040645	22.1237015	134.211327	-80.8247465	10.2138805	132.494361
-35.500652	1.845116	131.567261	-20.29554	16.15107	133.462769	41.750233	2.860984	134.921371	38.967525	41.491734	133.533554	40.358879	22.176359	134.2274625	-80.949959	10.125781	132.6980755
-36.557735	3.009405	131.863602	-20.465082	16.119984	133.676193	41.646339	2.886991	135.083481	38.756657	41.517822	133.605499	40.201498	22.2024065	134.34449	-81.131662	10.0375615	133.007896
-37.276897	3.77824	132.078751	-20.571808	16.066881	133.808487	41.575317	2.881078	135.198563	38.618221	41.507244	133.602493	40.096769	22.194161	134.400528	-81.240385	9.939601	133.216446
-38.004539	4.532621	132.30719	-20.689442	15.997869	133.915649	41.454391	2.896649	135.268433	38.452293	41.445675	133.487366	39.953342	22.171162	134.3778995	-81.332226	9.824576	133.4533985
-38.675011	5.272852	132.48468	-20.808962	15.91545	133.989166	41.303627	2.948684	135.22522	38.261154	41.359112	133.185059	39.7823905	22.153898	134.2051395	-81.4003145	9.677002	133.7731925
-39.30806	6.013976	132.643616	-20.938673	15.832286	133.996521	41.160568	2.970399	135.029358	38.039936	41.277538	132.721359	39.600252	22.1239685	133.8753585	-81.477598	9.5406035	134.1176835
-39.97044	6.792164	132.75264	-21.06081	15.746353	133.895187	40.930305	3.032368	134.626907	37.802727	41.18832	132.196457	39.366516	22.110344	133.411682	-81.488136	9.382362	134.378692
-40.628792	7.554729	132.757339	-21.192991	15.701917	133.686752	40.693275	3.070869	134.183472	37.564457	41.111526	131.514847	39.128866	22.0911975	132.8491595	-81.514848	9.3126365	134.5243445
-41.475018	8.798391	132.554581	-21.350775	15.683288	133.266556	40.416481	3.155856	133.56636	37.283852	41.138943	130.596954	38.8501665	22.1473995	132.081657	-81.5517165	9.2191765	134.451455
-41.942604	9.692119	132.363907	-21.402435	15.701732	132.984894	40.297718	3.266649	133.209747	37.125881	41.191784	130.100327	38.7117995	22.2292165	131.655037	-81.5166695	9.1742475	134.314751
-42.435612	10.580926	132.146484	-21.474724	15.762674	132.714905	40.214184	3.370911	132.991104	36.99868	41.266567	129.682663	38.606432	22.318739	131.3368835	-81.55588	9.206609	134.0929265
-42.90004	11.489883	131.953979	-21.519358	15.825954	132.499298	40.139244	3.494565	132.847977	36.599998	41.481625	129.503937	38.369621	22.488095	131.175957	-81.408337	9.163813	133.822639
-43.262711	12.466324	131.7509	-21.568636	15.901174	132.341248	40.105366	3.584704	132.793686	36.533119	41.565384	129.308594	38.3192425	22.575044	131.05114	-81.4565145	9.227304	133.631356
-43.574608	13.492046	131.568985	-21.618763	15.974127	132.231766	40.071228	3.651092	132.793945	36.486279	41.657322	129.210159	38.2787535	22.654207	131.002052	-81.5162795	9.294047	133.46148
-43.908298	14.575556	131.482986	-21.668467	16.061357	132.178314	40.041687	3.729473	132.860489	36.470589	41.722656	129.171982	38.256138	22.7260645	131.0162355	-81.593072	9.3966495	133.3403925
-44.29644	16.177053	131.389694	-21.733944	16.165909	132.20253	40.011238	3.814165	133.049637	36.45261	41.822994	129.238205	38.231924	22.8185795	131.143921	-81.699812	9.5132385	133.261139
-44.447021	17.305773	131.287643	-21.798626	16.232105	132.250946	40.002136	3.861299	133.213623	36.421497	41.888157	129.296082	38.2118165	22.874728	131.2548525	-81.8090685	9.589482	133.2470395
-44.633434	18.512001	131.222961	-21.834639	16.265289	132.282806	39.989273	3.921031	133.38295	36.412109	41.946854	129.35675	38.200691	22.9339425	131.36985	-81.869969	9.5966355	133.195762
-44.779778	19.698139	131.071976	-21.859198	16.278347	132.269913	39.987831	3.969453	133.516953	36.409649	41.992783	129.431168	38.19874	22.981118	131.4740605	-81.917136	9.575576	133.0657655
-44.893612	20.91749	130.879105	-21.873098	16.262808	132.200974	39.996609	3.98343	133.584854	36.397865	42.012966	129.469101	38.197237	22.998198	131.5269775	-81.943433	9.527418	132.8749705
-44.932011	22.210768	130.597382	-21.910521	16.234346	132.063385	39.960312	3.990789	133.523376	36.370705	42.041058	129.465179	38.1655085	23.0159235	131.4942775	-81.9865505	9.4527685	132.6324925
-45.019985	23.520117	130.407501	-21.968637	16.207659	131.860214	39.859192	4.02188	133.315201	36.304943	42.063694	129.425919	38.0820675	23.042787	131.37056	-82.0193415	9.372531	132.349868
-45.014278	25.534615	130.074783	-22.111248	16.230911	131.489243	39.689392	4.09548	132.797226	36.134476	42.165943	129.287094	37.911934	23.1307115	131.04216	-82.13443	9.3311105	131.936326
-45.002205	26.954369	129.916962	-22.213272	16.279289	131.229126	39.560879	4.210298	132.345627	35.972878	42.298382	129.184464	37.7668785	23.25434	130.7650455	-82.1934225	9.304238	131.6932065
-44.975368	28.354338	129.845428	-22.324259	16.3556	130.962296	39.407833	4.37158	131.898422	35.786366	42.461098	129.084396	37.5970995	23.416339	130.491409	-82.2456175	9.294861	131.433183
-44.91011	29.781898	129.820602	-22.451254	16.443155	130.754456	39.253803	4.577356	131.446503	35.59613	42.655811	128.978378	37.4249665	23.6165835	130.2124405	-82.3274745	9.2697265	131.2964715
-44.772114	31.220255	129.815125	-22.566622	16.534855	130.587357	39.122849	4.7814	131.081558	35.387932	42.854313	128.895493	37.2553905	23.8178565	129.9885255	-82.3886345	9.2518535	131.1861885
-44.64946	32.614864	129.930435	-22.662136	16.609266	130.471649	38.996342	5.020226	130.764862	35.176685	43.051456	128.851456	37.0865135	24.035841	129.808159	-82.4107855	9.182691	131.135139
-44.44503	33.999866	130.040482	-22.751369	16.670099	130.430893	38.875568	5.241839	130.500214	35.020084	43.250275	128.823303	36.947826	24.246057	129.6617585	-82.450564	9.094141	131.2000275
-44.057785	36.053246	130.249268	-22.864079	16.745834	130.40773	38.766041	5.511067	130.147842	34.819107	43.481651	128.810898	36.792574	24.496359	129.47937	-82.520732	8.995309	131.33609
-43.751221	37.405258	130.417816	-22.897501	16.794233	130.366089	38.69973	5.695908	129.854843	34.728371	43.615368	128.821426	36.7140505	24.655638	129.3381345	-82.5090525	8.932828	131.3940435
-43.383163	38.747215	130.576141	-22.903994	16.85498	130.293716	38.676956	5.841438	129.580719	34.678761	43.771061	128.799133	36.6778585	24.8062495	129.189926	-82.4858465	8.9037105	131.397506
-42.980289	40.027523	130.759811	-22.881811	16.939713	130.186005	38.68161	5.989319	129.291016	34.668194	43.916985	128.816177	36.674902	24.953152	129.0535965	-82.438524	8.926274	131.3184135
-42.517117	41.274746	131.044617	-22.832882	17.009705	130.094452	38.690063	6.105671	128.99559	34.696983	44.032223	128.906769	36.693523	25.068947	128.9511795	-82.359287	8.950463	131.2377245
-41.986572	42.474045	131.421936	-22.774975	17.074743	130.04509	38.704155	6.214011	128.758789	34.736942	44.152119	129.063492	36.7205485	25.183065	128.9111405	-82.2704985	8.966421	131.1790395
-41.374557	43.59697	131.810028	-22.713284	17.143969	130.051941	38.722721	6.35316	128.602615	34.80555	44.282448	129.308441	36.7641355	25.317804	128.955528	-82.1907035	8.97013399999999	131.148354
-40.441685	45.104008	132.662323	-22.591	17.259207	130.150787	38.880562	6.616329	128.453369	34.896114	44.52927	129.876526	36.888338	25.5727995	129.1649475	-82.070338	8.9456145	131.1366265
-39.739994	46.014347	133.305542	-22.521288	17.359041	130.249802	39.00341	6.810424	128.402847	35.256271	44.583115	130.225235	37.1298405	25.6967695	129.314041	-82.1724165	9.0213125	131.185563
-38.988731	46.842274	133.90744	-22.448465	17.511709	130.3405	39.149921	7.01677	128.338165	35.326862	44.78426	130.708145	37.2383915	25.900515	129.523155	-82.1353215	9.122903	131.157845
-38.146549	47.509102	134.555237	-22.359879	17.689207	130.446548	39.313301	7.243887	128.298279	35.394695	44.997292	131.194	37.353998	26.1205895	129.7461395	-82.073756	9.2578245	131.1469565
-37.287437	48.137535	135.128418	-22.263376	17.882172	130.549927	39.444794	7.512457	128.280197	35.472195	45.18079	131.682617	37.4584945	26.3466235	129.981407	-81.9852465	9.4177205	131.118447
-36.405605	48.604973	135.571701	-22.190804	18.099398	130.690659	39.578659	7.745372	128.336761	35.57296	45.383247	132.08519	37.5758095	26.5643095	130.2109755	-81.9574175	9.6344865	131.1703425
-35.488274	48.950733	135.888412	-22.078423	18.316586	130.832977	39.767231	7.952621	128.467789	35.672508	45.600773	132.406021	37.7198695	26.776697	130.436905	-81.8767155	9.856475	131.229049
-34.059193	49.267334	136.030411	-21.908447	18.531918	131.003235	40.081917	8.182818	128.770111	35.857147	45.861435	132.77739	37.969532	27.0221265	130.7737505	-81.786426	10.0417095	131.2327195
-33.049625	49.281315	135.993149	-21.773424	18.638418	131.086716	40.268208	8.2297	129.017807	36.016861	45.951458	132.91214	38.1425345	27.090579	130.9649735	-81.6893825	10.186257	131.2084585
-32.024532	49.17873	135.822342	-21.653296	18.714329	131.146271	40.457005	8.189746	129.253616	36.199757	45.985443	132.947342	38.328381	27.0875945	131.100479	-81.634973	10.3410635	131.192063
-30.995649	48.90744	135.553879	-21.525192	18.743641	131.184662	40.631088	8.114817	129.501678	36.361687	45.972416	132.898529	38.4963875	27.0436165	131.2001035	-81.5467715	10.4436655	131.1692205
-29.967356	48.55434	135.164764	-21.415524	18.80155	131.234329	40.780838	8.044653	129.760162	36.515816	45.964581	132.799683	38.648327	27.004617	131.2799225	-81.479375	10.598483	131.1887355
-28.960297	48.045395	134.731079	-21.337738	18.847666	131.261978	40.949753	7.982079	130.024994	36.643055	45.957039	132.612839	38.796404	26.969559	131.3189165	-81.47188	10.725773	131.2050395
-27.941689	47.470055	134.219177	-21.264406	18.911201	131.269119	41.110027	7.924851	130.322906	36.74852	45.969971	132.38588	38.9292735	26.947411	131.354393	-81.4580855	10.874991	131.183845
-26.443592	46.417648	133.35173	-21.177654	19.020046	131.238556	41.269257	7.833754	130.717087	36.89106	45.949253	132.059082	39.0801585	26.8915035	131.3880845	-81.4354665	11.1485885	131.0890275
-25.501171	45.594345	132.805298	-21.16156	19.075989	131.216858	41.342667	7.721033	130.998169	36.965569	45.899063	131.816422	39.154118	26.810048	131.4072955	-81.477238	11.34193	131.0264205
-24.542664	44.710384	132.305557	-21.142027	19.132677	131.216583	41.354164	7.629292	131.300308	37.021484	45.827259	131.564789	39.187824	26.7282755	131.4325485	-81.471878	11.5370785	131.0006175
-23.627382	43.733967	131.860229	-21.135714	19.164366	131.248672	41.381065	7.529313	131.639511	37.038712	45.724087	131.275772	39.2098885	26.6267	131.4576415	-81.4813165	11.702032	131.0397025
-22.740763	42.734749	131.435776	-21.147066	19.17757	131.329453	41.403564	7.447198	132.021591	37.003635	45.610512	130.949158	39.2035995	26.528855	131.4853745	-81.4977315	11.826285	131.1735315
-21.91238	41.664936	131.07103	-21.183596	19.188776	131.480972	41.450363	7.383014	132.403381	36.964798	45.529968	130.595337	39.2075805	26.456491	131.499359	-81.5747725	11.921061	131.462585
-21.094496	40.578762	130.71254	-21.212421	19.20027	131.634354	41.474228	7.309197	132.804855	36.953144	45.444344	130.257568	39.213686	26.3767705	131.5312115	-81.638528	12.0237695	131.7374965
-19.946899	38.950287	130.224747	-21.249193	19.228977	131.812439	41.532654	7.207264	133.385223	36.56749	45.414509	129.832672	39.050072	26.3108865	131.6089475	-81.548458	12.1470675	132.0159305
-19.206642	37.909641	129.97757	-21.273319	19.259953	131.889374	41.529282	7.170741	133.747208	36.576263	45.331341	129.529266	39.0527725	26.251041	131.638237	-81.5994105	12.268865	132.140511
-18.524036	36.895897	129.816528	-21.321707	19.31148	131.931473	41.533558	7.120697	134.067459	36.590794	45.260651	129.303986	39.062176	26.190674	131.6857225	-81.70559	12.432286	132.1772235
-17.884401	35.95298	129.683167	-21.351835	19.342239	131.92337	41.527779	7.089127	134.319946	36.606869	45.206818	129.156845	39.067324	26.1479725	131.7383955	-81.770994	12.5365055	132.1083445
-17.312378	35.067471	129.679443	-21.381491	19.35364	131.872528	41.493847	7.06896	134.464279	36.626026	45.170475	129.085602	39.0599365	26.1197175	131.7749405	-81.8229185	12.5875625	131.9701155
-16.752346	34.269024	129.706131	-21.409836	19.346073	131.787796	41.453136	7.042905	134.519592	36.64703	45.15873	129.083252	39.050083	26.1008175	131.801422	-81.869755	12.5913285	131.77417
-16.226635	33.534683	129.754288	-21.418053	19.331306	131.674759	41.415588	7.02658	134.497757	36.673412	45.162521	129.135666	39.0445	26.0945505	131.8167115	-81.880606	12.5680615	131.5328065
-15.538886	32.550655	129.866806	-21.424381	19.320444	131.546204	41.360878	7.006694	134.357971	36.708778	45.191116	129.261642	39.034828	26.098905	131.8098065	-81.88359	12.541983	131.2826015
-15.148519	31.968233	129.987961	-21.444683	19.334709	131.518311	41.309029	7.029559	134.231049	36.677834	45.228958	129.308182	38.9934315	26.1292585	131.7696155	-81.8827975	12.5401595	131.2670065
-14.843306	31.432384	130.116272	-21.49058	19.367432	131.528107	41.255943	7.089816	134.098709	36.628227	45.292564	129.331985	38.942085	26.19119	131.715347	-81.923245	12.543674	131.340867
-14.541032	30.965788	130.191742	-21.535011	19.401541	131.538651	41.232605	7.145725	133.98497	36.573002	45.337887	129.330856	38.9028035	26.241806	131.657913	-81.9728255	12.561276	131.419389
-14.277981	30.530748	130.212891	-21.561222	19.414503	131.506866	41.226189	7.173066	133.919342	36.522274	45.359875	129.300278	38.8742315	26.2664705	131.60981	-81.9966755	12.5625355	131.403922
-14.055965	30.135885	130.162369	-21.591265	19.408018	131.434326	41.194633	7.201938	133.8461	36.467285	45.357357	129.191833	38.830959	26.2796475	131.5189665	-82.013489	12.5363885	131.3496855
-13.875142	29.782301	130.047058	-21.640547	19.381874	131.320267	41.133816	7.185952	133.712585	36.381523	45.319958	128.971863	38.7576695	26.252955	131.342224	-82.0387635	12.510793	131.29831
-13.691777	29.28072	129.7547	-21.729519	19.337748	131.092529	40.99807	7.135885	133.390182	36.243881	45.245796	128.466461	38.6209755	26.1908405	130.9283215	-82.0800135	12.4846555	131.2567365
-13.611976	28.998053	129.510803	-21.758354	19.293076	130.901138	40.943398	7.096765	133.157227	36.152168	45.17696	128.08754	38.547783	26.1368625	130.6223835	-82.064491	12.4492895	131.1798925
-13.569864	28.757984	129.263138	-21.757692	19.236233	130.707214	40.924873	7.0699	132.954483	36.095692	45.125359	127.754799	38.5102825	26.0976295	130.354641	-82.0256665	12.3748365	131.059787
-13.532166	28.568428	129.031128	-21.730957	19.165514	130.531876	40.914051	7.070529	132.742355	36.064987	45.089706	127.476791	38.489519	26.0801175	130.109573	-81.951433	12.2509105	130.954179
-13.529025	28.442478	128.822296	-21.711496	19.09931	130.361481	40.898277	7.072857	132.543915	36.005318	45.060028	127.192261	38.4517975	26.0664425	129.868088	-81.8747895	12.1321775	130.854874
-13.523209	28.387732	128.627625	-21.708307	19.039669	130.211884	40.851505	7.103413	132.303772	35.958271	45.059082	126.977036	38.404888	26.0812475	129.640404	-81.821502	11.9980905	130.783364
-13.536443	28.394505	128.48143	-21.71759	18.966249	130.103485	40.815315	7.088791	132.071762	35.909939	45.038063	126.771721	38.362627	26.063427	129.4217415	-81.797807	11.869071	130.7852285
-13.62267	28.522989	128.323074	-21.765974	18.856268	129.972061	40.679386	7.017106	131.647766	35.763058	44.962654	126.479317	38.221222	25.98988	129.0635415	-81.75317	11.722656	130.8805805
-13.705462	28.667507	128.219284	-21.849628	18.775927	129.909653	40.518456	6.948051	131.272049	35.613758	44.892292	126.207771	38.066107	25.9201715	128.73991	-81.765363	11.6316825	131.079396
-13.808796	28.829357	128.112305	-21.962692	18.72879	129.865601	40.361107	6.902726	130.861298	35.451515	44.845356	125.898026	37.906311	25.874041	128.379662	-81.831695	11.583539	131.35154
-13.904296	29.065763	127.986374	-22.037766	18.661028	129.771225	40.194992	6.897837	130.424164	35.319901	44.82114	125.638199	37.7574465	25.8594885	128.0311815	-81.8329785	11.4625675	131.5112685
-13.996572	29.359007	127.829491	-22.05538	18.595335	129.585739	40.066059	6.885801	130.061432	35.206421	44.818321	125.433014	37.63624	25.852061	127.747223	-81.747	11.338609	131.424255
-14.079767	29.715502	127.693245	-22.088007	18.53849	129.449982	39.978615	6.888785	129.751251	35.128361	44.823673	125.312363	37.553488	25.856229	127.531807	-81.729502	11.220751	131.368157
-14.153756	30.126137	127.593849	-22.142567	18.515312	129.379593	39.928898	6.882187	129.495789	35.081886	44.827717	125.284828	37.505392	25.854952	127.3903085	-81.790526	11.175672	131.3688775
-14.336681	30.874714	127.543663	-22.237419	18.466764	129.256317	39.783634	6.832196	129.14299	34.957619	44.822071	125.233932	37.3706265	25.8271335	127.188461	-81.8454645	11.1063945	131.324173
-14.433096	31.462759	127.463661	-22.293411	18.409481	129.140167	39.655422	6.829479	128.918564	34.837925	44.826973	125.181793	37.2466735	25.828226	127.0501785	-81.8334955	10.990736	131.2301555
-14.469793	32.119705	127.359917	-22.393082	18.390575	129.089401	39.530392	6.838642	128.723679	34.737778	44.845512	125.187576	37.134085	25.842077	126.9556275	-81.920249	10.939073	131.2231745
-14.527438	32.779606	127.335182	-22.453796	18.338987	128.998642	39.418907	6.833975	128.56694	34.663483	44.856213	125.237915	37.041195	25.845094	126.9024275	-81.948787	10.83288	131.0948565
-14.61364	33.463905	127.370094	-22.499146	18.293758	128.874603	39.319656	6.814869	128.442596	34.603828	44.855793	125.317856	36.961742	25.835331	126.880226	-81.960034	10.752185	130.86898
-14.61574	34.170567	127.362717	-22.557825	18.246952	128.837006	39.232239	6.798073	128.348129	34.598408	44.860699	125.502159	36.9153235	25.829386	126.925144	-82.0309735	10.664518	130.748868
-14.672753	34.904213	127.538719	-22.590429	18.202234	128.846634	39.174427	6.76556	128.32402	34.631073	44.872288	125.846672	36.90275	25.818924	127.085346	-82.083608	10.585544	130.607922
-14.682017	36.099884	127.90667	-22.600624	18.102333	128.883728	39.164104	6.713923	128.444778	34.702377	44.861965	126.549324	36.9332405	25.787944	127.497051	-82.1344885	10.416722	130.270405
-14.612417	36.880192	128.175415	-22.605732	18.054033	128.851074	39.18103	6.678577	128.516541	34.763134	44.841393	127.159653	36.972082	25.759985	127.838097	-82.183546	10.348081	129.864051
-14.621282	37.642273	128.60791	-22.625715	18.034821	128.806976	39.232304	6.64597	128.666229	34.852825	44.877018	127.767822	37.0425645	25.761494	128.2170255	-82.2939945	10.308148	129.3969265
-14.573473	38.387123	128.974014	-22.617628	18.060734	128.676956	39.281624	6.654252	128.817459	34.974991	44.944061	128.465485	37.1283075	25.7991565	128.641472	-82.3635635	10.3223115	128.71244
-14.559195	39.116798	129.358292	-22.611052	18.153984	128.556503	39.323246	6.697501	128.889587	35.035389	45.02034	129.131226	37.1793175	25.8589205	129.0104065	-82.4014215	10.4490475	128.1025995
-14.590493	39.832787	129.793518	-22.641586	18.296389	128.454407	39.319569	6.803931	128.877228	35.063309	45.112522	129.660934	37.191439	25.9582265	129.269081	-82.474611	10.6345515	127.639733
-14.655754	40.506233	130.194794	-22.746021	18.474545	128.465286	39.249306	6.894349	128.789383	35.062447	45.201553	130.047729	37.1558765	26.047951	129.418556	-82.6479185	10.901139	127.512016
-14.690532	41.38139	130.666916	-22.846403	18.800983	128.442825	39.121506	7.044055	128.55687	35.038494	45.329811	130.396088	37.08	26.186933	129.476479	-82.772806	11.415033	127.409171
-14.774877	41.830578	130.934128	-22.881342	18.974131	128.412811	39.026192	7.124695	128.39328	35.369221	45.265465	130.428894	37.1977065	26.19508	129.411087	-82.9603905	11.753182	127.414535
-14.847721	42.154911	131.115692	-22.937654	19.170805	128.403671	38.956566	7.168488	128.209885	35.357349	45.301826	130.445068	37.1569575	26.235157	129.3274765	-83.0322655	12.106453	127.4798655
-14.966957	42.356915	131.166855	-22.99859	19.367508	128.35675	38.863373	7.177512	127.94989	35.321011	45.299194	130.346756	37.092192	26.238353	129.148323	-83.089372	12.496663	127.565177
-15.079676	42.425419	131.09494	-23.107109	19.517847	128.358917	38.734894	7.14732	127.65316	34.938843	45.4021	130.217987	36.8368685	26.27471	128.9355735	-83.0510865	12.760984	127.7822605
-15.202865	42.361187	130.88443	-23.182043	19.649675	128.26416	38.597286	7.135155	127.291489	34.849426	45.373886	129.839752	36.723356	26.2545205	128.5656205	-83.087442	13.0448295	127.9626995
-15.338366	42.194305	130.538254	-23.222282	19.710951	128.08519	38.39629	7.132596	126.888336	34.741573	45.32996	129.33963	36.5689315	26.231278	128.113983	-83.0134955	13.190624	128.056397
-15.515182	41.743984	129.808807	-23.368086	19.806721	127.882599	38.123375	7.075176	126.19239	34.517509	45.294178	128.297852	36.320442	26.184677	127.245121	-83.056614	13.428765	128.520077
-15.630176	41.34943	129.255539	-23.441351	19.829933	127.719521	37.60434	7.178421	125.878143	34.359486	45.238068	127.495384	35.981913	26.2082445	126.6867635	-82.864615	13.4516215	128.7522785
-15.660593	40.881016	128.684174	-23.530827	19.816916	127.569916	37.368015	7.06552	125.37291	34.196648	45.101563	126.552292	35.7823315	26.0835415	125.962601	-82.8439855	13.5502905	129.177231
-15.667055	40.343525	128.047211	-23.654114	19.741541	127.391586	37.111977	6.822247	124.860847	34.014519	44.873489	125.436935	35.563248	25.847868	125.148891	-82.871476	13.635214	129.634281
-15.882564	39.932201	127.455711	-23.760082	19.661058	127.17762	36.808537	6.615826	124.367859	33.853657	44.606613	124.326912	35.331097	25.6112195	124.3473855	-82.851261	13.7108965	130.0078545
-15.749465	39.374809	126.797653	-23.832235	19.614267	126.947487	36.558247	6.381766	123.885773	33.750965	44.31319	123.32885	35.154606	25.347478	123.6073115	-82.819076	13.881056	130.2876625
-15.500109	38.80389	126.146744	-23.904076	19.542034	126.696518	36.399849	6.070355	123.492966	33.671917	44.015358	122.485527	35.035883	25.0428565	122.9892465	-82.844035	14.0412115	130.4037895
-15.00622	37.862022	125.404892	-23.932392	19.465967	126.342598	36.255554	5.773967	123.119888	33.674583	43.697056	121.726524	34.9650685	24.7355115	122.423206	-82.8298525	14.1964225	130.26199
-14.51411	37.156212	125.165497	-23.945745	19.387892	126.159966	36.230717	5.622682	122.996315	33.725021	43.546787	121.526245	34.977869	24.5847345	122.26128	-82.869359	14.1910495	130.058652
-13.978103	36.526131	125.086884	-23.983431	19.336769	126.006058	36.188545	5.536642	122.867355	33.766132	43.470432	121.535019	34.9773385	24.503537	122.201187	-82.9442005	14.170001	129.810929
-13.437049	35.91993	125.051521	-24.032753	19.333515	125.864807	36.101669	5.509301	122.749695	33.778637	43.456455	121.601692	34.940153	24.482878	122.1756935	-83.005659	14.184152	129.5539205
-12.82328	35.406948	125.062286	-24.082203	19.384436	125.730255	35.986855	5.54121	122.624794	33.796165	43.479233	121.796021	34.89151	24.5102215	122.2104075	-83.055916	14.2586505	129.2501025
-12.100069	34.902489	125.091377	-24.110744	19.501141	125.678658	35.929482	5.577919	122.601959	33.847313	43.533009	122.090469	34.8883975	24.555464	122.346214	-83.1098855	14.446818	129.011102
-11.236871	34.341072	125.271919	-24.131306	19.63829	125.760475	35.952114	5.635502	122.825897	33.926529	43.617718	122.494171	34.9393215	24.62661	122.660034	-83.2019335	14.64997	128.860916
-9.934335	33.462128	125.778366	-24.103676	19.84198	126.155151	36.162342	5.733439	123.529175	34.144962	43.746017	123.487961	35.153652	24.739728	123.508568	-83.361004	14.944232	128.801734
-9.083851	33.032627	126.534126	-24.03372	19.923824	126.537933	36.445881	5.705747	124.286163	34.34605	43.802227	124.32283	35.3959655	24.753987	124.3044965	-83.4634055	15.093661	128.7713695
-8.221567	32.573158	127.000031	-23.94903	19.930176	126.91481	36.751122	5.60575	125.224136	34.573494	43.806927	125.256874	35.662308	24.7063385	125.240505	-83.560368	15.1540135	128.589115
-7.249074	31.982252	127.459991	-23.843863	19.898163	127.227089	37.06237	5.486476	126.183235	34.809883	43.758427	126.231827	35.9361265	24.6224515	126.207531	-83.6238525	15.1738745	128.246647
-6.05994	31.224573	127.772675	-23.787125	19.870203	127.472176	37.720554	5.102787	127.018501	35.044662	43.690567	127.132751	36.382608	24.396677	127.075626	-83.956858	15.343729	127.868726
-5.187498	30.564796	128.146362	-23.714914	19.838697	127.694046	37.97892	4.922072	127.894234	35.237469	43.589985	127.95253	36.6081945	24.2560285	127.923382	-84.0380225	15.4213655	127.46471
-4.470215	29.913044	128.733887	-23.6292	19.824635	127.927589	38.249153	4.753967	128.739731	35.439899	43.519978	128.620224	36.844526	24.1369725	128.6799775	-84.102926	15.5122975	127.1752005
-3.235651	28.881683	129.113876	-23.485437	19.843405	128.314835	38.647556	4.622178	129.817993	35.715099	43.495541	129.53389	37.1813275	24.0588595	129.6759415	-84.1522015	15.6279505	126.9537285
-2.42417	28.130165	129.483109	-23.326792	19.870787	128.579468	38.917915	4.587305	130.429688	36.230083	43.391685	129.984634	37.573999	23.989495	130.207161	-84.227583	15.752079	126.951775
-1.717451	27.384705	129.880371	-23.149773	19.919506	128.861786	39.229233	4.569051	131.030945	36.459766	43.440552	130.566437	37.8444995	24.0048015	130.798691	-84.1440455	15.8342105	126.924881
-1.015111	26.530499	130.211609	-22.902164	19.951818	129.109268	39.591644	4.552467	131.660767	36.722935	43.513046	131.266541	38.1572895	24.0327565	131.463654	-83.9616175	15.8708795	126.754882
-0.290707	25.633917	130.630478	-22.633017	19.95211	129.373474	39.931713	4.520202	132.315475	36.991833	43.540119	131.952545	38.461773	24.0301605	132.13401	-83.727807	15.8740595	126.612938
0.352532	24.649055	131.070145	-22.379992	19.928432	129.654022	40.252392	4.485127	132.960434	37.257339	43.570473	132.646622	38.7548655	24.0278	132.803528	-83.5148495	15.829064	126.504516
0.948464	23.680435	131.498093	-22.14772	19.910007	129.945404	40.481953	4.45442	133.597168	37.50111	43.574913	133.332169	38.9915315	24.0146665	133.4646685	-83.2869715	15.8053475	126.4261395
1.801151	22.384903	132.233398	-21.777967	19.847815	130.341202	40.954971	4.352262	134.312698	37.857475	43.524448	134.212265	39.406223	23.938355	134.2624815	-82.962157	15.757275	126.4199225
2.375946	21.449215	132.561264	-21.558439	19.802917	130.576584	41.171719	4.240544	134.739609	38.095486	43.421764	134.698135	39.6336025	23.831154	134.718872	-82.7504805	15.77468	126.434296
2.858619	20.447065	132.777924	-21.374851	19.730387	130.788635	41.341843	4.117497	135.042053	38.304947	43.288155	135.004211	39.823395	23.702826	135.023132	-82.573097	15.757948	126.554138
3.240434	19.432615	132.887039	-21.210773	19.659584	130.958511	41.506798	4.002481	135.231033	38.48542	43.163105	135.086609	39.996109	23.582793	135.158821	-82.417655	15.736375	126.758201
3.599209	18.445368	133.054703	-21.059408	19.591526	131.096024	41.658817	3.92912	135.337692	38.662453	43.070984	135.113632	40.160635	23.500052	135.225662	-82.279451	15.683	126.966386
3.895891	17.435467	132.98613	-20.927073	19.548897	131.218094	41.803665	3.918778	135.409515	38.810253	43.023056	135.093918	40.306959	23.470917	135.2517165	-82.161105	15.626877	127.1844715
4.122115	16.330395	132.950195	-20.775352	19.51832	131.304108	41.966072	3.915948	135.471863	38.954765	43.005905	134.941681	40.4604185	23.4609265	135.206772	-82.0111225	15.5757135	127.401444
4.321542	14.669693	132.903046	-20.560322	19.461172	131.409332	42.208256	3.915601	135.577637	39.167076	42.978825	134.673279	40.687666	23.447213	135.125458	-81.80831	15.475131	127.693206
4.501942	13.557431	132.915482	-20.400221	19.394863	131.457703	42.36179	3.920212	135.65625	39.300148	42.943848	134.487335	40.830969	23.43203	135.0717925	-81.631411	15.357696	127.8436135
4.590026	12.38683	133.006912	-20.24354	19.29579	131.493286	42.540203	3.929826	135.767426	39.456284	42.910557	134.311142	40.9982435	23.4201915	135.039284	-81.4853235	15.1713885	127.947288
4.579252	11.186322	132.973969	-20.077915	19.162918	131.489319	42.681641	3.942508	135.837738	39.603504	42.857445	134.218185	41.1425725	23.3999765	135.0279615	-81.2984025	14.9258595	127.9506765
4.541008	10.000806	132.995956	-19.931566	18.983952	131.452255	42.860542	3.879805	135.915482	39.706879	42.77449	134.130615	41.2837105	23.3271475	135.0230485	-81.1468425	14.6407565	127.8814615
4.527829	8.816242	132.888275	-19.804869	18.757595	131.409149	42.99094	3.814711	135.972427	39.809139	42.698689	134.070892	41.4000395	23.2567	135.0216595	-81.0097775	14.25849	127.7966385
4.465672	7.577941	132.790726	-19.687706	18.526012	131.356781	43.11795	3.761127	135.990112	39.895317	42.630795	134.069229	41.5066335	23.195961	135.0296705	-80.8820455	13.856063	127.6838915
4.197777	5.665063	132.665878	-19.505362	18.196152	131.277985	43.350521	3.655184	136.003403	39.997204	42.552139	134.116791	41.6738625	23.1036615	135.060097	-80.6845865	13.2886425	127.495873
3.980512	4.455375	132.543686	-19.394806	18.020353	131.217117	43.494778	3.603411	135.960953	40.048008	42.488144	134.126831	41.771393	23.0457775	135.043892	-80.561005	12.9949285	127.390342
3.766988	3.229602	132.343643	-19.294003	17.90156	131.124405	43.645741	3.571234	135.926956	40.082008	42.45182	134.053482	41.8638745	23.011527	134.990219	-80.4518805	12.791593	127.258591
3.403694	1.958884	132.123718	-19.190477	17.797375	130.981537	43.734341	3.609094	135.811478	40.151279	42.482727	133.955627	41.94281	23.0459105	134.8835525	-80.323764	12.5488395	127.0795215
3.044033	0.708949	131.874756	-19.089178	17.730633	130.838562	43.837074	3.628723	135.646439	40.201649	42.46769	133.826431	42.0193615	23.0482065	134.736435	-80.1977175	12.4130595	126.940689
2.647244	-0.501397	131.670563	-19.018881	17.676569	130.681854	43.920105	3.62729	135.447952	40.254021	42.438725	133.652679	42.087063	23.0330075	134.5503155	-80.124825	12.3201305	126.8133925
2.149843	-1.737295	131.284149	-18.949427	17.601881	130.56665	43.932888	3.619656	135.2491	40.270805	42.402328	133.465469	42.1018465	23.010992	134.3572845	-80.0007005	12.19277	126.7760155
1.190132	-3.594624	131.082672	-18.914558	17.502184	130.577713	43.90168	3.643867	134.966187	40.244301	42.332657	133.155853	42.0729905	22.988262	134.06102	-79.9021065	12.016106	127.094406
0.512413	-4.83041	130.993683	-18.858982	17.41625	130.698608	43.901127	3.668986	134.865326	40.237759	42.313381	132.937469	42.069443	22.9911835	133.9013975	-79.787407	11.8413165	127.4958185
-0.349802	-6.098272	131.175552	-18.805569	17.345312	130.856735	43.968906	3.697604	134.867065	40.223957	42.279316	132.69104	42.0964315	22.98846	133.7790525	-79.7075695	11.702164	127.9344175
-1.170755	-7.324018	131.491028	-18.723644	17.274616	131.005295	44.053791	3.735144	134.910767	40.244995	42.267235	132.465591	42.149393	23.0011895	133.688179	-79.596681	11.5480425	128.322411
-2.070541	-8.510782	131.781631	-18.677097	17.205713	131.168549	44.166656	3.746229	135.00351	40.256165	42.229797	132.149063	42.2114105	22.988013	133.5762865	-79.5656045	11.423413	128.7608115
-3.108583	-9.726466	132.248062	-18.618284	17.081026	131.308777	44.228615	3.771312	135.144424	40.255272	42.170403	131.781357	42.2419435	22.9708575	133.4628905	-79.4785115	11.1911945	129.1546635
-4.114222	-10.896524	132.776443	-18.555239	16.937437	131.438583	44.251457	3.803575	135.266922	40.233292	42.093029	131.406693	42.2423745	22.948302	133.3368075	-79.3528525	10.926572	129.5403585
-5.682276	-12.552695	133.731293	-18.531683	16.753496	131.638763	44.319202	3.858646	135.560577	40.155731	41.971718	130.777039	42.2374665	22.915182	133.168808	-79.3008325	10.59181	130.108718
-6.814762	-13.54248	134.463257	-18.502865	16.644049	131.765564	44.338818	3.931307	135.814713	40.103497	41.921513	130.39325	42.2211575	22.92641	133.1039815	-79.2268875	10.361688	130.4271465
-7.908484	-14.415887	135.181747	-18.499126	16.559345	131.909363	44.370674	3.952879	136.088745	40.070953	41.895237	130.097977	42.2208135	22.924058	133.093361	-79.2190655	10.194632	130.725365
-9.080824	-15.209897	135.810959	-18.500259	16.469603	132.056885	44.405788	3.942471	136.375198	40.033634	41.843658	129.90271	42.219711	22.8930645	133.138954	-79.220229	10.0461415	130.974816
-10.2612	-15.903232	136.287888	-18.506496	16.351589	132.210388	44.392021	3.908657	136.65889	40.018684	41.795788	129.825653	42.2053525	22.8522225	133.2422715	-79.2183445	9.8509555	131.1785045
-11.425211	-16.49505	136.552505	-18.544313	16.244389	132.386963	44.392662	3.896551	136.903488	39.994743	41.783215	129.865448	42.1937025	22.839883	133.384468	-79.2823285	9.648895	131.389458
-12.630914	-16.984909	136.629303	-18.592674	16.163431	132.550461	44.383121	3.92473	137.082214	39.898476	41.821953	129.97229	42.1407985	22.8733415	133.527252	-79.3261465	9.4535205	131.57367
-14.523117	-17.503662	136.628632	-18.773518	16.10556	132.774994	44.253693	4.108503	137.067413	39.627102	41.985252	130.077255	41.9403975	23.0468775	133.572334	-79.4874335	9.1642425	131.977654
-15.776247	-17.621666	136.530228	-18.960915	16.10844	132.871841	44.051746	4.260205	136.892609	39.381294	42.110767	130.017166	41.71652	23.185486	133.4548875	-79.63835	9.031394	132.2887945
-17.10717	-17.739244	136.284256	-19.184284	16.103891	132.910995	43.757977	4.405004	136.529678	39.118023	42.212189	129.881989	41.438	23.3085965	133.2058335	-79.806568	8.8991855	132.6161565
-18.46916	-17.746595	136.007935	-19.441492	16.074923	132.870438	43.453884	4.485482	136.000458	38.457073	42.37608	129.718857	40.9554785	23.430781	132.8596575	-79.8384625	8.719065	132.8812185
-19.807648	-17.625853	135.591278	-19.716969	16.024357	132.740479	43.123161	4.538124	135.398071	38.098392	42.399311	129.396545	40.6107765	23.4687175	132.397308	-80.0447145	8.5799965	133.08365
-21.116449	-17.462479	135.103912	-19.950687	15.966302	132.537537	42.79147	4.632832	134.730148	37.773975	42.44672	128.994019	40.2827225	23.539776	131.8620835	-80.1840965	8.392828	133.2129905
-22.458584	-17.157516	134.65007	-20.153261	15.936121	132.320618	42.548923	4.715753	134.099152	37.51012	42.566593	128.579849	40.0295215	23.641173	131.3395005	-80.3360435	8.231069	133.3017355
-24.387127	-16.556444	133.992249	-20.312946	15.935336	131.981293	42.301804	4.874948	133.233292	37.20726	42.725243	128.188644	39.754532	23.8000955	130.710968	-80.380424	8.0705765	133.251618
-25.608873	-16.064117	133.570709	-20.375332	15.946856	131.793762	42.178734	4.952012	132.927139	37.09066	42.784088	128.037491	39.634697	23.86805	130.482315	-80.385361	8.025662	133.105209
-26.874329	-15.417513	133.227295	-20.426229	15.959337	131.688324	42.047737	5.032601	132.766418	37.051067	42.844646	128.033417	39.549402	23.9386235	130.3999175	-80.40186	7.9800505	132.9767305
-28.094423	-14.719157	133.022629	-20.483879	15.973863	131.656418	41.950554	5.046017	132.711838	36.993191	42.878334	128.151901	39.4718725	23.9621755	130.4318695	-80.4396305	7.9855505	132.8809665
-29.28524	-13.954793	132.866791	-20.580511	15.998686	131.692352	41.829414	5.051638	132.705246	36.908646	42.916653	128.299744	39.36903	23.9841455	130.502495	-80.530052	8.0132265	132.882209
-30.49284	-13.08705	132.707809	-20.679134	16.010229	131.768478	41.694931	5.09044	132.735306	36.826576	42.973892	128.465027	39.2607535	24.032166	130.6001665	-80.6190215	7.988292	132.9367895
-31.627718	-12.167691	132.535889	-20.789154	16.031572	131.85231	41.579605	5.141694	132.74118	36.752895	43.057034	128.648483	39.16625	24.099364	130.6948315	-80.744558	7.96378	133.0097885
-33.320175	-10.735022	132.217148	-20.943611	16.094509	131.909851	41.455864	5.237164	132.566208	36.582722	43.192482	128.781921	39.019293	24.214823	130.6740645	-80.906515	7.974195	133.1456375
-34.395966	-9.673784	131.889038	-21.051033	16.1425	131.834183	41.292019	5.351517	132.32901	36.420803	43.283279	128.706436	38.856411	24.317398	130.517723	-80.958477	7.967602	133.150643
-35.525181	-8.572812	131.637222	-21.173761	16.19895	131.685532	41.093044	5.477668	131.948944	36.270489	43.369587	128.526794	38.6817665	24.4236275	130.237869	-81.0292885	7.9742725	133.133195
-36.552242	-7.46928	131.333191	-21.259705	16.225103	131.464508	40.96434	5.559723	131.46283	36.114239	43.447929	128.206696	38.5392895	24.503826	129.834763	-81.0586995	7.94638	133.094253
-37.503593	-6.300243	130.986389	-21.34362	16.268631	131.201187	40.867664	5.628988	130.906982	35.972855	43.516838	127.825912	38.4202595	24.572913	129.366447	-81.1074995	7.964349	133.035927
-38.483433	-5.119614	130.764252	-21.350451	16.289366	130.881912	40.764786	5.719378	130.385635	35.884563	43.564301	127.447006	38.3246745	24.6418395	128.9163205	-81.0255765	7.9368925	132.8475035
-39.362358	-3.896289	130.538055	-21.314695	16.281269	130.597778	40.732437	5.78031	129.991608	35.8428	43.58765	127.073204	38.2876185	24.68398	128.532406	-80.9170085	7.87855800000001	132.66315
-40.557964	-2.030784	130.272644	-21.250074	16.250874	130.243423	40.773712	5.807146	129.551758	35.873508	43.599678	126.645042	38.32361	24.703412	128.0984	-80.823758	7.798336	132.388446
-41.154579	-0.665425	130.187241	-21.234781	16.228954	130.137115	40.823048	5.778035	129.398315	35.878147	43.567596	126.385033	38.3505975	24.6728155	127.891674	-80.8201595	7.7850925	132.382556
-41.950714	0.539945	130.1409	-21.178701	16.142353	129.993088	40.844521	5.757231	129.282791	35.8559	43.510906	126.109924	38.3502105	24.6340685	127.6963575	-80.7076125	7.6506375	132.2898185
-42.652359	1.864617	130.202026	-21.223433	16.084818	129.98053	40.822731	5.720444	129.120056	35.780148	43.439861	125.810432	38.3014395	24.5801525	127.465244	-80.7483055	7.5894835	132.495816
-43.280067	3.24115	130.274155	-21.274992	16.005972	129.939194	40.753204	5.663948	128.941422	35.62532	43.363987	125.426186	38.189262	24.5139675	127.183804	-80.739246	7.4979765	132.694584
-43.803009	4.679968	130.271454	-21.350746	15.944703	129.838287	40.624958	5.692354	128.633255	35.44722	43.392181	125.006104	38.036089	24.5422675	126.8196795	-80.737581	7.3471385	132.8568945
-44.367241	6.091606	130.345612	-21.464289	15.961833	129.747147	40.480831	5.81472	128.206818	35.230141	43.486027	124.576782	37.855486	24.6503735	126.3918	-80.784064	7.2732925	133.102494
-44.99382	8.349831	130.153992	-21.59622	16.066246	129.542587	40.286007	6.080407	127.54805	34.935562	43.680656	123.998962	37.6107845	24.8805315	125.773506	-80.8032245	7.2519605	133.311668
-45.353317	9.94914	130.017029	-21.620569	16.122911	129.285461	40.201668	6.231764	127.044678	34.837116	43.787289	123.762619	37.519392	25.0095265	125.4036485	-80.76053	7.2362955	133.1672735
-45.611061	11.583985	129.76268	-21.627396	16.171009	129.051453	40.147312	6.309358	126.593246	34.803505	43.865185	123.635986	37.4754085	25.0872715	125.114616	-80.7302005	7.2547465	132.98829
-45.786285	13.261011	129.410309	-21.606146	16.205612	128.811859	40.085854	6.376465	126.190659	34.834866	43.954906	123.656502	37.46036	25.1656855	124.9235805	-80.672652	7.24553849999999	132.7001375
-45.895718	14.876575	129.201218	-21.591461	16.232981	128.580734	39.730091	6.608094	125.979637	34.890289	44.034939	123.794975	37.31019	25.3215165	124.887306	-80.493112	7.1444455	132.274162
-45.880718	16.523769	128.971161	-21.574379	16.268091	128.383179	39.727283	6.645621	125.723503	34.946301	44.122723	123.998619	37.336792	25.384172	124.861061	-80.48555	7.15201	131.905297
-45.816212	18.198429	128.863647	-21.552994	16.307953	128.25882	39.730312	6.695409	125.584618	35.027733	44.207458	124.234604	37.3790225	25.4514335	124.909611	-80.4850105	7.1644725	131.608029
-45.519836	20.611637	128.838165	-21.547173	16.363787	128.224045	39.775135	6.741763	125.5532	35.142864	44.296192	124.624695	37.4589995	25.5189775	125.0889475	-80.5533455	7.2085965	131.3591425
-45.279167	22.215832	128.840851	-21.548141	16.388123	128.232864	39.820709	6.752876	125.604973	35.17485	44.320396	124.826645	37.4977795	25.536636	125.215809	-80.5940615	7.23961	131.249919
-44.949974	23.743633	128.89064	-21.550655	16.407389	128.26062	39.867123	6.767841	125.690552	35.181992	44.344738	124.964317	37.5245575	25.5562895	125.3274345	-80.6258675	7.2584885	131.1938055
-44.492374	25.231922	128.889908	-21.544184	16.404329	128.246323	39.91523	6.77432	125.808807	35.166054	44.348999	125.046265	37.540642	25.5616595	125.427536	-80.62901	7.2469985	131.06511
-44.096813	26.69994	128.868652	-21.559898	16.404373	128.273666	39.970402	6.750136	125.956764	35.153332	44.339527	125.123199	37.561867	25.5448315	125.5399815	-80.681663	7.2639145	131.0073505
-43.549866	28.133461	128.802704	-21.600918	16.404924	128.347809	40.031204	6.713614	126.093124	35.154308	44.312519	125.236382	37.592756	25.5130665	125.664753	-80.794592	7.2967815	131.030865
-42.83556	29.507299	128.695587	-21.62347	16.382193	128.361679	40.093204	6.659158	126.241684	35.162537	44.301052	125.370941	37.6278705	25.480105	125.8063125	-80.8748105	7.284281	130.9170455
-41.800545	31.506672	128.783127	-21.701298	16.359749	128.390488	40.40453	6.491291	126.123573	35.144825	44.289352	125.598236	37.7746775	25.3903215	125.8609045	-81.1772735	7.3291765	130.9200715
-40.979176	32.804726	128.910858	-21.759453	16.365614	128.386612	39.998085	6.683732	126.16143	35.098831	44.313442	125.770401	37.548458	25.498587	125.9659155	-81.067364	7.232641	130.8073085
-40.183613	34.057507	129.160263	-21.836807	16.411655	128.375656	39.90659	6.716158	126.047585	35.033081	44.369286	125.936493	37.4698355	25.542722	125.992039	-81.1434495	7.280588	130.759273
-39.237423	35.255131	129.455872	-21.899691	16.47893	128.38623	39.816444	6.787716	125.919403	35.007347	44.446281	126.184044	37.4118955	25.6169985	126.0517235	-81.2112775	7.3408615	130.7207365
-38.233604	36.417767	129.760818	-21.944267	16.548235	128.374832	39.751259	6.85348	125.80098	34.986092	44.51844	126.49292	37.3686755	25.68596	126.14695	-81.2572095	7.41051	130.602714
-37.229969	37.486805	130.139755	-21.994919	16.654678	128.407837	39.676094	6.926222	125.663376	34.952118	44.600029	126.792992	37.314106	25.7631255	126.228184	-81.303944	7.5462305	130.58749
-36.125366	38.458099	130.495331	-22.093641	16.788868	128.491974	39.580723	6.999011	125.579849	34.929188	44.687279	127.022423	37.2549555	25.843145	126.301136	-81.4422375	7.734591	130.682812
-34.370239	39.75602	130.878098	-22.151037	16.95998	128.529465	39.504452	7.127859	125.510277	34.899017	44.834293	127.321945	37.2017345	25.981076	126.416111	-81.5038085	7.938884	130.642819
-33.109657	40.546844	131.036621	-22.207163	17.110699	128.66687	39.527245	7.182675	125.580421	34.89957	44.911606	127.507874	37.2134075	26.0471405	126.5441475	-81.6277335	8.1742575	130.7895925
-31.845322	41.218781	131.125397	-22.216064	17.26202	128.754395	39.584198	7.212078	125.722649	34.923958	44.9809	127.665329	37.254078	26.096489	126.693989	-81.686206	8.427551	130.814801
-30.507231	41.791092	131.061615	-22.207182	17.393126	128.787521	39.652424	7.206739	125.930595	34.951065	45.025436	127.767494	37.3017445	26.1160875	126.8490445	-81.7161085	8.6701645	130.7259975
-29.095406	42.302067	130.975861	-22.21876	17.491364	128.825516	40.056316	7.00211	126.030121	34.995327	45.02924	127.835381	37.5258215	26.015675	126.932751	-81.9633415	8.967053	130.718281
-27.71352	42.657887	130.793549	-22.224661	17.608047	128.857727	40.1278	6.922426	126.258865	35.07793	44.980209	127.885353	37.602865	25.9513175	127.072109	-82.052187	9.2647765	130.643345
-26.281923	42.906525	130.541824	-22.23057	17.660316	128.809769	40.202209	6.784281	126.507309	35.171276	44.91333	127.87571	37.6867425	25.8488055	127.1915095	-82.1478825	9.4718265	130.4280285
-24.029922	43.165314	130.136414	-22.232956	17.76165	128.660309	40.237297	6.570446	126.805733	35.309837	44.774906	127.839615	37.773567	25.672676	127.322674	-82.239479	9.850624	129.997944
-22.560415	43.171265	129.869751	-22.234085	17.837278	128.510132	40.23357	6.431461	126.949417	35.365601	44.678913	127.78643	37.7995855	25.555187	127.3679235	-82.2677555	10.119369	129.6523405
-20.999876	43.131046	129.58754	-22.292072	17.932545	128.470779	40.194416	6.327847	127.095261	35.442581	44.615261	127.720497	37.8184985	25.471554	127.407879	-82.4026425	10.393536	129.533679
-19.513781	43.034916	129.419113	-22.284872	17.989101	128.352341	40.176529	6.258205	127.228714	35.526039	44.577442	127.739044	37.851284	25.4178235	127.483879	-82.421028	10.5603785	129.220803
-18.01564	42.836597	129.329163	-22.299541	18.10154	128.351898	40.195175	6.208546	127.377724	35.616131	44.552361	127.850494	37.905653	25.3804535	127.614109	-82.504735	10.8226265	129.089687
-16.432274	42.606354	129.291885	-22.279497	18.192144	128.374252	40.277206	6.137444	127.609024	35.729939	44.539421	128.090454	38.0035725	25.3384325	127.849739	-82.5625665	11.0458555	128.898765
-14.912416	42.290226	129.465149	-22.198832	18.291899	128.490601	40.409489	6.052471	127.982918	35.852215	44.547436	128.500793	38.130852	25.2999535	128.2418555	-82.528516	11.2838445	128.7393465
-12.644633	41.643829	130.035095	-22.058582	18.433098	128.86734	40.710251	5.950191	128.723068	36.10672	44.611664	129.3853	38.4084855	25.2809275	129.054184	-82.5256495	11.5852685	128.680496
-11.067258	41.131599	130.488281	-21.936445	18.51055	129.188843	40.934727	5.899376	129.396637	36.293755	44.675152	130.106812	38.614241	25.287264	129.7517245	-82.487131	11.733836	128.6259615
-9.605533	40.530106	131.07196	-21.864523	18.635593	129.661697	41.119213	5.84256	130.140335	36.80933	44.620689	130.783508	38.9642715	25.2316245	130.4619215	-82.6933175	12.0395615	128.8614725
-8.112453	39.845352	131.633301	-21.732885	18.71014	130.051773	41.353924	5.778201	130.978592	36.983238	44.658085	131.618484	39.168581	25.218143	131.298538	-82.634351	12.202137	128.805008
-6.666959	39.114597	132.210571	-21.607676	18.822056	130.477005	41.58284	5.706681	131.881516	37.159939	44.690643	132.473129	39.3713895	25.198662	132.1773225	-82.5867415	12.44545	128.7766875
-5.288212	38.318626	132.771942	-21.473986	18.924004	130.881378	41.796188	5.646266	132.789429	37.328075	44.720207	133.316833	39.5621315	25.1832365	133.053131	-82.5101035	12.6647715	128.709625
-3.900763	37.442848	133.283051	-21.32757	19.02836	131.238739	41.989853	5.591067	133.715714	37.518776	44.750904	134.112793	39.7543145	25.1709855	133.9142535	-82.4094545	12.8857345	128.5632245
-1.993758	36.05957	134.012314	-21.123318	19.196356	131.690201	42.213486	5.448734	135.067657	37.790424	44.726013	135.187271	40.001955	25.0873735	135.127464	-82.248591	13.3053385	128.252938
-0.756066	35.051743	134.427734	-21.001757	19.298393	131.955063	42.328396	5.360402	135.917114	37.987183	44.705086	135.803467	40.1577895	25.032744	135.8602905	-82.1613035	13.564042	128.0498355
0.348125	33.950237	134.76149	-20.895718	19.389183	132.177246	42.405983	5.284211	136.681717	38.193287	44.681141	136.380585	40.299635	24.982676	136.531151	-82.091071	13.79569	127.823341
1.348159	32.834721	135.091827	-20.804436	19.47945	132.426971	42.518505	5.192322	137.362091	38.333279	44.645695	136.782181	40.425892	24.9190085	137.072136	-82.034764	14.0398915	127.781806
2.294621	31.659832	135.385971	-20.712526	19.561537	132.649475	42.641991	5.128949	137.92514	38.469246	44.648464	137.067383	40.5556185	24.8887065	137.4962615	-81.9806705	14.2343675	127.8026885
3.127928	30.432547	135.589905	-20.644449	19.623108	132.851425	42.773285	5.089797	138.369156	38.570766	44.654877	137.256256	40.6720255	24.872337	137.812706	-81.9609235	14.373879	127.890144
3.839679	29.200777	135.735291	-20.568077	19.678267	132.996063	42.882595	5.088078	138.75502	38.650188	44.679775	137.335403	40.7663915	24.8839265	138.0452115	-81.9025455	14.4726075	127.9469145
4.793897	27.241997	135.836212	-20.455824	19.715944	133.119003	43.022163	5.074449	139.275543	38.807812	44.713024	137.421448	40.9149875	24.8937365	138.3484955	-81.8266355	14.5381515	127.8895105
5.285017	25.942686	135.940445	-20.34981	19.700987	133.205933	43.116951	5.034988	139.598724	38.921673	44.657326	137.444672	41.019312	24.846157	138.521698	-81.718932	14.555817	127.890168
5.617882	24.589918	136.06842	-20.281099	19.649235	133.293396	43.200199	4.958145	139.880127	39.048809	44.585037	137.457733	41.124504	24.771591	138.66893	-81.686702	14.526879	127.917862
5.852465	23.22373	136.197968	-20.200993	19.571871	133.391876	43.283077	4.860096	140.064163	39.162441	44.502457	137.458206	41.222759	24.6812765	138.7611845	-81.624745	14.4624655	128.0225675
5.9793	21.879578	136.307388	-20.152048	19.502087	133.488953	43.373466	4.811095	140.140335	39.239822	44.434582	137.399155	41.306644	24.6228385	138.769745	-81.61074	14.3813355	128.208161
5.963965	20.592026	136.296661	-20.103382	19.436687	133.555191	43.449192	4.835615	140.128082	39.273434	44.417458	137.291245	41.361313	24.6265365	138.7096635	-81.568077	14.2468375	128.4007185
5.882366	19.310614	136.220673	-20.071541	19.411489	133.580215	43.477951	4.939886	140.062103	39.284439	44.454617	137.159866	41.381195	24.6972515	138.6109845	-81.524277	14.1257265	128.5494455
5.576592	17.425531	136.089508	-20.036039	19.436344	133.571106	43.478367	5.175923	139.9254	39.271244	44.541523	136.96048	41.3748055	24.858723	138.44294	-81.4468835	14.013965	128.699272
5.218119	16.233557	135.98732	-20.033813	19.477844	133.575089	43.465176	5.341019	139.860855	39.257858	44.624969	136.813278	41.361517	24.982994	138.3370665	-81.429143	13.972694	128.8131115
4.74204	15.037696	135.901764	-20.057947	19.536491	133.595932	43.436214	5.490489	139.839447	39.21785	44.709301	136.678421	41.327032	25.099895	138.258934	-81.442926	13.973087	128.93293
4.17758	13.83751	135.894302	-20.092037	19.593895	133.639008	43.419746	5.647242	139.828079	39.173416	44.780685	136.549561	41.296581	25.2139635	138.18882	-81.480655	13.9738265	129.089196
3.497966	12.738863	135.890839	-20.127487	19.6168	133.662415	43.401127	5.753085	139.82811	39.120083	44.823555	136.389664	41.260605	25.28832	138.108887	-81.515579	13.94528	129.215943
2.707487	11.623909	135.86235	-20.174171	19.599209	133.677383	43.361038	5.909193	139.757645	39.054317	44.870705	136.188004	41.2076775	25.389949	137.9728245	-81.5560195	13.808469	129.3819415
1.826963	10.524467	135.790741	-20.206703	19.556448	133.645279	43.315132	6.040714	139.645554	38.987915	44.884823	135.968933	41.1515235	25.4627685	137.8072435	-81.5649295	13.6501275	129.4833145
0.403344	9.012045	135.585281	-20.233423	19.443117	133.545761	43.309734	6.139764	139.432327	38.922714	44.881321	135.64418	41.116224	25.5105425	137.5382535	-81.58307	13.3756915	129.5532685
-0.667499	8.054074	135.362656	-20.212606	19.322357	133.468231	43.303223	6.164165	139.240662	38.910408	44.846241	135.525757	41.1068155	25.505203	137.3832095	-81.5320275	13.139511	129.5532525
-1.792131	7.10042	135.164749	-20.20196	19.211397	133.425766	43.291965	6.191022	139.035873	38.899265	44.816677	135.4758	41.095615	25.5038495	137.2558365	-81.499535	12.9189445	129.5956955
-3.00127	6.28196	134.947037	-20.167778	19.075008	133.426849	43.273972	6.203584	138.778763	38.918442	44.804707	135.534485	41.096207	25.5041455	137.156624	-81.431763	12.6458705	129.697074
-4.341797	5.510971	134.683533	-20.175385	18.950621	133.477234	43.271233	6.16636	138.526581	38.894077	44.7477	135.6474	41.082655	25.45703	137.0869905	-81.433425	12.444212	129.8674775
-5.681615	4.71144	134.419983	-20.160847	18.823341	133.574387	43.315716	6.084343	138.312119	38.853462	44.686428	135.794601	41.084589	25.3853855	137.05336	-81.406283	12.2612965	130.095414
-7.106209	4.036449	134.155136	-20.128119	18.686255	133.69223	43.340389	6.057817	138.087082	38.848	44.635521	135.975403	41.0941945	25.346669	137.0312425	-81.3504325	12.025841	130.3532175
-9.368138	3.002041	133.746613	-20.065393	18.44978	133.931107	43.38126	6.045252	137.687241	38.824883	44.523537	136.183609	41.1030715	25.2843945	136.935425	-81.2338575	11.6151655	130.926789
-10.935019	2.354403	133.525604	-20.030516	18.303482	134.115677	43.432224	6.008773	137.354385	38.791283	44.456474	136.289673	41.1117535	25.2326235	136.822029	-81.1727855	11.3743405	131.409325
-12.623207	1.748495	133.385651	-19.97718	18.175581	134.300003	43.478474	5.991623	136.998535	38.792412	44.393127	136.363998	41.135443	25.192375	136.6812665	-81.089803	11.158787	131.9187395
-14.253052	1.066825	133.218231	-19.91226	18.046282	134.48262	43.539429	5.977771	136.643051	38.829109	44.33173	136.36734	41.184269	25.1547505	136.5051955	-81.008789	10.9378135	132.4600445
-16.023289	0.428761	133.112045	-19.823423	17.920589	134.666412	43.640118	5.974023	136.276154	38.851376	44.26733	136.236832	41.245747	25.1206765	136.256493	-80.892593	10.7205015	133.076331
-17.700668	-0.273353	133.113251	-19.712973	17.800749	134.861938	43.758518	5.983134	135.873215	38.878147	44.230602	136.119049	41.3183325	25.106868	135.996132	-80.7442785	10.49463	133.727744
-19.485939	-0.931956	133.206207	-19.595327	17.679878	135.051666	43.859818	5.958083	135.585999	38.899956	44.151924	135.810486	41.379887	25.0550035	135.6982425	-80.570541	10.3047525	134.4050895
-22.151964	-1.995629	133.554428	-19.399473	17.507677	135.287292	43.946629	5.920312	135.300018	39.012535	44.012932	135.146744	41.479582	24.966622	135.223381	-80.278528	10.048732	135.351203
-24.002623	-2.685118	133.965912	-19.241154	17.379824	135.397583	44.061535	5.784908	135.305466	39.078884	43.880291	134.623962	41.5702095	24.8325995	134.964714	-80.0525175	9.9270485	135.830452
-25.760477	-3.424294	134.476196	-19.089005	17.245667	135.497177	44.167049	5.671543	135.403687	39.123154	43.747799	134.072388	41.6451015	24.709671	134.7380375	-79.8231115	9.781663	136.2563165
-27.633583	-4.05312	135.168655	-18.956285	17.117483	135.598694	44.23642	5.604074	135.572571	39.158997	43.577534	133.450836	41.6977085	24.590804	134.5117035	-79.6102785	9.644162	136.6856845
-29.398874	-4.685297	135.924988	-18.878729	16.993723	135.69313	44.309444	5.53754	135.790009	39.154427	43.389484	132.755539	41.7319355	24.463512	134.272774	-79.4893935	9.523934	137.113486
-31.252531	-5.1671	136.703522	-18.835968	16.845352	135.781036	44.286697	5.508038	135.8172	39.106487	43.176003	132.057266	41.696592	24.3420205	133.937233	-79.368528	9.3486835	137.624839
-33.050381	-5.588149	137.396988	-18.84963	16.652452	135.79425	44.208961	5.414617	135.69693	38.977711	42.909096	131.333618	41.593336	24.1618565	133.515274	-79.292596	9.1430475	138.073226
-35.772808	-6.021218	138.015167	-18.931156	16.24144	135.710159	43.857269	5.267395	135.235001	38.785187	42.476357	130.149933	41.321228	23.871876	132.692467	-79.18354	8.611004	138.727851
-37.56089	-6.282296	138.148575	-18.997583	15.906382	135.566727	43.628315	5.092493	134.648193	38.253128	42.342464	129.476944	40.9407215	23.7174785	132.0625685	-78.9358875	8.0952855	139.0708855
-39.315033	-6.366139	138.068893	-19.078489	15.575531	135.365845	43.361366	4.944588	133.797256	37.999718	42.128464	128.770538	40.680542	23.536526	131.283897	-78.83752	7.614536	139.447793
-40.979828	-6.391945	137.829956	-19.135416	15.25449	135.07196	43.0495	4.91367	132.774597	37.689526	42.053616	128.007248	40.369513	23.483643	130.3909225	-78.640345	7.025337	139.7529975
-42.58543	-6.291268	137.519653	-19.205513	14.966698	134.72789	42.691566	4.983157	131.606644	37.338367	42.092529	127.218712	40.0149665	23.537843	129.412678	-78.4259925	6.395553	140.043102
-44.122906	-6.042675	137.25174	-19.266275	14.727519	134.381516	42.348873	5.082301	130.403748	36.995525	42.189522	126.545731	39.672199	23.6359115	128.4747395	-78.204749	5.8191265	140.2882925
-45.529823	-5.66697	137.142853	-19.28087	14.535746	134.136017	42.124535	5.17857	129.485458	36.719921	42.316792	126.020302	39.422228	23.747681	127.75288	-77.983968	5.323811	140.519154
-47.456551	-4.903522	137.231934	-19.265324	14.396567	134.082932	42.038136	5.448334	128.592926	36.455166	42.58707	125.628029	39.246651	24.017702	127.1104775	-77.777299	4.775432	141.0553865
-48.54372	-4.210881	137.633179	-19.269669	14.370352	134.187408	42.070862	5.634177	128.284607	36.278744	42.776478	125.443314	39.174803	24.2053275	126.8639605	-77.714141	4.5353765	141.5108555
-49.533867	-3.426723	138.089447	-19.317518	14.392657	134.350723	42.071991	5.820362	128.161514	36.085457	42.953773	125.275276	39.078724	24.3870675	126.718395	-77.71376	4.3982465	141.983051
-50.401814	-2.56918	138.518158	-19.35812	14.423521	134.537201	42.056534	5.990441	128.106583	35.900269	43.097622	125.106873	38.9784015	24.5440315	126.606728	-77.6946415	4.3030105	142.467674
-51.132977	-1.659093	138.865646	-19.40671	14.438362	134.684357	42.101891	6.107769	128.130981	35.74379	43.195232	124.980522	38.9228405	24.6515005	126.5557515	-77.7362605	4.2252235	142.8129625
-51.800919	-0.680143	139.065338	-19.425604	14.408617	134.770081	42.129684	6.197495	128.16655	35.639336	43.243023	124.902771	38.88451	24.720259	126.5346605	-77.735718	4.096975	143.0055015
-52.222042	0.44487	139.081848	-19.461008	14.336705	134.792923	42.154819	6.254039	128.164642	35.542801	43.288414	124.850372	38.84881	24.7712265	126.507507	-77.770826	3.9021835	143.078339
-52.90625	2.007374	138.830795	-19.566355	14.232336	134.687454	42.072369	6.328926	127.950874	35.350163	43.398129	124.842834	38.711266	24.8635275	126.396854	-77.843976	3.6011445	142.978054
-53.139793	3.1363	138.564056	-19.677135	14.173223	134.534164	41.909592	6.46109	127.609077	35.182167	43.52079	124.877129	38.5458795	24.99094	126.243103	-77.9001495	3.355506	142.825225
-53.207199	4.341661	138.243454	-19.805714	14.129803	134.334732	41.69286	6.600521	127.252327	35.000107	43.69228	124.940613	38.3464835	25.1464005	126.09647	-77.9579115	3.1132055	142.572994
-53.211086	5.603042	137.891907	-19.91799	14.084209	134.127365	41.472836	6.784569	126.858925	34.852722	43.872807	125.113808	38.162779	25.328688	125.9863665	-77.998759	2.83973	142.2683635
-53.063019	6.840528	137.476273	-20.033337	14.032303	133.905212	41.301811	6.947968	126.598343	34.719341	44.069386	125.420807	38.010576	25.508677	126.009575	-78.07725	2.555929	141.800849
-52.756508	8.105106	137.0504	-20.171833	13.999372	133.742416	41.178143	7.143781	126.449982	34.603302	44.311352	125.861229	37.8907225	25.7275665	126.1556055	-78.2343885	2.2711775	141.3292265
-52.368397	9.33252	136.638412	-20.329824	14.004079	133.593414	41.100918	7.396284	126.386642	34.801121	44.438007	126.306084	37.9510195	25.9171455	126.346363	-78.6106675	2.0910125	140.840465
-51.569492	11.188533	136.06694	-20.642946	14.076662	133.403717	40.941257	7.737943	126.631073	34.186771	44.920223	127.295731	37.564014	26.329083	126.963402	-78.849906	1.824241	139.844032
-50.888062	12.317045	135.692505	-20.841057	14.148572	133.361954	40.902252	7.993852	126.970032	34.005814	45.131405	127.841232	37.454033	26.5626285	127.405632	-79.136147	1.7345155	139.318276
-50.103199	13.416083	135.363007	-21.045845	14.265076	133.356552	40.920307	8.126472	127.490768	33.875267	45.315548	128.373047	37.397787	26.72101	127.9319075	-79.489477	1.809142	138.7811965
-49.211922	14.472069	135.002335	-21.24077	14.390082	133.393555	40.951637	8.160628	128.228821	33.740417	45.429592	128.847992	37.346027	26.79511	128.5384065	-79.827567	1.985054	138.2487035
-48.244633	15.482162	134.656448	-21.402599	14.543414	133.467819	40.938007	8.153687	129.072433	33.67408	45.473965	129.294357	37.3060435	26.813826	129.183395	-80.1112415	2.273002	137.752243
-47.160988	16.479441	134.350571	-21.574869	14.681024	133.568192	40.91758	8.097245	129.992615	33.644154	45.490807	129.697998	37.280867	26.794026	129.8453065	-80.430605	2.568022	137.2910775
-46.027939	17.367277	134.083267	-21.741026	14.826116	133.69928	40.923828	8.043853	130.859818	33.620922	45.491642	130.010361	37.272375	26.7677475	130.4350895	-80.754427	2.8844845	136.9634705
-44.197826	18.710827	133.644913	-21.918728	15.044886	133.828125	40.976318	7.914971	131.989563	33.598274	45.459995	130.389862	37.287296	26.687483	131.1897125	-81.124752	3.402289	136.4665375
-42.937145	19.568373	133.367004	-22.014835	15.170571	133.847275	40.997963	7.793848	132.648972	33.949818	45.269577	130.483521	37.4738905	26.5317125	131.5662465	-81.5035605	3.8094295	136.1283035
-41.615746	20.415297	133.090546	-22.084753	15.274922	133.83519	40.955177	7.650603	133.110138	34.034206	45.180492	130.64447	37.4946915	26.4155475	131.877304	-81.6641975	4.1342965	135.793076
-40.256428	21.281031	132.823639	-22.162733	15.38348	133.759048	40.910801	7.480202	133.490631	34.131821	45.078716	130.754211	37.521311	26.279459	132.122421	-81.846777	4.487501	135.395675
-38.9007	22.109575	132.580231	-22.269703	15.524669	133.638428	40.793343	7.339903	133.779663	34.20472	45.011345	130.773788	37.4990315	26.175624	132.2767255	-82.0384375	4.873714	135.0001305
-37.539291	23.00009	132.290817	-22.379683	15.69527	133.469788	40.633755	7.235657	133.902939	33.925949	45.065533	130.849533	37.279852	26.150595	132.376236	-82.039218	5.239945	134.56334
-36.130981	23.889977	131.95282	-22.517269	15.886344	133.236053	40.52066	7.052538	134.068619	34.295467	44.816666	130.720428	37.4080635	25.934602	132.3945235	-82.4426015	5.838086	134.0775825
-34.045815	25.179663	131.416138	-22.674906	16.131151	132.855728	40.365429	6.758065	134.348038	34.050068	44.804615	130.716568	37.2077485	25.78134	132.532303	-82.5575605	6.480962	133.179153
-32.628059	26.064217	131.009048	-22.787449	16.303131	132.564468	40.249508	6.572866	134.525986	34.454174	44.542118	130.655685	37.351841	25.557492	132.5908355	-82.926739	7.04877	132.5381005
-31.242085	26.94318	130.650909	-22.883125	16.468533	132.279709	40.137825	6.410488	134.716675	34.547829	44.442467	130.673477	37.342827	25.4264775	132.695076	-83.109077	7.5105885	131.864342
-29.843449	27.839497	130.308945	-22.997778	16.60972	132.017441	40.016872	6.25768	134.919373	34.308647	44.511421	130.792923	37.1627595	25.3845505	132.856148	-83.1583155	7.8348895	131.178734
-28.432114	28.768629	130.029373	-23.095503	16.768953	131.794739	39.861553	6.116203	135.112549	34.350151	44.389488	130.950546	37.105852	25.2528455	133.0315475	-83.296858	8.2850605	130.5579305
-27.072891	29.673504	129.877563	-23.190802	16.936932	131.662613	39.750443	5.9792	135.304504	34.410576	44.298767	131.080902	37.0805095	25.1389835	133.192703	-83.4621135	8.7348805	130.132523
-25.723509	30.651077	129.859833	-23.289415	17.077538	131.631882	39.661388	5.851745	135.453415	34.473213	44.267998	131.264542	37.0673005	25.0598715	133.3589785	-83.6461305	9.0952045	129.9047855
-23.757059	32.088295	130.048996	-23.401018	17.27194	131.680618	39.508453	5.740685	135.543106	34.85006	44.050854	131.613342	37.1792565	24.8957695	133.578224	-83.9812925	9.6481105	129.783012
-22.470982	33.086624	130.292862	-23.482578	17.401529	131.736511	39.392582	5.725466	135.507416	34.556252	44.186188	132.006454	36.974417	24.955827	133.756935	-83.939573	9.847231	129.716087
-21.197012	34.06855	130.571182	-23.570629	17.533531	131.722519	39.285522	5.716417	135.318405	34.862747	44.047344	132.283051	37.0741345	24.8818805	133.800728	-84.2153925	10.1851815	129.64431
-19.980618	35.036736	130.823334	-23.641275	17.665146	131.612579	39.197453	5.672238	135.072968	34.838997	44.048279	132.588882	37.018225	24.8602585	133.830925	-84.300775	10.4700335	129.394233
-18.758663	36.023525	131.122452	-23.6835	17.780285	131.406052	39.058529	5.634561	134.800919	34.899799	44.078575	132.883011	36.979164	24.856568	133.841965	-84.346164	10.704002	128.970139
-17.545769	36.929176	131.437332	-23.745474	17.920422	131.203522	38.84343	5.616362	134.401443	34.935673	44.045944	133.170319	36.8895515	24.831153	133.785881	-84.3804995	11.009691	128.621163
-16.382868	37.795486	131.791229	-23.829247	18.108593	130.99379	38.642475	5.592044	133.922821	34.949879	44.026871	133.387421	36.796177	24.8094575	133.655121	-84.454671	11.4077285	128.332459
-14.664869	39.025524	132.298904	-23.998524	18.474976	130.709381	38.334709	5.719638	133.032425	34.87574	44.070866	133.575134	36.6052245	24.895252	133.3037795	-84.6022725	12.0547	128.1149825
-13.576552	39.708157	132.632996	-24.066063	18.763279	130.543121	38.200523	5.90289	132.538956	34.807205	44.184208	133.637726	36.503864	25.043549	133.088341	-84.63599	12.483009	127.997901
-12.462737	40.309219	132.901138	-24.07605	19.085289	130.425659	38.130444	6.163654	132.211517	34.851974	44.366585	133.793869	36.491209	25.2651195	133.002693	-84.643309	12.9054585	127.848625
-11.341316	40.869503	133.1185	-24.050068	19.478302	130.37674	38.176243	6.376568	132.085861	34.918209	44.544785	133.956558	36.547226	25.4606765	133.0212095	-84.647362	13.4959275	127.7322705
-10.287909	41.241528	133.243973	-24.022009	19.880844	130.354385	38.255878	6.487441	132.066498	34.994709	44.68335	134.087616	36.6252935	25.5853955	133.077057	-84.6693115	14.1762925	127.631713
-9.237017	41.511681	133.258057	-24.004759	20.250774	130.334991	38.259991	6.546263	132.093628	35.089703	44.80217	134.14386	36.674847	25.6742165	133.118744	-84.684365	14.8273315	127.551238
-8.253972	41.643177	133.205719	-23.997377	20.543917	130.31601	38.238125	6.569555	132.174927	35.205059	44.881992	134.124008	36.721592	25.7257735	133.1494675	-84.716346	15.3620605	127.4825525
-6.818202	41.558681	133.104477	-23.957085	20.860075	130.285141	38.277126	6.549323	132.31662	35.385239	44.948612	134.168716	36.8311825	25.7489675	133.242668	-84.7453525	15.9711825	127.327614
-5.984857	41.320671	133.103226	-23.886623	21.014912	130.238831	38.39006	6.498078	132.459885	35.50684	44.972343	134.252365	36.94845	25.7352105	133.356125	-84.721696	16.2946135	127.121537
-5.223976	40.944408	133.130325	-23.808735	21.131479	130.194321	38.477879	6.48909	132.571823	35.619862	44.987228	134.345062	37.0488705	25.738159	133.4584425	-84.6663405	16.524799	126.9301995
-4.461058	40.500462	133.15741	-23.714874	21.244345	130.13475	38.578423	6.489023	132.692856	35.751881	45.018982	134.454559	37.165152	25.7540025	133.5737075	-84.5949	16.7346875	126.6957925
-3.81492	39.93787	133.170898	-23.609346	21.363537	130.042984	38.674934	6.462066	132.876343	35.909615	45.066048	134.609161	37.2922745	25.764057	133.742752	-84.5109665	16.963017	126.343216
-3.24126	39.278572	133.128616	-23.485752	21.532875	129.919647	38.782356	6.41687	133.053329	36.081253	45.095016	134.810059	37.4318045	25.755943	133.931694	-84.4033085	17.309807	125.9076
-2.737948	38.570415	133.076935	-23.376665	21.736023	129.826462	38.913692	6.333114	133.307449	36.25613	45.120922	135.017471	37.584911	25.727018	134.16246	-84.338241	17.745028	125.490464
-2.204679	37.307133	132.99675	-23.190237	21.993578	129.751694	39.106903	6.236187	133.700745	36.529259	45.189457	135.281281	37.818081	25.712822	134.491013	-84.198555	18.274334	125.012375
-1.986895	36.358826	132.93689	-23.039757	22.137129	129.743744	39.283508	6.21456	133.974792	36.735165	45.23341	135.401794	38.0093365	25.723985	134.688293	-84.0888505	18.550273	124.799195
-1.822403	35.308746	132.82692	-22.881224	22.251173	129.745575	39.441708	6.225786	134.220886	36.967487	45.290161	135.487976	38.2045975	25.7579735	134.854431	-83.9670455	18.7443725	124.636719
-1.784285	34.236942	132.676239	-22.706911	22.317026	129.714706	39.598339	6.246342	134.380859	37.150928	45.302994	135.52623	38.3746335	25.774668	134.9535445	-83.7884555	18.859384	124.4758675
-1.849302	33.062679	132.493347	-22.549006	22.341373	129.615112	39.720684	6.234476	134.449051	37.321987	45.268967	135.493912	38.5213355	25.7517215	134.9714815	-83.6193475	18.9310245	124.2587425
-2.058262	31.811634	132.257004	-22.45676	22.340561	129.532181	39.802841	6.243215	134.369476	37.423534	45.217331	135.339539	38.6131875	25.730273	134.8545075	-83.5267075	18.950849	124.2098545
-2.359911	30.496683	131.920944	-22.396193	22.322502	129.445953	39.847599	6.371961	133.98822	37.432659	45.143299	134.996872	38.640129	25.75763	134.492546	-83.432515	18.887374	124.39936
-3.000452	28.498264	131.250107	-22.40596	22.291855	129.343246	39.794132	6.691114	132.814163	37.295593	45.037956	133.902603	38.5448625	25.864535	133.358383	-83.3567825	18.719175	125.328109
