# Supplementary material for: How to jointly control a ball trajectory on a moving board: Methodological insights into Motor Learning and Rehabilitation
Source: PLoS One. 2025 Oct 15;20(10):e0334588. doi: 10.1371/journal.pone.0334588 (PMC12527165; doi:10.1371/journal.pone.0334588)
Supplement: S2 Data — (ZIP) [file pone.0334588.s002.zip › D11_017.csv]

Ball_X	Ball_Y	Ball_Z	BoardCentre_X	BoardCentre_Y	BoardCentre_Z	P1LeftHand_X	P1LeftHand_Y	P1LeftHand_Z	P1RightHand_X	P1RightHand_Y	P1RightHand_Z	P1MidHands_X	P1MidHands_Y	P1MidHands_Z	P2MidHands_X	P2MidHands_Y	P2MidHands_Z
7.441858	26.622925	126.705383	-19.859386	19.551809	125.375496	41.74155	5.181016	127.952408	37.263824	46.467159	128.658768	39.502687	25.8240875	128.305588	-79.221459	13.2795305	122.445404
8.177143	25.185987	127.193275	-19.733873	19.541349	125.526932	41.919113	5.208372	128.570755	37.364231	46.510887	128.518707	39.641672	25.8596295	128.544731	-79.109418	13.2230685	122.509133
9.543945	23.476976	127.274666	-19.61323	19.468136	125.61628	42.049252	5.169322	129.125656	37.460262	46.486191	128.372482	39.754757	25.8277565	128.749069	-78.981217	13.1085155	122.483491
10.481091	21.923969	127.478371	-19.498285	19.342136	125.617325	42.178486	5.072988	129.609756	37.559376	46.380829	128.171921	39.868931	25.7269085	128.8908385	-78.865501	12.9573635	122.3438115
11.463161	20.441145	127.662506	-19.361797	19.154182	125.552765	42.274345	4.945781	130.054764	37.689297	46.222515	128.000778	39.981821	25.584148	129.027771	-78.705415	12.724216	122.077759
12.05275	19.231073	127.977707	-19.190865	18.951855	125.475845	42.378304	4.774026	130.415283	37.861443	46.058826	127.956497	40.1198735	25.416426	129.18589	-78.5016035	12.487284	121.7658
13.620399	17.09206	128.232773	-18.871481	18.662083	125.440804	42.578568	4.43431	131.052322	38.222359	45.808849	128.072845	40.4004635	25.1215795	129.5625835	-78.1434255	12.2025865	121.3190245
14.36482	15.922059	128.514664	-18.650869	18.506168	125.503494	42.705486	4.235902	131.519104	38.479328	45.654068	128.314774	40.592407	24.944985	129.916939	-77.894145	12.067351	121.090049
15.103088	14.856071	128.875702	-18.377132	18.389072	125.626526	42.907124	4.164653	131.936783	38.757824	45.598007	128.659256	40.832474	24.88133	130.2980195	-77.586738	11.896814	120.9550325
15.808378	13.841516	129.228973	-18.118914	18.324879	125.777412	43.119095	4.148874	132.384949	39.026512	45.601566	129.093384	41.0728035	24.87522	130.7391665	-77.3106315	11.774538	120.8156575
16.345234	12.939072	129.700165	-17.662676	18.141109	125.879906	43.314579	4.167702	132.783295	39.248508	45.629093	129.542923	41.2815435	24.8983975	131.163109	-76.6068955	11.3838205	120.596703
16.891899	12.114673	130.048645	-17.48831	18.121395	126.057587	43.462681	4.207182	133.187485	39.428219	45.675671	129.917007	41.44545	24.9414265	131.552246	-76.42207	11.3013635	120.562928
17.29174	11.372428	130.379181	-17.392162	18.119345	126.203667	43.527954	4.281883	133.507339	39.866211	45.604424	130.132004	41.6970825	24.9431535	131.8196715	-76.4814065	11.2955365	120.5876625
17.871559	10.336787	130.627792	-17.277588	18.094866	126.277771	43.608181	4.390236	133.853134	39.898514	45.652515	130.510345	41.7533475	25.0213755	132.1817395	-76.3085235	11.1683565	120.3738025
18.035917	9.641884	130.860626	-17.269716	18.050131	126.278046	43.586262	4.427305	134.044037	39.907574	45.679298	130.67836	41.746918	25.0533015	132.3611985	-76.28635	11.0469605	120.1948935
18.127291	9.066185	130.981842	-17.285284	17.9872	126.243973	43.560326	4.43335	134.178101	39.877216	45.7001	130.772934	41.718771	25.066725	132.4755175	-76.289339	10.907675	120.0124285
18.243847	8.532217	131.00148	-17.305731	17.933939	126.197792	43.559227	4.434199	134.204605	39.508579	45.832474	130.904922	41.533903	25.1333365	132.5547635	-76.145365	10.7345415	119.8408205
18.226559	8.105271	131.019897	-17.311317	17.880657	126.138016	43.582825	4.459407	134.246368	39.825726	45.741863	130.745239	41.7042755	25.100635	132.4958035	-76.3269095	10.660679	119.7802285
18.127121	7.745943	130.994904	-17.280197	17.819073	126.06723	43.618294	4.521521	134.199249	39.789982	45.774876	130.675537	41.704138	25.1481985	132.437393	-76.264532	10.4899475	119.697067
17.928028	7.43649	130.895691	-17.257162	17.754808	125.990021	43.677246	4.5757	134.127853	39.741188	45.785637	130.566971	41.709217	25.1806685	132.347412	-76.223541	10.3289475	119.63263
17.465508	7.041331	130.760437	-17.193977	17.649311	125.980721	43.754543	4.629698	134.06015	39.714195	45.823112	130.481079	41.734369	25.226405	132.2706145	-76.122323	10.072217	119.6908275
17.040976	6.819015	130.755585	-17.166206	17.563416	126.065552	43.82893	4.621979	134.116058	39.736027	45.807014	130.556732	41.7824785	25.2144965	132.336395	-76.1148905	9.9123355	119.794709
16.443552	6.588387	130.826324	-17.122414	17.456543	126.215599	43.905972	4.585575	134.162979	39.788227	45.804226	130.717224	41.8470995	25.1949005	132.4401015	-76.0919275	9.7181855	119.9910965
15.800041	6.385668	130.827667	-17.101761	17.354235	126.383118	43.951279	4.511262	134.149612	39.809994	45.715714	130.920074	41.8806365	25.113488	132.534843	-76.0841585	9.594982	120.231393
15.124384	6.247065	130.714981	-17.072575	17.22471	126.509407	44.019989	4.428343	134.064728	39.84444	45.662315	131.110947	41.9322145	25.045329	132.5878375	-76.0773645	9.404091	120.4309765
14.394529	6.147592	130.489761	-17.053661	17.118961	126.613358	44.085823	4.390851	133.781937	39.88826	45.644581	131.337463	41.9870415	25.017716	132.5597	-76.0943635	9.220206	120.667016
13.560822	6.002296	130.104446	-17.006453	17.016726	126.637306	44.131817	4.380785	133.393707	39.542034	45.717056	131.663315	41.8369255	25.0489205	132.528511	-75.8498315	8.9845315	120.746101
12.179896	5.827593	129.255783	-16.984375	16.893097	126.586823	44.146191	4.427563	132.372192	39.90456	45.564304	131.898697	42.0253755	24.9959335	132.1354445	-75.9941255	8.7902605	121.0382015
11.222899	5.69627	128.53595	-16.960651	16.798929	126.505638	44.123489	4.423975	131.544907	39.886272	45.45163	132.078171	42.0048805	24.9378025	131.811539	-75.9261825	8.6600555	121.199737
10.217584	5.573822	127.742935	-16.980614	16.720861	126.468643	44.049339	4.482801	130.646439	39.885414	45.315277	132.309189	41.9673765	24.899039	131.477814	-75.9286045	8.542683	121.459472
9.106127	5.325111	126.982712	-16.974266	16.665848	126.455238	44.012051	4.516135	129.811218	39.868362	45.166893	132.562439	41.9402065	24.841514	131.1868285	-75.8887385	8.490182	121.7236475
7.922525	5.048937	126.35392	-16.952164	16.672628	126.518044	44.029606	4.615126	129.112549	39.858665	45.133549	132.802094	41.9441355	24.8743375	130.9573215	-75.8484635	8.4709185	122.0787665
6.431744	4.87405	125.99826	-16.899134	16.745411	126.652229	44.103745	4.809407	128.526077	39.863087	45.174747	133.046204	41.983416	24.992077	130.7861405	-75.781684	8.498745	122.5183175
5.195275	4.375127	125.679184	-16.835938	16.822281	126.744972	44.194412	4.999338	128.129379	39.835438	45.219479	133.12825	42.014925	25.1094085	130.6288145	-75.686801	8.5351535	122.8611295
3.268431	3.344672	125.312996	-16.806007	16.999819	126.871666	44.320133	5.323812	127.744797	39.79208	45.444721	132.922867	42.0561065	25.3842665	130.333832	-75.6681205	8.61537149999999	123.4095
1.975759	2.517416	125.166809	-16.805264	17.100676	126.917015	44.422134	5.485416	127.603188	39.707142	45.573669	132.523422	42.064638	25.5295425	130.063305	-75.675166	8.6718095	123.770725
0.607911	1.504589	125.128876	-16.750694	17.085012	126.823532	44.503799	5.542773	127.576782	39.633789	45.636715	132.022079	42.068794	25.589744	129.7994305	-75.570182	8.58027999999999	123.8476335
-0.73943	0.329488	125.213829	-16.742643	16.970179	126.808464	44.528858	5.492611	127.583672	39.544933	45.573059	131.381546	42.0368955	25.532835	129.482609	-75.5221815	8.407523	124.134319
-2.071078	-1.011503	125.360596	-16.697969	16.714781	126.710831	44.51461	5.327381	127.593735	39.4673	45.438408	130.678284	41.990955	25.3828945	129.1360095	-75.386893	8.04666749999999	124.2856525
-3.485145	-2.365898	125.600746	-16.679056	16.403193	126.703857	44.419445	5.117182	127.555717	39.411484	45.167641	130.004745	41.9154645	25.1424115	128.780231	-75.2735765	7.6639745	124.627483
-4.79569	-3.832803	125.788162	-16.655067	16.032938	126.712212	44.360954	4.785163	127.669891	39.025154	44.977573	129.46579	41.693054	24.881368	128.5678405	-75.003188	7.184508	124.8565835
-6.635566	-6.215955	126.168633	-16.693439	15.526464	126.835823	44.330341	4.392128	127.774918	39.320755	44.476818	128.589554	41.825548	24.434473	128.182236	-75.212426	6.618455	125.48941
-8.000472	-7.636906	126.415398	-16.733105	15.211026	126.851402	44.268967	4.170507	127.857674	39.19268	44.246761	128.090652	41.7308235	24.208634	127.974163	-75.1970335	6.213418	125.728641
-9.440279	-9.06558	126.64962	-16.784958	14.92415	126.834259	44.175175	4.014841	127.813599	39.068142	44.056293	127.560303	41.6216585	24.035567	127.686951	-75.1915745	5.812733	125.981567
-10.782448	-10.545663	126.930916	-16.821516	14.661595	126.787651	44.103447	3.843292	127.795235	38.622673	43.98418	127.21077	41.36306	23.913736	127.5030025	-75.006092	5.409454	126.0722995
-12.154652	-11.98857	127.206375	-16.812307	14.396834	126.713264	44.047852	3.674068	127.879082	38.547344	43.784527	126.883553	41.297598	23.7292975	127.3813175	-74.922212	5.0643705	126.0452105
-13.53374	-13.344572	127.722427	-16.855467	14.196338	126.834549	44.039989	3.542844	128.045746	38.485531	43.630016	126.591644	41.26276	23.58643	127.318695	-74.973694	4.806246	126.350403
-14.828941	-14.630776	128.265198	-16.866539	13.969596	127.009872	44.045822	3.416543	128.181091	38.413105	43.479889	126.353683	41.2294635	23.448216	127.267387	-74.9625415	4.490976	126.752357
-16.871504	-16.525555	129.211914	-16.878925	13.595271	127.371086	43.968182	3.178208	128.322113	38.276272	43.174019	126.052032	41.122227	23.1761135	127.1870725	-74.880077	4.0144285	127.5550995
-18.145348	-17.677088	129.768021	-16.909418	13.328178	127.686401	43.908886	2.957538	128.416992	38.199963	42.955364	125.90686	41.0544245	22.956451	127.161926	-74.8732605	3.699905	128.210876
-19.457155	-18.802414	130.200134	-16.934557	13.066294	127.993378	43.843536	2.73932	128.462006	38.128975	42.737358	125.811508	40.9862555	22.738339	127.136757	-74.8553695	3.394249	128.849999
-20.755495	-19.856243	130.591003	-16.948679	12.79875	128.280716	43.772499	2.560371	128.418869	38.065762	42.563206	125.757408	40.9191305	22.5617885	127.0881385	-74.8164885	3.0357115	129.4732935
-21.94268	-20.803259	130.816406	-16.941536	12.535146	128.509018	43.740437	2.43764	128.323105	37.998402	42.455158	125.721298	40.8694195	22.446399	127.0222015	-74.7524915	2.623893	129.9958345
-23.121912	-21.721071	130.850693	-16.943415	12.3199	128.721893	43.732258	2.318861	128.175293	37.952278	42.3601	125.718513	40.842268	22.3394805	126.946903	-74.729098	2.3003195	130.496883
-24.295652	-22.560926	130.887955	-16.902739	12.113334	128.855057	43.741428	2.214	128.002182	37.930099	42.322273	125.690826	40.8357635	22.2681365	126.846504	-74.6412415	1.9585315	130.86361
-25.878826	-23.662449	130.875092	-16.846069	11.886252	128.956955	43.70969	2.15802	127.705994	37.905945	42.275211	125.631691	40.8078175	22.2166155	126.6688425	-74.4999555	1.5558885	131.2450675
-27.030024	-24.399269	130.938751	-16.842499	11.825662	129.027771	43.683006	2.192927	127.51992	37.839024	42.303898	125.533363	40.761015	22.2484125	126.5266415	-74.446013	1.4029115	131.5289005
-28.072878	-25.018478	131.08049	-16.842863	11.829705	129.05368	43.676559	2.275439	127.373146	37.794807	42.368225	125.362709	40.735683	22.321832	126.3679275	-74.421409	1.337578	131.7394325
-29.025993	-25.55353	131.220551	-16.861462	11.893203	129.052094	43.687595	2.376307	127.258835	37.760681	42.437012	125.138939	40.724138	22.4066595	126.198887	-74.447062	1.3797465	131.905301
-29.942522	-26.037996	131.37059	-16.836807	11.945332	128.890076	43.713615	2.433646	127.153358	37.704937	42.465523	124.80394	40.709276	22.4495845	125.978649	-74.38289	1.4410795	131.801503
-30.813921	-26.460911	131.740326	-16.86413	12.023061	128.734909	43.709541	2.484481	127.015388	37.63826	42.447319	124.203255	40.6739005	22.4659	125.6093215	-74.4021605	1.580222	131.8604965
-31.66069	-26.766336	132.255905	-16.878723	12.063787	128.467987	43.642612	2.52636	126.762703	37.569542	42.392761	123.44223	40.606077	22.4595605	125.1024665	-74.363523	1.6680135	131.8335075
-32.782528	-27.026075	133.139816	-16.889473	12.07267	128.047104	43.564121	2.446207	126.409164	37.454021	42.153255	122.1689	40.509071	22.299731	124.289032	-74.288017	1.845609	131.805176
NaN	NaN	NaN	-16.843098	12.00923	127.787971	43.567463	2.353387	126.210175	37.449989	41.977646	121.431938	40.508726	22.1655165	123.8210565	-74.194922	1.8529435	131.7548855
NaN	NaN	NaN	-16.814009	11.920719	127.63401	43.564014	2.199649	126.049896	37.4636	41.783081	120.824966	40.513807	21.991365	123.437431	-74.141825	1.850073	131.830589
NaN	NaN	NaN	-16.815748	11.812649	127.508842	43.513279	2.060547	125.82209	37.454121	41.62001	120.320618	40.4837	21.8402785	123.071354	-74.115196	1.7850195	131.94633
NaN	NaN	NaN	-16.851059	11.716927	127.379036	43.420807	1.940941	125.449081	37.432297	41.497334	119.89608	40.426552	21.7191375	122.6725805	-74.12867	1.7147165	132.0854915
NaN	NaN	NaN	-16.910507	11.657481	127.233978	43.288624	1.812963	124.974648	37.366642	41.400463	119.504616	40.327633	21.606713	122.239632	-74.148647	1.708249	132.228324
NaN	NaN	NaN	-16.905638	11.618473	126.967911	43.178524	1.750996	124.434555	37.322136	41.395779	119.178642	40.25033	21.5733875	121.8065985	-74.061606	1.6635585	132.1292235
NaN	NaN	NaN	-16.911263	11.645995	126.59819	42.800568	1.975326	123.8256	37.301086	41.503845	118.894867	40.050827	21.7395855	121.3602335	-73.873353	1.5524045	131.8361465
NaN	NaN	NaN	-16.9109	11.709649	126.396881	42.812424	2.054735	123.440865	37.313366	41.629704	118.824699	40.062895	21.8422195	121.132782	-73.884695	1.5770785	131.66098
NaN	NaN	NaN	-16.922798	11.787569	126.262329	42.833706	2.145364	123.185051	37.304543	41.749607	118.77462	40.0691245	21.9474855	120.9798355	-73.9147205	1.6276525	131.5448225
NaN	NaN	NaN	-16.96347	11.856298	126.199112	42.847576	2.209661	123.087418	37.274345	41.822342	118.783974	40.0609605	22.0160015	120.935696	-73.9879005	1.6965945	131.462528
NaN	NaN	NaN	-17.007563	11.895779	126.228249	42.865841	2.225052	123.129524	37.251263	41.857529	118.8992	40.058552	22.0412905	121.014362	-74.073678	1.7502675	131.442136
NaN	NaN	NaN	-17.065084	11.892264	126.38092	42.908089	2.181288	123.355659	37.258018	41.829414	119.12838	40.0830535	22.005351	121.2420195	-74.2132215	1.779177	131.5198205
-37.411385	-22.476957	131.488663	-17.073851	11.816848	126.492897	42.950584	2.076612	123.789307	37.293949	41.747604	119.515701	40.1222665	21.912108	121.652504	-74.2699685	1.721588	131.33329
-37.40398	-20.887066	131.325958	-17.159821	11.705772	126.887558	43.324501	1.696	124.609795	37.399998	41.601891	120.318939	40.3622495	21.6489455	122.464367	-74.6818915	1.7625985	131.310749
-37.351379	-19.704288	131.224197	-17.180243	11.594646	127.107086	43.350208	1.529007	125.370834	37.46405	41.501438	121.014275	40.407129	21.5152225	123.1925545	-74.767615	1.6740695	131.0216175
-37.307747	-18.433372	131.060928	-17.231451	11.516839	127.385643	43.362869	1.366443	126.18396	37.564674	41.426083	121.820786	40.4637715	21.396263	124.002373	-74.9266735	1.637415	130.768913
-37.232651	-17.016546	130.760208	-17.304384	11.465865	127.73378	43.358398	1.244912	126.934448	37.659637	41.372761	122.713577	40.5090175	21.3088365	124.8240125	-75.1177855	1.6228935	130.6435475
-37.12072	-15.548928	130.341492	-17.347212	11.42835	128.000122	43.337177	1.114282	127.664825	37.756546	41.340569	123.686241	40.5468615	21.2274255	125.675533	-75.2412855	1.6292745	130.324711
-37.038521	-14.012337	129.830536	-17.390234	11.401127	128.166229	43.327988	1.049461	128.258469	37.860737	41.377975	124.680115	40.5943625	21.213718	126.469292	-75.3748305	1.588536	129.863166
-36.929199	-12.363405	129.307251	-17.462753	11.394691	128.265976	43.280064	1.026383	128.569962	37.887108	41.44648	125.528946	40.583586	21.2364315	127.049454	-75.509092	1.5529505	129.482498
-36.835648	-9.807807	128.145447	-17.667822	11.489471	128.142197	43.045815	1.075446	128.571136	37.83102	41.590843	126.39003	40.4384175	21.3331445	127.480583	-75.7740615	1.6457975	128.803811
-36.815071	-7.976606	127.502731	-17.800249	11.61892	127.931915	42.844418	1.229566	128.325684	37.755127	41.741505	126.715729	40.2997725	21.4855355	127.5207065	-75.9002705	1.7523045	128.3431235
-36.718224	-6.183407	126.757584	-17.891663	11.778971	127.631065	42.765965	1.377408	128.04805	37.703796	41.915222	126.972435	40.2348805	21.646315	127.5102425	-76.0182065	1.911627	127.7518875
-36.704273	-4.290626	126.12001	-17.960817	11.993318	127.255775	42.712116	1.564027	127.805183	37.654118	42.113228	127.175201	40.183117	21.8386275	127.490192	-76.104751	2.1480085	127.021358
-36.70269	-2.452432	125.497307	-18.045893	12.248497	126.852455	42.65678	1.795918	127.588478	37.60376	42.351925	127.21608	40.13027	22.0739215	127.402279	-76.222056	2.4230725	126.302631
-36.718513	-0.613115	124.946579	-18.130047	12.521494	126.419601	42.604504	2.01191	127.363396	37.856396	42.461128	127.096008	40.23045	22.236519	127.229702	-76.490544	2.806469	125.6095
-36.792286	1.282641	124.522377	-18.203808	12.779871	126.015854	42.521992	2.199114	127.146828	37.768112	42.622963	127.051254	40.145052	22.4110385	127.099041	-76.552668	3.1487035	124.932667
-36.913174	3.983241	123.995354	-18.28133	13.026073	125.589981	42.450573	2.341884	126.977112	37.709576	42.778584	126.993301	40.0800745	22.560234	126.9852065	-76.6427345	3.491912	124.1947555
-37.070919	5.77721	123.780739	-18.330868	13.084682	125.408409	42.072304	2.54362	126.978554	37.253056	42.901165	127.196777	39.66268	22.7223925	127.0876655	-76.324416	3.4469715	123.7291525
-37.272976	7.498352	123.629013	-18.612633	13.243754	125.364746	41.975639	2.536766	126.795624	37.591633	42.743141	127.047729	39.783636	22.6399535	126.9216765	-77.008902	3.8475545	123.8078155
-37.505745	9.173213	123.579811	-18.656607	13.212273	125.252274	41.885895	2.558463	126.437668	37.543377	42.738468	126.965866	39.714636	22.6484655	126.701767	-77.02785	3.7760805	123.802781
-37.790199	10.8707	123.550812	-18.685614	13.192704	125.116539	41.848492	2.548405	125.994705	37.110783	42.825951	126.940094	39.4796375	22.687178	126.4673995	-76.8508655	3.69823	123.7656785
-38.075195	12.521903	123.568405	-18.676939	13.199865	124.961708	41.779552	2.589218	125.650696	37.054935	42.818279	126.680283	39.4172435	22.7037485	126.1654895	-76.7711215	3.6959815	123.7579265
-38.381241	14.099598	123.51403	-18.653913	13.249695	124.80452	41.73645	2.754574	125.196716	37.03059	42.922462	126.348068	39.38352	22.838518	125.772392	-76.691346	3.660872	123.836648
-39.037983	16.651136	123.531868	-18.591238	13.380912	124.525902	41.715408	2.980996	124.620422	36.972969	43.096523	125.776649	39.3441885	23.0387595	125.1985355	-76.5266645	3.7230645	123.8532685
-39.362679	18.196962	123.404335	-18.569002	13.497068	124.33448	41.745369	3.1828	124.340607	36.938824	43.255199	125.422325	39.3420965	23.2189995	124.881466	-76.4801005	3.7751365	123.787494
-39.678013	19.744501	123.184731	-18.54958	13.602941	124.110619	41.808495	3.361192	124.078453	37.222229	43.309402	124.939789	39.515362	23.335297	124.509121	-76.614522	3.870585	123.712117
-40.096184	21.262007	122.972633	-18.594675	13.72768	123.831451	41.736946	3.58516	123.787514	37.11031	43.490772	124.494049	39.423628	23.537966	124.1407815	-76.612978	3.917394	123.5221205
-40.505104	22.724516	122.711578	-18.70467	13.858456	123.50235	41.55637	3.819826	123.259758	36.56004	43.815933	124.058685	39.058205	23.8178795	123.6592215	-76.467545	3.8990325	123.3454785
-40.925266	24.206406	122.43972	-18.865707	13.976303	123.134903	41.326851	3.982251	122.515335	36.690758	43.840527	123.212837	39.0088045	23.911389	122.864086	-76.7402185	4.041217	123.40572
-41.394257	25.670238	122.427643	-19.026684	14.104579	122.791733	41.023628	4.122553	121.786438	36.414074	43.953072	122.494926	38.718851	24.0378125	122.140682	-76.772219	4.1713455	123.442784
-42.057678	27.793274	122.575844	-19.259251	14.300195	122.467842	40.552673	4.302235	120.717552	35.745354	44.22826	121.802101	38.1490135	24.2652475	121.2598265	-76.6675155	4.3351425	123.6758575
-42.42511	29.191389	123.013237	-19.385395	14.41998	122.460449	40.266182	4.449568	120.104149	35.544621	44.351906	121.431206	37.9054015	24.400737	120.7676775	-76.6761915	4.439223	124.1532205
-42.866676	30.539557	123.696938	-19.495821	14.577347	122.636116	39.970459	4.646264	119.592705	35.34409	44.507992	121.129143	37.6572745	24.577128	120.360924	-76.6489165	4.577566	124.911308
-42.976368	31.694227	124.347481	-19.614058	14.793401	122.927559	39.727409	4.893434	119.137825	35.163601	44.725811	121.020866	37.445505	24.8096225	120.0793455	-76.673621	4.7771795	125.7757725
-43.319725	33.032253	125.165176	-19.71139	15.100746	123.273483	39.531647	5.170149	118.828545	34.998165	44.991508	120.941948	37.264906	25.0808285	119.8852465	-76.687686	5.1206635	126.6617195
-43.517994	34.315937	125.809547	-19.77096	15.450534	123.581825	39.365307	5.493295	118.62439	34.884254	45.292618	120.918564	37.1247805	25.3929565	119.771477	-76.6667005	5.5081115	127.392173
-43.734447	35.56823	126.404236	-19.799202	15.830829	123.843086	39.294067	5.79624	118.482086	34.850494	45.579357	120.950844	37.0722805	25.6877985	119.716465	-76.6706845	5.9738595	127.969707
-43.820225	37.282715	126.898697	-19.77317	16.329927	124.08049	39.261856	6.202659	118.40004	34.863792	45.975491	120.964287	37.062824	26.089075	119.6821635	-76.609164	6.57077900000001	128.4788165
-43.86293	38.376362	127.23999	-19.737633	16.584305	124.220467	39.266132	6.409357	118.360176	34.886341	46.160847	121.020256	37.0762365	26.285102	119.690216	-76.5515025	6.883508	128.750718
-43.833565	39.415703	127.536095	-19.699095	16.809748	124.372139	39.299706	6.559924	118.371513	34.927963	46.320885	121.113953	37.1138345	26.4404045	119.742733	-76.5120245	7.1790915	129.001545
-43.710102	40.365131	127.757156	-19.679956	16.974463	124.520981	39.326683	6.694998	118.455948	34.955486	46.455856	121.237625	37.1410845	26.575427	119.8467865	-76.5009965	7.373499	129.1951755
-43.543098	41.22942	128.011063	-19.647623	17.081591	124.66394	39.353352	6.811907	118.519577	34.990181	46.562721	121.390739	37.1717665	26.687314	119.955158	-76.4670125	7.475868	129.372722
-43.315098	42.015747	128.259781	-19.641047	17.184349	124.793663	39.381374	6.905217	118.608162	35.027931	46.663059	121.549461	37.2046525	26.784138	120.0788115	-76.4867465	7.58456	129.5085145
-43.032181	42.750988	128.497589	-19.630871	17.246237	124.928925	39.409275	6.994535	118.714691	35.048977	46.76157	121.683037	37.229126	26.8780525	120.198864	-76.490868	7.6144215	129.658986
-42.5084	43.848793	128.77446	-19.608833	17.387463	125.124298	39.448257	7.165407	118.853996	35.071182	46.937649	121.896187	37.2597195	27.051528	120.3750915	-76.4773855	7.723398	129.8735045
-42.066093	44.510452	128.861847	-19.583593	17.474239	125.227715	39.519424	7.277331	118.977066	35.093525	47.067184	122.020699	37.3064745	27.1722575	120.4988825	-76.4736605	7.7762205	129.9565475
-41.556229	45.129711	128.908356	-19.524517	17.560261	125.321182	39.632835	7.394501	119.147217	35.129227	47.198967	122.139954	37.381031	27.296734	120.6435855	-76.430065	7.823788	129.9987785
-41.002708	45.681763	128.87352	-19.456215	17.627863	125.407196	39.775261	7.474922	119.338371	35.186203	47.288517	122.26226	37.480732	27.3817195	120.8003155	-76.393162	7.8740065	130.0140765
-40.398403	46.201527	128.837585	-19.385811	17.673622	125.461235	39.910049	7.531745	119.556953	35.263191	47.37085	122.356056	37.58662	27.4512975	120.9565045	-76.358242	7.8959465	129.9659655
-39.717907	46.689903	128.738068	-19.320864	17.70013	125.525261	40.025105	7.563811	119.758644	35.332756	47.421783	122.43	37.6789305	27.492797	121.094322	-76.3206585	7.907463	129.9562
-38.916199	47.151134	128.634064	-19.270885	17.70462	125.566689	40.129097	7.556939	119.952896	35.42107	47.424992	122.540131	37.7750835	27.4909655	121.2465135	-76.3168535	7.9182745	129.8868645
-37.654423	47.773026	128.455597	-19.206411	17.696184	125.607048	40.271244	7.511598	120.317932	35.573856	47.47435	122.729042	37.92255	27.492974	121.523487	-76.335372	7.899394	129.690609
-36.803051	48.159939	128.378769	-19.179056	17.71199	125.646225	40.375725	7.509284	120.547714	35.670452	47.496563	122.973396	38.0230885	27.5029235	121.760555	-76.3812005	7.9210565	129.531895
-35.912239	48.517117	128.425934	-18.959007	17.611166	125.665138	40.478527	7.565705	120.775566	35.772221	47.563728	123.340118	38.125374	27.5647165	122.057842	-76.043388	7.6576155	129.272434
-34.854565	48.864948	128.495163	-18.956316	17.668932	125.718132	40.55051	7.681647	121.045624	35.836266	47.699924	123.752365	38.193388	27.6907855	122.3989945	-76.10602	7.6470785	129.0372695
-33.76371	49.157154	128.793854	-18.988083	17.737534	125.793198	40.635319	7.841079	121.219872	35.863194	47.851719	124.247765	38.2492565	27.846399	122.7338185	-76.2254225	7.628669	128.8525775
-32.685341	49.430187	129.171005	-18.985893	17.820969	125.851501	40.726295	8.049543	121.375954	35.881348	48.022194	124.808815	38.3038215	28.0358685	123.0923845	-76.2756075	7.6060695	128.6106175
-31.548697	49.643753	129.55806	-19.024757	17.939123	125.899292	40.803806	8.270197	121.547935	35.910625	48.235188	125.405418	38.3572155	28.2526925	123.4766765	-76.4067295	7.6255535	128.3219075
-29.656965	49.897213	130.110794	-19.060438	18.172327	125.950386	40.880386	8.56354	121.673218	35.931717	48.463726	126.280121	38.4060515	28.513633	123.9766695	-76.5269275	7.831021	127.9241025
-28.422245	50.035088	130.392914	-19.075567	18.36237	125.969589	40.932693	8.770061	121.778503	35.924217	48.636791	126.789162	38.428455	28.703426	124.2838325	-76.579589	8.021314	127.6553455
-27.078468	50.076557	130.587799	-19.056587	18.533264	125.988129	41.007729	8.986482	121.952843	35.960369	48.841103	127.262672	38.484049	28.9137925	124.6077575	-76.597223	8.1527355	127.3685005
-25.670603	50.041443	130.751892	-19.043999	18.755299	126.129768	41.168049	9.172738	122.182213	36.013397	49.035206	127.759895	38.590723	29.103972	124.971054	-76.678721	8.406626	127.288482
-24.25374	49.955708	130.868317	-18.990894	18.948921	126.245499	41.345413	9.31286	122.542107	36.076824	49.222126	128.242523	38.7111185	29.267493	125.392315	-76.6929065	8.630349	127.098683
-22.780565	49.755638	131.00856	-18.93511	19.157825	126.442841	41.505966	9.501161	122.992393	36.165379	49.408192	128.777496	38.8356725	29.4546765	125.8849445	-76.7058925	8.8609735	127.0007375
-21.249186	49.447765	131.199066	-18.863832	19.34766	126.683167	41.72686	9.625977	123.549698	36.276737	49.558685	129.361328	39.0017985	29.592331	126.455513	-76.7294625	9.102989	126.910821
-18.934635	48.805309	131.432465	-18.809452	19.611103	127.088318	42.043472	9.794229	124.456825	36.408661	49.814499	130.202332	39.2260665	29.804364	127.3295785	-76.8449705	9.417842	126.8470575
-17.359596	48.300697	131.520599	-18.781252	19.786701	127.34716	42.184105	9.884056	125.038383	36.477448	49.964237	130.64241	39.3307765	29.9241465	127.8403965	-76.8932805	9.6492555	126.8539235
-15.708341	47.688961	131.478638	-18.743599	19.94733	127.562523	42.286221	9.931338	125.585579	36.569973	50.042797	130.945129	39.428097	29.9870675	128.265354	-76.915295	9.9075925	126.859692
-14.109604	47.019962	131.314423	-18.681877	20.063519	127.729759	42.72332	9.717935	125.965408	37.009506	49.962158	131.01181	39.866413	29.8400465	128.488609	-77.230167	10.2869915	126.970909
-12.42873	46.183819	131.076675	-18.623272	20.123117	127.861748	42.839798	9.597723	126.447144	37.163509	49.943428	131.04097	40.0016535	29.7705755	128.744057	-77.2481975	10.4756585	126.979439
-10.733841	45.303707	130.779114	-18.56007	20.133358	127.977165	42.967857	9.445851	126.882744	37.001499	49.996853	131.102158	39.984678	29.721352	128.992451	-77.104818	10.545364	126.961879
-9.039534	44.371204	130.467606	-18.496351	20.095226	128.034668	43.102001	9.221699	127.290131	37.146603	49.89521	131.03067	40.124302	29.5584545	129.1604005	-77.117004	10.6319975	126.9089355
-6.54112	42.789356	130.087265	-18.41416	19.972914	128.062988	43.319859	8.911309	127.793037	37.687897	49.574234	130.804367	40.503878	29.2427715	129.298702	-77.332198	10.7030565	126.827274
-4.848194	41.69323	129.835983	-18.36755	19.874031	128.028122	43.41449	8.732506	128.083908	37.764477	49.452572	130.687012	40.5894835	29.092539	129.38546	-77.3245835	10.655523	126.670784
-3.158212	40.563396	129.615906	-18.351913	19.792116	128.012909	43.477882	8.61448	128.296677	37.493862	49.480957	130.671173	40.485872	29.0477185	129.483925	-77.189698	10.5365135	126.541893
-1.481189	39.416149	129.445969	-18.32527	19.720108	127.98793	43.529995	8.485435	128.538651	37.560478	49.395405	130.584579	40.5452365	28.94042	129.561615	-77.1957765	10.499796	126.414245
0.268243	38.262108	129.278259	-18.285606	19.674974	127.9655	43.592667	8.331086	128.82814	37.635033	49.298531	130.557648	40.61385	28.8148085	129.692894	-77.185062	10.5351395	126.238106
1.876926	37.105152	129.321777	-18.241182	19.659742	127.960114	43.692806	8.218341	129.179733	38.082584	49.104565	130.452225	40.887695	28.661453	129.815979	-77.370059	10.658031	126.104249
3.613438	35.91346	129.247849	-18.155727	19.671694	127.916527	43.844318	8.117524	129.616989	37.889843	49.197609	130.660645	40.8670805	28.6575665	130.138817	-77.1785345	10.6858215	125.694237
6.064062	34.166084	129.463852	-17.945198	19.675961	127.834	44.173916	7.976924	130.567551	38.448254	49.054283	130.875229	41.311085	28.5156035	130.72139	-77.201481	10.8363185	124.94661
7.695505	32.983452	129.664932	-17.74951	19.628576	127.748344	44.381912	7.822893	131.270676	38.342945	49.131424	131.353348	41.3624285	28.4771585	131.312012	-76.8614485	10.7799935	124.184676
9.242759	31.801138	130.023834	-17.574341	19.57703	127.772675	44.58506	7.58103	132.162476	38.876228	48.920807	131.673599	41.730644	28.2509185	131.9180375	-76.879326	10.9031415	123.6273125
10.776913	30.575598	130.524506	-17.392256	19.46032	127.923965	44.750267	7.407714	133.100159	38.837208	48.956722	132.210907	41.7937375	28.182218	132.655533	-76.5782495	10.738422	123.192397
12.200371	29.376041	131.073807	-17.158205	19.369135	128.104568	44.920094	7.223552	134.040863	39.453911	48.668217	132.743683	42.1870025	27.9458845	133.392273	-76.5034125	10.7923855	122.816863
13.627961	28.234238	131.756561	-16.900972	19.320648	128.377045	45.210823	7.032867	135.166946	39.700409	48.530926	133.356232	42.455616	27.7818965	134.261589	-76.25756	10.8593995	122.492501
14.98105	27.106142	132.531113	-16.634186	19.275509	128.714233	45.500168	6.854561	136.432892	40.010666	48.43676	134.056335	42.755417	27.6456605	135.2446135	-76.023789	10.9053575	122.1838525
16.730459	25.39924	133.804108	-16.239668	19.14913	129.30162	45.812946	6.515333	138.160477	40.442444	48.093315	135.189484	43.127695	27.304324	136.6749805	-75.607031	10.993936	121.9282595
17.813341	24.286146	134.570663	-16.059919	18.984335	129.725006	45.97121	6.23103	139.145691	40.674004	47.782898	135.710571	43.322607	27.006964	137.428131	-75.442445	10.961706	122.021881
18.787231	23.19557	135.132416	-15.923328	18.764002	130.052536	46.019505	5.948492	139.817642	40.84066	47.44352	136.13623	43.4300825	26.696006	137.976936	-75.2767385	10.831998	122.128136
19.586756	22.137239	135.610764	-15.847805	18.530634	130.256073	46.081318	5.681538	140.315231	40.939877	47.1842	136.343307	43.5105975	26.432869	138.329269	-75.2062075	10.628399	122.182877
20.35548	21.196047	135.944382	-15.822994	18.309057	130.324585	46.125298	5.486391	140.561539	41.028042	47.061218	136.428314	43.57667	26.2738045	138.4949265	-75.222658	10.3443095	122.1542435
21.000851	20.285746	136.067215	-15.824649	18.106483	130.248947	46.117447	5.360018	140.553635	41.006821	46.913452	136.412506	43.562134	26.136735	138.4830705	-75.211432	10.076231	122.0148235
21.59285	19.426765	135.983337	-15.865536	17.927513	130.072128	46.042168	5.185954	140.416122	40.993797	46.721951	136.284332	43.5179825	25.9539525	138.350227	-75.2490545	9.9010735	121.794029
22.164543	18.200863	135.770218	-15.904154	17.683449	129.744858	45.777081	4.858465	140.139008	41.014935	46.347931	136.173172	43.396008	25.603198	138.15609	-75.204316	9.7637	121.333626
22.434774	17.484049	135.749649	-15.92163	17.591976	129.586349	45.665653	4.648247	140.069901	41.063721	46.162899	136.173508	43.364687	25.405573	138.1217045	-75.207947	9.778379	121.0509935
22.655306	16.856106	135.742798	-15.956076	17.53639	129.515594	45.5578	4.486159	140.013596	41.09927	46.015785	136.266037	43.328535	25.250972	138.1398165	-75.240687	9.821808	120.8913715
22.722166	16.298567	135.755051	-16.019283	17.515667	129.516953	45.502846	4.337778	140.018524	41.08033	45.865772	136.331314	43.291588	25.101775	138.174919	-75.330154	9.929559	120.858987
22.653227	15.740731	135.802643	-16.062778	17.430996	129.528992	45.426044	4.151316	140.034302	41.065956	45.690681	136.471024	43.246	24.9209985	138.252663	-75.371556	9.9409935	120.805321
22.527693	15.19782	135.834152	-16.092873	17.296186	129.535919	45.342091	3.923943	140.06279	41.050259	45.460331	136.638641	43.196175	24.692137	138.3507155	-75.381921	9.900235	120.7211225
22.323874	14.606379	135.828552	-16.150196	17.115936	129.537781	45.267128	3.67597	140.067368	41.043934	45.223621	136.782654	43.155531	24.4497955	138.425011	-75.455923	9.7820765	120.650551
21.809715	13.737872	135.648148	-16.229366	16.809706	129.500488	45.146591	3.271806	139.837479	41.009857	44.795662	136.951492	43.078224	24.033734	138.3944855	-75.536956	9.585678	120.6064905
21.296581	13.15488	135.429443	-16.302452	16.645695	129.438782	45.113735	3.042285	139.54393	40.997494	44.548706	136.928253	43.0556145	23.7954955	138.2360915	-75.6605185	9.4958945	120.6414725
20.72687	12.548722	135.051102	-16.346712	16.49556	129.30603	45.057678	2.868655	139.065689	40.994392	44.331406	136.84201	43.026035	23.6000305	137.9538495	-75.719459	9.3910895	120.6582105
20.098112	11.98678	134.592255	-16.414074	16.406008	129.141174	45.053497	2.759164	138.435043	40.98415	44.153061	136.578903	43.0188235	23.4561125	137.506973	-75.8469715	9.3559035	120.775375
19.375229	11.40003	133.961853	-16.487989	16.365768	128.906097	45.063122	2.701251	137.575729	40.941772	44.002819	136.230026	43.002447	23.352035	136.9028775	-75.978425	9.379501	120.9093165
18.644072	10.793949	133.129639	-16.524734	16.335835	128.58786	44.994614	2.703332	136.700958	40.893681	43.796696	135.898254	42.9441475	23.250014	136.299606	-75.9936155	9.421656	120.876114
17.746485	10.124948	132.337418	-16.558529	16.315868	128.272705	44.891788	2.746473	135.837479	40.884281	43.645554	135.580429	42.8880345	23.1960135	135.708954	-76.0050925	9.4357225	120.836456
16.292292	8.980376	131.244537	-16.594242	16.276144	127.864548	44.801041	2.639624	134.688171	40.895523	43.38472	135.203293	42.848282	23.012172	134.945732	-76.036766	9.540116	120.783364
15.246034	8.156012	130.541748	-16.637304	16.268778	127.643776	44.78199	2.594399	133.969147	40.868713	43.255074	134.941437	42.8253515	22.9247365	134.455292	-76.0999595	9.6128195	120.83226
14.074284	7.230332	129.874802	-16.726524	16.287718	127.461372	44.760269	2.597797	133.25737	40.779457	43.149956	134.632431	42.769863	22.8738765	133.9449005	-76.222911	9.7015595	120.9778435
12.882177	6.266319	129.248215	-16.83102	16.31641	127.28553	44.741272	2.671382	132.456467	40.657314	43.138161	134.199661	42.699293	22.9047715	133.328064	-76.361333	9.7280485	121.242996
11.607601	5.201124	128.564133	-16.992666	16.349367	127.134811	44.698524	2.745204	131.615723	40.493999	43.097473	133.6492	42.5962615	22.9213385	132.6324615	-76.5815935	9.7773955	121.6371605
10.270589	4.032403	127.893509	-17.086575	16.306229	126.887192	44.685276	2.755579	130.834167	40.278358	43.009991	132.891251	42.481817	22.882785	131.862709	-76.654967	9.729673	121.911675
8.937778	2.776853	127.257004	-17.144842	16.17384	126.632904	44.62254	2.824548	129.895706	40.160133	42.958981	132.097778	42.3913365	22.8917645	130.996742	-76.6810205	9.4559155	122.269066
6.863332	0.707992	126.261887	-17.130384	15.80182	126.218941	44.436569	2.736479	128.608231	39.903866	42.681629	130.636185	42.1702175	22.709054	129.622208	-76.4309855	8.894586	122.815674
5.215087	-0.610983	125.888504	-17.083313	15.487391	125.970528	44.307457	2.590024	127.810959	39.813759	42.532791	129.747589	42.060608	22.5614075	128.779274	-76.227234	8.4133745	123.161782
3.839329	-2.216716	125.456749	-16.939259	15.110917	125.696899	44.261242	2.29404	127.329567	39.404228	42.382664	129.001129	41.832735	22.338352	128.165348	-75.711253	7.883482	123.22845
2.433961	-3.804504	125.309517	-17.082573	14.953691	125.593147	44.228172	2.064358	126.996971	39.358978	42.205109	128.254257	41.793575	22.1347335	127.625614	-75.958721	7.7726485	123.56068
1.041261	-5.445514	125.239632	-17.043619	14.694579	125.422302	43.88245	2.036441	126.932861	39.309578	42.01627	127.58744	41.596014	22.0263555	127.2601505	-75.683252	7.3628025	123.5844535
-0.355985	-7.047856	125.365433	-17.054556	14.492792	125.261078	43.85363	1.863853	126.857361	39.204445	41.882637	126.949226	41.5290375	21.873245	126.9032935	-75.6381495	7.112339	123.6188625
-1.802382	-8.644167	125.525757	-17.090534	14.307091	125.122108	43.772636	1.776057	126.831985	39.088654	41.750786	126.364586	41.430645	21.7634215	126.5982855	-75.611713	6.8507605	123.6459305
-3.995346	-10.91277	126.035881	-17.177061	14.043921	124.987984	43.678455	1.60185	126.933243	38.879482	41.542282	125.653076	41.2789685	21.572066	126.2931595	-75.6330905	6.515776	123.6828085
-5.011638	-12.757633	126.167976	-17.213804	13.832033	124.996933	43.610687	1.465516	127.038254	38.775623	41.364037	125.33506	41.193155	21.4147765	126.186657	-75.620763	6.2492895	123.807209
-6.390237	-14.25174	126.500977	-17.245043	13.575205	125.046349	43.864326	1.070283	127.021286	38.715267	41.174202	125.03688	41.2897965	21.1222425	126.029083	-75.7798825	6.0281675	124.063615
-7.747958	-15.737918	126.662636	-17.250015	13.304851	125.086189	43.730679	0.868101	126.99511	38.667892	40.937878	124.837006	41.1992855	20.9029895	125.916058	-75.6993155	5.7067125	124.25632
-9.059234	-17.160801	126.732277	-17.218758	13.021862	125.117622	43.284649	0.841996	127.223137	38.686954	40.695313	124.62001	40.9858015	20.7686545	125.9215735	-75.4233175	5.2750695	124.3136705
-10.358655	-18.543833	126.832649	-17.149557	12.810202	125.18251	43.23138	0.727599	127.272926	38.734776	40.558784	124.471703	40.983078	20.6431915	125.8723145	-75.282192	4.9772125	124.4927055
-11.598057	-19.857956	126.981232	-17.060484	12.689879	125.255325	43.609238	0.490154	127.201523	38.803955	40.502731	124.40934	41.2065965	20.4964425	125.8054315	-75.3275645	4.8833155	124.7052185
-13.476549	-21.607138	127.562378	-16.964773	12.695475	125.463043	43.678509	0.563288	127.44162	38.945042	40.541378	124.335182	41.3117755	20.552333	125.888401	-75.2413215	4.838617	125.037685
-14.660425	-22.660255	127.918373	-16.902954	12.754473	125.576691	43.708118	0.626836	127.541985	39.04427	40.575974	124.278915	41.376194	20.601405	125.91045	-75.182102	4.907541	125.242932
-15.891134	-23.699814	128.314545	-16.635494	12.669179	125.602768	43.734676	0.618404	127.572464	39.115002	40.567638	124.115463	41.424839	20.593021	125.8439635	-74.695827	4.745337	125.3615725
-17.113968	-24.662722	128.580261	-16.575397	12.675339	125.614487	43.73111	0.634039	127.462265	39.143951	40.552986	123.822548	41.4375305	20.5935125	125.6424065	-74.5883245	4.7571655	125.5865675
-18.286554	-25.390602	128.807312	-16.450607	12.617397	125.525879	43.743752	0.664548	127.25946	39.185802	40.537457	123.548592	41.464777	20.6010025	125.404026	-74.365991	4.6337915	125.647732
NaN	NaN	NaN	-16.592434	12.725642	125.585602	43.817787	0.684973	127.074722	39.209232	40.512653	123.349762	41.5135095	20.598813	125.212242	-74.6983775	4.852471	125.958962
NaN	NaN	NaN	-16.511211	12.701957	125.583122	43.872719	0.760966	126.947853	39.256985	40.508724	123.166847	41.564852	20.634845	125.05735	-74.587274	4.769069	126.108894
NaN	NaN	NaN	-16.417894	12.741462	125.601456	43.89645	0.842397	126.814697	39.335938	40.524666	122.98806	41.616194	20.6835315	124.9013785	-74.451982	4.7993925	126.3015335
NaN	NaN	NaN	-16.355497	12.807388	125.639763	43.945721	0.860313	126.798096	39.413136	40.558334	122.904358	41.6794285	20.7093235	124.851227	-74.3904225	4.9054525	126.428299
NaN	NaN	NaN	-16.04328	12.721787	125.596382	44.02375	0.891559	126.796768	39.518242	40.597363	122.916985	41.770996	20.744461	124.8568765	-73.857556	4.699113	126.3358875
-24.287687	-25.282843	129.082947	-15.984492	12.803027	125.673462	44.116882	0.920378	126.765022	39.611629	40.643108	122.992798	41.8642555	20.781743	124.87891	-73.8332395	4.824311	126.468014
-25.084969	-24.983816	128.822128	-15.925829	12.852833	125.705025	44.162231	0.978446	126.636139	39.697014	40.709728	123.09214	41.9296225	20.844087	124.8641395	-73.7812805	4.861579	126.5459105
-25.910547	-24.631298	128.454453	-15.884717	12.9053	125.732277	44.150272	0.99671	126.383888	39.751919	40.762787	123.218246	41.9510955	20.8797485	124.801067	-73.7205295	4.9308515	126.663487
-26.786264	-24.217882	127.987137	-15.835196	12.930447	125.750114	43.756878	1.196232	126.276817	39.800941	40.815319	123.391464	41.7789095	21.0057755	124.8341405	-73.4493015	4.8551185	126.6660875
-28.032881	-23.505856	127.14521	-15.791337	13.008967	125.899269	43.6922	1.245331	125.857903	39.885742	40.951557	123.906685	41.788971	21.098444	124.882294	-73.371645	4.91949	126.916244
-29.122639	-22.695183	126.743866	-15.755873	13.103893	126.040924	43.695446	1.366948	125.646461	39.955502	41.131687	124.418495	41.825474	21.2493175	125.032478	-73.33722	4.9584685	127.04937
-29.605909	-22.479635	125.955948	-15.783655	13.264936	126.264786	43.697346	1.538233	125.451935	39.995419	41.328468	124.967621	41.8463825	21.4333505	125.209778	-73.4136925	5.0965215	127.319794
-30.435568	-21.952053	125.578217	-15.804333	13.421814	126.420486	43.679749	1.742253	125.312126	39.989559	41.550117	125.386253	41.834654	21.646185	125.3491895	-73.44332	5.197443	127.4917825
-31.167984	-21.464643	125.361229	-15.848516	13.604857	126.568924	43.657597	1.981861	125.150993	39.946823	41.770119	125.699791	41.80221	21.87599	125.425392	-73.499242	5.333724	127.712456
-31.897718	-21.057564	125.382553	-15.892702	13.800183	126.67849	43.642544	2.220698	125.091148	39.871704	41.982319	125.814529	41.757124	22.1015085	125.4528385	-73.542528	5.4988575	127.9041415
-32.536396	-20.695744	125.51416	-15.899259	13.975756	126.710419	43.665989	2.437922	125.135818	39.816521	42.188557	125.812187	41.741255	22.3132395	125.4740025	-73.539773	5.6382725	127.9468355
-33.552032	-20.197336	126.135757	-15.921386	14.195959	126.685371	43.746758	2.647801	125.362251	39.751122	42.381458	125.562729	41.74894	22.5146295	125.46249	-73.591712	5.8772885	127.908252
-34.154636	-19.921728	126.536407	-15.990792	14.306745	126.634453	43.756275	2.735477	125.483551	39.674984	42.436646	125.21788	41.7156295	22.5860615	125.3507155	-73.6972135	6.0274285	127.9181905
-34.70755	-19.612307	127.153244	-16.061132	14.369711	126.503876	43.69133	2.742581	125.650345	39.577847	42.419441	124.770477	41.6345885	22.581011	125.210411	-73.7568525	6.158411	127.797341
-35.286137	-19.336882	127.558388	-16.106977	14.3639	126.338638	43.635021	2.727904	125.848534	39.465862	42.378483	124.252594	41.5504415	22.5531935	125.050564	-73.7643955	6.1746065	127.626712
-35.720901	-18.955009	128.043991	-16.21324	14.380731	126.240692	43.943394	2.530034	125.834717	39.322983	42.355042	123.814026	41.6331885	22.442538	124.8243715	-74.0596685	6.318924	127.6570125
-36.134094	-18.518293	128.466385	-16.315041	14.363541	126.16465	43.857468	2.533997	126.038193	39.179039	42.326797	123.418106	41.5182535	22.430397	124.7281495	-74.1483355	6.296685	127.6011505
-36.570557	-18.047567	128.845886	-16.465101	14.381001	126.175293	43.41497	2.768881	126.401947	39.030724	42.321117	123.098961	41.222847	22.544999	124.750454	-74.153049	6.217003	127.600132
-37.20359	-17.20022	129.208008	-16.616495	14.388845	126.085808	43.61713	2.689216	126.462433	38.781021	42.381374	122.724571	41.1990755	22.535295	124.593502	-74.4320655	6.242395	127.578114
-37.610619	-16.528292	129.35025	-16.743954	14.455342	126.057793	43.531303	2.84029	126.541245	38.619778	42.482716	122.509338	41.0755405	22.661503	124.5252915	-74.5634485	6.249181	127.5902945
-38.033859	-15.840364	129.434952	-16.890806	14.565735	126.052689	43.432732	3.017916	126.583847	38.460758	42.613422	122.298172	40.946745	22.815669	124.4410095	-74.728357	6.315801	127.6643685
-38.403408	-15.014614	129.380127	-16.983162	14.677744	125.970009	43.337063	3.194494	126.560143	38.337318	42.762241	122.100464	40.8371905	22.9783675	124.3303035	-74.8035145	6.3771205	127.6097145
-38.782635	-14.122478	129.246506	-17.03879	14.771089	125.826309	43.267555	3.354773	126.394966	38.221615	42.912678	121.9067	40.744585	23.1337255	124.150833	-74.822165	6.4084525	127.501785
-39.173855	-13.110065	129.017166	-17.133654	14.883105	125.681946	43.151917	3.514826	126.169121	38.0723	43.070515	121.719742	40.6121085	23.2926705	123.9444315	-74.8794165	6.4735395	127.4194605
-39.569485	-12.028124	128.675385	-17.486725	15.162724	125.641808	42.984314	3.731256	125.824722	37.943958	43.271542	121.564484	40.464136	23.501399	123.694603	-75.437586	6.824049	127.589013
-40.14925	-10.277296	128.05484	-17.654804	15.358498	125.47065	42.748829	4.009437	125.221893	37.73307	43.589848	121.458748	40.2409495	23.7996425	123.3403205	-75.5505575	6.9173535	127.6009795
-40.563217	-8.977737	127.664124	-17.752821	15.511582	125.385902	42.210846	4.442054	125.071869	37.634758	43.839439	121.518753	39.922802	24.1407465	123.295311	-75.428444	6.8824175	127.476493
-40.921585	-7.579639	127.195534	-17.84996	15.710481	125.316116	42.078178	4.677597	124.789444	37.549702	44.114483	121.706131	39.81394	24.39604	123.2477875	-75.51386	7.024922	127.3844445
-41.27169	-6.180151	126.645103	-17.924446	15.944259	125.232193	42.342136	4.73317	124.407158	37.46587	44.415363	121.962143	39.904003	24.5742665	123.1846505	-75.752895	7.3142515	127.2797355
-41.645828	-4.692463	126.213799	-18.014303	16.194906	125.144089	41.934559	5.210264	124.420059	37.427769	44.740971	122.252693	39.681164	24.9756175	123.336376	-75.70977	7.4141945	126.951802
-41.990982	-3.097835	125.775314	-18.060511	16.433075	125.019852	41.907372	5.465982	124.319901	37.386974	45.044518	122.528793	39.647173	25.25525	123.424347	-75.768195	7.6109	126.615357
-42.329418	-1.561472	125.373497	-18.117226	16.65926	124.924377	41.883659	5.703893	124.258514	37.346062	45.311024	122.729233	39.6148605	25.5074585	123.4938735	-75.8493125	7.8110615	126.3548805
-42.827942	0.834095	125.283852	-18.214169	16.9673	124.925636	41.80703	6.005903	124.243629	37.269444	45.639534	122.951866	39.538237	25.8227185	123.5977475	-75.966575	8.1118815	126.2535245
-43.203682	2.500272	125.198349	-18.27368	17.148872	125.008514	41.770695	6.159981	124.284386	37.208549	45.807953	123.078766	39.489622	25.983967	123.681576	-76.036982	8.313777	126.335452
-43.570034	4.141064	125.207054	-18.341179	17.283472	125.103905	41.732506	6.277647	124.338867	37.157856	45.941498	123.221886	39.445181	26.1095725	123.7803765	-76.127539	8.4573715	126.4274335
-43.933117	5.799841	125.169388	-18.421736	17.373457	125.176048	41.675732	6.359271	124.403641	37.446533	45.926685	123.235237	39.5611325	26.142978	123.819439	-76.4046045	8.603936	126.532657
-44.301369	7.464086	125.057198	-18.50556	17.443384	125.17382	41.616867	6.424264	124.424896	37.420559	46.015095	123.382912	39.518713	26.2196795	123.903904	-76.529833	8.6670885	126.443736
-44.657345	9.141906	124.837662	-18.570786	17.495571	125.092606	41.539177	6.470633	124.415054	37.391464	46.090588	123.48349	39.4653205	26.2806105	123.949272	-76.6068925	8.71053150000001	126.23594
-45.023167	10.83908	124.596718	-18.662245	17.585159	124.969482	41.455574	6.534673	124.364708	37.351612	46.170513	123.548172	39.403593	26.352593	123.95644	-76.728083	8.817725	125.982524
-45.564465	13.416034	124.235443	-18.758427	17.761772	124.737076	41.312225	6.707734	124.257568	37.296192	46.333607	123.586975	39.3042085	26.5206705	123.9222715	-76.8210625	9.0028735	125.5518805
-45.928665	15.148322	124.09626	-18.8214	17.888739	124.591187	41.248207	6.81725	124.157394	37.241207	46.447964	123.589767	39.244707	26.632607	123.8735805	-76.887507	9.144871	125.3087935
-46.276821	16.859535	123.904434	-18.884144	18.016582	124.466362	41.183212	6.921535	124.003304	37.183868	46.550396	123.559547	39.18354	26.7359655	123.7814255	-76.951828	9.2971985	125.1512985
-46.658234	18.572491	123.847786	-18.946312	18.129187	124.375275	41.09306	7.02774	123.827919	37.128784	46.651546	123.47448	39.110922	26.839643	123.6511995	-77.003546	9.418731	125.0993505
-47.016735	20.28323	123.836479	-18.987041	18.191391	124.278198	41.016739	7.121192	123.574615	37.05619	46.744347	123.391296	39.0364645	26.9327695	123.4829555	-77.0105465	9.4500125	125.0734405
-47.408234	21.965952	123.834061	-19.057823	18.254734	124.17247	40.943356	7.213253	123.226234	36.544537	46.940376	123.43161	38.7439465	27.0768145	123.328922	-76.8595925	9.4326535	125.016018
-47.758598	23.647148	123.84037	-19.150576	18.294828	124.025681	40.770035	7.34177	122.824028	36.823006	46.906063	123.122803	38.7965205	27.1239165	122.9734155	-77.0976725	9.4657395	125.0779465
-48.358231	26.15287	123.932198	-19.384838	18.400188	123.725006	40.481998	7.499818	121.815216	36.195461	47.176609	122.987045	38.3387295	27.3382135	122.4011305	-77.1084055	9.4621625	125.0488815
-48.71862	27.814215	124.053993	-19.540125	18.475279	123.458138	40.239845	7.590258	120.977875	35.994362	47.24612	122.749542	38.1171035	27.418189	121.8637085	-77.1973535	9.532369	125.0525675
-49.021851	29.417309	124.242798	-19.670029	18.552307	123.159805	39.866169	7.735888	120.236229	35.793228	47.333637	122.484764	37.8296985	27.5347625	121.3604965	-77.1697565	9.5698515	124.9591135
-49.366302	30.9991	124.580894	-19.792192	18.650068	122.922012	39.554726	7.906169	119.415321	35.622307	47.399017	122.363327	37.5885165	27.652593	120.889324	-77.1729005	9.647543	124.9547
-49.5798	32.510654	124.904396	-19.905993	18.756969	122.746643	39.333328	8.036866	118.72393	35.45882	47.458824	122.315231	37.396074	27.747845	120.5195805	-77.20806	9.76609300000001	124.9737055
-49.811768	33.957401	125.374153	-20.023895	18.888258	122.665154	39.08147	8.205024	118.272675	35.339611	47.562172	122.353615	37.2105405	27.883598	120.313145	-77.2583305	9.892918	125.017163
-49.988525	35.315426	125.934731	-20.157722	19.030813	122.674248	38.880451	8.339602	117.908737	35.233261	47.622036	122.532364	37.056856	27.980819	120.2205505	-77.3723	10.080807	125.1279455
-50.118565	37.202564	126.656235	-20.314003	19.236195	122.765244	38.668835	8.43829	117.597809	35.104534	47.67458	122.787216	36.8866845	28.056435	120.1925125	-77.5146905	10.415955	125.3379755
-49.959461	38.249077	127.115929	-20.366156	19.342247	122.847069	38.571293	8.512991	117.540695	35.091244	47.728531	122.902885	36.8312685	28.120761	120.22179	-77.5635805	10.563733	125.472348
-50.204933	39.41119	127.245842	-20.379864	19.42955	122.924042	38.568039	8.54546	117.457512	35.080578	47.748173	122.946205	36.8243085	28.1468165	120.2018585	-77.5840365	10.7122835	125.6462255
-50.126438	40.312595	127.576767	-20.392042	19.494333	122.953903	38.574326	8.548312	117.30722	35.077469	47.737804	122.870361	36.8258975	28.143058	120.0887905	-77.6099815	10.845608	125.8190155
-50.026363	41.181774	127.581451	-20.388464	19.514244	122.905228	38.535198	8.504737	117.166161	35.075542	47.708336	122.690857	36.80537	28.1065365	119.928509	-77.582298	10.9219515	125.881947
-49.844193	41.904861	127.628174	-20.383017	19.504517	122.807022	38.507309	8.408113	116.968941	35.097591	47.62344	122.474922	36.80245	28.0157765	119.7219315	-77.568484	10.9932575	125.8921125
-49.630802	42.530941	127.616867	-20.364689	19.452206	122.661949	38.504936	8.256473	116.804077	35.111629	47.492687	122.296822	36.8082825	27.87458	119.5504495	-77.5376605	11.029832	125.7734485
-49.209656	43.312241	127.54071	-20.345392	19.362177	122.523712	38.534782	8.035078	116.771294	35.200928	47.322445	122.147072	36.867855	27.6787615	119.459183	-77.558639	11.0455925	125.588241
-48.860012	43.723003	127.419914	-20.340433	19.339647	122.494293	38.566177	7.938233	116.83596	35.24884	47.242142	122.098923	36.9075085	27.5901875	119.4674415	-77.5883745	11.0891065	125.5211445
-48.461468	44.065372	127.295029	-20.323973	19.337585	122.52282	38.594456	7.884871	116.939354	35.270134	47.211857	122.057594	36.932295	27.548364	119.498474	-77.580241	11.126806	125.547166
-48.015854	44.3559	127.228462	-20.310041	19.361633	122.595787	38.623497	7.862373	117.092087	35.275963	47.222752	122.007774	36.94973	27.5425625	119.5499305	-77.569812	11.1807035	125.6416435
-47.42308	44.538555	127.249954	-20.273815	19.401342	122.741951	38.669029	7.835305	117.310425	35.2785	47.23262	121.975792	36.9737645	27.5339625	119.6431085	-77.5213945	11.2687215	125.8407935
-46.790009	44.664837	127.26487	-20.254061	19.420042	122.957573	38.733761	7.785321	117.563667	35.317291	47.222511	121.978447	37.025526	27.503916	119.771057	-77.533648	11.336168	126.144089
-46.082096	44.751427	127.304459	-20.217501	19.409462	123.221649	38.81023	7.679027	117.891632	35.370655	47.183346	121.993515	37.0904425	27.4311865	119.9425735	-77.5254445	11.3877375	126.5007245
-44.993393	44.75383	127.181503	-20.161077	19.352631	123.628357	38.93866	7.466978	118.484589	35.491432	47.065224	122.013618	37.215046	27.266101	120.2491035	-77.5372	11.439161	127.0076105
-44.152912	44.71946	127.06221	-20.125063	19.2987	123.887276	39.045448	7.292012	118.914948	35.585384	46.946583	122.047958	37.315416	27.1192975	120.481453	-77.565542	11.4781025	127.293099
-43.212215	44.651798	126.842903	-20.070822	19.211054	124.121872	39.17931	7.084949	119.396713	35.698669	46.813938	122.155746	37.4389895	26.9494435	120.7762295	-77.5806335	11.4726645	127.4675145
-42.192829	44.560673	126.604126	-20.015118	19.108395	124.352348	39.346947	6.85049	119.962517	35.83905	46.665684	122.293701	37.5929985	26.758087	121.128109	-77.6232345	11.458703	127.576587
-41.09264	44.491665	126.380478	-19.929306	18.977892	124.573723	39.531605	6.606692	120.596359	35.988712	46.494488	122.475983	37.7601585	26.55059	121.536171	-77.6187705	11.405194	127.611275
-39.990295	44.377556	126.164948	-19.851828	18.832651	124.802437	39.753742	6.382306	121.222839	36.119034	46.328663	122.692581	37.936388	26.3554845	121.95771	-77.640044	11.3098175	127.647164
-38.817245	44.333427	125.95224	-19.773321	18.680685	125.013863	39.932224	6.182988	121.764099	36.598225	46.071037	122.743538	38.2652245	26.1270125	122.2538185	-77.8118665	11.2343575	127.7739075
-36.943542	44.258865	125.620247	-19.693169	18.462671	125.225357	40.090359	5.945837	122.398018	36.722336	45.868797	122.905907	38.4063475	25.907317	122.6519625	-77.7926855	11.018025	127.7987515
-35.891296	44.382389	125.546303	-19.668224	18.331755	125.301376	40.163212	5.802069	122.659645	36.759361	45.717567	122.991325	38.4612865	25.759818	122.825485	-77.7977345	10.903692	127.777267
-34.574306	44.43063	125.422058	-19.624992	18.192451	125.340698	40.221302	5.643529	122.846008	36.827675	45.5639	123.062912	38.5244885	25.6037145	122.95446	-77.7744725	10.7811875	127.726936
-33.197247	44.496975	125.339256	-19.586021	18.054306	125.360512	40.271233	5.469911	122.993156	36.889942	45.401173	123.189972	38.5805875	25.435542	123.091564	-77.7526295	10.67307	127.62946
-31.820774	44.596817	125.372002	-19.559401	17.907217	125.36837	40.313488	5.305123	123.053574	36.98114	45.247322	123.374512	38.647314	25.2762225	123.214043	-77.766116	10.5382115	127.522697
-30.416998	44.719734	125.492073	-19.505243	17.76598	125.384758	40.351059	5.139866	123.102509	37.073364	45.092857	123.640701	38.7122115	25.1163615	123.371605	-77.7226975	10.4155985	127.397911
-28.930271	44.86731	125.699188	-19.484415	17.649689	125.404884	40.377342	4.996559	123.256393	37.185638	44.9865	124.010063	38.78149	24.9915295	123.633228	-77.75032	10.3078485	127.17654
-26.730221	45.097248	126.216187	-19.425375	17.571827	125.526962	40.502972	4.907476	123.597679	37.026108	45.028896	125.013855	38.76454	24.968186	124.305767	-77.61529	10.175468	126.748157
-25.199684	45.303158	126.657059	-19.198063	17.438086	125.628006	40.615929	4.86494	123.975441	37.126019	45.010143	125.766396	38.870974	24.9375415	124.8709185	-77.2671	9.9386305	126.3850935
-23.42535	45.325516	127.082108	-19.186726	17.452143	125.837288	40.751518	4.859244	124.456535	37.21624	45.033745	126.647354	38.983879	24.9464945	125.5519445	-77.357331	9.9577915	126.1226315
-21.978983	45.494987	127.740623	-19.174484	17.441998	126.062859	40.905441	4.847927	125.01001	37.299351	45.060684	127.592468	39.102396	24.9543055	126.301239	-77.451364	9.9296905	125.824479
-20.426304	45.615749	128.26236	-19.217785	17.459421	126.419983	41.108101	4.820845	125.603172	37.381355	45.099991	128.540588	39.244728	24.960418	127.07188	-77.680298	9.958424	125.768086
-18.847889	45.654865	128.845749	-19.235111	17.425438	126.713303	41.273365	4.795171	126.207306	37.450043	45.095737	129.432739	39.361704	24.945454	127.8200225	-77.831926	9.905422	125.6065835
-17.404762	45.671082	129.445724	-19.240307	17.374268	126.992737	41.753605	4.54701	126.628067	37.829323	44.941608	130.100784	39.791464	24.744309	128.3644255	-78.272078	10.004227	125.6210485
-15.032185	45.568104	129.988449	-19.20401	17.28997	127.309593	41.998001	4.38918	127.405907	37.917419	44.874886	131.051254	39.95771	24.632033	129.2285805	-78.36573	9.947907	125.3906055
-13.553244	45.465679	130.323074	-19.138676	17.22946	127.441444	42.142178	4.26651	127.840767	37.966038	44.790329	131.598801	40.054108	24.5284195	129.719784	-78.33146	9.9305005	125.163104
-12.069179	45.300159	130.555634	-19.09573	17.193901	127.601219	42.284264	4.108049	128.238953	38.046886	44.67646	132.059464	40.165575	24.3922545	130.1492085	-78.357035	9.9955475	125.0532295
-10.550052	45.042492	130.778519	-19.024263	17.142509	127.74408	42.447289	3.938065	128.643478	38.136776	44.556225	132.476395	40.2920325	24.247145	130.5599365	-78.3405585	10.037873	124.9282235
-9.087644	44.771664	131.033005	-18.975859	17.121208	127.924057	42.588257	3.748996	129.011047	38.263535	44.411274	132.902374	40.425896	24.080135	130.9567105	-78.377614	10.162281	124.8914035
-7.680648	44.385685	131.31308	-18.863558	17.050497	128.003769	42.702599	3.541189	129.333969	38.400024	44.235619	133.318497	40.5513115	23.888404	131.326233	-78.2784275	10.21259	124.681305
-6.272895	43.946484	131.618622	-18.784157	16.995655	128.100906	42.814602	3.326878	129.579224	38.553074	44.050652	133.695648	40.683838	23.688765	131.637436	-78.252152	10.302545	124.564376
-4.247377	43.184631	132.088654	-18.666088	16.965919	128.234207	42.938747	3.073387	129.826523	38.764275	43.838356	134.211563	40.851511	23.4558715	132.019043	-78.183687	10.4759665	124.449371
-2.962852	42.597488	132.357712	-18.555511	16.955091	128.228592	43.038002	3.003383	129.885406	38.903008	43.784637	134.487289	40.970505	23.39401	132.1863475	-78.081527	10.516172	124.2708365
-1.70073	41.941288	132.584625	-18.462608	16.979589	128.252487	43.1199	2.983656	129.855591	39.038219	43.732296	134.7146	41.0790595	23.357976	132.2850955	-78.0042755	10.601202	124.2198785
-0.430366	41.221203	132.73027	-18.349661	17.026941	128.270584	43.19183	3.003618	129.779892	39.159618	43.680885	134.839874	41.175724	23.3422515	132.309883	-77.875046	10.7116305	124.231285
0.750335	40.414452	132.758347	-18.27128	17.080053	128.273148	43.253952	3.039539	129.695679	39.279667	43.690292	134.871155	41.2668095	23.3649155	132.283417	-77.8093695	10.7951905	124.262879
1.914515	39.549671	132.750854	-18.183397	17.149891	128.291214	43.298042	3.109304	129.556519	39.351013	43.690048	134.867554	41.3245275	23.399676	132.2120365	-77.6913215	10.900106	124.3703915
3.118777	38.587986	132.60759	-18.11157	17.196781	128.31189	43.379089	3.202264	129.463852	39.412594	43.701092	134.800125	41.3958415	23.451678	132.1319885	-77.6189815	10.941884	124.4917915
4.734911	36.967415	132.340897	-18.000694	17.226044	128.322342	43.508621	3.302738	129.513107	39.519501	43.776642	134.689484	41.514061	23.53969	132.1012955	-77.515449	10.912398	124.5433885
5.835476	35.748154	132.103104	-17.91396	17.231316	128.297165	43.619522	3.327552	129.592621	39.560898	43.788021	134.620193	41.59021	23.5577865	132.106407	-77.41813	10.9048455	124.487923
6.872438	34.458916	131.792328	-17.878841	17.227489	128.289429	43.719028	3.29574	129.725693	39.599174	43.78611	134.475616	41.659101	23.540925	132.1006545	-77.416783	10.914053	124.4782035
7.785955	33.048676	131.521637	-17.794985	17.124201	128.18895	43.783783	3.241841	129.815353	39.638718	43.762508	134.266037	41.7112505	23.5021745	132.040695	-77.3012205	10.7462275	124.337205
8.890772	31.571404	131.113937	-17.759441	17.027212	128.162781	43.833504	3.170392	129.858582	39.662079	43.679234	133.986115	41.7477915	23.424813	131.9223485	-77.2666735	10.629611	124.4032135
9.861346	30.014149	130.777802	-17.689659	16.887627	128.152679	43.923687	3.059836	129.959167	39.703838	43.597492	133.643967	41.8137625	23.328664	131.801567	-77.1930805	10.44659	124.503791
10.80002	28.375546	130.512314	-17.5952	16.747309	128.156418	43.994812	3.02576	130.021301	39.762695	43.492229	133.303925	41.8787535	23.2589945	131.662613	-77.0691535	10.2356235	124.650223
11.387169	26.38356	130.563599	-17.46973	16.5637	128.203064	44.175209	2.890561	130.328476	39.869923	43.351891	132.810837	42.022566	23.121226	131.5696565	-76.962026	10.006174	124.8364715
13.100023	24.112888	130.035919	-17.349209	16.421583	128.190689	44.324295	2.728242	130.636063	39.949509	43.260525	132.548508	42.136902	22.9943835	131.5922855	-76.83532	9.8487825	124.7890925
14.06214	22.37179	129.962845	-17.243835	16.25338	128.159912	44.466747	2.469968	131.065247	40.032211	43.116062	132.356796	42.249479	22.793015	131.7110215	-76.737149	9.713745	124.6088025
14.820777	20.558792	130.080612	-17.123142	16.044357	128.095566	44.628967	2.157631	131.67569	40.118999	42.9702	132.279556	42.373983	22.5639155	131.977623	-76.620267	9.5247985	124.213509
15.665022	18.762207	130.321259	-17.003355	15.794286	128.125412	44.805698	1.841071	132.368393	40.230259	42.797905	132.343231	42.5179785	22.319488	132.355812	-76.5246885	9.269084	123.895012
16.373905	16.949181	130.728836	-16.898813	15.546508	128.21283	44.937267	1.539123	133.168274	40.352699	42.582935	132.526978	42.644983	22.061029	132.847626	-76.442609	9.031987	123.578034
17.023411	15.165443	131.22998	-16.782112	15.301103	128.357727	45.010307	1.293897	134.009125	40.522911	42.396351	132.685455	42.766609	21.845124	133.34729	-76.330833	8.757082	123.368164
18.032484	12.571836	131.90239	-16.576323	14.968213	128.543167	45.146713	0.961926	135.125198	40.789658	42.108791	132.918961	42.9681855	21.5353585	134.0220795	-76.1208315	8.4010675	123.0642545
18.53977	10.887253	132.396057	-16.417452	14.766547	128.617416	45.285896	0.751703	135.801849	40.97649	41.961338	133.007248	43.131193	21.3565205	134.4045485	-75.966097	8.1765735	122.8302835
19.042807	9.275839	132.794388	-16.271774	14.579983	128.645264	45.391445	0.607325	136.347824	41.146488	41.838352	133.101105	43.2689665	21.2228385	134.7244645	-75.8125145	7.9371275	122.5660635
19.459089	7.711495	133.084534	-16.134398	14.416891	128.638062	45.491199	0.473693	136.822159	41.258766	41.726425	133.193237	43.3749825	21.100059	135.007698	-75.6437785	7.733723	122.268426
19.758654	6.218777	133.413696	-16.020077	14.262337	128.674988	45.569786	0.375926	137.23201	41.371166	41.651661	133.269608	43.470476	21.0137935	135.250809	-75.51063	7.5108805	122.099167
20.01461	4.788466	133.692841	-15.919028	14.113545	128.71434	45.588646	0.294383	137.571823	41.448063	41.562183	133.404556	43.5183545	20.928283	135.4881895	-75.3564105	7.298807	121.9404905
20.220362	3.423287	133.959564	-15.831097	13.972492	128.763168	45.609428	0.246222	137.872345	41.519524	41.452095	133.561691	43.564476	20.8491585	135.717018	-75.22667	7.0958255	121.809318
20.280895	1.501078	134.389084	-15.729791	13.777377	128.826874	45.633739	0.183052	138.335724	41.599957	41.356071	133.802902	43.616848	20.7695615	136.069313	-75.07643	6.7851925	121.584435
19.883434	0.526774	134.550568	-15.681808	13.675024	128.824188	45.62434	0.198214	138.565948	41.606407	41.335285	133.963852	43.6153735	20.7667495	136.2649	-74.9789895	6.5832985	121.383476
19.398964	-0.242976	134.631943	-15.695292	13.619494	128.803116	45.583611	0.26762	138.770767	41.559525	41.385742	134.005554	43.571568	20.826681	136.3881605	-74.962152	6.412307	121.2180715
18.807592	-1.018737	134.673019	-15.747446	13.597155	128.77179	45.518475	0.382507	138.888931	41.465439	41.47213	133.981949	43.491957	20.9273185	136.43544	-74.986849	6.2669915	121.10814
18.090012	-1.70382	134.68396	-15.841357	13.608791	128.725616	45.437408	0.528727	138.88678	41.326748	41.547794	133.933426	43.382078	21.0382605	136.410103	-75.064792	6.1793215	121.041129
17.268467	-2.315254	134.658752	-15.944626	13.603488	128.694824	45.358051	0.643881	138.874786	41.197266	41.641106	133.798752	43.2776585	21.1424935	136.336769	-75.1669105	6.0644825	121.052879
16.436104	-2.854567	134.470627	-16.047222	13.618882	128.669983	45.284565	0.800931	138.739944	41.061668	41.746338	133.686142	43.1731165	21.2736345	136.213043	-75.2675605	5.9641295	121.126923
15.001853	-3.634377	134.1996	-16.143862	13.637641	128.612839	45.251064	1.035586	138.511276	40.852802	41.931656	133.588486	43.051933	21.483621	136.049881	-75.339657	5.791661	121.175797
13.926035	-4.073437	133.975037	-16.192436	13.64198	128.581375	45.214897	1.217868	138.315536	40.733982	42.063148	133.581528	42.9744395	21.640508	135.948532	-75.3593115	5.643452	121.214218
12.837374	-4.461556	133.578308	-16.257986	13.652311	128.555817	45.177612	1.346667	138.075836	40.610382	42.170624	133.589478	42.893997	21.7586455	135.832657	-75.409969	5.5459765	121.278977
11.624453	-4.822115	133.190262	-16.321388	13.661441	128.524399	45.150928	1.491703	137.791519	40.490456	42.282578	133.593964	42.820692	21.8871405	135.6927415	-75.463468	5.4357415	121.3560565
10.292784	-5.201085	132.728882	-16.379326	13.646561	128.481293	45.101879	1.650724	137.380325	40.364666	42.386257	133.569107	42.7332725	22.0184905	135.474716	-75.4919245	5.2746315	121.48787
8.975212	-5.479342	132.18335	-16.424467	13.635553	128.435501	45.084946	1.80092	136.953918	40.226681	42.486214	133.48378	42.6558135	22.143567	135.218849	-75.5047475	5.127539	121.652153
7.562024	-5.745128	131.657166	-16.456942	13.626601	128.391037	45.074715	2.017167	136.413116	40.134357	42.615131	133.348068	42.604536	22.316149	134.880592	-75.51842	4.937053	121.901482
5.249779	-6.168242	130.85553	-16.476225	13.612792	128.273453	45.076645	2.325489	135.51178	39.972645	42.752586	132.929581	42.524645	22.5390375	134.2206805	-75.477095	4.6865465	122.3262255
3.672884	-6.381373	130.304184	-16.478041	13.635494	128.143997	45.094952	2.544545	134.861938	39.897114	42.870979	132.564514	42.496033	22.707762	133.713226	-75.452115	4.563226	122.574768
1.941379	-6.687783	129.8452	-16.445749	13.684723	127.980171	45.124237	2.826053	134.110809	39.868946	43.081894	132.116257	42.4965915	22.9539735	133.113533	-75.3880895	4.4154725	122.846809
0.267951	-6.878241	129.307571	-16.44982	13.785084	127.773132	45.076664	3.08279	133.517426	39.788857	43.297359	131.570374	42.4327605	23.1900745	132.5439	-75.3324005	4.3800935	123.002364
-1.577493	-7.150747	128.815414	-16.455063	13.911865	127.520813	45.029705	3.380728	132.740341	39.676014	43.509766	131.050629	42.3528595	23.445247	131.895485	-75.2629855	4.378483	123.146141
-3.3973	-7.325736	128.230484	-16.488132	14.07911	127.244499	44.981758	3.6405	131.924988	39.502617	43.700138	130.463043	42.2421875	23.670319	131.1940155	-75.2184515	4.487901	123.2949825
-5.295535	-7.511812	127.60453	-16.490664	14.235236	126.958298	44.879044	3.884895	131.112045	39.339233	43.90382	129.843185	42.1091385	23.8943575	130.477615	-75.0904665	4.5761145	123.438981
-8.171049	-7.77461	126.755081	-16.440947	14.469211	126.636803	44.700291	4.166016	129.666748	39.141193	44.103863	128.848618	41.920742	24.1349395	129.257683	-74.802636	4.8034825	124.015923
-10.145111	-8.021514	126.347038	-16.37314	14.603807	126.555038	44.586197	4.234222	128.855881	39.110752	44.152916	128.258926	41.8484745	24.193569	128.5574035	-74.5947545	5.014045	124.5526725
-12.046676	-8.202275	126.161789	-16.227964	14.694652	126.582924	44.544853	4.251437	128.134109	39.166676	44.137417	127.762711	41.8557645	24.194427	127.94841	-74.3116925	5.194877	125.217438
-14.014038	-8.47381	126.189735	-16.062046	14.726096	126.657188	44.53595	4.165138	127.65181	38.864941	44.222904	127.442909	41.7004455	24.194021	127.5473595	-73.8245375	5.258171	125.7670165
-15.911736	-8.680736	126.432129	-15.969875	14.779059	126.915321	44.51247	4.129231	127.342712	38.962318	44.182674	127.137375	41.737394	24.1559525	127.2400435	-73.677144	5.4021655	126.5905985
-17.849203	-8.971164	126.792526	-15.872243	14.772283	127.124336	44.493828	4.072887	127.309669	39.360054	43.968925	126.808632	41.926941	24.020906	127.0591505	-73.671427	5.52366	127.1895215
-19.746141	-9.221491	127.25164	-15.864222	14.779596	127.355667	44.525772	3.980254	127.418602	38.99683	43.990047	126.81044	41.761301	23.9851505	127.114521	-73.489745	5.5740415	127.596813
-22.60129	-9.638273	127.933594	-15.920771	14.750068	127.577759	44.481487	3.856785	127.885017	38.9995	43.781818	126.621864	41.7404935	23.8193015	127.2534405	-73.5820355	5.6808345	127.9020775
-24.443373	-9.846806	128.308838	-16.002342	14.679032	127.621284	44.426762	3.724576	128.265411	38.928188	43.619095	126.514526	41.677475	23.6718355	127.3899685	-73.682159	5.6862285	127.8525995
-26.293846	-10.060645	128.596039	-16.149866	14.547905	127.641907	44.35701	3.531032	128.682022	38.808285	43.411926	126.388657	41.5826475	23.471479	127.5353395	-73.8823795	5.624331	127.7484745
-28.166748	-10.325793	128.796204	-16.297888	14.316565	127.600563	44.263943	3.323437	129.034622	38.66761	43.208233	126.282516	41.4657765	23.265835	127.658569	-74.0615525	5.367295	127.542557
-29.963064	-10.501834	128.82843	-16.419516	13.992029	127.494171	44.104416	3.096411	129.279251	38.492481	42.958607	126.247452	41.2984485	23.027509	127.7633515	-74.1374805	4.956549	127.2249905
-31.822163	-10.658972	128.781738	-16.623623	13.694996	127.404251	43.901314	2.872347	129.566483	38.301384	42.731415	126.162445	41.101349	22.801881	127.864464	-74.348595	4.588111	126.944038
-33.637764	-10.71232	128.734207	-16.832121	13.433825	127.316109	43.671947	2.737225	129.725128	38.093613	42.559719	126.117836	40.88278	22.648472	127.921482	-74.547022	4.219178	126.710736
-36.220264	-10.546872	128.619904	-17.163031	13.168585	127.174011	43.31205	2.558715	129.997375	37.729706	42.359829	125.985786	40.520878	22.459272	127.9915805	-74.84694	3.877898	126.3564415
-38.209263	-10.523972	128.599045	-17.415751	13.078525	127.080246	43.045902	2.531943	130.10791	37.4995	42.300289	125.870193	40.272701	22.416116	127.9890515	-75.104203	3.740934	126.1714405
-40.002041	-10.292978	128.466843	-17.665455	12.991424	126.955307	42.766209	2.533123	130.141312	37.241676	42.256271	125.685799	40.0039425	22.394697	127.9135555	-75.3348525	3.588151	125.9970585
-41.872143	-10.0374	128.332565	-17.90377	12.886535	126.806831	42.494659	2.565316	129.980881	36.976776	42.228447	125.456772	39.7357175	22.3968815	127.7188265	-75.5432575	3.3761885	125.8948355
-43.651459	-9.6388	128.103394	-18.137659	12.775405	126.64949	42.188812	2.605924	129.659454	36.705334	42.200176	125.212776	39.447073	22.40305	127.436115	-75.722391	3.14776	125.862865
-45.466335	-9.184092	127.841774	-18.346766	12.661698	126.493393	41.917931	2.599632	129.251968	36.455017	42.18766	124.949959	39.186474	22.393646	127.1009635	-75.880006	2.92975	125.8858225
-47.648735	-8.385587	127.914047	-18.548229	12.609694	126.346161	41.673054	2.665519	128.58194	36.177467	42.219223	124.740852	38.9252605	22.442371	126.661396	-76.0217185	2.777017	126.030926
-49.951584	-7.708943	127.287529	-18.79529	12.601505	126.049133	41.23893	2.775845	127.287521	35.804714	42.306396	124.269577	38.521822	22.5411205	125.778549	-76.112402	2.6618895	126.319717
-51.98785	-6.880069	126.976585	-18.872772	12.636871	125.691559	40.361576	3.224468	126.384689	35.574478	42.424091	123.863564	37.968027	22.8242795	125.1241265	-75.713571	2.4494625	126.2589915
-53.742496	-6.090498	126.690102	-18.945202	12.753791	125.331047	39.992054	3.447672	125.304672	35.348419	42.56068	123.433594	37.6702365	23.004176	124.369133	-75.5606405	2.503406	126.292961
-55.073483	-5.079913	126.403687	-19.212662	13.07278	125.065628	40.122269	3.477746	124.208817	35.196892	42.766983	123.140625	37.6595805	23.1223645	123.674721	-76.0849045	3.0231955	126.456535
-55.661247	-3.683996	126.036766	-19.250532	13.279425	124.787796	39.925262	3.705592	123.435211	35.092915	42.96204	123.021988	37.5090885	23.333816	123.2285995	-76.0101525	3.225034	126.3469925
-56.206066	-2.341974	125.830315	-19.305719	13.518726	124.605583	39.7855	3.891423	122.998878	35.028942	43.158855	123.035599	37.407221	23.525139	123.0172385	-76.018659	3.512313	126.1939275
-56.827389	-0.854349	125.653687	-19.360573	13.75297	124.536743	39.725807	4.079746	122.732338	34.993668	43.348877	123.153305	37.3597375	23.7143115	122.9428215	-76.0808835	3.7916285	126.1306645
-57.576134	1.206756	125.641273	-19.4331	13.973188	124.521614	39.704571	4.241743	122.631454	34.918686	43.537979	123.299339	37.3116285	23.889861	122.9653965	-76.1778285	4.056515	126.0778315
-57.957989	2.493739	125.561234	-19.4956	14.023566	124.537239	39.675541	4.262847	122.61145	34.886681	43.565872	123.396828	37.281111	23.9143595	123.004139	-76.272311	4.1327725	126.070339
-58.17392	3.748283	125.607422	-19.551287	13.977033	124.554192	39.640408	4.181093	122.595665	34.859165	43.491928	123.457047	37.2497865	23.8365105	123.026356	-76.3523605	4.1175555	126.082028
-58.567154	5.032208	125.497498	-19.593222	13.879292	124.538681	39.574181	3.989873	122.602928	34.828373	43.345062	123.476013	37.201277	23.6674675	123.0394705	-76.387721	4.0911165	126.0378915
-58.804626	6.421545	125.497482	-19.647213	13.750132	124.49955	39.477165	3.789729	122.565964	34.811756	43.161037	123.519958	37.1444605	23.475383	123.042961	-76.4388865	4.024881	125.956139
-59.194088	7.709411	125.405296	-19.713076	13.625446	124.416206	39.386021	3.539415	122.498253	34.790142	42.942326	123.546638	37.0880815	23.2408705	123.0224455	-76.5142335	4.0100215	125.8099665
-59.433468	9.018737	125.245499	-19.775629	13.525229	124.343491	39.273361	3.308176	122.420586	34.740162	42.741581	123.589584	37.0067615	23.0248785	123.005085	-76.5580195	4.0255795	125.681897
-59.796696	11.072668	125.305115	-19.908827	13.425205	124.278175	39.088776	3.061072	122.247139	34.619759	42.453121	123.702011	36.8542675	22.7570965	122.974575	-76.6719215	4.0933135	125.581775
-59.917015	12.359262	125.390541	-19.985176	13.3831	124.26432	39.007416	2.910428	122.150085	34.566391	42.30542	123.825165	36.7869035	22.607924	122.987625	-76.7572555	4.158276	125.541015
-60.045452	13.655272	125.427315	-20.058718	13.36223	124.269127	38.952087	2.830472	122.077896	34.539711	42.202015	124.026741	36.745899	22.5162435	123.0523185	-76.863335	4.2082165	125.4859355
-60.206665	15.032875	125.325096	-20.110842	13.358015	124.256004	38.938541	2.78415	121.995781	34.528542	42.156414	124.317619	36.7335415	22.470282	123.1567	-76.9552255	4.245748	125.355308
-60.237156	16.28389	125.374344	-20.151917	13.399656	124.228882	38.904938	2.769938	121.89183	34.519588	42.153049	124.653091	36.712263	22.4614935	123.2724605	-77.016097	4.3378185	125.1853035
-60.239746	17.57571	125.567368	-20.210602	13.471404	124.198044	38.841122	2.820663	121.709045	34.528713	42.186157	124.999847	36.6849175	22.50341	123.354446	-77.1061215	4.439398	125.041642
-59.958374	18.58828	125.724327	-20.239609	13.563329	124.178551	38.761349	2.893753	121.525909	34.514454	42.247604	125.365913	36.6379015	22.5706785	123.445911	-77.1171195	4.5559795	124.911191
-60.213367	20.535824	126.065384	-20.282734	13.747367	124.248711	38.691532	3.116541	121.245026	34.492535	42.375927	125.980377	36.5920335	22.746234	123.6127015	-77.1575015	4.7485	124.8847205
-60.04134	21.576612	126.40995	-20.345848	13.87991	124.357651	38.69508	3.276108	121.150879	34.479176	42.503208	126.403107	36.587128	22.889658	123.776993	-77.278824	4.870162	124.938309
-59.675251	22.363764	126.714035	-20.381126	14.064756	124.516716	38.705566	3.438252	121.136711	34.494095	42.657177	126.796043	36.5998305	23.0477145	123.966377	-77.3620825	5.0817975	125.067055
-59.231842	23.133499	126.992249	-20.447365	14.247388	124.718307	38.701283	3.595438	121.182129	34.523209	42.842361	127.086685	36.612246	23.2188995	124.134407	-77.506976	5.2758765	125.302207
NaN	NaN	NaN	-20.500793	14.416021	124.93206	38.697128	3.663471	121.251144	34.604832	43.078541	127.176247	36.65098	23.371006	124.2136955	-77.652566	5.461036	125.6504245
NaN	NaN	NaN	-20.542919	14.546849	125.177887	38.738831	3.600132	121.457222	34.766815	43.432652	127.006462	36.752823	23.516392	124.231842	-77.838661	5.577306	126.123932
NaN	NaN	NaN	-20.335995	14.509124	125.42189	38.865276	3.472863	121.800949	35.051304	44.054134	126.464371	36.95829	23.7634985	124.13266	-77.63028	5.2547495	126.71112
-56.849552	25.561058	128.105301	-20.264309	14.556606	125.955132	39.14473	3.301046	122.530472	35.346203	45.075325	124.810394	37.2454665	24.1881855	123.670433	-77.7740845	4.9250265	128.239831
-56.251728	25.966379	128.137344	-20.14794	14.631161	126.290558	39.372456	3.250574	123.118958	35.207928	45.162342	123.539734	37.290192	24.206458	123.329346	-77.586072	5.055864	129.25177
-55.568115	26.282066	128.084915	-20.031467	14.696918	126.595497	39.575336	3.251268	123.675262	34.826214	45.157562	122.524895	37.200775	24.204415	123.1000785	-77.263709	5.189421	130.0909155
-54.87817	26.633745	128.033829	-19.976036	14.818642	126.785706	39.681644	3.300439	124.101654	34.462471	44.938747	122.399155	37.0720575	24.119593	123.2504045	-77.0241295	5.517691	130.3210075
-54.086037	26.907158	128.00972	-19.971449	14.910221	126.855484	39.711212	3.398697	124.334	34.209343	44.792255	122.265434	36.9602775	24.095476	123.299717	-76.9031755	5.724966	130.411251
-53.36734	27.238914	127.8694	-20.06447	14.916386	127.018272	39.648766	3.457775	124.727974	34.269173	44.821922	121.917274	36.9589695	24.1398485	123.322624	-77.0879095	5.6929235	130.71392
-52.581715	27.502758	127.785255	-20.147455	14.85385	127.216324	39.55637	3.486992	124.96891	34.372879	44.847202	122.171471	36.9646245	24.167097	123.5701905	-77.2595345	5.540603	130.8624575
-51.340569	27.974987	127.826736	-20.200666	14.671673	127.419746	39.512188	3.515488	125.2416	34.298302	44.822319	122.502045	36.905245	24.1689035	123.8718225	-77.306577	5.1744425	130.9676695
-50.434608	28.344969	127.900887	-20.22604	14.569278	127.463913	39.445271	3.613158	125.087334	34.216805	44.74662	122.799362	36.831038	24.179889	123.943348	-77.283118	4.958667	130.984478
-49.497066	28.694967	127.989624	-20.194199	14.436788	127.333214	39.340534	3.661879	124.752464	34.12431	44.656338	123.022781	36.732422	24.1591085	123.8876225	-77.12082	4.7144675	130.7788055
-48.535072	29.131634	128.025818	-20.134064	14.349268	127.157082	39.255695	3.724147	124.342216	34.401119	44.485847	122.950005	36.828407	24.104997	123.6461105	-77.096535	4.593539	130.6680535
-47.459209	29.573172	127.967491	-20.007914	14.256318	126.956894	39.222935	3.791723	123.944839	34.43681	44.462212	123.043678	36.8298725	24.1269675	123.4942585	-76.8457005	4.3856685	130.4195295
-46.38287	30.083599	127.890739	-19.90111	14.220457	126.828621	39.279919	3.825041	123.645248	34.176861	44.555	123.290657	36.72839	24.1900205	123.4679525	-76.53061	4.2508935	130.1892895
-45.217758	30.55761	127.778587	-19.796686	14.203527	126.674614	39.35582	3.889237	123.443771	34.257404	44.537102	123.431824	36.806612	24.2131695	123.4377975	-76.399984	4.1938845	129.9114305
-43.416935	31.350124	127.531006	-19.696001	14.175294	126.389503	39.391644	3.951804	123.370888	34.332272	44.49437	123.801788	36.861958	24.223087	123.586338	-76.25396	4.127501	129.192668
-42.207657	31.897566	127.293083	-19.727684	14.209865	126.229462	39.387085	3.973146	123.480011	34.395897	44.476002	124.195587	36.891491	24.224574	123.837799	-76.346859	4.195156	128.621125
-40.999268	32.491745	127.076973	-19.812021	14.260629	126.054062	39.369022	4.012582	123.704758	34.455658	44.485378	124.673927	36.91234	24.24898	124.1893425	-76.536382	4.272278	127.9187815
-39.669926	33.012001	126.721596	-19.968096	14.346743	125.891624	39.319153	4.024725	123.986092	34.460388	44.492706	125.172386	36.8897705	24.2587155	124.579239	-76.8259625	4.4347705	127.204009
-38.385792	33.554287	126.449677	-20.114256	14.399449	125.682053	39.219654	4.012882	124.250961	34.421551	44.488667	125.602745	36.8206025	24.2507745	124.926853	-77.0491145	4.5481235	126.437253
-37.121548	34.104771	126.284912	-20.251951	14.384644	125.454773	39.062244	4.0213	124.448685	34.351368	44.460785	125.934891	36.706806	24.2410425	125.191788	-77.210708	4.5282455	125.717758
-35.725262	34.537148	126.03215	-20.37722	14.376567	125.304626	38.975143	3.966077	124.572632	34.304539	44.404247	126.137115	36.639841	24.185162	125.3548735	-77.394281	4.567972	125.2543785
-33.690166	35.184402	125.959984	-20.714989	14.459878	125.27388	38.963039	3.761582	124.698959	34.270279	44.240623	126.256134	36.616659	24.0011025	125.4775465	-78.046637	4.9186535	125.0702135
-32.234459	35.510056	125.850609	-20.718628	14.402075	125.254204	38.936577	3.607855	124.810448	34.313988	44.105309	126.262733	36.6252825	23.856582	125.5365905	-78.0625385	4.947568	124.9718175
-30.808554	35.858765	125.809311	-20.725267	14.327176	125.260735	38.91917	3.435006	124.881348	34.361286	43.945862	126.241341	36.640228	23.690434	125.5613445	-78.090762	4.963918	124.9601255
-29.611229	36.318195	125.846458	-20.702606	14.251195	125.232468	38.9128	3.231477	124.965057	34.437931	43.76622	126.240494	36.6753655	23.4988485	125.6027755	-78.0805775	5.0035415	124.8621605
-28.167444	36.6217	125.758514	-20.683435	14.158047	125.159966	38.919769	3.047354	125.056694	34.511696	43.610313	126.282501	36.7157325	23.3288335	125.6695975	-78.0826025	4.9872605	124.6503345
-26.751068	36.924778	125.607773	-20.694227	14.085505	125.0121	38.932972	2.897036	125.096367	34.561417	43.475105	126.351715	36.7471945	23.1860705	125.724041	-78.1356485	4.9849395	124.300159
-25.330084	37.229939	125.512634	-20.704212	14.050655	124.826302	38.929974	2.729394	125.079575	34.593216	43.352871	126.379143	36.761595	23.0411325	125.729359	-78.170019	5.0601775	123.923245
-23.226357	37.662659	125.376656	-20.782358	14.061481	124.614021	38.787258	2.623303	124.979927	34.580021	43.234158	126.373001	36.6836395	22.9287305	125.676464	-78.2483555	5.1942315	123.551578
-21.831831	37.931992	125.372078	-20.829416	14.118612	124.558983	38.730965	2.585718	124.909828	34.5648	43.208271	126.366745	36.6478825	22.8969945	125.6382865	-78.3067145	5.3402295	123.4796795
-20.418505	38.189278	125.415276	-20.874083	14.220622	124.553726	38.67522	2.602622	124.878082	34.561028	43.214546	126.388596	36.618124	22.908584	125.633339	-78.36629	5.53266	123.474113
-19.045935	38.467003	125.505081	-20.89365	14.297774	124.547287	38.65667	2.620043	124.854706	34.573986	43.230488	126.445457	36.615328	22.9252655	125.6500815	-78.402628	5.6702825	123.4444925
-17.643341	38.674267	125.564278	-20.921051	14.370209	124.490211	38.623409	2.606794	124.831032	34.618935	43.212864	126.486015	36.621172	22.909829	125.6585235	-78.463274	5.830589	123.3218985
-16.219624	38.847687	125.569901	-20.89974	14.435798	124.368095	38.58353	2.591075	124.789085	34.675461	43.18531	126.525452	36.6294955	22.8881925	125.6572685	-78.4289755	5.9834035	123.0789215
-14.828469	39.051907	125.56324	-20.879526	14.478618	124.152252	38.590057	2.566628	124.726013	34.751938	43.161171	126.626953	36.6709975	22.8638995	125.676483	-78.4300495	6.0933365	122.628021
-12.46068	39.097649	125.356003	-20.843853	14.569866	123.797844	38.640099	2.522264	124.658714	34.852852	43.123074	126.762604	36.7464755	22.822669	125.710659	-78.4341815	6.317063	121.885029
-11.125539	39.168232	125.356964	-20.816704	14.645204	123.548149	38.685604	2.513527	124.636772	34.922909	43.134811	126.876465	36.8042565	22.824169	125.7566185	-78.4376645	6.466239	121.3396795
-9.699906	39.22504	125.254608	-20.780647	14.727497	123.348198	38.75528	2.514643	124.600533	34.96759	43.129215	126.993454	36.861435	22.821929	125.7969935	-78.422729	6.633065	120.8994025
-8.307435	39.219898	125.241112	-20.715937	14.806372	123.187279	38.852345	2.548042	124.645592	35.054745	43.178322	127.083336	36.953545	22.863182	125.864464	-78.385419	6.749562	120.510094
-7.012588	39.180382	125.285233	-20.604315	14.887802	123.047028	38.999874	2.595558	124.717056	35.145195	43.210232	127.231621	37.0725345	22.902895	125.9743385	-78.2811645	6.872709	120.1197175
-5.599611	39.105762	125.224373	-20.493341	14.952588	122.923218	39.187096	2.607885	124.807129	35.24868	43.226845	127.375984	37.217888	22.917365	126.0915565	-78.20457	6.987811	119.7548795
-4.263201	38.949448	125.244568	-20.339146	14.989641	122.808792	39.376377	2.632007	124.944977	35.381233	43.266338	127.541718	37.378805	22.9491725	126.2433475	-78.057097	7.0301095	119.3742365
-2.38148	38.660751	125.398239	-20.095514	15.090574	122.5989	39.70776	2.652682	125.142197	35.646545	43.297588	127.914368	37.6771525	22.975135	126.5282825	-77.8681805	7.206013	118.6695175
-1.100366	38.409279	125.475052	-19.919434	15.145861	122.429344	39.92804	2.675678	125.248947	35.83049	43.334435	128.140213	37.879265	23.0050565	126.69458	-77.718133	7.2866655	118.164108
0.212613	38.084763	125.462791	-19.51643	15.080324	122.079788	40.11277	2.691997	125.284874	36.033974	43.35358	128.359299	38.073372	23.0227885	126.8220865	-77.106232	7.1378595	117.3374895
1.368094	37.728855	125.542709	-19.389837	15.214966	121.867874	40.287781	2.725848	125.229813	36.215038	43.355568	128.547318	38.2514095	23.040708	126.8885655	-77.0310835	7.389224	116.8471825
2.522109	37.295547	125.549744	-19.223724	15.312693	121.576752	40.413574	2.742485	125.137306	36.386395	43.375092	128.693146	38.3999845	23.0587885	126.915226	-76.8474325	7.5665975	116.238278
3.647791	36.798183	125.549759	-19.067463	15.417348	121.409309	40.501522	2.784547	125.01725	36.556961	43.3815	128.809952	38.5292415	23.0830235	126.913601	-76.6641675	7.7516725	115.905017
4.730075	36.170143	125.56945	-18.919062	15.534976	121.307304	40.607635	2.814702	124.943268	36.736362	43.392117	128.905869	38.6719985	23.1034095	126.9245685	-76.5101225	7.9665425	115.6900395
6.273606	35.128696	125.624062	-18.718426	15.706518	121.325592	40.811069	2.862826	125.024628	37.018505	43.436913	129.085953	38.914787	23.1498695	127.0552905	-76.351639	8.2631665	115.5958935
7.257803	34.326622	125.659248	-18.528522	15.815277	121.349823	40.992466	2.875737	125.247063	37.200676	43.486084	129.242447	39.096571	23.1809105	127.244755	-76.153615	8.4496435	115.454891
8.186579	33.405884	125.67836	-18.344803	15.899796	121.353081	41.180542	2.871871	125.640381	37.390308	43.557159	129.398102	39.285425	23.214515	127.5192415	-75.975031	8.585077	115.1869205
9.150975	32.443256	125.64241	-18.212349	15.999681	121.492836	41.405273	2.860976	126.084946	37.567425	43.617638	129.514893	39.486349	23.239307	127.7999195	-75.911047	8.760055	115.1857525
9.978113	31.366297	125.647888	-18.017088	16.047962	121.5495	41.647537	2.826065	126.536095	37.706749	43.676292	129.556686	39.677143	23.2511785	128.0463905	-75.711319	8.8447455	115.0526095
10.748701	30.229914	125.58445	-17.867384	16.108368	121.68454	42.212196	2.623265	126.904831	37.867558	43.749447	129.478531	40.039877	23.186356	128.191681	-75.774645	9.03037999999999	115.177399
11.572587	29.0284	125.409019	-17.724974	16.146324	121.882996	42.421219	2.600807	127.445129	38.023357	43.816013	129.308197	40.222288	23.20841	128.376663	-75.672236	9.084238	115.389329
11.644661	27.709585	125.76989	-17.846771	16.379358	122.266266	42.783539	2.531116	128.279465	38.266979	43.839882	128.953064	40.525259	23.185499	128.6162645	-76.218801	9.573217	115.9162675
13.180935	25.768488	125.2883	-17.534031	16.25548	122.436607	43.042652	2.448782	128.845459	38.418598	43.836338	128.640213	40.730625	23.14256	128.742836	-75.798687	9.3684	116.130378
13.759404	24.440466	125.346031	-17.376907	16.153294	122.695992	43.25573	2.33693	129.380417	38.601936	43.744556	128.423447	40.928833	23.040743	128.901932	-75.682647	9.265845	116.490052
13.912079	23.237524	125.66153	-17.204731	16.002035	122.934296	43.478428	2.189043	129.947479	38.76292	43.610104	128.235062	41.120674	22.8995735	129.0912705	-75.530136	9.1044965	116.7773215
14.355305	21.867788	125.889	-17.065712	15.849346	123.187874	43.65836	2.046438	130.541855	38.937656	43.497356	128.151703	41.298008	22.771897	129.346779	-75.429432	8.926795	117.028969
14.989197	20.429144	126.104904	-16.920147	15.708407	123.408218	43.850143	1.900804	131.116638	39.128872	43.369976	128.251785	41.4895075	22.63539	129.6842115	-75.3298015	8.781424	117.1322245
14.986038	19.360113	126.649132	-16.773594	15.576835	123.572601	44.066513	1.705281	131.751068	39.319016	43.261848	128.427246	41.6927645	22.4835645	130.089157	-75.2399525	8.6701055	117.056045
15.282358	17.598454	127.137329	-16.51963	15.431634	123.728584	44.316113	1.550575	132.431564	39.660755	43.171978	128.757233	41.988434	22.3612765	130.5943985	-75.027694	8.5019915	116.8627695
15.384285	16.470427	127.307556	-16.364153	15.404469	123.752464	44.464439	1.455064	132.670563	39.858509	43.110481	128.833191	42.161474	22.2827725	130.751877	-74.88978	8.5261655	116.753051
15.730959	15.305064	127.232269	-16.242373	15.42226	123.724236	44.585983	1.394266	132.772705	40.058727	43.082527	128.743881	42.322355	22.2383965	130.758293	-74.807101	8.6061235	116.690179
15.697071	14.33682	127.226578	-16.096319	15.445044	123.665215	44.685127	1.407965	132.71051	40.228371	43.04961	128.607864	42.456749	22.2287875	130.659187	-74.649387	8.6613005	116.671243
15.612617	13.427385	127.145752	-15.988135	15.493327	123.589539	44.782631	1.418392	132.620071	40.353645	43.00639	128.436996	42.568138	22.212391	130.5285335	-74.544408	8.774263	116.6505445
15.120509	12.764771	127.211311	-15.889139	15.530956	123.492706	44.888149	1.44404	132.566376	40.475197	43.00803	128.266388	42.681673	22.226035	130.416382	-74.459951	8.835877	116.56903
14.863898	11.962752	127.162758	-15.790876	15.568831	123.396614	44.985794	1.495503	132.615662	40.573944	43.016697	128.11676	42.779869	22.2561	130.366211	-74.361621	8.881562	116.427017
14.595665	10.801726	127.061935	-15.695588	15.593006	123.351982	45.088329	1.524337	132.697906	40.683456	43.02248	127.926682	42.8858925	22.2734085	130.312294	-74.2770685	8.9126035	116.39167
14.164786	10.172372	127.09404	-15.631511	15.553498	123.379364	45.151779	1.539597	132.741791	40.728996	43.010387	127.80471	42.9403875	22.274992	130.2732505	-74.2034095	8.832004	116.4854775
13.621481	9.657393	127.065834	-15.596069	15.489261	123.445663	45.192207	1.54611	132.707733	40.769642	42.988094	127.710678	42.9809245	22.267102	130.2092055	-74.1730625	8.71142	116.6821205
13.026767	9.207412	126.946327	-15.551749	15.378244	123.524216	45.233406	1.513948	132.59819	40.791729	42.927757	127.639664	43.0125675	22.2208525	130.118927	-74.1160655	8.5356355	116.929505
12.370703	8.801892	126.828369	-15.493424	15.26129	123.646614	45.270481	1.489941	132.391953	40.828548	42.870605	127.58387	43.0495145	22.180273	129.9879115	-74.0363625	8.342307	117.3053165
11.384285	8.607433	126.772736	-15.42808	15.142353	123.839661	45.309521	1.447647	132.01265	40.870068	42.785347	127.613914	43.0897945	22.116497	129.813282	-73.9459545	8.168209	117.86604
10.571523	8.28185	126.652252	-15.39499	15.019687	124.139618	45.3508	1.406002	131.381088	40.914963	42.683887	127.697433	43.1328815	22.0449445	129.5392605	-73.9228615	7.9944295	118.7399755
9.281282	7.875479	126.255264	-15.297109	14.806207	124.641861	45.314159	1.460675	130.136215	40.981258	42.607967	127.928947	43.1477085	22.034321	129.032581	-73.7419265	7.578093	120.251141
8.407887	7.649673	125.871384	-15.265836	14.696382	124.935959	45.283718	1.535517	129.195435	40.992634	42.615379	128.204346	43.138176	22.075448	128.6998905	-73.669848	7.317316	121.1720275
7.454041	7.449555	125.449707	-15.216525	14.600945	125.159142	45.245819	1.679763	128.222412	40.959785	42.676743	128.566147	43.102802	22.178253	128.3942795	-73.535852	7.023637	121.9240045
6.491961	7.223638	124.900093	-15.18191	14.553654	125.302589	45.154545	1.933118	127.15976	40.918896	42.789425	129.022964	43.0367205	22.3612715	128.091362	-73.4005405	6.7460365	122.513816
5.560989	6.962813	124.300323	-15.15519	14.56822	125.373688	44.725594	2.419278	126.318405	40.836464	42.938087	129.464569	42.781029	22.6786825	127.891487	-73.091409	6.4577575	122.855889
4.616203	6.698523	123.751053	-15.110946	14.682049	125.473663	44.624722	2.810212	125.528809	41.093773	43.02499	129.762711	42.8592475	22.917601	127.64576	-73.0811395	6.446497	123.301566
3.693409	6.319909	123.319153	-14.801851	14.716956	125.41658	44.56913	3.265218	125.044807	41.097511	43.313778	130.177841	42.8333205	23.289498	127.611324	-72.4370225	6.144414	123.221836
2.443792	5.112332	122.996429	-14.691538	15.183921	125.621452	44.785709	3.921543	124.768707	41.142529	43.809059	130.63472	42.964119	23.865301	127.7017135	-72.347195	6.502541	123.5411905
1.732509	4.490253	122.741295	-14.566021	15.499428	125.643692	44.977253	4.259254	124.834694	41.170918	44.140656	130.703064	43.0740855	24.199955	127.768879	-72.2061275	6.798901	123.518505
0.753491	3.366113	122.831154	-14.499408	15.801003	125.766159	45.151035	4.524938	125.064812	41.195377	44.447865	130.557053	43.173206	24.4864015	127.8109325	-72.172022	7.1156045	123.7213855
-0.078415	2.224344	122.919678	-14.407073	15.997514	125.786278	45.302315	4.69599	125.379227	41.226753	44.663517	130.253342	43.264534	24.6797535	127.8162845	-72.07868	7.3152745	123.7562715
-0.986065	1.266033	123.142479	-14.543682	16.206993	125.864075	45.440628	4.763953	125.728668	40.904598	44.887058	129.93541	43.172613	24.8255055	127.832039	-72.259977	7.5884805	123.896111
-1.728734	-0.282592	123.462532	-14.508811	16.14296	125.909615	45.535976	4.707947	126.146423	40.862724	44.917843	129.292511	43.19935	24.812895	127.719467	-72.216972	7.473025	124.099763
-2.585234	-1.851642	123.995697	-14.485656	15.993294	125.975716	45.577641	4.644847	126.423645	40.78352	44.846283	128.585358	43.1805805	24.745565	127.5045015	-72.1518925	7.241023	124.4469305
-3.771662	-4.335871	124.809517	-14.226664	15.540549	125.958717	45.887436	4.11761	126.758408	40.655254	44.532837	127.481445	43.271345	24.3252235	127.1199265	-71.724673	6.7558745	124.7975075
-4.514092	-6.028155	125.40802	-14.231462	15.300272	126.04052	45.834438	3.809743	127.220406	41.038185	44.135967	126.729988	43.4363115	23.972855	126.975197	-71.8992355	6.627689	125.105843
-5.236859	-7.742275	126.051483	-14.198182	15.043394	126.095436	45.840961	3.460826	127.744019	40.784176	43.924572	126.457642	43.3125685	23.692699	127.1008305	-71.7089325	6.394089	125.0900415
-5.592865	-9.590101	126.55072	-14.16024	14.794548	126.107262	45.893547	3.116773	128.325562	40.834816	43.624096	126.156525	43.3641815	23.3704345	127.2410435	-71.6846615	6.2186615	124.9734805
-6.302153	-11.171135	127.208015	-14.192115	14.628017	126.198067	45.925537	2.928283	128.739212	40.852592	43.421879	125.878883	43.3890645	23.175081	127.3090475	-71.7732945	6.080953	125.0870865
-6.975477	-12.691472	127.762558	-14.226027	14.494918	126.238762	45.899586	2.815077	129.035751	40.806042	43.273792	125.597694	43.352814	23.0444345	127.3167225	-71.804868	5.9454015	125.1608015
-7.608297	-14.122332	128.244995	-14.199255	14.361298	126.246429	45.887611	2.733528	129.245392	40.78096	43.154694	125.350571	43.3342855	22.944111	127.2979815	-71.7327955	5.778485	125.1948765
-8.580666	-16.151054	128.960449	-14.163467	14.239764	126.355133	45.925407	2.680588	129.476181	40.803539	43.058376	125.095413	43.364473	22.869482	127.285797	-71.691407	5.610046	125.424469
-9.153758	-17.293432	129.356201	-14.132555	14.21691	126.430214	45.948441	2.69583	129.607513	40.827732	43.046829	124.967026	43.3880865	22.8713295	127.2872695	-71.6531965	5.5624905	125.5731585
-9.743328	-18.473547	129.708603	-14.102808	14.235565	126.477448	45.977123	2.747361	129.733093	40.840965	43.07375	124.855682	43.409044	22.9105555	127.2943875	-71.61466	5.5605745	125.6605085
-10.327932	-19.476633	130.099091	-14.071155	14.28278	126.511429	46.019588	2.812478	129.882202	40.85445	43.134914	124.770752	43.437019	22.973696	127.326477	-71.579329	5.591864	125.696381
-10.862843	-20.37611	130.448929	-14.046065	14.332262	126.551666	46.080963	2.879537	130.063522	40.864967	43.205421	124.7117	43.472965	23.042479	127.387611	-71.565095	5.622045	125.715721
-11.419629	-21.151352	130.828278	-14.034684	14.379483	126.621948	46.14978	2.940893	130.258438	40.875164	43.282707	124.688766	43.512472	23.1118	127.473602	-71.58184	5.647166	125.770294
-11.965397	-21.829561	131.261703	-14.035517	14.41812	126.713478	46.186932	3.007663	130.459229	40.877914	43.349377	124.668793	43.532423	23.17852	127.564011	-71.603457	5.65772	125.862945
-12.866651	-22.487829	131.974976	-14.032778	14.470228	126.898315	46.228947	3.128137	130.786209	40.867416	43.474995	124.685165	43.5481815	23.301566	127.735687	-71.6137375	5.63889	126.060943
NaN	NaN	NaN	-14.031635	14.516458	127.036156	46.255512	3.228233	130.963333	40.877468	43.554752	124.758896	43.56649	23.3914925	127.8611145	-71.62976	5.6414235	126.2111975
NaN	NaN	NaN	-14.012278	14.559865	127.149261	46.301678	3.286167	131.180038	40.904121	43.640717	124.841431	43.6028995	23.463442	128.0107345	-71.6274555	5.656288	126.2877875
NaN	NaN	NaN	-13.9977	14.602339	127.236649	46.31279	3.333213	131.378281	40.955864	43.714558	124.939644	43.634327	23.5238855	128.1589625	-71.629727	5.6807925	126.3143355
NaN	NaN	NaN	-13.983885	14.631556	127.331902	46.287624	3.364289	131.491348	41.001953	43.755085	125.043526	43.6447885	23.559687	128.267437	-71.6125585	5.703425	126.396367
NaN	NaN	NaN	-13.972754	14.635756	127.412689	46.239159	3.33388	131.580109	41.074615	43.758636	125.094566	43.656887	23.546258	128.3373375	-71.602395	5.725254	126.4880405
NaN	NaN	NaN	-13.972731	14.61116	127.494431	46.189968	3.265018	131.653061	41.136997	43.749336	125.117477	43.6634825	23.507177	128.385269	-71.6089445	5.715143	126.603593
NaN	NaN	NaN	-13.969214	14.548406	127.58503	46.146038	3.17026	131.654099	41.204266	43.707787	125.094688	43.675152	23.4390235	128.3743935	-71.61358	5.6577885	126.7956665
-17.314058	-22.557199	132.981537	-14.004491	14.528118	127.640007	46.120125	3.108807	131.62294	41.242535	43.699532	125.052452	43.68133	23.4041695	128.337696	-71.690312	5.6520665	126.942318
-17.836426	-22.109283	132.828598	-14.067885	14.521811	127.683891	46.069023	3.060681	131.58403	41.255276	43.691387	125.009026	43.6621495	23.376034	128.296528	-71.7979195	5.667588	127.071254
-18.433516	-21.540764	132.675476	-14.133694	14.517108	127.705368	45.983143	3.020454	131.565659	41.238171	43.691521	124.983688	43.610657	23.3559875	128.2746735	-71.878045	5.6782285	127.1360625
-19.110041	-20.813829	132.501205	-14.220734	14.509447	127.713898	45.866764	2.976553	131.545914	41.189201	43.685314	125.001144	43.5279825	23.3309335	128.273529	-71.9694505	5.6879605	127.154267
-19.760578	-20.016235	132.268387	-14.354377	14.509264	127.714661	45.747971	2.923434	131.528	41.110199	43.656635	125.068047	43.429085	23.2900345	128.2980235	-72.137839	5.7284935	127.1312985
-20.454782	-19.13134	131.973099	-14.471457	14.494984	127.682266	45.607914	2.857473	131.52536	41.010918	43.622967	125.166412	43.309416	23.24022	128.345886	-72.25233	5.749748	127.018646
-21.583307	-17.531452	131.326538	-14.723121	14.485558	127.574348	45.366104	2.73317	131.459595	40.836933	43.587208	125.355865	43.1015185	23.160189	128.40773	-72.5477605	5.810927	126.740966
-22.364416	-16.385878	130.773544	-14.904831	14.511293	127.462982	45.165581	2.637218	131.365997	40.709167	43.548752	125.507019	42.937374	23.092985	128.436508	-72.747036	5.929601	126.489456
-23.191891	-15.15517	130.187866	-15.098188	14.5458	127.336487	44.956959	2.522529	131.227829	40.590157	43.495167	125.637939	42.773558	23.008848	128.432884	-72.969934	6.082752	126.24009
-24.046745	-13.777873	129.562424	-15.289948	14.59314	127.201035	44.73119	2.404695	131.000824	40.483501	43.460014	125.768684	42.6073455	22.9323545	128.384754	-73.1872415	6.2539255	126.017316
-24.901176	-12.349763	128.898697	-15.454018	14.644173	127.067909	44.487839	2.328433	130.742279	40.402027	43.424572	125.968376	42.444933	22.8765025	128.3553275	-73.352969	6.4118435	125.7804905
-25.803692	-10.859989	128.233902	-15.581536	14.68819	126.949966	44.279461	2.239551	130.506805	40.33786	43.372284	126.229286	42.3086605	22.8059175	128.3680455	-73.4717325	6.5704625	125.5318865
-26.748857	-9.260186	127.631737	-15.702806	14.744906	126.85125	44.123619	2.116688	130.310913	40.279613	43.305443	126.520515	42.201616	22.7110655	128.415714	-73.607228	6.7787465	125.286786
-28.143627	-6.749603	126.946106	-15.875652	14.866528	126.847458	43.908279	1.990182	129.99942	40.196342	43.212837	126.971413	42.0523105	22.6015095	128.4854165	-73.8036145	7.1315465	125.2094995
-29.184849	-5.062495	126.66832	-15.935016	14.906901	126.85994	43.833786	1.897775	129.791245	40.1698	43.155651	127.194962	42.001793	22.526713	128.4931035	-73.871825	7.287089	125.2267765
-30.162998	-3.336616	126.5056	-15.998292	14.942031	126.894424	43.804329	1.805535	129.549255	40.13562	43.092243	127.332268	41.9699745	22.448889	128.4407615	-73.9665585	7.435173	125.3480865
-31.188059	-1.57603	126.388672	-16.018471	14.939059	126.925125	43.785225	1.73163	129.275909	40.107803	43.007225	127.393066	41.946514	22.3694275	128.3344875	-73.983456	7.5086905	125.5157625
-32.221935	0.182239	126.310516	-16.000549	14.896459	126.911034	43.775635	1.651117	128.962662	40.080547	42.906113	127.372108	41.928091	22.278615	128.167385	-73.929189	7.514303	125.654683
-33.289509	1.956088	126.275719	-15.996714	14.844693	126.917587	43.783318	1.56781	128.695435	40.043976	42.790173	127.314224	41.913647	22.1789915	128.0048295	-73.907075	7.5103945	125.8303445
-34.365311	3.726152	126.274254	-15.98835	14.783594	126.942696	43.765049	1.480304	128.473083	40.011017	42.674343	127.269836	41.888033	22.0773235	127.8714595	-73.864733	7.4898645	126.0139325
-36.076412	6.388105	126.393639	-16.039816	14.687271	127.09359	43.669666	1.359091	128.307404	39.952709	42.508743	127.223549	41.8111875	21.933917	127.7654765	-73.8908195	7.440625	126.4217035
-37.207104	8.17217	126.58728	-16.106707	14.603034	127.25692	43.550335	1.267751	128.21315	39.872093	42.404575	127.173592	41.711214	21.836163	127.693371	-73.924628	7.369905	126.820469
-38.414314	9.975717	126.860832	-16.248951	14.546529	127.504005	43.421211	1.193059	128.107224	39.739136	42.310116	127.084778	41.5801735	21.7515875	127.596001	-74.0780755	7.3414705	127.412009
-39.594387	11.772062	127.177216	-16.390799	14.482117	127.705086	43.252983	1.176755	127.930428	39.582905	42.248257	126.931572	41.417944	21.712506	127.431	-74.199542	7.251728	127.979172
-40.789299	13.634441	127.497612	-16.48983	14.440804	127.805161	43.025486	1.287854	127.575264	39.332794	42.245384	126.634621	41.17914	21.766619	127.1049425	-74.1588	7.114989	128.5053795
-41.92688	15.44194	127.690681	-16.699215	14.501315	127.885208	42.778008	1.466141	126.953629	39.010113	42.339439	126.161995	40.8940605	21.90279	126.557812	-74.2924905	7.09984	129.212604
-43.120731	17.329897	128.017731	-16.882847	14.594547	127.825043	42.138977	1.894237	126.339867	38.649311	42.482994	125.604721	40.394144	22.1886155	125.972294	-74.159838	7.0004785	129.677792
-44.758358	20.138411	128.333115	-17.085815	14.778299	127.631294	41.791916	2.237754	125.181755	38.442955	42.650211	124.619225	40.1174355	22.4439825	124.90049	-74.2890655	7.1126155	130.362098
-45.816929	22.025269	128.551056	-17.135651	14.887542	127.434204	41.568382	2.550305	124.442673	37.826912	43.015568	124.345085	39.697647	22.7829365	124.393879	-73.968949	6.9921475	130.474529
-46.792477	23.902554	128.83252	-17.241468	15.038313	127.355553	41.37294	2.834975	123.668823	37.650486	43.239193	124.09874	39.511713	23.037084	123.8837815	-73.994649	7.039542	130.8273245
-47.752647	25.802031	129.234192	-17.326155	15.168635	127.247551	41.131008	3.094126	123.057571	37.42947	43.483475	123.868027	39.280239	23.2888005	123.462799	-73.932549	7.0484695	131.032303
-48.613419	27.623564	129.712723	-17.420652	15.309471	127.1894	40.870323	3.431284	122.341133	37.245766	43.735409	123.838409	39.0580445	23.5833465	123.089771	-73.8993485	7.0355955	131.289029
-49.433365	29.430298	130.309937	-17.518282	15.430069	127.139832	40.654125	3.72219	121.653557	37.066971	43.965305	123.862305	38.860548	23.8437475	122.757931	-73.897112	7.0163905	131.521733
-50.183956	31.15671	131.00383	-17.588713	15.524141	127.101601	40.438187	4.015501	121.078323	36.915649	44.203022	123.934921	38.676918	24.1092615	122.506622	-73.854344	6.9390205	131.69658
NaN	NaN	NaN	-17.682806	15.663385	127.118027	40.147663	4.416409	120.390251	36.771942	44.498703	124.264931	38.4598025	24.457556	122.327591	-73.8254145	6.869214	131.908463
NaN	NaN	NaN	-17.752544	15.738813	127.181458	40.065731	4.594285	120.132195	36.702759	44.663902	124.521217	38.384245	24.6290935	122.326706	-73.889333	6.8485325	132.03621
NaN	NaN	NaN	-17.771454	15.7984	127.301254	40.032047	4.770472	120.092926	36.67049	44.806381	124.83989	38.3512685	24.7884265	122.466408	-73.8941765	6.8083735	132.1361
NaN	NaN	NaN	-17.768385	15.852899	127.42897	40.086945	4.902411	120.219658	36.666958	44.942928	125.177658	38.3769515	24.9226695	122.698658	-73.9137215	6.7831285	132.159282
NaN	NaN	NaN	-17.738348	15.877334	127.571175	40.247822	4.972239	120.386909	36.657711	45.038288	125.463379	38.4527665	25.0052635	122.925144	-73.9294625	6.7494045	132.217206
-48.172577	37.101795	133.356552	-17.71353	15.846981	127.689133	40.421005	4.973803	120.656609	36.644123	45.062286	125.702599	38.532564	25.0180445	123.179604	-73.959624	6.6759175	132.198662
-47.15134	37.469902	133.122833	-17.692167	15.749844	127.80275	40.561882	4.890308	121.025589	36.652927	45.019157	125.910805	38.6074045	24.9547325	123.468197	-73.9917385	6.5449555	132.137303
-45.491497	37.991753	132.806412	-17.663303	15.573506	127.975655	40.801998	4.636512	121.620392	36.711193	44.842232	126.257996	38.7565955	24.739372	123.939194	-74.0832015	6.40764	132.012116
-44.205482	38.2127	132.587387	-17.665339	15.434723	128.090942	40.920341	4.410238	122.074165	36.740818	44.676414	126.509048	38.8305795	24.543326	124.2916065	-74.1612575	6.32612	131.8902775
-42.910316	38.405659	132.4431	-17.671736	15.305899	128.231506	41.01548	4.171919	122.556808	36.787292	44.493172	126.753021	38.901386	24.3325455	124.6549145	-74.244858	6.2792525	131.8080975
-41.577919	38.49596	132.178482	-17.705519	15.167191	128.406113	41.117771	3.913918	123.051277	36.818466	44.27544	127.01564	38.9681185	24.094679	125.0334585	-74.3791565	6.239703	131.7787675
-40.125816	38.553207	132.039185	-17.712599	14.997446	128.591553	41.218811	3.644199	123.555779	36.843033	44.064274	127.256393	39.030922	23.8542365	125.406086	-74.45612	6.1406555	131.77702
-38.720627	38.465164	131.928162	-17.736326	14.842488	128.746552	41.29496	3.416751	124.018494	36.903046	43.867199	127.477539	39.099003	23.641975	125.7480165	-74.571655	6.043001	131.7450875
-37.3587	38.147198	131.837875	-17.729921	14.693585	128.792603	41.335896	3.23172	124.384377	36.956512	43.672501	127.620277	39.146204	23.4521105	126.002327	-74.606046	5.9350595	131.582879
-35.255943	37.67252	131.110458	-17.790937	14.516087	128.602646	41.353237	2.843934	124.732841	36.983807	43.369202	127.64344	39.168522	23.106568	126.1881405	-74.750396	5.925606	131.0171515
-33.830704	37.34428	130.285629	-17.857733	14.426038	128.316727	41.273575	2.604224	124.854622	37.005703	43.160038	127.592812	39.139639	22.882131	126.223717	-74.855105	5.969945	130.409737
-32.316227	36.996651	129.7883	-17.918125	14.354722	128.00885	41.1604	2.349103	124.919044	37.014778	42.943584	127.450089	39.087589	22.6463435	126.1845665	-74.923839	6.0631005	129.8331335
-30.741688	36.669655	129.073685	-18.00815	14.273254	127.701309	41.041607	2.042625	124.925957	37.009705	42.687588	127.27388	39.025656	22.3651065	126.0999185	-75.041956	6.1814015	129.3026995
-29.078487	36.284885	128.617386	-18.045748	14.144288	127.387497	40.894833	1.732138	124.976089	37.036194	42.404495	127.107414	38.9655135	22.0683165	126.0417515	-75.0570095	6.2202595	128.7332425
-27.395639	35.824726	128.128708	-18.129164	14.027311	127.218948	40.79562	1.431694	125.053085	37.072174	42.137295	126.95665	38.933897	21.7844945	126.0048675	-75.192225	6.2701275	128.4330285
-25.693045	35.382908	127.65329	-18.192698	13.884982	127.061035	40.736374	1.121788	125.145485	37.083565	41.85236	126.866592	38.9099695	21.487074	126.0060385	-75.2953655	6.28289	128.1160315
-22.93811	34.592987	127.095154	-18.26321	13.630157	126.811508	40.677036	0.639162	125.474724	37.129784	41.482418	126.7799	38.90341	21.06079	126.127312	-75.42983	6.199524	127.495704
-21.160334	34.098171	126.833572	-18.33264	13.481802	126.708725	40.617271	0.355705	125.682915	37.147453	41.224186	126.765678	38.882362	20.7899455	126.2242965	-75.547642	6.1736585	127.1931535
-19.452272	33.725658	126.488945	-18.462307	13.372514	126.655663	40.581425	-0.021812	125.902496	37.155743	40.932922	126.73439	38.868584	20.455555	126.318443	-75.793198	6.289473	126.992883
-17.616272	33.239071	126.182678	-18.549173	13.224411	126.496185	40.502708	-0.408266	126.181374	37.16777	40.647923	126.674866	38.835239	20.1198285	126.42812	-75.933585	6.3289935	126.56425
-15.633408	32.782619	125.82177	-18.639851	13.096796	126.354431	40.427887	-0.719912	126.43911	37.180347	40.373745	126.645172	38.804117	19.8269165	126.542141	-76.083819	6.3666755	126.166721
-13.719829	32.326916	125.535141	-18.759718	12.998266	126.200592	40.370998	-1.035634	126.659683	37.182674	40.110996	126.630844	38.776836	19.537681	126.6452635	-76.296272	6.458851	125.7559205
-11.74681	31.920286	125.179764	-18.876137	12.90275	125.986183	40.304771	-1.330281	126.866508	37.140137	39.900158	126.583229	38.722454	19.2849385	126.7248685	-76.474728	6.5205615	125.2474975
-8.8189	31.346809	124.801346	-19.001814	12.761905	125.60656	40.161282	-1.615563	127.10524	37.07708	39.628334	126.587807	38.619181	19.0063855	126.8465235	-76.622809	6.5174245	124.3665965
-6.848253	31.053406	124.63266	-19.115259	12.709503	125.380852	40.077465	-1.784637	127.250626	37.032291	39.494358	126.609589	38.554878	18.8548605	126.9301075	-76.785396	6.5641455	123.8315965
-4.900528	30.776379	124.497604	-19.442638	12.846802	125.265549	39.981323	-1.881795	127.333084	36.968391	39.420975	126.626411	38.474857	18.76959	126.9797475	-77.360133	6.924014	123.5513505
-2.913364	30.585606	124.409393	-19.51799	12.838496	125.034103	39.89539	-1.920374	127.321564	36.940865	39.378994	126.675774	38.4181275	18.72931	126.998669	-77.4541075	6.947682	123.069537
-1.047379	30.41048	124.391464	-19.603788	12.861614	124.802292	39.807053	-1.97923	127.288368	36.918892	39.35704	126.682625	38.3629725	18.688905	126.9854965	-77.5705485	7.034323	122.6190875
0.922024	30.305195	124.324821	-19.66514	12.902102	124.552467	39.701969	-2.015226	127.192436	36.895668	39.345249	126.703094	38.2988185	18.6650115	126.947765	-77.6290985	7.1391925	122.157169
2.772044	30.213455	124.319901	-19.722593	12.953117	124.296989	39.582832	-2.036817	127.011131	36.873428	39.326385	126.766464	38.22813	18.644784	126.8887975	-77.673316	7.26145	121.7051805
5.590432	30.144003	124.364594	-19.854441	13.070631	124.038147	39.37669	-2.005507	126.695396	36.813576	39.338581	126.763786	38.095133	18.666537	126.729591	-77.804015	7.474725	121.346703
7.719997	29.974159	124.230812	-19.922092	13.158197	123.912575	39.260204	-1.930336	126.422646	36.749126	39.385319	126.81768	38.004665	18.7274915	126.620163	-77.848849	7.5889025	121.204987
8.979744	30.379211	124.596527	-19.996674	13.265946	123.818459	39.168491	-1.848525	126.222137	36.680336	39.445461	126.895905	37.9244135	18.798468	126.559021	-77.9177615	7.733424	121.077897
11.373563	30.047056	124.430954	-20.068331	13.385907	123.755196	39.07111	-1.736188	126.091858	36.625774	39.532486	127.010345	37.848442	18.898149	126.5511015	-77.985104	7.873665	120.9592905
13.164562	30.112543	124.528053	-20.112438	13.503483	123.672951	38.990421	-1.642793	125.990501	36.56192	39.608936	127.162384	37.7761705	18.9830715	126.5764425	-78.0010465	8.0238945	120.7694595
14.940004	30.135334	124.682846	-20.187679	13.631013	123.606369	38.9035	-1.568346	125.921013	36.500118	39.677052	127.27523	37.701809	19.054353	126.5981215	-78.077167	8.207673	120.6146165
14.414782	29.144787	124.640823	-20.248817	13.728392	123.490761	38.808422	-1.49464	125.843895	36.455101	39.733486	127.343727	37.6317615	19.119423	126.593811	-78.1293955	8.337361	120.387711
14.12428	27.794569	124.524223	-20.353914	13.842997	123.270561	38.687435	-1.45379	125.692795	36.378426	39.753151	127.384987	37.5329305	19.1496805	126.538891	-78.2407585	8.5363135	120.002231
14.049419	26.847208	124.318253	-20.424805	13.903101	123.086426	38.594048	-1.49766	125.608459	36.332745	39.738026	127.33976	37.4633965	19.120183	126.4741095	-78.3130065	8.686019	119.6987425
13.965438	25.859951	124.087372	-20.500521	13.942029	122.906387	38.476627	-1.544508	125.524567	36.29285	39.722771	127.269577	37.3847385	19.0891315	126.397072	-78.3857805	8.7949265	119.415702
13.908154	24.825232	123.929131	-20.594227	13.97802	122.758713	38.355465	-1.603774	125.505898	36.247341	39.679646	127.194939	37.301403	19.037936	126.3504185	-78.489857	8.918104	119.1670075
13.245407	24.04493	124.100746	-20.689514	13.99332	122.64093	38.288101	-1.686393	125.521385	36.182396	39.638222	127.145561	37.2352485	18.9759145	126.333473	-78.6142765	9.0107255	118.948387
13.252653	22.940693	123.948273	-20.756783	13.982203	122.55188	38.17572	-1.765638	125.589691	36.10915	39.580189	127.084839	37.142435	18.9072755	126.337265	-78.656001	9.0571305	118.766495
13.472313	21.663338	123.675308	-20.824722	13.957913	122.514366	38.056057	-1.835799	125.662735	36.020679	39.49202	127.00943	37.038368	18.8281105	126.3360825	-78.687812	9.0877155	118.6926495
13.426818	19.915846	123.564445	-20.903013	13.889557	122.524284	37.863937	-1.982268	125.827087	35.90889	39.342842	126.861786	36.8864135	18.680287	126.3444365	-78.6924395	9.098827	118.7041315
13.400212	18.75153	123.548737	-20.928118	13.835464	122.548294	37.788155	-2.083498	126.040627	35.880432	39.241638	126.821541	36.8342935	18.57907	126.431084	-78.6905295	9.091858	118.665504
13.38679	17.551924	123.586525	-20.937193	13.807702	122.579994	37.773636	-2.220545	126.304207	35.881989	39.155994	126.797379	36.8278125	18.4677245	126.550793	-78.7021985	9.1476795	118.609195
13.349427	16.386009	123.646698	-20.965563	13.802385	122.603714	37.789703	-2.336841	126.508537	35.88744	39.077236	126.718124	36.8385715	18.3701975	126.6133305	-78.7696975	9.2345725	118.5940975
13.31679	15.166972	123.582825	-20.994005	13.817074	122.599365	37.786747	-2.438587	126.604233	35.865639	39.010857	126.547852	36.826193	18.286135	126.5760425	-78.814203	9.348013	118.6226875
13.271459	13.979159	123.470238	-21.031397	13.834643	122.566605	37.742802	-2.496299	126.553383	35.860924	38.922523	126.312592	36.801863	18.213112	126.4329875	-78.864657	9.456174	118.7002225
13.257332	12.809517	123.300758	-21.018068	13.824741	122.485756	37.652565	-2.514432	126.392708	35.880482	38.841465	126.002777	36.7665235	18.1635165	126.1977425	-78.8026595	9.4859655	118.7737695
13.234067	11.06702	122.906914	-20.939011	13.776681	122.292877	37.612228	-2.568457	125.920959	35.951511	38.67067	125.470695	36.7818695	18.0511065	125.695827	-78.6598915	9.5022555	118.889927
13.239427	9.936522	122.566689	-20.802612	13.710546	122.053314	37.635509	-2.621758	125.502953	35.989647	38.510361	125.093506	36.812578	17.9443015	125.2982295	-78.417802	9.4767905	118.8083985
13.317712	8.780872	122.141899	-20.646074	13.593705	121.753395	37.621243	-2.646708	125.05146	36.04948	38.354675	124.78051	36.8353615	17.8539835	124.915985	-78.1275095	9.3334265	118.590805
13.354382	7.651761	121.738792	-20.492315	13.425049	121.404709	37.595493	-2.748392	124.688087	36.117992	38.176491	124.488358	36.8567425	17.7140495	124.5882225	-77.8413725	9.1360485	118.2211955
13.395201	6.533454	121.36557	-20.402855	13.274958	121.067299	37.591396	-2.899266	124.34874	36.150246	38.018036	124.268784	36.870821	17.559385	124.308762	-77.676531	8.990531	117.825836
13.438675	5.452559	121.079109	-20.356539	13.141834	120.757698	37.588963	-3.019394	124.05864	36.173908	37.904598	124.100967	36.8814355	17.442602	124.0798035	-77.5945135	8.841066	117.4355925
13.536578	4.352753	120.840668	-20.363672	13.062261	120.525726	37.547596	-3.077321	123.93782	36.157589	37.852188	123.981812	36.8525925	17.3874335	123.959816	-77.5799365	8.7370885	117.091636
13.585699	2.772489	120.739685	-20.449833	12.971324	120.343971	37.518501	-3.12687	123.865852	36.074024	37.830334	123.933723	36.7962625	17.351732	123.8997875	-77.6959285	8.590916	116.7881545
13.64579	1.76171	120.755974	-20.507517	12.939213	120.302544	37.485703	-3.158287	123.873482	35.999199	37.830906	123.892677	36.742451	17.3363095	123.8830795	-77.757485	8.5421165	116.7220085
13.679142	0.779501	120.830467	-20.565821	12.885854	120.298515	37.440628	-3.152498	123.915146	35.958031	37.839027	123.896049	36.6993295	17.3432645	123.9055975	-77.8309715	8.4284435	116.6914325
13.720703	-0.152655	120.930061	-20.589256	12.842788	120.292404	37.458534	-3.164515	124.025703	35.931576	37.852028	123.925041	36.695055	17.3437565	123.975372	-77.873567	8.3418195	116.609436
13.828386	-1.183234	120.971344	-20.572672	12.785417	120.28949	37.528912	-3.1554	124.124512	35.920681	37.894073	123.965439	36.7247965	17.3693365	124.0449755	-77.8701405	8.2014975	116.5340045
13.934438	-2.074662	121.062614	-20.538895	12.747623	120.312622	37.598042	-3.123555	124.214157	35.934971	37.957661	123.985947	36.7665065	17.417053	124.100052	-77.8442965	8.078193	116.525192
13.996688	-2.965437	121.183922	-20.497229	12.738475	120.360481	37.667259	-3.073113	124.281982	35.973488	38.007061	123.970711	36.8203735	17.466974	124.1263465	-77.8148315	8.009976	116.5946155
14.146906	-4.221148	121.107254	-20.38496	12.743482	120.37146	37.837067	-2.968888	124.373749	36.054718	38.132973	123.865128	36.9458925	17.5820425	124.1194385	-77.7158125	7.9049215	116.6234815
13.514461	-4.544333	121.263062	-20.315346	12.773636	120.319199	37.96077	-2.871364	124.40332	36.090652	38.245846	123.769417	37.025711	17.687241	124.0863685	-77.656403	7.860031	116.5520295
13.26161	-5.055124	121.181	-20.254435	12.815644	120.237503	38.081108	-2.758175	124.402145	36.131111	38.37315	123.629501	37.1061095	17.8074875	124.015823	-77.6149795	7.8238005	116.459183
12.55525	-5.277033	121.256172	-20.21299	12.85708	120.133148	38.157768	-2.61919	124.366776	36.132938	38.495781	123.479965	37.145353	17.9382955	123.9233705	-77.571333	7.7758645	116.3429255
12.025731	-5.54158	121.220032	-20.193626	12.898007	120.049072	38.194725	-2.479032	124.288109	36.109394	38.60466	123.337196	37.1520595	18.062814	123.8126525	-77.5393115	7.7332	116.2854915
11.512697	-5.852835	121.11068	-20.16025	12.925297	120.002625	38.21352	-2.34844	124.199677	36.070484	38.698109	123.262009	37.142002	18.1748345	123.730843	-77.462502	7.6757595	116.274407
11.046413	-6.133586	121.008064	-20.143023	12.930191	120.004822	38.221386	-2.23927	124.13266	36.029587	38.771614	123.269691	37.1254865	18.266172	123.7011755	-77.4115325	7.59421	116.3084685
10.5157	-6.305712	121.038666	-20.12615	12.942624	120.070824	38.262665	-2.078324	124.068878	36.005028	38.921185	123.407433	37.1338465	18.4214305	123.7381555	-77.3861465	7.4638175	116.4034925
10.457133	-6.614791	120.778465	-20.082203	12.978715	120.114395	38.31834	-1.963265	123.991547	35.991615	39.034973	123.518288	37.1549775	18.535854	123.7549175	-77.3193835	7.421576	116.4738725
10.102935	-6.775467	120.668945	-20.062897	13.048145	120.1408	38.325981	-1.815163	123.903152	35.98233	39.145237	123.629486	37.1541555	18.665037	123.766319	-77.2799495	7.431253	116.515281
9.756402	-6.922546	120.567764	-20.018888	13.119904	120.160362	38.318867	-1.670991	123.788727	36.022446	39.247799	123.703835	37.1706565	18.788404	123.746281	-77.2084325	7.451404	116.574443
9.144789	-6.842856	120.554626	-19.950636	13.227407	120.16703	38.315556	-1.555559	123.698105	36.081261	39.335407	123.776779	37.1984085	18.889924	123.737442	-77.0996805	7.56489	116.596618
8.774321	-6.98709	120.406929	-19.90152	13.360031	120.185539	38.342503	-1.478404	123.642349	36.150604	39.397614	123.864449	37.2465535	18.959605	123.753399	-77.0495935	7.760457	116.617679
8.727794	-7.283524	120.214569	-19.847649	13.484184	120.197044	38.349052	-1.401254	123.652527	36.212238	39.451157	123.969139	37.280645	19.0249515	123.810833	-76.975943	7.9434165	116.583255
8.116982	-7.399213	120.215622	-19.824476	13.694768	120.173004	38.291267	-1.293396	123.747673	36.254265	39.508026	124.071396	37.272766	19.107315	123.9095345	-76.921718	8.282221	116.4364735
7.391409	-7.269279	120.372322	-19.821178	13.801437	120.114395	38.240318	-1.29267	123.795639	36.285328	39.504101	124.063766	37.262823	19.1057155	123.9297025	-76.905179	8.4971585	116.2990875
7.170324	-7.497556	120.242416	-19.833796	13.87533	120.011368	38.174091	-1.342907	123.856651	36.320885	39.459763	124.007813	37.247488	19.058428	123.932232	-76.91508	8.692232	116.090504
6.679526	-7.576627	120.237144	-19.843712	13.923163	119.881607	38.141556	-1.435145	123.882149	36.3269	39.38493	123.926926	37.234228	18.9748925	123.9045375	-76.921652	8.8714335	115.8586765
6.131794	-7.696914	120.215294	-19.87612	13.930814	119.75547	38.103657	-1.509802	123.869598	36.307549	39.31786	123.850975	37.205603	18.904029	123.8602865	-76.957843	8.957599	115.6506535
5.40266	-7.651484	120.279144	-19.907915	13.892277	119.631645	38.071598	-1.567983	123.795853	36.266083	39.276348	123.718025	37.1688405	18.8541825	123.756939	-76.9846705	8.9303715	115.506351
4.841531	-7.73277	120.151016	-19.94488	13.830711	119.480347	38.047108	-1.596615	123.669937	36.187332	39.24226	123.587456	37.11722	18.8228225	123.6286965	-77.00698	8.8385995	115.3319975
4.099455	-7.941158	119.889328	-20.023697	13.719399	119.251396	37.998489	-1.602446	123.456657	36.038067	39.208401	123.485497	37.018278	18.8029775	123.471077	-77.065672	8.6358205	115.031715
3.573673	-8.10424	119.723724	-20.067188	13.639832	119.114075	37.921452	-1.601947	123.381508	35.942287	39.194714	123.459816	36.9318695	18.7963835	123.420662	-77.0662455	8.4832805	114.807488
2.977319	-8.243251	119.581131	-20.154615	13.608278	119.020416	37.875969	-1.582249	123.31958	35.835777	39.227669	123.501633	36.855873	18.82271	123.4106065	-77.165103	8.393846	114.6302255
2.42435	-8.443774	119.403221	-20.222036	13.61849	118.942116	37.818775	-1.528714	123.264038	35.743378	39.281219	123.548996	36.7810765	18.8762525	123.406517	-77.2251485	8.3607275	114.477715
1.814088	-8.626788	119.279625	-20.296055	13.654491	118.892731	37.76239	-1.464556	123.179642	35.660137	39.368866	123.556732	36.7112635	18.952155	123.368187	-77.3033735	8.356827	114.417275
1.196004	-8.760599	119.154236	-20.377556	13.713339	118.870483	37.681744	-1.369912	123.038544	35.586014	39.468143	123.543533	36.633879	19.0491155	123.2910385	-77.388991	8.3775625	114.4499275
0.586252	-8.941288	118.949852	-20.421331	13.765105	118.855835	37.619694	-1.276666	122.897194	35.519257	39.549713	123.562027	36.5694755	19.1365235	123.2296105	-77.4121375	8.3936865	114.4820595
-0.285136	-9.166198	118.646431	-20.470196	13.844487	118.775383	37.594421	-1.13755	122.716057	35.455357	39.67664	123.693489	36.524889	19.269545	123.204773	-77.465281	8.419429	114.345993
-0.863586	-9.402652	118.360695	-20.497921	13.897747	118.662033	37.559422	-1.020283	122.589661	35.384033	39.781456	123.792709	36.4717275	19.3805865	123.191185	-77.4675695	8.4149075	114.132881
-1.513947	-9.639563	118.097153	-20.546087	13.998312	118.521286	37.499802	-0.879631	122.463585	35.299347	39.901871	123.850586	36.3995745	19.51112	123.1570855	-77.4917485	8.485504	113.8854865
-2.209055	-9.862948	117.865669	-20.605028	14.113529	118.352066	37.426777	-0.725898	122.38755	35.21936	40.049656	123.865913	36.3230685	19.661879	123.1267315	-77.5331245	8.565179	113.5774005
-2.863687	-10.141543	117.711433	-20.673138	14.246258	118.204033	37.377556	-0.607738	122.338402	35.121559	40.187466	123.846306	36.2495575	19.789864	123.092354	-77.5958335	8.702652	113.315712
-3.553829	-10.449347	117.595253	-20.749586	14.375154	118.074104	37.30019	-0.503195	122.32357	35.035583	40.292931	123.78495	36.1678865	19.894868	123.05426	-77.6670585	8.85544	113.093948
-4.20743	-10.769861	117.561661	-20.862137	14.490764	117.996559	37.175407	-0.410527	122.321701	34.952435	40.381779	123.65123	36.063921	19.985626	122.9864655	-77.788195	8.995902	113.0066525
-5.303956	-11.364213	117.710625	-21.03355	14.633873	117.95961	36.988651	-0.266054	122.308006	34.831669	40.479057	123.348633	35.91016	20.1065015	122.8283195	-77.97726	9.1612445	113.0909005
-6.040153	-11.816313	117.873512	-21.118717	14.702499	117.962837	36.894779	-0.131062	122.323441	34.755104	40.548759	123.047493	35.8249415	20.2088485	122.685467	-78.0623755	9.1961495	113.240207
-6.794594	-12.079741	118.260338	-21.201109	14.780744	117.972443	36.819138	-0.013535	122.449898	34.663494	40.647629	122.690117	35.741316	20.317047	122.5700075	-78.143534	9.244441	113.3748785
-7.448386	-12.681216	118.462135	-21.251293	14.836494	117.983971	36.757088	0.095461	122.582436	34.579422	40.731667	122.360443	35.668255	20.413564	122.4714395	-78.170841	9.259424	113.4965025
-8.09878	-13.120752	118.829216	-21.294773	14.858619	118.007721	36.738251	0.160056	122.763374	34.500954	40.760708	122.019669	35.6196025	20.460382	122.3915215	-78.2091485	9.256856	113.6239205
-8.792759	-13.624597	119.13018	-21.313848	14.806278	118.041946	36.737686	0.14118	122.932526	34.448318	40.720867	121.762405	35.593002	20.4310235	122.3474655	-78.220698	9.1815325	113.7364265
-9.593784	-14.072201	119.442215	-21.36194	14.710088	118.071129	36.71405	0.092202	123.071419	34.387718	40.644146	121.555244	35.550884	20.368174	122.3133315	-78.274764	9.052002	113.8289265
-10.821456	-14.509714	119.853165	-21.428329	14.540153	118.101479	36.624146	0.047959	123.165085	34.329681	40.538616	121.314812	35.4769135	20.2932875	122.2399485	-78.3335715	8.7870185	113.9630095
-11.4324	-15.056151	119.681107	-21.446655	14.403905	118.100548	36.608089	0.005888	123.136856	34.283535	40.465225	121.240936	35.445812	20.2355565	122.188896	-78.339122	8.5722535	114.0122
-12.257129	-15.225828	119.82634	-21.438423	14.267121	118.082413	36.624889	-0.034253	123.082664	34.252842	40.422146	121.171295	35.4388655	20.1939465	122.1269795	-78.3157115	8.3402955	114.0378465
-12.76952	-15.852827	119.56028	-21.414238	14.173137	118.075325	36.633984	-0.023983	122.961067	34.238415	40.405132	121.111931	35.4361995	20.1905745	122.036499	-78.2646755	8.1556995	114.114151
-13.63624	-16.010294	119.46402	-21.363586	14.082883	118.102051	36.647762	-0.000308	122.798561	34.230347	40.393398	121.065453	35.4390545	20.196545	121.932007	-78.1662265	7.969221	114.272095
-14.473647	-16.125547	119.593285	-21.299501	14.031963	118.178543	36.703289	-0.001225	122.689392	34.252079	40.388138	121.059021	35.477684	20.1934565	121.8742065	-78.076686	7.8704695	114.4828795
-15.120429	-16.375053	119.366364	-21.215286	13.98961	118.268158	36.764515	0.017293	122.631203	34.32283	40.414028	121.10363	35.5436725	20.2156605	121.8674165	-77.9742445	7.7635595	114.6688995
-16.222197	-16.546207	119.41291	-21.079149	14.039569	118.393532	36.904495	0.113	122.623444	34.455189	40.492626	121.183929	35.679842	20.302813	121.9036865	-77.83814	7.776325	114.8833775
-16.980066	-16.664875	119.350983	-20.997246	14.100687	118.393303	36.996098	0.189406	122.611877	34.540188	40.567673	121.167824	35.768143	20.3785395	121.8898505	-77.762635	7.8228345	114.8967555
-17.833445	-16.651745	119.29599	-20.924614	14.148734	118.337158	37.079624	0.224051	122.587753	34.622105	40.616573	121.114182	35.8508645	20.420312	121.8509675	-77.7000925	7.877156	114.8233485
-18.628723	-16.679287	119.171654	-20.861486	14.175873	118.253777	37.128895	0.228143	122.512436	34.69194	40.61232	121.075806	35.9104175	20.4202315	121.794121	-77.6333895	7.9315145	114.713433
-19.412392	-16.676214	119.042015	-20.812761	14.194061	118.166397	37.177284	0.193877	122.433403	34.756023	40.593769	121.002731	35.9666535	20.393823	121.718067	-77.5921755	7.994299	114.614727
-20.192972	-16.659603	118.919899	-20.780748	14.202865	118.091408	37.19516	0.174133	122.331108	34.799896	40.578743	120.966805	35.997528	20.376438	121.6489565	-77.559024	8.029292	114.5338595
-20.992765	-16.641422	118.745758	-20.741095	14.193363	118.039299	37.221657	0.183821	122.233345	34.835796	40.587135	120.961693	36.0287265	20.385478	121.597519	-77.5109165	8.001248	114.481079
-22.279697	-16.497213	118.641678	-20.687164	14.208482	118.013847	37.312542	0.283813	122.214828	34.850815	40.697433	120.981583	36.0816785	20.490623	121.5982055	-77.4560065	7.926341	114.4294885
-23.102524	-16.394934	118.602219	-20.641747	14.272964	118.023003	37.39328	0.40609	122.22477	34.841824	40.812763	121.026459	36.117552	20.6094265	121.6256145	-77.401046	7.9365015	114.4203915
-23.895594	-16.255112	118.639313	-20.631521	14.369741	118.044052	37.45998	0.543504	122.260735	34.837547	40.936615	121.015572	36.1487635	20.7400595	121.6381535	-77.4118055	7.9994225	114.4499505
-24.751122	-16.084953	118.707932	-20.604074	14.475393	118.053352	37.491631	0.702655	122.311676	34.827633	41.083439	120.927856	36.159632	20.893047	121.619766	-77.36778	8.057739	114.486938
-25.660233	-15.90513	118.787834	-20.606005	14.599283	118.039619	37.538372	0.875075	122.3358	34.790249	41.225643	120.780266	36.1643105	21.050359	121.558033	-77.3763205	8.148207	114.521205
-26.540318	-15.628701	118.932083	-20.622599	14.692505	117.995644	37.558376	1.044288	122.320984	34.72057	41.366394	120.561539	36.139473	21.205341	121.4412615	-77.384671	8.179669	114.5500265
-27.441925	-15.363535	119.000687	-20.64443	14.782199	117.914787	37.555332	1.193365	122.253708	34.631653	41.486343	120.273422	36.0934925	21.339854	121.263565	-77.3823525	8.224544	114.566009
-28.790188	-14.93778	119.059059	-20.67453	14.844614	117.77282	37.517483	1.368366	122.088898	34.495922	41.59816	119.869781	36.0067025	21.483263	120.9793395	-77.3557625	8.205965	114.5663005
-29.678961	-14.605724	118.974045	-20.708347	14.846841	117.696045	37.521122	1.442564	121.977936	34.411411	41.66188	119.678726	35.9662665	21.552222	120.828331	-77.3829605	8.14146	114.563759
-30.662903	-14.19837	118.893433	-20.741659	14.84953	117.621597	37.527531	1.473568	121.832832	34.333401	41.719425	119.597389	35.930466	21.5964965	120.7151105	-77.413784	8.1025635	114.5280835
-31.604567	-13.77266	118.700775	-20.795757	14.846107	117.561195	37.513767	1.49528	121.638763	34.259464	41.763836	119.578636	35.8866155	21.629558	120.6086995	-77.4781295	8.062656	114.5136905
-32.593075	-13.310339	118.462303	-20.84897	14.823842	117.519737	37.452122	1.52181	121.381187	34.193516	41.795532	119.565392	35.822819	21.658671	120.4732895	-77.520759	7.989013	114.5661845
-33.518421	-12.817146	118.125702	-20.9	14.821671	117.457092	37.359234	1.554748	120.979012	34.10434	41.827808	119.508133	35.731787	21.691278	120.2435725	-77.531787	7.952064	114.6706115
-34.580276	-12.252688	117.869743	-20.944092	14.828433	117.373749	37.295441	1.584668	120.477974	33.997066	41.889748	119.404861	35.6462535	21.737208	119.9414175	-77.5344375	7.919658	114.8060805
-36.049095	-11.348321	117.433846	-20.958218	14.880525	117.218437	37.136536	1.694945	119.844887	33.886185	42.012241	119.251488	35.5113605	21.853593	119.5481875	-77.4277965	7.907457	114.8886865
-37.0508	-10.743953	117.124748	-20.977694	14.950686	117.144905	37.032841	1.752303	119.50293	33.862541	42.110271	119.183372	35.447691	21.931287	119.343151	-77.403079	7.970085	114.946659
-38.106174	-10.103224	116.930626	-20.995369	15.016715	117.058411	36.976852	1.791103	119.203484	33.852425	42.18745	119.113205	35.4146385	21.9892765	119.1583445	-77.4053765	8.0441535	114.9584775
-39.100739	-9.398102	116.788948	-21.015108	15.121424	116.988335	36.911247	1.845851	118.983635	33.83268	42.262745	119.039009	35.3719635	22.054298	119.011322	-77.4021795	8.18855	114.965348
-40.106865	-8.756475	116.69767	-21.01103	15.203272	116.927589	36.858662	1.916433	118.841087	33.821575	42.367069	119.01165	35.3401185	22.141751	118.9263685	-77.3621785	8.264793	114.9288095
-41.084248	-8.115926	116.543869	-21.035849	15.287444	116.8918	36.843822	1.991652	118.772423	33.825134	42.465164	119.036011	35.334478	22.228408	118.904217	-77.406176	8.34648	114.879383
-42.143902	-7.458191	116.471207	-21.056087	15.349214	116.872498	36.842991	2.036858	118.750175	33.82058	42.557194	119.111656	35.3317855	22.297026	118.9309155	-77.4439595	8.401402	114.8140805
-43.649418	-6.438663	116.415741	-21.10298	15.478619	116.88652	36.813316	2.075786	118.660149	33.847633	42.631577	119.219193	35.3304745	22.3536815	118.939671	-77.5364345	8.6035565	114.833369
-44.664753	-5.790282	116.424706	-21.122263	15.545125	116.931389	36.742546	2.078711	118.554863	33.857838	42.680244	119.224014	35.300192	22.3794775	118.8894385	-77.544718	8.7107725	114.9733395
-45.689873	-5.124984	116.495262	-21.15723	15.611458	116.988182	36.67218	2.089982	118.359566	33.857258	42.715347	119.162384	35.264719	22.4026645	118.760975	-77.579179	8.8202515	115.215389
-46.670906	-4.423837	116.625343	-21.139317	15.665148	117.048492	36.595932	2.139157	118.035675	33.851303	42.762993	119.066635	35.2236175	22.451075	118.551155	-77.5022515	8.879221	115.545829
-47.63982	-3.78102	116.76638	-21.100307	15.694279	117.120651	36.51815	2.204912	117.642822	33.841934	42.811169	118.945457	35.180042	22.5080405	118.2941395	-77.380656	8.8805175	115.9471625
-48.564804	-3.158475	116.865662	-21.062567	15.737653	117.208389	36.422741	2.29695	117.270157	33.831966	42.883865	118.874863	35.1273535	22.5904075	118.07251	-77.2524875	8.8848985	116.344268
-49.522148	-2.526429	117.02961	-21.010099	15.781132	117.342056	36.351398	2.38655	116.922867	33.844425	42.956505	118.868546	35.0979115	22.6715275	117.8957065	-77.1181095	8.8907365	116.7884055
-50.823265	-1.552822	117.421745	-20.946726	15.854582	117.602982	36.288433	2.575681	116.575989	33.896912	43.117748	118.941208	35.0926725	22.8467145	117.7585985	-76.9861245	8.8624495	117.4473655
-51.651825	-0.97788	117.716858	-20.889168	15.921185	117.808235	36.290516	2.718512	116.387436	33.937103	43.239052	119.049095	35.1138095	22.978782	117.7182655	-76.8921455	8.863588	117.8982045
-52.3867	-0.421329	118.005905	-20.83531	15.998127	118.017792	36.316128	2.861349	116.261505	33.966915	43.353882	119.13662	35.1415215	23.1076155	117.6990625	-76.8121415	8.8886385	118.3365215
-53.128899	0.10215	118.35331	-20.784904	16.074389	118.212448	36.339962	2.977218	116.173256	34.008205	43.476669	119.209602	35.1740835	23.2269435	117.691429	-76.7438915	8.9218345	118.733467
-53.769855	0.606945	118.599869	-20.715933	16.141739	118.365715	36.380516	3.099256	116.117058	34.042606	43.584965	119.283737	35.211561	23.3421105	117.7003975	-76.643427	8.94136750000001	119.0310325
-54.402184	1.035232	118.849274	-20.655827	16.22299	118.48291	36.438271	3.192212	116.093948	34.075737	43.695286	119.336761	35.257004	23.443749	117.7153545	-76.568658	9.002231	119.2504655
-54.971153	1.44241	119.047836	-20.590805	16.321827	118.598854	36.48201	3.299053	116.124741	34.120853	43.79044	119.366837	35.3014315	23.5447465	117.745789	-76.4830415	9.0989075	119.451919
-55.743378	1.977524	119.334282	-20.531485	16.475519	118.777504	36.587933	3.407724	116.293922	34.201805	43.922264	119.4245	35.394869	23.664994	117.859211	-76.457839	9.286044	119.695797
-56.22073	2.278116	119.553268	-20.494339	16.536894	118.904282	36.659573	3.458464	116.484451	34.249722	43.981838	119.477287	35.4546475	23.720151	117.980869	-76.4433255	9.353637	119.827695
-56.617558	2.523719	119.79467	-20.460337	16.567505	119.050072	36.732491	3.471286	116.727066	34.304028	44.019146	119.526741	35.5182595	23.745216	118.1269035	-76.4389335	9.389794	119.9732405
-56.928463	2.722262	120.009491	-20.438875	16.555315	119.204437	36.816208	3.438895	116.955482	34.33543	44.015873	119.555817	35.575819	23.727384	118.2556495	-76.453569	9.383246	120.1532245
-57.17281	2.870443	120.251526	-20.420532	16.516472	119.343719	36.899834	3.356464	117.155991	34.361973	43.961937	119.546509	35.6309035	23.6592005	118.35125	-76.4719675	9.3737435	120.336188
-57.349049	2.966559	120.518517	-20.37409	16.436178	119.48172	36.949223	3.246764	117.316284	34.399628	43.87043	119.485329	35.6744255	23.558597	118.4008065	-76.4226055	9.313759	120.5626335
-57.465481	2.988088	120.814476	-20.342981	16.32251	119.62336	36.988564	3.103668	117.476021	34.419231	43.746628	119.413963	35.7038975	23.425148	118.444992	-76.3898595	9.219872	120.801728
-57.635426	2.94795	121.187721	-20.313593	16.117655	119.823837	37.052353	2.846003	117.703094	34.436874	43.535637	119.320969	35.7446135	23.19082	118.5120315	-76.3717995	9.04449	121.1356425
-57.71109	2.907407	121.406364	-20.331917	15.977472	119.945648	37.045044	2.719797	117.85878	34.430935	43.406399	119.255295	35.7379895	23.063098	118.5570375	-76.4018235	8.891846	121.3342585
-57.741207	2.882701	121.561119	-20.337114	15.841147	120.019958	37.035656	2.596738	117.970573	34.407253	43.285301	119.182434	35.7214545	22.9410195	118.5765035	-76.3956825	8.7412745	121.4634125
-57.742058	2.868366	121.674957	-20.342449	15.734759	120.071564	37.017445	2.506677	118.0774	34.379349	43.183167	119.138206	35.698397	22.844922	118.607803	-76.383295	8.624596	121.535325
-57.686054	2.898765	121.740448	-20.335253	15.62921	120.115074	37.027561	2.439282	118.236938	34.363892	43.107449	119.092903	35.6957265	22.7733655	118.6649205	-76.3662325	8.4850545	121.5652275
-57.582207	2.933234	121.796371	-20.331087	15.574178	120.159653	37.061111	2.378342	118.477272	34.357487	43.063354	119.067719	35.709299	22.720848	118.7724955	-76.371473	8.427508	121.5468105
-57.468628	3.04997	121.859978	-20.312891	15.539375	120.225021	37.120586	2.364995	118.72773	34.360527	43.052422	119.045517	35.7405565	22.7087085	118.8866235	-76.3663385	8.3700415	121.5634185
-57.183044	3.303307	121.983231	-20.273321	15.498275	120.323479	37.263454	2.372744	119.098244	34.352722	43.069054	118.954994	35.808088	22.720899	119.026619	-76.35473	8.275651	121.620339
-56.710506	3.417605	122.120628	-20.247055	15.466208	120.380211	37.356148	2.3922	119.31324	34.334312	43.065964	118.859924	35.84523	22.729082	119.086582	-76.33934	8.203334	121.67384
-56.540264	3.774059	122.087265	-20.217123	15.423099	120.41925	37.454773	2.414321	119.477913	34.327145	43.069832	118.796432	35.890959	22.7420765	119.1371725	-76.325205	8.1041215	121.7013275
-56.160492	4.099223	122.023033	-20.193205	15.331209	120.448814	37.532269	2.407008	119.604805	34.311249	43.049614	118.768517	35.921759	22.728311	119.186661	-76.308169	7.934107	121.710967
-55.7616	4.493365	121.965088	-20.208878	15.22678	120.467484	37.559456	2.358232	119.684433	34.285358	43.008545	118.76844	35.922407	22.6833885	119.2264365	-76.340163	7.7701715	121.7085315
-55.315582	4.914925	121.967743	-20.227474	15.11843	120.461693	37.543701	2.28574	119.707909	34.272827	42.95332	118.780579	35.908264	22.61953	119.244244	-76.363212	7.61733	121.679142
-54.944218	5.467106	121.801231	-20.254278	15.020964	120.442284	37.512459	2.217834	119.690445	34.267052	42.895836	118.835571	35.8897555	22.556835	119.263008	-76.3983115	7.485093	121.62156
-54.270958	6.313635	121.494698	-20.275465	14.864699	120.353233	37.514271	2.114304	119.616211	34.281033	42.811386	119.026421	35.897652	22.462845	119.321316	-76.448582	7.266553	121.38515
-53.88913	7.059341	121.217552	-20.30113	14.776567	120.270195	37.518387	2.074696	119.54126	34.305618	42.782467	119.237152	35.9120025	22.4285815	119.389206	-76.5142625	7.1245525	121.151184
-53.365112	7.75962	120.948616	-20.299614	14.72088	120.18821	37.515903	2.044031	119.454849	34.345989	42.767567	119.482849	35.930946	22.405799	119.468849	-76.530174	7.035961	120.907571
-52.749054	8.486348	120.723579	-20.301956	14.692375	120.118568	37.517563	1.990265	119.401192	34.378445	42.794724	119.741211	35.948004	22.3924945	119.5712015	-76.551916	6.9922555	120.6659345
-52.147167	9.248614	120.527992	-20.340958	14.708893	120.060715	37.512199	2.001062	119.338669	34.400684	42.863754	119.990936	35.9564415	22.432408	119.6648025	-76.6383575	6.985378	120.4566275
-51.534618	10.068276	120.402168	-20.365614	14.740108	120.034836	37.485718	2.094192	119.205414	34.406834	42.93959	120.224106	35.946276	22.516891	119.71476	-76.677504	6.963325	120.354912
-50.862633	10.901216	120.313309	-20.388685	14.778462	120.034775	37.462364	2.202096	119.1017	34.40366	43.011501	120.408104	35.933012	22.6067985	119.754902	-76.710382	6.9501255	120.314648
-49.806641	12.092355	120.349312	-20.414309	14.804266	120.081459	37.492535	2.304808	119.051125	34.395645	43.109001	120.635399	35.94409	22.7069045	119.843262	-76.772708	6.9016275	120.319656
-49.098022	12.885221	120.382675	-20.402925	14.776566	120.14164	37.541611	2.322898	119.052032	34.388794	43.107384	120.770302	35.9652025	22.715141	119.911167	-76.7710525	6.837991	120.372113
-48.315971	13.676654	120.382599	-20.401258	14.697605	120.197655	37.583794	2.280964	119.103882	34.3825	43.073048	120.857025	35.983147	22.677006	119.9804535	-76.785663	6.718204	120.4148565
-47.543404	14.450262	120.450699	-20.386871	14.583542	120.244026	37.621517	2.190987	119.195602	34.391922	42.977505	120.919403	36.0067195	22.584246	120.0575025	-76.7804615	6.582838	120.4305495
-46.656731	15.17414	120.405281	-20.369463	14.452306	120.302048	37.663971	2.052066	119.351364	34.406681	42.850658	120.979164	36.035326	22.451362	120.165264	-76.774252	6.45325	120.438832
-45.845108	15.940245	120.354286	-20.356243	14.298971	120.32679	37.711906	1.859563	119.562172	34.43848	42.695496	121.023201	36.075193	22.2775295	120.2926865	-76.787679	6.3204125	120.3608935
-44.943104	16.720346	120.195282	-20.326416	14.144828	120.32547	37.761452	1.663638	119.803932	34.489086	42.527721	121.06543	36.125269	22.0956795	120.434681	-76.778101	6.1939765	120.216259
-43.579803	17.858574	120.009445	-20.279755	13.919328	120.260643	37.836575	1.377767	120.114586	34.584122	42.257931	121.114601	36.2103485	21.817849	120.6145935	-76.7698585	6.020807	119.9066925
-42.670708	18.666811	119.831383	-20.251278	13.78175	120.213295	37.89064	1.160607	120.278374	34.647041	42.068436	121.098877	36.2688405	21.6145215	120.6886255	-76.7713965	5.9489785	119.7379645
-41.728405	19.502842	119.656357	-20.208536	13.636342	120.159744	37.934597	0.933606	120.41819	34.699722	41.881378	121.098686	36.3171595	21.407492	120.758438	-76.7342315	5.865192	119.56105
-40.766579	20.319601	119.585815	-20.169384	13.48128	120.119682	37.962696	0.75379	120.509888	34.766796	41.690823	121.146843	36.364746	21.2223065	120.8283655	-76.703514	5.7402535	119.4109985
-39.815239	21.155102	119.48539	-20.14362	13.323079	120.081238	38.041348	0.565769	120.52858	34.817581	41.538319	121.221603	36.4294645	21.052044	120.8750915	-76.7167045	5.594114	119.2873845
-38.826134	22.050907	119.377396	-20.114391	13.167884	120.024277	38.09705	0.439487	120.4851	34.855381	41.413197	121.272934	36.4762155	20.926342	120.879017	-76.7049975	5.409426	119.169537
-37.880718	22.959047	119.394623	-20.091722	13.063973	119.964043	38.108555	0.353495	120.37294	34.884495	41.318005	121.328819	36.496525	20.83575	120.8508795	-76.679969	5.292196	119.0772065
-36.428623	24.354254	119.326401	-20.042501	12.935138	119.862091	38.116463	0.265893	120.182083	34.938747	41.220047	121.42099	36.527605	20.74297	120.8015365	-76.612607	5.127306	118.9226455
-35.464619	25.350115	119.344414	-20.034842	12.891451	119.828751	38.131054	0.22419	120.07412	34.975712	41.175003	121.502243	36.553383	20.6995965	120.7881815	-76.623067	5.0833055	118.8693205
-34.437717	26.31123	119.434212	-19.997757	12.881067	119.836151	38.156204	0.206091	119.978859	35.036762	41.142368	121.612778	36.596483	20.6742295	120.7958185	-76.591997	5.0879045	118.8764835
-33.470367	27.31061	119.531487	-19.94092	12.86922	119.850899	38.199097	0.20615	119.910721	35.101772	41.132469	121.724388	36.6504345	20.6693095	120.8175545	-76.5322745	5.0691305	118.8842435
-32.471928	28.323143	119.592598	-19.888157	12.841969	119.855072	38.279842	0.202399	119.849564	35.15826	41.133003	121.873901	36.719051	20.667701	120.8617325	-76.495365	5.016237	118.8484115
-31.440609	29.282352	119.736252	-19.842621	12.804553	119.837662	38.358421	0.207749	119.764137	35.2239	41.122593	122.021736	36.7911605	20.665171	120.8929365	-76.4764025	4.943935	118.7823875
-30.452356	30.234051	119.816002	-19.771132	12.738778	119.795753	38.417313	0.219699	119.667725	35.274044	41.120205	122.167572	36.8456785	20.669952	120.9176485	-76.3879425	4.807604	118.6738575
-28.972357	31.654802	120.040665	-19.735941	12.673046	119.740509	38.474289	0.212013	119.463638	35.33548	41.083843	122.403694	36.9048845	20.647928	120.933666	-76.3767665	4.698164	118.547352
-27.902264	32.514385	120.245445	-19.720766	12.622738	119.747841	38.467117	0.231967	119.304947	35.34972	41.055984	122.569489	36.9084185	20.6439755	120.937218	-76.3499505	4.6015005	118.558464
-26.877399	33.410332	120.572006	-19.709373	12.599927	119.795609	38.454212	0.268544	119.135216	35.384609	41.058365	122.754715	36.9194105	20.6634545	120.9449655	-76.3381565	4.5363995	118.6462525
-25.888762	34.273743	120.987144	-19.683399	12.596637	119.904884	38.451225	0.31568	118.959938	35.407909	41.060154	122.97683	36.929567	20.687917	120.968384	-76.296365	4.505357	118.841384
-24.778152	35.046654	121.388016	-19.640659	12.601643	120.00164	38.486641	0.373144	118.86219	35.464245	41.073372	123.234917	36.975443	20.723258	121.0485535	-76.256761	4.480028	118.9547265
-23.724615	35.817051	121.790871	-19.572025	12.658173	120.133255	38.562595	0.432736	118.804779	35.559738	41.118195	123.506393	37.0611665	20.7754655	121.155586	-76.2052165	4.5408805	119.110924
-22.61338	36.566132	122.031639	-19.498125	12.737368	120.255707	38.640308	0.489966	118.787094	35.653938	41.161491	123.714684	37.147123	20.8257285	121.250889	-76.143373	4.6490075	119.260525
-20.962215	37.56459	122.308395	-19.390942	12.93079	120.30368	38.784691	0.590197	118.802246	35.787956	41.214378	123.897514	37.2863235	20.9022875	121.34988	-76.0682075	4.9592925	119.25748
-19.850216	38.154419	122.376076	-19.309883	13.024141	120.390007	38.918972	0.612443	118.895363	35.875591	41.263866	123.994064	37.3972815	20.9381545	121.4447135	-76.0170475	5.1101275	119.3353005
-18.666389	38.715454	122.390518	-19.238787	13.0951	120.441666	39.070694	0.624109	119.0382	35.966579	41.267212	124.118805	37.5186365	20.9456605	121.5785025	-75.9962105	5.2445395	119.3048295
-17.536547	39.179329	122.436035	-19.160385	13.176691	120.526039	39.199234	0.567588	119.241417	36.054901	41.247433	124.25119	37.6270675	20.9075105	121.7463035	-75.9478375	5.4458715	119.3057745
-16.333382	39.56731	122.413445	-19.128128	13.203639	120.569214	39.295959	0.491468	119.473358	36.135269	41.21999	124.373352	37.715614	20.855729	121.923355	-75.97187	5.551549	119.215073
-15.165504	39.91243	122.409271	-19.096121	13.232615	120.598808	39.38562	0.436534	119.662979	36.195438	41.177773	124.527588	37.790529	20.8071535	122.0952835	-75.982771	5.6580765	119.1023325
-13.907848	40.206669	122.380028	-19.08016	13.244777	120.598938	39.451874	0.37207	119.842972	36.245029	41.128819	124.700256	37.8484515	20.7504445	122.271614	-76.0087715	5.7391095	118.926262
-12.135272	40.542061	122.481598	-19.079922	13.292181	120.535446	39.529083	0.289687	120.049858	36.318226	41.078465	124.949493	37.9236545	20.684076	122.4996755	-76.0834985	5.900286	118.5712165
-10.959694	40.711216	122.567734	-19.069807	13.391036	120.416817	39.55547	0.290491	120.126137	36.388893	41.056561	125.166748	37.9721815	20.673526	122.6464425	-76.1117955	6.108546	118.1871915
-9.660636	40.833038	122.643021	-19.056299	13.476966	120.260063	39.599926	0.280696	120.203995	36.468826	41.057388	125.450386	38.034376	20.669042	122.8271905	-76.146974	6.28489	117.6929355
-8.187943	40.765579	122.696213	-19.018951	13.636436	120.122757	39.662777	0.261026	120.354736	36.586945	41.093609	125.800957	38.124861	20.6773175	123.0778465	-76.162763	6.5955545	117.1676675
-6.968219	40.788765	122.926262	-18.95289	13.839414	120.026672	39.754711	0.30369	120.54155	36.723076	41.155434	126.22036	38.2388935	20.729562	123.380955	-76.1446735	6.949266	116.672389
-5.717412	40.762218	123.179863	-18.901842	14.072542	120.064018	39.877483	0.424765	120.751488	36.864697	41.244228	126.648804	38.37109	20.8344965	123.700146	-76.174774	7.3105875	116.42789
-4.567601	40.660061	123.486862	-18.805111	14.326193	120.137428	40.033035	0.532559	121.061005	37.025723	41.382919	127.077057	38.529379	20.957739	124.069031	-76.139601	7.694647	116.205825
-2.670219	40.299759	123.816971	-18.640451	14.680817	120.378853	40.294247	0.638521	121.591057	37.320652	41.558949	127.707962	38.8074495	21.098735	124.6495095	-76.0883515	8.262899	116.1081965
-1.432316	39.996391	124.065231	-18.527378	14.857494	120.565125	40.476654	0.676977	121.989014	37.532223	41.627075	128.085052	39.0044385	21.152026	125.037033	-76.0591945	8.562962	116.093217
-0.299961	39.562344	124.241852	-18.416779	14.994478	120.742737	40.622231	0.690782	122.353783	37.744816	41.687267	128.366867	39.1835235	21.1890245	125.360325	-76.0170815	8.7999315	116.125149
0.92893	39.055271	124.348152	-18.318909	15.105038	120.843292	40.738148	0.700745	122.630219	38.231388	41.614555	128.442017	39.484768	21.15765	125.536118	-76.122586	9.052426	116.150466
2.071729	38.472107	124.319931	-18.195421	15.153869	120.806572	40.858311	0.662949	122.889748	38.379391	41.644173	128.567459	39.618851	21.153561	125.7286035	-76.009693	9.154177	115.8845405
3.282823	37.825699	124.218895	-17.842911	15.053651	120.627197	40.963993	0.61787	123.140678	38.525234	41.646965	128.687744	39.7446135	21.1324175	125.914211	-75.4304355	8.9748845	115.340183
4.260031	37.066277	124.207703	-17.711517	15.038101	120.478104	41.092903	0.539272	123.342873	38.676796	41.611053	128.767563	39.8848495	21.0751625	126.055218	-75.3078835	9.0010395	114.90099
5.91883	35.741737	123.827919	-17.565262	15.011427	120.162704	41.286213	0.348634	123.629234	38.884151	41.526398	128.758362	40.085182	20.937516	126.193798	-75.215706	9.085338	114.13161
7.05974	34.811638	123.478233	-17.443346	14.974354	119.887009	41.386032	0.246314	123.706268	38.997631	41.440109	128.663528	40.1918315	20.8432115	126.184898	-75.0785235	9.1054965	113.58912
7.89979	33.789856	123.216782	-17.311741	14.912992	119.58667	41.460842	0.129517	123.771301	38.772484	41.450481	128.617783	40.116663	20.789999	126.194542	-74.740145	9.035985	112.978798
8.930039	32.654129	122.815369	-17.168091	14.832288	119.330475	41.52644	0.007054	123.842407	38.907974	41.337662	128.412445	40.217207	20.672358	126.127426	-74.553389	8.992218	112.533524
9.891912	31.512373	122.527252	-17.031301	14.732766	119.11396	41.580845	-0.139382	123.919464	39.037125	41.200794	128.257126	40.308985	20.530706	126.088295	-74.371587	8.934826	112.139625
10.743187	30.257515	122.237099	-17.128153	14.779488	119.015327	41.648945	-0.298749	124.000298	39.160843	41.059528	128.055222	40.404894	20.3803895	126.02776	-74.6612	9.1785865	112.002894
11.332335	29.137188	122.066414	-17.011515	14.682198	118.805504	41.709526	-0.448438	124.043655	39.252731	40.935017	127.820183	40.4811285	20.2432895	125.931919	-74.5041585	9.1211065	111.679089
12.512882	27.221647	121.637901	-16.850658	14.52375	118.497726	41.775711	-0.634017	124.098656	39.378002	40.758865	127.475716	40.5768565	20.062424	125.787186	-74.2781725	8.985076	111.208266
13.338023	25.780231	121.392822	-16.756605	14.428379	118.338524	41.830479	-0.760802	124.159325	39.454098	40.65871	127.269623	40.6422885	19.948954	125.714474	-74.1554985	8.907804	110.962574
13.972404	24.410824	121.242317	-16.645731	14.338686	118.258812	41.865246	-0.841554	124.273697	39.529461	40.569267	127.125565	40.6973535	19.8638565	125.699631	-73.9888155	8.8135155	110.817993
14.654666	23.018124	121.135506	-16.527077	14.261132	118.222473	41.915188	-0.896209	124.45446	39.617947	40.521358	127.02401	40.7665675	19.8125745	125.739235	-73.8207215	8.7096895	110.705711
15.33066	21.522097	121.095787	-16.409851	14.204368	118.212822	41.978329	-0.921342	124.681877	39.689388	40.508427	126.964905	40.8338585	19.7935425	125.823391	-73.6535605	8.6151935	110.602253
15.827099	20.107639	121.081146	-16.32214	14.174019	118.190598	42.065582	-0.915167	124.91394	39.770447	40.545334	126.895073	40.9180145	19.8150835	125.9045065	-73.5622945	8.5329545	110.4766895
16.341875	18.700256	121.029518	-16.211958	14.120708	118.108139	42.190556	-0.871931	125.03611	39.81942	40.603271	126.801788	41.004988	19.86567	125.918949	-73.428904	8.375746	110.297329
17.00701	16.449802	120.873009	-16.086943	14.005656	117.90612	42.637558	-1.042688	125.008202	39.863602	40.650566	126.575386	41.25058	19.803939	125.791794	-73.424466	8.207373	110.020446
17.401909	14.918046	120.798561	-16.078905	13.89304	117.766312	42.344074	-0.854843	125.211548	39.873623	40.654747	126.459503	41.1088485	19.899952	125.8355255	-73.2666585	7.886128	109.6970985
17.702684	13.413475	120.720741	-15.987364	13.764323	117.583023	42.405422	-0.885662	125.30172	39.854698	40.629482	126.376411	41.13006	19.87191	125.8390655	-73.104788	7.656736	109.3269805
17.942558	11.917276	120.672646	-16.034466	13.659668	117.438293	42.465633	-0.9099	125.417793	39.823948	40.643135	126.290283	41.1447905	19.8666175	125.854038	-73.2137225	7.4527185	109.022548
18.155981	10.38105	120.659653	-15.980423	13.565419	117.245399	42.495667	-0.85958	125.522003	39.741138	40.71191	126.175354	41.1184025	19.926165	125.8486785	-73.0792485	7.204673	108.6421195
18.253784	8.931866	120.625793	-15.99692	13.522003	117.067848	42.532143	-0.764499	125.627686	39.643368	40.813229	126.008774	41.0877555	20.024365	125.81823	-73.0815955	7.019641	108.317466
18.325329	7.479578	120.608223	-16.060036	13.500587	116.931808	42.572453	-0.674327	125.733009	39.570591	40.898571	125.830635	41.071522	20.112122	125.781822	-73.191594	6.889052	108.081794
18.338861	5.316009	120.572365	-16.068573	13.444259	116.742325	42.592587	-0.599152	125.853203	39.48328	40.921997	125.561539	41.0379335	20.1614225	125.707371	-73.1750795	6.7270955	107.777279
18.262239	3.771672	120.565834	-16.102867	13.41078	116.676605	42.278419	-0.422165	125.948677	39.483639	40.899475	125.372025	40.881029	20.238655	125.660351	-73.086763	6.582905	107.692859
18.127308	2.363642	120.56105	-16.070831	13.296432	116.57872	42.698704	-0.608504	125.682129	39.530594	40.871452	125.203033	41.114649	20.131474	125.442581	-73.256311	6.46139	107.714859
18.210611	0.758116	120.261215	-16.004419	13.156852	116.446213	42.674377	-0.506478	125.510231	39.56358	40.839527	125.034401	41.1189785	20.1665245	125.272316	-73.1278165	6.1471795	107.62011
17.712074	-0.527554	120.183624	-15.835041	12.946111	116.215668	43.069458	-0.660668	124.997589	39.588634	40.794941	124.763718	41.329046	20.0671365	124.8806535	-72.999128	5.8250855	107.5506825
17.436619	-1.871854	119.827759	-15.731253	12.792722	115.95874	42.748066	-0.455709	124.706306	39.596386	40.786064	124.382057	41.172226	20.1651775	124.5441815	-72.634732	5.4202665	107.3732985
17.323467	-3.449239	119.300972	-15.653645	12.64946	115.715431	42.771824	-0.432628	124.129524	39.608356	40.723152	123.974655	41.19009	20.145262	124.0520895	-72.49738	5.153658	107.3787725
16.459694	-5.312454	118.896797	-15.544165	12.454624	115.389107	42.791851	-0.497079	123.468193	39.602764	40.647827	123.309624	41.1973075	20.075374	123.3889085	-72.2856375	4.833874	107.3893055
15.986177	-6.60372	118.585983	-15.524212	12.380849	115.196823	42.778271	-0.538966	122.936615	39.571209	40.614304	122.841331	41.17474	20.037669	122.888973	-72.223164	4.724029	107.504673
15.654309	-8.057353	118.06424	-15.525759	12.314828	115.023819	42.716702	-0.574456	122.378067	39.512264	40.543865	122.272018	41.114483	19.9847045	122.3250425	-72.166001	4.6449515	107.7225955
14.777454	-9.124264	117.90657	-15.57169	12.246745	114.86161	42.618839	-0.640468	121.895386	39.428024	40.464333	121.698059	41.0234315	19.9119325	121.7967225	-72.1668115	4.5815575	107.9264975
14.392715	-10.504276	117.499878	-15.616777	12.197953	114.7416	42.571674	-0.695875	121.398399	39.372749	40.428139	121.178947	40.9722115	19.866132	121.288673	-72.2057655	4.529774	108.194527
13.472976	-11.624484	117.390213	-15.68495	12.140759	114.645409	42.498177	-0.690329	121.029961	39.325542	40.409473	120.716774	40.9118595	19.859572	120.8733675	-72.2817595	4.421946	108.4174505
12.690165	-12.640391	117.217163	-15.768087	12.088975	114.527855	42.457626	-0.704228	120.564125	39.265175	40.367386	120.275917	40.8614005	19.831579	120.420021	-72.3975745	4.346371	108.635689
11.834649	-14.557144	116.443871	-15.870164	11.969941	114.209343	42.246349	-0.745941	119.696091	39.192005	40.315022	119.338974	40.719177	19.7845405	119.5175325	-72.459505	4.1553415	108.9011535
11.01517	-15.684022	115.826401	-15.91689	11.889256	113.883087	42.101135	-0.819219	118.806183	39.132736	40.248276	118.543968	40.6169355	19.7145285	118.6750755	-72.4507155	4.0639835	109.0910985
10.018859	-16.532335	115.232086	-15.946216	11.788336	113.433861	41.988476	-0.914967	117.793015	39.047882	40.184235	117.45459	40.518179	19.634634	117.6238025	-72.410611	3.942038	109.2439195
9.248725	-17.604036	114.447929	-15.987408	11.712376	112.857269	41.859131	-0.974257	116.660263	38.96003	40.115959	116.255554	40.4095805	19.570851	116.4579085	-72.3843965	3.853901	109.2566295
8.705754	-18.813728	113.660812	-16.060743	11.635939	112.192177	41.740707	-1.011022	115.581047	38.837399	40.038525	115.038643	40.289053	19.5137515	115.309845	-72.410539	3.7581265	109.074509
7.937741	-19.780416	113.093658	-16.17592	11.531767	111.500313	41.640533	-1.102488	114.741196	38.713974	39.912746	113.953545	40.1772535	19.405129	114.3473705	-72.5290935	3.658405	108.6532555
6.892359	-20.504086	112.979294	-16.294806	11.405313	110.889137	41.542324	-1.227327	114.181969	38.620152	39.762726	113.077805	40.081238	19.2676995	113.629887	-72.67085	3.5429265	108.148387
5.970247	-22.001724	112.608673	-16.483469	11.216351	110.235085	41.362682	-1.432909	113.649246	38.453613	39.55365	112.157486	39.9081475	19.0603705	112.903366	-72.8750855	3.3723315	107.566804
5.205136	-22.827394	112.540642	-16.576433	11.078251	109.951691	41.254528	-1.557891	113.39817	38.332863	39.453552	111.800682	39.7936955	18.9478305	112.599426	-72.9465615	3.2086715	107.303956
4.482697	-23.567001	112.368843	-16.659256	10.955304	109.775009	41.15905	-1.643485	113.241043	38.237545	39.368797	111.614883	39.6982975	18.862656	112.427963	-73.0168095	3.047952	107.122055
3.550328	-23.972372	112.376472	-16.740801	10.859015	109.650398	41.084072	-1.720705	113.142799	38.163879	39.316547	111.584839	39.6239755	18.797921	112.363819	-73.1055775	2.920109	106.936977
2.846449	-24.675875	112.121811	-16.837793	10.786077	109.522835	41.00713	-1.756906	113.072433	38.108368	39.297943	111.627182	39.557749	18.7705185	112.3498075	-73.233335	2.8016355	106.6958625
2.199543	-25.18034	111.896751	-16.938793	10.748255	109.346748	40.907127	-1.778131	113.043129	38.079605	39.295464	111.751282	39.493366	18.7586665	112.3972055	-73.370952	2.7378435	106.2962905
1.498453	-26.048738	111.598434	-17.070314	10.756234	109.088852	40.783344	-1.78419	113.053535	38.028698	39.320576	111.91404	39.406021	18.768193	112.4837875	-73.546649	2.744275	105.6939165
0.498596	-26.334465	110.934952	-17.251692	10.822819	108.558563	40.606968	-1.834592	112.993576	37.958435	39.372887	112.153816	39.2827015	18.7691475	112.573696	-73.7860855	2.8764905	104.54343
-0.194865	-26.638329	110.508659	-17.354008	10.908864	108.165359	40.45253	-1.804708	112.946571	37.873207	39.413212	112.299644	39.1628685	18.804252	112.6231075	-73.8708845	3.013476	103.7076105
-0.891849	-27.029419	109.977196	-17.456114	11.013424	107.782486	40.321377	-1.7684	112.878265	37.804996	39.471596	112.393105	39.0631865	18.851598	112.635685	-73.9754145	3.17525	102.929287
-1.500633	-26.968098	109.438416	-17.541641	11.110645	107.415756	40.207706	-1.713008	112.782242	37.736176	39.518948	112.50148	38.971941	18.90297	112.641861	-74.055223	3.31832	102.189651
-2.102309	-26.816761	108.921417	-17.624523	11.189656	107.081367	40.116016	-1.654873	112.707794	37.660782	39.583752	112.569321	38.888399	18.9644395	112.6385575	-74.137445	3.4148725	101.5241765
-2.716905	-26.735008	108.500336	-17.673191	11.242943	106.750748	40.001869	-1.540787	112.63369	37.590527	39.67099	112.55497	38.796198	19.0651015	112.59433	-74.14258	3.4207845	100.907166
-3.454036	-26.550663	108.119675	-17.719767	11.286684	106.390152	39.980171	-1.47891	112.43396	37.494095	39.765594	112.472534	38.737133	19.143342	112.453247	-74.176667	3.430026	100.327057
-4.5723	-26.408709	107.588837	-17.792425	11.309329	105.834366	39.894875	-1.325927	112.283493	37.306736	39.85453	112.16494	38.6008055	19.2643015	112.2242165	-74.1856555	3.3543565	99.4445155
-5.465689	-26.190948	107.475243	-17.850798	11.278077	105.48465	39.92828	-1.349169	112.170364	37.19183	39.868702	111.910629	38.560055	19.2597665	112.0404965	-74.261651	3.2963875	98.9288035
-6.342821	-26.027561	107.402107	-17.875921	11.196845	105.185852	39.904781	-1.383545	112.154686	37.094177	39.818714	111.615417	38.499479	19.2175845	111.8850515	-74.251321	3.1761055	98.4866525
-7.263474	-25.760115	107.464455	-17.910095	11.101632	104.944267	39.864025	-1.469017	112.15329	37.017776	39.737164	111.301514	38.4409005	19.1340735	111.727402	-74.2610905	3.0691905	98.161132
-8.314846	-25.360929	107.58284	-17.936821	10.994623	104.79406	39.815151	-1.576706	112.2146	36.976563	39.628567	110.992096	38.395857	19.0259305	111.603348	-74.269499	2.9633155	97.984772
-9.394032	-25.029516	107.793221	-17.931526	10.868439	104.735123	39.79562	-1.713066	112.310814	36.946808	39.495529	110.741402	38.371214	18.8912315	111.526108	-74.234266	2.8456465	97.944138
-10.533461	-24.549818	108.008087	-17.930668	10.762826	104.792404	39.785446	-1.82355	112.43045	36.910946	39.367939	110.53051	38.348196	18.7721945	111.48048	-74.209532	2.7534575	98.104328
-12.352274	-23.684072	108.378647	-17.913589	10.624092	105.065346	39.773556	-1.981284	112.598251	36.873165	39.202927	110.293732	38.3233605	18.6108215	111.4459915	-74.1505385	2.6373625	98.6847005
-13.600697	-23.142521	108.534622	-17.903433	10.527236	105.333435	39.767494	-2.04312	112.713203	36.863293	39.126713	110.224411	38.3153935	18.5417965	111.468807	-74.1222595	2.5126755	99.198063
-14.948198	-22.398558	108.817696	-17.898125	10.475552	105.638206	39.776375	-2.087367	112.825989	36.85479	39.084377	110.236549	38.3155825	18.498505	111.531269	-74.1118325	2.452599	99.745143
-16.329813	-21.633492	108.851921	-17.89591	10.447042	105.947983	39.78664	-2.104481	112.959229	36.867371	39.06319	110.325012	38.3270055	18.4793545	111.6421205	-74.1188255	2.4147295	100.2538455
-17.658609	-20.842556	108.814659	-17.88895	10.460814	106.240822	39.80603	-2.102219	113.073227	36.883209	39.069462	110.519623	38.3446195	18.4836215	111.796425	-74.1225195	2.4380065	100.685219
-19.130312	-19.927418	108.736061	-17.863548	10.487864	106.528046	39.829285	-2.116893	113.239395	36.934357	39.057995	110.874832	38.381821	18.470551	112.0571135	-74.108917	2.505177	100.9989785
-20.62789	-18.927467	108.593475	-17.817387	10.519036	106.828262	39.851181	-2.183275	113.531746	37.043716	39.084312	111.410049	38.4474485	18.4505185	112.4708975	-74.0822225	2.5875535	101.1856265
-22.967499	-17.322435	108.299294	-17.739599	10.562916	107.349899	39.881359	-2.434468	114.153122	37.380638	39.15313	112.505577	38.6309985	18.359331	113.3293495	-74.1101965	2.766501	101.3704485
-24.612942	-16.158974	108.071831	-17.678379	10.571615	107.796967	39.926071	-2.745572	114.713409	37.795948	39.242847	113.363457	38.8610095	18.2486375	114.038433	-74.2177675	2.8945925	101.555501
-26.296505	-14.999747	107.949722	-17.604818	10.584625	108.381882	39.939629	-3.031914	115.387047	38.331585	39.417969	114.194725	39.135607	18.1930275	114.790886	-74.345243	2.9762225	101.972878
-28.087494	-13.783853	107.84906	-17.487467	10.628365	109.074799	40.018673	-3.468769	115.974823	38.903515	39.720798	114.893326	39.461094	18.1260145	115.4340745	-74.436028	3.1307155	102.7155235
-29.959702	-12.548346	107.980896	-17.324478	10.717715	109.837685	40.099651	-3.783086	116.44577	39.467316	40.058022	115.337601	39.7834835	18.137468	115.8916855	-74.4324395	3.297962	103.7836845
-31.844477	-11.2861	108.199821	-17.119211	10.882283	110.565125	40.235161	-3.906994	116.750061	39.864044	40.565784	115.347824	40.0496025	18.329395	116.0489425	-74.2880245	3.435171	105.0813075
-33.820324	-10.024466	108.533607	-16.893734	11.164531	111.198067	40.442188	-3.860635	116.893387	39.940525	40.770432	114.887825	40.1913565	18.4548985	115.890606	-73.9788245	3.8741635	106.505528
-36.844719	-8.140772	109.353317	-16.63728	11.74459	111.876907	40.783901	-3.554612	116.645477	39.394722	41.451824	114.065125	40.0893115	18.948606	115.355301	-73.3638715	4.540574	108.398513
-38.994061	-6.924372	109.995499	-16.590662	12.248815	112.096466	40.97773	-3.113555	116.102615	38.799923	41.661827	113.617561	39.8888265	19.274136	114.860088	-73.0701505	5.223494	109.332844
-41.189316	-5.714465	110.764458	-16.738583	12.734854	112.2267	41.025036	-2.639717	115.493134	38.34277	41.714649	113.065216	39.683903	19.537466	114.279175	-73.161069	5.932242	110.174225
-43.419899	-4.566769	111.586678	-16.975189	13.111177	112.454758	40.875542	-2.346474	114.995598	37.975674	41.922127	112.527611	39.425608	19.7878265	113.7616045	-73.375986	6.4345275	111.1479115
-45.72049	-3.417749	112.404213	-17.255688	13.312885	112.948212	40.54483	-1.943761	114.818764	37.613407	42.044945	112.2062	39.0791185	20.050592	113.512482	-73.5904945	6.575178	112.383942
-48.008354	-2.293237	113.309143	-17.566486	13.347845	113.740456	40.114235	-1.697242	114.894379	37.395649	42.101902	112.650238	38.754942	20.20233	113.7723085	-73.887914	6.49336	113.7086035
-50.313736	-1.217247	114.170395	-17.816769	13.233648	114.703941	39.610981	-1.54775	115.344391	37.332939	42.098827	113.425293	38.47196	20.2755385	114.384842	-74.105498	6.1917575	115.02304
-53.686584	0.374449	115.307709	-18.189564	13.030143	116.074158	39.179562	-1.622826	116.294823	37.150234	42.153522	114.938202	38.164898	20.265348	115.6165125	-74.544026	5.794938	116.5318035
-55.932747	1.371314	115.816048	-18.356461	12.95938	116.820236	39.159382	-1.603398	116.724487	36.955383	42.407562	115.850273	38.0573825	20.402082	116.28738	-74.7703045	5.516678	117.353092
-58.037704	2.360767	116.276978	-18.445105	12.888646	117.444298	39.019821	-1.364349	117.160858	36.7911	42.851643	116.664795	37.9054605	20.743647	116.9128265	-74.7956705	5.033645	117.9757695
-59.635498	3.487	116.666374	-18.435692	12.815984	117.888428	39.002453	-1.327862	117.479813	36.487675	43.618713	117.193665	37.745064	21.1454255	117.336739	-74.616448	4.4865425	118.440117
-60.398472	4.738103	117.278923	-18.388597	12.80022	118.221977	39.081066	-1.343021	117.746902	35.993874	44.206596	117.158379	37.53747	21.4317875	117.4526405	-74.314664	4.1686525	118.9913135
-61.076485	5.935818	117.290894	-18.274065	12.832567	118.354607	39.198692	-1.353555	117.95639	35.354103	44.774639	117.2883	37.2763975	21.710542	117.622345	-73.8245275	3.954592	119.086869
-60.831322	7.561815	117.659828	-18.116144	12.917994	118.2631	39.321468	-1.304014	117.932869	34.649567	44.97467	117.865906	36.9855175	21.835328	117.8993875	-73.2178055	4.00066	118.6268125
-61.687637	9.067213	117.388367	-18.264553	12.924385	118.078003	39.379864	-1.104842	118.120888	34.306763	45.249985	117.41761	36.8433135	22.0725715	117.769249	-73.3724195	3.7761985	118.386757
-62.764668	9.6881	116.984489	-18.387039	12.892473	117.908539	39.260902	-1.0013	117.987839	34.185017	45.332821	117.430183	36.7229595	22.1657605	117.709011	-73.4970375	3.6191855	118.108067
-62.862789	10.954285	116.961121	-18.544039	12.718761	117.871155	39.095844	-1.088155	118.030571	34.134487	45.390354	117.440781	36.6151655	22.1510995	117.735676	-73.7032435	3.2864225	118.006634
-63.696705	11.455442	117.136345	-18.686714	12.527802	117.933128	38.942528	-1.152016	118.064156	34.149036	45.484585	117.581024	36.545782	22.1662845	117.82259	-73.91921	2.8893195	118.043666
-63.058495	11.774707	117.28009	-18.79631	12.339464	118.082962	38.801552	-1.115943	117.889023	33.983624	45.519291	117.885231	36.392588	22.201674	117.887127	-73.985208	2.477254	118.278797
-62.315296	12.096032	117.685318	-18.92123	12.219894	118.298126	38.693504	-1.005856	117.715416	33.775066	45.638561	118.177376	36.234285	22.3163525	117.946396	-74.076745	2.1234355	118.649856
-61.498123	12.183291	118.19664	-19.027952	12.164845	118.5308	38.583607	-0.84032	117.510269	33.581093	45.87215	118.473984	36.08235	22.515915	117.9921265	-74.138254	1.813775	119.0694735
-60.686581	12.667294	118.820618	-19.094681	12.207595	118.828903	38.419155	-0.523756	117.088661	33.31628	46.371685	118.909241	35.8677175	22.9239645	117.998951	-74.0570795	1.4912255	119.658855
-59.970337	12.830046	119.108788	-19.087914	12.249449	118.967377	38.371078	-0.393985	116.865776	33.198765	46.860634	119.15004	35.7849215	23.2333245	118.007908	-73.9607495	1.2655735	119.926846
-59.147614	12.944902	119.342781	-19.025354	12.334574	119.031883	38.374657	-0.287573	116.631653	33.092735	47.214005	119.400955	35.733696	23.463216	118.016304	-73.784404	1.205932	120.047462
-58.307194	12.99652	119.438019	-18.85573	12.466204	118.981812	38.432655	-0.146296	116.426781	33.04298	47.441319	119.577553	35.7378175	23.6475115	118.002167	-73.4492775	1.2848965	119.961457
-57.478378	12.928362	119.376038	-18.682215	12.596779	118.935738	38.584885	0.007476	116.42041	33.146564	47.542671	119.672058	35.8657245	23.7750735	118.046234	-73.2301545	1.4184845	119.825242
-56.581551	12.766244	119.172943	-18.533907	12.691795	118.908165	38.880314	0.128136	116.54129	33.272495	47.494228	119.915794	36.0764045	23.811182	118.228542	-73.1442185	1.572408	119.587788
-55.605835	12.4868	118.825218	-18.367649	12.770775	118.874481	39.206371	0.216601	116.882751	33.427437	47.425362	119.869995	36.316904	23.8209815	118.376373	-73.052202	1.7205685	119.372589
-54.236435	11.938745	118.22554	-18.18705	12.667788	118.798241	39.65316	0.069787	117.800034	33.618008	47.25544	119.762161	36.635584	23.6626135	118.7810975	-73.009684	1.6729625	118.8153845
-53.312225	11.528064	117.840446	-18.123352	12.558495	118.743408	39.978893	-0.1768	118.494202	33.663124	47.081226	119.701294	36.8210085	23.452213	119.097748	-73.0677125	1.664777	118.389068
-52.337574	11.046406	117.465462	-18.091059	12.411474	118.747643	40.324482	-0.382461	119.158592	33.670616	46.891594	119.495461	36.997549	23.2545665	119.3270265	-73.179667	1.5683815	118.1682595
-51.375317	10.504966	117.219223	-18.079672	12.199277	118.801788	40.632282	-0.574395	119.888412	33.67136	46.624676	119.374916	37.151821	23.0251405	119.631664	-73.311165	1.3734135	117.971912
-50.508709	9.996488	117.048859	-18.063202	11.918562	118.94091	40.852734	-0.776327	120.498512	33.702919	46.321114	119.317986	37.2778265	22.7723935	119.908249	-73.4042305	1.0647305	117.973571
-49.662216	9.515778	117.004669	-18.0644	11.575709	119.150009	40.981445	-1.009456	120.895325	33.729252	46.010151	119.329643	37.3553485	22.5003475	120.112484	-73.4841485	0.651070499999999	118.187534
-48.791702	9.104671	117.081215	-18.091663	11.191663	119.334114	41.017986	-1.301002	121.370819	33.721684	45.684998	119.319321	37.369835	22.191998	120.34507	-73.553161	0.191327999999999	118.323158
-47.614922	8.631303	117.412796	-18.15015	10.645622	119.521263	40.911102	-1.639941	121.699463	33.655521	45.264622	119.097092	37.2833115	21.8123405	120.3982775	-73.5836115	-0.521096500000002	118.6442485
-46.932571	8.41485	117.591057	-18.157852	10.331776	119.547104	40.888275	-1.835425	121.567902	33.578156	45.006065	118.952606	37.2332155	21.58532	120.260254	-73.5489195	-0.921768	118.833954
-46.220352	8.296824	117.695007	-18.104481	10.02643	119.54068	40.92778	-2.089056	121.414482	33.576645	44.770767	118.872772	37.2522125	21.3408555	120.143627	-73.4611745	-1.2879955	118.937733
-45.461987	8.274035	117.764771	-18.000233	9.759742	119.559029	40.96093	-2.36147	121.368195	33.68232	44.502022	118.968987	37.321625	21.070276	120.168591	-73.322091	-1.550792	118.949467
-44.765018	8.342462	117.889771	-17.879889	9.547785	119.634415	40.966991	-2.663395	121.416435	33.875553	44.219925	119.088539	37.421272	20.778265	120.252487	-73.18105	-1.682695	119.016343
-44.09267	8.494699	118.033363	-17.748257	9.38807	119.735695	40.905132	-2.867983	121.537361	34.109245	43.952305	119.145393	37.5071885	20.542161	120.341377	-73.0037025	-1.766021	119.130013
-43.482746	8.701443	118.152855	-17.622532	9.277175	119.804886	40.904354	-3.101971	121.503006	34.322208	43.693947	119.164726	37.613281	20.295988	120.333866	-72.858345	-1.741638	119.275906
-42.60083	9.097743	118.171524	-17.439711	9.087934	119.799873	40.943642	-3.37252	121.387146	34.603237	43.374653	119.228539	37.7734395	20.0010665	120.3078425	-72.6528615	-1.8251985	119.2919035
-41.971886	9.442501	118.090561	-17.322449	8.960626	119.721901	41.018837	-3.614424	121.186317	34.765671	43.164131	119.288658	37.892254	19.7748535	120.2374875	-72.537152	-1.8536015	119.2063145
-41.449387	9.843914	118.062912	-17.221014	8.815563	119.62043	40.984013	-3.773794	120.997704	34.931274	42.94418	119.345711	37.9576435	19.585193	120.1717075	-72.3996715	-1.954067	119.0691525
-40.88942	10.261104	118.010239	-17.107716	8.659593	119.504929	40.972961	-4.047639	120.690598	35.099213	42.707027	119.433037	38.036087	19.329694	120.0618175	-72.251519	-2.010508	118.9480405
-40.432163	10.668983	117.985443	-17.011271	8.473408	119.397095	41.008091	-4.347236	120.269989	35.274132	42.466621	119.563698	38.1411115	19.0596925	119.9168435	-72.1636535	-2.1128765	118.8773465
-40.043819	11.137033	118.032982	-16.911022	8.312578	119.340088	41.013985	-4.570316	119.909195	35.433014	42.278965	119.712845	38.2234995	18.8543245	119.81102	-72.0455435	-2.2291685	118.869156
-39.656208	11.677898	118.122818	-16.841063	8.213093	119.302895	41.013821	-4.744377	119.567131	35.554611	42.142433	119.851158	38.284216	18.699028	119.7091445	-71.966342	-2.272842	118.8966455
-39.174187	12.486933	118.293999	-16.745672	8.127371	119.253113	40.999775	-4.824853	119.100594	35.703323	41.974716	120.010803	38.351549	18.5749315	119.5556985	-71.842893	-2.3201895	118.9505275
-38.84676	13.043605	118.374954	-16.700897	8.100989	119.222115	40.989964	-4.902396	118.870056	35.768215	41.865887	120.132614	38.3790895	18.4817455	119.501335	-71.7808835	-2.2797675	118.942895
-38.550598	13.546968	118.392632	-16.649204	8.052983	119.189903	40.991707	-4.999227	118.710503	35.839848	41.744339	120.277283	38.4157775	18.372556	119.493893	-71.7141855	-2.26659	118.885913
-38.327126	14.026978	118.44957	-16.612936	8.029256	119.178856	40.99649	-5.119209	118.682838	35.914875	41.610123	120.426178	38.4556825	18.245457	119.554508	-71.6815545	-2.186945	118.803204
-38.12767	14.532831	118.487801	-16.605145	8.015488	119.223808	41.000935	-5.213778	118.768539	35.985508	41.514439	120.561478	38.4932215	18.1503305	119.6650085	-71.7035115	-2.1193545	118.7826075
-37.899963	15.018971	118.519569	-16.596933	8.032619	119.279823	41.016804	-5.279436	118.918823	36.045105	41.440922	120.636658	38.5309545	18.080743	119.7777405	-71.7248205	-2.015505	118.7819055
-37.766724	15.500979	118.536102	-16.610271	8.047869	119.346558	41.027779	-5.361022	119.095993	36.103554	41.361065	120.65979	38.5656665	18.0000215	119.8778915	-71.7862085	-1.9042835	118.8152245
-37.509346	16.171459	118.541763	-16.641613	8.01284	119.417992	41.000065	-5.530161	119.314682	36.141426	41.208057	120.572258	38.5707455	17.838948	119.94347	-71.8539715	-1.813268	118.892514
-37.413059	16.582861	118.516525	-16.690344	7.958219	119.431236	40.986382	-5.705513	119.331657	36.147369	41.071255	120.480598	38.5668755	17.682871	119.9061275	-71.9475635	-1.766433	118.9563445
-37.355167	16.9368	118.480804	-16.756227	7.87191	119.43898	40.87196	-5.781292	119.451035	36.120674	40.948505	120.357445	38.496317	17.5836065	119.90424	-72.008771	-1.8397865	118.97372
-37.367275	17.27631	118.484184	-16.832848	7.822686	119.448318	40.810562	-5.866881	119.496277	36.054729	40.87175	120.208061	38.4326455	17.5024345	119.852169	-72.0983415	-1.8570625	119.044467
-37.377125	17.640314	118.482605	-16.920792	7.78694	119.46727	40.788921	-5.966442	119.465599	35.95417	40.832729	120.062698	38.3715455	17.4331435	119.7641485	-72.2131295	-1.8592635	119.1703915
-37.36388	18.010172	118.46199	-17.010359	7.780006	119.490501	40.720203	-5.95762	119.529747	35.848766	40.828964	119.916451	38.2844845	17.435672	119.723099	-72.3052025	-1.87566	119.257903
-37.39579	18.423553	118.417885	-17.102312	7.798138	119.502975	40.65242	-5.924109	119.614449	35.731892	40.8451	119.813538	38.192156	17.4604955	119.7139935	-72.39678	-1.8642195	119.2919565
-37.466183	19.070333	118.37912	-17.231365	7.78877	119.563309	40.543175	-5.881868	119.766365	35.556396	40.873222	119.767403	38.0497855	17.495677	119.766884	-72.5125155	-1.918137	119.359734
-37.553936	19.495579	118.397964	-17.289436	7.788185	119.623116	40.472351	-5.834346	119.911781	35.471691	40.909302	119.808899	37.972021	17.537478	119.86034	-72.550893	-1.961108	119.385892
-37.687798	19.907921	118.468704	-17.354942	7.795083	119.721863	40.416412	-5.784438	120.025742	35.396687	40.953976	119.897339	37.9065495	17.584769	119.9615405	-72.6164335	-1.994603	119.4821855
-37.801987	20.316679	118.598976	-17.384171	7.792334	119.832275	40.368889	-5.702245	120.085503	35.322903	41.023628	119.985748	37.845896	17.6606915	120.0356255	-72.614238	-2.0760235	119.6289245
-37.861771	20.718443	118.724274	-17.402809	7.788344	119.914818	40.350037	-5.616736	120.094955	35.24522	41.110065	120.051613	37.7976285	17.7466645	120.073284	-72.6032465	-2.1699765	119.756352
-37.948185	21.13895	118.821251	-17.402487	7.772414	119.948837	40.348042	-5.527885	120.029922	35.178463	41.187901	120.100891	37.7632525	17.830008	120.0654065	-72.5682265	-2.28518	119.8322675
-38.013241	21.569292	118.883423	-17.39328	7.746789	119.940758	40.338707	-5.435183	119.908676	35.120087	41.258881	120.095215	37.729397	17.911849	120.0019455	-72.515957	-2.418271	119.8795705
-38.166382	22.244997	118.910858	-17.351063	7.710436	119.875481	40.337337	-5.320522	119.66423	35.050373	41.361553	119.988655	37.693855	18.0205155	119.8264425	-72.395981	-2.5996435	119.9245195
-38.232239	22.694183	118.94696	-17.332354	7.707297	119.848228	40.35154	-5.228513	119.50544	35.011539	41.433098	119.897881	37.6815395	18.1022925	119.7016605	-72.3462475	-2.6876985	119.9947955
-38.34623	23.135077	119.025635	-17.292349	7.702206	119.846901	40.366749	-5.122121	119.378876	34.970318	41.51265	119.850555	37.6685335	18.1952645	119.6147155	-72.2532315	-2.7908525	120.0790865
-38.48616	23.571842	119.119431	-17.265162	7.704951	119.861984	40.352066	-4.998674	119.35041	34.951431	41.589062	119.846001	37.6517485	18.295194	119.5982055	-72.1820725	-2.885292	120.1257625
-38.589199	23.976746	119.215691	-17.26055	7.717118	119.890068	40.358078	-4.921973	119.29039	34.928726	41.65834	119.870064	37.643402	18.3681835	119.580227	-72.164502	-2.9339475	120.199909
-38.632614	24.390917	119.340981	-17.281784	7.730021	119.912895	40.336208	-4.848084	119.190216	34.87405	41.71962	119.907776	37.605129	18.435768	119.548996	-72.168697	-2.975726	120.276794
-38.65239	24.816366	119.483337	-17.322422	7.747302	119.941353	40.296551	-4.809919	118.996559	34.784214	41.780094	119.900894	37.5403825	18.4850875	119.4487265	-72.1852265	-2.9904835	120.4339795
-38.652561	25.509289	119.818291	-17.437206	7.801376	120.025124	40.16296	-4.66596	118.545494	34.600006	41.928364	119.701302	37.381483	18.631202	119.123398	-72.255895	-3.02845	120.92685
-38.660202	25.954437	120.121658	-17.520464	7.858695	120.077835	40.070694	-4.540521	118.026482	34.410118	42.070156	119.366959	37.240406	18.7648175	118.6967205	-72.281334	-3.0474275	121.4589495
-38.727493	26.436054	120.483864	-17.591412	7.918818	120.113525	39.907436	-4.355036	117.428757	34.177628	42.235409	118.870941	37.042532	18.9401865	118.149849	-72.225356	-3.1025505	122.077201
-38.700363	26.895559	120.843468	-17.663933	7.982565	120.100212	39.727036	-4.174917	116.713905	33.956181	42.372284	118.462883	36.8416085	19.0986835	117.588394	-72.1694745	-3.1335535	122.61203
-38.644894	27.328691	121.20575	-17.673317	8.025989	120.124474	39.551918	-4.02566	116.192284	33.806915	42.476921	118.191467	36.6794165	19.2256305	117.1918755	-72.0260505	-3.1736525	123.0570725
-38.539066	27.7143	121.474945	-17.681473	8.04362	120.140717	39.46106	-3.941274	115.890671	33.737465	42.548065	118.082718	36.5992625	19.3033955	116.9866945	-71.9622085	-3.2161555	123.2947395
-38.402073	28.073423	121.638832	-17.712315	8.112194	120.118202	39.42252	-3.856211	115.66436	33.696747	42.605408	118.097328	36.5596335	19.3745985	116.880844	-71.9842635	-3.1502105	123.35556
-38.095734	28.555561	121.672806	-17.731268	8.196733	120.052757	39.35046	-3.761248	115.509201	33.6436	42.697861	118.062019	36.49703	19.4683065	116.78561	-71.959566	-3.0748405	123.319904
-37.781307	28.808811	121.560272	-17.758284	8.269347	119.981529	39.332199	-3.71894	115.472588	33.609638	42.730949	118.029007	36.4709185	19.5060045	116.7507975	-71.9874865	-2.9673105	123.2122605
-37.379459	29.039457	121.415665	-17.790001	8.319004	119.935478	39.324371	-3.719456	115.520203	33.600872	42.749367	118.002151	36.4626215	19.5149555	116.761177	-72.0426235	-2.8769475	123.109779
-36.924179	29.249937	121.264442	-17.827944	8.308517	119.928535	39.32711	-3.74806	115.639877	33.604576	42.744293	117.974899	36.465843	19.4981165	116.807388	-72.121731	-2.8810825	123.049682
-36.373989	29.474813	121.08474	-17.864677	8.322571	119.921783	39.344658	-3.784412	115.788567	33.592182	42.725147	117.951981	36.46842	19.4703675	116.870274	-72.197774	-2.8252255	122.973292
-35.785686	29.69318	120.925331	-17.898796	8.32101	119.917473	39.353199	-3.836086	115.913925	33.573982	42.683517	117.934921	36.4635905	19.4237155	116.924423	-72.2611825	-2.7816955	122.910523
-35.187927	29.902988	120.809128	-17.930326	8.325313	119.924843	39.3297	-3.881704	116.047585	33.555801	42.647369	117.910233	36.4427505	19.3828325	116.978909	-72.3034025	-2.7322065	122.870777
-34.208035	30.226284	120.696068	-18.017241	8.348013	119.968567	39.267174	-3.932505	116.216339	33.497459	42.610359	117.918861	36.3823165	19.338927	117.0676	-72.4167985	-2.642901	122.869534
-33.491947	30.467224	120.673012	-18.086506	8.386002	120.045135	39.20467	-3.94134	116.30278	33.457642	42.618217	117.946007	36.331156	19.3384385	117.1243935	-72.504168	-2.5664345	122.9658765
-32.726284	30.722916	120.697876	-18.155251	8.434865	120.113335	39.135246	-3.919406	116.396507	33.42662	42.649189	118.010963	36.280933	19.3648915	117.203735	-72.591435	-2.4951615	123.022935
-31.854565	31.005386	120.705269	-18.216089	8.482651	120.191833	39.084282	-3.891723	116.472229	33.408142	42.684814	118.120361	36.246212	19.3965455	117.296295	-72.67839	-2.4312435	123.087371
-31.007954	31.273031	120.746979	-18.284351	8.555022	120.202126	39.025799	-3.85999	116.515648	33.407551	42.72773	118.234612	36.216675	19.43387	117.37513	-72.785377	-2.323826	123.029122
-30.118237	31.550602	120.709183	-18.366743	8.648084	120.156929	38.95187	-3.824661	116.522789	33.399414	42.784164	118.31517	36.175642	19.4797515	117.4189795	-72.909128	-2.1835835	122.8948785
-29.191484	31.836876	120.580688	-18.421135	8.758863	120.014061	38.873009	-3.767699	116.504356	33.391247	42.848568	118.378784	36.132128	19.5404345	117.44157	-72.974398	-2.0227085	122.586552
-27.632015	32.299961	120.23101	-18.534216	8.955133	119.803215	38.788876	-3.639085	116.495407	33.372993	42.982182	118.450401	36.0809345	19.6715485	117.472904	-73.1493665	-1.7612825	122.133526
-26.602905	32.633747	120.013191	-18.619181	9.119136	119.623138	38.734737	-3.534726	116.571114	33.344547	43.110043	118.501709	36.039642	19.7876585	117.5364115	-73.278004	-1.5493865	121.7098645
-25.538895	32.981415	119.752922	-18.700111	9.322308	119.425964	38.684467	-3.413821	116.70945	33.331795	43.235191	118.603767	36.008131	19.910685	117.6566085	-73.408353	-1.266069	121.1953195
-24.440498	33.332191	119.472099	-18.804329	9.522643	119.219231	38.664753	-3.284872	116.900299	33.337124	43.372749	118.7407	36.0009385	20.0439385	117.8204995	-73.6095965	-0.998652499999999	120.6179625
-23.288839	33.69212	119.214012	-18.903572	9.740226	119.033134	38.654736	-3.181844	117.125381	33.350121	43.499718	118.895653	36.0024285	20.158937	118.010517	-73.8095725	-0.678485000000002	120.055751
-22.160221	34.046551	118.996468	-18.979305	9.952896	118.848625	38.607079	-3.069083	117.398087	33.370235	43.624168	119.071785	35.988657	20.2775425	118.234936	-73.947267	-0.371750499999997	119.462314
-21.027138	34.407215	118.813049	-19.053772	10.156701	118.703392	38.561996	-2.949646	117.694649	33.398151	43.740459	119.254509	35.9800735	20.3954065	118.474579	-74.0876175	-0.0820045	118.932205
-19.227913	34.951012	118.707954	-19.142084	10.51234	118.659935	38.512451	-2.728886	118.087555	33.420872	43.959248	119.551155	35.9666615	20.615181	118.819355	-74.2508295	0.409499	118.500515
-18.087561	35.313042	118.860229	-19.198105	10.754178	118.742577	38.49107	-2.515404	118.30748	33.45129	44.161709	119.799683	35.97118	20.8231525	119.0535815	-74.36739	0.6852035	118.4315725
-16.988983	35.697205	119.149567	-19.242538	11.007185	118.863228	38.493694	-2.284583	118.459656	33.457272	44.379555	120.148972	35.975483	21.047486	119.304314	-74.460559	0.966883999999997	118.422142
-15.814975	36.068699	119.494614	-19.295971	11.262168	119.000664	38.470497	-1.985948	118.558678	33.448463	44.650967	120.529282	35.95948	21.3325095	119.54398	-74.551422	1.1918265	118.457348
-14.619314	36.446186	119.916954	-19.357216	11.559574	119.128632	38.442532	-1.624361	118.565308	33.434837	44.970585	120.948616	35.9386845	21.673112	119.756962	-74.6531165	1.446036	118.500302
-13.53548	36.835083	120.359085	-19.423573	11.872603	119.219955	38.416458	-1.263729	118.484184	33.402214	45.281376	121.365608	35.909336	22.0088235	119.924896	-74.756482	1.7363825	118.515014
-12.353975	37.186207	120.703865	-19.46714	12.196208	119.258652	38.367531	-0.898531	118.389687	33.34761	45.5947	121.726715	35.8575705	22.3480845	120.058201	-74.7918505	2.0443315	118.459103
-10.623089	37.678864	121.127151	-19.56374	12.67022	119.256126	38.290653	-0.364939	118.17012	33.262993	46.056152	122.153488	35.776823	22.8456065	120.161804	-74.904303	2.4948335	118.350448
-9.477413	37.938297	121.276413	-19.631826	13.00644	119.228508	38.245167	-0.084076	118.06115	33.186413	46.320816	122.336899	35.71579	23.11837	120.1990245	-74.979442	2.89451	118.2579915
-8.308704	38.147961	121.293915	-19.660011	13.290459	119.188095	38.18018	0.158155	118.014893	33.18655	46.529846	122.442207	35.683365	23.3440005	120.22855	-75.003387	3.2369175	118.14764
-6.892451	38.16766	121.22438	-19.721582	13.540882	119.142448	38.152687	0.321188	118.048714	33.183784	46.69519	122.522751	35.6682355	23.508189	120.2857325	-75.1113995	3.573575	117.9991635
-5.686247	38.224957	121.185257	-19.749323	13.745344	119.134315	38.137566	0.434756	118.131386	33.207741	46.816467	122.590134	35.6726535	23.6256115	120.36076	-75.1712995	3.8650765	117.90787
-4.528423	38.244846	121.227409	-19.783611	13.899899	119.141792	38.126629	0.525411	118.26239	33.236771	46.918621	122.707176	35.6817	23.722016	120.484783	-75.248922	4.077782	117.798801
-3.372295	38.201504	121.316864	-19.781887	14.045543	119.1707	38.123852	0.596176	118.434082	33.253086	46.995415	122.886566	35.688469	23.7957955	120.660324	-75.252243	4.2952905	117.681076
-1.597156	38.008736	121.611153	-19.809216	14.264475	119.278458	38.140217	0.688907	118.774628	33.307819	47.070038	123.418892	35.724018	23.8794725	121.09676	-75.34245	4.6494775	117.460156
-0.458765	37.796135	121.964142	-19.775383	14.423781	119.42234	38.188503	0.823764	119.108261	33.358688	47.117489	123.987457	35.7735955	23.9706265	121.547859	-75.3243615	4.8769355	117.296821
0.712192	37.537354	122.477631	-19.763147	14.612987	119.623695	38.288097	0.983529	119.538033	33.417072	47.156097	124.731514	35.8525845	24.069813	122.1347735	-75.3788785	5.156161	117.1126165
1.807566	37.20998	123.089005	-19.71789	14.846786	119.87661	38.424408	1.172585	120.042694	33.496185	47.267731	125.55616	35.9602965	24.220158	122.799427	-75.3960765	5.473414	116.953793
2.922333	36.79607	123.64296	-19.657988	15.106614	120.163223	38.584007	1.410716	120.564224	33.579132	47.429733	126.368919	36.0815695	24.4202245	123.4665715	-75.3975455	5.7930035	116.8598745
4.070682	36.333118	124.173508	-19.374599	15.281103	120.303139	38.733791	1.678774	121.08387	33.670242	47.622231	127.135406	36.2020165	24.6505025	124.109638	-74.9512145	5.9117035	116.49664
5.094396	35.75507	124.581779	-19.32918	15.580505	120.545532	38.903778	1.919857	121.54863	33.762913	47.807362	127.847267	36.3333455	24.8636095	124.6979485	-74.9917055	6.2974005	116.3931155
6.665464	34.729092	125.016472	-19.134012	15.929721	120.67894	39.125595	2.184425	122.267281	33.928696	48.036259	128.697662	36.5271455	25.110342	125.4824715	-74.7951695	6.7491	115.8754085
7.908094	33.948532	125.074684	-19.052147	16.196636	120.805214	39.233051	2.356775	122.742668	34.085567	48.211098	129.138062	36.659309	25.2839365	125.940365	-74.763603	7.1093355	115.670063
8.741096	33.047737	125.256111	-18.884115	16.42448	120.816895	39.364807	2.504419	123.284363	34.249146	48.382351	129.495438	36.8069765	25.443385	126.3899005	-74.5752065	7.405575	115.2438895
9.784258	32.017605	125.23452	-18.755041	16.623892	120.891663	39.494354	2.610983	123.864891	34.384693	48.508686	129.723541	36.9395235	25.5598345	126.794216	-74.4496055	7.68794950000001	114.98911
10.830371	30.942076	125.170204	-18.682524	16.830482	120.970222	39.597691	2.70676	124.462822	34.504272	48.64571	129.795776	37.0509815	25.676235	127.129299	-74.4160295	7.984729	114.811145
11.540036	29.764717	125.160919	-18.615711	16.991259	120.954643	39.681564	2.778349	125.043106	34.580307	48.792057	129.680893	37.1309355	25.785203	127.3619995	-74.3623575	8.197315	114.5472865
12.418713	28.475634	124.94838	-18.531834	17.087204	120.873154	39.735558	2.831256	125.56324	34.654682	48.926929	129.455536	37.19512	25.8790925	127.509388	-74.258788	8.2953155	114.23692
12.676126	26.963306	125.16713	-18.512484	17.200117	120.816826	39.750931	2.850398	126.238182	34.718304	49.049244	128.923553	37.2346175	25.949821	127.5808675	-74.2595855	8.450413	114.0527845
14.21756	25.009706	124.540642	-18.505754	17.18788	120.765411	39.718506	2.839014	126.556244	34.755829	49.072613	128.552048	37.2371675	25.9558135	127.554146	-74.2486755	8.4199465	113.976676
14.866696	23.541645	124.408249	-18.501623	17.143234	120.702232	39.693253	2.794343	126.796402	35.121666	48.931538	128.103485	37.4074595	25.8629405	127.4499435	-74.4107055	8.4235275	113.9545205
15.317535	22.02565	124.389229	-18.665081	17.185303	120.714394	40.037369	2.546708	126.815536	34.835213	49.04187	127.890327	37.436291	25.794289	127.3529315	-74.766453	8.576317	114.0758565
15.784166	20.551712	124.332336	-18.697803	17.176186	120.740761	40.058697	2.575418	126.925156	34.857334	49.080456	127.605232	37.4580155	25.827937	127.265194	-74.8536215	8.524435	114.216328
16.289289	19.068699	124.214996	-18.663826	17.189995	120.713295	40.119534	2.662072	127.01844	34.829941	49.152328	127.356171	37.4747375	25.9072	127.1873055	-74.8023895	8.47279	114.2392845
16.267927	17.708464	124.365547	-18.649258	17.256701	120.712173	40.156914	2.807119	127.118645	34.854721	49.297039	127.06604	37.5058175	26.052079	127.0923425	-74.8043335	8.461323	114.3320035
16.68663	15.544661	124.344421	-18.833225	17.509241	120.768417	40.225582	3.011772	127.204773	34.89045	49.489819	126.615395	37.558016	26.2507955	126.910084	-75.224466	8.7676865	114.62675
16.860592	14.061131	124.327919	-18.565157	17.421476	120.507454	40.240524	3.081082	127.28006	34.95792	49.556133	126.246582	37.599222	26.3186075	126.763321	-74.729536	8.52434449999999	114.251587
17.287769	12.495076	124.191193	-18.557209	17.438421	120.416702	40.241718	3.097154	127.336693	35.021515	49.570446	125.876678	37.6316165	26.3338	126.6066855	-74.7460345	8.543042	114.2267185
17.353973	11.039102	124.180183	-18.567743	17.395472	120.326279	40.226639	3.045342	127.352943	35.065601	49.51445	125.528252	37.64612	26.279896	126.4405975	-74.781606	8.51104800000001	114.2119605
17.037838	9.752197	124.293602	-18.599733	17.306585	120.233414	40.172951	2.955384	127.329124	35.101952	49.402328	125.186493	37.6374515	26.178856	126.2578085	-74.8369175	8.434314	114.2090195
16.981087	8.326818	124.224625	-18.606405	17.166189	120.132278	40.118835	2.804747	127.292023	35.122593	49.248447	124.902252	37.620714	26.026597	126.0971375	-74.833524	8.305781	114.1674185
16.9021	6.898733	124.224686	-18.618164	16.999763	120.062325	40.064129	2.631615	127.278076	35.14806	49.058304	124.681877	37.6060945	25.8449595	125.9799765	-74.8424225	8.1545665	114.1446735
16.572443	4.96634	124.325684	-18.619743	16.768139	120.057785	39.973965	2.374455	127.384422	35.194397	48.737942	124.566521	37.584181	25.5561985	125.9754715	-74.823667	7.98007950000001	114.1400985
16.592834	3.476549	124.332901	-18.620453	16.623615	120.121216	39.940159	2.189112	127.590767	35.221916	48.54229	124.584023	37.5810375	25.365701	126.087395	-74.8219435	7.881529	114.155037
16.012787	2.405865	124.734947	-18.630833	16.501217	120.213676	39.905643	2.021216	127.824089	35.223625	48.378544	124.637131	37.564634	25.19988	126.23061	-74.8263	7.802554	114.196742
15.858468	1.083539	124.786987	-18.645626	16.380859	120.302238	39.86832	1.8858	128.046173	35.204895	48.229061	124.667931	37.5366075	25.0574305	126.357052	-74.8278595	7.7042875	114.247424
15.125555	0.170324	125.145149	-18.695488	16.253685	120.385872	39.822289	1.745832	128.250534	35.177727	48.078682	124.669281	37.500008	24.912257	126.4599075	-74.890984	7.595113	114.3118365
14.595949	-0.986755	125.265953	-18.727871	16.090834	120.42421	39.777557	1.562002	128.372833	35.153614	47.889729	124.667442	37.4655855	24.7258655	126.5201375	-74.9213275	7.4558025	114.3282825
14.30316	-2.190236	125.215874	-18.775377	15.899618	120.445381	39.743145	1.360654	128.402573	35.122787	47.679825	124.687134	37.432966	24.5202395	126.5448535	-74.98372	7.2789965	114.3459085
13.289949	-3.70117	125.055969	-18.829849	15.56201	120.435989	39.685551	1.020897	128.275223	35.048599	47.353699	124.706474	37.367075	24.187298	126.4908485	-75.026773	6.936722	114.3811295
12.341733	-4.427263	125.014618	-18.876722	15.35608	120.428551	39.622574	0.866138	128.006821	34.970276	47.165802	124.662659	37.296425	24.01597	126.33474	-75.049869	6.69619	114.522362
11.589945	-5.348494	124.643051	-18.963991	15.193965	120.426956	39.531654	0.761728	127.637169	34.877705	47.034485	124.531044	37.2046795	23.8981065	126.0841065	-75.1326615	6.4898235	114.7698055
11.021327	-6.353516	124.131348	-19.033018	15.054512	120.390526	39.450191	0.676087	127.181648	34.793434	46.951332	124.339088	37.1218125	23.8137095	125.760368	-75.1878485	6.2953145	115.020684
10.115149	-7.202479	123.717514	-19.099092	14.940023	120.329941	38.746796	0.977082	126.908936	34.71386	46.850307	124.146317	36.730328	23.9136945	125.5276265	-74.928512	5.9663515	115.1322555
9.201297	-7.956043	123.303116	-19.16156	14.823426	120.240112	39.240368	0.498053	126.157608	34.684631	46.714703	123.947571	36.9624995	23.606378	125.0525895	-75.2856195	6.040474	115.4276345
8.255434	-8.765726	122.748116	-19.199459	14.675999	120.050835	39.146183	0.296936	125.668083	34.657902	46.546116	123.711136	36.9020425	23.421526	124.6896095	-75.3009605	5.930472	115.4120605
6.504513	-9.807636	122.018311	-19.249756	14.472244	119.6465	38.970062	0.044991	124.93441	34.600971	46.301838	123.218384	36.7855165	23.1734145	124.076397	-75.2850285	5.7710735	115.216603
5.647103	-10.656627	121.383926	-19.277931	14.361141	119.320717	38.88456	-0.010158	124.431587	34.51078	46.205513	122.729362	36.69767	23.0976775	123.5804745	-75.253532	5.6246045	115.0609595
4.315663	-11.221824	121.088074	-19.295109	14.272573	119.001213	38.789051	-0.011283	123.925224	34.419331	46.137897	122.128342	36.604191	23.063307	123.026783	-75.194409	5.481839	114.975643
3.457195	-12.109637	120.615837	-19.312119	14.179334	118.690132	38.454403	0.132368	123.586182	34.308441	46.062183	121.356133	36.381422	23.0972755	122.4711575	-75.00566	5.2613925	114.9091065
2.263355	-12.842091	120.401207	-19.323538	14.093243	118.393456	38.4188	0.152757	123.197807	34.215553	45.982216	120.481049	36.3171765	23.0674865	121.839428	-74.9642525	5.1189995	114.947484
0.843262	-13.320054	120.53611	-19.320656	13.978963	118.129242	38.382725	0.146551	122.854439	34.158169	45.862591	119.657944	36.270447	23.004571	121.2561915	-74.911759	4.953355	115.0022925
-0.113808	-14.131387	120.459709	-19.329321	13.829695	117.932281	38.372288	0.023671	122.658447	34.108776	45.683247	118.865479	36.240532	22.853459	120.761963	-74.899174	4.805931	115.102599
-2.043547	-15.098498	120.664703	-19.345751	13.52628	117.716255	38.332668	-0.275138	122.436867	34.05555	45.311695	117.91552	36.194109	22.5182785	120.1761935	-74.885611	4.5342815	115.2563165
-3.27882	-15.662241	120.772255	-19.373127	13.256346	117.67186	38.298653	-0.535821	122.313858	34.025349	45.011826	117.451859	36.162001	22.2380025	119.8828585	-74.908255	4.2746895	115.4608615
-4.586652	-16.170242	120.874702	-19.369585	12.946253	117.719688	38.276585	-0.829865	122.237053	34.012733	44.71954	117.165161	36.144659	21.9448375	119.701107	-74.883829	3.9476685	115.738269
-5.944868	-16.675846	121.022545	-19.391573	12.655155	117.886696	38.231541	-1.124298	122.20005	33.999977	44.425617	117.059456	36.115759	21.6506595	119.629753	-74.898905	3.6596505	116.143639
-7.265375	-17.056973	121.160507	-19.425476	12.398909	118.132141	38.178829	-1.427956	122.245003	34.006836	44.1716	117.106056	36.0928325	21.371822	119.6755295	-74.9437845	3.425996	116.5887525
-8.607414	-17.362871	121.2528	-19.466917	12.181179	118.424751	38.132607	-1.692687	122.26062	34.005402	43.948776	117.277618	36.0690045	21.1280445	119.769119	-75.0028385	3.2343135	117.080383
-10.278536	-17.393795	121.505974	-19.497917	12.005239	118.699432	38.087772	-1.919707	122.28241	34.018642	43.752796	117.462196	36.053207	20.9165445	119.872303	-75.049041	3.0939335	117.526561
-12.498731	-18.27603	121.703705	-19.521307	11.829665	118.995033	38.055592	-2.220875	122.294426	34.046539	43.525131	117.712906	36.0510655	20.652128	120.003666	-75.0936795	3.007202	117.9864
-13.539269	-17.9883	121.439003	-19.48822	11.741636	119.12397	38.095165	-2.361269	122.241829	34.096077	43.420403	117.835365	36.095621	20.529567	120.038597	-75.072061	2.953705	118.209343
-15.023158	-17.965376	121.388374	-19.432837	11.685576	119.210411	38.148376	-2.479609	122.147957	34.154205	43.302608	117.906311	36.1512905	20.4114995	120.027134	-75.0169645	2.9596525	118.393688
-16.362881	-17.890596	121.333351	-19.333353	11.6345	119.264671	38.229298	-2.590868	122.031654	34.225338	43.210201	117.91996	36.227318	20.3096665	119.975807	-74.894024	2.9593335	118.553535
-17.719828	-17.855633	121.332443	-19.220825	11.58741	119.302711	38.328583	-2.6748	121.89238	34.317371	43.132298	117.924141	36.322977	20.228749	119.9082605	-74.764627	2.946071	118.6971615
-19.113682	-17.781487	121.278976	-19.103777	11.547555	119.344864	38.434731	-2.73528	121.790527	34.412888	43.059437	117.908249	36.4238095	20.1620785	119.849388	-74.6313635	2.9330315	118.84034
-20.434666	-17.609428	121.303406	-18.977953	11.513795	119.385384	38.533695	-2.790172	121.752296	34.516678	42.997868	117.864395	36.5251865	20.103848	119.8083455	-74.4810925	2.923742	118.9624225
-22.465492	-17.314157	121.534225	-18.821424	11.514477	119.513573	38.685764	-2.871789	121.865997	34.635292	42.905418	117.744148	36.660528	20.0168145	119.8050725	-74.303376	3.0121395	119.2220735
-23.87344	-16.997919	121.916893	-18.726372	11.502591	119.667938	38.779572	-2.894596	122.04493	34.691437	42.84766	117.638252	36.7355045	19.976532	119.841591	-74.1882485	3.02865	119.494285
-25.205326	-16.687815	122.377792	-18.659498	11.47347	119.900368	38.878719	-2.925775	122.333382	34.733643	42.778652	117.556442	36.806181	19.9264385	119.944912	-74.125177	3.0205015	119.855824
-26.435883	-16.436941	122.799408	-18.598753	11.397707	120.191666	38.999714	-2.984049	122.734848	34.766743	42.679214	117.50103	36.8832285	19.8475825	120.117939	-74.0807345	2.9478315	120.265393
-27.814186	-15.921057	123.409164	-18.566908	11.311585	120.544922	39.089943	-3.051755	123.156479	34.785053	42.570324	117.459869	36.937498	19.7592845	120.308174	-74.071314	2.8638855	120.78167
-29.51318	-15.161115	124.219727	-18.541651	11.205116	120.94017	39.43079	-3.291955	123.468742	34.790333	42.429596	117.452263	37.1105615	19.5688205	120.4605025	-74.1938635	2.8414115	121.4198375
-30.648561	-14.773938	124.630066	-18.528627	11.129413	121.376183	39.45158	-3.400765	123.910568	34.797356	42.278847	117.442619	37.124468	19.439041	120.6765935	-74.181722	2.819785	122.0757725
-32.768063	-13.561198	125.491547	-18.510309	11.044589	122.093788	39.45512	-3.534878	124.531151	34.842381	42.073215	117.488686	37.1487505	19.2691685	121.0099185	-74.1693685	2.8200095	123.1776575
-34.172146	-12.628189	125.966118	-18.466164	11.016473	122.505714	39.469948	-3.60178	124.894203	34.862526	41.971306	117.547264	37.166237	19.184763	121.2207335	-74.098565	2.848183	123.7906945
-35.560524	-11.542251	126.352463	-18.667225	11.17675	123.060226	39.500954	-3.607806	125.250885	34.905987	41.928318	117.596054	37.2034705	19.160256	121.4234695	-74.5379205	3.193244	124.6969825
-36.960514	-10.392596	126.58242	-18.382425	11.056801	123.195778	39.546822	-3.564053	125.502502	34.946243	41.921535	117.651215	37.2465325	19.178741	121.5768585	-74.0113825	2.934861	124.8146975
-38.338749	-9.099871	126.646828	-18.331926	11.111642	123.413574	39.60659	-3.526447	125.675285	34.996788	41.947987	117.694687	37.301689	19.21077	121.684986	-73.965541	3.012514	125.142162
-39.734074	-7.704289	126.56163	-18.28837	11.156952	123.55262	39.653973	-3.492774	125.750626	35.066952	41.982445	117.758087	37.3604625	19.2448355	121.7543565	-73.9372025	3.0690685	125.3508835
-41.087132	-6.189044	126.329338	-18.243999	11.203797	123.627342	39.676796	-3.46765	125.723801	35.121132	42.016598	117.824341	37.398964	19.274474	121.774071	-73.886962	3.13312	125.480613
-43.505688	-3.357363	126.085495	-18.255955	11.31428	123.722504	39.661194	-3.453145	125.413261	35.1922	42.103348	117.999313	37.426697	19.3251015	121.706287	-73.938607	3.3034585	125.738721
-44.555603	-1.846107	125.517166	-18.250854	11.386352	123.733231	39.580406	-3.427396	125.067017	35.209995	42.194347	118.176018	37.3952005	19.3834755	121.6215175	-73.8969085	3.3892285	125.8449445
-45.94244	0.125915	125.162415	-18.274258	11.499902	123.776115	39.481785	-3.353898	124.658203	35.211819	42.370518	118.453728	37.346802	19.50831	121.5559655	-73.895318	3.491494	125.9962645
-47.371319	2.182554	124.949112	-18.304876	11.610555	123.831139	39.430939	-3.252955	124.18367	35.187088	42.602425	118.875458	37.3090135	19.674735	121.529564	-73.9187655	3.546375	126.132714
-48.734905	4.395836	124.650551	-18.316023	11.749433	123.895279	39.379066	-3.069887	123.652634	35.152351	42.898758	119.382027	37.2657085	19.9144355	121.5173305	-73.8977545	3.5844305	126.2732275
-50.083004	6.558686	124.604691	-18.334141	11.912405	123.961655	39.040462	-2.644433	123.181259	35.121204	43.268547	119.955826	37.080833	20.312057	121.5685425	-73.749115	3.512753	126.3547675
-51.477581	8.907186	124.61348	-18.352232	12.115245	124.039017	38.958336	-2.325064	122.5345	35.060696	43.649273	120.571053	37.009516	20.6621045	121.5527765	-73.71398	3.5683855	126.5252575
-53.457546	12.356058	124.809731	-18.328943	12.445757	124.123825	38.878529	-1.705269	121.573708	35.366127	44.157112	121.367241	37.122328	21.2259215	121.4704745	-73.780214	3.6655925	126.7771755
-54.705696	14.666247	125.139412	-18.261196	12.66431	124.110153	38.931015	-1.24285	120.965576	35.067158	44.70332	122.109604	36.9990865	21.730235	121.53759	-73.5214785	3.598385	126.682716
-55.938541	16.921616	125.35733	-18.186491	12.876601	124.035904	39.009048	-0.722148	120.469055	35.084248	45.120365	122.694603	37.046648	22.1991085	121.581829	-73.41963	3.5540935	126.489979
-57.138992	19.165382	125.657295	-18.088373	13.085333	123.954079	39.156418	-0.293323	120.017036	35.077469	45.504631	123.199715	37.1169435	22.605654	121.6083755	-73.2936895	3.565012	126.2997825
-58.12022	21.188759	125.942245	-18.000126	13.271083	123.839996	39.261101	0.085343	119.618034	35.087997	45.831642	123.590706	37.174549	22.9584925	121.60437	-73.174801	3.5836735	126.075622
-57.154339	21.909132	126.005981	-17.926994	13.435756	123.766235	39.368023	0.38693	119.260155	35.112423	46.084263	123.90934	37.240223	23.2355965	121.5847475	-73.094211	3.6359155	125.9477225
-56.367851	22.638214	126.155998	-17.869967	13.533689	123.774231	39.422657	0.582553	119.129356	35.14938	46.245907	124.205078	37.2860185	23.41423	121.667217	-73.0259525	3.653148	125.881245
-55.146225	23.741282	126.375328	-17.776001	13.567389	123.921875	39.5634	0.756425	119.173286	35.270683	46.416195	124.763809	37.4170415	23.58631	121.9685475	-72.9690435	3.548468	125.8752025
-54.302944	24.267689	126.505806	-17.712685	13.555211	124.019714	39.751461	0.822484	119.3284	35.30526	46.505909	125.149048	37.5283605	23.6641965	122.238724	-72.9537305	3.4462255	125.800704
-53.494823	24.818161	126.478264	-17.664742	13.524044	124.075226	39.898609	0.910647	119.490364	35.304516	46.606781	125.476089	37.6015625	23.758714	122.4832265	-72.9310465	3.289374	125.6672255
-52.629971	25.312063	126.437309	-17.636316	13.510257	124.113632	40.006477	1.023717	119.601753	35.325115	46.698956	125.756622	37.665796	23.8613365	122.6791875	-72.938428	3.1591775	125.5480765
-51.664173	25.693153	126.33268	-17.605	13.490555	124.124908	40.11153	1.058018	119.673332	35.333546	46.750114	125.970039	37.722538	23.904066	122.8216855	-72.932538	3.077044	125.4281305
-50.427784	25.926949	126.496956	-17.568802	13.491863	124.104156	40.214008	1.033854	119.742561	35.385876	46.784672	126.074478	37.799942	23.909263	122.9085195	-72.937546	3.074463	125.2997925
-49.663837	26.296902	126.382675	-17.479424	13.454504	124.075165	40.309341	1.002568	119.7547	35.463078	46.813496	126.113907	37.8862095	23.908032	122.9343035	-72.8450575	3.000976	125.2160265
-48.104084	26.664236	126.245186	-17.373821	13.406933	123.997627	40.435005	0.953198	119.7994	35.613373	46.838154	125.962021	38.024189	23.895676	122.8807105	-72.771831	2.91819	125.1145435
-47.018734	26.75367	125.945892	-17.247944	13.377026	123.911247	40.546394	0.913366	119.92054	35.704224	46.882305	125.815216	38.125309	23.8978355	122.867878	-72.621197	2.8562165	124.954616
-45.956848	26.837427	125.634018	-17.152237	13.433499	123.786713	40.706989	0.928882	120.199692	35.794044	46.963501	125.687431	38.2505165	23.9461915	122.9435615	-72.5549905	2.9208065	124.6298645
-44.820423	26.923761	125.206863	-17.050846	13.533105	123.678062	40.899036	1.03127	120.542786	35.858891	47.1362	125.58532	38.3789635	24.083735	123.064053	-72.4806555	2.982475	124.292071
-43.647964	26.970789	124.680641	-16.994217	13.74667	123.553375	41.098984	1.205949	120.935966	35.91098	47.351791	125.466309	38.504982	24.27887	123.2011375	-72.493416	3.21447	123.9056125
-42.416874	26.933115	124.174789	-16.93681	13.932312	123.48101	41.248055	1.427261	121.29464	35.903797	47.583069	125.315773	38.575926	24.505165	123.3052065	-72.449546	3.359459	123.6568135
-41.484303	27.012386	123.881126	-16.903074	14.110795	123.391495	41.363083	1.630687	121.615158	35.897957	47.787346	125.131332	38.63052	24.7090165	123.373245	-72.436668	3.5125735	123.409745
-39.599453	26.840067	123.423973	-16.842506	14.236188	123.244621	41.515446	1.823043	121.835472	35.927883	48.008633	124.788544	38.7216645	24.915838	123.312008	-72.4066765	3.556538	123.177234
-38.369865	26.702585	123.154175	-16.791294	14.244466	123.065506	41.618832	1.882172	121.746483	35.942863	48.104294	124.482834	38.7808475	24.993233	123.1146585	-72.3634355	3.495699	123.0163535
-37.112045	26.507446	122.778259	-16.740313	14.241796	122.790085	41.674175	1.927103	121.528885	35.983646	48.174049	124.113152	38.8289105	25.050576	122.8210185	-72.3095365	3.433016	122.7591515
-35.815212	26.333601	122.406891	-16.687511	14.220025	122.424492	41.645657	1.984365	121.221207	36.05291	48.198162	123.716606	38.8492835	25.0912635	122.4689065	-72.2243055	3.3487865	122.3800775
-34.512173	26.119175	122.029648	-16.631027	14.198142	122.02784	41.568535	1.990631	120.886902	36.162525	48.149113	123.43074	38.86553	25.069872	122.158821	-72.127584	3.326412	121.896859
-33.213692	25.920439	121.706902	-16.568447	14.210597	121.689453	41.478107	1.87658	120.626129	36.314632	48.027782	123.290588	38.8963695	24.952181	121.9583585	-72.0332635	3.469013	121.4205475
-31.860369	25.723665	121.521339	-16.510006	14.241548	121.475578	41.423943	1.678968	120.566925	36.505859	47.869286	123.299133	38.964901	24.774127	121.933029	-71.984913	3.708969	121.018127
-29.841837	25.325336	121.397736	-16.427607	14.287066	121.375015	41.478844	1.429333	120.664001	36.716145	47.714104	123.529312	39.0974945	24.5717185	122.0966565	-71.9527085	4.0024135	120.6533735
-28.51741	24.995562	121.360817	-16.379627	14.344783	121.39814	41.575611	1.422287	120.908058	36.785851	47.737659	123.65197	39.180731	24.579973	122.280014	-71.939985	4.109593	120.516266
-27.136671	24.667561	121.289352	-16.354549	14.368985	121.447388	41.726631	1.45933	121.247925	36.846264	47.788483	123.77607	39.2864475	24.6239065	122.5119975	-71.9955455	4.1140635	120.3827785
-25.793159	24.290859	121.138405	-16.33917	14.396996	121.466003	41.919796	1.438429	121.686386	36.857426	47.800621	123.869324	39.388611	24.619525	122.777855	-72.066951	4.174467	120.154151
-24.474373	23.894457	120.957039	-16.322758	14.422798	121.446121	42.08091	1.387305	122.191048	36.871151	47.774532	123.873749	39.4760305	24.5809185	123.0323985	-72.1215465	4.2646775	119.8598435
-23.100758	23.502012	120.776573	-16.340214	14.423808	121.421982	42.186211	1.297887	122.675369	36.871078	47.70145	123.816467	39.5286445	24.4996685	123.245918	-72.2090725	4.3479475	119.598046
-21.797832	23.085728	120.619034	-16.383596	14.395422	121.403275	42.228786	1.129502	123.139488	37.206486	47.452389	123.619667	39.717636	24.2909455	123.3795775	-72.484828	4.4998985	119.4269725
-19.899611	22.48823	120.528618	-16.497812	14.314265	121.425858	42.174278	0.830664	123.794281	37.203312	47.186241	123.502197	39.688795	24.0084525	123.648239	-72.684419	4.6200775	119.203477
-18.645096	22.076735	120.543526	-16.577702	14.228116	121.484337	42.071247	0.617843	124.15992	37.194164	46.951931	123.487762	39.6327055	23.784887	123.823841	-72.7881095	4.671345	119.144833
-17.439606	21.724092	120.588646	-16.666536	14.116054	121.529701	41.989906	0.361762	124.494446	36.830719	46.844894	123.626709	39.4103125	23.603328	124.0605775	-72.7433845	4.62878	118.9988245
-16.300291	21.372845	120.662651	-16.788767	13.994519	121.570824	41.867458	0.149843	124.726936	36.776455	46.642685	123.634872	39.3219565	23.396264	124.180904	-72.8994905	4.592774	118.960744
-15.160177	21.070827	120.742645	-16.9172	13.866896	121.587769	41.722401	0.001219	124.863289	36.685123	46.482052	123.627579	39.203762	23.2416355	124.245434	-73.038162	4.4921565	118.930104
-14.090138	20.801962	120.780014	-17.058987	13.762951	121.569427	41.923065	-0.340852	124.731422	36.542244	46.361786	123.61586	39.2326545	23.010467	124.173641	-73.3506285	4.515435	118.965213
-13.083752	20.589035	120.790009	-17.204523	13.676232	121.489929	41.4146	-0.216772	124.848579	36.378567	46.267448	123.596512	38.8965835	23.025338	124.2225455	-73.3056295	4.327126	118.7573125
-11.596954	20.362749	120.748985	-17.428892	13.581099	121.300903	41.144615	-0.322329	124.678528	36.174194	46.146126	123.526657	38.6594045	22.9118985	124.1025925	-73.5171885	4.2502995	118.4992135
-10.680681	20.250824	120.690369	-17.582108	13.547522	121.149063	41.314861	-0.608008	124.34095	36.060032	46.067764	123.490433	38.6874465	22.729878	123.9156915	-73.8516625	4.365166	118.3824345
-9.788146	20.202303	120.642494	-17.707087	13.533278	120.997406	40.808208	-0.469432	124.381699	35.966991	46.004837	123.46376	38.3875995	22.7677025	123.9227295	-73.8017735	4.2988535	118.0720825
-8.940504	20.2048	120.624077	-17.838501	13.555619	120.903671	40.644836	-0.534541	124.260918	35.883339	45.946045	123.437645	38.2640875	22.705752	123.8492815	-73.9410895	4.405486	117.9580605
-8.133853	20.231981	120.645561	-17.951574	13.57341	120.83168	40.516651	-0.57809	124.147011	35.804775	45.912968	123.424599	38.160713	22.667439	123.785805	-74.063861	4.479381	117.877555
-7.411769	20.288363	120.71431	-18.058092	13.601543	120.811714	40.397758	-0.612612	124.052467	35.731213	45.88483	123.442879	38.0644855	22.636109	123.747673	-74.1806695	4.566977	117.875755
-6.662792	20.390852	120.776894	-18.153435	13.577588	120.852531	40.293598	-0.672245	123.959206	35.669605	45.81794	123.504616	37.9816015	22.5728475	123.731911	-74.2884715	4.5823285	117.973151
-5.64346	20.556189	121.011711	-18.269501	13.499087	121.011055	40.140915	-0.816657	123.877426	35.91938	45.547009	123.516953	38.0301475	22.365176	123.6971895	-74.5691495	4.632998	118.3249205
-5.128142	20.726057	121.286415	-18.352612	13.395502	121.161354	40.056854	-0.937546	123.849693	35.541828	45.549103	123.783806	37.799341	22.3057785	123.8167495	-74.504565	4.4852255	118.5059585
-4.544856	20.832092	121.481064	-18.441442	13.265792	121.322548	39.979191	-1.076319	123.818016	35.79126	45.290272	123.80999	37.8852255	22.1069765	123.814003	-74.7681095	4.4246075	118.831093
-3.997519	20.943733	121.643768	-18.536964	13.089475	121.462273	39.886978	-1.21791	123.806427	35.681595	45.135151	123.966705	37.7842865	21.9586205	123.886566	-74.8582145	4.2203295	119.03798
-3.528964	21.119892	121.796654	-18.646769	12.927476	121.556114	39.791782	-1.352727	123.786011	35.567654	44.983681	124.137642	37.679718	21.815477	123.9618265	-74.973256	4.039475	119.1504015
-3.054083	21.257046	121.916412	-18.732162	12.772401	121.635674	39.717785	-1.535016	123.730934	35.168682	44.925282	124.407043	37.4432335	21.695133	124.0689885	-74.9075575	3.849669	119.2023595
-2.687848	21.433794	122.050606	-18.772352	12.626801	121.663956	39.67271	-1.740119	123.668518	35.485424	44.62685	124.410378	37.579067	21.4433655	124.039448	-75.123771	3.8102365	119.288464
-2.067519	21.650518	122.056602	-18.827631	12.528735	121.588219	39.62484	-1.985052	123.509071	35.512917	44.398914	124.553993	37.5688785	21.206931	124.031532	-75.2241405	3.850539	119.144906
-1.73614	21.822084	122.02195	-18.845324	12.510896	121.471893	39.552662	-2.078398	123.3713	35.274773	44.416485	124.748215	37.4137175	21.1690435	124.0597575	-75.1043655	3.8527485	118.8840285
-1.45337	21.990099	121.99485	-18.842361	12.47717	121.340714	39.522362	-2.160752	123.16291	35.304897	44.33424	124.809555	37.4136295	21.086744	123.9862325	-75.0983515	3.867596	118.6951955
-1.222127	22.149103	121.975151	-18.821566	12.430177	121.219955	39.527683	-2.235604	122.911011	35.317608	44.24147	124.902496	37.4226455	21.002933	123.9067535	-75.0657775	3.857421	118.5331565
-1.037673	22.275597	121.94986	-18.829927	12.344353	121.117188	39.52906	-2.327827	122.615852	35.328224	44.145508	124.982384	37.428642	20.9088405	123.799118	-75.088496	3.7798655	118.435258
-0.90211	22.377296	121.947388	-18.838476	12.229627	121.039688	39.496391	-2.421599	122.320221	35.32703	44.020138	125.055824	37.4117105	20.7992695	123.6880225	-75.0886625	3.6599845	118.3913535
-0.812269	22.440962	121.959351	-18.847118	12.139263	120.988487	39.475967	-2.518772	122.05545	35.302776	43.902424	125.14566	37.3893715	20.691826	123.600555	-75.0836075	3.5867	118.376419
-0.730429	22.432831	122.009361	-18.848171	11.986188	120.990753	39.467628	-2.677314	121.801231	35.293243	43.717228	125.235664	37.3804355	20.519957	123.5184475	-75.0767775	3.452419	118.4630585
-0.725798	22.356304	122.015472	-18.860559	11.89568	121.037628	39.475433	-2.796536	121.723618	35.294678	43.605251	125.28437	37.3850555	20.4043575	123.503994	-75.1061735	3.3870025	118.571262
-0.795635	22.242926	122.065475	-18.859997	11.810854	121.085846	39.477463	-2.900941	121.706833	35.28532	43.488747	125.315132	37.3813915	20.293903	123.5109825	-75.1013855	3.32780500000001	118.6607095
-0.883717	22.05114	122.063789	-18.869692	11.690981	121.096947	39.473907	-3.012475	121.735291	35.268223	43.371956	125.386024	37.371065	20.1797405	123.5606575	-75.110449	3.2022215	118.6332365
-0.997104	21.751125	122.079231	-18.891287	11.539756	121.090591	39.469894	-3.139303	121.75264	35.24527	43.237988	125.481705	37.357582	20.0493425	123.6171725	-75.140156	3.0301695	118.5640095
-1.16685	21.332954	122.073936	-18.956558	11.376447	121.07872	39.434341	-3.265132	121.69191	35.185452	43.106071	125.573715	37.3098965	19.9204695	123.6328125	-75.2230125	2.8324245	118.5246275
-1.373161	20.842445	122.02066	-19.03186	11.17737	121.029282	39.357655	-3.400834	121.495209	35.100758	42.960041	125.639404	37.2292065	19.7796035	123.5673065	-75.2929265	2.5751365	118.4912575
-1.671462	19.955587	121.903297	-19.180298	10.965315	120.953896	39.16835	-3.576136	121.021461	34.949253	42.756172	125.598267	37.0588015	19.590018	123.309864	-75.4193975	2.340612	118.597928
-1.801275	19.284624	121.748413	-19.258236	10.847119	120.836845	39.041706	-3.681957	120.678589	34.868385	42.669029	125.446907	36.9550455	19.493536	123.062748	-75.4715175	2.200702	118.610942
-1.989609	18.60055	121.453156	-19.349823	10.795263	120.642624	38.913555	-3.75544	120.231926	34.763031	42.594688	125.167702	36.838293	19.419624	122.699814	-75.537939	2.170902	118.585434
-2.14491	17.881628	121.00425	-19.431534	10.796302	120.336891	38.786186	-3.790963	119.721046	34.63657	42.555256	124.743439	36.711378	19.3821465	122.2322425	-75.574446	2.2104575	118.4415395
-2.19779	17.09268	120.439613	-19.472837	10.824614	119.970657	38.656898	-3.778532	119.227448	34.579575	42.527149	124.287727	36.6182365	19.3743085	121.7575875	-75.5639105	2.2749195	118.1837265
-2.245166	16.210875	119.888878	-19.476757	10.888979	119.634987	38.596291	-3.789757	118.861031	34.567493	42.498989	123.895668	36.581892	19.354616	121.3783495	-75.535406	2.423342	117.8916245
-2.201045	15.171104	119.557976	-19.440689	10.932616	119.436333	38.625298	-3.827524	118.720261	34.613483	42.460323	123.572968	36.6193905	19.3163995	121.1466145	-75.5007685	2.5488325	117.7260515
-2.196611	13.601444	119.466187	-19.276243	11.003011	119.472733	38.776688	-3.926823	118.92424	34.769814	42.39222	123.267998	36.773251	19.2326985	121.096119	-75.325737	2.7733235	117.849347
-2.161819	12.635432	119.451904	-19.152187	11.021009	119.662331	38.929028	-4.019751	119.269981	34.899811	42.34333	123.145187	36.9144195	19.1617895	121.207584	-75.2187935	2.8802285	118.117078
-2.165659	11.58837	119.679466	-19.027338	11.001684	119.91404	39.087639	-4.123495	119.725128	35.073341	42.268528	123.053375	37.08049	19.0725165	121.3892515	-75.135166	2.9308515	118.4388285
-2.104476	10.473452	119.949341	-18.919752	10.97116	120.164742	39.236851	-4.252588	120.233032	35.243832	42.16898	122.986557	37.2403415	18.958196	121.6097945	-75.0798455	2.984124	118.7196895
-2.103088	9.346627	120.201935	-18.81105	10.916039	120.417168	39.3606	-4.410459	120.741714	35.37941	42.050896	122.92942	37.370005	18.8202185	121.835567	-74.992105	3.0118595	118.998769
-2.075583	8.185557	120.360352	-18.724779	10.849946	120.610641	39.444466	-4.56953	121.2388	35.517281	41.905163	122.855522	37.4808735	18.6678165	122.047161	-74.9304315	3.0320755	119.174121
-2.077467	7.009521	120.498398	-18.677233	10.783734	120.74015	39.506565	-4.689877	121.74411	35.917965	41.666733	122.624527	37.712265	18.488428	122.1843185	-75.066731	3.07904	119.2959815
-2.047506	5.229155	120.773361	-18.562088	10.684104	120.814064	39.621391	-4.790812	122.400009	36.05674	41.544388	122.556732	37.8390655	18.376788	122.4783705	-74.9632415	2.99142	119.1497575
-2.052892	4.106036	120.859703	-18.480522	10.619196	120.77597	39.69492	-4.849127	122.836746	36.139099	41.480473	122.549522	37.9170095	18.315673	122.693134	-74.8780535	2.922719	118.858806
-2.033668	2.952438	120.886162	-18.421129	10.559459	120.697632	40.024895	-5.080935	123.073868	36.242065	41.426643	122.529137	38.13348	18.172854	122.8015025	-74.975738	2.946064	118.5937615
-2.055917	1.827216	120.951698	-18.339756	10.520603	120.633659	40.055595	-5.1697	123.325264	36.344013	41.363419	122.530296	38.199804	18.0968595	122.92778	-74.879316	2.9443465	118.339538
-2.042774	0.762473	121.012604	-18.266689	10.49863	120.579887	40.110149	-5.255283	123.559311	36.128551	41.420738	122.686302	38.11935	18.0827275	123.1228065	-74.652728	2.9145325	118.0369675
-2.075094	-0.243116	121.073997	-18.15546	10.499005	120.558395	40.170128	-5.297429	123.800949	36.276325	41.411018	122.747063	38.2232265	18.0567945	123.274006	-74.5341465	2.9412155	117.842784
-2.119278	-1.228026	121.11058	-18.040295	10.540732	120.594063	40.276764	-5.298668	123.979012	36.435677	41.446251	122.857414	38.3562205	18.0737915	123.418213	-74.4368105	3.0076725	117.769913
-2.304949	-2.575432	121.210052	-17.849072	10.641511	120.645454	40.481773	-5.250294	124.153481	36.658051	41.523094	123.093864	38.569912	18.1364	123.6236725	-74.268056	3.146622	117.6672355
-2.416602	-3.437627	121.219681	-17.709497	10.722847	120.683395	40.611111	-5.20087	124.22702	37.153587	41.48003	123.099266	38.882349	18.13958	123.663143	-74.301343	3.306114	117.703647
-2.589999	-4.254406	121.199608	-17.577679	10.825216	120.704666	40.735115	-5.10979	124.261703	37.314171	41.57539	123.237144	39.024643	18.2328	123.7494235	-74.180001	3.417632	117.6599085
-2.787978	-5.094671	121.164513	-17.46994	10.947261	120.713509	40.834408	-5.026246	124.26825	37.446575	41.666306	123.341164	39.1404915	18.32003	123.804707	-74.0803715	3.574492	117.622311
-3.091473	-5.841666	121.155617	-17.401522	11.095115	120.716835	40.896278	-4.953881	124.292625	37.5466	41.758762	123.372078	39.221439	18.4024405	123.8323515	-74.024483	3.7877895	117.6013185
-3.397616	-6.630567	121.2015	-17.345341	11.238897	120.703911	40.94096	-4.878531	124.353386	37.629414	41.835266	123.363365	39.285187	18.4783675	123.8583755	-73.975869	3.9994265	117.5494465
-3.707919	-7.362779	121.27845	-17.296625	11.353298	120.697212	40.966316	-4.815593	124.487411	37.695721	41.898666	123.339912	39.3310185	18.5415365	123.9136615	-73.9242685	4.1650595	117.4807625
-4.272748	-8.416309	121.562431	-17.225616	11.475269	120.759109	41.042488	-4.773081	124.917511	37.463924	42.059307	123.393837	39.253206	18.643113	124.155674	-73.704438	4.307425	117.362544
-4.815147	-9.04188	121.937729	-17.178656	11.500476	120.841431	41.119194	-4.788312	125.345024	37.525482	42.03886	123.284637	39.322338	18.625274	124.3148305	-73.67965	4.375678	117.3680315
-5.324236	-9.674824	122.451874	-17.141802	11.504169	120.963226	41.186443	-4.832018	125.830879	37.60936	41.971039	123.114655	39.3979015	18.5695105	124.472767	-73.6815055	4.4388275	117.453685
-5.802349	-10.317533	122.907188	-17.081503	11.42588	121.046959	41.23037	-4.945234	126.304901	37.661533	41.844402	122.914841	39.4459515	18.449584	124.609871	-73.6089575	4.402176	117.484047
-6.331311	-10.878126	123.389259	-17.047138	11.276561	121.181778	41.249664	-5.103452	126.68531	37.718761	41.644615	122.692635	39.4842125	18.2705815	124.6889725	-73.5784885	4.2825405	117.6745835
-6.978472	-11.301882	123.763123	-17.02397	11.076925	121.304878	41.271587	-5.28589	126.940742	37.762577	41.424622	122.496834	39.517082	18.069366	124.718788	-73.565022	4.084484	117.890968
-7.417599	-11.798267	123.897697	-16.993097	10.863119	121.400177	41.301865	-5.454408	127.09156	37.77523	41.225864	122.350395	39.5385475	17.885728	124.7209775	-73.5247415	3.84051	118.0793765
-8.730972	-12.055327	124.009071	-16.946943	10.580577	121.478973	41.385803	-5.577681	127.147186	37.739361	41.095013	122.263107	39.562582	17.758666	124.7051465	-73.456468	3.402488	118.2527995
-9.273661	-12.325058	123.958862	-16.929951	10.461587	121.508003	41.426956	-5.583196	127.121246	37.681854	41.08371	122.27948	39.554405	17.750257	124.700363	-73.414307	3.172917	118.315643
-10.052076	-12.35056	123.838104	-16.916616	10.395402	121.54081	41.455891	-5.533684	127.082977	37.619545	41.141438	122.318924	39.537718	17.803877	124.7009505	-73.37095	2.986927	118.3806695
-10.862261	-12.307386	123.754486	-16.913097	10.4027	121.600571	41.44664	-5.445543	127.009033	37.579056	41.234261	122.383186	39.512848	17.894359	124.6961095	-73.339042	2.911041	118.5050325
-11.720574	-12.139676	123.671577	-16.917435	10.472452	121.712112	41.451004	-5.344173	126.936867	37.557579	41.340954	122.497818	39.5042915	17.9983905	124.7173425	-73.3391615	2.9465135	118.7068815
-12.872977	-11.76819	123.589386	-16.890905	10.568786	121.815781	41.439201	-5.233628	126.888916	37.586613	41.481754	122.683273	39.512907	18.124063	124.7860945	-73.294717	3.013509	118.8454675
-13.628949	-11.574418	123.39753	-16.874006	10.682127	121.915207	41.463326	-5.10172	126.77565	37.632072	41.645874	122.941612	39.547699	18.272077	124.858631	-73.295711	3.092177	118.971783
-15.276222	-10.805457	122.97953	-16.820992	10.887561	121.962379	41.157974	-4.696341	126.638451	37.726814	41.905128	123.424896	39.442394	18.6043935	125.0316735	-73.084378	3.1707285	118.8930845
-16.059488	-10.491924	122.390129	-16.800083	11.040761	121.958755	41.523212	-4.778391	126.17968	37.814339	42.088242	123.811272	39.6687755	18.6549255	124.995476	-73.2689415	3.4265965	118.922034
-17.154003	-9.992661	121.867249	-16.711535	11.191111	121.896851	41.537514	-4.65401	125.831161	37.899082	42.262756	124.225464	39.718298	18.804373	125.0283125	-73.141368	3.577849	118.7653895
-18.416115	-9.248367	121.484909	-16.638273	11.392656	121.918694	41.53965	-4.475231	125.406029	38.312111	42.334698	124.496124	39.9258805	18.9297335	124.9510765	-73.2024265	3.8555785	118.8863115
-19.547531	-8.680612	121.131607	-16.559614	11.640242	122.046768	41.541832	-4.236419	124.947151	38.071846	42.680229	124.958977	39.806839	19.221905	124.953064	-72.926067	4.058579	119.140472
-20.703402	-8.062102	120.930168	-16.466307	11.912992	122.268585	41.554058	-3.955153	124.479248	38.138039	42.934616	125.295876	39.8460485	19.4897315	124.887562	-72.7786625	4.3362525	119.649608
-21.870501	-7.488757	120.972298	-16.370358	12.214353	122.583786	41.229187	-3.420127	124.220596	38.239666	43.201527	125.510475	39.7344265	19.8907	124.8655355	-72.4751425	4.538006	120.3020365
-23.665577	-6.67375	121.213661	-16.202032	12.652334	123.060432	41.301739	-2.965913	123.75473	38.38937	43.607635	125.717911	39.8455545	20.320861	124.7363205	-72.2496185	4.983807	121.3845435
-24.898922	-6.187143	121.416595	-16.106943	12.934181	123.327568	41.378445	-2.721764	123.565544	38.47892	43.835743	125.778046	39.9286825	20.5569895	124.671795	-72.1425685	5.3113725	121.983341
-26.094141	-5.734221	121.65712	-16.035315	13.189049	123.509529	41.444832	-2.527515	123.498138	38.55056	44.023674	125.779762	39.997696	20.7480795	124.63895	-72.068326	5.6300185	122.380108
-27.314249	-5.337727	121.854744	-15.992249	13.380533	123.634651	41.467274	-2.376127	123.523796	38.605251	44.166466	125.757431	40.0362625	20.8951695	124.6406135	-72.0207605	5.8658965	122.6286885
-28.487661	-4.980783	121.984123	-15.986717	13.491347	123.736557	41.493591	-2.294601	123.559525	38.614254	44.252827	125.754807	40.0539225	20.979113	124.657166	-72.0273565	6.003581	122.815948
-29.736763	-4.703139	122.120415	-15.998352	13.52258	123.815857	41.8456	-2.480369	123.470261	38.60302	44.309433	125.689278	40.22431	20.914532	124.5797695	-72.221014	6.130628	123.0519445
-30.954197	-4.467367	122.212288	-16.052757	13.521582	123.856819	41.466248	-2.24591	123.683754	38.533489	44.35717	125.568405	39.9998685	21.05563	124.6260795	-72.1053825	5.987534	123.0875585
-32.76453	-4.169466	122.309113	-16.195889	13.533768	123.833893	41.344639	-2.16193	123.669228	38.325027	44.412228	125.166847	39.834833	21.125149	124.4180375	-72.226611	5.942387	123.2497485
-34.001724	-3.983964	122.397682	-16.301052	13.536891	123.753105	41.241989	-2.086039	123.665977	38.166794	44.458412	124.858269	39.7043915	21.1861865	124.262123	-72.3064955	5.8875955	123.244087
-35.176685	-3.828316	122.453773	-16.386797	13.552078	123.664856	41.537018	-2.263669	123.513031	38.015877	44.470894	124.553848	39.7764475	21.1036125	124.0334395	-72.5500415	6.0005435	123.2962725
-36.201015	-3.811738	122.49292	-16.470627	13.581918	123.572495	41.471542	-2.265368	123.683754	37.92445	44.464195	124.29628	39.697996	21.0994135	123.990017	-72.63925	6.0644225	123.154973
-37.352047	-3.651243	122.534767	-16.502655	13.609722	123.507019	41.445549	-2.287636	123.922661	38.223465	44.338779	123.945129	39.834507	21.0255715	123.933895	-72.839817	6.1938725	123.080143
-38.506187	-3.473368	122.601151	-16.528473	13.629932	123.463348	41.44062	-2.336119	124.173523	38.204899	44.322109	123.760544	39.8227595	20.992995	123.9670335	-72.8797055	6.266869	122.9596625
-39.623253	-3.307695	122.721016	-16.577459	13.647043	123.452698	41.429592	-2.392545	124.372467	38.17717	44.291489	123.547783	39.803381	20.949472	123.960125	-72.958299	6.344614	122.945271
-41.265678	-3.101531	122.85173	-16.628111	13.60448	123.441246	41.378517	-2.45769	124.484276	37.79327	44.358665	123.373856	39.5858935	20.9504875	123.929066	-72.8421155	6.2584725	122.953426
-42.330524	-2.90344	122.896217	-16.660822	13.531343	123.429726	41.317532	-2.48371	124.451759	37.720348	44.318958	123.245918	39.51894	20.917624	123.8488385	-72.840584	6.145062	123.0106135
-43.493767	-2.699896	122.802139	-16.714426	13.443202	123.396255	41.250446	-2.486407	124.359344	37.635986	44.306953	123.200928	39.443216	20.910273	123.780136	-72.872068	5.976131	123.012374
-44.567448	-2.484015	122.65905	-16.788855	13.354045	123.358116	41.171429	-2.455881	124.196182	37.862881	44.196594	123.116959	39.517155	20.8703565	123.6565705	-73.094865	5.8377335	123.0596615
-45.647488	-2.349657	122.563828	-16.880341	13.27903	123.303474	41.059311	-2.405616	123.963951	37.734241	44.233131	123.202171	39.396776	20.9137575	123.583061	-73.157458	5.6443025	123.023887
-46.763958	-2.040383	122.469124	-16.980932	13.263241	123.279594	40.930695	-2.347274	123.689949	37.580441	44.307644	123.27404	39.255568	20.980185	123.4819945	-73.217432	5.546297	123.0771935
-47.924072	-1.724305	122.408554	-17.096779	13.299504	123.274506	40.781013	-2.240145	123.400917	37.43663	44.407413	123.346222	39.1088215	21.083634	123.3735695	-73.3023795	5.515374	123.1754425
-49.532433	-1.280705	122.331551	-17.2414	13.385536	123.264709	40.248444	-1.878255	123.185089	36.942093	44.699715	123.596146	38.5952685	21.41073	123.3906175	-73.0780685	5.360342	123.1388005
-50.58551	-1.00401	122.161804	-17.291035	13.413713	123.215973	40.181458	-1.775802	122.983383	36.88166	44.797264	123.709045	38.531559	21.510731	123.346214	-73.113629	5.316695	123.085732
-51.640457	-0.703448	121.935745	-17.308191	13.414039	123.110672	40.15699	-1.700685	122.794281	36.853115	44.857189	123.848251	38.5050525	21.578252	123.321266	-73.1214345	5.249826	122.900078
-52.559765	-0.457105	121.718002	-17.313557	13.411363	122.9496	40.126537	-1.643178	122.634399	36.834602	44.906181	123.964882	38.4805695	21.6315015	123.2996405	-73.1076835	5.1912245	122.5995595
-53.722168	-0.100338	121.460556	-17.312349	13.434723	122.787666	40.098648	-1.593574	122.439316	36.82185	44.964649	124.0345	38.460249	21.6855375	123.236908	-73.084947	5.1839085	122.338424
-54.660843	0.07953	121.357368	-17.332203	13.521367	122.71769	40.059151	-1.528484	122.251213	36.82164	45.018902	124.016701	38.4403955	21.745209	123.133957	-73.1048015	5.297525	122.301423
-55.6525	0.332451	121.452972	-17.29903	13.631918	122.730515	40.024014	-1.469765	122.134491	36.846436	45.080357	123.986755	38.435225	21.805296	123.060623	-73.033285	5.45854	122.400407
-55.507523	1.12952	121.762589	-17.232229	13.800716	122.898865	40.081097	-1.415777	122.102676	36.962822	45.14716	123.999443	38.5219595	21.8656915	123.0510595	-72.9864175	5.7357405	122.7466705
-55.465515	1.649117	121.924225	-17.157246	13.88381	123.011482	40.140911	-1.404321	122.131195	37.069084	45.161575	124.055077	38.6049975	21.878627	123.093136	-72.9194895	5.888993	122.929828
-55.364845	2.150947	122.009789	-17.073284	13.956717	123.089859	40.196098	-1.412552	122.167419	37.176594	45.162235	124.130272	38.686346	21.8748415	123.1488455	-72.832914	6.0385925	123.0308725
-55.157333	2.625781	122.005188	-17.027536	14.019262	123.109421	40.213783	-1.439446	122.173584	37.276657	45.142761	124.225533	38.74522	21.8516575	123.1995585	-72.800292	6.1868665	123.0192835
-54.948341	3.111964	121.939087	-17.019653	14.118229	123.09182	40.205925	-1.465017	122.183189	37.363522	45.132294	124.319229	38.7847235	21.8336385	123.251209	-72.8240295	6.4028195	122.932431
-54.490776	3.497243	121.871521	-17.02631	14.197116	123.04113	40.185539	-1.470971	122.171638	37.420498	45.134193	124.411835	38.8030185	21.831611	123.2917365	-72.8556385	6.562621	122.7905235
-54.293789	3.936842	121.737038	-17.043941	14.274393	123.001717	40.151577	-1.454644	122.127083	37.444359	45.145226	124.497429	38.797968	21.845291	123.312256	-72.88585	6.703495	122.691178
-54.041298	4.486964	121.572517	-17.087189	14.375816	122.947159	40.091438	-1.44592	122.061981	37.479828	45.161541	124.6325	38.785633	21.8578105	123.3472405	-72.960011	6.8938215	122.5470775
-53.748661	4.746794	121.468269	-17.102478	14.418608	122.913422	40.078167	-1.456079	122.003426	37.52441	45.157925	124.736725	38.8012885	21.850923	123.3700755	-73.0062445	6.986293	122.4567685
-53.40963	4.934634	121.315018	-17.104998	14.481364	122.860786	40.075432	-1.468406	121.969101	37.58194	45.149895	124.839928	38.828686	21.8407445	123.4045145	-73.038682	7.1219835	122.3170575
-53.189384	5.167943	121.190109	-17.083982	14.541157	122.783813	40.09166	-1.457546	121.902832	37.631275	45.169479	124.887482	38.8614675	21.8559665	123.395157	-73.0294315	7.2263475	122.172469
-52.809162	5.232471	121.059486	-17.047283	14.630384	122.667145	40.108135	-1.412363	121.839104	37.663055	45.208366	124.874878	38.885595	21.8980015	123.356991	-72.980161	7.3627665	121.977299
-52.366364	5.302637	120.914352	-17.018791	14.757238	122.552284	40.137383	-1.36297	121.797989	37.70554	45.260902	124.820007	38.9214615	21.948966	123.308998	-72.9590435	7.56551	121.79557
-52	5.355998	120.811058	-16.964228	14.880924	122.457718	40.191181	-1.310759	121.817909	37.757534	45.328751	124.690926	38.9743575	22.008996	123.2544175	-72.9028135	7.752852	121.6610185
-51.402328	5.420138	120.770584	-16.878744	15.12465	122.399521	40.276035	-1.248959	121.961853	37.886639	45.422764	124.572685	39.081337	22.0869025	123.267269	-72.838825	8.1623975	121.531773
-51.019722	5.386298	120.740807	-16.797419	15.274161	122.368195	40.375271	-1.176	122.103729	37.961456	45.520447	124.486649	39.1683635	22.1722235	123.295189	-72.7632015	8.3760985	121.441201
-50.723259	5.301299	120.676926	-16.75876	15.414439	122.342743	40.470867	-1.117537	122.233093	38.023014	45.60218	124.431679	39.2469405	22.2423215	123.332386	-72.7644605	8.5865565	121.3531
-50.395687	5.145417	120.590523	-16.717293	15.493173	122.309662	40.569412	-1.042478	122.37426	38.074223	45.696404	124.406326	39.3218175	22.326963	123.390293	-72.7564035	8.659383	121.229031
-50.046379	4.938812	120.470795	-16.662416	15.54109	122.266594	40.676449	-0.975023	122.525406	38.100029	45.773048	124.422333	39.388239	22.3990125	123.4738695	-72.713071	8.6831675	121.0593185
-49.703148	4.673016	120.325256	-16.601505	15.54992	122.221115	40.81377	-0.937915	122.675278	38.125397	45.821114	124.48481	39.4695835	22.4415995	123.580044	-72.6725935	8.6582405	120.862186
-49.327736	4.371986	120.198235	-16.530703	15.51018	122.161987	40.967827	-0.929735	122.816048	38.151516	45.856922	124.524712	39.5596715	22.4635935	123.67038	-72.6210775	8.5567665	120.653594
-48.854195	3.933468	120.04306	-16.461668	15.477112	122.054123	41.107578	-0.883024	122.864853	38.148003	45.915569	124.456696	39.6277905	22.5162725	123.6607745	-72.5511265	8.4379515	120.4474715
-48.658524	3.663188	120.10199	-16.440001	15.469045	122.022331	41.140755	-0.868399	122.803322	38.157444	45.930012	124.322037	39.6490995	22.5308065	123.5626795	-72.5291015	8.4072835	120.4819825
-48.474579	3.432501	120.228241	-16.410051	15.463874	122.030998	41.139854	-0.912019	122.79451	38.170467	45.902557	124.162254	39.6551605	22.495269	123.478382	-72.4752625	8.432479	120.583614
-48.267452	3.17607	120.386635	-16.34309	15.420418	122.078827	41.132336	-0.940138	122.806892	38.215832	45.860371	124.035896	39.674084	22.4601165	123.421394	-72.360264	8.3807195	120.73626
-48.131931	2.888672	120.552048	-16.324034	15.365664	122.173271	41.155945	-0.972806	122.854057	38.242573	45.817612	123.932091	39.699259	22.422403	123.393074	-72.347327	8.308925	120.953468
-48.0499	2.544578	120.705124	-16.265497	15.283187	122.258308	41.194134	-1.030802	122.916389	38.264183	45.777618	123.847816	39.7291585	22.373408	123.3821025	-72.2601525	8.192966	121.1345135
-48.002106	2.230577	120.923447	-16.255663	15.247488	122.362579	41.198643	-1.07052	122.957039	38.28857	45.732998	123.714958	39.7436065	22.331239	123.3359985	-72.2549325	8.163737	121.3891595
-47.893044	1.779408	121.314873	-16.257896	15.276149	122.503319	41.148258	-1.142467	123.0243	38.296455	45.649059	123.407921	39.7223565	22.253296	123.2161105	-72.2381485	8.299002	121.7905275
-47.830639	1.519477	121.485901	-16.239735	15.333451	122.53772	41.121727	-1.156047	123.153595	38.720097	45.474331	123.030113	39.920912	22.159142	123.091854	-72.400382	8.50776	121.983586
-47.748341	1.298655	121.557327	-16.193264	15.388772	122.54528	41.165371	-1.201059	123.336472	38.818813	45.38813	122.840012	39.992092	22.0935355	123.088242	-72.37862	8.6840085	122.002318
-47.67942	1.111026	121.581093	-16.093618	15.411033	122.500504	41.558846	-1.502126	123.418152	38.980099	45.268116	122.65123	40.2694725	21.882995	123.034691	-72.4567085	8.939071	121.966317
-47.65189	0.964804	121.572151	-16.005764	15.365542	122.422829	41.141346	-1.404291	123.809196	38.818031	45.199577	122.567642	39.9796885	21.897643	123.188419	-71.9912165	8.833441	121.657239
-47.677486	0.856931	121.508804	-15.904167	15.23941	122.329308	41.646664	-1.964515	123.773338	39.004639	44.90477	122.386589	40.3256515	21.4701275	123.0799635	-72.1339855	9.0086925	121.5786525
-47.524117	0.668537	121.376053	-15.786025	15.074503	122.231506	41.285625	-2.040385	124.051346	39.235107	44.576317	122.275833	40.260366	21.267966	123.1635895	-71.832416	8.88104	121.2994225
-47.754543	0.829814	121.112167	-15.639171	14.822149	122.090027	41.753685	-2.790488	123.938843	39.613888	44.060726	122.248375	40.6837865	20.635119	123.093609	-71.9621285	9.009179	121.086445
-47.826912	0.872526	120.877434	-15.515594	14.665091	121.982574	41.34029	-2.850656	124.074783	39.832603	43.729202	122.299812	40.5864465	20.439273	123.1872975	-71.6176345	8.890909	120.7778505
-47.957108	0.966905	120.701195	-15.417485	14.520054	121.867386	41.880165	-3.450808	123.7743	40.021553	43.435337	122.309662	40.950859	19.9922645	123.041981	-71.785829	9.0478435	120.692791
-48.036705	1.06201	120.575119	-15.318303	14.369464	121.760963	41.941727	-3.70114	123.631073	40.170727	43.178909	122.299728	41.056227	19.7388845	122.9654005	-71.692833	9.0000435	120.5565255
-48.10759	1.170865	120.45536	-15.197772	14.215605	121.668861	42.047134	-3.935255	123.52314	40.319271	42.943943	122.324387	41.1832025	19.504344	122.9237635	-71.5787465	8.926866	120.4139585
-48.178562	1.29398	120.311798	-15.075491	14.072464	121.631279	42.178284	-4.155472	123.52729	40.491413	42.740318	122.377815	41.3348485	19.292423	122.9525525	-71.4858305	8.852505	120.3100055
-48.235332	1.430788	120.263435	-14.936953	13.939691	121.616173	42.30542	-4.331736	123.571465	40.636425	42.570526	122.395195	41.4709225	19.119395	122.98333	-71.3448285	8.759987	120.249016
-48.327602	1.689216	120.408333	-14.817127	13.813414	121.657158	42.418133	-4.547786	123.586609	40.7388	42.349453	122.212204	41.5784665	18.9008335	122.8994065	-71.2127205	8.7259945	120.4149095
-48.441296	1.890486	120.5224	-14.764147	13.741072	121.687355	42.013439	-4.378869	123.798813	40.788971	42.247089	122.011444	41.401205	18.93411	122.9051285	-70.929499	8.548034	120.4695815
-48.576885	2.176789	120.647362	-14.686195	13.652703	121.702934	42.261433	-4.571773	123.875023	40.812241	42.132629	121.774605	41.536837	18.780428	122.824814	-70.909227	8.524978	120.581054
-48.712723	2.525935	120.686554	-14.622005	13.561509	121.683739	42.739723	-4.924121	123.784294	40.833015	42.018959	121.539726	41.786369	18.547419	122.66201	-71.030379	8.575599	120.705468
-48.886887	2.936491	120.665977	-14.564109	13.492064	121.626411	42.836617	-5.041037	123.871788	40.862305	41.911037	121.309471	41.849461	18.435	122.5906295	-70.977679	8.549128	120.6621925
-49.113083	3.441844	120.557655	-14.500746	13.420413	121.525131	42.940678	-5.134822	123.975838	40.887566	41.836689	121.023026	41.914122	18.3509335	122.499432	-70.915614	8.4898925	120.55083
-49.303432	3.982862	120.46125	-14.472868	13.388003	121.387993	42.993549	-5.177599	123.985931	40.864571	41.798367	120.725395	41.92906	18.310384	122.355663	-70.874796	8.465622	120.420323
-49.6031	4.90703	120.192245	-14.494894	13.364649	121.151352	42.988281	-5.211605	123.873589	40.796883	41.775368	120.19088	41.892582	18.2818815	122.0322345	-70.88237	8.4474165	120.2704695
-49.908092	5.576725	120.021042	-14.516542	13.339628	120.966934	42.930626	-5.230144	123.672119	40.751339	41.766262	119.842293	41.8409825	18.268059	121.757206	-70.8740665	8.411197	120.176662
-50.209282	6.35481	119.772385	-14.549868	13.293605	120.770981	42.863316	-5.281631	123.324776	40.703056	41.738434	119.50914	41.783186	18.2284015	121.416958	-70.882922	8.3588085	120.125004
-50.555141	7.251521	119.549355	-14.579803	13.239783	120.555962	42.795864	-5.366503	122.964645	40.653126	41.697563	119.213211	41.724495	18.16553	121.088928	-70.884101	8.314036	120.022996
-50.846451	8.206784	119.34906	-14.558114	13.170015	120.36097	42.39719	-5.242704	122.696945	40.631294	41.662731	119.042229	41.514242	18.2100135	120.869587	-70.63047	8.1300165	119.852353
-51.123066	9.166313	119.239319	-14.555563	13.126646	120.233086	42.326576	-5.320982	122.22718	40.638767	41.627552	119.00798	41.4826715	18.153285	120.61758	-70.5937975	8.100007	119.848592
-51.311207	10.057985	119.218758	-14.548596	13.082816	120.158234	42.249916	-5.422362	121.828636	40.675896	41.582325	119.066002	41.462906	18.0799815	120.447319	-70.560098	8.0856505	119.869149
-51.656784	11.630656	119.152618	-14.490538	13.033426	120.099579	42.180424	-5.496274	121.190918	40.751667	41.587273	119.259392	41.4660455	18.0454995	120.225155	-70.4471215	8.0213525	119.974003
-51.82373	12.716399	119.232651	-14.466174	13.045134	120.09301	42.169647	-5.478431	120.814087	40.770535	41.62822	119.404198	41.470091	18.0748945	120.1091425	-70.402439	8.0153735	120.0768775
-51.943851	13.71703	119.314873	-14.450264	13.086912	120.104584	42.152088	-5.390827	120.517029	40.772552	41.699306	119.527397	41.46232	18.1542395	120.022213	-70.362848	8.0195845	120.186955
-52.002144	14.584637	119.594315	-14.457792	13.158667	120.155205	42.130077	-5.309608	120.330681	40.77626	41.748573	119.663002	41.4531685	18.2194825	119.9968415	-70.3687525	8.0978515	120.3135685
-52.043312	15.519767	119.650208	-14.442046	13.222992	120.230377	42.150341	-5.25827	120.286415	40.798584	41.797195	119.787308	41.4744625	18.2694625	120.0368615	-70.3585545	8.1765215	120.4238925
-52.11314	16.514229	119.446777	-14.425984	13.269751	120.321846	42.180534	-5.209168	120.365486	40.812706	41.828335	119.913925	41.49662	18.3095835	120.1397055	-70.348588	8.2299185	120.5039865
-52.108734	17.486879	119.709137	-14.414454	13.295438	120.433784	42.223427	-5.179363	120.452988	40.827614	41.825497	120.038521	41.5255205	18.323067	120.2457545	-70.3544285	8.267809	120.6218135
-52.110542	19.032181	119.776299	-14.430836	13.287785	120.621742	42.275982	-5.221053	120.587959	40.819202	41.778515	120.093582	41.547592	18.278731	120.3407705	-70.409264	8.296839	120.9027135
-52.084858	20.163464	119.89843	-14.468638	13.26637	120.749733	42.307152	-5.275239	120.613159	40.772659	41.72044	120.059814	41.5399055	18.2226005	120.3364865	-70.4771815	8.3101395	121.1629795
-52.070923	21.339108	120.047234	-14.524976	13.262929	120.885597	42.265408	-5.262253	120.776001	40.71331	41.655003	119.973038	41.489359	18.196375	120.3745195	-70.539311	8.329483	121.3966745
-52.035458	22.517746	120.173431	-14.584281	13.264375	121.018044	42.269238	-5.293037	120.924149	40.65094	41.602394	119.848	41.460089	18.1546785	120.3860745	-70.628651	8.3740715	121.6500135
-51.949436	23.596273	120.421341	-14.615991	13.296718	121.15667	42.270554	-5.306195	121.129395	40.578438	41.561813	119.694969	41.424496	18.127809	120.412182	-70.656478	8.465627	121.901158
-51.800526	24.763763	120.38121	-14.668783	13.392324	121.2883	42.281975	-5.311749	121.396973	40.501804	41.548107	119.506226	41.3918895	18.118179	120.4515995	-70.7294555	8.666469	122.1250005
-51.593601	25.958508	120.27037	-14.701602	13.48732	121.389595	42.299423	-5.279628	121.744308	40.385399	41.577839	119.269264	41.342411	18.1491055	120.506786	-70.745615	8.8255345	122.272404
-51.142807	27.675406	120.064911	-14.785284	13.701982	121.564987	42.344933	-5.143355	122.274101	40.198467	41.70332	118.883087	41.2717	18.2799825	120.578594	-70.842268	9.1239815	122.55138
-50.784706	28.936472	119.909897	-14.85522	13.843929	121.707558	42.392818	-5.034043	122.661522	40.055386	41.793041	118.599976	41.224102	18.379499	120.630749	-70.934542	9.308359	122.784367
-50.87735	30.669727	119.544197	-14.928818	14.000866	121.829178	42.401287	-4.864262	123.136986	39.851788	41.903358	118.260429	41.1265375	18.519548	120.6987075	-70.9841735	9.482184	122.9596485
-50.323975	31.793789	119.256058	-15.011868	14.172684	121.935013	42.40905	-4.649051	123.515022	39.613369	42.022335	117.863312	41.0112095	18.686642	120.689167	-71.0349455	9.658726	123.180859
-49.299778	32.958496	118.676254	-15.076934	14.360571	121.985535	42.778687	-4.583295	123.773659	39.355053	42.125633	117.347717	41.06687	18.771169	120.560688	-71.220738	9.949973	123.410382
-48.535049	34.152378	118.020157	-15.155755	14.559494	121.999886	42.794647	-4.288512	124.19915	39.070168	42.212002	116.820465	40.9324075	18.961745	120.5098075	-71.2439175	10.157243	123.4899645
-47.631416	35.244427	117.419853	-15.28244	14.728442	122.028061	42.815128	-4.026165	124.605202	38.82098	42.246895	116.292801	40.818054	19.110365	120.4490015	-71.382934	10.346519	123.6071205
-46.541332	37.795319	115.989975	-15.440883	14.859432	122.068321	42.831032	-3.813142	125.284264	38.527657	42.170437	115.622559	40.6793445	19.1786475	120.4534115	-71.5611105	10.5402165	123.6832305
-45.632195	39.565681	115.08918	-15.542184	14.866635	122.104813	42.451351	-3.516567	125.835419	38.329819	42.078526	115.386566	40.390585	19.2809795	120.6109925	-71.474953	10.4522905	123.5986335
-44.660927	41.322041	114.155731	-15.663994	14.827749	122.123131	42.713833	-3.676841	125.986969	38.162884	41.979595	115.187309	40.4383585	19.151377	120.587139	-71.7663465	10.504121	123.659123
-43.39299	42.921413	113.275208	-15.765819	14.749212	122.122993	42.639042	-3.651549	126.199554	38.031307	41.898624	115.003441	40.3351745	19.1235375	120.6014975	-71.8668125	10.3748865	123.6444885
-42.134537	44.809948	112.421097	-15.873087	14.652843	122.094765	42.520233	-3.629477	126.30764	37.89196	41.827545	114.840576	40.2060965	19.099034	120.574108	-71.9522705	10.206652	123.615422
-40.767025	46.902393	111.580727	-15.969394	14.543086	122.04995	41.966743	-3.374552	126.52562	37.756802	41.766937	114.735779	39.8617725	19.1961925	120.6306995	-71.8005605	9.8899795	123.4692005
-39.396797	49.250614	110.765472	-16.079651	14.48849	121.996689	42.231606	-3.601744	126.40799	37.648212	41.755997	114.702644	39.939909	19.0771265	120.555317	-72.099211	9.8998535	123.438061
-37.419273	51.708199	110.636696	-16.201681	14.437826	121.866692	41.671062	-3.294279	126.598679	37.558651	41.847332	114.801994	39.6148565	19.2765265	120.7003365	-72.0182185	9.5991255	123.0330475
-36.118511	50.792778	110.768867	-16.28075	14.472692	121.745697	41.555534	-3.21887	126.541054	37.490295	41.969154	114.898979	39.5229145	19.375142	120.7200165	-72.0844145	9.570242	122.7713775
-34.674488	50.251186	110.859314	-16.380669	14.583371	121.63044	41.553764	-3.190601	126.441704	37.418003	42.132309	114.937164	39.4858835	19.470854	120.689434	-72.2472215	9.695888	122.571446
-33.183926	50.347084	110.762466	-16.473978	14.714357	121.506775	41.74894	-3.266155	126.134346	37.329514	42.322777	114.965233	39.539227	19.528311	120.5497895	-72.487183	9.900403	122.4637605
-31.653374	50.667374	110.969612	-16.567715	14.864868	121.405159	41.634514	-3.133354	125.977798	37.248173	42.516674	115.001236	39.4413435	19.69166	120.489517	-72.5767735	10.038076	122.320801
-30.13278	51.17551	110.984421	-16.653414	15.014405	121.33387	41.531841	-2.988217	125.878227	37.182217	42.705364	115.052689	39.357029	19.8585735	120.465458	-72.663857	10.1702365	122.202282
-28.431215	51.753216	110.788574	-16.733475	15.140076	121.259865	41.127712	-2.682836	125.970375	37.135632	42.872738	115.153038	39.131672	20.094951	120.5617065	-72.598622	10.185201	121.9580235
-26.087076	52.929806	110.730759	-16.868608	15.294101	121.159554	41.027828	-2.624942	125.921059	37.086468	43.027569	115.261528	39.057148	20.2013135	120.5912935	-72.794364	10.3868885	121.7278145
-24.553318	52.890556	110.635422	-16.946285	15.36853	121.087433	40.926689	-2.625168	125.895607	37.044506	43.075336	115.322968	38.9855975	20.225084	120.6092875	-72.8781675	10.511976	121.5655785
-23.104286	53.06176	110.734833	-17.040129	15.446809	121.046219	40.809544	-2.633501	125.861359	37.02634	43.081184	115.358505	38.917942	20.2238415	120.609932	-72.9982	10.6697765	121.482506
-21.655462	53.089977	110.668671	-17.096516	15.507632	121.042	40.726192	-2.678646	125.917641	37.028366	43.063709	115.417435	38.877279	20.1925315	120.667538	-73.070311	10.8227325	121.416462
-20.179527	53.106148	110.635986	-17.139296	15.57338	121.060143	41.003002	-2.933157	125.858437	37.071564	43.04718	115.528122	39.037283	20.0570115	120.6932795	-73.315875	11.0897485	121.4270065
-18.688347	53.110714	110.626808	-17.148767	15.621864	121.071098	41.000919	-2.987236	125.972458	37.159443	43.031277	115.616074	39.080181	20.0220205	120.794266	-73.377715	11.2217075	121.34793
-17.192076	53.135235	110.614586	-17.13666	15.675833	121.035805	40.999119	-3.057246	126.0317	37.251835	42.997272	115.662338	39.125477	19.970013	120.847019	-73.398797	11.381653	121.224591
-14.933893	53.078606	110.465958	-17.092556	15.711652	120.854591	41.018776	-3.147007	126.046417	37.382217	42.930229	115.729187	39.2004965	19.891611	120.887802	-73.3856085	11.531693	120.82138
-13.481915	53.071362	110.339012	-17.0418	15.714386	120.659927	40.753204	-3.013202	126.208519	37.498112	42.906376	115.745178	39.125658	19.946587	120.9768485	-73.209258	11.482185	120.3430055
-12.044932	53.087799	110.17128	-17.004881	15.714952	120.430946	41.149437	-3.247008	126.06472	37.597157	42.902008	115.794693	39.373297	19.8275	120.9297065	-73.383059	11.602404	119.9321855
-10.632464	53.055489	110.028328	-16.950897	15.717255	120.18129	41.215515	-3.258282	126.062347	37.680458	42.921524	115.863968	39.4479865	19.831621	120.9631575	-73.3497805	11.602889	119.3994225
-9.275237	53.071476	110.001663	-16.910051	15.701966	119.963547	40.979549	-3.090583	126.198921	37.755074	42.976143	115.93177	39.3673115	19.94278	121.0653455	-73.1874135	11.461152	118.8617485
-7.917663	53.059517	110.025337	-16.881319	15.693874	119.802116	41.057751	-3.064285	126.125206	37.797321	43.048332	116.014793	39.427536	19.9920235	121.0699995	-73.190174	11.3957245	118.5342325
-6.638867	53.07156	110.152481	-16.857964	15.683216	119.719841	41.13102	-2.997651	126.034233	37.801357	43.140442	116.109261	39.4661885	20.0713955	121.071747	-73.1821165	11.2950365	118.367935
-4.767061	53.099625	110.558716	-16.822008	15.656106	119.782425	41.265968	-2.939022	125.917877	37.81855	43.298504	116.280487	39.542259	20.179741	121.099182	-73.186275	11.132471	118.465668
-3.560096	53.109997	110.941803	-16.744617	15.59584	119.894234	41.373737	-2.871181	125.866592	37.832493	43.392284	116.467239	39.603115	20.2605515	121.1669155	-73.092349	10.9311285	118.6215525
-2.319411	53.090622	111.311272	-16.685392	15.550755	120.051971	41.498764	-2.812889	125.819267	37.866154	43.504604	116.644897	39.682459	20.3458575	121.232082	-73.053243	10.7556525	118.87186
-1.150831	53.102356	111.675835	-16.614168	15.498175	120.21463	41.605412	-2.777093	125.744019	37.947063	43.586555	116.806862	39.7762375	20.404731	121.2754405	-73.0045735	10.591619	119.1538195
0.020002	53.113483	112.141953	-16.566463	15.446466	120.388985	41.700382	-2.761618	125.672089	38.072159	43.561764	117.077423	39.8862705	20.400073	121.374756	-73.0191965	10.492859	119.403214
1.192442	53.134789	112.750992	-16.516376	15.370149	120.596657	42.157562	-3.020056	125.473106	38.238087	43.590118	117.430435	40.1978245	20.285031	121.4517705	-73.2305765	10.455267	119.7415435
2.344337	53.141098	113.627853	-16.50412	15.288816	120.845566	42.187481	-3.119733	125.399529	38.483006	43.671547	117.883156	40.3352435	20.275907	121.6413425	-73.3434835	10.301725	120.0497895
3.932394	53.067253	115.723213	-16.515285	15.110868	121.396996	41.752117	-3.184583	125.167099	38.942818	43.790455	118.950142	40.3474675	20.302936	122.0586205	-73.3780375	9.9188	120.7353715
5.077587	53.056454	117.418358	-16.545639	14.988245	121.799599	41.604954	-3.434231	124.692513	39.232853	43.920727	119.809196	40.4189035	20.243248	122.2508545	-73.5101815	9.733242	121.3483435
6.234523	52.980179	119.388618	-16.5366	14.847404	122.18145	41.715302	-3.834197	124.021706	39.514324	44.026871	120.803024	40.614813	20.096337	122.412365	-73.688013	9.598471	121.950535
6.829831	52.597256	121.442223	-16.503635	14.71996	122.500763	41.505684	-3.903104	123.402496	39.837055	44.218819	121.914467	40.6713695	20.1578575	122.6584815	-73.6786395	9.2820625	122.3430445
6.931386	51.929729	123.528137	-16.458984	14.646777	122.731506	41.088051	-3.71372	122.887276	40.120541	44.474926	123.051765	40.604296	20.380603	122.9695205	-73.522264	8.912951	122.4934915
6.990246	51.228737	125.332031	-16.375702	14.65364	122.830116	41.078678	-3.622947	122.300255	40.301102	44.670616	124.070343	40.68989	20.5238345	123.185299	-73.441294	8.7834455	122.474933
7.247346	50.548698	126.607704	-16.305178	14.793646	122.798035	41.066441	-3.287863	121.649124	40.407215	44.8479	125.01577	40.736828	20.7800185	123.332447	-73.347184	8.8072735	122.263623
7.426824	49.447369	127.882751	-16.283937	15.193349	122.55558	41.06995	-2.740897	120.710564	40.510807	45.169518	126.03064	40.7903785	21.2143105	123.370602	-73.3582525	9.1723875	121.740558
7.543229	48.686108	128.059631	-16.424856	15.546067	122.316849	41.047745	-2.361835	120.107826	40.507458	45.386253	126.405159	40.7776015	21.512209	123.2564925	-73.6273135	9.579925	121.3772055
7.163783	47.995125	128.257339	-16.522911	15.882331	122.021507	40.946693	-1.970083	119.614517	40.836872	45.475639	126.559738	40.8917825	21.752778	123.0871275	-73.9376045	10.011884	120.9558865
7.767294	46.7896	127.836647	-16.585691	16.170767	121.754539	40.903404	-1.722853	119.281242	40.765102	45.692032	126.689911	40.834253	21.9845895	122.9855765	-74.005635	10.3569445	120.5235015
7.904094	45.683949	127.502907	-16.633945	16.383049	121.553375	40.865486	-1.539063	119.056915	40.683208	45.824226	126.729965	40.774347	22.1425815	122.89344	-74.042237	10.6235165	120.21331
8.052494	44.441597	127.097878	-16.724829	16.595003	121.408714	40.802208	-1.445467	119.015839	40.607216	45.923225	126.71151	40.704712	22.238879	122.8636745	-74.15437	10.951127	119.9537535
8.19672	43.01284	126.661766	-16.832201	16.773857	121.312653	40.74828	-1.380388	119.14859	40.538319	46.01424	126.603546	40.6432995	22.316926	122.876068	-74.3077015	11.230788	119.749238
8.429344	40.664928	125.973663	-16.913584	16.950241	121.300301	40.651035	-1.341986	119.492004	40.47353	46.096443	126.440239	40.5622825	22.3772285	122.9661215	-74.3894505	11.5232535	119.6344805
8.629912	38.909973	125.474205	-16.984556	17.135174	121.359482	40.605362	-1.373839	119.873108	40.043472	46.368355	126.241554	40.324417	22.497258	123.057331	-74.293529	11.77309	119.661633
8.807234	37.086716	124.925873	-16.991093	17.354078	121.420433	40.55439	-1.352547	120.308197	39.903854	46.594616	125.667061	40.229122	22.6210345	122.987629	-74.211308	12.0871215	119.853237
9.058846	35.163128	124.248627	-16.830421	17.586494	121.431458	40.558125	-1.34931	120.721222	39.709499	46.837673	124.856392	40.133812	22.7441815	122.788807	-73.794654	12.4288065	120.074109
9.320159	33.165127	123.602806	-16.684444	17.933741	121.426178	40.628735	-1.32852	121.165657	39.435204	47.23439	123.530075	40.0319695	22.952935	122.347866	-73.4008575	12.914547	120.50449
9.606132	31.086966	122.938766	-16.476994	18.271252	121.380547	40.739544	-1.238755	121.590553	39.094498	47.48502	122.183205	39.917021	23.1231325	121.886879	-72.871009	13.4193715	120.874215
9.606649	29.112206	122.458664	-16.227385	18.614084	121.259056	40.895489	-1.213054	121.895515	38.860886	47.631035	121.507431	39.8781875	23.2089905	121.701473	-72.3329575	14.0191775	120.816639
10.072147	25.734987	121.700882	-15.984294	18.978436	121.082306	41.12645	-1.218836	122.15834	38.964062	47.579353	121.100388	40.045256	23.1802585	121.629364	-72.013844	14.7766135	120.535248
10.307487	23.40255	121.503654	-15.939988	18.995163	121.056541	41.196011	-1.264718	122.247444	39.2654	47.600769	120.804489	40.2307055	23.1680255	121.5259665	-72.1106815	14.8223005	120.5871155
10.546008	21.051466	121.383499	-15.975949	18.911057	121.101967	41.203892	-1.328131	122.154129	39.555084	47.621819	120.756897	40.379488	23.146844	121.455513	-72.331386	14.67527	120.748421
10.768761	18.642248	121.376266	-15.99209	18.75909	121.220444	41.21698	-1.442931	122.016586	39.636364	47.733749	120.82814	40.426672	23.145409	121.422363	-72.410852	14.372771	121.018525
11.026415	16.235439	121.507355	-15.965631	18.622709	121.419456	41.261326	-1.721437	121.947823	39.633064	47.734085	121.072174	40.447195	23.006324	121.5099985	-72.378457	14.239094	121.3289135
11.323552	13.81082	121.746429	-15.91385	18.530933	121.702454	41.360737	-1.988767	121.896378	39.692932	47.775108	121.426598	40.5268345	22.8931705	121.661488	-72.3545345	14.1686955	121.74342
11.6371	11.376064	121.88488	-15.829384	18.424623	121.972641	41.467125	-2.060806	121.866905	39.757118	47.855965	121.913124	40.6121215	22.8975795	121.8900145	-72.2708895	13.9516665	122.0552675
12.174438	7.776026	121.754387	-15.697382	18.241993	122.226646	41.678585	-2.074789	121.873032	39.732735	48.047981	122.338554	40.70566	22.986596	122.105793	-72.100424	13.49739	122.347499
12.551742	5.310187	121.523376	-15.61759	18.099096	122.249397	41.883236	-1.975411	121.760712	39.723343	48.111713	122.448647	40.8032895	23.068151	122.1046795	-72.0384695	13.130041	122.3941145
12.945348	2.802707	121.221413	-15.487959	17.964039	122.173859	42.103951	-1.902482	121.685287	39.745647	48.114819	122.41864	40.924799	23.1061685	122.0519635	-71.900717	12.8219095	122.2957545
13.385842	0.298046	121.002785	-15.321244	17.864809	122.066895	42.251694	-1.883113	121.692108	39.878635	48.043194	122.247818	41.0651645	23.0800405	121.969963	-71.7076525	12.6495775	122.163827
13.835806	-2.306005	120.890656	-15.137753	17.811537	122.019554	42.38036	-1.914865	121.780479	40.030586	47.953186	121.944771	41.205473	23.0191605	121.862625	-71.480979	12.6039135	122.176483
14.326458	-4.833416	120.905922	-14.903973	17.831104	122.048615	42.466293	-1.981486	121.940102	40.195148	47.780697	121.572945	41.3307205	22.8996055	121.7565235	-71.1386665	12.7626025	122.3407065
14.497951	-7.18718	121.192078	-14.697721	17.883642	122.131203	42.564129	-2.093813	122.072891	40.414108	47.582264	121.293175	41.4891185	22.7442255	121.683033	-70.8845605	13.0230585	122.579373
12.864688	-8.751543	121.666443	-14.428726	17.961952	122.311226	42.736607	-2.35004	122.491707	40.736534	47.353134	120.937859	41.7365705	22.501547	121.714783	-70.5940225	13.422357	122.907669
11.517079	-9.70275	122.174362	-14.314051	18.006702	122.40686	42.744606	-2.473299	122.868118	40.909008	47.163345	120.885895	41.826807	22.345023	121.8770065	-70.454909	13.668381	122.9367135
10.40274	-10.884501	122.617928	-14.326241	17.975798	122.504974	42.664448	-2.547536	123.193764	40.997601	46.952526	120.884171	41.8310245	22.202495	122.0389675	-70.4835065	13.749101	122.9709805
9.33495	-12.044125	122.84639	-14.40555	17.884161	122.621086	42.849991	-2.857618	123.335396	40.947247	46.745213	121.001526	41.898619	21.9437975	122.168461	-70.709719	13.8245245	123.073711
8.287265	-13.223659	123.052071	-14.511052	17.743338	122.729149	42.74741	-2.986495	123.594368	40.876858	46.546474	121.261299	41.812134	21.7799895	122.4278335	-70.834238	13.7066865	123.0304645
7.513721	-14.588632	122.951714	-14.657407	17.536745	122.815559	42.663216	-3.124545	123.837067	40.783997	46.395355	121.584641	41.7236065	21.635405	122.710854	-71.0384205	13.438085	122.920264
6.524015	-15.767418	122.888603	-14.821225	17.292599	122.835632	42.593678	-3.240536	123.998932	40.606602	46.273045	121.959518	41.60014	21.5162545	122.979225	-71.24259	13.0689435	122.692039
4.779513	-17.341173	122.735977	-15.135902	16.868143	122.845032	42.427116	-3.389615	123.928711	40.209099	46.137314	122.307503	41.3181075	21.3738495	123.118107	-71.5899115	12.3624365	122.571957
4.11509	-18.707232	122.287575	-15.281015	16.611303	122.87648	42.252506	-3.443067	123.723831	39.953022	46.041862	122.429527	41.102764	21.2993975	123.076679	-71.664794	11.9232085	122.676281
2.958147	-19.725306	122.170273	-15.261215	16.394449	122.940735	42.25877	-3.543091	123.55442	39.910324	45.926083	122.548119	41.084547	21.191496	123.0512695	-71.606977	11.597402	122.8302005
2.111351	-20.895132	121.95163	-15.174213	16.265335	122.955276	42.019932	-3.408017	123.627892	40.046848	45.874508	122.758423	41.03339	21.2332455	123.1931575	-71.381816	11.2974245	122.7173945
1.304271	-22.03429	121.751495	-15.062759	16.238646	122.888458	42.113564	-3.3752	123.645065	40.109501	45.886444	122.955338	41.1115325	21.255622	123.3002015	-71.2370505	11.22167	122.4767145
0.479604	-22.915613	121.578636	-15.036138	16.378004	122.807167	42.129242	-3.271205	123.616699	40.160881	45.950558	123.09774	41.1450615	21.3396765	123.3572195	-71.2173375	11.4163315	122.2571145
-0.331637	-22.081287	121.301498	-15.074759	16.594507	122.699715	42.096786	-3.133443	123.55143	40.170456	46.082775	123.174843	41.133621	21.474666	123.3631365	-71.283139	11.714348	122.0362935
-1.301782	-21.181747	120.952438	-15.26107	16.923302	122.542358	41.929111	-2.885856	123.486092	40.086086	46.264973	123.208092	41.0075985	21.6895585	123.347092	-71.5297385	12.1570455	121.737624
-2.156032	-20.56731	120.930573	-15.477678	17.011768	122.493599	41.763794	-2.769009	123.460678	39.912445	46.310631	123.208473	40.8381195	21.770811	123.3345755	-71.7934755	12.252725	121.6526225
-3.307521	-19.814686	121.132385	-15.673388	16.922871	122.523438	41.59095	-2.753648	123.496155	39.675583	46.272202	123.198273	40.6332665	21.759277	123.347214	-71.9800425	12.086465	121.699662
-4.203787	-19.36989	121.353828	-15.808678	16.762777	122.626183	41.514843	-2.802398	123.576927	39.497383	46.164856	123.184708	40.506113	21.681229	123.3808175	-72.123469	11.844325	121.8715485
-4.828531	-19.091661	121.551727	-15.830335	16.525696	122.742867	41.567101	-2.836403	123.739052	39.407436	46.087395	123.135963	40.4872685	21.625496	123.4375075	-72.1479385	11.425896	122.0482265
-5.910934	-18.519976	121.873222	-15.83045	16.203705	122.819748	42.047192	-3.103555	123.740616	39.287289	45.97879	123.081947	40.6672405	21.4376175	123.4112815	-72.3281405	10.9697925	122.2282145
-6.934982	-18.103212	122.205177	-15.820575	15.860359	122.904243	42.119385	-3.215694	123.797523	39.143528	45.831905	123.062683	40.6314565	21.3081055	123.430103	-72.2726065	10.4126125	122.378383
-8.166912	-17.622444	122.230186	-15.827441	15.367479	122.998169	42.171535	-3.341078	123.933472	38.957672	45.672615	122.979889	40.5646035	21.1657685	123.4566805	-72.2194855	9.5691895	122.5396575
-9.104656	-17.268232	122.346092	-15.829929	15.126792	123.092712	42.207153	-3.374319	123.889374	38.85519	45.585041	122.974312	40.5311715	21.105361	123.431843	-72.1910295	9.148223	122.753581
-10.043837	-16.908936	122.226524	-15.778682	15.040743	123.134903	42.212261	-3.410806	123.825546	38.866119	45.484016	123.086143	40.53919	21.036605	123.4558445	-72.096554	9.044881	122.8139615
-11.033369	-16.486851	121.924042	-15.779797	15.048833	123.076202	41.801392	-3.164336	123.96386	38.98782	45.496117	123.233818	40.394606	21.1658905	123.598839	-71.9542	8.9317755	122.553565
-12.017694	-16.088787	121.514915	-15.830941	15.133884	122.943375	41.730762	-3.0282	123.824951	38.958008	45.612232	123.353401	40.344385	21.292016	123.589176	-72.006267	8.975752	122.297574
-13.017079	-15.735659	121.139816	-15.910773	15.279407	122.72757	41.692715	-2.848526	123.610809	38.815666	45.783989	123.434898	40.2541905	21.4677315	123.5228535	-72.0757365	9.0910825	121.9322865
-13.991883	-15.394619	120.792747	-15.997213	15.461948	122.520744	41.646072	-2.565574	123.445145	38.689934	46.036381	123.354599	40.168003	21.7354035	123.399872	-72.162429	9.1884925	121.641616
-15.522994	-14.939459	120.402817	-16.131044	15.705607	122.24604	41.596611	-2.242916	123.189842	38.495792	46.341114	123.286911	40.0462015	22.049099	123.2383765	-72.3082895	9.362115	121.2537035
-16.539953	-14.747988	120.32502	-16.179834	15.804808	122.14872	41.57328	-2.091756	123.117081	38.347305	46.475235	123.173645	39.9602925	22.1917395	123.145363	-72.3199605	9.4178765	121.152077
-17.52524	-14.615814	120.319878	-16.237673	15.859233	122.110497	41.523476	-1.97352	123.087379	38.26268	46.586376	123.021507	39.893078	22.306428	123.054443	-72.368424	9.412038	121.166551
-18.583176	-14.537271	120.330986	-16.265219	15.848571	122.079361	41.492229	-1.943658	123.054947	38.196518	46.604931	122.960091	39.8443735	22.3306365	123.007519	-72.3748115	9.3665055	121.151203
-19.58741	-14.544736	120.424164	-16.303726	15.789148	122.08316	41.456833	-1.93763	123.064911	38.111572	46.56826	122.872009	39.7842025	22.315315	122.96846	-72.3916545	9.262981	121.19786
-20.59985	-14.658964	120.554611	-16.319942	15.704092	122.134529	41.411583	-1.956035	123.138275	38.037422	46.500568	122.77018	39.7245025	22.2722665	122.9542275	-72.3643865	9.1359175	121.3148305
-21.677906	-14.747499	120.773911	-16.366554	15.591623	122.195961	41.388615	-2.02453	123.208344	37.952267	46.371677	122.767166	39.670441	22.1735735	122.987755	-72.403549	9.0096725	121.404167
-23.234711	-14.969498	121.269135	-16.491158	15.409385	122.369194	41.312733	-2.113171	123.431686	37.750256	46.227375	122.588516	39.5314945	22.057102	123.010101	-72.5138105	8.761668	121.728287
-24.276562	-15.196172	121.718262	-16.602459	15.304218	122.548088	41.502018	-2.336571	123.430107	37.603649	46.134369	122.428513	39.5528335	21.898899	122.92931	-72.7577515	8.709537	122.166866
-25.365231	-15.380095	122.229996	-16.698336	15.225042	122.75367	41.418297	-2.365902	123.608757	37.462242	46.054737	122.269142	39.4402695	21.8444175	122.9389495	-72.8369415	8.6056665	122.5683905
-26.387566	-15.565975	122.667419	-16.762377	15.152429	122.958885	41.379581	-2.400872	123.855103	37.383991	46.01384	122.161911	39.381786	21.806484	123.008507	-72.90654	8.498374	122.909263
-27.217007	-15.852846	123.026291	-16.7831	15.076468	123.126938	41.367386	-2.428965	124.079201	37.339111	45.980217	122.145607	39.3532485	21.775626	123.112404	-72.9194485	8.37731	123.141472
-28.232197	-16.039894	123.227074	-16.794167	15.020028	123.249641	41.379841	-2.451568	124.256241	37.319721	45.943703	122.160805	39.349781	21.7460675	123.208523	-72.938115	8.2939885	123.290759
-29.216257	-16.216192	123.265717	-16.824488	14.989636	123.274078	41.359135	-2.448898	124.363815	37.311821	45.935959	122.211311	39.335478	21.7435305	123.287563	-72.984454	8.2357415	123.260593
-30.694603	-16.390192	123.111137	-16.906517	14.975786	123.238686	41.297104	-2.347368	124.334702	37.22348	46.029816	122.286758	39.260292	21.841224	123.31073	-73.073326	8.110348	123.166642
-31.683186	-16.50988	122.929779	-16.98209	15.013653	123.210457	41.240597	-2.246529	124.224945	37.132957	46.140488	122.377869	39.186777	21.9469795	123.301407	-73.150957	8.0803265	123.119507
-32.669853	-16.630188	122.790527	-17.048746	15.066506	123.228027	41.156666	-2.111826	124.123108	37.040527	46.249329	122.467491	39.0985965	22.0687515	123.2952995	-73.1960885	8.0642605	123.1607545
-33.634563	-16.709927	122.689079	-17.106785	15.167186	123.290871	41.096859	-1.982585	124.013283	36.9884	46.380093	122.555008	39.0426295	22.198754	123.2841455	-73.2561995	8.135618	123.2975965
-34.574688	-16.763901	122.590408	-17.155226	15.286196	123.359047	41.048969	-1.845953	123.931694	36.964733	46.516239	122.665131	39.006851	22.335143	123.2984125	-73.317303	8.237249	123.4196815
-35.525379	-16.836624	122.509766	-17.186668	15.431769	123.385284	41.012543	-1.701535	123.891212	36.933475	46.659996	122.753716	38.973009	22.4792305	123.322464	-73.346345	8.3843075	123.448104
-36.47839	-16.936504	122.44915	-17.204861	15.581984	123.372147	40.968513	-1.551308	123.85672	36.908554	46.819061	122.792397	38.9385335	22.6338765	123.3245585	-73.3482555	8.5300915	123.4197355
-37.77354	-17.055475	122.429863	-17.252001	15.814585	123.332764	40.910488	-1.341208	123.79174	36.862778	47.032497	122.778786	38.886633	22.8456445	123.285263	-73.390635	8.7835255	123.380265
-38.712444	-17.126949	122.485176	-17.249046	15.947392	123.35173	40.883186	-1.213484	123.745056	36.831207	47.157799	122.716995	38.8571965	22.9721575	123.2310255	-73.3552885	8.9226265	123.4724345
-39.561291	-17.260357	122.614944	-17.2348	16.085419	123.410568	40.875687	-1.068166	123.742172	36.832039	47.294144	122.671082	38.853863	23.112989	123.206627	-73.323463	9.057849	123.614509
-40.368141	-17.423283	122.81234	-17.19627	16.193817	123.520744	40.92926	-0.930169	123.778389	36.846443	47.430279	122.666504	38.8878515	23.250055	123.2224465	-73.2803915	9.137579	123.8190415
-41.038528	-17.582565	123.107765	-17.156435	16.304104	123.640739	41.004959	-0.774238	123.845421	36.853443	47.579651	122.676254	38.929201	23.4027065	123.2608375	-73.242071	9.2055015	124.0206405
-42.045315	-17.619265	123.313049	-17.105646	16.405226	123.763145	41.071346	-0.628335	123.942276	36.870167	47.7257	122.679581	38.9707565	23.5486825	123.3109285	-73.1820485	9.2617695	124.2153615
-42.807724	-17.767216	123.554161	-17.067722	16.502029	123.859444	41.11964	-0.511263	124.071098	36.880672	47.848721	122.688591	39.000156	23.668729	123.3798445	-73.1356	9.335329	124.3390435
-42.791451	-17.306274	123.81604	-17.062737	16.646341	123.956207	41.169971	-0.380771	124.308693	36.906872	48.002094	122.701859	39.0384215	23.8106615	123.505276	-73.1638955	9.4820205	124.407138
-42.66888	-16.915686	123.915794	-17.092152	16.740292	123.984955	41.171856	-0.317488	124.452484	36.90675	48.074677	122.694221	39.039303	23.8785945	123.5733525	-73.223607	9.6019895	124.3965575
-42.521912	-16.520142	123.986946	-17.13081	16.808277	123.980904	41.146175	-0.259543	124.566475	36.869503	48.134556	122.662338	39.007839	23.9375065	123.6144065	-73.269459	9.6790475	124.3474015
-42.347271	-16.114628	123.994698	-17.199284	16.869129	123.95797	41.102112	-0.209573	124.61544	36.842648	48.186005	122.610321	38.97238	23.988216	123.6128805	-73.370948	9.750042	124.3030595
-42.12056	-15.682661	123.958099	-17.241663	16.913328	123.933395	41.039841	-0.1571	124.586662	36.807533	48.238556	122.582481	38.923687	24.040728	123.5845715	-73.407013	9.785928	124.2822185
-41.723206	-15.31768	123.804535	-17.27459	16.994228	123.915993	40.992226	-0.110497	124.543068	36.800606	48.298801	122.573792	38.896416	24.094152	123.55843	-73.445596	9.894304	124.273556
-41.473858	-14.742496	123.708832	-17.273643	17.072254	123.897049	40.985889	-0.014044	124.504089	36.810104	48.407024	122.588882	38.8979965	24.19649	123.5464855	-73.4452825	9.948018	124.2476125
-41.151848	-13.849312	123.577118	-17.258385	17.245249	123.855972	40.97831	0.174703	124.381866	36.833466	48.605042	122.681007	38.905888	24.3898725	123.5314365	-73.422658	10.1006255	124.1805075
-40.928444	-13.240343	123.453606	-17.283007	17.395	123.824181	40.937038	0.300258	124.277481	36.816158	48.752468	122.716293	38.876598	24.526363	123.496887	-73.442612	10.263637	124.151475
-40.686279	-12.654978	123.351372	-17.316841	17.555746	123.792862	40.877708	0.438153	124.187592	36.773277	48.900787	122.761963	38.8254925	24.66947	123.4747775	-73.4591745	10.442022	124.1109465
-40.439774	-12.05957	123.278114	-17.358404	17.683283	123.794662	40.789627	0.567269	124.112213	36.705349	49.020023	122.850014	38.747488	24.793646	123.4811135	-73.464296	10.57292	124.1082105
-40.103775	-11.487259	123.137222	-17.41374	17.786518	123.818443	40.709946	0.670873	124.080345	36.668545	49.124378	122.931274	38.6892455	24.8976255	123.5058095	-73.5167255	10.6754105	124.1310765
-39.777241	-10.857164	123.037445	-17.44302	17.860697	123.846527	40.652821	0.739706	124.067009	36.652657	49.209751	123.034576	38.652739	24.9747285	123.5507925	-73.538779	10.7466655	124.1422615
-39.427361	-10.193679	123.039558	-17.440464	17.88682	123.840805	40.629539	0.755934	124.042557	36.658531	49.238926	123.169556	38.644035	24.99743	123.6060565	-73.524963	10.77621	124.0755535
-38.961056	-9.276249	122.651085	-17.397787	17.848644	123.730682	40.5993	0.701358	123.963356	36.721619	49.215679	123.357079	38.6604595	24.9585185	123.6602175	-73.4560335	10.7387695	123.8011465
-38.53458	-8.74539	122.385178	-17.392233	17.797728	123.598671	40.573959	0.633829	123.883942	36.797314	49.151398	123.500145	38.6856365	24.8926135	123.6920435	-73.4701025	10.7028425	123.5052985
-38.228138	-8.166376	122.041962	-17.391951	17.752504	123.48864	40.541821	0.551292	123.783554	36.864822	49.074463	123.632256	38.7033215	24.8128775	123.707905	-73.4872235	10.6921305	123.269375
-37.984554	-7.474667	121.835289	-17.404016	17.740814	123.415649	40.49559	0.459884	123.748566	36.906063	49.027588	123.724045	38.7008265	24.743736	123.7363055	-73.5088585	10.737892	123.0949925
-37.603943	-6.868153	121.759727	-17.427273	17.75573	123.41597	40.127647	0.578743	123.873375	36.924248	48.981319	123.819443	38.5259475	24.780031	123.846409	-73.3804935	10.731429	122.985531
-37.147812	-6.297089	121.789238	-17.448761	17.775169	123.470215	40.374512	0.350797	123.75238	37.290115	48.797707	123.77523	38.8323135	24.574252	123.763805	-73.7298355	10.976086	123.176625
-36.797619	-5.815238	121.861282	-17.459883	17.778755	123.539719	40.342754	0.258493	123.886452	37.008194	48.844288	124.009491	38.675474	24.5513905	123.9479715	-73.59524	11.0061195	123.1314665
-36.263813	-5.126628	121.906364	-17.481028	17.732868	123.596695	40.339169	0.047708	124.147644	37.112358	48.66354	124.194595	38.7257635	24.355624	124.1711195	-73.6878195	11.110112	123.0222705
-35.881649	-4.727347	121.869812	-17.502579	17.651873	123.584938	40.319256	-0.152696	124.33593	37.179615	48.479698	124.305069	38.7494355	24.163501	124.3204995	-73.7545935	11.140245	122.8493765
-35.454929	-4.315922	121.813522	-17.520288	17.505108	123.544945	40.275436	-0.410657	124.496841	37.237022	48.259144	124.378654	38.756229	23.9242435	124.4377475	-73.796805	11.0859725	122.6521425
-35.074051	-3.921734	121.797966	-17.559961	17.324303	123.515297	40.187538	-0.699159	124.573639	37.256557	47.991325	124.415291	38.7220475	23.646083	124.494465	-73.8419695	11.002523	122.536129
-34.626873	-3.585008	121.811546	-17.611485	17.119534	123.50972	40.097076	-1.008944	124.613403	37.28487	47.687321	124.427177	38.690973	23.3391885	124.52029	-73.913943	10.8998795	122.49915
-34.280216	-3.250768	121.891701	-17.635126	16.908489	123.541367	40.029259	-1.308054	124.688721	37.33255	47.398232	124.440109	38.6809045	23.045089	124.564415	-73.9511565	10.771889	122.518319
-33.923359	-2.976261	122.010361	-17.627659	16.713749	123.606941	39.99847	-1.581132	124.762329	37.374714	47.141071	124.469292	38.686592	22.7799695	124.6158105	-73.94191	10.6475285	122.5980715
-33.338703	-2.593166	122.240112	-17.631306	16.50374	123.720535	39.971512	-1.928738	124.855637	37.449184	46.81517	124.450127	38.710348	22.443216	124.652882	-73.97296	10.564264	122.788188
-32.927086	-2.311009	122.303215	-17.627333	16.377399	123.736084	39.955833	-2.131515	124.865082	37.501465	46.61306	124.403343	38.728649	22.2407725	124.6342125	-73.983315	10.5140255	122.8379555
-32.507343	-2.035305	122.247421	-17.610954	16.249205	123.668793	39.941559	-2.343008	124.840904	37.549206	46.405499	124.372849	38.7453825	22.0312455	124.6068765	-73.9672905	10.4671645	122.7307095
-32.075474	-1.751012	122.089371	-17.603998	16.132404	123.531357	39.949341	-2.549668	124.82489	37.606285	46.220516	124.405205	38.777813	21.835424	124.6150475	-73.985809	10.429384	122.4476665
-31.656452	-1.485851	121.840286	-17.582705	16.001057	123.358452	39.953758	-2.736843	124.791763	37.675743	46.066105	124.512672	38.8147505	21.664631	124.6522175	-73.9801605	10.337483	122.0646865
-31.30756	-1.250715	121.547279	-17.569412	15.898726	123.172356	39.968334	-2.894904	124.767853	37.720814	45.944698	124.681984	38.844574	21.524897	124.7249185	-73.983398	10.272555	121.6197935
-30.994013	-1.02539	121.243896	-17.594833	15.832695	122.997734	39.626442	-2.794113	124.902489	37.752686	45.881401	124.833717	38.689564	21.543644	124.868103	-73.87923	10.121746	121.127365
-30.54483	-0.742335	120.906113	-17.67889	15.81534	122.771744	39.541374	-2.862868	124.712097	37.707027	45.851646	124.973915	38.6242005	21.494389	124.843006	-73.9819805	10.136291	120.700482
-30.260159	-0.551999	120.782806	-17.787815	15.840692	122.688438	39.435848	-2.873932	124.535797	37.626656	45.851074	124.97982	38.531252	21.488571	124.7578085	-74.106882	10.192813	120.6190675
-29.972589	-0.371763	120.738052	-17.870914	15.874651	122.668472	39.309658	-2.851098	124.335373	37.534409	45.860722	124.951782	38.4220335	21.504812	124.6435775	-74.1638615	10.24449	120.6933665
-29.715967	-0.224941	120.762016	-17.955446	15.926774	122.71434	39.205788	-2.819169	124.203064	37.787685	45.758926	124.811264	38.4967365	21.4698785	124.507164	-74.4076285	10.3836695	120.921516
-29.427942	-0.120924	120.849098	-18.011669	15.960331	122.790291	39.134468	-2.756507	124.164413	37.716042	45.796665	124.828125	38.425255	21.520079	124.496269	-74.448593	10.400583	121.084313
-29.123693	-0.031668	120.926071	-18.065187	15.988266	122.846344	39.1143	-2.694179	124.161507	37.640133	45.835419	124.845337	38.3772165	21.57062	124.503422	-74.5075905	10.405912	121.189266
-28.879627	0.031548	120.982452	-18.113405	15.990339	122.84948	39.10199	-2.6385	124.204636	37.537025	45.871189	124.794922	38.3195075	21.6163445	124.499779	-74.5463175	10.3643335	121.199181
-28.605846	0.064298	121.134247	-18.182158	15.983373	122.811043	39.065811	-2.621461	124.383438	37.413303	45.855343	124.608978	38.239557	21.616941	124.496208	-74.603873	10.349805	121.125878
-28.468975	0.021229	121.297897	-18.224079	15.946053	122.803986	39.375896	-2.915255	124.485542	37.02597	45.896397	124.56797	38.200933	21.490571	124.526756	-74.649091	10.401535	121.081216
-28.421303	-0.074686	121.510254	-18.260927	15.864779	122.833336	39.341774	-3.077693	124.843254	37.004635	45.760223	124.433075	38.1732045	21.341265	124.6381645	-74.6950585	10.388293	121.0285075
-28.414145	-0.196156	121.762703	-18.292538	15.725459	122.920502	39.322182	-3.288546	125.259781	37.018471	45.571941	124.351646	38.1703265	21.1416975	124.8057135	-74.7554025	10.3092205	121.0352905
-28.456041	-0.316045	122.002365	-18.330349	15.57049	123.042145	39.325546	-3.543974	125.73925	37.059547	45.352032	124.38929	38.1925465	20.904029	125.06427	-74.8532445	10.236951	121.02002
-28.544453	-0.45502	122.182037	-18.353697	15.373586	123.175476	38.876923	-3.538403	126.399399	37.110802	45.121391	124.583969	37.9938625	20.791494	125.491684	-74.7012565	9.955678	120.859268
-28.701612	-0.583154	122.305473	-18.392994	15.153106	123.302162	38.876659	-3.788681	126.85791	37.153168	44.900372	124.898819	38.0149135	20.5558455	125.8783645	-74.8009015	9.7503665	120.7259595
-28.990131	-0.777415	122.281113	-18.511927	14.856516	123.445404	38.770668	-4.079535	127.367355	37.131336	44.622375	125.420357	37.951002	20.27142	126.393856	-74.974856	9.441612	120.496952
-29.242426	-0.853055	122.268745	-18.619398	14.712901	123.527275	38.6717	-4.241189	127.563683	37.072495	44.494133	125.645187	37.8720975	20.126472	126.604435	-75.1108935	9.29933	120.450115
-29.561993	-0.911946	122.263184	-18.72958	14.640903	123.602142	38.550369	-4.323709	127.642799	36.994896	44.414185	125.787117	37.7726325	20.045238	126.714958	-75.2317925	9.236568	120.489326
-29.93556	-1.000097	122.248604	-18.806725	14.605575	123.654648	38.480335	-4.394704	127.651939	36.934502	44.364044	125.847885	37.7074185	19.98467	126.749912	-75.3208685	9.22648	120.559384
-30.426418	-1.047164	122.276009	-18.863888	14.587561	123.694611	38.842945	-4.710114	127.444183	36.900681	44.304508	125.839996	37.871813	19.797197	126.6420895	-75.599589	9.377925	120.7471325
-30.912334	-1.10655	122.260811	-18.886236	14.569161	123.698494	38.784092	-4.750428	127.348732	36.898193	44.226826	125.783119	37.8411425	19.738199	126.5659255	-75.6136145	9.400123	120.8310625
-31.375446	-1.152653	122.249939	-18.891821	14.546861	123.667191	38.723164	-4.785328	127.207817	36.891151	44.143421	125.68364	37.8071575	19.6790465	126.4457285	-75.5907995	9.4146755	120.8886535
-32.157539	-1.242281	122.244766	-18.887449	14.509435	123.586205	38.639381	-4.858885	126.881172	36.872845	44.028091	125.378052	37.756113	19.584603	126.129612	-75.531011	9.434267	121.042798
-32.682728	-1.285063	122.237106	-18.908152	14.49289	123.515228	38.577171	-4.845414	126.563057	36.784439	43.99408	124.929512	37.680805	19.574333	125.7462845	-75.497109	9.411447	121.2841715
-33.222595	-1.333519	122.342285	-18.958931	14.492395	123.391052	38.466103	-4.763725	126.03302	36.600853	44.024921	124.218575	37.533478	19.630598	125.1257975	-75.45134	9.354192	121.6563065
-33.810696	-1.380108	122.465286	-19.036112	14.47436	123.215446	37.930275	-4.44873	125.48101	36.373825	44.072975	123.338531	37.15205	19.8121225	124.4097705	-75.224274	9.1365975	122.0211215
-34.412624	-1.427429	122.539207	-19.097334	14.423484	122.994591	37.871872	-4.438018	124.748901	36.088947	44.097908	122.202469	36.9804095	19.829945	123.475685	-75.1750775	9.017023	122.513497
-35.017025	-1.478797	122.602638	-19.176714	14.354383	122.728195	37.868034	-4.448143	124.088776	35.766056	44.118534	121.032738	36.817045	19.8351955	122.560757	-75.170473	8.8735705	122.895633
-35.679543	-1.486207	122.709099	-19.227797	14.278258	122.458435	37.736683	-4.38288	123.440674	35.475437	44.093117	120.047363	36.60606	19.8551185	121.7440185	-75.061654	8.7013975	123.1728515
-36.339779	-1.640327	122.783958	-19.268997	14.09027	122.218285	37.633266	-4.430567	122.863266	35.193531	43.924618	119.075836	36.4133985	19.7470255	120.969551	-74.9513925	8.4335145	123.467019
-36.881966	-1.578283	122.850845	-19.288979	13.915421	122.191345	37.573936	-4.585356	122.877037	35.107845	43.749233	118.811249	36.3408905	19.5819385	120.844143	-74.9188485	8.2489035	123.538547
-37.394367	-1.475129	122.934296	-19.321918	13.743073	122.259781	37.524242	-4.741993	122.97995	35.100746	43.563797	118.795685	36.312494	19.410902	120.8878175	-74.95633	8.075244	123.6317445
-37.90432	-1.32974	122.978088	-19.383904	13.615937	122.347511	37.452282	-4.88867	123.101082	35.125652	43.387897	118.901077	36.288967	19.2496135	121.0010795	-75.056775	7.9822605	123.6939425
-38.414894	-1.115757	122.967705	-19.426294	13.51826	122.393013	37.670853	-5.251615	123.020432	35.161617	43.23777	119.001747	36.416235	18.9930775	121.0110895	-75.268823	8.0434425	123.7749365
-38.950756	-0.787956	122.857498	-19.483658	13.441179	122.357964	37.28072	-5.203188	123.122276	35.210789	43.121502	119.122673	36.2457545	18.959157	121.1224745	-75.2130705	7.923201	123.5934535
-39.438206	-0.417144	122.592674	-19.492317	13.389736	122.253433	37.203999	-5.321047	122.9552	35.256496	43.027599	119.20742	36.2302475	18.853276	121.08131	-75.2148815	7.926196	123.425556
-40.355022	0.343671	122.288849	-19.490377	13.366415	121.999619	37.127884	-5.434098	122.558418	35.317097	42.950573	119.175613	36.2224905	18.7582375	120.8670155	-75.2032445	7.9745925	123.1322225
-40.800865	0.825549	122.038292	-19.476171	13.37902	121.818184	37.06966	-5.4822	122.142563	35.34071	42.925884	119.13015	36.205185	18.721842	120.6363565	-75.157527	8.036198	123.0000115
-41.203758	1.356876	121.833954	-19.454374	13.40998	121.644165	37.017212	-5.501472	121.761787	35.354584	42.932411	119.026161	36.185898	18.7154695	120.393974	-75.094646	8.1044905	122.894356
-41.652718	1.919768	121.666512	-19.410328	13.465135	121.492722	36.98827	-5.471218	121.442619	35.369728	42.966225	118.961761	36.178999	18.7475035	120.20219	-74.999655	8.1827665	122.783254
-42.061634	2.513065	121.481071	-19.363857	13.523695	121.39975	36.976768	-5.411179	121.176949	35.402424	43.027073	118.987038	36.189596	18.807947	120.0819935	-74.91731	8.239443	122.7175065
-42.429367	3.183024	121.429802	-19.329281	13.614638	121.384499	36.990292	-5.313921	121.045639	35.433712	43.130695	119.023132	36.212002	18.908387	120.0343855	-74.870564	8.320889	122.7346125
-42.842205	3.866413	121.471802	-19.295275	13.724509	121.418121	37.023388	-5.207775	121.026543	35.443432	43.248554	119.048561	36.23341	19.0203895	120.037552	-74.82396	8.4286285	122.79869
-43.440388	4.946206	121.600601	-19.329382	13.915854	121.541473	37.054531	-5.05622	121.170891	35.405712	43.405998	119.08252	36.2301215	19.174889	120.1267055	-74.8888855	8.656819	122.9562405
-43.793949	5.685394	121.685394	-19.388666	14.029908	121.632446	37.049934	-4.985194	121.370171	35.366104	43.471653	119.060921	36.208019	19.2432295	120.215546	-74.985351	8.8165865	123.049346
-44.175987	6.445349	121.728775	-19.458378	14.117859	121.715714	37.03994	-4.950579	121.611176	35.334797	43.489517	119.068146	36.1873685	19.269469	120.339661	-75.1041245	8.966249	123.091767
-44.539661	7.248377	121.647385	-19.526581	14.146143	121.749817	37.021458	-4.950425	121.874596	35.303894	43.470375	119.111183	36.162676	19.259975	120.4928895	-75.215838	9.032311	123.0067445
-44.870983	8.089592	121.537422	-19.603645	14.135848	121.752838	36.986416	-4.985431	122.139015	35.267662	43.430225	119.181587	36.127039	19.222397	120.660301	-75.334329	9.049299	122.845375
-45.275192	8.94435	121.413063	-19.692408	14.081936	121.743263	36.928364	-5.037205	122.380898	35.212753	43.37323	119.26445	36.0705585	19.1680125	120.822674	-75.4553745	8.9958595	122.663852
-45.632111	9.833076	121.278847	-19.774836	14.002185	121.742836	36.853359	-5.10361	122.567497	35.150101	43.302258	119.342491	36.00173	19.099324	120.954994	-75.551402	8.905046	122.530678
-46.181072	11.280001	121.170807	-19.892189	13.881835	121.818901	36.746742	-5.216367	122.745132	35.036701	43.20005	119.38858	35.8917215	18.9918415	121.066856	-75.6760995	8.7718285	122.570946
-46.520264	12.334859	121.233459	-19.95845	13.826611	121.896828	36.704403	-5.277289	122.853577	34.963825	43.161686	119.358551	35.834114	18.9421985	121.106064	-75.751014	8.7110235	122.687592
-46.934502	13.459785	121.326736	-20.003689	13.800176	122.024475	36.684391	-5.315595	122.908867	34.886318	43.127792	119.326065	35.7853545	18.9060985	121.117466	-75.7927325	8.6942535	122.931484
-47.287769	14.61201	121.39579	-20.038086	13.782356	122.157196	36.677074	-5.330585	122.97467	34.831028	43.108742	119.297661	35.754051	18.8890785	121.1361655	-75.830223	8.6756335	123.1782265
-47.624527	15.863888	121.416618	-20.042696	13.772124	122.271706	36.688469	-5.325884	123.093452	34.800426	43.117653	119.28698	35.7444475	18.8958845	121.190216	-75.8298395	8.6483635	123.353196
-48.004025	17.155237	121.418381	-20.03721	13.767427	122.335602	36.717621	-5.297584	123.160339	34.778202	43.136757	119.310234	35.7479115	18.9195865	121.2352865	-75.8223315	8.6152675	123.4359175
-48.335732	18.478992	121.304642	-20.028929	13.760893	122.35141	37.053989	-5.449778	123.058281	34.759674	43.173553	119.342758	35.9068315	18.8618875	121.2005195	-75.9646895	8.6598985	123.5023005
-48.772274	20.587866	120.983826	-20.007008	13.737893	122.280777	37.097084	-5.384965	123.065498	34.766273	43.241028	119.409683	35.9316785	18.9280315	121.2375905	-75.9456945	8.5477545	123.3239635
-49.161797	22.077562	120.714249	-19.993153	13.701942	122.15831	36.826523	-5.178928	123.118675	34.791931	43.266163	119.505333	35.809227	19.0436175	121.312004	-75.795533	8.3602665	123.004616
-49.506874	23.60655	120.390953	-20.005472	13.660981	122.002495	36.822788	-5.181946	122.962463	34.802475	43.277176	119.580841	35.8126315	19.047615	121.271652	-75.8235755	8.274347	122.733338
-49.864746	25.230211	120.238022	-20.075146	13.644129	121.849396	36.730362	-5.208726	122.719238	34.764427	43.271587	119.640877	35.7473945	19.0314305	121.1800575	-75.8976865	8.2568275	122.5187345
-50.266151	26.895124	120.292374	-20.180708	13.65997	121.814308	36.509697	-5.188214	122.363998	34.671062	43.268143	119.67894	35.5903795	19.0399645	121.021469	-75.9517955	8.2799755	122.607147
-50.611813	28.653393	120.664978	-20.276829	13.709219	121.948563	36.274563	-5.168894	122.055519	34.590115	43.279972	119.729294	35.432339	19.055539	120.8924065	-75.985997	8.362899	123.0047195
-51.032936	30.453173	121.40081	-20.306723	13.763293	122.240662	36.102856	-5.128895	121.745972	34.539715	43.344204	119.927322	35.3212855	19.1076545	120.836647	-75.9347315	8.4189315	123.644677
-51.510971	33.197952	122.745583	-20.287861	13.893415	122.837975	36.034538	-4.925733	121.258438	34.553276	43.560131	120.544693	35.293907	19.317199	120.9015655	-75.869629	8.469631	124.7743845
-51.624012	34.863419	123.847496	-20.204124	14.021964	123.214699	36.027248	-4.71669	120.927849	34.619328	43.782543	121.064972	35.323288	19.5329265	120.9964105	-75.731536	8.5110015	125.4329875
-51.878525	36.675308	124.848869	-20.132151	14.187746	123.534164	36.049721	-4.424872	120.546211	34.708904	44.042622	121.670166	35.3793125	19.808875	121.1081885	-75.6436145	8.566617	125.9601395
-51.132954	37.493931	125.829681	-20.018536	14.375323	123.762299	36.110172	-4.100128	120.175865	34.816288	44.321758	122.247101	35.46323	20.110815	121.211483	-75.500302	8.639831	126.313115
-49.993153	38.007469	126.515259	-19.925938	14.612749	123.921478	36.210682	-3.784238	119.858955	34.92844	44.61274	122.792053	35.569561	20.414251	121.325504	-75.421437	8.811247	126.517452
-48.926567	38.618626	127.050987	-19.84746	14.909265	124.024498	36.305027	-3.454916	119.596062	35.012005	44.90416	123.254074	35.658516	20.724622	121.425068	-75.353436	9.093908	126.623928
-47.841522	39.213528	127.374435	-19.818823	15.215736	124.09272	36.361469	-3.12593	119.403389	35.070663	45.182117	123.580322	35.716066	21.0280935	121.4918555	-75.353712	9.4033785	126.6935845
-46.038898	39.899666	127.683556	-19.766109	15.654415	124.189186	36.420818	-2.712638	119.308601	35.129566	45.534489	123.875664	35.775192	21.4109255	121.5921325	-75.30741	9.8979045	126.7862395
-44.836197	40.381165	127.622841	-19.757349	15.86512	124.270309	36.503296	-2.569732	119.394562	35.167995	45.687649	124.012627	35.8356455	21.5589585	121.7035945	-75.3503435	10.1712815	126.8370235
-43.6087	40.72274	127.501869	-19.736919	16.018412	124.353325	36.57357	-2.510495	119.568016	35.213696	45.770569	124.111534	35.893633	21.630037	121.839775	-75.367471	10.406787	126.866875
-42.373264	41.02359	127.458954	-19.758453	16.119341	124.433258	36.610107	-2.521771	119.797432	35.234924	45.793922	124.173592	35.9225155	21.6360755	121.985512	-75.4394215	10.6026065	126.881004
-41.093987	41.349304	127.251472	-19.80092	16.146488	124.485107	36.621895	-2.578809	120.051575	35.240967	45.766495	124.214111	35.931431	21.593843	122.132843	-75.533271	10.699133	126.837371
-39.788628	41.577034	127.056694	-19.886639	16.14024	124.509689	36.618382	-2.670873	120.312134	35.238461	45.696201	124.262772	35.9284215	21.512664	122.287453	-75.7016995	10.767816	126.731925
-38.443619	41.67157	126.954414	-19.952702	16.1271	124.496269	36.607346	-2.81077	120.601357	35.202999	45.619232	124.274406	35.9051725	21.404231	122.4378815	-75.8105765	10.849969	126.5546565
-36.458664	41.840549	126.221703	-20.087618	16.150658	124.445389	36.565449	-2.920476	121.040955	35.11845	45.560661	124.207497	35.8419495	21.3200925	122.624226	-76.0171855	10.9812235	126.266552
-35.114574	41.895336	125.840248	-20.179811	16.225634	124.412117	36.539242	-2.939264	121.317307	35.059719	45.574753	124.081062	35.7994805	21.3177445	122.6991845	-76.1591025	11.1335235	126.1250495
-33.913849	42.108757	125.539192	-20.252287	16.303061	124.392189	36.523533	-2.934979	121.601631	35.011086	45.60685	123.92659	35.7673095	21.3359355	122.7641105	-76.2718835	11.2701865	126.0202675
-32.442005	42.143902	125.196823	-20.267923	16.359594	124.376633	36.556168	-2.934778	121.897842	35.329048	45.507969	123.686028	35.942608	21.2865955	122.791935	-76.478454	11.4325925	125.961331
-31.030092	42.066391	125.022766	-20.260643	16.398443	124.36235	36.627342	-2.933446	122.205338	35.020519	45.656368	123.778641	35.8239305	21.361461	122.9919895	-76.3452165	11.435425	125.7327105
-29.561646	42.017784	124.733879	-20.247797	16.42293	124.330879	36.719414	-2.921534	122.451569	35.404469	45.556202	123.685349	36.0619415	21.317334	123.068459	-76.5575355	11.528526	125.593299
-28.109488	41.945713	124.481308	-20.266073	16.46619	124.248886	36.801624	-2.89038	122.635078	35.117023	45.708782	123.935165	35.9593235	21.409201	123.2851215	-76.4914695	11.523179	125.2126505
-25.901369	41.856205	124.232948	-20.284256	16.612177	124.094368	36.827599	-2.740756	122.813927	35.19236	45.815678	124.100098	36.0099795	21.537461	123.4570125	-76.5784915	11.686893	124.7317235
-24.378212	41.820263	124.087738	-20.317793	16.795938	124.014572	36.820156	-2.593689	122.83931	35.228058	45.939995	124.20385	36.024107	21.673153	123.52158	-76.659693	11.918723	124.507564
-22.894753	41.794228	124.020065	-20.319901	17.015194	123.918549	36.823654	-2.424579	122.859871	35.248707	46.132767	124.271965	36.0361805	21.854094	123.565918	-76.6759825	12.176294	124.27118
-21.349819	41.78598	124.033562	-20.305187	17.241344	123.834991	36.84473	-2.208291	122.805931	35.316837	46.349888	124.390533	36.0807835	22.0707985	123.598232	-76.6911575	12.4118895	124.07175
-19.850248	41.74366	124.088303	-20.234528	17.464062	123.722328	36.909466	-1.967379	122.679558	35.38736	46.569969	124.554382	36.148413	22.301295	123.61697	-76.617469	12.626829	123.827686
-18.329451	41.711422	124.127281	-20.17421	17.667685	123.572624	37.004051	-1.754208	122.533943	35.468407	46.795952	124.655983	36.236229	22.520872	123.594963	-76.584649	12.814498	123.550285
-16.736408	41.72691	124.170639	-20.100771	17.881475	123.409584	37.082462	-1.55525	122.29332	35.539757	47.021473	124.733719	36.3111095	22.7331115	123.5135195	-76.5126515	13.0298385	123.3056485
-14.428682	41.676235	124.133156	-19.940414	18.211712	123.173592	37.175266	-1.131563	121.887314	35.661209	47.376583	124.737106	36.4182375	23.12251	123.31221	-76.2990655	13.300914	123.034974
-12.818292	41.653095	124.127563	-19.804316	18.42271	123.028221	37.286366	-0.855181	121.673416	35.77359	47.629623	124.779381	36.529978	23.387221	123.2263985	-76.13861	13.458199	122.8300435
-11.246232	41.518158	124.126366	-19.648796	18.648739	122.917763	37.443985	-0.596934	121.505508	35.884766	47.868416	124.845467	36.6643755	23.635741	123.1754875	-75.9619675	13.661737	122.6600385
-9.6878	41.402714	124.087845	-19.509068	18.843956	122.776199	37.607407	-0.351644	121.413872	36.01936	48.102505	124.892685	36.8133835	23.8754305	123.1532785	-75.8315195	13.8124815	122.3991195
-8.06349	41.281013	124.070107	-19.393944	19.049955	122.615501	37.728767	-0.136	121.310715	36.131561	48.311966	124.936913	36.930164	24.087983	123.123814	-75.718052	14.011927	122.107188
-6.514243	41.069324	123.935783	-19.302006	19.230368	122.420692	37.819931	0.033855	121.20314	36.208961	48.477581	124.949707	37.014446	24.255718	123.0764235	-75.618458	14.205018	121.7649605
-4.898706	40.812225	123.728775	-19.245928	19.408199	122.164177	37.897793	0.196253	121.171463	36.303444	48.631851	124.943604	37.1006185	24.414052	123.0575335	-75.5924745	14.402346	121.2708205
-2.269307	40.287163	123.363182	-19.183447	19.638355	121.7659	38.009106	0.369146	121.211227	36.410172	48.820919	124.984947	37.209639	24.5950325	123.098087	-75.576533	14.6816775	120.433713
-0.759465	39.958092	123.192444	-19.127712	19.787918	121.481476	38.09433	0.474595	121.320129	36.460529	48.95393	124.964783	37.2774295	24.7142625	123.142456	-75.5328535	14.8615735	119.820496
0.871543	39.620407	122.921928	-19.093201	19.959984	121.217987	38.176434	0.573654	121.424973	36.507343	49.101757	124.89238	37.3418885	24.8377055	123.1586765	-75.5282905	15.0822625	119.2772975
2.410854	39.231033	122.667732	-19.052458	20.147533	120.979706	38.273682	0.679338	121.532608	36.547832	49.242794	124.817291	37.410757	24.961066	123.1749495	-75.515673	15.334	118.7844625
3.871284	38.815533	122.558998	-18.971739	20.309319	120.75795	38.390099	0.779495	121.730003	36.623734	49.38969	124.755791	37.5069165	25.0845925	123.242897	-75.4503945	15.5340455	118.273003
5.417734	38.393196	122.460365	-18.875273	20.442616	120.580658	38.523144	0.862859	121.932243	36.713661	49.529236	124.761353	37.6184025	25.1960475	123.346798	-75.3689485	15.6891845	117.814518
6.963239	37.932484	122.378647	-18.777279	20.57629	120.419716	38.685753	0.944992	122.130188	36.810719	49.651196	124.832138	37.748236	25.298094	123.481163	-75.302794	15.854486	117.358269
9.174956	37.201168	122.49025	-18.564205	20.702318	120.168983	38.901146	1.135616	122.392677	37.004627	49.841698	125.036148	37.9528865	25.488657	123.7144125	-75.0812965	15.915979	116.6235535
10.556089	36.661041	122.5821	-18.41946	20.773523	119.966911	39.057117	1.232217	122.491768	37.1427	49.946396	125.242737	38.0999085	25.5893065	123.8672525	-74.9388285	15.9577395	116.0665695
11.397149	36.353077	122.958138	-18.291906	20.855906	119.713196	39.237606	1.297714	122.59996	37.289883	50.035881	125.483643	38.2637445	25.6667975	124.0418015	-74.8475565	16.0450145	115.3845905
13.23941	35.568459	122.806786	-18.175198	20.953943	119.429764	39.374264	1.355856	122.692703	37.427799	50.109493	125.695869	38.4010315	25.7326745	124.194286	-74.7514275	16.1752115	114.665242
14.44225	34.996407	122.868851	-18.108032	21.090706	119.14772	39.453056	1.431682	122.792877	37.889336	50.087612	125.683472	38.671196	25.759647	124.2381745	-74.88726	16.421765	114.0572655
15.639931	34.441864	122.812439	-18.109007	21.250034	118.896988	39.474861	1.528676	122.849548	37.98243	50.194229	125.720909	38.7286455	25.8614525	124.2852285	-74.9466595	16.6386155	113.5087475
16.730129	33.861019	122.757111	-18.108311	21.450523	118.615974	39.493156	1.594428	122.859596	37.678047	50.397038	125.811768	38.5856015	25.995733	124.335682	-74.8022235	16.905313	112.896266
18.285055	32.888351	122.614479	-18.116007	21.650066	118.268608	39.463264	1.669065	122.877487	38.057373	50.403214	125.510475	38.7603185	26.0361395	124.193981	-74.9923325	17.2639925	112.343235
19.253702	32.234486	122.543205	-18.126682	21.728661	118.11451	39.401783	1.708051	122.889938	37.671364	50.564011	125.501869	38.5365735	26.136031	124.1959035	-74.7899375	17.321291	112.0331165
19.953455	31.487598	122.449577	-18.163126	21.784447	117.990768	39.345699	1.718821	122.923363	37.633091	50.583412	125.330307	38.489395	26.1511165	124.126835	-74.815647	17.4177775	111.854701
19.943884	30.736437	122.415756	-18.131252	21.800135	117.922554	39.281319	1.706426	122.986244	37.58559	50.564556	125.151154	38.4334545	26.135491	124.068699	-74.6959585	17.464779	111.776409
20.166121	29.883993	122.3302	-18.1397	21.808573	118.004463	39.255951	1.659989	123.074364	37.580875	50.52562	124.986824	38.418413	26.0928045	124.030594	-74.697813	17.5243415	111.978332
20.440029	28.476971	122.365639	-18.122547	21.774569	118.158134	39.249313	1.594848	123.19548	37.709126	50.471733	124.800537	38.4792195	26.0332905	123.9980085	-74.7243135	17.5158475	112.3182595
20.638777	27.625292	122.399887	-18.117207	21.687199	118.349823	39.27549	1.520002	123.325798	37.777439	50.377876	124.71434	38.5264645	25.948939	124.020069	-74.7608785	17.425459	112.679577
20.770409	26.141239	122.464516	-17.924156	21.469284	118.52877	39.407051	1.326021	123.538589	37.922268	50.191719	124.67878	38.6646595	25.75887	124.1086845	-74.5129715	17.179698	112.9488555
20.847565	25.495016	122.439613	-17.836424	21.290483	118.608391	39.486183	1.141395	123.643616	38.019474	50.014137	124.67289	38.7528285	25.577766	124.158253	-74.4256765	17.0032	113.058529
20.915709	24.581841	122.425903	-17.776884	21.113787	118.637978	39.529793	0.94499	123.745956	38.095604	49.788303	124.637375	38.8126985	25.3666465	124.1916655	-74.3664665	16.8609275	113.0842905
20.998177	23.481544	122.405258	-17.752562	20.926807	118.640411	39.522572	0.725665	123.811844	38.180656	49.546246	124.5868	38.851614	25.1359555	124.199322	-74.356738	16.7176585	113.0815
20.973522	22.450634	122.377502	-17.733944	20.756826	118.636368	39.496185	0.474819	123.840477	38.238075	49.289883	124.556396	38.86713	24.882351	124.1984365	-74.335018	16.631301	113.0742995
20.948013	21.460524	122.367668	-17.720642	20.595116	118.666626	39.493275	0.228782	123.858177	38.300316	49.027298	124.513565	38.8967955	24.62804	124.185871	-74.3380795	16.562192	113.147381
21.272877	20.241203	122.198196	-17.709843	20.461771	118.730339	39.472549	0.025926	123.878944	38.360664	48.803524	124.481186	38.9166065	24.414725	124.180065	-74.3362925	16.508817	113.280613
21.025106	18.743303	122.230324	-17.600861	20.251919	118.861244	39.514908	-0.199488	123.865906	38.489029	48.556252	124.464836	39.0019685	24.178382	124.165371	-74.2036905	16.325456	113.557117
20.914385	17.726706	122.209595	-17.522524	20.107893	118.947731	39.608662	-0.329532	123.823654	38.566414	48.424759	124.478279	39.087538	24.0476135	124.1509665	-74.132586	16.1681725	113.7444955
20.839237	16.624336	122.095474	-17.417963	19.966955	118.997482	39.708874	-0.448311	123.78315	38.645134	48.28257	124.509666	39.177004	23.9171295	124.146408	-74.01293	16.0167805	113.848556
20.447212	15.586763	121.975563	-17.305788	19.813677	119.008041	39.825584	-0.57583	123.740601	38.752712	48.138889	124.571609	39.289148	23.7815295	124.156105	-73.900724	15.8458245	113.859977
19.836082	14.717443	122.023186	-17.157454	19.658474	118.992874	39.978199	-0.752482	123.687828	38.870792	47.9855	124.640366	39.4244955	23.616509	124.164097	-73.7394035	15.700439	113.821651
19.464403	13.668542	121.908356	-17.009674	19.480385	118.974411	40.114372	-0.904252	123.605835	38.989758	47.834946	124.707832	39.552065	23.465347	124.1568335	-73.571413	15.495423	113.7919885
18.927521	12.697588	121.778259	-16.887619	19.325928	118.949974	40.265747	-1.037068	123.517052	39.101845	47.709393	124.73674	39.683796	23.3361625	124.126896	-73.459034	15.3156935	113.773052
18.078817	11.145005	121.451614	-16.72172	19.099714	118.858467	40.459904	-1.182277	123.351624	39.220787	47.569321	124.747742	39.8403455	23.193522	124.049683	-73.2837855	15.005906	113.667251
17.461607	10.008998	121.237694	-16.630205	18.949408	118.750641	40.587025	-1.280416	123.235954	39.263733	47.462898	124.725319	39.925379	23.091241	123.9806365	-73.185789	14.807575	113.5206455
16.762182	8.913391	120.97448	-16.559217	18.799677	118.618835	40.702854	-1.3757	123.129822	39.313686	47.356583	124.677231	40.00827	22.9904415	123.9035265	-73.126704	14.6089125	113.3341435
15.982795	7.763623	120.688721	-16.488106	18.661079	118.481323	40.797428	-1.469757	123.024002	39.342411	47.243214	124.617218	40.0699195	22.8867285	123.82061	-73.0461315	14.4354295	113.142036
15.1777	6.59854	120.497475	-16.395895	18.545464	118.360435	40.880947	-1.490111	122.939728	39.393105	47.151543	124.471077	40.137026	22.830716	123.7054025	-72.928816	14.260212	113.0154675
14.334358	5.4216	120.282318	-16.363256	18.469782	118.261993	40.978916	-1.443763	122.87252	39.398479	47.13747	124.166977	40.1886975	22.8468535	123.5197485	-72.9152095	14.0927105	113.0042375
13.403717	4.261293	119.981209	-16.262093	18.450314	118.055107	41.059589	-1.273789	122.791862	39.286823	47.236778	123.613182	40.173206	22.9814945	123.202522	-72.697392	13.9191335	112.907692
11.983185	2.502091	119.598648	-16.256037	18.515875	117.671295	41.141582	-0.80894	122.560158	39.093872	47.51931	122.744499	40.117727	23.355185	122.6523285	-72.629801	13.676565	112.6902615
10.958291	1.30096	119.358589	-16.156088	18.52322	117.357025	41.258678	-0.615871	122.517654	38.973194	47.68787	122.107445	40.115936	23.5359995	122.3125495	-72.428112	13.5104405	112.4015005
9.905707	0.097633	119.209908	-16.077114	18.465216	117.10173	41.372498	-0.522501	122.456673	38.913692	47.756168	121.730217	40.143095	23.6168335	122.093445	-72.297323	13.3135985	112.110015
8.814645	-1.160699	119.033661	-16.036766	18.321941	117.020164	41.504879	-0.550514	122.417984	38.911247	47.725937	121.562729	40.208063	23.5877115	121.9903565	-72.281595	13.0561705	112.0499715
7.639751	-2.386855	118.91748	-15.914723	18.127987	117.069473	41.654499	-0.65104	122.405937	38.994572	47.652847	121.54586	40.3245355	23.5009035	121.9758985	-72.1539815	12.7550705	112.1630475
6.43277	-3.654817	118.8741	-15.767691	17.92868	117.239639	41.808414	-0.7176	122.373878	39.09137	47.604527	121.640694	40.449892	23.4434635	122.007286	-71.985274	12.4138965	112.471992
5.184511	-4.89346	118.836891	-15.557554	17.787535	117.437004	41.995396	-0.766145	122.354507	39.191669	47.57576	121.729828	40.5935325	23.4048075	122.0421675	-71.7086405	12.1702625	112.8318405
3.270425	-6.697052	118.914536	-15.38042	17.693401	117.784073	42.2752	-0.764838	122.388374	39.381184	47.570534	121.73333	40.828192	23.402848	122.060852	-71.589032	11.983954	113.507294
1.907976	-7.860935	119.017456	-15.215439	17.641991	117.972481	42.466702	-0.757608	122.384369	39.510517	47.570763	121.624687	40.9886095	23.4065775	122.004528	-71.4194875	11.8774045	113.940434
0.542594	-9.00091	119.158722	-15.007535	17.577475	118.112946	42.668598	-0.753429	122.358131	39.616844	47.550919	121.471024	41.142721	23.398745	121.9145775	-71.157791	11.756205	114.3113145
-0.868977	-10.185166	119.230392	-14.86026	17.514259	118.275238	42.857513	-0.745095	122.342506	39.723164	47.509697	121.286438	41.2903385	23.382301	121.814472	-71.0108585	11.646217	114.736004
-2.287027	-11.301895	119.406746	-14.720127	17.448832	118.438866	43.015522	-0.767131	122.382378	39.825386	47.450863	121.126709	41.420454	23.341866	121.7545435	-70.860708	11.555798	115.1231885
-3.779578	-12.441446	119.748482	-14.602518	17.397175	118.626785	43.149967	-0.815662	122.510056	39.931599	47.362053	120.964722	41.540783	23.2731955	121.737389	-70.745819	11.5211545	115.516181
-5.21051	-13.591836	120.103691	-14.485598	17.332453	118.84996	43.270844	-0.89034	122.743584	40.040398	47.271572	120.824692	41.655621	23.190616	121.784138	-70.626817	11.47429	115.915782
-7.506551	-15.208003	120.756744	-14.333914	17.214987	119.206642	43.460854	-0.970918	123.195824	40.156643	47.166313	120.608917	41.8087485	23.0976975	121.9023705	-70.4765765	11.3322765	116.5109135
-9.383154	-15.768909	121.471809	-14.231515	17.121975	119.385017	43.611576	-1.02777	123.418472	40.209389	47.095673	120.433296	41.9104825	23.0339515	121.925884	-70.3735125	11.2099985	116.84415
-10.524041	-17.22925	121.658257	-14.156906	17.012236	119.509804	43.714844	-1.060028	123.660324	40.209904	47.014	120.1465	41.962374	22.976986	121.903412	-70.276186	11.047486	117.116196
-11.938036	-18.283804	122.083961	-14.083555	16.890263	119.546906	43.838993	-1.114315	123.825409	40.153316	46.914761	119.796158	41.9961545	22.900223	121.8107835	-70.1632645	10.880303	117.2830285
-13.606894	-19.133425	122.566902	-14.015312	16.747986	119.515503	43.94133	-1.155661	123.921623	40.054371	46.753796	119.431778	41.9978505	22.7990675	121.6767005	-70.0284745	10.6969045	117.3543055
-15.056618	-19.912704	122.965012	-14.079316	16.6765	119.486847	44.093071	-1.209327	124.074242	39.914902	46.566666	118.926094	42.0039865	22.6786695	121.500168	-70.1626185	10.6743305	117.473526
-16.79563	-20.389181	123.47937	-14.031301	16.553202	119.34314	44.209717	-1.182266	124.160133	39.775108	46.453064	118.365875	41.9924125	22.635399	121.263004	-70.0550145	10.471005	117.423276
-19.113798	-21.162153	124.542252	-13.778874	16.271545	118.903305	44.39444	-1.174218	124.239433	39.513241	46.27898	117.454933	41.9538405	22.552381	120.847183	-69.5115885	9.990709	116.959427
NaN	NaN	NaN	-13.760564	16.154869	118.662193	44.526718	-1.169471	124.269188	39.28965	46.095867	116.66082	41.908184	22.463198	120.465004	-69.429312	9.84654	116.859382
NaN	NaN	NaN	-13.765017	16.021698	118.419968	44.627247	-1.135548	124.294258	39.036034	45.941544	115.707947	41.8316405	22.402998	120.0011025	-69.3616745	9.640398	116.8388335
NaN	NaN	NaN	-13.793484	15.853021	118.18676	44.685329	-1.078806	124.329887	38.730736	45.761604	114.679291	41.7080325	22.341399	119.504589	-69.2950005	9.364643	116.868931
NaN	NaN	NaN	-13.866372	15.658319	117.969879	44.729942	-1.003457	124.356499	38.369087	45.498238	113.539566	41.5495145	22.2473905	118.9480325	-69.2822585	9.0692475	116.9917255
NaN	NaN	NaN	-13.986386	15.442769	117.748245	44.745235	-0.898237	124.406731	37.995171	45.235287	112.449562	41.370203	22.168525	118.4281465	-69.342975	8.717013	117.0683435
NaN	NaN	NaN	-14.13199	15.182744	117.514572	44.745163	-0.85014	124.512825	37.647022	44.917084	111.488617	41.1960925	22.033472	118.000721	-69.4600725	8.332016	117.028423
NaN	NaN	NaN	-14.430886	14.698024	117.132889	44.615658	-0.83473	124.796417	37.195282	44.29668	109.947792	40.90547	21.730975	117.3721045	-69.767242	7.665073	116.8936735
NaN	NaN	NaN	-14.667273	14.313684	116.841278	44.460583	-0.899601	124.889946	36.923733	43.958305	109.146774	40.692158	21.529352	117.01836	-70.026704	7.098016	116.664196
NaN	NaN	NaN	-14.907924	13.890123	116.546562	44.310558	-1.07322	124.959755	36.642254	43.55452	108.7388	40.476406	21.24065	116.8492775	-70.292254	6.539596	116.2438465
NaN	NaN	NaN	-15.11385	13.440162	116.294991	44.165199	-1.288669	125.116089	36.341942	43.020706	108.459663	40.2535705	20.8660185	116.787876	-70.4812705	6.0143055	115.802106
NaN	NaN	NaN	-15.329761	13.00069	116.11557	44.01807	-1.488171	125.33313	36.060635	42.595203	108.275291	40.0393525	20.553516	116.8042105	-70.6988745	5.447864	115.4269295
NaN	NaN	NaN	-15.546715	12.603156	115.97686	43.85516	-1.740407	125.478317	35.884274	42.23138	108.18026	39.869717	20.2454865	116.8292885	-70.963147	4.9608255	115.1244315
NaN	NaN	NaN	-15.773326	12.265764	115.89328	43.67255	-1.990453	125.58136	35.794662	41.923626	108.229362	39.733606	19.9665865	116.905361	-71.280258	4.5649415	114.881199
NaN	NaN	NaN	-16.085096	11.956022	115.988586	43.370884	-2.287065	125.630226	35.740654	41.434105	108.279541	39.555769	19.57352	116.9548835	-71.725961	4.338524	115.0222885
NaN	NaN	NaN	-16.265596	11.873738	116.1381	43.20594	-2.44513	125.66539	35.664906	41.347523	108.39019	39.435423	19.4511965	117.02779	-71.966615	4.2962795	115.24841
-46.775562	-1.712155	120.836052	-16.433725	11.860552	116.371201	43.058205	-2.584352	125.702927	35.554787	41.417381	108.838066	39.306496	19.4165145	117.2704965	-72.173946	4.3045895	115.4719055
-48.512985	1.792058	119.381882	-16.594841	11.834947	116.726616	42.872276	-2.772731	125.773575	35.516796	41.449036	109.397293	39.194536	19.3381525	117.585434	-72.384218	4.3317415	115.867798
-50.3209	5.538629	117.823097	-16.817577	11.791862	117.165886	42.624454	-3.060244	125.840042	35.568851	41.625294	110.080399	39.0966525	19.282525	117.9602205	-72.7318065	4.301199	116.3715515
-52.13493	9.656781	116.396317	-17.096592	11.753771	117.634476	42.301231	-3.465556	125.706291	35.722275	41.927505	110.862709	39.011753	19.2309745	118.2845	-73.204937	4.2765675	116.984452
-54.003407	14.21918	115.662094	-17.389477	11.750404	118.078041	41.932415	-3.880078	125.408852	35.885635	42.285938	111.6745	38.909025	19.20293	118.541676	-73.687979	4.297878	117.614406
-56.650948	21.543968	114.791725	-17.748169	11.856326	118.78035	41.367073	-4.433207	124.724998	35.868946	43.038689	112.972626	38.6180095	19.302741	118.848812	-74.1143475	4.409911	118.711888
-55.051495	23.314602	116.46981	-17.959583	12.002742	119.240448	41.28157	-4.928207	123.860359	35.533966	43.531982	114.109459	38.407768	19.3018875	118.984909	-74.326934	4.7035965	119.495987
-52.730072	24.787449	117.129875	-18.127577	12.242015	119.656662	40.56498	-4.863895	123.202408	34.998558	44.05883	115.326843	37.781769	19.5974675	119.2646255	-74.036923	4.8865625	120.0486985
-50.955296	26.851692	118.595329	-18.302887	12.621593	120.023415	40.278496	-4.854299	122.461678	34.323086	44.552597	116.501511	37.300791	19.849149	119.4815945	-73.906565	5.394037	120.5652355
-49.196194	29.033257	119.373741	-18.524279	13.118659	120.306519	39.974052	-4.615571	121.780952	33.773949	45.071392	117.732094	36.8740005	20.2279105	119.756523	-73.9225585	6.0094075	120.856515
-47.641685	31.376373	120.410858	-18.8363	13.66798	120.452415	39.688065	-4.183101	121.292412	33.518791	45.605335	118.880043	36.603428	20.711117	120.0862275	-74.276028	6.624843	120.8186025
-46.064507	33.698479	120.594597	-19.204779	14.228659	120.494652	39.350529	-3.57805	120.965286	33.535831	46.187382	119.798515	36.44318	21.304666	120.3819005	-74.852738	7.152652	120.6074035
-43.725384	37.166512	120.842705	-19.826292	14.989871	120.338081	38.817955	-2.699142	120.502388	33.75238	46.813374	120.885597	36.2851675	22.057116	120.6939925	-75.9377515	7.922626	119.9821695
-42.194778	39.367096	121.092857	-20.136772	15.313925	120.242523	38.546501	-2.277744	120.371101	33.663109	47.103283	121.126915	36.104805	22.4127695	120.749008	-76.378349	8.2150805	119.736038
-40.574169	41.483673	121.348251	-20.349979	15.44594	120.181442	38.380665	-1.953808	120.205048	33.421185	47.190754	121.381607	35.900925	22.618473	120.7933275	-76.600883	8.273407	119.5695565
-39.079193	43.459358	121.594261	-20.512115	15.427107	120.195786	38.320423	-1.8422	119.889603	33.291004	47.113617	121.741089	35.8057135	22.6357085	120.815346	-76.8299435	8.2185055	119.576226
-37.531761	45.376686	122.026619	-20.599569	15.278728	120.298538	38.35804	-1.864062	119.547989	33.312496	46.989273	122.106239	35.835268	22.5626055	120.827114	-77.034406	7.9948505	119.769962
-35.746929	47.099583	122.54174	-20.690418	15.054981	120.433258	38.4123	-1.541357	119.174026	33.355316	46.711113	122.559906	35.883808	22.584878	120.866966	-77.264644	7.525084	119.99955
-34.245483	48.836201	123.211548	-20.749041	14.831758	120.639275	38.570911	-0.922322	118.785141	33.412952	46.4048	122.942123	35.9919315	22.741239	120.863632	-77.4900135	6.922277	120.414918
-31.818645	51.315243	124.307861	-20.79962	14.623639	121.018806	39.032429	-0.271528	118.718895	33.465015	46.138779	123.264076	36.248722	22.9336255	120.9914855	-77.847962	6.3136525	121.0461265
-30.434311	52.686455	125.123253	-20.7637	14.616381	121.221458	39.169205	-0.091063	118.79187	33.447815	46.182781	123.352074	36.30851	23.045859	121.071972	-77.83591	6.186903	121.370944
-28.904455	52.871395	125.611244	-20.692368	14.671427	121.400246	39.05481	0.306099	118.740913	33.517967	46.249325	123.588989	36.2863885	23.277712	121.164951	-77.6711245	6.065142	121.635541
-27.477243	52.287113	125.402367	-20.631765	14.739412	121.523354	38.930626	0.527391	119.042969	33.63097	46.315987	123.769905	36.280798	23.421689	121.406437	-77.544328	6.057135	121.640271
-26.004469	51.801117	125.513985	-20.632355	14.829147	121.591232	38.967514	0.567028	119.358803	33.677605	46.458263	123.884949	36.3225595	23.5126455	121.621876	-77.5872695	6.1456485	121.560588
-24.524349	51.206982	125.348114	-20.610868	14.921996	121.59343	39.076599	0.637738	119.634972	33.701763	46.558929	124.092842	36.389181	23.5983335	121.863907	-77.610917	6.2456585	121.322953
-23.104898	50.524414	125.262131	-20.600916	15.011059	121.579361	39.110489	0.730087	120.025276	33.742523	46.6903	124.231316	36.426506	23.7101935	122.128296	-77.628338	6.3119245	121.030426
-20.965399	49.396061	124.948502	-20.592968	15.138825	121.537971	39.144142	0.891633	120.617149	33.779732	46.910847	124.397675	36.461937	23.90124	122.507412	-77.647873	6.37641	120.56853
-19.554462	48.528145	124.90139	-20.589287	15.173147	121.586815	39.218933	0.99293	120.86351	33.79425	46.958935	124.506035	36.5065915	23.9759325	122.6847725	-77.6851655	6.3703615	120.4888575
-18.137955	47.611134	124.85955	-20.583683	15.166966	121.660172	39.261566	1.061732	121.155457	33.775311	47.059944	124.476517	36.5184385	24.060838	122.815987	-77.6858045	6.273094	120.504357
-16.734818	46.606453	124.811279	-20.558661	15.144697	121.754547	39.252956	1.093306	121.423546	33.759144	47.081203	124.473724	36.50605	24.0872545	122.948635	-77.623372	6.2021395	120.560459
-15.306446	45.564754	124.748138	-20.503157	15.094021	121.873566	39.276062	1.037624	121.653786	33.779354	47.075157	124.4748	36.527708	24.0563905	123.064293	-77.534022	6.1316515	120.682839
-13.84782	44.451038	124.682411	-20.442726	15.063906	121.985748	39.323975	0.943606	122.008446	33.873428	46.971996	124.521019	36.5987015	23.957801	123.2647325	-77.4841535	6.170011	120.7067635
-12.467736	43.319431	124.55484	-20.389198	15.068653	122.07296	39.332798	0.908028	122.431244	33.964588	46.762405	124.725273	36.648693	23.8352165	123.5782585	-77.427089	6.3020895	120.5676615
-10.409472	41.538792	124.226013	-20.375782	15.104434	122.183548	39.381199	0.885296	123.020027	33.975227	46.630108	124.873177	36.678213	23.757702	123.946602	-77.429777	6.451166	120.420494
-9.05683	40.299862	123.973068	-20.38307	15.129265	122.214317	39.360664	0.975835	123.515388	33.929989	46.59877	124.965302	36.6453265	23.7873025	124.240345	-77.4114665	6.4712275	120.188289
-7.708833	39.026314	123.729996	-20.430573	15.151148	122.244934	39.328255	1.076818	124.076996	34.165245	46.4981	124.879433	36.74675	23.787459	124.4782145	-77.607896	6.514837	120.0116535
-6.449506	37.74918	123.58252	-20.489706	15.170433	122.294746	39.331383	1.126352	124.60759	34.082108	46.52169	124.884239	36.7067455	23.824021	124.7459145	-77.6861575	6.516845	119.8435775
-5.137557	36.438217	123.436844	-20.509668	15.187386	122.35936	39.323097	1.128203	125.051132	33.718132	46.633991	125.001869	36.5206145	23.881097	125.0265005	-77.5399505	6.493675	119.6922195
-3.904118	35.126434	123.464478	-20.490221	15.211799	122.477028	39.354641	1.097486	125.430634	33.761589	46.597897	124.934029	36.558115	23.8476915	125.1823315	-77.538557	6.57590649999999	119.7717245
-2.612294	33.817883	123.491959	-20.417852	15.28146	122.60865	39.406754	1.107999	125.727608	33.872982	46.582817	124.986481	36.639868	23.845408	125.3570445	-77.475572	6.717512	119.8602555
-1.074682	32.046455	123.898293	-20.251062	15.433949	122.830757	39.575203	1.203268	126.180862	34.080925	46.631641	125.247612	36.828064	23.9174545	125.714237	-77.330188	6.9504435	119.947277
0.122437	30.77932	124.088081	-20.182541	15.588394	122.999214	39.705013	1.323871	126.471176	34.212532	46.742268	125.44445	36.9587725	24.0330695	125.957813	-77.3238545	7.1437185	120.040615
1.259593	29.556963	124.358688	-20.103701	15.748	123.16468	39.790527	1.452464	126.686096	34.308586	46.855499	125.641541	37.0495565	24.1539815	126.1638185	-77.2569585	7.3420185	120.1655415
2.369603	28.29862	124.568977	-20.067726	15.924671	123.337517	39.819946	1.575931	126.857773	34.366879	46.966862	125.796387	37.0934125	24.2713965	126.32708	-77.2288645	7.5779455	120.347954
3.448394	27.06275	124.74762	-20.075279	16.088408	123.475204	39.842354	1.674796	126.994148	34.429714	47.099285	125.905457	37.136034	24.3870405	126.4498025	-77.286592	7.7897755	120.5006055
4.492102	25.837967	124.892784	-20.067085	16.250525	123.561562	40.180984	1.581995	126.946472	34.489777	47.21904	126.034859	37.3353805	24.4005175	126.4906655	-77.4695505	8.1005325	120.6324585
5.827737	24.473545	124.854912	-20.047546	16.401403	123.546097	40.203285	1.670256	127.054916	34.551144	47.318947	126.149117	37.3772145	24.4946015	126.6020165	-77.4723065	8.3082045	120.4901775
7.013299	22.811037	125.043449	-20.034533	16.616852	123.334969	40.227314	1.782973	127.161278	34.654297	47.479763	126.31295	37.4408055	24.631368	126.737114	-77.5098715	8.602336	119.932824
