# Supplementary material for: How to jointly control a ball trajectory on a moving board: Methodological insights into Motor Learning and Rehabilitation
Source: PLoS One. 2025 Oct 15;20(10):e0334588. doi: 10.1371/journal.pone.0334588 (PMC12527165; doi:10.1371/journal.pone.0334588)
Supplement: S2 Data — (ZIP) [file pone.0334588.s002.zip › D11_018.csv]

Ball_X	Ball_Y	Ball_Z	BoardCentre_X	BoardCentre_Y	BoardCentre_Z	P1LeftHand_X	P1LeftHand_Y	P1LeftHand_Z	P1RightHand_X	P1RightHand_Y	P1RightHand_Z	P1MidHands_X	P1MidHands_Y	P1MidHands_Z	P2MidHands_X	P2MidHands_Y	P2MidHands_Z
1.316303	8.185309	125.821976	-17.233425	14.514063	126.192841	42.877232	1.152294	125.045609	37.637241	45.796787	125.266968	40.2572365	23.4745405	125.1562885	-74.7240865	5.5535855	127.2293935
1.718766	7.354364	126.225128	-17.195385	14.69707	126.695992	42.994091	1.325495	125.727638	37.778614	45.92001	126.322876	40.3863525	23.6227525	126.025257	-74.7771225	5.7713875	127.366727
2.083524	6.505286	126.631058	-17.061378	14.836736	126.996826	43.157753	1.458668	126.254593	37.916561	46.023392	127.161613	40.537157	23.74103	126.708103	-74.659913	5.932442	127.285549
2.467456	5.671844	126.904175	-16.955978	14.969153	127.280937	43.347141	1.560282	126.764977	38.069199	46.069427	127.770706	40.70817	23.8148545	127.2678415	-74.620126	6.1234515	127.2940325
3.114902	4.631778	127.010979	-16.764448	15.038468	127.424599	43.844162	1.489195	127.216187	38.224239	46.099411	128.278427	41.0342005	23.794303	127.747307	-74.5630965	6.282633	127.101891
3.47748	3.702732	127.36293	-16.596287	15.099408	127.60508	44.066612	1.559546	127.861282	38.365509	46.134949	128.660233	41.2160605	23.8472475	128.2607575	-74.4086345	6.3515685	126.9494025
3.997065	2.291157	128.059341	-16.388182	15.138999	128.000381	44.376392	1.495845	128.944672	38.590725	46.100258	129.117371	41.4835585	23.7980515	129.0310215	-74.2599225	6.4799465	126.9697405
4.346488	1.30705	128.574203	-16.265985	15.090114	128.265488	44.53587	1.351828	129.684158	38.756714	45.974518	129.365463	41.646292	23.663173	129.5248105	-74.178262	6.517055	127.0061655
4.601827	0.357176	129.096634	-16.121943	14.971058	128.465347	44.653683	1.196628	130.388931	38.894737	45.815475	129.538376	41.77421	23.5060515	129.9636535	-74.018096	6.4360645	126.9670405
4.852698	-0.624965	129.601852	-16.030594	14.833114	128.683289	44.76062	1.043287	130.984467	38.995556	45.654903	129.710754	41.878088	23.349095	130.3476105	-73.939276	6.317133	127.0189675
5.082726	-1.547597	129.951096	-15.961456	14.65782	128.867691	44.84444	0.848457	131.496613	39.064716	45.430927	129.851334	41.954578	23.139692	130.6739735	-73.87749	6.175948	127.0614085
5.280531	-2.526138	130.387177	-15.901576	14.437665	129.05957	44.859367	0.619716	131.998062	39.144585	45.180866	129.965637	42.001976	22.900291	130.9818495	-73.805128	5.975039	127.1372905
5.400815	-3.40375	130.838058	-15.867379	14.215284	129.286148	44.866249	0.388448	132.449265	39.554604	44.818871	130.016418	42.2104265	22.6036595	131.2328415	-73.9451845	5.8269085	127.3394545
5.552253	-4.644584	131.490784	-15.82999	13.949506	129.634415	44.9263	0.096634	133.084579	39.62487	44.519852	130.25972	42.275585	22.308243	131.6721495	-73.935565	5.590769	127.5966805
5.573041	-5.357752	131.870209	-15.806131	13.814682	129.852158	44.9543	-0.02866	133.450043	39.674332	44.383514	130.375259	42.314316	22.177427	131.912651	-73.926578	5.451937	127.791665
5.56465	-6.061146	132.223618	-15.76083	13.70485	130.04129	45.01862	-0.1299	133.724045	39.718624	44.279167	130.493362	42.368622	22.0746335	132.1087035	-73.890282	5.3350665	127.9738765
5.524693	-6.717669	132.487411	-15.684873	13.608649	130.195679	45.08757	-0.206425	133.974533	39.791134	44.187035	130.581314	42.439352	21.990305	132.2779235	-73.809098	5.226993	128.1134345
5.495868	-7.298805	132.656021	-15.611142	13.53653	130.298965	45.148083	-0.279879	134.188293	39.880272	44.100178	130.669189	42.5141775	21.9101495	132.428741	-73.7364615	5.1629105	128.169189
5.420929	-7.89242	132.815582	-15.511553	13.444187	130.389603	45.218292	-0.382841	134.356781	39.98336	43.996445	130.767899	42.600826	21.806802	132.56234	-73.623932	5.081572	128.216866
5.29678	-8.404985	132.954376	-15.411368	13.325827	130.462631	45.298473	-0.508572	134.528397	40.089153	43.869568	130.891098	42.693813	21.680498	132.7097475	-73.516549	4.971156	128.2155145
5.061748	-9.054692	133.041946	-15.291746	13.146186	130.616257	45.394585	-0.698546	134.753281	40.238838	43.693531	131.149109	42.8167115	21.4974925	132.951195	-73.4002035	4.7948795	128.281319
4.851387	-9.383394	133.072845	-15.229551	13.019162	130.714035	45.432835	-0.832888	134.820099	40.305099	43.573647	131.305817	42.868967	21.3703795	133.062958	-73.328069	4.6679445	128.365112
4.606318	-9.654906	133.049072	-15.206483	12.906952	130.836838	45.446457	-0.93739	134.85759	40.368637	43.46727	131.409012	42.907547	21.26494	133.133301	-73.320513	4.548964	128.540375
4.287153	-9.746703	133.02356	-15.154551	12.784147	130.942963	45.483269	-1.038786	134.804352	40.404339	43.372631	131.493896	42.943804	21.1669225	133.149124	-73.252906	4.4013715	128.736802
3.924821	-9.761752	132.947495	-15.125407	12.675126	131.029938	45.534344	-1.139771	134.714127	40.433834	43.273556	131.532974	42.984089	21.0668925	133.1235505	-73.234903	4.2833595	128.9363255
3.489488	-9.729967	132.838074	-15.071985	12.566854	131.098083	45.582634	-1.19509	134.585327	40.472145	43.200089	131.515213	43.0273895	21.0024995	133.05027	-73.1713595	4.1312085	129.145896
3.009227	-9.66326	132.673843	-15.019085	12.477505	131.131439	45.626251	-1.2591	134.412949	40.503441	43.12505	131.501816	43.064846	20.932975	132.9573825	-73.103016	4.022035	129.3054955
2.172738	-9.46963	132.396057	-14.952566	12.348993	131.178604	45.67918	-1.4066	134.189072	40.590683	42.971153	131.483978	43.1349315	20.7822765	132.836525	-73.0400635	3.9157095	129.520683
1.537394	-9.33349	132.303177	-14.894621	12.233207	131.201935	45.713821	-1.516058	134.074066	40.654327	42.872128	131.520386	43.184074	20.678035	132.797226	-72.973316	3.788379	129.606644
0.913629	-9.186942	132.13736	-14.848497	12.129142	131.213303	45.768852	-1.63102	133.980209	40.69648	42.753174	131.617386	43.232666	20.561077	132.7987975	-72.92966	3.697207	129.6278085
0.326486	-8.921254	131.988739	-14.816607	12.019064	131.231903	45.799942	-1.717189	133.884567	40.726921	42.668861	131.693207	43.2634315	20.475836	132.788887	-72.8966455	3.562292	129.674919
-0.308943	-8.57213	131.792618	-14.779478	11.940898	131.222534	45.834976	-1.775775	133.728729	40.748291	42.607338	131.779633	43.2916335	20.4157815	132.754181	-72.8505895	3.4660145	129.690887
-0.968896	-8.201512	131.545959	-14.735492	11.877616	131.211777	45.882511	-1.797748	133.508774	40.769131	42.58223	131.850021	43.325821	20.392241	132.6793975	-72.796805	3.362991	129.7441565
-1.641293	-7.787145	131.273682	-14.692086	11.83839	131.222748	45.938374	-1.781594	133.231857	40.786869	42.589439	131.904541	43.3626215	20.4039225	132.568199	-72.7467935	3.2728575	129.877297
-2.712591	-7.192602	130.878113	-14.568503	11.806156	131.278397	46.053646	-1.718898	132.681122	40.832386	42.639969	132.011703	43.443016	20.4605355	132.3464125	-72.580022	3.1517765	130.2103815
-3.317515	-6.693111	130.72139	-14.486751	11.812104	131.347473	46.143822	-1.647002	132.30365	40.87439	42.67382	132.077515	43.509106	20.513409	132.1905825	-72.482608	3.110799	130.5043635
-3.950498	-6.175858	130.523605	-14.383175	11.817319	131.448059	46.230129	-1.55706	131.96373	40.922184	42.713932	132.175903	43.5761565	20.578436	132.0698165	-72.3425065	3.056202	130.8263015
-4.607806	-5.665097	130.389221	-14.268839	11.825247	131.574066	46.335598	-1.450232	131.746353	40.957981	42.773785	132.333893	43.6467895	20.6617765	132.040123	-72.1844675	2.9887175	131.108009
-5.277599	-5.194801	130.484024	-14.179401	11.84197	131.753723	46.465	-1.331025	131.672211	41.002552	42.867764	132.541687	43.733776	20.7683695	132.106949	-72.092578	2.9155705	131.400497
-5.904923	-4.767078	130.562668	-14.08493	11.842999	131.966904	46.599327	-1.21501	131.698257	41.038422	42.966797	132.784637	43.8188745	20.8758935	132.241447	-71.9887345	2.8101045	131.692361
-6.251129	-4.412135	130.867859	-14.013164	11.848073	132.180099	46.698627	-1.137266	131.777634	41.066074	43.047455	132.977402	43.8823505	20.9550945	132.377518	-71.9086785	2.7410515	131.98268
-6.847613	-3.882066	131.113876	-13.946363	11.828318	132.443558	46.813953	-1.034874	131.82222	41.078136	43.128376	133.099899	43.9460445	21.046751	132.4610595	-71.8387705	2.609885	132.4260565
-7.264985	-3.604961	131.175232	-13.891985	11.793667	132.535904	46.869312	-0.985518	131.796021	41.076042	43.166794	133.079712	43.972677	21.090638	132.4378665	-71.756647	2.496696	132.6339415
-7.676776	-3.328518	131.160919	-13.836411	11.757161	132.575027	46.942314	-0.921036	131.734024	41.072548	43.204006	133.033249	44.007431	21.141485	132.3836365	-71.680253	2.372837	132.7664175
-8.122129	-3.076727	131.223328	-13.788718	11.718088	132.593399	47.005955	-0.85833	131.704407	41.063835	43.244572	132.983826	44.034895	21.193121	132.3441165	-71.612331	2.243055	132.8426815
-8.484355	-2.923112	131.222672	-13.744458	11.679419	132.591675	47.078209	-0.795774	131.705124	41.053249	43.30423	132.948608	44.065729	21.254228	132.326866	-71.554645	2.10461	132.856484
-8.848147	-2.801106	131.252045	-13.709805	11.665268	132.600098	47.129829	-0.723765	131.722076	41.025501	43.373756	132.950424	44.077665	21.3249955	132.33625	-71.497275	2.0055405	132.863946
-9.210353	-2.672009	131.244186	-13.701304	11.679021	132.606155	47.164379	-0.620411	131.774353	40.993889	43.460197	132.967239	44.079134	21.419893	132.370796	-71.481742	1.938149	132.841514
-9.714333	-2.392412	131.20108	-13.703018	11.712808	132.568588	47.198853	-0.489112	131.801331	40.94342	43.602772	133.015091	44.0711365	21.55683	132.408211	-71.4771725	1.868786	132.728965
-10.095556	-2.241183	131.104584	-13.696384	11.723537	132.506271	47.216797	-0.421754	131.777817	40.928452	43.674671	133.066742	44.0726245	21.6264585	132.4222795	-71.4653925	1.8206155	132.5902625
-10.513853	-2.105171	130.976059	-13.680924	11.725386	132.435898	47.220577	-0.32353	131.697769	40.921463	43.749763	133.130569	44.07102	21.7131165	132.414169	-71.432868	1.7376555	132.457627
-10.913537	-2.035557	130.798248	-13.679812	11.740114	132.367996	47.211792	-0.234337	131.583344	40.894634	43.841225	133.211288	44.053213	21.803444	132.397316	-71.412837	1.676784	132.338676
-11.335598	-1.973985	130.595795	-13.691843	11.763789	132.296616	47.234348	-0.120946	131.440369	40.861679	43.930466	133.286316	44.0480135	21.90476	132.3633425	-71.4316995	1.622818	132.2298895
-11.717066	-1.957644	130.366608	-13.726385	11.794288	132.180328	47.186741	0.003062	131.275742	40.802513	44.023811	133.334869	43.994627	22.0134365	132.3053055	-71.447397	1.5751395	132.0553505
-12.196106	-1.971488	130.217148	-13.756649	11.827944	132.013885	47.143684	0.124595	131.103439	40.722065	44.117424	133.35318	43.9328745	22.1210095	132.2283095	-71.4461725	1.5348785	131.7994605
-12.786963	-2.106548	129.753387	-13.86096	11.90924	131.701706	47.062912	0.32079	130.895599	40.56942	44.276031	133.321686	43.816166	22.2984105	132.1086425	-71.538086	1.5200695	131.2947695
-13.138122	-2.242779	129.46347	-13.952355	11.954658	131.437195	46.975502	0.417	130.769318	40.416172	44.359024	133.237411	43.695837	22.388012	132.0033645	-71.600547	1.521304	130.8710255
-13.463837	-2.466892	129.133179	-14.091018	12.009575	131.152664	46.852924	0.528515	130.640488	40.237984	44.456676	133.074661	43.545454	22.4925955	131.8575745	-71.72749	1.5265545	130.4477535
-13.77986	-2.783262	128.772491	-14.232863	12.061176	130.815369	46.711262	0.637609	130.447311	40.03212	44.543903	132.856995	43.371691	22.590756	131.652153	-71.837417	1.531596	129.978585
-14.172739	-3.184665	128.45549	-14.389281	12.076955	130.441986	46.556915	0.73343	130.182068	39.812248	44.622147	132.513641	43.1845815	22.6777885	131.3478545	-71.9631435	1.4761215	129.5361175
-14.496287	-3.660124	128.069962	-14.537477	12.105906	130.045502	46.362312	0.845507	129.852066	39.588806	44.690311	132.109253	42.975559	22.767909	130.9806595	-72.050513	1.443903	129.1103445
-14.8397	-4.243893	127.575806	-14.687324	12.144708	129.633072	46.169403	0.914732	129.463562	39.388744	44.732632	131.642746	42.7790735	22.823682	130.553154	-72.1537215	1.465734	128.71299
-15.420577	-5.078758	127.089188	-14.90464	12.209064	129.062912	45.89106	1.015528	128.933609	39.122753	44.765125	130.915161	42.5069065	22.8903265	129.924385	-72.3161865	1.5278015	128.201439
-15.743693	-5.717532	126.675629	-14.996309	12.219808	128.629379	45.706898	1.070004	128.60965	38.939823	44.77816	130.482864	42.3233605	22.924082	129.546257	-72.3159785	1.515534	127.712501
-16.064062	-6.325803	126.326752	-15.16379	12.271723	128.323547	45.529102	1.112742	128.366013	38.772427	44.801319	130.073608	42.1507645	22.9570305	129.2198105	-72.4783445	1.5864155	127.4272835
-16.388849	-7.029428	126.037964	-15.25823	12.281575	127.951469	45.361916	1.175837	128.140289	38.246059	44.976521	129.817093	41.8039875	23.076179	128.978691	-72.3204475	1.486971	126.924247
-16.727758	-7.750966	125.71875	-15.38876	12.298073	127.6548	45.21413	1.208091	127.951797	38.100227	45.004581	129.479889	41.6571785	23.106336	128.715843	-72.4346985	1.48981	126.593757
-17.035343	-8.564277	125.470398	-15.47683	12.291233	127.37088	45.088326	1.215339	127.835335	37.993969	45.015884	129.186218	41.5411475	23.1156115	128.5107765	-72.4948075	1.4668545	126.2309835
-17.348654	-9.351864	125.269295	-15.60381	12.309291	127.181831	44.980968	1.201844	127.753654	37.918697	45.004551	128.930313	41.4498325	23.1031975	128.3419835	-72.6574525	1.5153845	126.0216785
-17.817106	-10.549199	125.027824	-15.723346	12.286111	126.87516	44.830956	1.140924	127.718117	37.810081	44.933819	128.554459	41.3205185	23.0373715	128.136288	-72.7672105	1.5348505	125.614032
-18.152882	-11.41223	124.985596	-15.765388	12.24049	126.659058	44.708313	1.103325	127.737892	38.053677	44.741936	128.160385	41.380995	22.9226305	127.9491385	-72.911771	1.5583495	125.3689775
-18.469746	-12.27223	124.956169	-15.830207	12.213273	126.512848	44.608547	1.048683	127.792488	37.997639	44.671017	127.89679	41.303093	22.85985	127.844639	-72.963507	1.566696	125.181057
-18.813131	-13.191753	125.064514	-15.937741	12.209112	126.422142	44.528957	0.975201	127.924454	37.927696	44.579239	127.629265	41.2283265	22.77722	127.7768595	-73.1038085	1.641004	125.0674245
-19.134245	-14.072495	125.213387	-16.006422	12.179066	126.281975	44.456982	0.921748	128.07016	37.849194	44.478294	127.311371	41.153088	22.700021	127.6907655	-73.165932	1.658111	124.8731845
-19.475927	-14.914338	125.359261	-16.089544	12.118656	126.099075	44.347996	0.839431	128.145935	37.415703	44.488422	127.045044	40.8818495	22.6639265	127.5954895	-73.0609375	1.5733855	124.6026605
-20.03231	-15.601444	125.539017	-16.178497	12.026863	125.853394	44.207703	0.719061	128.164322	37.319752	44.350441	126.528801	40.7637275	22.534751	127.3465615	-73.1207215	1.518975	124.3602265
-20.400944	-17.036995	125.501144	-16.494358	11.983622	125.469933	44.007801	0.525598	128.072159	37.171097	44.091297	125.796173	40.589449	22.3084475	126.934166	-73.578165	1.6587965	124.0057
-20.804558	-17.870924	125.543129	-16.577776	11.858318	125.21666	43.882965	0.375695	128.028656	37.090183	43.913918	125.350746	40.486574	22.1448065	126.689701	-73.642126	1.5718295	123.743619
-21.170851	-18.596954	125.577438	-16.667799	11.74798	125.013733	43.746059	0.263579	127.959251	37.003937	43.75489	124.967934	40.374998	22.0092345	126.4635925	-73.710596	1.4867255	123.5638735
-21.580564	-19.240316	125.658928	-16.77479	11.662088	124.85479	43.59272	0.155008	127.86573	36.887913	43.602116	124.633957	40.2403165	21.878562	126.2498435	-73.7898965	1.445614	123.4597365
-21.956589	-19.805912	125.751366	-16.885614	11.610497	124.750587	43.435928	0.073275	127.820793	36.781368	43.481129	124.329086	40.108648	21.777202	126.0749395	-73.879876	1.443792	123.4262345
-22.367958	-20.345137	125.896629	-16.996626	11.583889	124.683273	43.294804	-0.013585	127.821388	36.693367	43.352005	124.100784	39.9940855	21.66921	125.961086	-73.9873375	1.498568	123.40546
-22.792751	-20.82057	126.027046	-17.08461	11.55741	124.599518	43.182491	-0.140578	127.828728	36.611607	43.231602	123.926636	39.897049	21.545512	125.877682	-74.066269	1.569308	123.321354
-23.380394	-21.409863	126.209404	-17.493044	11.671822	124.65377	43.001877	-0.301856	127.79863	36.506939	43.062447	123.533073	39.754408	21.3802955	125.6658515	-74.740496	1.9633485	123.6416885
-23.798162	-21.78352	126.324806	-17.321321	11.458991	124.344803	42.874748	-0.427904	127.673828	36.432159	42.901825	123.227562	39.6534535	21.2369605	125.450695	-74.2960955	1.6810215	123.238911
-24.267302	-22.053436	126.382256	-17.419069	11.382991	124.236122	42.753525	-0.590903	127.523216	36.364735	42.72168	122.961296	39.55913	21.0653885	125.242256	-74.397268	1.7005935	123.229988
-24.720509	-22.235762	126.364098	-17.756931	11.438445	124.342262	42.629616	-0.742779	127.396286	36.29018	42.563549	122.793579	39.459898	20.910385	125.0949325	-74.97376	1.966505	123.5895915
-25.123484	-22.330561	126.288666	-17.602531	11.200976	124.15712	42.174782	-0.690616	127.460686	36.241741	42.413185	122.773193	39.2082615	20.8612845	125.1169395	-74.4133235	1.5406675	123.1973005
-25.52005	-22.319511	126.207481	-17.702545	11.12054	124.193825	42.37117	-1.03176	127.2323	36.181213	42.291718	122.847298	39.2761915	20.629979	125.039799	-74.6812815	1.611101	123.347851
-25.926641	-22.232693	126.101212	-17.819242	11.073751	124.278954	42.259712	-1.128417	127.189934	36.118332	42.222801	122.972916	39.189022	20.547192	125.081425	-74.827506	1.60031	123.476483
-26.587101	-21.989714	125.90741	-17.957848	11.031136	124.381104	42.096489	-1.219063	127.167786	35.992599	42.188015	123.264969	39.044544	20.484476	125.2163775	-74.96024	1.577796	123.5458305
-27.050308	-21.711185	125.792137	-18.072937	11.02449	124.472031	41.998486	-1.23955	127.143738	35.916298	42.198261	123.426102	38.957392	20.4793555	125.28492	-75.103266	1.5696245	123.659142
-27.543682	-21.333261	125.688278	-18.158062	11.024979	124.55349	41.589939	-1.041618	127.265373	35.83181	42.197994	123.525826	38.7108745	20.578188	125.3955995	-75.0269985	1.47177	123.7113805
-28.035254	-20.866976	125.653877	-18.21863	11.03758	124.630714	41.52586	-1.034019	127.216698	35.754738	42.202297	123.580849	38.640299	20.584139	125.3987735	-75.077559	1.491021	123.8626545
-28.528154	-20.302906	125.677582	-18.273275	11.047926	124.700562	41.49683	-1.027407	127.196411	35.694496	42.207382	123.591614	38.595663	20.5899875	125.3940125	-75.142213	1.5058645	124.0071115
-29.053307	-19.767527	125.75296	-18.308315	11.031354	124.752724	41.82222	-1.24144	127.050056	35.638771	42.195107	123.592545	38.7304955	20.4768335	125.3213005	-75.3471255	1.5858745	124.1841475
-29.913784	-18.855358	126.145638	-18.329962	10.999248	124.814972	41.811779	-1.285636	127.101707	35.604958	42.14624	123.588791	38.7083685	20.430302	125.345249	-75.3682925	1.568194	124.284695
-30.768085	-17.859715	126.349152	-18.349779	10.91585	124.952423	41.816792	-1.370445	127.296364	35.55859	42.061901	123.598953	38.687691	20.345728	125.4476585	-75.387249	1.485972	124.4571875
-30.952717	-17.443857	126.117073	-18.387466	10.844484	125.077141	41.807999	-1.435816	127.428391	35.530006	42.004856	123.690559	38.6690025	20.28452	125.559475	-75.4439345	1.404448	124.594807
-31.55232	-16.663795	126.241096	-18.423361	10.762145	125.233925	41.796997	-1.531691	127.592133	35.506802	41.93515	123.835884	38.6518995	20.2017295	125.7140085	-75.4986215	1.3225605	124.7538415
NaN	NaN	NaN	-18.229866	10.522354	125.326454	41.767685	-1.639245	127.697113	35.502602	41.856987	124.009598	38.6351435	20.108871	125.8533555	-75.0948755	0.935837000000003	124.7995525
-33.191498	-14.655852	126.541878	-18.246622	10.434828	125.506569	41.733021	-1.745391	127.703873	35.507351	41.76717	124.184608	38.620186	20.0108895	125.9442405	-75.11343	0.858766499999998	125.0688975
-33.489029	-13.985284	126.157341	-18.261177	10.36668	125.656578	41.685177	-1.81672	127.601173	35.511196	41.711571	124.309898	38.5981865	19.9474255	125.9555355	-75.1205405	0.7859345	125.3576205
-34.173683	-12.99492	126.086197	-18.263367	10.348086	125.764427	41.338257	-1.602374	127.547859	35.504013	41.730045	124.371422	38.421135	20.0638355	125.9596405	-74.947869	0.632336500000001	125.5692135
-35.22168	-11.356739	126.011147	-18.285906	10.434268	125.88028	41.61858	-1.662835	126.841415	35.444698	41.871147	124.336662	38.531639	20.104156	125.5890385	-75.103451	0.764379999999999	126.1715215
-35.919872	-10.243201	125.803207	-18.306602	10.53159	125.893196	41.250999	-1.350119	126.478661	35.374611	41.998383	124.186005	38.312805	20.324132	125.332333	-74.926009	0.739048	126.454059
-36.668377	-9.054281	125.846077	-18.351429	10.684648	125.871803	41.145416	-1.217338	125.970032	35.27747	42.147377	123.969963	38.211443	20.4650195	124.9699975	-74.914301	0.904276499999998	126.7736085
-37.376686	-7.870873	125.821999	-18.34359	10.822189	125.798691	41.013809	-1.039083	125.527481	35.211735	42.300755	123.808632	38.112772	20.630836	124.6680565	-74.799952	1.013542	126.9293255
-38.109386	-6.729542	125.639404	-18.368803	10.966332	125.76561	41.01321	-0.913425	125.153206	35.170826	42.454975	123.730515	38.092018	20.770775	124.4418605	-74.829624	1.161889	127.0893595
-38.804073	-5.48712	125.578728	-18.378365	11.053472	125.697647	41.010471	-0.788416	124.854729	35.105919	42.590477	123.720573	38.058195	20.9010305	124.287651	-74.814925	1.2059135	127.107643
-39.416672	-4.333562	125.507462	-18.446783	11.121243	125.675079	40.954235	-0.666405	124.544632	35.024452	42.709862	123.664566	37.9893435	21.0217285	124.104599	-74.8829095	1.2207575	127.245559
-40.488358	-2.682118	125.335526	-18.50412	11.103714	125.54351	40.910259	-0.602372	123.985527	34.872997	42.798496	123.524437	37.891628	21.098062	123.754982	-74.899868	1.109366	127.332038
-41.101608	-1.487444	125.357544	-18.489506	11.049255	125.432182	40.870022	-0.552367	123.666832	35.110371	42.705338	123.269142	37.9901965	21.0764855	123.467987	-74.9692085	1.0220245	127.396377
-41.692482	-0.372715	125.425385	-18.483543	11.014859	125.44873	40.853725	-0.53357	123.393143	35.045006	42.736893	123.180771	37.9493655	21.1016615	123.286957	-74.9164515	0.928056499999997	127.610503
-42.303501	0.70841	125.640953	-18.409136	10.947945	125.495544	40.868511	-0.525421	123.165955	35.022415	42.715378	123.081413	37.945463	21.0949785	123.123684	-74.763735	0.800911500000002	127.867404
-42.742012	1.80605	125.954308	-18.36129	10.92121	125.748634	40.896477	-0.530072	123.036407	35.037949	42.694275	123.016014	37.967213	21.0821015	123.0262105	-74.689793	0.7603185	128.4710575
-43.106426	2.934326	126.497017	-18.25519	10.892962	126.028999	40.956821	-0.540045	123.01413	35.084332	42.672825	123.004196	38.0205765	21.06639	123.009163	-74.5309565	0.719533999999999	129.048835
-43.551628	3.968271	126.903465	-18.149883	10.888707	126.307259	41.050159	-0.544723	123.059311	35.161701	42.664413	123.063484	38.10593	21.059845	123.0613975	-74.405696	0.717568999999997	129.5531205
-44.093445	5.595306	127.196373	-18.013243	10.890299	126.612915	41.157059	-0.544839	123.057831	35.268082	42.673317	123.171532	38.2125705	21.064239	123.1146815	-74.2390565	0.716359000000004	130.1111485
-44.374569	6.670235	127.387085	-17.953167	10.907607	126.636459	41.166473	-0.490111	122.836288	35.292572	42.722935	123.169014	38.2295225	21.116412	123.002651	-74.1358565	0.698802000000001	130.270267
-44.64835	7.799306	127.453995	-17.985672	10.974574	126.615036	41.083344	-0.390353	122.429153	35.259773	42.803211	123.116554	38.1715585	21.206429	122.7728535	-74.1429025	0.742719000000001	130.4572185
-44.836578	8.873017	127.33046	-18.022499	11.024702	126.434364	40.982193	-0.291136	122.011124	35.197693	42.905842	123.042122	38.089943	21.307353	122.526623	-74.134941	0.742051	130.342105
-44.965065	10.009733	127.163017	-18.040453	11.085506	126.218124	40.914421	-0.140561	121.52858	35.165646	43.040401	123.104706	38.0400335	21.44992	122.316643	-74.1209395	0.721091999999999	130.119605
-45.00919	11.098996	127.05909	-18.063032	11.182943	126.018204	40.867065	0.044877	121.08699	34.833542	43.327328	123.365486	37.8503035	21.6861025	122.226238	-73.9763675	0.679783499999999	129.81017
-45.006973	12.150935	127.071724	-18.113583	11.318436	125.881805	40.763168	0.259681	120.726326	34.773468	43.522228	123.497375	37.768318	21.8909545	122.1118505	-73.995484	0.745917500000001	129.6517595
-44.790886	13.698903	127.204788	-18.167074	11.625099	125.864395	40.662952	0.639095	120.349503	34.672634	43.869774	123.75795	37.667793	22.2544345	122.0537265	-74.001941	0.995763500000002	129.6750635
-44.565746	14.705258	127.341209	-18.1492	11.78139	125.895348	40.694519	0.863793	120.308426	34.671387	44.084721	123.970703	37.682953	22.474257	122.1395645	-73.981353	1.088523	129.6511315
-44.217197	15.607701	127.494385	-18.132782	11.953359	126.019653	40.769966	1.0344	120.391953	34.704525	44.263271	124.17157	37.7372455	22.6488355	122.2817615	-74.0028095	1.2578825	129.7575445
-43.792187	16.434429	127.540298	-18.08382	12.061146	126.094856	40.868385	1.143581	120.509323	34.770046	44.372433	124.314415	37.8192155	22.758007	122.411869	-73.9868555	1.364285	129.777843
-43.322151	17.11265	127.46743	-17.987383	12.076099	126.029053	40.971394	1.16945	120.686577	34.857117	44.422756	124.325432	37.9142555	22.796103	122.5060045	-73.8890215	1.356095	129.5521015
-42.634918	17.821301	127.27536	-17.910988	12.092728	125.94471	41.084198	1.12729	120.861649	34.939022	44.417217	124.228096	38.01161	22.7722535	122.5448725	-73.833586	1.4132025	129.3445475
-42.118568	18.434803	127.042244	-17.877048	12.127048	125.925591	41.172527	1.047642	121.098816	35.044811	44.371395	124.038712	38.108669	22.7095185	122.568764	-73.862765	1.5445775	129.282418
-40.986267	19.262873	126.812958	-17.69994	12.113723	125.884987	41.362305	0.883318	121.753036	35.531841	44.133564	123.619904	38.447073	22.508441	122.68647	-73.846953	1.719005	129.083504
-40.210255	19.758997	126.72126	-17.625729	12.106609	126.051521	41.574375	0.739988	122.355095	35.70195	44.002399	123.591866	38.6381625	22.3711935	122.9734805	-73.8896205	1.8420245	129.1295615
-39.3223	20.215849	126.511208	-17.491741	12.034129	126.191544	41.795628	0.577354	123.129066	35.890846	43.850605	123.648094	38.843237	22.2139795	123.38858	-73.826719	1.8542785	128.994508
-38.350452	20.6756	126.311806	-17.426786	11.976804	126.443687	41.998352	0.416316	124.027168	36.086838	43.660187	123.812042	39.042595	22.0382515	123.919605	-73.896167	1.9153565	128.967769
-37.42115	21.100449	126.188316	-17.311441	11.853671	126.664528	42.234062	0.243411	125.017044	35.94862	43.600883	124.264511	39.091341	21.922147	124.6407775	-73.714223	1.785195	128.6882785
-36.434834	21.523104	126.075386	-17.231033	11.748378	126.957451	42.464603	0.070445	126.094452	36.159698	43.421322	124.629608	39.3121505	21.7458835	125.36203	-73.7742165	1.7508725	128.552872
-35.454582	21.962578	125.994957	-17.173693	11.641357	127.280594	42.676308	-0.142058	127.107307	36.369938	43.226372	124.973976	39.523123	21.542157	126.0406415	-73.870509	1.740557	128.5205465
-33.887779	22.70105	125.901009	-17.129128	11.473207	127.77739	43.194962	-0.650675	128.265778	36.621346	42.933231	125.272133	39.908154	21.141278	126.7689555	-74.16641	1.805136	128.7858245
-32.827847	23.248117	125.896706	-17.041704	11.344168	128.007538	43.268906	-0.822923	128.972961	36.766804	42.754002	125.389862	40.017855	20.9655395	127.1814115	-74.101263	1.7227965	128.8336645
-31.833929	23.846115	125.893799	-17.022095	11.278689	128.255341	43.361935	-0.973292	129.556931	36.88089	42.624397	125.451447	40.1214125	20.8255525	127.504189	-74.1656025	1.7318255	129.006493
-30.740616	24.517704	125.777687	-16.998426	11.241775	128.436661	43.463291	-1.062654	130.035263	36.962654	42.554871	125.440308	40.2129725	20.7461085	127.7377855	-74.2098245	1.7374415	129.1355365
-29.775127	25.296709	125.657883	-16.979383	11.245228	128.544876	43.518456	-1.078633	130.371872	37.027534	42.521423	125.430237	40.272995	20.721395	127.9010545	-74.231761	1.769061	129.1886975
-28.761593	26.146845	125.510361	-16.942987	11.251143	128.574905	43.577576	-1.050248	130.557266	37.100945	42.535175	125.436508	40.3392605	20.7424635	127.996887	-74.2252345	1.7598225	129.152923
-27.755058	27.089176	125.392296	-16.896606	11.261864	128.553177	43.662014	-1.037075	130.60498	37.188293	42.592087	125.511909	40.4251535	20.777506	128.0584445	-74.2183655	1.746222	129.0479095
-26.434458	28.821798	125.407364	-16.81311	11.304215	128.453079	43.732685	-0.914491	130.240112	37.288822	42.723186	125.768135	40.5107535	20.9043475	128.0041235	-74.1369735	1.7040825	128.9020345
-25.528643	30.053732	125.580505	-16.769415	11.363481	128.313934	43.73658	-0.79704	129.631699	37.337585	42.867294	125.958527	40.5370825	21.035127	127.795113	-74.0759125	1.691835	128.832755
-24.573698	31.359491	125.79689	-16.764204	11.478813	128.078217	43.690613	-0.605117	128.841507	37.29829	43.064301	126.106224	40.4944515	21.229592	127.4738655	-74.0228595	1.728034	128.6825685
-23.587278	32.685001	126.096031	-16.78627	11.647777	127.814125	43.575035	-0.347423	127.938782	37.248905	43.351551	126.2416	40.41197	21.502064	127.090191	-73.98451	1.79349	128.538059
-22.52368	33.935974	126.527	-16.825037	11.851649	127.483879	43.09853	0.13827	126.999199	37.187679	43.640232	126.458725	40.1431045	21.889251	126.728962	-73.7931785	1.814047	128.238796
-21.463823	35.293816	126.848183	-16.833015	12.071024	127.102768	42.909992	0.434482	126.002625	37.442131	43.784584	126.56118	40.1760615	22.109533	126.2819025	-73.8420915	2.032515	127.9236335
-20.593544	36.650051	127.500343	-16.899166	12.331419	126.813805	42.694195	0.837957	124.989807	37.019176	44.226555	126.978996	39.8566855	22.532256	125.9844015	-73.6550175	2.130582	127.6432085
-19.092508	38.485695	128.330734	-17.058249	12.807235	126.486465	42.440323	1.472876	123.666695	36.853252	44.697159	127.48877	39.6467875	23.0850175	125.5777325	-73.7632855	2.5294525	127.3951975
-18.084789	39.621433	128.899353	-17.167778	13.107246	126.313637	42.285271	1.956017	123.116135	36.759789	45.059662	127.897278	39.52253	23.5078395	125.5067065	-73.858086	2.7066525	127.1205675
-17.034431	40.634182	129.493744	-17.196682	13.422682	126.121315	42.243343	2.407849	122.801682	36.667767	45.393867	128.450089	39.455555	23.900858	125.6258855	-73.848919	2.944506	126.6167445
-15.998241	41.551262	130.00708	-17.253263	13.769099	126.087379	42.240879	2.837578	122.786499	36.603546	45.717258	129.056305	39.4222125	24.277418	125.921402	-73.9287385	3.26078	126.253356
-14.882508	42.321934	130.43985	-17.292055	14.063628	126.113853	42.265503	3.18421	122.938896	36.564816	45.983212	129.694641	39.4151595	24.583711	126.3167685	-73.9992695	3.543545	125.9109375
-13.71633	42.935513	130.857162	NaN	NaN	NaN	42.375347	3.446525	123.2136	36.83197	46.022846	130.247528	39.6036585	24.7346855	126.730564	NaN	NaN	NaN
-12.607248	43.386295	131.224869	-17.310772	14.51758	126.254829	42.532879	3.636309	123.699783	36.821941	46.184601	130.884781	39.67741	24.910455	127.292282	-74.298954	4.124705	125.217376
-10.926741	43.781998	131.584061	-17.286205	14.753641	126.526054	42.771294	3.809853	124.613785	36.872501	46.343044	131.835983	39.8218975	25.0764485	128.224884	-74.3943075	4.4308335	124.827224
-9.702842	43.857147	131.78627	-17.186304	14.898628	126.765991	43.011497	3.877497	125.486778	36.956451	46.4604	132.475266	39.983974	25.1689485	128.981022	-74.356582	4.6283075	124.55096
-8.622735	43.752438	132.172302	-17.058348	15.00483	127.169785	43.317833	3.896132	126.574799	37.156868	46.601753	133.275528	40.2373505	25.2489425	129.9251635	-74.3540465	4.7607175	124.4144065
-7.480708	43.544136	132.649841	-16.879936	15.08775	127.679253	44.066643	3.618815	127.721008	37.425709	46.681519	134.165039	40.746176	25.150167	130.9430235	-74.506048	5.025333	124.4154825
-6.393306	43.129025	133.162827	-16.719477	15.123351	128.295135	44.496944	3.475597	129.071106	37.734215	46.752502	135.003738	41.1155795	25.1140495	132.037422	-74.5545335	5.1326525	124.552848
-5.279165	42.583733	133.69046	-16.56419	15.097019	128.920883	44.8815	3.375793	130.285126	38.003315	46.79797	135.764725	41.4424075	25.0868815	133.0249255	-74.5707875	5.1071565	124.8168405
-4.315277	41.939442	134.164886	-16.4522	15.063322	129.533417	45.231438	3.2809	131.325409	38.216438	46.828423	136.385574	41.723938	25.0546615	133.8554915	-74.628338	5.0719825	125.2113425
-3.022906	40.74873	134.68541	-16.292557	14.969872	130.223602	45.611244	3.20509	132.527908	38.422115	46.859699	137.003098	42.0166795	25.0323945	134.765503	-74.6017935	4.9073495	125.681701
-2.220351	39.791355	134.833694	-16.22612	14.90144	130.554108	45.767029	3.176804	133.055084	38.496227	46.866859	137.238937	42.131628	25.0218315	135.1470105	-74.583868	4.7810485	125.9612055
-1.555567	38.770283	134.905975	-16.199837	14.826701	130.781693	45.838333	3.135594	133.449234	38.522701	46.869053	137.299271	42.180517	25.0023235	135.3742525	-74.580191	4.6510785	126.1891335
-0.997403	37.682343	134.889923	-16.224733	14.779681	130.96434	45.833366	3.11421	133.7146	38.522518	46.862034	137.290512	42.177942	24.988122	135.502556	-74.627408	4.57124	126.426124
-0.49661	36.494617	134.764572	-16.265158	14.737412	131.065018	45.803528	3.078517	133.900314	38.483067	46.821423	137.256668	42.1432975	24.94997	135.578491	-74.6736135	4.524854	126.551545
-0.120983	35.186913	134.631561	-16.332872	14.697017	131.12999	45.760818	3.020922	134.084991	38.426647	46.787033	137.185959	42.0937325	24.9039775	135.635475	-74.7594765	4.4900565	126.624505
0.119232	33.871632	134.510681	-16.406717	14.659558	131.161026	45.669601	3.012796	134.209198	38.340355	46.749031	137.12233	42.004978	24.8809135	135.665764	-74.818412	4.4382025	126.656288
0.323932	31.727398	134.19249	-16.605505	14.663013	131.218094	45.476677	3.015023	134.31427	38.140419	46.729744	136.89624	41.808548	24.8723835	135.605255	-75.019558	4.4536425	126.830933
0.304306	30.262947	133.933105	-16.786026	14.696352	131.283463	45.320412	3.077106	134.27182	37.952934	46.776749	136.629623	41.636673	24.9269275	135.4507215	-75.208725	4.4657765	127.1162045
0.16365	28.776217	133.647675	-16.974733	14.740677	131.341904	45.116104	3.182244	134.126755	37.759087	46.841236	136.157501	41.4375955	25.01174	135.142128	-75.3870615	4.469614	127.54168
-0.035378	27.179428	133.249908	-17.156452	14.784318	131.350784	44.878899	3.289363	133.945862	37.569298	46.899479	135.586807	41.2240985	25.094421	134.7663345	-75.5370025	4.474215	127.9352335
-0.371095	25.610104	132.877426	-17.364882	14.806263	131.344513	44.605747	3.383346	133.610443	37.347824	46.939022	134.790558	40.9767855	25.161184	134.2005005	-75.7065495	4.451342	128.4885255
-0.778693	23.987677	132.40387	-17.615757	14.794825	131.237488	44.298508	3.418049	132.994598	37.021126	46.96701	133.663223	40.659817	25.1925295	133.3289105	-75.891331	4.3971205	129.1460655
-1.230164	22.303652	131.607025	-17.900961	14.729343	130.89122	43.903934	3.375767	131.892975	36.615433	46.975994	132.178574	40.2596835	25.1758805	132.0357745	-76.0616055	4.2828055	129.7466655
-2.03425	19.856243	129.786728	-18.387314	14.517323	129.780106	43.087315	3.19629	129.502457	35.676498	46.888371	129.365814	39.3819065	25.0423305	129.4341355	-76.1565345	3.9923155	130.1260765
-2.962043	18.37114	128.502594	-18.591269	14.277842	128.681915	42.642044	2.997089	127.910873	35.437222	46.612263	127.622757	39.039633	24.804676	127.766815	-76.222171	3.751008	129.597015
-3.341405	16.660017	127.184525	-18.567667	13.982555	127.582977	42.171989	3.004775	126.742317	35.301804	46.367638	126.10675	38.7368965	24.6862065	126.4245335	-75.8722305	3.2789035	128.7414205
-3.882012	15.079623	126.224152	-18.551626	13.743038	126.711678	42.172241	2.83664	125.725327	35.193153	46.21764	125.031128	38.682697	24.52714	125.3782275	-75.785949	2.958936	128.0451285
-4.423193	13.512709	125.512314	-18.574732	13.51655	126.034477	42.080734	2.735719	124.987068	35.053738	46.12138	124.335312	38.567236	24.4285495	124.66119	-75.7167	2.6045505	127.407764
-5.038642	12.062636	125.151802	-18.720257	13.416357	125.712334	41.905586	2.733466	124.462631	34.870026	46.081833	123.880836	38.387806	24.4076495	124.1717335	-75.82832	2.4250645	127.2529345
-5.682444	10.686067	124.92485	-18.869898	13.40558	125.503159	41.765903	2.756481	124.225471	34.722591	46.09235	123.755936	38.244247	24.4244155	123.9907035	-75.984043	2.3867445	127.0156145
-6.75685	8.746792	124.995743	-19.047209	13.479153	125.389687	41.636715	2.929821	124.528351	34.578339	46.209656	124.041008	38.107527	24.5697385	124.2846795	-76.201945	2.3885675	126.4946945
-7.328905	7.424304	125.086304	-19.104082	13.544077	125.401154	41.620365	3.089956	124.991753	34.461472	46.356785	124.432228	38.0409185	24.7233705	124.7119905	-76.2490825	2.3647835	126.0903175
-7.955367	6.160102	125.281593	-19.201977	13.632099	125.565826	41.605499	3.254657	125.505432	34.315769	46.476429	124.790726	37.960634	24.865543	125.148079	-76.364588	2.398655	125.983573
-8.642408	4.935361	125.628639	-19.250832	13.667278	125.792542	41.596176	3.365943	126.049843	34.220661	46.562187	125.046799	37.9084185	24.964065	125.548321	-76.4100825	2.370491	126.036763
-9.107151	3.60266	125.851395	-19.270245	13.639228	126.078987	41.636162	3.402262	126.514908	34.16909	46.582806	125.277748	37.902626	24.992534	125.896328	-76.443116	2.285922	126.261646
-9.840444	2.40784	126.168953	-19.283134	13.539895	126.302544	41.708397	3.328292	126.845909	34.142353	46.513741	125.41758	37.925375	24.9210165	126.1317445	-76.491643	2.1587735	126.4733435
-10.618626	1.255303	126.429642	-19.259872	13.367301	126.390671	42.019051	3.034803	126.949242	34.116249	46.38097	125.422897	38.06765	24.7078865	126.1860695	-76.587394	2.0267155	126.5952725
-11.788097	-0.347721	126.615463	-19.358997	13.06898	126.501617	41.90287	2.816483	127.050079	34.021767	46.116875	125.16925	37.9623185	24.466679	126.1096645	-76.6803125	1.671281	126.8935695
-12.631765	-1.350082	126.601234	-19.404306	12.846041	126.454964	41.824577	2.653949	126.981354	33.905052	45.916931	124.905922	37.8648145	24.28544	125.943638	-76.6734265	1.406642	126.96629
-13.506688	-2.308404	126.565315	-19.442179	12.641856	126.376274	41.759701	2.511212	126.920609	33.825378	45.75412	124.696388	37.7925395	24.132666	125.8084985	-76.6768975	1.151046	126.9440495
-14.332214	-3.187433	126.523842	-19.455112	12.466153	126.33654	41.746349	2.370299	126.856949	33.790043	45.607254	124.615051	37.768196	23.9887765	125.736	-76.67842	0.9435295	126.93708
-15.216864	-3.920194	126.476357	-19.417212	12.287043	126.263786	41.428032	2.415121	126.98288	33.759327	45.46463	124.617813	37.5936795	23.9398755	125.8003465	-76.4281035	0.634210500000002	126.7272255
-16.102766	-4.629347	126.39521	-19.42551	12.14529	126.250923	41.426933	2.332906	126.945641	33.75618	45.368065	124.663567	37.5915565	23.8504855	125.804604	-76.4425765	0.440094499999997	126.697242
-17.051579	-5.2497	126.279533	-19.431042	12.028512	126.275719	41.430855	2.276758	126.873688	33.732159	45.298386	124.774086	37.581507	23.787572	125.823887	-76.443591	0.269451999999998	126.727551
-18.374973	-6.095296	126.040009	-19.41815	11.860742	126.249222	41.490612	2.180696	126.680161	33.718796	45.230953	125.010941	37.604704	23.7058245	125.845551	-76.441004	0.0156595000000017	126.652893
-19.287741	-6.535366	125.837776	-19.385813	11.758176	126.217964	41.524715	2.092911	126.51619	33.752899	45.171162	125.20089	37.638807	23.6320365	125.85854	-76.410433	-0.1156845	126.577388
-20.260958	-6.914871	125.628021	-19.336016	11.655983	126.181664	41.545616	1.996457	126.329292	33.810795	45.089848	125.377403	37.6782055	23.5431525	125.8533475	-76.3502375	-0.2311865	126.5099805
-21.219856	-7.314785	125.357269	-19.28891	11.557343	126.153923	41.582386	1.876408	126.091171	33.881889	45.010532	125.562477	37.7321375	23.44347	125.826824	-76.3099575	-0.328783999999999	126.481022
-22.170656	-7.634004	125.141838	-19.18137	11.463012	126.061836	41.612297	1.781692	125.831772	33.971344	44.919582	125.779434	37.7918205	23.350637	125.805603	-76.1545605	-0.424612999999997	126.318069
-23.066591	-7.922763	124.819984	-19.134521	11.425475	126.038994	41.637508	1.687259	125.663498	34.08366	44.832977	125.96357	37.860584	23.260118	125.813534	-76.129626	-0.409167999999998	126.264454
-24.047459	-8.150559	124.590157	-18.999666	11.357116	125.92794	41.705013	1.581629	125.536812	34.222889	44.754955	126.138565	37.963951	23.168292	125.8376885	-75.963283	-0.454060000000002	126.0181915
-25.537315	-8.502093	124.315872	-18.872208	11.310293	125.831291	41.776485	1.446409	125.368668	34.381386	44.602757	126.362778	38.0789355	23.024583	125.865723	-75.8233515	-0.403997	125.796859
-26.444355	-8.762777	124.059639	-18.830074	11.296478	125.812218	41.817814	1.339564	125.261459	34.804779	44.38443	126.231682	38.3112965	22.861997	125.7465705	-75.9714445	-0.269041000000001	125.8778655
-27.409992	-8.957226	123.96096	-18.753901	11.265743	125.713333	41.838276	1.240439	125.078705	34.885822	44.289188	126.151237	38.362049	22.7648135	125.614971	-75.869851	-0.233327500000001	125.811695
-28.416973	-9.154626	123.91552	-18.711729	11.242368	125.702354	41.859035	1.161839	124.924072	34.921017	44.182182	125.949753	38.390026	22.6720105	125.4369125	-75.813484	-0.187274499999997	125.9677955
-29.388765	-9.37657	123.978081	-18.669096	11.227159	125.677086	41.876591	1.114355	124.809853	34.637486	44.241596	125.783936	38.2570385	22.6779755	125.2968945	-75.5952305	-0.223657500000002	126.0572775
-30.329912	-9.590096	124.104271	-18.611853	11.220472	125.664536	41.93977	1.094256	124.719063	34.639038	44.209091	125.485321	38.289404	22.6516735	125.102192	-75.51311	-0.210729500000003	126.22688
-31.260057	-9.763266	124.248268	-18.529264	11.197986	125.613281	41.993477	1.121975	124.66761	34.617867	44.210876	125.144325	38.305672	22.6664255	124.9059675	-75.3642	-0.270453499999999	126.3205945
-32.702541	-10.007749	124.421059	-18.471506	11.196939	125.583206	42.104202	1.173642	124.665894	34.601246	44.247753	124.718269	38.352724	22.7106975	124.6920815	-75.295736	-0.316819500000001	126.4743305
-33.606331	-10.145966	124.563705	-18.392719	11.152351	125.454857	42.191486	1.200244	124.665894	34.59602	44.263115	124.481186	38.393753	22.7316795	124.57354	-75.179191	-0.4269775	126.336174
-34.510307	-10.296269	124.495361	-18.329697	11.105122	125.338188	42.258335	1.210078	124.637627	34.603737	44.264496	124.272766	38.431036	22.737287	124.4551965	-75.09043	-0.527043000000003	126.2211795
-35.35537	-10.394987	124.37059	-18.508278	11.233397	125.291458	42.307251	1.22186	124.575233	34.617294	44.26577	124.043419	38.4622725	22.743815	124.309326	-75.4788285	-0.277021000000001	126.27359
-36.280968	-10.411809	124.351227	-18.452002	11.235609	125.174835	42.346771	1.22834	124.469055	34.651436	44.269024	123.829422	38.4991035	22.748682	124.1492385	-75.4031075	-0.277464000000002	126.2004315
-37.165539	-10.369922	124.481499	-18.369576	11.265716	125.098969	42.365463	1.243293	124.397728	34.720848	44.275032	123.597733	38.5431555	22.7591625	123.9977305	-75.2823075	-0.227730500000003	126.2002075
-37.967979	-10.308827	124.681091	-18.292316	11.30947	125.103188	42.419033	1.258464	124.335655	34.797588	44.300201	123.373726	38.6083105	22.7793325	123.8546905	-75.1929425	-0.160392500000004	126.3516855
-39.201374	-10.14273	124.876572	-18.15752	11.369006	125.219879	42.513073	1.280601	124.277237	34.932652	44.325062	123.158493	38.7228625	22.8028315	123.717865	-75.0379025	-0.0648194999999987	126.721893
-40.028599	-9.916388	125.119377	-18.048645	11.365167	125.33033	42.584599	1.284342	124.339355	35.034229	44.335827	123.094627	38.809414	22.8100845	123.716991	-74.906704	-0.0797505000000029	126.943669
-40.77216	-9.738458	125.190063	-17.736217	11.203216	125.338303	42.65517	1.270507	124.396477	35.125587	44.332188	123.087395	38.8903785	22.8013475	123.741936	-74.3628125	-0.394915500000003	126.93467
-41.47123	-9.453322	125.400818	-17.71529	11.175961	125.456154	42.697449	1.234958	124.429977	35.175522	44.317039	123.103394	38.9364855	22.7759985	123.7666855	-74.3670655	-0.424076500000002	127.1456225
-42.257771	-9.133129	125.366295	-17.643959	11.108146	125.412941	42.730236	1.184447	124.370361	35.195419	44.289989	123.057999	38.9628275	22.737218	123.71418	-74.2507455	-0.520925999999999	127.111702
-42.946907	-8.755593	125.368904	-17.617353	11.057249	125.366615	42.714264	1.140766	124.206482	35.183781	44.26265	122.931114	38.9490225	22.701708	123.568798	-74.1837285	-0.587209999999999	127.164432
-43.631241	-8.332723	125.354614	-17.83436	11.173094	125.365448	42.678501	1.068897	123.923752	35.163498	44.233952	122.722641	38.9209995	22.6514245	123.3231965	-74.5897195	-0.305236499999999	127.4076995
-44.484882	-7.665892	125.328896	-17.791975	11.102803	125.231728	42.631626	0.9721	123.459969	35.12291	44.193974	122.274933	38.877268	22.583037	122.867451	-74.461218	-0.377430999999998	127.596005
-45.076622	-7.094733	125.467636	-17.769981	11.073727	125.188957	42.574074	0.90943	123.068573	35.076756	44.159409	121.975533	38.825415	22.5344195	122.522053	-74.365377	-0.386965499999999	127.855861
-45.588799	-6.467219	125.68737	-17.743917	11.058219	125.171646	42.48521	0.874647	122.683159	35.048107	44.132385	121.674873	38.7666585	22.503516	122.179016	-74.2544925	-0.387078000000002	128.164276
-46.031956	-5.813796	125.849213	-17.720375	11.051564	125.188675	42.413525	0.853427	122.377762	35.033295	44.121559	121.472969	38.72341	22.487493	121.9253655	-74.16416	-0.384364999999999	128.4519845
-46.413521	-5.136998	125.954178	-17.690029	11.054336	125.238968	42.369816	0.827114	122.129082	35.016029	44.11092	121.395638	38.6929225	22.469017	121.76236	-74.0729805	-0.360345000000002	128.715576
-46.680729	-4.42729	125.984177	-17.682657	11.055437	125.320183	42.324863	0.808763	121.956802	35.000565	44.124039	121.40715	38.662714	22.466401	121.681976	-74.028028	-0.355527000000002	128.95839
-46.993618	-3.638502	126.181969	-17.70014	11.070113	125.398232	42.280319	0.802439	121.858322	34.977936	44.129684	121.495644	38.6291275	22.4660615	121.676983	-74.0294075	-0.3258355	129.119481
-47.238426	-2.533132	126.288139	-17.538654	10.951959	125.423645	42.181408	0.812848	121.835724	34.944054	44.150906	121.718681	38.562731	22.481877	121.7772025	-73.640039	-0.577959	129.0700875
-47.286026	-1.776701	126.296379	-17.636065	10.973292	125.537621	42.124989	0.797327	121.899628	34.911381	44.158722	121.931686	38.518185	22.4780245	121.915657	-73.790315	-0.531440499999999	129.159585
-47.298622	-1.000518	126.17601	-17.681284	10.915097	125.537346	42.089481	0.769115	122.034096	34.882656	44.143829	122.144089	38.4860685	22.456472	122.0890925	-73.8486365	-0.626277999999999	128.9855995
-47.294064	-0.209922	126.051483	-17.744637	10.869433	125.539612	42.091072	0.723034	122.239662	34.855099	44.103031	122.391823	38.4730855	22.4130325	122.3157425	-73.9623595	-0.674166499999998	128.7634815
-47.21442	0.560356	125.807549	-17.813372	10.817464	125.506462	42.117008	0.662151	122.527802	34.844196	44.053905	122.654762	38.480602	22.358028	122.591282	-74.107346	-0.723100000000002	128.421642
-46.987885	1.271212	125.587173	-17.897266	10.743673	125.497208	42.172844	0.587128	122.898651	34.836761	43.987366	122.894325	38.5048025	22.287247	122.896488	-74.2993345	-0.799901000000002	128.097928
-46.817665	1.987975	125.322281	-17.958975	10.660421	125.465752	42.231735	0.468479	123.26754	34.851246	43.88163	123.095253	38.5414905	22.1750545	123.1813965	-74.4594405	-0.854212500000003	127.7501075
-46.306587	3.080148	125.051117	-18.037527	10.507496	125.448502	42.280769	0.286374	123.896561	34.855106	43.668098	123.294739	38.5679375	21.977236	123.59565	-74.6429915	-0.962244000000002	127.301354
-45.869724	3.783523	125.034805	-18.050379	10.374992	125.500061	42.333012	0.143944	124.35051	34.899803	43.514122	123.431694	38.6164075	21.829033	123.891102	-74.7171655	-1.079049	127.10902
-45.498524	4.455046	124.903038	-18.059349	10.2567	125.619713	42.433372	-0.030719	124.827484	34.945251	43.346703	123.625458	38.6893115	21.657992	124.226471	-74.8080095	-1.144592	127.012955
-45.08102	5.168002	124.999619	-18.045565	10.138185	125.790199	42.531429	-0.181129	125.360313	35.002895	43.210571	123.820259	38.767162	21.514721	124.590286	-74.858292	-1.238351	126.990112
-44.510689	5.889503	125.025429	-18.019619	9.99696	125.987709	42.590031	-0.325233	125.905518	35.060822	43.069309	124.08757	38.8254265	21.372038	124.996544	-74.8646645	-1.378118	126.978874
-44.049862	6.61846	125.181236	-18.041672	9.888274	126.308846	42.666084	-0.471263	126.448547	35.114426	42.929737	124.389374	38.890255	21.229237	125.4189605	-74.973599	-1.452689	127.1987315
-43.549557	7.409708	125.440254	-18.028906	9.764081	126.609566	42.747902	-0.601311	126.970589	35.179955	42.811092	124.678024	38.9639285	21.1048905	125.8243065	-75.0217405	-1.5767285	127.3948255
-42.737083	8.591435	125.687981	-18.031975	9.602536	127.030731	43.113373	-0.96215	127.499023	35.241871	42.663139	125.082443	39.177622	20.8504945	126.290733	-75.241572	-1.6454225	127.770729
-42.1026	9.415909	125.682297	-18.009209	9.505577	127.187622	43.130226	-1.042691	127.875069	35.271908	42.600273	125.266876	39.201067	20.778791	126.5709725	-75.219485	-1.767637	127.8042715
-41.55513	10.252241	125.724152	-18.04047	9.464025	127.343201	43.138859	-1.046123	128.172424	35.277874	42.596878	125.400314	39.2083665	20.7753775	126.786369	-75.2893065	-1.8473275	127.900033
-40.971466	11.168444	125.627884	-18.039444	9.42248	127.330223	43.14502	-1.020705	128.380402	35.241779	42.629223	125.478386	39.1933995	20.804259	126.929394	-75.2722875	-1.959299	127.731052
-40.375267	12.101155	125.50808	-18.070694	9.419086	127.290489	43.127232	-0.972805	128.468918	35.188541	42.670277	125.495926	39.1578865	20.848736	126.982422	-75.2992745	-2.010564	127.598556
-39.769054	13.093105	125.299454	-18.111851	9.432586	127.207611	43.109604	-0.913618	128.467255	35.129955	42.719933	125.475868	39.1197795	20.9031575	126.9715615	-75.3434815	-2.0379855	127.4436605
-39.187309	14.099954	125.180687	-18.126888	9.44354	127.080894	43.079739	-0.849692	128.406952	35.095821	42.765343	125.459717	39.08778	20.9578255	126.9333345	-75.341556	-2.0707455	127.2284535
-38.289459	15.710977	125.018486	-18.136784	9.451745	126.897491	43.033852	-0.764603	128.214142	35.05632	42.843533	125.469208	39.045086	21.039465	126.841675	-75.318654	-2.135975	126.953307
-37.625	16.816263	124.890152	-18.181034	9.484292	126.859406	42.987518	-0.725799	128.004028	35.019291	42.893566	125.478867	39.0034045	21.0838835	126.7414475	-75.3654725	-2.1152995	126.9773645
-37.03801	17.944004	124.999985	-18.165619	9.486434	126.782082	42.911537	-0.662228	127.78994	34.989338	42.950207	125.48233	38.9504375	21.1439895	126.636135	-75.2816755	-2.1711215	126.928029
-36.426346	19.102781	125.098907	-18.181482	9.510179	126.787735	42.850967	-0.590005	127.57299	34.952553	43.026638	125.542595	38.90176	21.2183165	126.5577925	-75.264724	-2.1979585	127.0176775
-35.72485	20.294296	125.196602	-18.20266	9.534633	126.817001	42.800217	-0.52423	127.357925	34.906368	43.085308	125.650047	38.8532925	21.280539	126.503986	-75.2586125	-2.211273	127.130016
-35.10474	21.440624	125.367889	-18.250391	9.574628	126.881096	42.436295	-0.271011	127.307175	34.860603	43.156368	125.76635	38.648449	21.4426785	126.5367625	-75.149231	-2.2934225	127.2254295
-34.45562	22.643467	125.474022	-18.285812	9.593122	126.863541	42.371849	-0.197712	127.064201	34.809528	43.235077	125.892624	38.5906885	21.5186825	126.4784125	-75.1623125	-2.3324385	127.2486695
-33.455246	24.425554	125.628853	-18.333092	9.59448	126.657715	42.288338	-0.075377	126.443207	34.677742	43.35458	126.042152	38.48304	21.6396015	126.2426795	-75.149224	-2.4506415	127.0727505
-32.778275	25.584497	125.743744	-18.395134	9.609797	126.455986	42.200661	0.011127	125.920296	34.564182	43.440594	126.061844	38.3824215	21.7258605	125.99107	-75.1726895	-2.5062665	126.920902
-32.05463	26.721228	125.83712	-18.447289	9.630891	126.214424	42.053921	0.115088	125.32579	34.480347	43.511189	126.089844	38.267134	21.8131385	125.707817	-75.161712	-2.5513565	126.721031
-31.272476	27.806702	125.907578	-18.502642	9.666567	125.942482	41.94973	0.165182	124.709175	34.739006	43.43399	126.02948	38.344368	21.799586	125.3693275	-75.349652	-2.466452	126.5156365
-30.490643	28.828609	126.107552	-18.532635	9.69203	125.688644	41.883533	0.224373	124.098419	34.680019	43.470131	126.139	38.281776	21.847252	125.1187095	-75.347046	-2.463192	126.2585785
-29.690378	29.825863	126.309814	-18.548813	9.760055	125.47374	41.805332	0.322417	123.630783	34.335632	43.65139	126.374901	38.070482	21.9869035	125.002842	-75.168108	-2.4667935	125.944638
-28.876263	30.748272	126.592186	-18.592226	9.844596	125.401268	41.726269	0.466911	123.23822	34.289665	43.753571	126.507996	38.007967	22.110241	124.873108	-75.192419	-2.421049	125.929428
-27.538263	31.909996	126.883545	-18.577534	9.934107	125.256798	41.711132	0.674248	122.855713	34.23283	43.902279	126.754532	37.971981	22.2882635	124.8051225	-75.127049	-2.4200495	125.7084735
-26.62328	32.625847	127.027061	-18.565113	10.034551	125.287994	41.713074	0.80694	122.693619	34.226021	44.007458	126.872704	37.9695475	22.407199	124.7831615	-75.0997735	-2.338097	125.7928265
-25.714216	33.248917	127.186226	-18.813185	10.32668	125.17083	41.699921	0.93326	122.530151	34.199226	44.117195	126.955345	37.9495735	22.5252275	124.742748	-75.5759435	-1.8718675	125.598912
-24.787888	33.812038	127.163742	-18.835566	10.462733	125.023712	41.661087	1.038249	122.326874	34.160755	44.205883	126.974174	37.910921	22.622066	124.650524	-75.582053	-1.6966	125.3969
-23.768339	34.256027	127.086746	-18.872196	10.604625	124.848129	41.611557	1.137703	122.10746	34.134361	44.284718	126.925789	37.872959	22.7112105	124.5166245	-75.617351	-1.5019605	125.1796335
-22.76948	34.613186	127.004265	-18.909386	10.726059	124.661491	41.554661	1.243086	121.930405	34.125713	44.362103	126.88588	37.840187	22.8025945	124.4081425	-75.658959	-1.3504765	124.9148395
-21.79933	34.783096	127.03476	-18.924629	10.81319	124.520363	41.543419	1.338829	121.797737	34.136608	44.436508	126.878082	37.8400135	22.8876685	124.3379095	-75.6892715	-1.2612885	124.7028165
-20.255955	34.909267	126.983704	-18.879496	11.012018	124.441872	41.550785	1.453325	121.725227	34.18314	44.541035	126.937805	37.8669625	22.99718	124.331516	-75.6259545	-0.973144000000001	124.552228
-19.165329	34.786549	126.947868	-18.857765	11.102199	124.47612	41.586044	1.5228	121.741272	34.250378	44.611687	126.980171	37.918211	23.0672435	124.3607215	-75.633741	-0.862845499999999	124.5915185
-18.068071	34.607323	126.927933	-18.815201	11.218424	124.523315	41.631172	1.564386	121.790276	34.337799	44.67123	127.020813	37.9844855	23.117808	124.4055445	-75.6148875	-0.680959999999999	124.6410855
-17.028839	34.254093	126.964317	-18.742653	11.346713	124.598312	41.676659	1.607027	121.883537	34.40995	44.732677	127.050591	38.0433045	23.169852	124.467064	-75.5286105	-0.476426000000004	124.72956
-15.925988	33.820251	126.842209	-18.712763	11.45427	124.714188	41.724365	1.649779	122.011604	34.480118	44.804352	127.020622	38.1022415	23.2270655	124.516113	-75.5277675	-0.318525500000003	124.912263
-14.852733	33.266201	126.777771	-18.698772	11.571011	124.853134	41.745365	1.704296	122.15477	34.50378	44.88221	126.931259	38.1245725	23.293253	124.5430145	-75.5221165	-0.151230999999999	125.1632535
-14.012025	32.74749	126.789604	-18.680666	11.706419	125.014839	41.773357	1.746468	122.347786	34.522453	44.987186	126.754257	38.147905	23.366827	124.5510215	-75.509237	0.046011	125.4786565
-12.40568	31.609589	126.534927	-18.676958	11.854309	125.258018	41.825695	1.792242	122.743965	34.482224	45.15181	126.200378	38.1539595	23.472026	124.4721715	-75.5078755	0.236592000000002	126.0438645
-11.324041	30.731791	126.266815	-18.692682	11.946578	125.334892	41.848583	1.776879	122.955132	34.402756	45.251881	125.613464	38.1256695	23.51438	124.284298	-75.5110335	0.378776000000002	126.385486
-10.228598	29.766783	125.769951	-18.727325	11.998211	125.284241	41.832062	1.730716	122.990974	34.342728	45.326534	124.881516	38.087395	23.528625	123.936245	-75.542045	0.467796999999997	126.632237
-9.206039	28.783766	125.118271	-18.774025	12.02919	125.078072	41.794327	1.646051	122.930504	34.251781	45.354546	123.91375	38.023054	23.5002985	123.422127	-75.571104	0.5580815	126.734017
-8.131815	27.752489	124.352791	-18.810459	12.042263	124.694382	41.718605	1.564569	122.717819	34.165276	45.310402	122.843887	37.9419405	23.4374855	122.780853	-75.5628585	0.647040499999999	126.607911
-7.062076	26.638355	123.449623	-18.811869	12.024152	124.206184	41.634445	1.469102	122.438385	34.093365	45.231686	121.766151	37.863905	23.350394	122.102268	-75.487643	0.69791	126.3101
-6.042502	25.550753	122.663132	-18.798443	12.024304	123.66806	41.608303	1.375508	122.194061	34.042789	45.160179	120.717148	37.825546	23.2678435	121.4556045	-75.422432	0.780764500000004	125.8805155
-4.492818	23.927025	121.73436	-18.737345	12.066858	122.950134	41.612583	1.35015	121.927132	34.044048	45.074677	119.64444	37.8283155	23.2124135	120.785786	-75.3030055	0.921302499999999	125.114482
-3.466284	22.875946	121.390091	-18.70031	12.124345	122.659973	41.62104	1.332987	121.885941	34.111931	45.029133	119.278572	37.8664855	23.18106	120.5822565	-75.2671055	1.06763	124.7376895
-2.492963	21.835865	121.329247	-18.675817	12.20984	122.537125	41.627701	1.349539	122.024986	34.242626	44.996384	119.218887	37.9351635	23.1729615	120.6219365	-75.2867975	1.2467185	124.4523135
-1.470536	20.837238	121.486053	-18.651482	12.301305	122.586273	41.646503	1.408341	122.30188	34.42548	45.006382	119.574928	38.0359915	23.2073615	120.938404	-75.3389555	1.3952485	124.234142
-0.563153	19.896069	121.863617	-18.64006	12.4251	122.774483	41.706532	1.499395	122.790512	34.606979	45.077003	120.308426	38.1567555	23.288199	121.549469	-75.4368755	1.562001	123.999497
0.343885	18.97035	122.379135	-18.618082	12.566912	123.038376	41.807911	1.658744	123.509941	34.743095	45.197178	121.400543	38.275503	23.427961	122.455242	-75.511667	1.705863	123.62151
1.263777	18.097349	123.077515	-18.586193	12.787663	123.434296	41.977875	1.899813	124.472534	34.870972	45.382977	122.822952	38.4244235	23.641395	123.647743	-75.5968095	1.933931	123.220849
2.446087	16.831537	124.66745	-18.526537	13.195747	124.393127	42.415424	2.305823	126.361122	35.144592	45.79422	125.217911	38.780008	24.0500215	125.7895165	-75.833082	2.3414725	122.9967375
3.143461	15.939489	125.865845	-18.49478	13.430254	125.117493	42.995743	2.329647	127.531731	35.345997	46.096058	126.727821	39.17087	24.2128525	127.129776	-76.16043	2.6476555	123.10521
4.130729	14.895431	126.729202	-18.282602	13.487427	125.746765	43.234081	2.467999	128.698807	35.49762	46.334831	128.033752	39.3658505	24.401415	128.3662795	-75.9310545	2.573439	123.1272505
4.711121	13.94297	127.593231	-18.223356	13.595566	126.236084	43.460842	2.575691	129.735596	35.623425	46.516224	129.060837	39.5421335	24.5459575	129.3982165	-75.9888455	2.6451745	123.0739515
5.219368	12.983539	128.283112	-18.194702	13.651043	126.58979	43.588726	2.636092	130.570358	35.701897	46.638306	129.827148	39.6453115	24.637199	130.198753	-76.0347155	2.664887	122.980827
5.639813	12.002813	128.759247	-18.187468	13.665133	126.796021	43.695839	2.653193	131.172043	35.736526	46.698341	130.287003	39.7161825	24.675767	130.729523	-76.0911185	2.654499	122.862519
6.011756	10.996034	129.01123	-18.188478	13.654627	126.853218	43.760975	2.615365	131.614136	35.771194	46.701218	130.488144	39.7660845	24.6582915	131.05114	-76.1430405	2.6509625	122.655296
6.357756	9.463107	129.171478	-18.145599	13.591516	126.81929	43.796509	2.533892	132.02713	35.849102	46.629475	130.552704	39.8228055	24.5816835	131.289917	-76.1140035	2.6013485	122.348663
6.433529	8.474971	129.27037	-18.075657	13.546234	126.783661	43.871933	2.442294	132.251312	35.919273	46.562523	130.529221	39.895603	24.5024085	131.3902665	-76.046917	2.5900595	122.1770555
6.407277	7.492592	129.375275	-18.012732	13.506195	126.811584	43.939167	2.357152	132.464279	36.016769	46.49189	130.51947	39.977968	24.424521	131.4918745	-76.003432	2.587869	122.1312935
6.212969	6.53053	129.549652	-17.935268	13.459966	126.916359	44.009285	2.265109	132.676392	36.459839	46.262367	130.468277	40.234562	24.263738	131.5723345	-76.105098	2.656194	122.2603835
5.985469	5.579294	129.704681	-17.859858	13.4077	127.09124	44.088261	2.150137	132.926315	36.250301	46.268173	130.633774	40.169281	24.209155	131.7800445	-75.888997	2.606245	122.4024355
5.587255	4.718114	129.915588	-17.778929	13.343883	127.317467	44.161758	2.043712	133.166321	36.396236	46.174801	130.748489	40.278997	24.1092565	131.957405	-75.836855	2.5785095	122.677529
5.094812	3.919998	130.131577	-17.689064	13.293584	127.574631	44.242893	1.939823	133.391815	36.875595	45.959946	130.815613	40.559244	23.9498845	132.103714	-75.937372	2.6372835	123.045548
4.110947	2.800537	130.402817	-17.555769	13.240443	127.990196	44.361534	1.786124	133.654175	37.111465	45.831459	131.039185	40.7364995	23.8087915	132.34668	-75.8480375	2.6720945	123.633712
3.372167	2.101821	130.466354	-17.469179	13.226861	128.260986	44.412266	1.734225	133.65596	37.270084	45.760872	131.191101	40.841175	23.7475485	132.4235305	-75.779533	2.7061735	124.0984415
2.512221	1.524742	130.445923	-17.387815	13.231008	128.484268	44.444019	1.729189	133.507599	37.386921	45.691555	131.30629	40.91547	23.710372	132.4069445	-75.6911	2.751644	124.5615915
1.618728	0.978069	130.279617	-17.291336	13.231998	128.66481	44.430721	1.769584	133.182144	37.504707	45.660175	131.379364	40.967714	23.7148795	132.280754	-75.550386	2.7491165	125.048866
0.589255	0.494485	130.006119	-17.214371	13.255906	128.819214	44.415665	1.827644	132.679276	37.634399	45.638226	131.437088	41.025032	23.732935	132.058182	-75.453774	2.778877	125.580246
-0.501936	0.05302	129.590561	-17.135517	13.289841	128.952484	44.382172	1.86812	131.992584	37.423363	45.721825	131.578308	40.9027675	23.7949725	131.785446	-75.1738015	2.7847095	126.119522
-1.582712	-0.370001	129.055099	-17.050602	13.318414	129.038315	44.399006	1.869682	131.272598	37.844555	45.558025	131.491348	41.1217805	23.7138535	131.381973	-75.2229845	2.9229745	126.694657
-3.364913	-0.950209	128.269104	-16.893507	13.428943	129.129761	44.437817	2.032063	130.291641	37.984814	45.63448	131.461746	41.2113155	23.8332715	130.8766935	-74.9983295	3.0246145	127.3828285
-4.612338	-1.316548	127.849754	-16.762913	13.556019	129.157074	44.532001	2.194179	129.766388	38.085251	45.740128	131.452301	41.308626	23.9671535	130.6093445	-74.834452	3.1448845	127.7048035
-5.848227	-1.715866	127.552879	-16.628855	13.71475	129.179382	44.624493	2.377528	129.393265	38.212582	45.907131	131.368057	41.4185375	24.1423295	130.380661	-74.6762475	3.2871705	127.978103
-7.192708	-2.121847	127.385368	-16.475155	13.868112	129.155258	44.715748	2.541819	129.106415	38.331734	46.058659	131.229645	41.523741	24.300239	130.16803	-74.474051	3.435985	128.142486
-8.526525	-2.566768	127.302589	-16.351326	14.02292	129.154678	44.820282	2.682977	128.928192	38.461609	46.153496	131.050018	41.6409455	24.4182365	129.989105	-74.3435975	3.6276035	128.320251
-9.871958	-3.071142	127.344223	-16.249641	14.148203	129.212234	44.932377	2.792457	128.746216	38.625072	46.221851	130.902039	41.7787245	24.507154	129.8241275	-74.2780065	3.789252	128.6003405
-11.276653	-3.596595	127.354454	-16.084478	14.187926	129.190521	45.078312	2.770572	128.710922	38.744125	46.209976	130.715256	41.9112185	24.490274	129.713089	-74.0801745	3.885578	128.667953
-13.317882	-4.470019	127.436089	-15.913696	14.182893	129.291351	45.282276	2.683482	128.753677	38.900471	46.159889	130.34816	42.0913735	24.4216855	129.5509185	-73.9187655	3.9441005	129.0317835
-14.783448	-5.051543	127.55275	-15.798985	14.15867	129.314346	45.411072	2.627647	128.789703	38.922134	46.098289	129.942749	42.166603	24.362968	129.366226	-73.764573	3.954372	129.262466
-16.185856	-5.661343	127.789284	-15.663208	14.140317	129.296463	45.522846	2.584042	128.769699	38.95401	46.08012	129.414566	42.238428	24.332081	129.0921325	-73.564844	3.948553	129.5007935
-17.623775	-6.234892	128.125168	-15.568493	14.154196	129.379196	45.62394	2.51949	128.802246	38.66478	46.139885	128.951187	42.14436	24.3296875	128.8767165	-73.281346	3.9787045	129.8816755
-19.116575	-6.772651	128.567261	-15.402444	14.135985	129.393906	45.736549	2.442124	128.896133	38.766975	46.039585	128.426407	42.251762	24.2408545	128.66127	-73.05665	4.0311155	130.126542
-20.540796	-7.280797	129.013641	-15.27172	14.112282	129.533249	45.886677	2.310746	129.104523	38.940006	45.89782	128.027802	42.4133415	24.104283	128.5661625	-72.9567815	4.120281	130.5003355
-22.036066	-7.697214	129.503647	-15.128342	14.04157	129.662704	46.037701	2.143144	129.350922	39.122345	45.716904	127.739357	42.580023	23.930024	128.5451395	-72.836707	4.153116	130.7802685
-24.179472	-8.22042	130.084808	-14.90024	13.83436	129.830292	46.228897	1.826578	129.648499	39.385239	45.402889	127.458397	42.807068	23.6147335	128.553448	-72.607548	4.0539865	131.107136
-25.502609	-8.391942	130.373932	-14.784789	13.662611	129.946289	46.301811	1.618823	129.703751	39.519005	45.174088	127.258728	42.910408	23.3964555	128.4812395	-72.479986	3.9287665	131.4113385
-27.122446	-8.683261	130.630569	-14.638626	13.484163	130.004379	46.343281	1.41376	129.58989	39.660812	44.974766	127.017784	43.0020465	23.194263	128.303837	-72.2792985	3.774063	131.704921
-28.526989	-8.80562	130.694275	-14.496332	13.312685	130.006256	46.377472	1.222645	129.358429	39.755829	44.783291	126.722565	43.0666505	23.002968	128.040497	-72.0593145	3.622402	131.972015
-29.977509	-8.802835	130.732208	-14.383423	13.193579	129.949203	46.355591	1.085879	128.885788	39.819481	44.655861	126.320755	43.087536	22.87087	127.6032715	-71.854382	3.516288	132.2951345
-31.353796	-8.72049	130.708939	-14.304164	13.106113	129.787796	46.321846	0.919769	128.272141	39.824181	44.582016	125.754669	43.0730135	22.7508925	127.013405	-71.6813415	3.4613335	132.562187
-32.68763	-8.558752	130.461014	-14.239518	13.028927	129.521606	46.234859	0.795667	127.41362	39.759884	44.572796	125.056122	42.9973715	22.6842315	126.234871	-71.4764075	3.3736225	132.808341
-34.641628	-8.148195	130.046173	-14.174679	12.93665	128.936493	45.664169	0.919617	126.101662	39.613159	44.560043	123.942863	42.638664	22.73983	125.0222625	-70.988022	3.13347	132.8507235
-35.905083	-7.788568	129.722809	-14.155291	12.916318	128.536469	45.521103	0.913542	125.084976	39.493282	44.584991	123.191536	42.5071925	22.7492665	124.138256	-70.8177745	3.0833695	132.934682
-37.092243	-7.330956	129.388779	-14.090864	12.905185	128.117676	45.432125	0.951139	124.128212	39.422737	44.644459	122.652725	42.427431	22.797799	123.3904685	-70.609159	3.012571	132.8448835
-38.180828	-6.832042	129.133286	-13.959143	12.881642	127.735855	45.391212	1.007736	123.44017	39.370815	44.724335	122.18647	42.3810135	22.8660355	122.81332	-70.2992995	2.8972485	132.65839
-39.127373	-6.243739	129.170197	-13.904426	12.93092	127.582077	45.395157	1.069884	122.964478	39.373997	44.792469	121.98069	42.384577	22.9311765	122.472584	-70.193429	2.9306635	132.69157
-40.108608	-5.582606	129.132431	-13.825607	12.985565	127.569664	45.458366	1.137855	122.745171	39.421059	44.854549	121.903969	42.4397125	22.996202	122.32457	-70.0909265	2.974928	132.814758
-40.920017	-4.922779	129.364197	-13.720348	13.02665	127.64814	45.532257	1.205994	122.719833	39.456253	44.919128	121.908226	42.494255	23.062561	122.3140295	-69.934951	2.990739	132.9822505
-41.938698	-3.78648	129.944305	-13.662987	13.106315	128.045029	45.630749	1.27913	122.903511	39.484566	44.95895	121.997391	42.5576575	23.11904	122.450451	-69.8836315	3.09359	133.639607
-42.556641	-2.946865	130.417526	-13.627057	13.107469	128.353531	45.674698	1.276801	123.137604	39.491013	44.963757	122.042107	42.5828555	23.120279	122.5898555	-69.8369695	3.094659	134.1172065
-43.040882	-2.08389	130.821579	-13.57655	13.058625	128.609985	45.709644	1.232418	123.383881	39.475937	44.924404	122.105881	42.5927905	23.078411	122.744881	-69.7458905	3.038839	134.475089
-43.468685	-1.228814	131.130005	-13.612716	13.018616	128.861053	45.698608	1.145252	123.5839	39.444992	44.853825	122.131775	42.5718	22.9995385	122.8578375	-69.797232	3.0376935	134.8642685
-43.810493	-0.259253	131.314331	-13.703815	12.971311	129.013687	45.639877	1.022494	123.660484	39.377151	44.774078	122.0839	42.508514	22.898286	122.872192	-69.916144	3.044336	135.155182
-44.132668	0.706698	131.40477	-13.842128	12.919301	129.093262	45.490833	0.907792	123.585175	39.27412	44.677078	121.988655	42.3824765	22.792435	122.786915	-70.0667325	3.046167	135.399609
-44.30928	1.687679	131.313293	-13.932932	12.821351	128.965027	45.317516	0.788034	123.357201	39.168736	44.59103	121.892639	42.243126	22.689532	122.62492	-70.10899	2.95317	135.305134
-44.413643	3.289277	130.873001	-14.107615	12.684681	128.709808	45.097427	0.691703	122.969604	39.025848	44.511173	121.934219	42.0616375	22.601438	122.4519115	-70.2768675	2.767924	134.9677045
-44.383629	4.331215	130.479904	-14.23793	12.636548	128.541122	44.997498	0.704397	122.759972	38.97274	44.534779	122.160637	41.985119	22.619588	122.4603045	-70.460979	2.653508	134.6219395
-44.275242	5.405143	130.01004	-14.367951	12.614174	128.349365	44.900513	0.760867	122.588394	38.911324	44.602104	122.520241	41.9059185	22.6814855	122.5543175	-70.6418205	2.5468625	134.1444125
-44.017231	6.541531	129.586929	-14.520272	12.633093	128.173904	44.772171	0.862398	122.445343	38.828094	44.693737	122.959709	41.8001325	22.7780675	122.702526	-70.8406765	2.4881185	133.645282
-43.737442	7.653619	129.311523	-14.684525	12.655794	128.05098	44.640808	0.992775	122.336853	38.699345	44.797489	123.369064	41.6700765	22.895132	122.8529585	-71.0391265	2.416456	133.2490015
-43.307514	8.704504	129.130447	-14.871017	12.685431	127.972557	44.519924	1.068343	122.300087	38.568199	44.870766	123.758926	41.5440615	22.9695545	123.0295065	-71.2860955	2.4013075	132.9156075
-42.784275	9.769407	128.867706	-15.028554	12.713586	127.907791	44.428802	1.100732	122.352448	38.798832	44.784435	123.994888	41.613817	22.9425835	123.173668	-71.670925	2.4845885	132.641914
-41.90789	11.228559	128.518814	-15.242517	12.726651	127.770004	44.32835	0.967797	122.74295	38.684334	44.68845	124.329231	41.506342	22.8281235	123.5360905	-71.991376	2.6251785	132.0039175
-41.219501	12.13606	128.234726	-15.375341	12.682382	127.647522	44.276768	0.775587	123.223724	38.339214	44.627327	124.699417	41.307991	22.701457	123.9615705	-72.058673	2.663307	131.3334735
-40.482815	13.064291	127.900864	-15.499873	12.611632	127.513275	44.253872	0.491689	123.830261	38.660873	44.244175	124.828293	41.4573725	22.367932	124.329277	-72.4571185	2.855332	130.697273
-39.6707	13.858003	127.464737	-15.70252	12.524364	127.528954	44.238285	0.153502	124.599815	38.679306	43.931133	125.136696	41.4587955	22.0423175	124.8682555	-72.8638355	3.0064105	130.1896525
-38.859768	14.666529	127.220406	-15.882228	12.376783	127.561821	44.168377	-0.193943	125.498154	38.319828	43.700008	125.593506	41.2441025	21.7530325	125.54583	-73.0085585	3.0005335	129.577812
-37.970985	15.395525	127.032555	-16.100866	12.19934	127.718719	44.102917	-0.589206	126.451942	38.292229	43.352081	125.908813	41.197573	21.3814375	126.1803775	-73.399305	3.0172425	129.2570605
-37.049057	16.111486	126.867119	-16.327547	12.001295	127.949402	44.014759	-1.017966	127.395699	38.267822	42.98436	126.275208	41.1412905	20.983197	126.8354535	-73.7963845	3.019393	129.0633505
-35.685188	17.201229	126.989189	-16.617224	11.670188	128.347198	44.126457	-1.775894	128.507919	38.191166	42.477901	126.765358	41.1588115	20.3510035	127.6366385	-74.3932595	2.9893725	129.0577575
-34.742222	17.914854	127.048286	-16.817831	11.467283	128.626419	43.961765	-2.121626	129.150757	38.126297	42.175133	127.088997	41.044031	20.0267535	128.119877	-74.679693	2.9078125	129.132961
-33.800571	18.635536	127.128624	-16.996923	11.28697	128.855255	43.807045	-2.412137	129.655106	38.056816	41.919102	127.369247	40.9319305	19.7534825	128.5121765	-74.9257765	2.8204575	129.1983335
-32.867115	19.39632	127.196274	-17.165037	11.136047	129.014633	43.635681	-2.647826	130.063004	37.991894	41.715157	127.63044	40.8137875	19.5336655	128.846722	-75.1438615	2.7384285	129.182544
-31.901232	20.213423	127.192726	-17.327736	11.043388	129.083282	43.456562	-2.81526	130.382202	37.892239	41.539417	127.881943	40.6744005	19.3620785	129.1320725	-75.3298725	2.7246975	129.0344915
-30.962214	21.0327	127.109337	-17.49349	10.984055	129.095352	43.294296	-2.960905	130.610931	37.800449	41.402924	128.057098	40.5473725	19.2210095	129.3340145	-75.5343525	2.7471005	128.8566895
-30.049694	21.922293	127.100182	-17.659048	10.948512	129.078156	43.100174	-3.10265	130.766312	37.689297	41.281689	128.159256	40.3947355	19.0895195	129.462784	-75.7128315	2.8075045	128.693528
-28.701132	23.343046	127.032639	-17.929983	10.964258	129.069946	42.759472	-3.208975	130.870331	37.498974	41.159767	128.196259	40.129223	18.975396	129.533295	-75.989189	2.95312	128.606597
-27.828291	24.290421	127.005234	-18.097725	10.99101	129.074829	42.56871	-3.25319	130.903885	37.37701	41.109665	128.190002	39.97286	18.9282375	129.5469435	-76.16831	3.0537825	128.6027145
-26.957619	25.289536	127.018906	-18.249483	11.018057	129.080002	42.395233	-3.303288	130.916519	37.259136	41.068787	128.22052	39.8271845	18.8827495	129.5685195	-76.3261505	3.1533645	128.5914845
-26.090994	26.345783	127.02742	-18.406828	11.043755	129.115219	42.231541	-3.332778	130.849274	37.160416	41.026615	128.283951	39.6959785	18.8469185	129.5666125	-76.5096345	3.2405915	128.6638255
-25.253946	27.369844	127.079689	-18.547031	11.046953	129.13179	42.030777	-3.330019	130.672272	37.053139	41.002541	128.37767	39.541958	18.836261	129.524971	-76.63602	3.257645	128.738609
-24.426847	28.454575	127.210953	-18.70928	11.042083	129.098755	41.844948	-3.306876	130.354187	36.902634	40.992867	128.472595	39.373791	18.8429955	129.413391	-76.792351	3.2411705	128.784119
-23.61063	29.592428	127.340576	-18.877939	11.053865	129.000717	41.634216	-3.257031	129.936981	36.725586	41.033451	128.564911	39.179901	18.88821	129.250946	-76.935779	3.21952	128.750488
-22.456226	31.305632	127.744545	-19.164684	11.123962	128.825241	41.268883	-3.096603	129.09967	36.445637	41.148678	128.761856	38.85726	19.0260375	128.930763	-77.186628	3.2218865	128.719719
-21.659485	32.443855	128.132355	-19.344074	11.214188	128.6745	41.002773	-2.987744	128.494293	36.246998	41.247402	128.94252	38.6248855	19.129829	128.7184065	-77.3130335	3.298547	128.6305935
-20.873478	33.57378	128.563507	-19.513487	11.332862	128.553543	40.741653	-2.83364	127.885414	36.407108	41.220654	129.105301	38.5743805	19.193507	128.4953575	-77.6013545	3.472217	128.6117285
-20.081514	34.67387	129.151459	-19.642611	11.476083	128.438004	40.207474	-2.466644	127.530334	36.257915	41.343819	129.489594	38.2326945	19.4385875	128.509964	-77.5179165	3.5135785	128.366044
-19.26022	35.697021	129.794937	-19.76181	11.667566	128.411194	40.033844	-2.210066	127.164696	36.160904	41.47327	130.013565	38.097374	19.631602	128.5891305	-77.620994	3.70353	128.2332575
-18.432417	36.663292	130.369858	-19.858368	11.858128	128.408035	39.955692	-1.992138	126.951614	36.039936	41.558826	130.642731	37.997814	19.783344	128.7971725	-77.71455	3.932912	128.0188975
-17.597097	37.506908	130.950912	-19.948219	12.028235	128.446533	39.933601	-1.761988	126.96804	35.93354	41.680515	131.299103	37.9335705	19.9592635	129.1335715	-77.8300085	4.0972065	127.7594945
-16.359415	38.648941	131.685684	-20.056429	12.312185	128.637939	39.991917	-1.428229	127.354202	35.826942	41.918545	132.299774	37.9094295	20.245158	129.826988	-78.0222875	4.379212	127.44889
-15.554743	39.27631	131.998749	-20.086996	12.463524	128.719955	40.403637	-1.499607	127.635231	35.770054	42.039536	132.833588	38.0868455	20.2699645	130.2344095	-78.2608375	4.6570835	127.2055005
-14.740994	39.81226	132.15567	-20.150293	12.653512	128.920395	40.450253	-1.441943	128.145462	35.760082	42.159618	133.196671	38.1051675	20.3588375	130.6710665	-78.4057535	4.9481865	127.1697235
-13.893668	40.244232	132.242767	-20.17606	12.747399	129.071655	40.463917	-1.439766	128.657562	35.775627	42.260628	133.418579	38.119772	20.410431	131.0380705	-78.471892	5.084367	127.1052395
-13.085769	40.578857	132.280136	-20.194872	12.84962	129.274612	40.492683	-1.470712	129.11557	35.786377	42.307304	133.560898	38.13953	20.418296	131.338234	-78.529274	5.280944	127.21099
-12.340271	40.757145	132.333084	-20.224081	12.909208	129.458755	40.529465	-1.519516	129.506119	35.799675	42.343567	133.637039	38.16457	20.4120255	131.571579	-78.612732	5.4063905	127.345931
-11.614328	40.844276	132.374924	-20.288116	12.977505	129.586441	40.540863	-1.594287	129.802872	35.855	42.335083	133.698898	38.1979315	20.370398	131.750885	-78.7741635	5.584612	127.421997
-10.611094	40.813618	132.337769	-20.306105	13.010709	129.474243	40.496231	-1.699591	130.042847	35.888912	42.283173	133.752914	38.1925715	20.291791	131.8978805	-78.8047815	5.729627	127.0506055
-9.961781	40.653278	132.258743	-20.334969	13.038453	129.276413	40.446606	-1.730838	130.052933	35.910858	42.256725	133.780624	38.178732	20.2629435	131.9167785	-78.84867	5.8139625	126.6360475
-9.383932	40.394947	132.149475	-20.362782	13.072705	129.035767	40.393387	-1.755921	129.942398	35.898064	42.223831	133.787567	38.1457255	20.233955	131.8649825	-78.8712895	5.911455	126.2065515
-8.881898	40.036167	132.04567	-20.385687	13.092427	128.798294	40.35482	-1.7541	129.807083	35.882641	42.222229	133.740311	38.1187305	20.2340645	131.773697	-78.8901045	5.9507895	125.822891
-8.443664	39.572224	131.957703	-20.387114	13.112678	128.620117	40.324303	-1.70852	129.621201	35.872086	42.236374	133.711975	38.0981945	20.263927	131.666588	-78.8724225	5.961429	125.573646
-8.051831	39.049435	131.891174	-20.406898	13.151503	128.579758	40.341297	-1.660375	129.461319	35.856186	42.267643	133.667053	38.0987415	20.303634	131.564186	-78.9125375	5.999372	125.59533
-7.729795	38.455029	131.837341	-20.393566	13.165097	128.568878	40.335426	-1.588604	129.392502	35.851685	42.30418	133.622406	38.0935555	20.357788	131.507454	-78.8806875	5.972406	125.630302
-7.404588	37.345905	131.715775	-20.365173	13.207385	128.604141	40.3601	-1.532324	129.368301	35.85165	42.317207	133.571548	38.105875	20.3924415	131.4699245	-78.836221	6.0223285	125.7383575
-7.260087	36.505074	131.593735	-20.341629	13.20067	128.618164	40.358143	-1.535509	129.424255	35.859329	42.324512	133.474884	38.108736	20.3945015	131.4495695	-78.791994	6.0068385	125.7867585
-7.17513	35.597054	131.428406	-20.395687	13.236326	128.728821	40.320831	-1.552046	129.465073	35.834885	42.334862	133.329178	38.077858	20.391408	131.3971255	-78.869232	6.081244	126.0605165
-7.13444	34.632477	131.188416	-20.452919	13.24372	128.751678	40.253872	-1.5684	129.440872	35.765491	42.409672	132.948746	38.0096815	20.420636	131.194809	-78.9155195	6.066804	126.308547
-7.254687	33.614094	130.903976	-20.62195	13.303564	128.840195	40.066822	-1.560346	129.236984	35.573483	42.572899	132.219284	37.8201525	20.5062765	130.728134	-79.0640525	6.1008515	126.952256
-7.356481	32.546417	130.350525	-20.82823	13.345681	128.730194	39.728321	-1.528556	128.539566	35.260056	42.718838	131.094116	37.4941885	20.595141	129.816841	-79.1506485	6.096221	127.643547
-7.481162	31.435305	129.418701	-21.095385	13.350163	128.423447	38.944916	-1.41872	127.47908	34.919064	42.775944	129.410782	36.93199	20.678612	128.444931	-79.12276	6.021714	128.401963
-8.015798	29.860159	127.485718	-21.402641	13.263106	127.406158	38.09935	-1.617607	125.025497	34.103401	42.782772	126.279724	36.1013755	20.5825825	125.6526105	-78.9066575	5.9436295	129.1597055
-8.139918	28.631989	126.09594	-21.454443	13.162261	126.559891	37.683105	-1.827808	123.362099	33.871468	42.573654	124.214912	35.7772865	20.372923	123.7885055	-78.6861725	5.951599	129.3312765
-8.267922	27.411047	124.972031	-21.400671	13.018781	125.800049	37.515385	-2.005551	121.983871	33.740242	42.384369	122.431587	35.6278135	20.189409	122.207729	-78.4291555	5.848153	129.392369
-8.425328	26.230358	124.117729	-21.345165	12.896268	125.197693	37.465542	-2.124595	120.980164	33.669121	42.235661	121.24324	35.5673315	20.055533	121.111702	-78.2576615	5.737003	129.283684
-8.499449	25.05155	123.486305	-21.505825	12.911369	124.765671	37.409832	-2.2044	120.342697	33.629601	42.144871	120.382019	35.5197165	19.9702355	120.362358	-78.5313665	5.8525025	129.168984
-8.567979	23.840033	123.075989	-21.519964	12.816821	124.437119	37.369884	-2.260473	119.883347	33.545246	42.069324	119.786797	35.457565	19.9044255	119.835072	-78.497493	5.7292165	129.039166
-8.616035	22.666912	122.837601	-21.591095	12.79463	124.236588	37.292133	-2.306923	119.574013	33.421303	42.057411	119.387566	35.356718	19.875244	119.4807895	-78.538908	5.714016	128.9923865
-8.683841	20.976826	122.540817	-21.759556	12.806325	124.024857	37.067711	-2.384111	119.153664	33.186089	42.06353	118.759918	35.1269	19.8397095	118.956791	-78.646012	5.7729405	129.092923
-8.689868	19.813772	122.230194	-21.894554	12.821203	123.820175	36.842686	-2.413417	118.771072	32.99192	42.056778	118.288551	34.917303	19.8216805	118.5298115	-78.706411	5.8207255	129.1105385
-8.632692	18.660151	121.889267	-21.995203	12.837882	123.576355	36.639942	-2.466262	118.352661	32.81041	42.048771	117.722488	34.725176	19.7912545	118.0375745	-78.715582	5.8845095	129.1151355
-8.531902	17.537361	121.506943	-22.070902	12.856444	123.255371	36.486881	-2.470637	118.03286	32.669956	42.023487	117.218674	34.5784185	19.776425	117.625767	-78.7202225	5.936463	128.884975
-8.331246	16.420559	121.13694	-22.081327	12.861323	122.938263	36.470974	-2.467405	117.951965	32.6105	41.997131	116.779396	34.540737	19.764863	117.3656805	-78.703391	5.957783	128.5108455
-8.131439	15.30225	120.855476	-22.078709	12.872542	122.648323	36.571373	-2.455139	118.103394	32.588348	41.968861	116.45372	34.5798605	19.756861	117.278557	-78.7372785	5.988223	128.018089
-7.84946	14.202711	120.708488	-22.045504	12.892364	122.421822	36.698246	-2.44679	118.430984	32.605614	41.915985	116.16024	34.65193	19.7345975	117.295612	-78.742938	6.0501305	127.548032
-7.346707	12.629962	120.643784	-21.966475	12.883223	122.21019	36.943047	-2.479683	119.296959	32.718124	41.755077	115.784897	34.8305855	19.637697	117.540928	-78.7635355	6.128749	126.879452
-7.034461	11.661075	120.811592	-21.885187	12.880689	122.168732	37.14798	-2.518162	120.03479	32.86808	41.604794	115.678001	35.00803	19.543316	117.8563955	-78.778404	6.218062	126.4810685
-6.62294	10.658001	121.066154	-21.809196	12.838165	122.22049	37.361683	-2.592711	120.920715	33.075386	41.422112	115.815186	35.2185345	19.4147005	118.3679505	-78.8369265	6.2616295	126.0730295
-6.218699	9.77927	121.529266	-21.744558	12.777565	122.385391	37.564693	-2.699081	121.920189	33.301098	41.214348	116.226402	35.4328955	19.2576335	119.0732955	-78.9220115	6.2974965	125.6974865
-5.83862	9.007823	122.091225	-21.687641	12.675813	122.644165	37.753632	-2.805306	122.950958	33.550869	41.01421	116.785606	35.6522505	19.104452	119.868282	-79.0275325	6.247174	125.420048
-5.481633	8.343155	122.710503	-21.662088	12.555554	122.961441	37.857368	-2.966316	123.867584	33.79818	40.830559	117.678535	35.827774	18.9321215	120.7730595	-79.15195	6.1789865	125.1498225
-5.086596	7.758953	123.300362	-21.626154	12.434984	123.312012	37.976234	-3.117673	124.731873	34.066513	40.676914	118.773033	36.0213735	18.7796205	121.752453	-79.2736815	6.0903475	124.871571
-4.541219	7.001965	124.212242	-21.519958	12.35655	123.903671	38.18932	-3.272663	126.071785	34.53619	40.536709	120.703758	36.362755	18.632023	123.3877715	-79.402671	6.081077	124.4195705
-4.16137	6.544886	124.821877	-21.446697	12.377958	124.337936	38.33548	-3.370066	126.844612	34.832211	40.497639	122.074936	36.5838455	18.5637865	124.459774	-79.4772395	6.1921295	124.216098
-3.854004	6.190313	125.365555	-21.376415	12.437155	124.756149	38.449867	-3.461672	127.52005	35.135399	40.477211	123.240051	36.792633	18.5077695	125.3800505	-79.545463	6.3665405	124.1322475
-3.524388	5.856824	125.695587	-21.318968	12.512156	125.11953	38.830505	-3.711121	127.846397	35.400227	40.490845	124.300766	37.115366	18.389862	126.0735815	-79.753302	6.63445	124.1654785
-3.328481	5.628358	126.033463	-20.983503	12.433117	125.307404	38.984436	-3.763316	128.182175	35.628006	40.526833	125.125931	37.306221	18.3817585	126.654053	-79.273227	6.4844755	123.960755
-3.183593	5.453109	126.304558	-20.876066	12.518949	125.536598	39.128311	-3.709975	128.439392	35.819443	40.645634	125.75209	37.473877	18.4678295	127.095741	-79.226009	6.5700685	123.977455
-3.041968	5.334264	126.470634	-20.764458	12.617604	125.687767	39.288544	-3.56166	128.604355	35.94883	40.847233	126.179802	37.618687	18.6427865	127.3920785	-79.147603	6.5924215	123.9834555
-2.873846	5.202822	126.510117	-20.599369	12.83186	125.771835	39.54813	-3.215153	128.790192	36.025845	41.165741	126.375618	37.7869875	18.975294	127.582905	-78.9857255	6.688426	123.960765
-2.889404	5.135998	126.475319	-20.505657	12.996927	125.739693	39.686451	-2.977533	128.808136	36.081333	41.381142	126.358917	37.883892	19.2018045	127.5835265	-78.895206	6.7920495	123.8958595
-2.976937	5.061897	126.405891	-20.424501	13.161962	125.658188	39.810551	-2.792566	128.819199	36.11652	41.522083	126.161133	37.9635355	19.3647585	127.490166	-78.8125375	6.9591655	123.82621
-3.139273	5.016287	126.325562	-20.324902	13.285706	125.541672	39.907692	-2.615627	128.83902	36.192661	41.655563	125.862206	38.0501765	19.519968	127.350613	-78.6999805	7.051444	123.732731
-3.35473	4.969486	126.247009	-20.695038	13.660613	125.67662	40.008934	-2.493673	128.82785	36.263809	41.759739	125.543228	38.1363715	19.633033	127.185539	-79.5264475	7.688193	124.167701
-3.616449	4.946132	126.174721	-20.124943	13.389015	125.293587	40.130444	-2.422155	128.776306	36.30109	41.835667	125.195015	38.215767	19.706756	126.9856605	-78.465653	7.071274	123.6015135
-3.903651	4.968709	126.095329	-20.079512	13.382353	125.229263	40.187679	-2.354621	128.636642	36.330959	41.891319	124.835503	38.259319	19.768349	126.7360725	-78.418343	6.996357	123.7224535
-4.368553	5.074472	125.903114	-20.541216	13.593295	125.394989	40.206284	-2.37909	128.098343	36.261845	41.904404	124.281586	38.2340645	19.762657	126.1899645	-79.3164965	7.423933	124.6000135
-4.703062	5.204487	125.643745	-20.30739	13.375386	125.136276	40.183121	-2.368323	127.624023	36.202969	41.887959	123.979057	38.193045	19.759818	125.80154	-78.807825	6.990954	124.471012
-5.121232	5.447532	125.417625	-20.239773	13.289988	124.973	39.836674	-2.147036	127.360451	36.18861	41.913101	123.785439	38.012642	19.8830325	125.572945	-78.492188	6.6969435	124.373055
-5.425992	5.730864	125.141098	-20.145473	13.243626	124.855553	39.875515	-2.086726	126.991531	36.214745	41.98278	123.790779	38.04513	19.948027	125.391155	-78.336076	6.539225	124.319951
-5.63696	5.978573	124.802208	-20.05155	13.252237	124.803833	39.897533	-1.947104	126.650391	36.24184	42.123489	123.87693	38.0696865	20.0881925	125.2636605	-78.1727865	6.4162815	124.3440055
-5.980535	6.363334	124.644539	-19.99835	13.350819	124.808205	39.87384	-1.739388	126.271759	36.219276	42.321606	123.953308	38.046558	20.291109	125.1125335	-78.043258	6.410529	124.5038765
-6.367789	6.82197	124.451813	-19.977198	13.519176	124.824394	39.857822	-1.484623	125.84922	36.170807	42.565357	123.966728	38.0143145	20.540367	124.907974	-77.9687105	6.497985	124.740814
-6.964065	7.592211	124.234009	-20.003281	13.86269	124.825928	39.793877	-1.079602	125.208923	36.043419	42.991444	123.893425	37.918648	20.955921	124.551174	-77.92521	6.769459	125.100682
-7.266611	8.093134	124.071503	-20.028452	14.094938	124.794685	39.769886	-0.827697	124.772896	35.941158	43.289352	123.737648	37.855522	21.2308275	124.255272	-77.912426	6.9590485	125.334098
-7.73028	8.638583	124.01841	-20.059345	14.305717	124.732208	39.727379	-0.622121	124.240288	35.808334	43.602596	123.323738	37.7678565	21.4902375	123.782013	-77.8865465	7.1211965	125.682403
-7.950933	9.022732	123.704506	-20.101398	14.442296	124.586655	39.637409	-0.48558	123.535332	35.631733	43.810509	122.646141	37.634571	21.6624645	123.0907365	-77.837367	7.2221275	126.0825735
-8.287489	9.439429	123.419418	-20.125454	14.53672	124.366272	39.530537	-0.38524	122.797562	35.439331	44.006264	121.738159	37.484934	21.810512	122.2678605	-77.735842	7.262928	126.4646835
-8.498831	9.824959	123.132179	-20.100424	14.594481	124.142609	39.469372	-0.227852	122.254654	35.243397	44.189411	120.667793	37.3563845	21.9807795	121.4612235	-77.5572325	7.2081825	126.8239945
-8.68063	10.218099	122.92025	-20.016151	14.646189	123.963043	39.480431	-0.061871	121.886269	35.07439	44.308044	119.731232	37.2774105	22.1230865	120.8087505	-77.3097125	7.1692915	127.1173355
-8.874711	10.788811	122.849228	-19.857771	14.665377	123.891937	39.593014	0.102611	121.731018	34.915325	44.350739	118.692291	37.2541695	22.226675	120.2116545	-76.9697115	7.104079	127.5722195
-8.919724	11.220245	122.928154	-19.799854	14.628003	123.946175	39.681198	0.157664	121.876633	34.850777	44.33197	118.274216	37.2659875	22.244817	120.0754245	-76.8656955	7.011189	127.8169255
-8.853429	11.734676	122.995995	-19.783209	14.54565	124.049667	39.744957	0.17666	122.158203	34.806389	44.300167	118.115143	37.275673	22.2384135	120.136673	-76.842091	6.8528865	127.962661
-8.893937	12.251314	123.136261	-19.819069	14.465694	124.133621	39.770069	0.182486	122.468506	34.769005	44.294079	118.135468	37.269537	22.2382825	120.301987	-76.907675	6.6931055	127.965255
-8.833182	12.787697	123.208382	-19.897547	14.387162	124.157333	39.765499	0.187968	122.636902	34.701557	44.327724	118.248711	37.233528	22.257846	120.4428065	-77.028622	6.516478	127.8718595
-8.691385	13.373071	123.06662	-20.001089	14.331135	124.055779	39.678875	0.211695	122.556664	34.569202	44.399776	118.324867	37.1240385	22.3057355	120.4407655	-77.1262165	6.3565345	127.6707925
-8.606405	14.012856	122.803604	-20.159563	14.35051	123.823738	39.508514	0.333956	122.169426	34.376728	44.535934	118.170586	36.942621	22.434945	120.170006	-77.261747	6.266075	127.47747
-8.310152	15.052934	122.025299	-20.361584	14.469618	123.196587	39.140572	0.596794	121.05658	34.059937	44.814266	117.839767	36.6002545	22.70553	119.4481735	-77.3234225	6.233706	126.9450005
-8.020699	15.780066	121.445404	-20.453014	14.608453	122.709129	38.930626	0.819553	120.351624	33.951916	45.031895	117.654404	36.441271	22.925724	119.003014	-77.347299	6.291182	126.415244
-7.683793	16.539373	121.030937	-20.52195	14.732747	122.285988	38.812683	1.031245	119.737038	33.942486	45.249008	117.79718	36.3775845	23.1401265	118.767109	-77.4214845	6.3253675	125.804867
-7.260865	17.306345	120.736336	-20.565811	14.830544	121.952972	38.685139	1.261485	119.260979	33.970997	45.44101	118.294128	36.328068	23.3512475	118.7775535	-77.45969	6.3098405	125.1283905
-6.80713	18.008636	120.636543	-20.634655	14.964726	121.776245	38.551468	1.580627	119.0215	33.983639	45.672962	118.86618	36.2675535	23.6267945	118.94384	-77.5368635	6.3026575	124.60865
-6.281309	18.68026	120.754036	-20.751354	15.146592	121.75164	38.478184	1.944998	118.903526	33.946972	45.925339	119.746819	36.212578	23.9351685	119.3251725	-77.715286	6.3580155	124.1781075
-5.76921	19.356348	120.996689	-20.857794	15.399626	121.882141	38.46117	2.347935	118.860878	33.865692	46.273651	120.628952	36.163431	24.310793	119.744915	-77.879019	6.488459	124.019367
-4.875627	20.238354	121.551155	-21.012367	15.835121	122.248779	38.385941	2.952038	119.052216	33.74918	46.795017	121.880577	36.0675605	24.8735275	120.4663965	-78.0922945	6.7967145	124.0311615
-4.158203	20.634975	121.973679	-21.094242	16.110292	122.570084	38.398628	3.315841	119.257011	33.686329	47.111801	122.602226	36.0424785	25.213821	120.9296185	-78.2309625	7.006763	124.2105495
-3.513611	20.978251	122.379066	-21.147772	16.35692	122.905968	38.402699	3.63777	119.577644	33.647831	47.384373	123.283363	36.025265	25.5110715	121.4305035	-78.320809	7.2027685	124.3814325
-2.826852	21.121151	122.805428	-21.214491	16.584017	123.266014	38.426735	3.889926	119.937935	33.644855	47.622421	123.880341	36.035795	25.7561735	121.909138	-78.464777	7.4118605	124.62289
-2.146685	21.173056	123.167023	-21.255682	16.746176	123.62957	38.507317	4.063173	120.362175	33.61248	47.810589	124.311234	36.0598985	25.936881	122.3367045	-78.5712625	7.555471	124.9224355
-1.085882	20.929211	123.35836	-21.277737	16.852362	123.921379	38.56905	4.198203	120.868217	33.577408	47.93351	124.683319	36.073229	26.0658565	122.775768	-78.628703	7.6388675	125.06699
-0.324947	20.704624	123.640755	-21.318872	16.929411	124.163376	38.648163	4.296108	121.368774	33.558819	48.026707	124.986519	36.103491	26.1614075	123.1776465	-78.741235	7.6974145	125.1491055
0.814815	20.1838	124.005547	-21.382118	16.960798	124.428345	38.78764	4.307306	122.136642	33.49437	48.109444	125.268364	36.141005	26.208375	123.702503	-78.905241	7.713221	125.154187
1.522317	19.654388	124.167786	-21.466055	16.974043	124.512573	38.798786	4.304286	122.632683	33.421032	48.105495	125.423599	36.109909	26.2048905	124.028141	-79.042019	7.74319550000001	124.997005
2.284474	19.065765	124.240959	-21.539011	16.96339	124.552277	38.777916	4.276946	123.065163	33.386395	48.075275	125.616226	36.0821555	26.1761105	124.3406945	-79.1601775	7.7506695	124.7638595
2.949124	18.356749	124.457047	-21.582218	16.972799	124.618149	38.836544	4.210117	123.521088	33.383915	48.032135	125.81749	36.1102295	26.121126	124.669289	-79.2746655	7.824472	124.567009
3.683951	17.605431	124.621811	-21.574551	17.015127	124.650299	38.927654	4.152578	124.062004	33.468128	47.977871	126.139893	36.197891	26.0652245	125.1009485	-79.346993	7.9650295	124.1996495
4.418112	16.746195	124.762688	-21.525293	17.062086	124.688637	39.020721	4.135594	124.601173	33.529167	47.915249	126.707901	36.274944	26.0254215	125.654537	-79.32553	8.0987505	123.722737
5.077003	15.799816	124.963402	-21.450037	17.122061	124.76004	39.181072	4.105875	125.244049	33.638912	47.828613	127.366257	36.409992	25.967244	126.305153	-79.310066	8.276878	123.214927
5.966549	14.242098	125.519348	-21.322414	17.126686	125.075531	39.391251	4.018558	126.356628	33.818901	47.71516	128.472763	36.605076	25.866859	127.4146955	-79.249904	8.386513	122.7363665
6.46748	13.104421	126.055695	-20.967316	16.952463	125.276909	39.895592	3.743	127.142349	33.936806	47.642281	129.263123	36.916199	25.6926405	128.202736	-78.850831	8.2122855	122.351082
6.891548	11.880955	126.714493	-20.851828	16.939432	125.745163	40.048264	3.668109	128.192062	34.079639	47.588581	130.107605	37.0639515	25.628345	129.1498335	-78.7676075	8.250519	122.3404925
7.245468	10.604668	127.480873	-20.692596	16.938398	126.283142	40.22419	3.60317	129.387573	34.219032	47.544258	130.904526	37.221611	25.573714	130.1460495	-78.606803	8.303082	122.4202345
7.525681	9.285359	128.339035	-20.558302	16.966948	126.892639	40.476383	3.549226	130.671661	34.398457	47.513771	131.615997	37.43742	25.5314985	131.143829	-78.554024	8.4023975	122.641449
7.688666	7.910931	129.181442	-20.327065	16.940649	127.386688	40.710812	3.471701	131.934998	34.906605	47.346672	132.113907	37.8087085	25.4091865	132.0244525	-78.4628385	8.4721115	122.7489235
7.777742	6.496354	129.941605	-20.133787	16.8827	127.813957	40.909012	3.336051	133.156372	35.093754	47.226654	132.55864	38.001383	25.2813525	132.857506	-78.268957	8.4840475	122.770408
7.701473	4.320398	131.031891	-19.885395	16.653383	128.266785	41.034363	3.022331	134.839706	35.387463	46.921848	132.894104	38.210913	24.9720895	133.866905	-77.981703	8.3346765	122.666665
7.473815	2.837699	131.657776	-19.7966	16.429571	128.45282	41.055439	2.769732	135.775574	35.519722	46.656506	132.979172	38.2875805	24.713119	134.377373	-77.8807805	8.146023	122.528267
7.14888	1.406253	132.23761	-19.762897	16.203978	128.565918	41.052349	2.580972	136.572922	35.593658	46.474873	132.895248	38.3230035	24.5279225	134.734085	-77.8487975	7.8800335	122.397751
6.672206	0.059299	132.720627	-19.828327	15.990599	128.634216	40.9963	2.510166	137.112289	35.570179	46.352222	132.717102	38.2832395	24.431194	134.9146955	-77.9398935	7.550004	122.3537365
6.057999	-1.249744	132.9758	-19.937601	15.791617	128.613617	40.876415	2.45952	137.377487	35.438393	46.249977	132.448776	38.157404	24.3547485	134.9131315	-78.032606	7.2284855	122.3141025
5.378344	-2.501754	132.975525	-20.101446	15.614507	128.543274	40.730865	2.42064	137.378418	34.944828	46.283997	132.260086	37.8378465	24.3523185	134.819252	-78.0407385	6.8766955	122.267296
4.561914	-3.669945	132.763733	-20.259892	15.467401	128.4366	40.538071	2.388239	137.165329	34.774364	46.171989	132.012283	37.6562175	24.280114	134.588806	-78.1760015	6.654688	122.284394
3.132411	-5.271233	132.209366	-20.468674	15.345263	128.286774	40.252892	2.389148	136.636398	34.546562	46.118744	131.778275	37.399727	24.253946	134.2073365	-78.337075	6.43658	122.3662115
2.081095	-6.246224	131.685562	-20.602453	15.324165	128.21814	40.086044	2.39525	136.278564	34.402008	46.082874	131.771393	37.244026	24.239062	134.0249785	-78.448932	6.409268	122.4113015
0.950225	-7.138779	131.193085	-20.717392	15.344193	128.214569	39.892368	2.425047	135.964767	34.622387	45.963394	131.786377	37.2573775	24.1942205	133.875572	-78.6921615	6.4941655	122.553566
-0.392182	-7.937582	130.737579	-20.868855	15.363929	128.270004	39.742149	2.394858	135.703644	34.523525	45.955544	131.963974	37.132837	24.175201	133.833809	-78.870547	6.552657	122.706199
-1.806591	-8.684176	130.243317	-20.991962	15.364912	128.339844	39.6133	2.333791	135.480179	34.083	46.029099	132.23613	36.84815	24.181445	133.8581545	-78.832074	6.548379	122.8215335
-3.264322	-9.425654	129.787247	-21.127996	15.351307	128.404541	39.490608	2.29174	135.236664	34.321331	45.861137	132.256485	36.9059695	24.0764385	133.7465745	-79.1619615	6.6261755	123.0625075
-4.888552	-10.095515	129.311127	-21.240067	15.314804	128.404938	39.390919	2.245896	134.940201	34.206768	45.789879	132.242554	36.7988435	24.0178875	133.5913775	-79.2789775	6.6117205	123.2184985
-7.429236	-11.078437	128.674347	-21.416121	15.253633	128.352875	39.229725	2.214595	134.347672	34.040421	45.695038	131.838837	36.635073	23.9548165	133.0932545	-79.467315	6.5524495	123.6124955
-9.276735	-11.709332	128.400177	-21.51194	15.173467	128.27977	39.142017	2.182047	133.835754	33.600513	45.783199	131.351913	36.371265	23.982623	132.5938335	-79.395145	6.364311	123.9657065
-11.172646	-12.303016	128.267105	-21.597105	15.051955	128.188583	39.050163	2.160522	133.15303	33.759018	45.609951	130.451309	36.4045905	23.8852365	131.8021695	-79.5988005	6.2186735	124.5749965
-13.106749	-12.921238	128.191086	-21.665331	14.833212	128.102509	38.957474	2.07694	132.188141	33.268444	45.596916	129.590958	36.112959	23.836928	130.8895495	-79.443621	5.829496	125.3154685
-15.140285	-13.482997	128.171631	-21.740086	14.562056	128.006638	38.850872	1.909843	131.186951	33.001511	45.380093	128.377716	35.9261915	23.644968	129.7823335	-79.4063635	5.479144	126.2309425
-17.089874	-14.07865	128.227966	-21.77112	14.252429	127.908417	38.671356	1.819605	129.97612	32.800953	45.179867	127.100845	35.7361545	23.499736	128.5384825	-79.2783945	5.005122	127.2783515
-19.165512	-14.545208	128.372711	-21.814104	13.904383	127.842308	38.49332	1.541281	128.78598	32.549141	44.851921	125.882545	35.5212305	23.196601	127.3342625	-79.1494385	4.612165	128.3503535
-22.159754	-15.171947	128.736084	-21.855679	13.309334	127.718147	38.241543	1.073562	127.258347	32.118858	44.232208	124.050751	35.1802005	22.652885	125.654549	-78.8915585	3.965783	129.781745
-24.17004	-15.442571	129.221786	-21.89481	12.880524	127.764473	38.044533	0.69988	126.563118	31.912676	43.789898	123.28035	34.9786045	22.244889	124.921734	-78.7682245	3.516159	130.607212
-26.088137	-15.668407	129.62146	-21.953913	12.458447	127.936066	37.566486	0.503774	126.386917	31.761021	43.333374	122.782745	34.6637535	21.918574	124.584831	-78.5715795	2.99832	131.287301
-27.944439	-15.812593	130.097855	-22.013811	12.057383	128.172226	37.781136	-0.007537	126.17598	31.620022	42.9426	122.50631	34.700579	21.4675315	124.341145	-78.728201	2.6472345	132.003307
-29.77528	-15.849707	130.436081	-22.123823	11.725492	128.448883	37.68034	-0.304701	126.206711	31.462049	42.658535	122.500023	34.5711945	21.176917	124.353367	-78.8188405	2.274067	132.544399
-31.568188	-15.722177	130.71785	-22.268551	11.469831	128.738922	37.527122	-0.532564	126.320992	31.293995	42.442005	122.549835	34.4105585	20.9547205	124.4354135	-78.9476605	1.9849415	133.0424305
-33.31477	-15.505394	131.048767	-22.446173	11.285863	129.011856	37.339352	-0.697621	126.396011	31.120543	42.282463	122.581337	34.2299475	20.792421	124.488674	-79.1222935	1.779305	133.535038
-35.801735	-14.992494	131.449799	-22.733538	11.069389	129.410843	37.075649	-0.962833	126.245674	30.79718	42.086098	122.600998	33.9364145	20.5616325	124.423336	-79.4034905	1.5771455	134.39835
-37.365089	-14.530344	131.685944	-22.870438	10.923852	129.50177	36.872803	-1.061633	126.048538	30.57338	42.009892	122.505272	33.7230915	20.4741295	124.276905	-79.4639675	1.3735745	134.726635
-38.836769	-13.967088	131.846878	-23.005646	10.80847	129.588226	36.705311	-1.143195	125.752655	30.353495	41.938034	122.378563	33.529403	20.3974195	124.065609	-79.540695	1.2195205	135.110843
-40.196602	-13.341572	131.884125	-23.103453	10.683637	129.614243	36.580696	-1.221751	125.479141	30.176344	41.865974	122.287308	33.37852	20.3221115	123.8832245	-79.585426	1.0451625	135.3452615
-41.505074	-12.619242	131.923843	-23.165298	10.563269	129.594604	36.477661	-1.257754	125.248672	30.062277	41.809456	122.212769	33.269969	20.275851	123.7307205	-79.600565	0.850687000000001	135.4584875
-42.703979	-11.815823	131.898346	-23.188248	10.478798	129.570419	36.445686	-1.288838	125.069511	29.99202	41.795219	122.217598	33.218853	20.2531905	123.6435545	-79.595349	0.704405499999996	135.4972835
-43.759121	-10.959977	131.800476	-23.196865	10.440685	129.552032	36.461411	-1.311486	124.929199	29.971222	41.804459	122.273956	33.2163165	20.2464865	123.6015775	-79.6100465	0.634883500000001	135.5024865
-45.20945	-9.433233	131.664368	-23.219887	10.417586	129.495605	36.111275	-1.096812	124.932899	29.933802	41.847317	122.347366	33.0225385	20.3752525	123.6401325	-79.4623125	0.459919500000002	135.3510775
-46.070992	-8.381673	131.528122	-23.243067	10.41858	129.466064	36.090305	-1.05233	124.821007	29.906542	41.899765	122.452927	32.9984235	20.4237175	123.636967	-79.4845575	0.413442499999999	135.295161
-46.804722	-7.26994	131.374527	-23.26016	10.402818	129.426895	36.073513	-1.008584	124.750519	29.883188	41.950195	122.603485	32.9783505	20.4708055	123.677002	-79.4986705	0.334830499999999	135.176788
-47.46553	-6.087561	131.138184	-23.308142	10.381203	129.344818	36.045227	-0.972074	124.746689	29.859097	42.001633	122.73703	32.952162	20.5147795	123.7418595	-79.568446	0.247626499999999	134.9477765
-48.016327	-4.879966	130.874725	-23.361767	10.345862	129.242767	36.338978	-1.143513	124.543343	29.816755	42.049828	122.911308	33.0778665	20.4531575	123.7273255	-79.8014005	0.238566500000001	134.7582085
-48.458759	-3.617712	130.524582	-23.479744	10.332431	129.12645	35.972195	-0.917222	124.675194	29.752489	42.093857	123.044037	32.862342	20.5883175	123.8596155	-79.82183	0.0765445000000007	134.3932845
-48.854717	-2.351341	130.263275	-23.531815	10.290303	128.925079	35.940029	-0.895115	124.665512	29.700474	42.121964	123.091232	32.8202515	20.6134245	123.878372	-79.8838815	-0.0328185000000012	133.971786
-49.132187	-0.373176	129.988419	-23.609831	10.254331	128.769409	36.223732	-1.062352	124.520348	29.590878	42.156734	123.088203	32.907305	20.547191	123.8042755	-80.126967	-0.0385290000000005	133.7345425
-49.248981	1.002635	129.942612	-23.629625	10.206457	128.74704	36.220528	-1.036388	124.606834	29.553085	42.162167	123.060547	32.8868065	20.5628895	123.8336905	-80.1460565	-0.149975499999996	133.6603895
-49.223373	2.396577	129.90506	-23.607496	10.186301	128.773972	35.940971	-0.824486	124.958244	29.557673	42.173679	123.073235	32.749322	20.6745965	124.0157395	-79.964314	-0.301994499999999	133.5322045
-49.07048	3.801539	129.878571	-23.581926	10.172127	128.870468	36.327496	-1.018475	125.054047	29.582787	42.177879	123.138985	32.9551415	20.579702	124.096516	-80.1189935	-0.235447999999998	133.64442
-48.929195	5.221852	129.935913	-23.560917	10.174158	128.960236	36.07481	-0.841925	125.469757	29.611782	42.174576	123.222878	32.843296	20.6663255	124.3463175	-79.96513	-0.318009499999999	133.5741545
-48.643295	6.707226	129.901382	-23.571556	10.188445	129.119247	36.103958	-0.826785	125.715866	29.640575	42.177265	123.311127	32.8722665	20.67524	124.5134965	-80.0153785	-0.298349999999999	133.7249975
-48.269867	8.214431	129.871231	-23.540102	10.177768	129.165298	36.472328	-1.02672	125.739929	29.653614	42.186073	123.434738	33.062971	20.5796765	124.5873335	-80.143175	-0.224140500000001	133.7432625
-47.654854	10.488662	129.840485	-23.571472	10.142091	129.29924	36.48222	-1.004339	125.872803	29.643044	42.223503	123.634979	33.062632	20.609582	124.753891	-80.205576	-0.325399999999998	133.844589
-47.124153	12.084184	129.682129	-23.589329	10.127211	129.309692	36.463348	-0.986978	125.868965	29.654249	42.254082	123.784767	33.0587985	20.633552	124.826866	-80.2374565	-0.379129999999996	133.792518
-46.564297	13.645141	129.562012	-23.60199	10.127619	129.245407	36.464031	-0.981631	125.757942	29.674267	42.285328	123.955605	33.069149	20.6518485	124.8567735	-80.273129	-0.396610500000001	133.6340405
-45.910004	15.300587	129.31102	-23.612816	10.146681	129.104721	36.143059	-0.756547	125.765015	29.714268	42.353024	124.159386	32.9286635	20.7982385	124.9622005	-80.1542955	-0.504876500000002	133.2472415
-45.212833	16.95648	129.076599	-23.619406	10.245876	128.961395	36.150654	-0.69342	125.605431	29.786858	42.442352	124.38401	32.968756	20.874466	124.9947205	-80.207568	-0.382713999999996	132.9280695
-44.385952	18.606964	128.900848	-23.555738	10.334058	128.731293	36.21595	-0.597264	125.459457	29.908377	42.569027	124.646721	33.0621635	20.9858815	125.053089	-80.1736395	-0.317765499999997	132.409497
-43.471115	20.314493	128.711487	-23.494682	10.48886	128.564774	36.245415	-0.445146	125.353897	30.028206	42.706509	124.958595	33.1368105	21.1306815	125.156246	-80.1261745	-0.152961499999996	131.973302
-42.002632	22.745968	128.747452	-23.402399	10.731985	128.447906	36.325043	-0.172866	125.264694	30.220524	42.957165	125.493942	33.2727835	21.3921495	125.379318	-80.0775815	0.0718204999999976	131.516494
-40.921051	24.380747	128.831726	-23.331284	10.899437	128.46814	36.396847	0.024338	125.30732	30.343973	43.111195	125.972725	33.37041	21.5677665	125.6400225	-80.032978	0.2311075	131.2962575
-39.804424	25.911152	129.071716	-23.273464	11.056275	128.55835	36.51366	0.173308	125.434494	30.454573	43.234589	126.519684	33.4841165	21.7039485	125.977089	-80.0310445	0.4086015	131.139611
-38.583397	27.463493	129.338745	-23.231106	11.213188	128.724396	36.622322	0.301886	125.663948	30.864563	43.204369	127.008568	33.7434425	21.7531275	126.336258	-80.2056545	0.6732485	131.112534
-37.358009	28.892809	129.629166	-23.221979	11.341324	128.96579	36.723568	0.384313	125.956413	30.972591	43.273785	127.653503	33.8480795	21.829049	126.804958	-80.2920375	0.853599000000003	131.126622
-36.052567	30.263542	130.013962	-23.163605	11.453885	129.154358	36.846241	0.45191	126.351181	31.101412	43.340714	128.309708	33.9738265	21.896312	127.3304445	-80.3010365	1.011458	130.9782715
-34.689583	31.586897	130.327469	-23.12248	11.574158	129.398376	36.983864	0.49913	126.832199	31.262854	43.406811	129.020599	34.123359	21.9529705	127.926399	-80.368319	1.1953455	130.870353
-32.606697	33.422928	131.020493	-23.06106	11.800916	129.821747	37.529869	0.333561	127.493248	31.500381	43.531551	130.113464	34.515125	21.932556	128.803356	-80.637245	1.669276	130.840138
-31.194777	34.561317	131.495651	-23.04491	11.975224	130.16861	37.675106	0.371057	128.097855	31.64916	43.656189	130.805984	34.662133	22.013623	129.4519195	-80.751953	1.936825	130.8853005
-29.772854	35.645844	132.018387	-23.013943	12.182554	130.574142	37.847309	0.455838	128.729614	31.816256	43.825226	131.556198	34.8317825	22.140532	130.142906	-80.8596685	2.224576	131.005378
-28.323328	36.587505	132.598755	-22.941204	12.37722	130.99765	38.067177	0.550246	129.447891	31.9783	44.02269	132.299011	35.0227385	22.286468	130.873451	-80.9051465	2.467972	131.121849
-26.868385	37.447334	133.083725	-22.885092	12.59185	131.452713	38.315884	0.643752	130.205124	32.141953	44.239769	133.028122	35.2289185	22.4417605	131.616623	-80.9991025	2.7419395	131.288803
-25.428263	38.276264	133.547348	-22.804407	12.819757	131.877121	38.587223	0.747493	130.927673	32.284843	44.452751	133.674301	35.436033	22.600122	132.300987	-81.044847	3.039392	131.453255
-23.995161	38.957813	133.947876	-22.726673	13.03956	132.251724	38.84124	0.888849	131.588165	32.410725	44.677483	134.226471	35.6259825	22.783166	132.907318	-81.0793285	3.295954	131.59613
-21.840195	39.889301	134.340256	-22.605667	13.372825	132.678253	39.151421	1.097033	132.410294	32.617359	44.955364	134.823303	35.88439	23.0261985	133.6167985	-81.095724	3.7194515	131.7397075
-20.440434	40.403919	134.510651	-22.537882	13.584731	132.88472	39.308918	1.215565	132.792618	32.728779	45.128727	135.04985	36.0188485	23.172146	133.921234	-81.0946125	3.997316	131.848206
-19.108934	40.816711	134.679169	-22.49552	13.800388	133.067505	39.382389	1.360585	133.062561	32.830639	45.305695	135.179947	36.106514	23.33314	134.121254	-81.097554	4.267636	132.013756
-17.728043	41.173054	134.803467	-22.462868	14.010975	133.219391	39.41861	1.520482	133.235321	32.895157	45.469463	135.259933	36.1568835	23.4949725	134.247627	-81.0826195	4.5269775	132.191155
-16.434605	41.47345	134.990921	-22.426622	14.20305	133.356064	39.454414	1.684932	133.344513	32.941647	45.643368	135.32579	36.1980305	23.66415	134.3351515	-81.0512745	4.74195	132.3769765
-15.179959	41.632504	135.222946	-22.41127	14.385915	133.502136	39.475986	1.879059	133.404037	32.974079	45.823811	135.435562	36.2250325	23.851435	134.4197995	-81.0475725	4.920395	132.5844725
-13.997928	41.72427	135.475281	-22.371532	14.527493	133.623047	39.509132	2.069679	133.465988	33.014015	46.004555	135.568161	36.2615735	24.037117	134.5170745	-81.0046375	5.017869	132.7290195
-12.164462	41.761093	135.842255	-22.31963	14.746393	133.751816	39.605934	2.354792	133.554535	33.064034	46.264324	135.878036	36.334984	24.309558	134.7162855	-80.974244	5.183228	132.7873465
-11.040284	41.671734	136.093918	-22.276596	14.886289	133.808167	39.690144	2.546566	133.639603	33.098518	46.443012	136.096649	36.394331	24.494789	134.868126	-80.947523	5.277789	132.748208
-9.967938	41.525684	136.304993	-22.242823	15.039982	133.84613	39.758755	2.755699	133.720169	33.138252	46.636826	136.269913	36.4485035	24.6962625	134.995041	-80.9341495	5.3837015	132.697219
-8.899932	41.291241	136.468536	-22.200884	15.212507	133.872803	39.825706	2.980222	133.79895	33.165649	46.849739	136.452042	36.4956775	24.9149805	135.125496	-80.8974455	5.5100335	132.62011
-7.86831	40.997562	136.610611	-22.14908	15.381457	133.896362	39.912632	3.213877	133.893539	33.18169	47.075966	136.6082	36.547161	25.1449215	135.2508695	-80.845321	5.6179925	132.5418545
-6.909126	40.607037	136.699585	-22.089022	15.547982	133.930557	40.038876	3.443327	134.022339	33.213348	47.302944	136.75621	36.626112	25.3731355	135.3892745	-80.804156	5.7228285	132.4718395
-6.015258	40.156738	136.776108	-21.996136	15.705079	133.973648	40.205349	3.656176	134.201416	33.26709	47.528576	136.918671	36.7362195	25.592376	135.5600435	-80.7284915	5.817782	132.3872525
-4.744206	39.263214	136.964417	-21.862322	15.936257	134.155548	40.46088	3.955652	134.512085	33.346931	47.858356	137.153763	36.9039055	25.907004	135.832924	-80.6285495	5.96551	132.478172
-3.988529	38.574562	137.135132	-21.783043	16.065226	134.356033	40.60318	4.176957	134.716995	33.398087	48.073895	137.281219	37.0006335	26.125426	135.999107	-80.5667195	6.005026	132.712959
-3.273532	37.823647	137.300507	-21.702391	16.1668	134.579987	40.752163	4.383261	134.912186	33.449261	48.266441	137.449966	37.100712	26.324851	136.181076	-80.505494	6.008749	132.978898
-2.64094	36.966518	137.474091	-21.599087	16.233418	134.78006	40.914627	4.541001	135.114258	33.523594	48.407833	137.616287	37.2191105	26.474417	136.3652725	-80.4172845	5.992419	133.1948475
-2.033565	36.017479	137.608994	-21.486309	16.284279	134.931824	41.058132	4.649066	135.297211	33.623997	48.517693	137.744904	37.3410645	26.5833795	136.5210575	-80.3136825	5.9851785	133.3425905
-1.50703	34.998543	137.672607	-21.399733	16.311615	135.016937	41.18153	4.720539	135.447205	33.733906	48.602474	137.827225	37.457718	26.6615065	136.637215	-80.257184	5.9617235	133.396659
-1.001125	33.934834	137.629456	-21.29406	16.337908	135.024094	41.292332	4.77833	135.584152	33.822422	48.646618	137.867447	37.557377	26.712474	136.7257995	-80.145497	5.963342	133.3223885
-0.422668	32.173706	137.490326	-21.18276	16.343361	134.941406	41.398499	4.831573	135.712784	33.941933	48.694466	137.874557	37.670216	26.7630195	136.7936705	-80.035736	5.9237025	133.0891415
-0.134841	30.920242	137.348953	-21.162748	16.35075	134.896225	41.394032	4.895004	135.656647	33.916798	48.720016	137.723236	37.655415	26.80751	136.6899415	-79.980911	5.89399	133.1025085
0.111874	29.633966	137.082947	-21.199471	16.370049	134.847946	41.276043	4.986489	135.367783	33.790134	48.705048	137.348648	37.5330885	26.8457685	136.3582155	-79.9320305	5.8943295	133.3376765
0.264104	28.271786	136.654175	-21.293818	16.380264	134.73436	41.021042	5.100917	134.770676	33.631775	48.678871	136.702316	37.3264085	26.889894	135.736496	-79.9140445	5.870634	133.732224
0.383024	26.857143	135.98085	-21.388868	16.365961	134.475662	40.770256	5.127178	133.918411	33.442993	48.672195	135.534607	37.1066245	26.8996865	134.726509	-79.8843605	5.8322355	134.224815
0.494296	25.413912	134.950867	-21.483652	16.353338	133.98996	40.493885	5.115723	132.841446	33.324413	48.671238	134.13974	36.909149	26.8934805	133.490593	-79.876453	5.8131955	134.489327
0.575509	23.921925	133.744858	-21.490385	16.365978	133.3255	40.297417	4.973231	131.626099	33.325256	48.562077	132.644882	36.8113365	26.767654	132.1354905	-79.7921065	5.964302	134.5155095
0.692338	21.598679	131.888062	-21.391701	16.338772	132.184082	40.100704	4.754043	130.096725	33.072193	48.485683	130.287247	36.5864485	26.619863	130.191986	-79.3698505	6.057681	134.176178
0.758168	20.024754	130.883652	-21.302637	16.294218	131.524292	40.089943	4.585453	129.306366	33.133858	48.292072	128.940857	36.6119005	26.4387625	129.1236115	-79.2171745	6.1496735	133.9249725
0.795847	18.401598	130.208527	-21.191433	16.183805	130.987854	40.179337	4.41029	128.823502	33.188198	48.06469	127.90834	36.6837675	26.23749	128.365921	-79.0666335	6.13012	133.609787
0.81972	16.791578	129.803696	-21.052359	15.996546	130.557114	40.322952	4.286562	128.669113	33.284683	47.85548	127.228889	36.8038175	26.071021	127.949001	-78.9085355	5.922071	133.165227
0.849471	15.222732	129.57692	-20.917225	15.771684	130.226288	40.539818	4.154995	128.713501	33.388718	47.654221	126.870308	36.964268	25.904608	127.7919045	-78.798718	5.63876	132.6606715
0.860722	13.658409	129.493134	-20.810993	15.563705	130.045197	40.741669	3.990401	128.833176	33.479866	47.464027	126.746178	37.1107675	25.727214	127.789677	-78.7327535	5.400196	132.300717
0.823299	12.138507	129.511108	-20.671284	15.344256	129.914047	40.889256	3.844358	129.046448	33.57056	47.291374	126.777924	37.229908	25.567866	127.912186	-78.572476	5.120646	131.915908
0.734199	9.97541	129.757019	-20.497959	15.078716	130.053986	41.083378	3.671324	129.522522	33.752235	47.083221	127.119423	37.4178065	25.3772725	128.3209725	-78.4137245	4.7801595	131.7869995
0.658878	8.558898	130.080582	-20.382381	14.90149	130.295746	41.241268	3.54685	129.875595	33.831924	46.939205	127.477646	37.536596	25.2430275	128.6766205	-78.301358	4.5599525	131.9148715
0.511185	7.213876	130.443436	-20.274212	14.717315	130.565567	41.377522	3.434838	130.295471	33.919109	46.821884	127.837845	37.6483155	25.128361	129.066658	-78.1967395	4.306269	132.064476
0.374596	5.906783	130.709656	-20.194126	14.526131	130.787949	41.48661	3.347731	130.678314	33.984943	46.714653	128.174561	37.7357765	25.031192	129.4264375	-78.1240285	4.02107	132.1494605
0.204045	4.622465	130.927582	-20.113382	14.35114	130.906097	41.606026	3.244466	130.988129	34.050579	46.616436	128.498108	37.8283025	24.930451	129.7431185	-78.0550665	3.771829	132.0690755
-0.00897	3.37572	131.037399	-20.049091	14.198435	130.930237	41.716679	3.137592	131.195526	34.123348	46.52977	128.794891	37.9200135	24.833681	129.9952085	-78.0181955	3.563189	131.8652655
-0.25592	2.176504	131.050537	-19.97094	14.068556	130.885239	41.811378	3.048131	131.314667	34.207615	46.444397	129.035645	38.0094965	24.746264	130.175156	-77.9513765	3.390848	131.595322
-0.664191	0.455371	130.923279	-19.847719	13.916299	130.788223	41.954128	2.917718	131.351822	34.329121	46.325356	129.3591	38.1416245	24.621537	130.355461	-77.8370625	3.211061	131.220985
-0.995367	-0.645202	130.829987	-19.755224	13.857736	130.738571	42.015434	2.875559	131.323761	34.418644	46.272884	129.549576	38.217039	24.5742215	130.4366685	-77.727487	3.1412505	131.0404735
-1.411535	-1.681152	130.743927	-19.695333	13.853373	130.726349	42.071125	2.855242	131.293182	34.521221	46.256443	129.71405	38.296173	24.5558425	130.503616	-77.686839	3.1509035	130.949082
-1.811121	-2.721422	130.616745	-19.615953	13.881044	130.743622	42.124096	2.856437	131.242813	34.615746	46.25592	129.858582	38.369921	24.5561785	130.5506975	-77.601827	3.2059095	130.9365465
-2.268466	-3.696065	130.54834	-19.531492	13.924503	130.787216	42.187607	2.866268	131.24736	34.711689	46.269394	129.97287	38.449648	24.567831	130.610115	-77.512632	3.281175	130.964317
-2.774808	-4.662857	130.523163	-19.432323	13.967363	130.856445	42.252792	2.884684	131.285492	34.804333	46.286114	130.050247	38.5285625	24.585399	130.6678695	-77.3932085	3.349327	131.0450205
-3.342768	-5.590774	130.556305	-19.354191	14.018461	130.944092	42.322643	2.896962	131.349533	34.893452	46.272312	130.107086	38.6080475	24.584637	130.7283095	-77.3164295	3.452285	131.1598745
-4.219526	-6.980165	130.712784	-19.242863	14.102536	131.075958	42.417912	2.870135	131.59787	35.042782	46.238655	130.134552	38.730347	24.554395	130.866211	-77.216073	3.650677	131.285705
-4.863568	-7.875205	130.977692	-19.172544	14.149633	131.164841	42.469017	2.853379	131.865067	35.132072	46.197189	130.112122	38.8005445	24.525284	130.9885945	-77.1456325	3.773982	131.3410875
-5.59349	-8.709326	131.34491	-19.111387	14.179691	131.300262	42.52813	2.844243	132.17128	35.208206	46.160641	130.058533	38.868168	24.502442	131.1149065	-77.090942	3.85694	131.4856175
-6.290987	-9.547857	131.776962	-19.040785	14.192	131.470306	42.603104	2.820826	132.51387	35.277992	46.120071	129.998657	38.940548	24.4704485	131.2562635	-77.022118	3.9135515	131.6843485
-7.082747	-10.297998	132.288391	-18.986282	14.194505	131.679398	42.675003	2.764364	132.856415	35.349533	46.046986	129.932755	39.012268	24.405675	131.394585	-76.984832	3.983335	131.964211
-7.889215	-11.011055	132.840576	-18.948013	14.171116	131.931427	42.722885	2.691645	133.171112	35.414429	45.947449	129.864334	39.068657	24.319547	131.517723	-76.964683	4.022685	132.345131
-8.767576	-11.627517	133.355362	-18.919794	14.133729	132.182693	42.775509	2.602883	133.459167	35.480404	45.840309	129.815155	39.1279565	24.221596	131.637161	-76.9675445	4.045862	132.728225
-10.062426	-12.442767	133.953156	-18.873262	14.055294	132.526794	42.852108	2.508461	133.800262	35.521351	45.728775	129.809143	39.1867295	24.118618	131.8047025	-76.9332535	3.99197	133.2488855
-10.980244	-12.827902	134.308167	-18.845579	13.998194	132.743103	42.911678	2.518281	133.982056	35.518528	45.709038	129.790863	39.215103	24.1136595	131.8864595	-76.906261	3.8827285	133.5997465
-11.736814	-13.084724	134.578247	-18.825026	13.937189	132.938309	42.955845	2.548043	134.122879	35.498119	45.708809	129.80545	39.226982	24.128426	131.9641645	-76.877034	3.745952	133.9124535
-12.810016	-13.424428	134.866196	-18.782564	13.871538	133.123459	43.045326	2.559262	134.270218	35.477741	45.699314	129.864227	39.2615335	24.129288	132.0672225	-76.8266615	3.613788	134.1796955
-13.750688	-13.523168	135.080322	-18.722593	13.814944	133.312714	43.120964	2.567105	134.460297	35.506943	45.696331	129.925629	39.3139535	24.131718	132.192963	-76.7591395	3.49817	134.432465
-14.704655	-13.480477	135.287323	-18.656927	13.765517	133.488434	43.190163	2.556983	134.642029	35.575508	45.686005	130.036301	39.3828355	24.121494	132.339165	-76.6966895	3.40954	134.637703
-15.64118	-13.400331	135.479904	-18.596756	13.72523	133.657059	43.258751	2.50599	134.812012	35.642082	45.659283	130.146698	39.4504165	24.0826365	132.479355	-76.6439285	3.3678235	134.834763
-17.047899	-13.013315	135.645065	-18.543505	13.708499	133.896454	43.328182	2.46557	135.019028	36.035633	45.542599	130.187225	39.6819075	24.0040845	132.6031265	-76.7689175	3.4129135	135.1897815
-17.976603	-12.648762	135.694962	-18.52747	13.728416	134.021347	43.355415	2.49438	135.130493	35.715809	45.717468	130.408356	39.535612	24.105924	132.7694245	-76.590552	3.350908	135.2732695
-18.898294	-12.136212	135.669525	-18.526539	13.752201	134.130188	43.357651	2.544949	135.205582	36.054497	45.650406	130.456009	39.706074	24.0976775	132.8307955	-76.759152	3.4067245	135.4295805
-19.825554	-11.52	135.585129	-18.557703	13.791375	134.181778	43.316101	2.577938	135.232681	36.045082	45.700916	130.571259	39.6805915	24.139427	132.90197	-76.7959975	3.443323	135.461586
-20.72714	-10.8088	135.383789	-18.604816	13.848299	134.19191	43.239082	2.5772	135.203476	36.034409	45.738228	130.681183	39.6367455	24.157714	132.9423295	-76.8463775	3.538884	135.4414905
-21.653866	-10.055594	135.169525	-18.635637	13.912122	134.168243	43.165268	2.592934	135.130554	35.715546	45.903355	130.843369	39.440407	24.2481445	132.9869615	-76.711681	3.5760995	135.3495245
-22.505827	-9.144463	134.962646	-18.682615	14.003533	134.166763	43.096836	2.626624	135.020615	36.048092	45.83609	130.820602	39.572464	24.231357	132.9206085	-76.937694	3.775709	135.4129175
-23.746447	-7.62116	134.701401	-18.688316	14.118835	134.204102	43.047531	2.66584	134.828781	35.724171	46.040562	131.095322	39.385851	24.353201	132.9620515	-76.762483	3.884469	135.4461525
-24.568768	-6.577002	134.527893	-18.65181	14.153096	134.259872	43.040779	2.661433	134.72641	36.127277	45.951939	131.249847	39.584028	24.306686	132.9881285	-76.887648	3.999506	135.5316155
-25.302219	-5.4186	134.284393	-18.616053	14.154797	134.339676	43.073872	2.585669	134.672501	36.211334	45.949078	131.639069	39.642603	24.2673735	133.155785	-76.874709	4.0422205	135.523567
-25.895702	-4.087824	133.984756	-18.585764	14.140712	134.438736	43.069271	2.491468	134.610397	36.304031	45.927937	132.171463	39.686651	24.2097025	133.39093	-76.858179	4.0717215	135.486542
-26.745033	-2.971516	133.701767	-18.574198	14.142406	134.529037	43.047375	2.42625	134.579819	36.383236	45.914028	132.803848	39.7153055	24.170139	133.6918335	-76.8637015	4.114673	135.3662405
-27.437708	-1.679711	133.409088	-18.579557	14.156935	134.642822	43.013504	2.373058	134.560501	36.475109	45.927586	133.549744	39.7443065	24.150322	134.0551225	-76.9034205	4.163548	135.2305215
-28.120312	-0.375838	133.158539	-18.604794	14.201072	134.733063	42.967285	2.307996	134.564178	36.561451	45.929672	134.355865	39.764368	24.118834	134.4600215	-76.973956	4.28331	135.0061045
-29.065407	1.569928	132.831436	-18.655027	14.319733	134.864594	42.885841	2.290011	134.591858	36.685516	45.971733	135.530823	39.7856785	24.130872	135.0613405	-77.0957325	4.508594	134.6678475
-29.665215	2.849293	132.670074	-18.663298	14.404588	134.917084	42.853188	2.305511	134.613113	36.734413	45.965199	136.235184	39.7938005	24.135355	135.4241485	-77.1203965	4.673821	134.4100195
-30.240456	4.056993	132.554993	-18.667789	14.487828	134.947586	42.844284	2.319414	134.672516	36.821365	45.998009	136.906891	39.8328245	24.1587115	135.7897035	-77.1684025	4.8169445	134.1054685
-30.759052	5.178356	132.425934	-18.657261	14.543073	134.962158	42.866398	2.305917	134.792068	36.893044	45.996147	137.543793	39.879721	24.151032	136.1679305	-77.194243	4.935114	133.7563855
-31.318327	6.240378	132.391998	-18.631315	14.59738	134.986176	42.893364	2.282181	134.994202	36.978756	45.995922	138.122589	39.93606	24.1390515	136.5583955	-77.19869	5.0557085	133.4139565
-31.844297	7.219518	132.417435	-18.634548	14.668216	135.058624	42.899658	2.277304	135.231445	37.017586	46.013618	138.590637	39.958622	24.145461	136.911041	-77.227718	5.190971	133.206207
-32.425869	8.067444	132.607224	-18.709236	14.748022	135.228058	42.855663	2.305699	135.436508	36.996784	46.069283	138.90802	39.9262235	24.187491	137.172264	-77.3446955	5.308553	133.283852
-33.282463	9.152334	133.014389	-18.839952	14.878589	135.529678	42.756294	2.382832	135.675568	36.92065	46.159927	139.05304	39.838472	24.2713795	137.364304	-77.518376	5.4857985	133.695052
-34.023834	9.846592	133.354156	-18.882856	14.972194	135.732346	42.745651	2.417365	135.803665	36.8937	46.208698	139.0224	39.8196755	24.3130315	137.4130325	-77.5853875	5.6313565	134.0516595
-34.451874	10.328319	133.634232	-18.896799	15.061775	135.923004	42.784317	2.455445	135.944916	36.901443	46.272709	138.937241	39.84288	24.364077	137.4410785	-77.636478	5.759473	134.4049295
-34.997704	10.818325	133.867706	-18.866905	15.147814	136.093948	42.832008	2.521211	136.085541	36.938141	46.359245	138.855988	39.8850745	24.440228	137.4707645	-77.6188845	5.8554	134.7171315
-35.58287	11.230515	134.07132	-18.843922	15.196455	136.222488	42.89278	2.585758	136.191742	36.961304	46.424313	138.754166	39.927042	24.5050355	137.472954	-77.614886	5.8878745	134.972022
-36.150433	11.577874	134.189056	-18.815197	15.231131	136.312485	42.913067	2.695271	136.21582	36.992085	46.508259	138.598251	39.952576	24.601765	137.4070355	-77.58297	5.860497	135.2179345
-36.71257	11.868646	134.226685	-18.801571	15.282923	136.324738	42.903728	2.873041	136.109528	36.986214	46.620731	138.29541	39.944971	24.746886	137.202469	-77.548113	5.81896	135.447007
-37.66386	12.220078	134.153244	-18.859205	15.420763	136.141647	42.787693	3.192509	135.729538	36.881451	46.826538	137.546936	39.834572	25.0095235	136.638237	-77.552982	5.8320025	135.645057
-38.277393	12.500202	134.02063	-18.900248	15.539018	135.88829	42.676064	3.378312	135.323608	36.781075	46.917576	136.954468	39.7285695	25.147944	136.139038	-77.5290655	5.930092	135.637542
-38.892769	12.740074	133.878357	-18.940306	15.639654	135.633438	42.58559	3.554455	134.917374	36.673008	47.044571	136.338943	39.629299	25.299513	135.6281585	-77.509911	5.979795	135.6387175
-39.508976	12.892902	133.82309	-18.975645	15.719898	135.43927	42.502159	3.737126	134.564377	36.571243	47.219212	135.770996	39.536701	25.478169	135.1676865	-77.487991	5.961627	135.7108535
-40.15435	13.027271	133.869263	-18.999378	15.806508	135.345215	42.423801	3.931171	134.24971	36.467751	47.397633	135.288315	39.445776	25.664402	134.7690125	-77.444532	5.948614	135.9214175
-40.756054	13.156621	133.993286	-19.013035	15.888451	135.339813	42.388351	4.109819	134.043854	36.350639	47.568859	134.869019	39.369495	25.839339	134.4564365	-77.395565	5.937563	136.2231895
-41.361771	13.281467	134.176437	-19.046703	15.983722	135.396515	42.370556	4.339104	133.956375	36.222969	47.732445	134.396255	39.2967625	26.0357745	134.176315	-77.3901685	5.9316695	136.616715
-42.224155	13.402489	134.405762	-19.046719	16.04364	135.490067	42.36594	4.611258	133.988052	36.057171	47.898808	133.762466	39.2115555	26.255033	133.875259	-77.3049935	5.832247	137.104875
-42.778175	13.519309	134.551056	-19.041029	16.048193	135.555725	42.420589	4.738219	134.096634	35.95216	48.000633	133.342911	39.1863745	26.369426	133.7197725	-77.2684325	5.72696	137.3916775
-43.286133	13.679176	134.675247	-19.04315	16.036974	135.638626	42.443668	4.875451	134.231049	35.84861	48.073387	132.956238	39.146139	26.474419	133.5936435	-77.232439	5.599529	137.6836085
-43.776443	13.853651	134.805603	-19.069811	16.00489	135.712952	42.469902	4.944645	134.365845	35.718006	48.103951	132.554276	39.093954	26.524298	133.4600605	-77.233576	5.485482	137.9658435
-44.258038	14.06365	134.916611	-19.134865	15.939622	135.772247	42.434959	4.988069	134.459	35.231491	48.227425	132.207687	38.833225	26.607747	133.3333435	-77.102955	5.271497	138.2111505
-44.717388	14.30565	135.002594	-19.2178	15.85527	135.797867	42.335945	5.045738	134.470856	35.394051	48.089455	131.701111	38.864998	26.5675965	133.0859835	-77.300598	5.1429435	138.5097505
-45.122665	14.579778	134.974304	-19.30694	15.758835	135.753937	42.260914	5.063603	134.463318	35.229275	48.069633	131.341751	38.7450945	26.566618	132.9025345	-77.3589745	4.951052	138.6053395
-45.601532	15.134689	134.798096	-19.441126	15.620563	135.57225	42.126904	5.087239	134.317337	34.682171	48.181248	131.045776	38.4045375	26.6342435	132.6815565	-77.2867895	4.6068825	138.4629435
-45.935947	15.585338	134.590149	-19.551836	15.529362	135.38736	42.013924	5.044747	134.142303	34.864719	48.014668	130.772064	38.4393215	26.5297075	132.4571835	-77.5429935	4.5290165	138.3175365
-46.177818	16.123869	134.392761	-19.679403	15.434784	135.179382	41.849216	4.971751	133.907166	34.38525	48.085701	130.72197	38.117233	26.528726	132.314568	-77.476039	4.340842	138.044196
-46.388962	16.687141	134.238586	-19.823547	15.348803	134.993408	41.659779	4.899086	133.657272	34.228943	48.033997	130.622452	37.944361	26.4665415	132.139862	-77.591455	4.2310645	137.846954
-46.568985	17.280336	134.1203	-19.972683	15.267732	134.825333	41.461842	4.837655	133.405853	34.057102	47.96962	130.557953	37.759472	26.4036375	131.981903	-77.704838	4.1318265	137.668763
-46.697937	17.899311	133.979614	-20.121737	15.197322	134.665131	41.288712	4.768167	133.176224	33.8675	47.903629	130.516571	37.578106	26.335898	131.8463975	-77.82158	4.058746	137.4838645
-46.7672	18.51156	133.84343	-20.272736	15.127711	134.522125	41.141212	4.684178	132.98024	33.699986	47.820793	130.491455	37.420599	26.2524855	131.7358475	-77.966071	4.0029365	137.3084025
-46.814175	19.500179	133.653397	-20.457777	15.029879	134.315933	40.954021	4.543905	132.750351	33.491581	47.683853	130.425522	37.222801	26.113879	131.5879365	-78.138355	3.945879	137.0439295
-46.702656	20.176033	133.479416	-20.55332	14.960514	134.186203	40.842667	4.434905	132.613953	33.396248	47.570831	130.348663	37.1194575	26.002868	131.481308	-78.2260975	3.91816	136.891098
-46.57589	20.844316	133.358429	-20.65428	14.880797	134.08287	40.729912	4.296518	132.513763	33.313953	47.432335	130.232315	37.0219325	25.8644265	131.373039	-78.3304925	3.8971675	136.792701
-46.415337	21.543915	133.271973	-20.7505	14.796668	133.991165	40.630928	4.1223	132.429138	33.252819	47.253445	130.131042	36.9418735	25.6878725	131.28009	-78.4428735	3.9054635	136.70224
-46.187695	22.247271	133.180023	-20.828648	14.707279	133.949692	40.517281	3.925912	132.393219	33.207912	47.052647	130.057922	36.8625965	25.4892795	131.2255705	-78.5198925	3.9252785	136.6738135
-45.960732	22.98613	133.119385	-20.911394	14.610998	133.935196	40.405708	3.709212	132.394104	33.179585	46.84137	129.988235	36.7926465	25.275291	131.1911695	-78.6154345	3.946705	136.6792225
-45.640633	23.756495	133.02771	-21.00042	14.496432	133.935669	40.302242	3.47854	132.421082	33.152271	46.620907	129.946777	36.7272565	25.0497235	131.1839295	-78.7280965	3.9431405	136.6874085
-45.122044	24.878498	132.915787	-21.116259	14.279374	133.934021	40.184696	3.1319	132.485565	33.136002	46.284714	129.985626	36.660349	24.708307	131.2355955	-78.892867	3.850441	136.6324465
-44.716583	25.647377	132.821579	-21.177307	14.090358	133.916992	40.118946	2.872932	132.524597	33.112823	46.0438	130.05777	36.6158845	24.458366	131.2911835	-78.9704985	3.72235	136.5428005
-44.288631	26.438704	132.761246	-21.231512	13.877669	133.884918	40.058586	2.597451	132.543503	33.097942	45.784229	130.129974	36.578264	24.19084	131.3367385	-79.041288	3.564498	136.4330975
-43.794544	27.235485	132.645172	-21.26849	13.660538	133.822327	40.002815	2.34236	132.5354	33.08007	45.542675	130.196304	36.5414425	23.9425175	131.365852	-79.0784225	3.3785585	136.278802
-43.291821	28.037378	132.580063	-21.310167	13.477069	133.747726	39.963238	2.107367	132.479736	33.077213	45.324551	130.256729	36.5202255	23.715959	131.3682325	-79.1405595	3.238179	136.1272195
-42.756042	28.903023	132.523315	-21.337301	13.328542	133.651459	39.901768	1.892095	132.396942	33.091988	45.127151	130.284958	36.496878	23.509623	131.34095	-79.17148	3.147461	135.961968
-42.174046	29.786469	132.472687	-21.349522	13.234825	133.546249	39.84676	1.714939	132.275299	33.434654	44.832264	130.189255	36.640707	23.2736015	131.232277	-79.339751	3.1960485	135.860221
-41.205078	31.1201	132.388367	-21.367754	13.15234	133.385437	39.784084	1.505876	132.033615	33.510704	44.645397	130.205887	36.647394	23.0756365	131.119751	-79.382902	3.2290435	135.651123
-40.534157	32.037876	132.425629	-21.360775	13.105585	133.28093	39.751404	1.38832	131.841782	33.547085	44.545502	130.227417	36.6492445	22.966911	131.0345995	-79.3707945	3.244259	135.5272605
-39.820415	32.940239	132.51474	-21.353653	13.071756	133.199631	39.734612	1.30113	131.627151	33.582283	44.473724	130.26268	36.6584475	22.887427	130.9449155	-79.3657535	3.256085	135.4543465
-39.093609	33.865063	132.607208	-21.344374	13.035321	133.146271	39.706291	1.219509	131.426559	33.610935	44.397869	130.326492	36.658613	22.808689	130.8765255	-79.347361	3.261953	135.4160165
-38.292736	34.7113	132.743668	-21.320877	12.991076	133.098694	39.702381	1.145708	131.231598	33.65506	44.342117	130.411758	36.6787205	22.7439125	130.821678	-79.3204745	3.2382395	135.37571
-37.497372	35.580944	132.914749	-21.301109	12.958899	133.049744	39.718033	1.06501	131.042892	33.70924	44.277348	130.528961	36.7136365	22.671179	130.7859265	-79.3158545	3.246619	135.3135615
-36.659595	36.412533	133.070877	-21.266226	12.91828	132.97142	39.733868	0.984205	130.855042	33.758987	44.210209	130.643082	36.7464275	22.597207	130.749062	-79.2788795	3.239353	135.193778
-35.315056	37.590755	133.209335	-21.244019	12.870593	132.846161	39.721542	0.878668	130.602844	33.841034	44.122253	130.821045	36.781288	22.5004605	130.7119445	-79.269326	3.2407255	134.9803775
-34.394844	38.359943	133.31842	-21.249025	12.878874	132.750504	39.701214	0.831737	130.456406	33.88282	44.070618	130.917252	36.792017	22.4511775	130.686829	-79.290067	3.3065705	134.814179
-33.442543	39.031181	133.398865	-21.232105	12.90316	132.676025	39.687805	0.808757	130.367035	33.913181	44.038387	130.988602	36.800493	22.423572	130.6778185	-79.264703	3.382748	134.6742315
-32.470673	39.689117	133.39241	-21.233418	12.942806	132.612488	39.69632	0.785595	130.308014	33.629883	44.141552	131.136795	36.6631015	22.4635735	130.7224045	-79.1299375	3.4220385	134.5025715
-31.429785	40.268768	133.354004	-21.219059	12.976667	132.536774	39.70097	0.757297	130.279953	33.98082	43.97472	131.102539	36.840895	22.3660085	130.691246	-79.279013	3.5873255	134.382302
-30.383789	40.832272	133.332382	-21.207029	12.988589	132.480927	39.718307	0.712709	130.246841	34.031593	43.926697	131.140259	36.87495	22.319703	130.69355	-79.289008	3.657475	134.268304
-29.321527	41.259472	133.326538	-21.206011	12.991658	132.41832	39.723675	0.656959	130.213806	34.064537	43.869743	131.201599	36.894106	22.263351	130.7077025	-79.306128	3.719965	134.1289375
-27.675673	41.868668	133.290176	-21.217115	12.994507	132.311951	39.713581	0.584982	130.127609	34.094627	43.761051	131.385406	36.904104	22.1730165	130.7565075	-79.338334	3.8159975	133.8673945
-26.552132	42.20274	133.36644	-21.232613	12.994012	132.242126	39.706066	0.555722	130.093033	34.105358	43.715538	131.550461	36.905712	22.13563	130.821747	-79.370938	3.852394	133.662505
-25.422255	42.429676	133.477676	-21.248898	13.017392	132.158371	39.6889	0.552035	130.038666	34.128284	43.68457	131.791351	36.908592	22.1183025	130.9150085	-79.406388	3.9164815	133.4017335
-24.284302	42.604263	133.618332	-21.274958	13.053338	132.078415	39.676075	0.550467	129.973053	33.841293	43.780415	132.134659	36.758684	22.165441	131.053856	-79.3086	3.941235	133.102974
-23.129515	42.696365	133.79422	-21.294529	13.107851	131.991989	39.632328	0.566044	129.906372	34.187374	43.660782	132.295944	36.909851	22.113413	131.101158	-79.498909	4.102289	132.88282
-21.967129	42.727146	133.955063	-21.314127	13.215837	131.905884	39.60648	0.591534	129.82756	34.228249	43.686165	132.539673	36.9173645	22.1388495	131.1836165	-79.5456185	4.2928245	132.6281515
-20.831692	42.634472	134.101654	-21.330788	13.316019	131.791809	39.600185	0.621013	129.74382	34.262848	43.705566	132.769806	36.9315165	22.1632895	131.256813	-79.5930925	4.4687485	132.326805
-19.151888	42.387371	134.199814	-21.323635	13.488434	131.662582	39.591557	0.664287	129.613342	34.322079	43.742691	133.012222	36.956818	22.203489	131.312782	-79.604088	4.773379	132.012382
-18.009359	42.082008	134.213058	-21.33526	13.556117	131.590164	39.587749	0.677042	129.533325	34.355743	43.756424	133.103302	36.971746	22.216733	131.3183135	-79.642266	4.895501	131.8620145
-16.871201	41.702076	134.1716	-21.326672	13.616755	131.543976	39.582001	0.677411	129.468842	34.394722	43.750946	133.133423	36.9883615	22.2141785	131.3011325	-79.6417055	5.0193315	131.7868195
-15.773827	41.204788	134.0923	-21.300892	13.708006	131.534653	39.591316	0.683913	129.457382	34.43594	43.759132	133.128265	37.013628	22.2215225	131.2928235	-79.615412	5.1944895	131.7764825
-14.709237	40.605598	133.989471	-21.29719	13.772707	131.549072	39.606358	0.685785	129.497421	34.482609	43.778786	133.112747	37.0444835	22.2322855	131.305084	-79.6388635	5.3131285	131.79306
-13.621836	39.932709	133.861511	-21.275505	13.879243	131.566605	39.626991	0.686482	129.575516	34.534775	43.802635	133.090118	37.080883	22.2445585	131.332817	-79.631893	5.5139275	131.800393
-12.555809	39.154976	133.704071	-21.264093	13.970457	131.557678	39.66217	0.684256	129.682617	34.594692	43.828182	133.06044	37.128431	22.256219	131.3715285	-79.656617	5.684695	131.7438275
-11.053049	37.855122	133.374283	-21.28393	14.164947	131.456512	39.625107	0.677674	129.802948	34.668983	43.847782	132.983246	37.147045	22.262728	131.393097	-79.714905	6.067166	131.519927
-10.034946	36.899456	133.125824	-21.303629	14.296746	131.322021	39.572308	0.682964	129.821915	34.711842	43.876122	132.872818	37.142075	22.279543	131.3473665	-79.749333	6.313949	131.2966755
-9.073478	35.85556	132.832291	-21.338017	14.461268	131.176147	39.50779	0.7106	129.79776	34.7509	43.930347	132.750809	37.129345	22.3204735	131.2742845	-79.805379	6.6020625	131.0780095
-8.196413	34.744453	132.578461	-21.368162	14.641531	131.01651	39.444244	0.780893	129.720566	34.763329	44.017414	132.59758	37.1037865	22.3991535	131.159073	-79.8401105	6.8839085	130.873947
-7.302425	33.564705	132.308594	-21.399197	14.805585	130.855682	39.379673	0.870588	129.611938	34.762203	44.123806	132.414093	37.070938	22.497197	131.0130155	-79.869332	7.113973	130.6983485
-6.463902	32.305416	132.015717	-21.419291	14.962641	130.67749	39.329033	0.957422	129.491608	34.7635	44.235596	132.179947	37.0462665	22.596509	130.8357775	-79.8848485	7.328773	130.5192025
-5.688493	30.967686	131.686691	-21.453047	15.091104	130.491776	39.265423	1.034802	129.297379	34.752224	44.321438	131.844467	37.0088235	22.67812	130.570923	-79.9149175	7.504088	130.412629
-4.558657	28.825933	131.017059	-21.496231	15.227874	130.137726	39.138714	1.068367	128.825195	34.66304	44.40831	130.956299	36.900877	22.7383385	129.890747	-79.893339	7.7174095	130.384705
-3.876477	27.324921	130.437073	-21.537062	15.312325	129.872986	39.005421	1.143779	128.286087	34.595066	44.489765	130.077988	36.8002435	22.816772	129.1820375	-79.8743675	7.807878	130.5639345
-3.194081	25.752193	129.729126	-21.583424	15.404785	129.586563	38.884579	1.217426	127.567657	34.515339	44.518394	128.993469	36.699959	22.86791	128.280563	-79.866807	7.94166	130.892563
-2.551147	24.151846	128.872971	-21.535189	15.444261	129.142014	38.477325	1.4233	126.95578	34.13887	44.61158	127.911819	36.3080975	23.01744	127.4337995	-79.3784755	7.871082	130.8502285
-2.264149	22.656796	128.234558	-21.475719	15.50852	128.734009	38.433369	1.479712	126.317085	34.162586	44.61969	126.797607	36.2979775	23.049701	126.557346	-79.2494155	7.967339	130.910672
-1.522692	20.920559	127.468262	-21.318439	15.507748	128.268387	38.517967	1.486939	125.876854	34.29847	44.598846	125.960281	36.4082185	23.0428925	125.9185675	-79.0450965	7.9726035	130.6182065
-0.873061	19.160419	126.976059	-21.135689	15.464362	127.859238	38.70314	1.429992	125.688828	34.455238	44.569317	125.509392	36.579189	22.9996545	125.59911	-78.850567	7.9290695	130.119366
0.090101	16.516146	126.680397	-20.925714	15.410431	127.442024	39.020954	1.375619	125.873962	34.7286	44.565697	125.368271	36.874777	22.970658	125.6211165	-78.726205	7.850204	129.2629315
0.692109	14.729942	126.707031	-20.837881	15.410707	127.312386	39.21386	1.382368	126.271461	34.884308	44.59935	125.650475	37.049084	22.990859	125.960968	-78.724846	7.830555	128.663804
1.289918	12.942952	126.920029	-20.79409	15.453511	127.318909	39.409348	1.443392	126.869644	35.012192	44.678471	126.184784	37.21077	23.0609315	126.527214	-78.79895	7.8460905	128.110604
1.796759	11.187613	127.322937	-20.728834	15.519283	127.374481	39.929195	1.319093	127.520279	35.112717	44.753666	126.956085	37.520956	23.0363795	127.238182	-78.978624	8.0021865	127.51078
2.597598	9.227587	127.685616	-20.710976	15.576183	127.60183	40.126904	1.341763	128.375702	35.14719	44.829525	127.866348	37.637047	23.085644	128.121025	-79.058999	8.066722	127.082635
3.038647	7.452735	128.173981	-20.712252	15.619445	127.953407	40.307247	1.380219	129.285049	35.173096	44.885662	128.870087	37.7401715	23.1329405	129.077568	-79.1646755	8.1059495	126.829246
3.377002	5.648394	128.757233	-20.641808	15.653517	128.331512	40.473495	1.413359	130.230927	35.2048	44.933079	129.889587	37.8391475	23.173219	130.060257	-79.1227635	8.133815	126.602767
3.773279	2.898031	129.764038	-20.432264	15.610562	129.014297	40.804424	1.353083	131.780655	35.662678	44.87796	131.199814	38.233551	23.1155215	131.4902345	-79.098079	8.1056025	126.5383595
3.923197	1.028226	130.497818	-20.27643	15.532342	129.525314	41.007809	1.220824	132.806702	35.811714	44.849812	132.139877	38.4097615	23.035318	132.4732895	-78.9626215	8.029366	126.5773385
4.01875	-0.864127	131.15094	-20.110006	15.419525	129.974731	41.18927	1.065289	133.776505	36.006634	44.756329	132.927307	38.597952	22.910809	133.351906	-78.817964	7.928241	126.597556
4.022085	-2.745317	131.732254	-19.935074	15.290912	130.329758	41.349159	0.888643	134.744858	36.241142	44.602673	133.579147	38.7951505	22.745658	134.1620025	-78.6652985	7.836166	126.4975135
3.919615	-4.649498	132.286118	-19.72908	15.158175	130.572479	41.515976	0.675112	135.680908	36.459419	44.389149	134.17601	38.9876975	22.5321305	134.928459	-78.4458575	7.7842195	126.216499
3.74233	-6.516745	132.799774	-19.524834	14.9802	130.765625	41.634499	0.474463	136.636749	36.667961	44.180866	134.611038	39.15123	22.3276645	135.6238935	-78.200898	7.6327355	125.9073565
3.374851	-8.373436	133.458939	-19.393225	14.81947	130.912567	41.672009	0.317577	137.565155	36.819767	43.976849	134.908478	39.245888	22.147213	136.2368165	-78.032338	7.491727	125.5883175
2.550183	-11.071628	134.59198	-19.343782	14.609909	131.088806	41.646225	0.191397	138.827057	36.846149	43.752327	134.872513	39.246187	21.971862	136.849785	-77.933751	7.247956	125.327827
1.813998	-12.797299	135.461578	-19.404699	14.47054	131.154114	41.523621	0.211845	139.483871	36.802059	43.647106	134.508545	39.16284	21.9294755	136.996208	-77.972238	7.0116045	125.31202
0.949932	-14.438272	136.294312	-19.483994	14.348194	131.203064	41.411167	0.273161	139.996414	36.720642	43.550831	133.995056	39.0659045	21.911996	136.995735	-78.0338925	6.784392	125.410393
-0.002526	-15.928127	137.092407	-19.58453	14.213264	131.297485	41.337765	0.379379	140.305923	36.597099	43.488255	133.423233	38.967432	21.933817	136.864578	-78.136492	6.492711	125.730392
-1.074068	-17.363565	137.691574	-19.65258	14.063319	131.389114	41.253807	0.523039	140.402298	36.471928	43.43766	132.948502	38.8628675	21.9803495	136.6754	-78.1680275	6.1462885	126.102828
-2.168089	-18.680449	138.103256	-19.687225	13.912604	131.498199	41.247814	0.590698	140.360809	36.387085	43.402	132.596344	38.8174495	21.996349	136.4785765	-78.1918995	5.828859	126.5178215
-3.326447	-19.869013	138.27774	-19.716784	13.798644	131.63974	41.219383	0.743311	140.089813	35.992493	43.534698	132.328568	38.605938	22.1390045	136.2091905	-78.039506	5.4582835	127.0702895
-5.217087	-21.548544	137.957077	-19.698437	13.694872	131.741959	41.146408	1.03416	139.198059	35.921192	43.593002	131.826431	38.5338	22.313581	135.512245	-77.930674	5.076163	127.971673
-6.507855	-22.507725	137.296112	-19.656574	13.656606	131.691071	41.099216	1.206825	138.269882	36.233059	43.495125	131.196213	38.6661375	22.350975	134.7330475	-77.9792855	4.962237	128.6490945
-7.867978	-23.345903	136.349792	-19.546061	13.619867	131.472687	41.065357	1.30857	137.201202	36.237419	43.473194	130.588821	38.651388	22.390882	133.8950115	-77.74351	4.848852	129.0503625
-9.311591	-23.99188	135.349411	-19.394243	13.536024	131.178391	41.026478	1.350947	135.94722	36.322315	43.459061	130.146255	38.6743965	22.405004	133.0467375	-77.4628825	4.667044	129.3100445
NaN	NaN	NaN	-19.193403	13.486271	130.899384	41.104355	1.390522	135.092834	36.083515	43.586452	129.801605	38.593935	22.488487	132.4472195	-76.980741	4.484055	129.3515485
NaN	NaN	NaN	-19.03867	13.506765	130.718918	41.234684	1.586743	134.415802	36.14468	43.75671	129.655243	38.689682	22.6717265	132.0355225	-76.767022	4.3418035	129.4023135
NaN	NaN	NaN	-18.965698	13.56879	130.662323	41.345467	1.787404	133.998291	36.089169	43.947334	129.602783	38.717318	22.867369	131.800537	-76.648714	4.270211	129.524109
NaN	NaN	NaN	-19.069296	13.677552	130.831345	41.283806	2.057229	133.514893	35.892174	44.208481	129.380325	38.58799	23.132855	131.447609	-76.726582	4.222249	130.215081
NaN	NaN	NaN	-19.204777	13.704904	130.932693	41.120602	2.181134	133.051941	35.656506	44.306198	129.043198	38.388554	23.243666	131.0475695	-76.798108	4.166142	130.8178165
NaN	NaN	NaN	-19.329735	13.675779	130.932968	40.934547	2.331782	132.509766	35.433517	44.414597	128.563721	38.184032	23.3731895	130.5367435	-76.843502	3.9783685	131.3291925
-20.7272	-23.801922	132.676483	-19.356129	13.614084	130.846481	40.847637	2.429066	131.89325	35.275169	44.481945	128.135468	38.061403	23.4555055	130.014359	-76.773661	3.7726625	131.678603
-22.161283	-23.330709	132.396667	-19.307009	13.527862	130.728043	40.871864	2.473157	131.448914	35.216	44.528954	127.852463	38.043932	23.5010555	129.6506885	-76.65795	3.5546685	131.8053975
-23.602781	-22.747288	132.128235	-19.203781	13.462977	130.644821	40.945034	2.502586	131.143478	35.273014	44.573128	127.733826	38.109024	23.537857	129.438652	-76.516586	3.388097	131.85099
-25.028065	-21.984364	131.889801	-19.102556	13.417519	130.610611	41.053833	2.54979	130.936462	35.310501	44.645813	127.769493	38.182167	23.5978015	129.3529775	-76.387279	3.2372365	131.8682445
-27.088781	-20.80286	131.38562	-18.981169	13.38244	130.68988	41.163857	2.76006	130.682404	35.309986	44.879715	128.085571	38.2369215	23.8198875	129.3839875	-76.1992595	2.9449925	131.9957725
-28.428967	-19.881248	130.986282	-18.928522	13.37275	130.83429	41.258301	2.911402	130.595871	35.295235	45.070381	128.535645	38.276768	23.9908915	129.565758	-76.133812	2.7546085	132.102822
-29.706684	-18.938936	130.507904	-18.855209	13.327154	131.028809	41.350899	3.04281	130.553894	35.306141	45.242741	129.1698	38.32852	24.1427755	129.861847	-76.038938	2.5115325	132.195771
-30.99369	-17.948956	130.078857	-18.798275	13.26397	131.26738	41.432793	3.166106	130.539169	35.634583	45.291157	129.752899	38.533688	24.2286315	130.146034	-76.130238	2.2993085	132.388726
-32.24921	-16.917933	129.80954	-18.762897	13.224661	131.556641	41.519703	3.350054	130.539597	35.648842	45.488312	130.399734	38.5842725	24.419183	130.4696655	-76.1100665	2.030139	132.6436165
-33.380745	-15.908353	129.706711	-18.7402	13.197866	131.799393	41.62775	3.551341	130.515701	35.225792	45.780018	131.025345	38.426771	24.6656795	130.770523	-75.907171	1.7300525	132.828263
-34.509762	-14.881404	129.770721	-18.763815	13.176756	131.936096	41.694828	3.746424	130.509872	35.406036	45.843254	131.154495	38.550432	24.794839	130.8321835	-76.078062	1.558673	133.0400085
-36.217651	-13.453958	130.052719	-18.840473	13.070493	131.931503	41.723801	3.936832	130.434036	35.150864	46.021526	130.918427	38.4373325	24.979179	130.6762315	-76.1182785	1.161807	133.1867745
-37.247616	-12.463334	130.367233	-18.866617	12.927578	131.845398	41.752666	3.88203	130.415573	35.022564	45.977039	130.52417	38.387615	24.9295345	130.4698715	-76.120849	0.925621500000002	133.2209245
-38.2262	-11.502898	130.694275	-18.835732	12.723346	131.797775	41.764603	3.746221	130.383057	34.979881	45.824238	130.08812	38.372242	24.7852295	130.2355885	-76.043706	0.661462499999999	133.3599615
-39.159672	-10.573528	131.012482	-18.7953	12.469025	131.814713	41.833717	3.542507	130.382156	34.655602	45.743958	129.827805	38.2446595	24.6432325	130.1049805	-75.8352595	0.294817500000001	133.5244455
-40.016491	-9.574733	131.260651	-18.725513	12.206794	131.912323	41.873184	3.355016	130.338486	34.688736	45.554241	129.62529	38.28096	24.4546285	129.981888	-75.731986	-0.0410404999999976	133.842758
-40.810005	-8.574826	131.396515	-18.660671	11.970784	132.028397	41.916145	3.222872	130.263824	34.712261	45.402111	129.527313	38.314203	24.3124915	129.8955685	-75.635545	-0.3709235	134.1612255
-41.582935	-7.551857	131.523941	-18.610781	11.75801	132.129257	41.91827	3.095998	130.146439	34.753593	45.293724	129.537781	38.3359315	24.194861	129.84211	-75.5574935	-0.678840999999998	134.416404
-42.578171	-5.930796	131.500473	-18.537224	11.504093	132.191406	41.971104	2.938893	130.005219	35.089527	44.993809	129.592316	38.5303155	23.966351	129.7987675	-75.6047635	-0.958165000000001	134.5840445
-43.167282	-4.862941	131.47673	-18.509464	11.370619	132.202255	42.032097	2.875083	129.958206	35.09267	44.941311	129.702682	38.5623835	23.908197	129.830444	-75.5813115	-1.166959	134.574066
-43.670963	-3.750683	131.501801	-18.489719	11.249115	132.215363	42.088116	2.814987	129.972	35.067364	44.870373	129.790543	38.57774	23.84268	129.8812715	-75.557178	-1.34445	134.5494545
-44.088371	-2.652697	131.57933	-18.494537	11.104928	132.239395	42.132771	2.721239	130.029068	35.009605	44.764114	129.812393	38.571188	23.7426765	129.9207305	-75.560262	-1.5328205	134.5580595
-44.42075	-1.570259	131.697784	-18.466761	10.946012	132.273315	42.194061	2.600334	130.172653	34.661942	44.783081	129.845337	38.4280015	23.6917075	130.008995	-75.3615235	-1.7996835	134.537635
-44.691296	-0.483091	131.868057	-18.460957	10.759151	132.363388	42.250912	2.42029	130.375015	34.659531	44.599945	129.802567	38.4552215	23.5101175	130.088791	-75.3771355	-1.9918155	134.637985
-44.841118	0.610031	131.978592	-18.461464	10.555136	132.458633	42.316231	2.169716	130.651779	34.686836	44.355682	129.777817	38.5015335	23.262699	130.214798	-75.4244615	-2.152427	134.702468
-44.991093	2.267773	132.12822	-18.51067	10.234925	132.605438	42.314648	1.777808	131.040924	34.693932	43.995438	129.745026	38.50429	22.886623	130.392975	-75.52563	-2.416773	134.817901
-44.830723	3.563359	132.136017	-18.573019	10.05267	132.678284	42.271843	1.547291	131.228058	34.643047	43.771492	129.748077	38.457445	22.6593915	130.4880675	-75.603483	-2.5540515	134.8685005
-44.90255	4.542996	132.197266	-18.646711	9.926174	132.719513	42.199242	1.381943	131.357117	34.595306	43.603661	129.771652	38.397274	22.492802	130.5643845	-75.690696	-2.640454	134.8746415
-44.794022	5.702872	132.183243	-18.715786	9.829316	132.730347	42.122669	1.266223	131.406509	34.526058	43.491451	129.843613	38.3243635	22.378837	130.625061	-75.7559355	-2.720205	134.835633
-44.612972	6.863043	132.141525	-18.80084	9.774513	132.725037	42.026203	1.183279	131.409973	34.471336	43.417526	129.96373	38.2487695	22.3004025	130.6868515	-75.8504495	-2.7513765	134.7632225
-44.322792	8.019095	132.069901	-18.872011	9.733325	132.710724	41.964565	1.13836	131.393692	34.743645	43.261642	129.985733	38.354105	22.200001	130.6897125	-76.098127	-2.733351	134.7317355
-44.028511	9.169705	132.041901	-18.920732	9.704236	132.669571	41.908432	1.110802	131.324951	34.699184	43.230473	130.115677	38.303808	22.1706375	130.720314	-76.145272	-2.7621655	134.618828
-43.442009	10.871427	131.949936	-18.958014	9.661205	132.568405	41.858688	1.065919	131.221848	34.651531	43.185623	130.184021	38.2551095	22.125771	130.7029345	-76.1711375	-2.803361	134.4338755
-42.948746	11.989915	131.820938	-18.972202	9.641781	132.47084	41.843128	1.047646	131.152786	34.61739	43.15649	130.146072	38.230259	22.102068	130.649429	-76.174663	-2.818506	134.292251
-42.445339	13.079317	131.71962	-18.990103	9.6465	132.361328	41.824913	1.037378	131.080276	34.591145	43.132484	130.055527	38.208029	22.084931	130.5679015	-76.188235	-2.791931	134.1547545
-41.870071	14.165089	131.607971	-19.016417	9.666757	132.256516	41.782646	1.051036	131.033188	34.229832	43.263565	129.991425	38.006239	22.1573005	130.5123065	-76.039073	-2.8237865	134.0007255
-41.247128	15.218576	131.451462	-19.019573	9.685891	132.142944	41.777966	1.076103	131.001099	34.214256	43.282646	129.814163	37.996111	22.1793745	130.407631	-76.035257	-2.8075925	133.878257
-40.547947	16.232721	131.275269	-19.000061	9.716158	132.018784	41.793663	1.086881	130.960831	34.213253	43.284096	129.681122	38.003458	22.1854885	130.3209765	-76.00358	-2.7531725	133.7165915
-39.863182	17.2679	131.137268	-18.990231	9.742575	131.91684	41.790089	1.077941	130.937729	34.239086	43.276089	129.521103	38.0145875	22.177015	130.229416	-75.9950495	-2.691865	133.604264
-38.71249	18.787756	130.901642	-18.970715	9.811025	131.745193	41.772842	1.081327	130.878754	34.298626	43.285984	129.38028	38.035734	22.1836555	130.129517	-75.977164	-2.5616055	133.360869
-37.863914	19.754597	130.759079	-18.953604	9.865326	131.609467	41.771622	1.110491	130.830368	34.321156	43.315521	129.358917	38.046389	22.213006	130.0946425	-75.953597	-2.482354	133.1242915
-37.041897	20.744429	130.64418	-18.952215	9.927458	131.506317	41.767212	1.159607	130.794388	34.34169	43.378063	129.372345	38.054451	22.268835	130.0833665	-75.958881	-2.413919	132.9292675
-36.159306	21.703888	130.550003	-18.944563	9.980844	131.409058	41.769836	1.222029	130.736359	34.355099	43.449257	129.430359	38.0624675	22.335643	130.083359	-75.9515935	-2.373955	132.734757
-35.22776	22.6436	130.467255	-18.9429	10.036409	131.32962	41.780472	1.277214	130.706284	34.360973	43.51207	129.486923	38.0707225	22.394642	130.0966035	-75.9565225	-2.321824	132.5626365
-34.269386	23.55114	130.422073	-18.947311	10.11385	131.258209	41.7733	1.331585	130.698883	34.368675	43.571327	129.504944	38.0709875	22.451456	130.1019135	-75.9656095	-2.223756	132.4145045
-33.301647	24.470768	130.353317	-18.951542	10.208256	131.195618	41.76778	1.393194	130.699768	34.374729	43.638004	129.511719	38.0712545	22.515599	130.1057435	-75.9743385	-2.099087	132.2854925
-31.774992	25.810286	130.184311	-18.961895	10.411803	131.122772	41.795967	1.501203	130.823929	34.399288	43.771217	129.483658	38.0976275	22.63621	130.1537935	-76.0214175	-1.812604	132.0917505
-30.708323	26.681784	130.068298	-18.985826	10.568834	131.088654	41.797443	1.613479	130.937119	34.416218	43.886662	129.452026	38.1068305	22.7500705	130.1945725	-76.0784825	-1.6124025	131.9827355
-29.69702	27.576328	129.973846	-19.013388	10.731721	131.077454	41.776592	1.705362	131.042358	34.428608	43.984489	129.425018	38.1026	22.8449255	130.233688	-76.129376	-1.3814835	131.92122
-28.631157	28.451002	129.911865	-19.038303	10.883508	131.087311	41.764145	1.788093	131.154556	34.440903	44.079994	129.421097	38.102524	22.9340435	130.2878265	-76.17913	-1.1670275	131.8867955
-27.552214	29.326952	129.896088	-19.084257	11.039814	131.113739	41.745678	1.86868	131.283325	34.4734	44.19812	129.487335	38.109539	23.0334	130.38533	-76.278053	-0.953772000000001	131.842148
-26.51046	30.210104	129.966949	-19.115356	11.203584	131.141373	41.744598	1.952305	131.406784	34.497517	44.3172	129.640961	38.1210575	23.1347525	130.5238725	-76.3517695	-0.727584500000003	131.7588735
-25.428905	31.064077	130.068832	-19.152401	11.368196	131.184418	41.750942	2.06759	131.489792	34.501682	44.469105	129.828766	38.126312	23.2683475	130.659279	-76.431114	-0.531955500000002	131.709557
-23.796137	32.345753	130.282379	-19.226912	11.648455	131.246704	41.701958	2.23403	131.527252	34.507523	44.68956	130.163116	38.1047405	23.461795	130.845184	-76.5585645	-0.164884999999998	131.648224
-22.723629	33.175125	130.464554	-19.269674	11.825229	131.258667	41.669872	2.329152	131.49025	34.832359	44.689274	130.297684	38.2511155	23.509213	130.893967	-76.7904635	0.141245000000001	131.623367
-21.626156	33.966003	130.62825	-19.295368	11.975669	131.223755	41.626438	2.426025	131.468643	34.853493	44.812771	130.526382	38.2399655	23.619398	130.9975125	-76.8307015	0.331939999999999	131.4499975
-20.516808	34.732365	130.742706	-19.321779	12.128909	131.145111	41.599628	2.51698	131.4328	34.882317	44.929962	130.774277	38.2409725	23.723471	131.1035385	-76.8845305	0.534346999999997	131.1866835
-19.379299	35.42469	130.806137	-19.340359	12.270336	131.005951	41.579742	2.595069	131.404312	34.913383	45.033188	130.975922	38.2465625	23.8141285	131.190117	-76.9272805	0.726543499999998	130.821785
-18.288113	36.076756	130.818924	-19.365873	12.408057	130.827911	41.569656	2.688777	131.342529	34.920738	45.14719	131.123001	38.245197	23.9179835	131.232765	-76.976943	0.898130499999997	130.423057
-17.162811	36.700943	130.77684	-19.409437	12.551156	130.625977	41.518829	2.772705	131.203766	34.892658	45.24707	131.186249	38.2057435	24.0098875	131.1950075	-77.0246175	1.0924245	130.0569465
-15.510666	37.490879	130.733658	-19.477203	12.734392	130.360168	41.42202	2.888808	130.94101	34.850288	45.363556	131.146561	38.136154	24.126182	131.0437855	-77.09056	1.342602	129.6765505
-14.424462	37.955811	130.769379	-19.479305	12.820211	130.229156	41.386909	2.936913	130.778275	34.856369	45.412064	131.176712	38.121639	24.1744885	130.9774935	-77.080249	1.4659335	129.4808185
-13.310758	38.356781	130.838242	-19.510336	12.942754	130.190033	41.392181	2.977554	130.681549	34.880241	45.448261	131.241959	38.136211	24.2129075	130.961754	-77.156883	1.6726005	129.418312
-12.225181	38.696281	130.959534	-19.510891	13.063119	130.157364	41.418556	3.059225	130.615265	34.900097	45.53381	131.3564	38.1593265	24.2965175	130.9858325	-77.1811085	1.8297205	129.3288955
-11.137646	38.93729	131.088974	-19.485895	13.19521	130.070084	41.426605	3.140424	130.558441	34.909309	45.610188	131.530777	38.167957	24.375306	131.044609	-77.139747	2.015114	129.095559
-10.073506	39.117157	131.225372	-19.505795	13.381323	130.065277	41.473541	3.250398	130.525482	34.922024	45.723698	131.710114	38.1977825	24.487048	131.117798	-77.2093725	2.275598	129.012756
-9.023619	39.202286	131.374008	-19.50898	13.577201	130.021683	41.505638	3.386941	130.502304	34.93549	45.862545	131.923492	38.220564	24.624743	131.212898	-77.238524	2.529659	128.830468
-7.528677	39.176003	131.593887	-19.458876	13.913597	129.896927	41.538677	3.57113	130.495667	35.011494	46.078037	132.276733	38.2750855	24.8245835	131.3862	-77.1928375	3.0026105	128.407654
-6.557188	39.0257	131.78212	-19.473053	14.174266	129.922928	41.552277	3.680665	130.504532	35.112045	46.205635	132.516891	38.332161	24.94315	131.5107115	-77.278267	3.405382	128.3351445
-5.598874	38.82962	131.956177	-19.463154	14.426573	129.907745	41.548721	3.750472	130.498962	35.206184	46.296825	132.773438	38.3774525	25.0236485	131.6362	-77.3037605	3.8294975	128.17929
-4.697685	38.527042	132.13559	-19.426146	14.63525	129.862656	41.5504	3.832773	130.508514	35.301834	46.401016	132.964554	38.426117	25.1168945	131.736534	-77.278409	4.1536055	127.988778
-3.862348	38.125141	132.245621	-19.438623	14.877467	129.896408	41.56839	3.94601	130.506302	35.383877	46.528538	133.128189	38.4761335	25.237274	131.8172455	-77.3533795	4.51766	127.9755705
-3.119354	37.5965	132.271362	-19.432993	15.097007	129.874435	41.571568	4.062978	130.503052	35.441071	46.642242	133.225479	38.5063195	25.35261	131.8642655	-77.3723055	4.841404	127.8846045
-2.394745	36.99234	132.242783	-19.411734	15.269311	129.770065	41.598038	4.173161	130.538956	35.492676	46.769306	133.230499	38.545357	25.4712335	131.8847275	-77.368825	5.0673885	127.6554025
-1.368926	35.944763	132.004959	-19.389994	15.493218	129.643265	41.623154	4.300581	130.622482	35.546108	46.917965	133.176071	38.584631	25.609273	131.8992765	-77.364619	5.377163	127.3872535
-0.778938	35.135513	131.784683	-19.402037	15.630669	129.600967	41.664303	4.3381	130.724243	35.57988	46.974815	133.063919	38.6220915	25.6564575	131.894081	-77.4261655	5.6048805	127.307853
-0.244075	34.226372	131.568985	-19.365753	15.701909	129.5112	41.68689	4.358036	130.847595	35.606602	47.017963	132.894241	38.646746	25.6879995	131.870918	-77.378252	5.7158185	127.151482
0.234557	33.250244	131.356674	-19.394892	15.811954	129.550034	41.686848	4.372724	130.962891	35.612606	47.0467	132.69136	38.649727	25.709712	131.8271255	-77.439511	5.914196	127.2729425
0.68369	32.242847	131.149506	-19.422768	15.898623	129.588394	41.675491	4.390874	131.083374	35.610214	47.069782	132.482727	38.6428525	25.730328	131.7830505	-77.4883885	6.066918	127.3937375
1.01769	31.151087	131.036163	-19.428278	15.930799	129.612488	41.645714	4.383287	131.223953	35.606022	47.062149	132.328979	38.625868	25.722718	131.776466	-77.482424	6.13888	127.44851
1.305646	29.986975	130.985153	-19.516932	15.972699	129.747787	41.574471	4.337958	131.37558	35.269085	47.141148	132.357101	38.421778	25.739553	131.8663405	-77.455642	6.205845	127.6292335
1.613432	28.173798	130.981308	-19.613255	15.988788	129.834122	41.45966	4.222985	131.577286	35.220726	47.042961	132.329742	38.340193	25.632973	131.953514	-77.566703	6.344603	127.71473
1.744754	26.955372	130.974701	-19.752804	16.028448	129.957565	41.357265	4.16684	131.658203	35.173019	47.001423	132.318344	38.265142	25.5841315	131.9882735	-77.77075	6.4727645	127.9268565
1.174389	26.007227	131.245712	-19.849728	16.055145	130.02858	41.258926	4.110117	131.688431	35.441189	46.824692	132.181595	38.3500575	25.4674045	131.935013	-78.0495135	6.6428855	128.122147
1.838873	24.382885	130.9133	-19.950033	16.067122	130.087112	41.139336	4.032287	131.688766	35.381554	46.752338	132.11348	38.260445	25.3923125	131.901123	-78.160511	6.7419315	128.273101
1.84191	23.085489	130.837708	-20.042406	16.036678	130.146851	41.024738	3.939145	131.689774	35.007057	46.783894	132.146637	38.0158975	25.3615195	131.9182055	-78.1007095	6.7118365	128.3754965
1.770933	21.73764	130.812042	-20.108175	15.998404	130.185745	40.939434	3.821228	131.727371	35.297882	46.548046	132.014877	38.118658	25.184637	131.871124	-78.335008	6.812171	128.500366
1.625114	20.361938	130.808014	-20.17848	15.942982	130.234161	40.875797	3.703584	131.812927	35.246502	46.440308	131.986298	38.0611495	25.071946	131.8996125	-78.4181095	6.814018	128.5687095
1.380811	18.303652	130.775696	-20.267584	15.852237	130.279266	40.782936	3.568503	131.981979	35.16069	46.317059	131.929153	37.971813	24.942781	131.955566	-78.506981	6.761693	128.602966
1.14651	16.905706	130.78688	-20.334478	15.789761	130.344421	40.744209	3.481458	132.08548	35.097813	46.242165	131.843674	37.921011	24.8618115	131.964577	-78.589967	6.7177105	128.724265
0.829485	15.495481	130.815201	-20.395231	15.681497	130.393753	40.69249	3.399889	132.162994	35.037727	46.157379	131.727524	37.8651085	24.778634	131.945259	-78.6555705	6.58436	128.842247
0.547294	14.079123	130.784286	-20.454649	15.539742	130.41629	40.658279	3.287298	132.215225	34.644844	46.157299	131.721527	37.6515615	24.7222985	131.968376	-78.5608595	6.3571855	128.864204
0.17301	12.681684	130.771957	-20.521223	15.374705	130.42691	40.627472	3.13942	132.270676	34.882763	45.878689	131.52504	37.7551175	24.5090545	131.897858	-78.7975635	6.2403555	128.955962
-0.240685	11.273595	130.765747	-20.557409	15.18715	130.421204	40.570049	3.000115	132.32692	34.823528	45.717495	131.424789	37.6967885	24.358805	131.8758545	-78.8116065	6.015495	128.9665535
-0.689721	9.87091	130.761368	-20.619286	15.026336	130.44191	40.506603	2.873298	132.388901	34.748192	45.574986	131.317657	37.6273975	24.224142	131.853279	-78.8659695	5.82853	129.030541
-1.477973	7.865819	130.804062	-20.706572	14.839229	130.530258	40.398113	2.745161	132.438232	34.648365	45.413349	131.126022	37.523239	24.079255	131.782127	-78.936383	5.599203	129.278389
-2.065879	6.56669	130.881805	-20.746574	14.732525	130.626129	40.340221	2.681273	132.454163	34.582127	45.333168	131.013458	37.461174	24.0072205	131.7338105	-78.954322	5.4578295	129.5184475
-2.671318	5.284766	130.972519	-20.770464	14.649023	130.761368	40.298225	2.660161	132.472305	34.536156	45.283329	130.933609	37.4171905	23.971745	131.702957	-78.9581185	5.326301	129.819779
-3.308243	4.068743	131.066284	-20.787727	14.581108	130.892853	40.288368	2.631171	132.500092	34.50824	45.238289	130.888199	37.398304	23.93473	131.6941455	-78.973758	5.227486	130.0915605
-3.997205	2.871017	131.152893	-20.79385	14.528783	131.021637	40.273396	2.624996	132.497589	34.480026	45.207912	130.890091	37.376711	23.916454	131.69384	-78.964411	5.141112	130.349434
-4.747036	1.730137	131.199722	-20.804781	14.47622	131.143021	40.248573	2.633318	132.462509	34.448414	45.201569	130.877625	37.3484935	23.9174435	131.670067	-78.9580555	5.0349965	130.615975
-5.45235	0.617785	131.171188	-20.804747	14.44034	131.240921	40.235302	2.661598	132.394897	34.410999	45.223637	130.854858	37.3231505	23.9426175	131.6248775	-78.9326445	4.9380625	130.8569645
-6.627324	-0.981122	131.18779	-20.756659	14.387428	131.371887	40.256577	2.704	132.308273	34.395592	45.25098	130.881851	37.3260845	23.97749	131.595062	-78.8394025	4.797366	131.148712
-7.424495	-2.022808	131.208817	-20.698677	14.342873	131.473755	40.309238	2.728571	132.29599	34.418865	45.267021	130.932999	37.3640515	23.997796	131.6144945	-78.7614055	4.68795	131.3330155
-8.224425	-3.014883	131.218643	-20.635431	14.292124	131.58844	40.385162	2.765269	132.283051	34.443985	45.289883	130.993301	37.4145735	24.027576	131.638176	-78.6854355	4.556672	131.538704
-9.057067	-3.988702	131.272552	-20.567551	14.239759	131.7061	40.449436	2.814689	132.274338	34.442532	45.327957	131.043137	37.445984	24.071323	131.6587375	-78.581086	4.408195	131.7534625
-9.919689	-4.905347	131.349716	-20.524977	14.21166	131.848984	40.511776	2.906876	132.279999	34.427147	45.398296	131.069016	37.4694615	24.152586	131.6745075	-78.5194155	4.270734	132.0234605
-10.769598	-5.813616	131.414917	-20.465673	14.183073	131.987595	40.5728	3.003621	132.31488	34.425873	45.489338	131.107819	37.4993365	24.2464795	131.7113495	-78.4306825	4.1196665	132.2638405
-11.655565	-6.659153	131.555984	-20.40383	14.166695	132.130081	40.662956	3.107516	132.400055	34.419495	45.570709	131.178711	37.5412255	24.3391125	131.789383	-78.3488855	3.9942775	132.470779
-13.034725	-7.863071	131.816132	-20.305725	14.143843	132.356567	40.812744	3.230067	132.598785	34.45491	45.688419	131.297653	37.633827	24.459243	131.948219	-78.245277	3.828443	132.764915
-13.945995	-8.635621	131.960648	-20.23031	14.094389	132.496826	40.906193	3.267776	132.735168	34.474121	45.729313	131.359772	37.690157	24.4985445	132.04747	-78.150777	3.6902335	132.946182
-14.8775	-9.388172	132.146408	-20.16367	14.03238	132.623932	41.009365	3.282984	132.873077	34.49968	45.737434	131.379303	37.7545225	24.510209	132.12619	-78.0818625	3.554551	133.121674
-15.842388	-10.077826	132.36174	-20.073895	13.955018	132.746887	41.09679	3.281897	132.995377	34.538689	45.727081	131.334656	37.8177395	24.504489	132.1650165	-77.9655295	3.405547	133.3287575
-16.782019	-10.750578	132.62529	-20.001873	13.904345	132.8759	41.17767	3.290242	133.113281	34.259048	45.840965	131.326309	37.718359	24.5656035	132.219795	-77.722105	3.2430865	133.532005
-17.770437	-11.307544	132.974396	-19.914541	13.863739	133.010239	41.279072	3.316877	133.267303	34.617298	45.713676	131.096146	37.948185	24.5152765	132.1817245	-77.777267	3.2122015	133.8387535
-18.737091	-11.815551	133.41716	-19.841871	13.851314	133.195419	41.36441	3.355133	133.456833	34.656532	45.713249	130.96756	38.010471	24.534191	132.2121965	-77.694213	3.168437	134.1786415
-20.232452	-12.482166	134.145691	-19.739763	13.853385	133.518585	41.496521	3.388129	133.839096	34.73074	45.716839	130.844009	38.1136305	24.552484	132.3415525	-77.5931565	3.154286	134.6956175
-21.23102	-12.78667	134.620682	-19.696323	13.848874	133.76442	41.563663	3.388555	134.103195	34.78072	45.704834	130.815887	38.1721915	24.5466945	132.459541	-77.5648375	3.1510535	135.069299
-22.267523	-13.020359	135.060867	-19.665644	13.831501	134.010208	41.621964	3.361273	134.339767	34.819351	45.67905	130.842621	38.2206575	24.5201615	132.591194	-77.5519455	3.1428405	135.429222
-23.257238	-13.21098	135.356583	-19.642668	13.784289	134.229599	41.665401	3.291883	134.524796	34.527771	45.737438	131.018677	38.096586	24.5146605	132.7717365	-77.381922	3.0539175	135.6874615
-24.269165	-13.334571	135.527985	-19.619497	13.707071	134.403168	41.68512	3.19166	134.659134	34.885857	45.534092	131.024689	38.2854885	24.362876	132.8419115	-77.5244825	3.051266	135.9644245
-25.277817	-13.327638	135.583847	-19.606483	13.598638	134.537079	41.699726	3.100552	134.723343	34.901558	45.46106	131.128067	38.300642	24.280806	132.925705	-77.513608	2.91647	136.148453
-26.254951	-13.265997	135.605591	-19.621954	13.505249	134.651291	41.684929	3.034686	134.712036	34.882389	45.398998	131.224304	38.283659	24.216842	132.96817	-77.527567	2.793656	136.334412
-27.707628	-13.029173	135.630768	-19.644117	13.361793	134.765182	41.642033	2.959568	134.667801	34.816971	45.326061	131.325348	38.229502	24.1428145	132.9965745	-77.517736	2.5807715	136.5337895
-28.661324	-12.753654	135.648178	-19.627241	13.272376	134.829437	41.653492	2.900015	134.678345	34.809818	45.26704	131.408844	38.231655	24.0835275	133.0435945	-77.486137	2.4612245	136.6152795
-29.545059	-12.402766	135.643417	-19.626431	13.193003	134.908188	41.690472	2.827318	134.751434	34.819199	45.199471	131.503494	38.2548355	24.0133945	133.127464	-77.5076975	2.3726115	136.688912
-30.427626	-11.975098	135.669556	-19.599558	13.103411	134.970901	41.739841	2.755187	134.842438	34.511711	45.257557	131.674774	38.125776	24.006372	133.258606	-77.324892	2.20045	136.683196
-31.286854	-11.431237	135.696609	-19.581352	13.028722	135.000916	41.776936	2.681104	134.917908	34.534081	45.184109	131.711258	38.1555085	23.9326065	133.314583	-77.3182125	2.1248375	136.687249
-32.119091	-10.839539	135.640717	-19.563128	12.942949	134.995621	41.800797	2.613395	134.972931	34.86882	44.987576	131.617447	38.3348085	23.8004855	133.295189	-77.4610645	2.0854125	136.696053
-32.925072	-10.186518	135.545853	-19.534952	12.863268	134.947784	41.827316	2.535756	134.987091	34.888798	44.905273	131.604095	38.358057	23.7205145	133.295593	-77.427961	2.0060215	136.599975
-34.074795	-8.995364	135.329498	-19.475527	12.771982	134.855133	41.872028	2.420858	134.988312	34.981422	44.798557	131.588058	38.426725	23.6097075	133.288185	-77.377779	1.9342565	136.422081
-34.771889	-8.073637	135.162354	-19.432365	12.741916	134.814636	41.891041	2.347002	134.96373	35.044041	44.738796	131.601196	38.467541	23.542899	133.282463	-77.332271	1.940933	136.346809
-35.493923	-7.128836	135.041473	-19.392786	12.741415	134.79982	41.909756	2.289852	134.941071	35.12505	44.699894	131.631927	38.517403	23.494873	133.286499	-77.302975	1.987957	136.313141
-36.118572	-6.056367	134.913727	-19.346024	12.747082	134.810669	41.943432	2.240893	134.899002	35.213531	44.678612	131.685135	38.5784815	23.4597525	133.2920685	-77.2705295	2.0344115	136.3292695
-36.74052	-4.904119	134.814575	-19.29406	12.743979	134.835114	41.979431	2.178029	134.851959	35.306854	44.64238	131.773392	38.6431425	23.4102045	133.3126755	-77.2312625	2.0777535	136.3575525
-37.325306	-3.734956	134.677155	-19.224102	12.713737	134.860596	42.028423	2.112151	134.810577	35.079567	44.74168	131.985306	38.553995	23.4269155	133.3979415	-77.002199	2.0005585	136.3232505
-37.842552	-2.48066	134.56723	-19.170866	12.682639	134.901566	42.079155	2.060593	134.761887	35.491249	44.590263	132.06134	38.785202	23.325428	133.4116135	-77.126934	2.03985	136.3915185
-38.574429	-0.541819	134.388901	-19.088654	12.59123	134.965851	42.115383	1.93375	134.634918	35.644131	44.491547	132.398819	38.879757	23.2126485	133.5168685	-77.057065	1.9698115	136.4148335
-39.019909	0.803661	134.219299	-19.066732	12.515709	134.975403	42.109715	1.833525	134.496094	35.722462	44.417858	132.588928	38.9160885	23.1256915	133.542511	-77.0495525	1.9057265	136.408295
-39.455257	2.210911	134.078674	-19.065186	12.461814	134.944717	42.059555	1.806359	134.199753	35.760189	44.380993	132.728653	38.909872	23.093676	133.464203	-77.040244	1.829952	136.425231
-39.775009	3.629392	133.925293	-19.061041	12.422184	134.849838	42.00082	1.817773	133.828903	35.753014	44.373669	132.787415	38.876917	23.095721	133.308159	-76.998999	1.748647	136.391517
-39.96244	5.248018	133.725601	-19.061893	12.401756	134.70166	41.932213	1.858382	133.390182	35.736553	44.38324	132.813004	38.834383	23.120811	133.101593	-76.958169	1.682701	136.301727
-40.379135	6.562685	133.605774	-19.060482	12.387037	134.522751	41.8452	1.861094	132.965607	35.718338	44.355698	132.831024	38.781769	23.108396	132.8983155	-76.902733	1.665678	136.1471865
-40.54533	7.994639	133.466095	-19.047516	12.371419	134.34848	41.798477	1.844641	132.604538	35.731609	44.328022	132.845581	38.765043	23.0863315	132.7250595	-76.860075	1.6565065	135.9719005
-40.767063	10.175559	133.373032	-19.03182	12.383016	134.167374	41.780426	1.852541	132.289612	35.761127	44.333359	132.871902	38.7707765	23.09295	132.580757	-76.8344165	1.673082	135.753991
-40.835812	11.56162	133.367722	-19.017162	12.398001	134.115921	41.799164	1.877795	132.193375	35.769867	44.36097	132.88591	38.7845155	23.1193825	132.5396425	-76.8188395	1.6766195	135.6921995
-40.8106	12.930589	133.364624	-19.013178	12.398482	134.087448	41.826954	1.875788	132.17865	35.77129	44.366791	132.889572	38.799122	23.1212895	132.534111	-76.825478	1.6756745	135.640785
-40.810055	14.245361	133.418457	-19.029297	12.374269	134.074203	41.845898	1.833019	132.179291	35.767262	44.329842	132.897491	38.80658	23.0814305	132.538391	-76.865174	1.6671075	135.610015
-40.745312	15.529423	133.425262	-19.058901	12.317126	134.052353	41.825253	1.759343	132.17511	35.750393	44.262127	132.890991	38.787823	23.010735	132.5330505	-76.905625	1.623517	135.5716555
-40.62925	16.767988	133.406036	-19.110842	12.232892	134.017914	41.767319	1.670939	132.145935	35.710903	44.194477	132.892517	38.739111	22.932708	132.519226	-76.960795	1.533076	135.516602
-40.525681	17.984354	133.459763	-19.164028	12.165581	133.962662	41.714386	1.602782	132.090729	35.65654	44.109337	132.907822	38.685463	22.8560595	132.4992755	-77.013519	1.4751025	135.4260485
-40.208603	19.718235	133.415192	-19.264984	12.072984	133.847656	41.609756	1.498836	131.991928	35.57085	44.011253	132.951324	38.590303	22.7550445	132.471626	-77.120271	1.3909235	135.223686
-39.95697	20.837307	133.355453	-19.313179	12.0482	133.725876	41.541779	1.481506	131.890411	35.518585	43.980938	132.986679	38.530182	22.731222	132.438545	-77.15654	1.365178	135.013207
-39.697872	21.896774	133.340057	-19.379053	12.050847	133.614731	41.474743	1.457966	131.788986	35.463657	43.953693	133.00528	38.4692	22.7058295	132.397133	-77.227306	1.3958645	134.832329
-39.313721	22.931067	133.317322	-19.461172	12.077247	133.510574	41.382454	1.448625	131.680649	35.410675	43.937878	133.012497	38.3965645	22.6932515	132.346573	-77.3189085	1.4612425	134.674575
-38.90448	23.905777	133.310059	-19.528	12.106178	133.411438	41.292213	1.43914	131.574493	35.350655	43.916782	133.022293	38.321434	22.677961	132.298393	-77.377434	1.534395	134.524483
-38.481133	24.813612	133.330292	-19.621161	12.152327	133.370621	41.191689	1.417593	131.502838	35.292263	43.89785	133.041626	38.241976	22.6577215	132.272232	-77.484298	1.6469325	134.46901
-37.978134	25.629848	133.408768	-19.706278	12.181282	133.352081	41.092106	1.389569	131.458054	35.235977	43.877621	133.075928	38.1640415	22.633595	132.266991	-77.5765975	1.728969	134.437171
-37.160492	26.747265	133.553589	-19.867706	12.198707	133.394089	40.924698	1.32562	131.466003	35.139732	43.82848	133.159073	38.032215	22.57705	132.312538	-77.767627	1.820364	134.47564
-36.578266	27.407131	133.630417	-19.972979	12.20652	133.428604	40.815086	1.277235	131.50769	35.070148	43.783566	133.211441	37.942617	22.5304005	132.3595655	-77.888575	1.8826395	134.4976425
-35.989616	28.006462	133.678131	-20.087467	12.212649	133.45517	40.695667	1.201027	131.5849	34.997761	43.733181	133.23645	37.846714	22.467104	132.410675	-78.021648	1.958194	134.499665
-35.360603	28.518223	133.687546	-20.200521	12.227902	133.463989	40.595005	1.130767	131.687805	34.914146	43.685226	133.202148	37.7545755	22.4079965	132.4449765	-78.1556175	2.0478075	134.4830015
-34.709553	29.008362	133.624969	-20.32309	12.268152	133.447708	40.480511	1.053668	131.858734	34.819702	43.633678	133.071655	37.6501065	22.343673	132.4651945	-78.2962865	2.192631	134.4302215
-34.030571	29.387218	133.484238	-20.464884	12.316917	133.45311	40.375668	0.967931	132.080002	34.704037	43.601677	132.823303	37.5398525	22.284804	132.4516525	-78.4696205	2.34903	134.4545675
-33.311729	29.685366	133.227783	-20.590187	12.369127	133.455902	40.280346	0.907788	132.32692	34.619534	43.576893	132.516129	37.44994	22.2423405	132.4215245	-78.630314	2.4959135	134.4902795
-32.226631	30.060244	132.748581	-20.739737	12.424924	133.471313	40.166481	0.746793	132.793121	34.51646	43.443718	132.03157	37.3414705	22.0952555	132.4123455	-78.8209445	2.7545925	134.5302805
-31.467793	30.239954	132.414413	-20.824047	12.443661	133.504135	40.123619	0.623817	133.169159	34.50177	43.335461	131.728271	37.3126945	21.979639	132.448715	-78.9607885	2.907683	134.559555
-30.719433	30.389309	132.104675	-20.884773	12.453273	133.548065	40.089478	0.531677	133.519119	34.481468	43.217918	131.477249	37.285473	21.8747975	132.498184	-79.055019	3.0317485	134.597946
-29.953316	30.409634	131.885345	-20.943068	12.451782	133.593445	40.027477	0.436544	133.812042	34.464573	43.095753	131.282181	37.246025	21.7661485	132.5471115	-79.132161	3.1374155	134.6397785
-29.205608	30.451143	131.746048	-21.008381	12.427672	133.63414	39.97216	0.339505	134.037537	34.439419	42.978882	131.133194	37.2057895	21.6591935	132.5853655	-79.2225515	3.1961505	134.6829145
-28.468933	30.547581	131.68161	-21.06555	12.399689	133.665604	39.892311	0.21761	134.163177	34.429352	42.861851	131.025452	37.1608315	21.5397305	132.5943145	-79.2919315	3.2596475	134.7368935
-27.738804	30.615717	131.659943	-21.114702	12.38221	133.674103	39.804607	0.121406	134.205704	34.420731	42.768539	130.968292	37.112669	21.4449725	132.586998	-79.342073	3.3194475	134.761208
-26.670563	30.739264	131.731659	-21.174671	12.395644	133.698044	39.709438	0.049408	134.160202	34.407745	42.695988	130.944	37.0585915	21.372698	132.552101	-79.4079335	3.41859	134.843987
-25.956593	30.85672	131.812592	-21.210655	12.441396	133.713455	39.659847	0.022457	134.106949	34.401466	42.677135	130.96994	37.0306565	21.349796	132.5384445	-79.4519665	3.532996	134.8884655
-25.228008	30.990051	131.872177	-21.241123	12.488278	133.706451	39.610271	0.007294	134.051361	34.404621	42.670395	131.017822	37.007446	21.3388445	132.5345915	-79.489692	3.6377115	134.8783105
-24.521715	31.162235	131.900131	-21.266708	12.513537	133.664642	39.572601	-0.020898	133.987518	34.421928	42.654427	131.083359	36.9972645	21.3167645	132.5354385	-79.5306805	3.7103095	134.7938455
-23.83654	31.327539	131.892914	-21.282488	12.516716	133.575546	39.549683	-0.06203	133.911972	34.432411	42.629673	131.142868	36.991047	21.2838215	132.52742	-79.556023	3.7496105	134.623672
-23.163651	31.490833	131.880112	-21.318415	12.515142	133.477463	39.514862	-0.106392	133.813889	34.436314	42.598537	131.19072	36.975588	21.2460725	132.5023045	-79.612418	3.7842115	134.4526215
-22.487835	31.700325	131.81459	-21.369539	12.49087	133.364975	39.458755	-0.170543	133.686035	34.406258	42.551395	131.202972	36.9325065	21.190426	132.4445035	-79.6715845	3.791314	134.2854465
-21.449335	32.012848	131.748718	-21.439009	12.432937	133.243301	39.369354	-0.250567	133.524353	34.346352	42.488926	131.132477	36.857853	21.1191795	132.328415	-79.735871	3.7466945	134.158187
-20.740547	32.24128	131.748749	-21.474085	12.39685	133.21814	39.312824	-0.303474	133.451767	34.297459	42.432293	131.099167	36.8051415	21.0644095	132.275467	-79.7533115	3.7292905	134.160813
-20.052742	32.464947	131.776733	-21.507708	12.338234	133.25737	39.287411	-0.383678	133.41362	34.275799	42.345726	131.079071	36.781605	20.981024	132.2463455	-79.797021	3.695444	134.2683945
-19.381792	32.629856	131.875137	-21.522978	12.259095	133.314621	39.237232	-0.498386	133.418106	34.259861	42.237385	131.084717	36.7485465	20.8694995	132.2514115	-79.7945025	3.6486905	134.3778305
-18.686726	32.849987	131.946594	-21.564907	12.157656	133.37912	39.216053	-0.611269	133.408386	34.254215	42.126263	131.142838	36.735134	20.757497	132.275612	-79.864948	3.557815	134.482628
-17.995495	33.063774	132.020081	-21.616556	12.032304	133.420425	39.171837	-0.726565	133.368134	34.222286	42.026157	131.245544	36.6970615	20.649796	132.306839	-79.9301735	3.414812	134.534011
-17.272791	33.270329	132.088211	-21.661049	11.914227	133.386917	39.12606	-0.790612	133.238297	34.185757	41.959602	131.35379	36.6559085	20.584495	132.2960435	-79.9780065	3.243959	134.4777905
-16.213451	33.632851	132.168991	-21.742073	11.821595	133.229141	39.059757	-0.830612	132.947021	34.096836	41.94173	131.509003	36.5782965	20.555559	132.228012	-80.0624425	3.087631	134.23027
-15.522795	33.862572	132.239258	-21.780165	11.826169	133.065765	39.035015	-0.79361	132.725708	34.034054	41.98793	131.622559	36.5345345	20.59716	132.1741335	-80.0948645	3.055178	133.9573965
-14.831053	34.122257	132.294388	-21.803253	11.860799	132.903763	39.018475	-0.726373	132.51738	34.000385	42.056553	131.771667	36.50943	20.66509	132.1445235	-80.115936	3.056508	133.6630025
-14.112938	34.359657	132.385864	-21.803764	11.894355	132.748154	39.022526	-0.664	132.343704	33.992432	42.120655	131.967239	36.507479	20.7283275	132.1554715	-80.115007	3.0603825	133.3408365
-13.355385	34.559124	132.489731	-21.781483	11.912826	132.586411	39.062897	-0.622656	132.21814	34.018158	42.169651	132.207458	36.5405275	20.7734975	132.212799	-80.1034935	3.0521545	132.960023
-12.631442	34.747196	132.629776	-21.746115	11.941547	132.419037	39.12571	-0.565717	132.112015	34.042953	42.235298	132.46196	36.5843315	20.8347905	132.2869875	-80.0765615	3.0483035	132.5510865
-11.913921	34.890823	132.718231	-21.734299	12.005242	132.260986	39.14782	-0.48611	132.016022	34.052013	42.328392	132.685684	36.5999165	20.921141	132.350853	-80.0685145	3.089343	132.171119
-10.904873	34.994255	132.857391	-21.723124	12.16875	132.106812	39.178001	-0.268367	131.906876	34.031105	42.553364	132.921188	36.604553	21.1424985	132.414032	-80.050801	3.1950015	131.799592
-10.224143	35.037209	132.909485	-21.707947	12.305099	132.083267	39.212265	-0.112414	131.84729	34.025646	42.70097	133.039444	36.6189555	21.294278	132.443367	-80.0348495	3.31592	131.723167
-9.56293	34.970421	132.992203	-21.697762	12.419675	132.097321	39.24786	0.007615	131.838257	34.027119	42.828686	133.137253	36.6374895	21.4181505	132.487755	-80.0330135	3.4211995	131.706887
-8.954603	34.812477	133.067383	-21.684528	12.552805	132.116699	39.281597	0.115162	131.852203	34.054783	42.940369	133.214874	36.66819	21.5277655	132.5335385	-80.037246	3.5778445	131.6998595
-8.345024	34.640236	133.120926	-21.670284	12.655754	132.111954	39.297466	0.198005	131.868668	34.084557	43.042759	133.287094	36.6910115	21.620382	132.577881	-80.0315795	3.691126	131.646027
-7.766623	34.415123	133.128738	-21.664007	12.794828	132.07341	39.327545	0.288904	131.880325	34.11058	43.145405	133.358139	36.7190625	21.7171545	132.619232	-80.0470765	3.8725015	131.527588
-7.248823	34.106236	133.117004	-21.659845	12.94525	131.986465	39.324684	0.383222	131.86087	34.130268	43.248329	133.411972	36.727476	21.8157755	132.636421	-80.047166	4.0747245	131.336509
-6.545232	33.559685	133.000504	-21.683332	13.196452	131.832657	39.278267	0.535345	131.803909	34.146542	43.421921	133.414246	36.7124045	21.978633	132.6090775	-80.0790685	4.414271	131.0562365
-6.156874	33.120178	132.926529	-21.723021	13.397676	131.737701	39.21701	0.671165	131.736176	34.138676	43.571152	133.331848	36.677843	22.1211585	132.534012	-80.123885	4.6741935	130.94139
-5.799775	32.643391	132.794708	-21.786774	13.614768	131.670258	39.125179	0.800524	131.644592	34.116058	43.73193	133.15683	36.6206185	22.266227	132.400711	-80.1941665	4.963309	130.939805
-5.480872	32.129448	132.620209	-21.855673	13.846328	131.584	39.021568	0.920552	131.508041	34.102215	43.874443	132.886581	36.5618915	22.3974975	132.197311	-80.2732375	5.2951585	130.970689
-5.216159	31.555403	132.35051	-21.926363	14.082986	131.466049	38.923397	1.038536	131.281036	34.072102	44.010376	132.510941	36.4977495	22.524456	131.8959885	-80.3504755	5.641516	131.0361095
-4.995549	30.953384	131.961868	-22.012575	14.324403	131.28186	38.8228	1.145912	130.910034	34.015362	44.153732	131.959442	36.419081	22.649822	131.434738	-80.444231	5.998984	131.128982
-4.824665	30.319557	131.435471	-22.115885	14.574403	131.009598	38.686802	1.266718	130.404099	33.956738	44.328941	131.191849	36.32177	22.7978295	130.797974	-80.55354	6.3509765	131.221222
-4.585703	29.339508	130.516907	-22.239504	14.94707	130.431885	38.462891	1.451578	129.460938	33.876228	44.551189	129.910263	36.1695595	23.0013835	129.6856005	-80.6485675	6.8927565	131.1781695
-4.483141	28.653839	129.8302	-22.293932	15.195626	129.955368	38.34589	1.543144	128.800125	33.527393	44.770317	129.147095	35.9366415	23.1567305	128.97361	-80.5245055	7.2345215	130.937126
-4.439065	27.943075	129.171097	-22.347727	15.431034	129.507996	38.209599	1.619742	128.124161	33.511768	44.856392	128.273758	35.8606835	23.238067	128.1989595	-80.5561375	7.624001	130.8170325
-4.322934	27.21912	128.417847	-22.3573	15.61109	128.960831	38.103806	1.666835	127.409386	33.476814	44.933762	127.373672	35.79031	23.3002985	127.391529	-80.50491	7.9218815	130.530133
-4.576581	26.633512	127.871277	-22.39366	15.796884	128.520508	37.665588	1.921933	126.882957	33.488045	45.000393	126.619125	35.5768165	23.461163	126.751041	-80.3641365	8.132605	130.289975
-4.544835	25.89027	127.355148	-22.364809	15.906789	128.099518	37.62347	1.961021	126.327599	33.506424	45.042404	125.991402	35.564947	23.5017125	126.1595005	-80.294565	8.3118655	130.0395355
-4.545646	25.155684	126.977776	-22.299513	15.963647	127.765991	37.644779	2.016016	125.971306	33.565773	45.081131	125.611519	35.605276	23.5485735	125.7914125	-80.204302	8.3787205	129.7405695
-4.538912	24.01302	126.711227	-22.137993	15.949429	127.493561	37.791508	2.044448	125.716248	33.662857	45.138611	125.295731	35.7271825	23.5915295	125.5059895	-80.0031685	8.3073285	129.4811325
-4.548951	23.258671	126.654137	-22.108938	15.922535	127.486908	37.821259	2.036358	125.620438	33.667938	45.140369	125.140175	35.7445985	23.5883635	125.3803065	-79.9624745	8.2567065	129.5935095
-4.628571	22.519346	126.645782	-22.137465	15.896408	127.59317	37.788082	2.028008	125.548126	33.625385	45.116673	124.949944	35.7067335	23.5723405	125.249035	-79.9816635	8.2204755	129.937305
-4.747252	21.804922	126.629005	-22.156101	15.842323	127.654457	37.75346	1.995628	125.49559	33.56992	45.073734	124.762871	35.66169	23.534681	125.1292305	-79.973892	8.149965	130.1796835
-4.889507	21.108761	126.604416	-22.140934	15.787177	127.63398	37.741055	1.943353	125.460609	33.515209	45.028191	124.59227	35.628132	23.485772	125.0264395	-79.91	8.088582	130.2415205
-5.026761	20.432293	126.543678	-22.176741	15.765964	127.64151	37.755619	1.897047	125.413834	33.465557	45.004444	124.356445	35.610588	23.4507455	124.8851395	-79.96407	8.0811825	130.3978805
-5.15813	19.76145	126.400208	-22.162777	15.716945	127.487801	37.764915	1.873324	125.327827	33.420212	44.977737	124.085785	35.5925635	23.4255305	124.706806	-79.9181175	8.0083595	130.268796
-5.31596	18.793625	126.116837	-22.17601	15.641043	127.232811	37.80069	1.823985	125.098801	33.375286	44.926697	123.576126	35.587988	23.375341	124.3374635	-79.940008	7.906745	130.1281585
-5.475636	18.206665	125.876572	-22.181334	15.600662	127.045464	37.806011	1.794536	124.892166	33.363808	44.868027	123.202599	35.5849095	23.3312815	124.0473825	-79.9475775	7.8700425	130.0435455
-5.64217	17.675829	125.624336	-22.121077	15.529945	126.795326	37.82196	1.736479	124.649361	33.388657	44.819443	122.854385	35.6053085	23.277961	123.751873	-79.8474625	7.781929	129.838779
-5.804232	17.202929	125.381874	-22.062742	15.473084	126.559464	37.85157	1.68707	124.45649	33.439621	44.764839	122.565987	35.6455955	23.2259545	123.5112385	-79.7710795	7.7202135	129.6076895
-5.976698	16.782436	125.187027	-21.960194	15.401843	126.352142	37.912975	1.632832	124.290718	33.511692	44.717896	122.371056	35.7123335	23.175364	123.330887	-79.6327215	7.628322	129.373397
-6.122074	16.405155	125.068245	-21.825958	15.309051	126.191605	37.970917	1.589955	124.179207	33.585052	44.666599	122.264252	35.7779845	23.128277	123.2217295	-79.4299005	7.489825	129.1614805
-6.244665	16.068287	125.056602	-21.779758	15.258948	126.238098	38.056652	1.553136	124.114159	33.656628	44.623928	122.215927	35.85664	23.088532	123.165043	-79.416156	7.429364	129.311153
-6.439906	15.679194	125.192833	-21.674425	15.147405	126.390244	38.151531	1.525081	124.097252	33.712677	44.591457	122.265854	35.932104	23.058269	123.181553	-79.280954	7.236541	129.598935
-6.566177	15.477758	125.303818	-21.636065	15.052396	126.512787	38.213436	1.501103	124.088539	33.727734	44.568859	122.368874	35.970585	23.034981	123.2287065	-79.242715	7.069811	129.7968675
-6.675259	15.314773	125.389252	-21.609509	14.949994	126.605354	38.247757	1.477762	124.107239	33.736629	44.537716	122.518333	35.992193	23.007739	123.312786	-79.211211	6.892249	129.897922
-6.760944	15.198538	125.460838	-21.557888	14.818525	126.617584	38.286064	1.449064	124.121559	33.74662	44.504105	122.746063	36.016342	22.9765845	123.433811	-79.132118	6.6604655	129.801357
-6.856449	15.141489	125.524734	-21.564337	14.7048	126.715836	38.343945	1.387075	124.136856	33.774612	44.444138	123.045074	36.0592785	22.9156065	123.590965	-79.1879525	6.4939935	129.840707
-6.929493	15.101175	125.625275	-21.498743	14.537631	126.753784	38.368553	1.327675	124.208344	33.8172	44.367615	123.379044	36.0928765	22.847645	123.793694	-79.0903625	6.227617	129.713874
-6.966335	15.085845	125.782837	-21.502354	14.413431	126.939819	38.388298	1.269993	124.248543	33.88504	44.295517	123.754013	36.136669	22.782755	124.001278	-79.141377	6.044107	129.87836
-6.984623	15.08794	126.047478	-21.452717	14.250893	127.177223	38.442043	1.21769	124.266853	33.921867	44.238186	124.257889	36.181955	22.727938	124.262371	-79.087389	5.773848	130.092075
-6.975398	15.100307	126.192009	-21.421841	14.183256	127.33728	38.448997	1.258761	124.232307	33.938534	44.261189	124.590813	36.1937655	22.759975	124.41156	-79.0374475	5.606537	130.263
-6.947435	15.099506	126.344971	-21.373535	14.129363	127.471115	38.455357	1.316578	124.165962	33.946758	44.298573	124.929871	36.2010575	22.8075755	124.5479165	-78.9481275	5.4511505	130.3943135
-6.9067	15.09451	126.500954	-21.348249	14.109069	127.645828	38.448177	1.374552	124.107536	33.967468	44.333225	125.281372	36.2078225	22.8538885	124.694454	-78.9043205	5.3642495	130.597202
-6.82619	15.058427	126.655052	-21.333145	14.128767	127.826622	38.440411	1.415139	124.043427	34.331257	44.250183	125.547134	36.385834	22.832661	124.7952805	-79.052124	5.424873	130.8579635
-6.722185	14.997953	126.786819	-21.352102	14.162169	127.980675	38.395191	1.445597	123.997711	34.034885	44.378368	126.048111	36.215038	22.9119825	125.022911	-78.919242	5.4123555	130.938439
-6.397536	14.78587	126.865677	-21.408768	14.233162	128.172333	38.340714	1.462458	124.013306	34.076221	44.390251	126.353775	36.2084675	22.9263545	125.1835405	-79.0260035	5.5399695	131.1611255
-6.162048	14.606038	126.981567	-21.469084	14.36029	128.33696	38.237457	1.529693	124.094009	34.1087	44.448013	126.772514	36.1730785	22.988853	125.4332615	-79.1112465	5.731727	131.2406585
-6.024921	14.458203	127.062317	-21.467274	14.457983	128.387802	38.208645	1.574676	124.202202	34.120472	44.484882	127.033112	36.1645585	23.029779	125.617657	-79.0991065	5.886187	131.157947
-5.84816	14.276685	127.135529	-21.492477	14.541266	128.462967	38.214153	1.637374	124.366226	34.135788	44.539192	127.276901	36.1749705	23.088283	125.8215635	-79.1599245	5.994249	131.1043705
-5.678833	14.044595	127.272453	-21.493279	14.639376	128.530579	38.236271	1.690622	124.550316	34.140633	44.587849	127.542068	36.188452	23.1392355	126.046192	-79.17501	6.1395165	131.014966
-5.425731	13.732327	127.312218	-21.485264	14.688145	128.632828	38.300495	1.714319	124.777985	34.146915	44.617714	127.796402	36.223705	23.1660165	126.2871935	-79.194233	6.2102735	130.9784625
-5.157554	13.335975	127.43013	-21.472076	14.730556	128.755173	38.339966	1.732151	125.123199	34.169502	44.637836	128.035858	36.254734	23.1849935	126.5795285	-79.198886	6.2761185	130.9308175
-4.854284	12.839548	127.588036	-21.443466	14.801766	128.923706	38.380119	1.730615	125.603226	34.209881	44.631367	128.30928	36.295	23.180991	126.956253	-79.181932	6.422541	130.891159
-4.324856	11.983311	127.996574	-21.38699	14.922825	129.203613	38.541805	1.69657	126.559105	34.597683	44.49622	128.593124	36.569744	23.096395	127.5761145	-79.343724	6.749255	130.8311115
-3.930993	11.328519	128.282379	-21.370373	15.037875	129.449554	38.982304	1.515083	127.170792	34.642994	44.525291	128.855087	36.812649	23.020187	128.0129395	-79.553395	7.055563	130.8861685
-3.581894	10.694155	128.626266	-21.29915	15.101097	129.594452	39.121895	1.504316	127.995514	34.312157	44.676201	129.246429	36.717026	23.0902585	128.6209715	-79.315326	7.1119355	130.5679325
-3.19842	10.041075	128.99765	-21.274946	15.147905	129.7715	39.214249	1.509268	128.814041	34.329777	44.696133	129.520996	36.772013	23.1027005	129.1675185	-79.321905	7.1931095	130.3754815
-2.826938	9.341857	129.374481	-21.301872	15.182738	129.980453	39.289314	1.510621	129.605255	34.346275	44.734894	129.679794	36.8177945	23.1227575	129.6425245	-79.4215385	7.2427185	130.3183815
-2.444957	8.665577	129.739288	-21.312996	15.199821	130.132446	39.361027	1.530073	130.284409	34.688931	44.668503	129.783005	37.024979	23.099288	130.033707	-79.650971	7.300354	130.231185
-2.063609	7.941415	130.09584	-21.310038	15.199791	130.252609	39.376904	1.563314	130.855957	34.292847	44.780346	130.027008	36.8348755	23.17183	130.4414825	-79.4549515	7.227752	130.0637355
-1.597975	6.986013	130.6138	-21.354656	15.251244	130.49501	39.398666	1.609434	131.582718	34.625782	44.753372	130.145355	37.012224	23.181403	130.8640365	-79.721536	7.321085	130.1259835
-1.310871	6.439128	130.921753	-21.35038	15.308593	130.6633	39.443474	1.706332	131.969986	34.657375	44.860371	130.345947	37.0504245	23.2833515	131.1579665	-79.7511845	7.3338345	130.1686335
-1.037954	5.902814	131.108429	-21.313814	15.385877	130.777756	39.496784	1.783955	132.308304	34.635197	44.964813	130.605072	37.0659905	23.374384	131.456688	-79.6936185	7.39737	130.098824
-0.78417	5.358773	131.248306	-21.287571	15.483684	130.868332	39.600815	1.810191	132.599075	34.700375	45.08543	130.931671	37.150595	23.4478105	131.765373	-79.725737	7.5195575	129.971291
-0.540515	4.829712	131.365173	-21.22657	15.573925	130.923462	39.698853	1.844749	132.897461	34.463058	45.321907	131.438095	37.0809555	23.583328	132.167778	-79.5340955	7.564522	129.679146
-0.325757	4.331763	131.458817	-21.150074	15.66244	131.018692	39.776752	1.972704	133.186752	34.890896	45.332287	131.864563	37.333824	23.6524955	132.5256575	-79.633972	7.6723845	129.5117265
-0.162569	3.871676	131.608749	-21.079054	15.772163	131.138168	39.870472	2.107918	133.524414	34.988342	45.504837	132.438263	37.429407	23.8063775	132.9813385	-79.587515	7.7379485	129.2949975
-0.052811	3.292333	131.874542	-20.983471	15.946998	131.427475	40.014023	2.349991	133.964233	35.104099	45.793476	133.254135	37.559061	24.0717335	133.609184	-79.526003	7.8222625	129.245766
-0.070163	2.921118	132.000504	-20.935371	16.058249	131.620605	40.068748	2.522867	134.154449	35.15625	45.964657	133.694138	37.612499	24.243762	133.9242935	-79.483241	7.872736	129.3169165
-0.132591	2.51171	132.059814	-20.933517	16.178864	131.798676	40.076012	2.655434	134.266861	35.20348	46.115379	134.008118	37.639746	24.3854065	134.1374895	-79.50678	7.9723215	129.4598625
-0.239349	2.076949	132.062408	-20.914606	16.276653	131.941696	40.076443	2.763968	134.285706	35.238613	46.239086	134.226196	37.657528	24.501527	134.255951	-79.48674	8.051779	129.627441
-0.408776	1.595359	132.057922	-20.89382	16.36517	132.064606	40.08968	2.847809	134.278259	35.294716	46.350437	134.33165	37.692198	24.599123	134.3049545	-79.479838	8.131217	129.8242575
-0.637698	1.096249	132.041077	-20.882507	16.454838	132.173294	40.100117	2.969902	134.226852	35.348297	46.459293	134.360962	37.724207	24.7145975	134.293907	-79.489221	8.1950785	130.052681
-0.849413	0.564455	132.028625	-20.870083	16.51112	132.235687	40.124191	3.041991	134.153931	35.379845	46.543549	134.328705	37.752018	24.79277	134.241318	-79.492184	8.22947	130.230056
-1.234304	-0.235179	131.918198	-20.823483	16.562769	132.204193	40.171837	3.13553	134.098328	35.429436	46.633736	134.263702	37.8006365	24.884633	134.181015	-79.4476025	8.240905	130.227371
-1.543218	-0.770739	131.777939	-20.780624	16.57259	132.103378	40.209122	3.169086	134.12381	35.455074	46.665585	134.310287	37.832098	24.9173355	134.2170485	-79.393346	8.2278445	129.9897075
-1.914467	-1.341852	131.65152	-20.745171	16.587631	131.964874	40.255005	3.164022	134.209518	35.474438	46.672382	134.413742	37.8647215	24.918202	134.31163	-79.3550635	8.25706	129.618118
-2.347795	-1.946041	131.55603	-20.726603	16.607702	131.882889	40.269325	3.147229	134.334427	35.495823	46.67411	134.51329	37.882574	24.9106695	134.4238585	-79.33578	8.3047345	129.3419195
-2.889137	-2.571642	131.531128	-20.730728	16.618004	131.863922	40.275417	3.134277	134.430115	35.481461	46.664814	134.573151	37.878439	24.8995455	134.501633	-79.339895	8.3364625	129.226211
-3.396859	-3.243681	131.561264	-20.745382	16.616693	131.904953	40.258362	3.15637	134.506012	35.451687	46.665562	134.553848	37.8550245	24.910966	134.52993	-79.3457885	8.32242	129.279976
-3.963058	-3.868973	131.653183	-20.752098	16.615726	131.972992	40.268967	3.177258	134.605743	35.439472	46.685741	134.474533	37.8542195	24.9314995	134.540138	-79.3584155	8.2999525	129.405846
-4.868183	-4.873318	131.837341	-20.706474	16.582548	132.125961	40.312462	3.168177	134.730118	35.457378	46.64053	134.29541	37.88492	24.9043535	134.512764	-79.297868	8.2607425	129.739158
-5.567973	-5.575876	131.995087	-20.677267	16.532063	132.233826	40.353046	3.093178	134.816055	35.480114	46.555592	134.147614	37.91658	24.824385	134.4818345	-79.271114	8.239741	129.9858175
-6.291819	-6.277006	132.200119	-20.638041	16.446547	132.333557	40.374535	3.027353	134.907333	35.515289	46.467216	134.008957	37.944912	24.7472845	134.458145	-79.220994	8.1458095	130.208969
-7.026834	-6.962106	132.350021	-20.611189	16.347038	132.423126	40.398502	2.992377	135.003098	35.525105	46.41851	133.883865	37.9618035	24.7054435	134.4434815	-79.1841815	7.9886325	130.4027705
-7.788487	-7.609037	132.486252	-20.596563	16.281424	132.510757	40.447594	2.997797	135.100784	35.513802	46.410786	133.766495	37.980698	24.7042915	134.4336395	-79.173824	7.8585565	130.5878745
-8.605665	-8.244907	132.612564	-20.572775	16.216644	132.574158	40.488777	2.999974	135.168488	35.499035	46.409081	133.642502	37.993906	24.7045275	134.405495	-79.139456	7.7287605	130.742821
-9.46423	-8.889818	132.725464	-20.555214	16.135578	132.621765	40.527836	2.952244	135.204178	35.494183	46.367107	133.48967	38.0110095	24.6596755	134.346924	-79.1214375	7.6114805	130.896606
-10.81112	-9.781121	132.841385	-20.554758	15.980181	132.667892	40.535435	2.866709	135.120911	35.478653	46.241844	133.183365	38.007044	24.5542765	134.152138	-79.11656	7.4060855	131.183646
-11.742521	-10.328382	132.841415	-20.565357	15.847423	132.696259	40.480507	2.816285	134.999741	35.45211	46.155903	132.88916	37.9663085	24.486094	133.9444505	-79.0970225	7.208752	131.4480675
-12.716874	-10.848524	132.847595	-20.593521	15.736794	132.720108	40.418526	2.795414	134.825729	35.414509	46.085411	132.518158	37.9165175	24.4404125	133.6719435	-79.1035595	7.0331755	131.7682725
-13.731114	-11.372664	132.911835	-20.637873	15.616277	132.714172	40.314617	2.825638	134.506851	34.996258	46.121689	132.187714	37.6554375	24.4736635	133.3472825	-78.9311835	6.7588905	132.0810615
-14.77083	-11.838706	132.902374	-20.702547	15.496296	132.662857	40.184738	2.814994	134.099991	35.182266	45.87426	131.599564	37.683502	24.344627	132.8497775	-79.088596	6.647965	132.4759365
-15.803306	-12.239407	132.880737	-20.778301	15.376346	132.589462	40.030136	2.800643	133.643646	35.047073	45.813946	130.980042	37.5386045	24.3072945	132.311844	-79.0952065	6.4453975	132.86708
-16.875504	-12.612414	132.858749	-20.877977	15.26361	132.474777	39.806728	2.785643	133.106339	34.893814	45.725353	130.359238	37.350271	24.255498	131.7327885	-79.106225	6.271722	133.2167655
-18.491705	-13.082393	132.810898	-21.018175	15.087192	132.240479	39.558662	2.567041	132.337891	34.317635	45.59462	129.54039	36.9381485	24.0808305	130.9391405	-78.9744985	6.0935535	133.5418175
-19.540445	-13.336033	132.726425	-21.103958	14.962606	132.075943	39.37093	2.433348	131.828079	34.174126	45.396347	128.991013	36.772528	23.9148475	130.409546	-78.980444	6.0103645	133.74234
-20.558439	-13.51183	132.597855	-21.176725	14.831673	131.911514	39.190464	2.26048	131.466919	34.062252	45.180206	128.48819	36.626358	23.720343	129.9775545	-78.979808	5.943003	133.8454735
-21.578295	-13.680349	132.470123	-21.238209	14.691964	131.750305	39.064365	2.052185	131.127609	34.007801	44.978821	128.132721	36.536083	23.515503	129.630165	-79.012501	5.868425	133.870445
-22.5723	-13.780939	132.317322	-21.269012	14.552574	131.595093	38.977573	1.839988	130.923279	33.974182	44.772087	127.913162	36.4758775	23.3060375	129.4182205	-79.0139015	5.7991105	133.7719655
-23.552544	-13.785374	132.188644	-21.317778	14.422007	131.483292	38.897751	1.657018	130.835632	33.959755	44.585674	127.802338	36.428753	23.121346	129.318985	-79.064309	5.722668	133.647599
-24.441675	-13.741115	132.094498	-21.372997	14.314426	131.383469	38.852627	1.478977	130.790756	33.939873	44.421925	127.775993	36.39625	22.950451	129.2833745	-79.142244	5.678401	133.4835635
-25.759151	-13.547415	131.984482	-21.452662	14.14807	131.30629	38.754749	1.219931	130.868652	33.918171	44.180576	127.806198	36.33646	22.7002535	129.337425	-79.241784	5.5958865	133.275155
-26.646379	-13.347372	131.974747	-21.497953	14.037207	131.317825	38.692101	1.044303	131.023697	33.909042	44.020638	127.889442	36.3005715	22.5324705	129.4565695	-79.2964775	5.5419435	133.1790805
-27.462601	-13.062589	132.072708	-21.557644	13.907173	131.403717	38.667751	0.845384	131.248459	33.888115	43.856915	128.043213	36.277933	22.3511495	129.645836	-79.393221	5.4631965	133.161598
-28.276808	-12.769442	132.166199	-21.622322	13.765226	131.527634	38.632984	0.63768	131.522034	33.867241	43.68708	128.238159	36.2501125	22.16238	129.8800965	-79.4947565	5.368072	133.1751715
-29.00709	-12.41896	132.266663	-21.67602	13.586447	131.675705	38.60511	0.430899	131.766846	33.863987	43.526653	128.452591	36.2345485	21.978776	130.1097185	-79.5865885	5.194118	133.2416915
-29.727682	-11.985963	132.30986	-21.744068	13.387521	131.799103	38.595459	0.200163	131.970978	33.832539	43.333916	128.692551	36.213999	21.7670395	130.3317645	-79.702135	5.0080025	133.2664415
-30.43029	-11.516706	132.271683	-21.796837	13.172054	131.882629	38.563896	-0.00824	132.117447	33.801323	43.136238	128.896759	36.1826095	21.563999	130.507103	-79.7762835	4.780109	133.258155
-31.465641	-10.704121	132.144791	-21.873863	12.834911	131.915527	38.520031	-0.314761	132.24147	33.759823	42.858543	129.108398	36.139927	21.271891	130.674934	-79.887653	4.397931	133.15612
-32.091297	-10.139004	132.000015	-21.925091	12.618912	131.870758	38.497478	-0.526518	132.246552	33.704086	42.667511	129.196411	36.100782	21.0704965	130.7214815	-79.950964	4.1673275	133.0200345
-32.735504	-9.470481	131.788666	-21.969561	12.403471	131.775986	38.450035	-0.7092	132.233276	33.6623	42.492867	129.229156	36.0561675	20.8918335	130.731216	-79.9952895	3.9151085	132.820756
-33.313435	-8.76678	131.430954	-21.993633	12.200993	131.614929	38.42881	-0.875921	132.198776	33.664574	42.346867	129.273865	36.046692	20.735473	130.7363205	-80.033958	3.666513	132.4935375
-33.913784	-8.051335	131.06076	-22.001345	12.021031	131.406433	38.448772	-1.073485	132.147964	33.668297	42.188801	129.352203	36.0585345	20.557658	130.7500835	-80.0612245	3.484404	132.0627825
-34.479454	-7.308424	130.679657	-22.003988	11.87139	131.195297	38.433048	-1.262559	132.059677	33.701992	42.029171	129.418762	36.06752	20.383306	130.7392195	-80.075496	3.359474	131.6513745
-35.055679	-6.450853	130.340851	-22.020847	11.757527	131.026428	38.403641	-1.445781	131.960556	33.732353	41.883324	129.490356	36.067997	20.2187715	130.725456	-80.109691	3.2962825	131.3274
-35.866158	-5.123857	130.02121	-22.012161	11.618719	130.901611	38.359131	-1.64972	131.844635	33.780605	41.693779	129.662323	36.069868	20.0220295	130.753479	-80.09419	3.2154085	131.049743
-36.393826	-4.275071	129.895126	-21.991909	11.506685	130.916779	38.385925	-1.760875	131.821625	34.165947	41.456978	129.774429	36.275936	19.8480515	130.798027	-80.259754	3.1653185	131.035531
-36.897774	-3.402881	129.832703	-21.94264	11.391975	130.98584	38.45879	-1.916657	131.865845	33.907677	41.461433	130.139954	36.1832335	19.772388	131.0028995	-80.0685135	3.011562	130.9687805
-37.386551	-2.455866	129.80986	-21.896261	11.272106	131.093628	38.535114	-2.04654	131.904724	34.284504	41.199188	130.330185	36.409809	19.576324	131.1174545	-80.202331	2.967888	131.0698015
-37.897728	-1.533093	129.892593	-21.850834	11.14176	131.201187	38.584736	-2.182473	131.904358	34.350296	41.074554	130.53772	36.467516	19.4460405	131.221039	-80.169184	2.8374795	131.181335
-38.359619	-0.635278	129.982834	-21.805323	10.998906	131.307693	38.620556	-2.319346	131.826584	34.387249	40.925808	130.620819	36.5039025	19.303231	131.2237015	-80.1145485	2.694581	131.3916845
-38.85672	0.28986	130.187805	-21.779478	10.856225	131.431229	38.626858	-2.431142	131.689713	34.394436	40.774734	130.549103	36.510647	19.171796	131.119408	-80.069603	2.540654	131.74305
-39.546474	1.678461	130.547073	-21.734228	10.631628	131.596527	38.629444	-2.613093	131.405548	34.059189	40.684845	130.253448	36.3443165	19.035876	130.829498	-79.8127725	2.22738	132.363556
-39.970024	2.579403	130.851608	-21.696318	10.471529	131.70546	38.598419	-2.744604	131.220169	34.335537	40.38979	129.79303	36.466978	18.822593	130.5065995	-79.859614	2.120465	132.9043205
-40.375374	3.485544	131.109039	-21.661047	10.302741	131.797546	38.622688	-2.893588	131.106674	33.988007	40.353703	129.469345	36.3053475	18.7300575	130.2880095	-79.6274415	1.8754245	133.3070825
-40.744541	4.41804	131.234039	-21.631514	10.121764	131.856445	38.617542	-3.018466	131.001251	33.948895	40.189789	129.066132	36.2832185	18.5856615	130.0336915	-79.5462465	1.6578665	133.6791985
-41.132313	5.401324	131.320999	-21.59449	9.946587	131.827087	38.661098	-3.154237	130.920242	33.899242	40.033337	128.702835	36.28017	18.43955	129.8115385	-79.46915	1.453624	133.8426355
-41.449921	6.39655	131.185654	-21.578053	9.778746	131.712189	38.680058	-3.269125	130.810959	33.870331	39.90464	128.353088	36.2751945	18.3177575	129.5820235	-79.4313005	1.2397345	133.8423545
-41.781715	7.441794	130.952271	-21.553915	9.625044	131.529266	38.728764	-3.392958	130.665878	33.853195	39.795227	128.033966	36.2909795	18.2011345	129.349922	-79.3988095	1.0489535	133.70861
-42.170925	9.079053	130.516983	-21.52951	9.450121	131.148636	38.740601	-3.513288	130.350967	33.846779	39.673267	127.632202	36.29369	18.0799895	128.9915845	-79.35271	0.820252499999999	133.3056875
-42.386379	10.241293	130.196075	-21.528049	9.387803	130.879776	38.728374	-3.551899	130.025604	33.827961	39.622074	127.35939	36.2781675	18.0350875	128.692497	-79.3342655	0.7405185	133.067055
-42.575245	11.439137	129.923523	-21.53042	9.347448	130.626205	38.719387	-3.569339	129.681	33.793552	39.625404	127.08622	36.2564695	18.0280325	128.38361	-79.3173095	0.666863499999998	132.8688
-42.709934	12.731611	129.684311	-21.496721	9.326707	130.408005	38.711159	-3.501375	129.312714	33.777149	39.683426	126.880898	36.244154	18.0910255	128.096806	-79.237596	0.562388500000004	132.719204
-42.797443	14.014353	129.570053	-21.438765	9.323129	130.254471	38.72678	-3.428909	129.018112	33.785828	39.762119	126.766586	36.256304	18.166605	127.892349	-79.133834	0.479652999999999	132.616593
-42.849453	15.314923	129.546753	-21.366817	9.309297	130.163391	38.772015	-3.358663	128.778687	33.802216	39.840591	126.733505	36.2871155	18.240964	127.756096	-79.0207495	0.37763	132.570686
-42.812172	16.679514	129.482056	-21.297501	9.283282	130.119278	38.813831	-3.263015	128.593216	33.824162	39.925144	126.792587	36.3189965	18.3310645	127.6929015	-78.9139985	0.2354995	132.5456545
-42.746788	18.67041	129.626984	-21.237261	9.207749	130.104889	38.793438	-3.110758	128.327271	33.815155	40.051193	126.989601	36.3042965	18.4702175	127.658436	-78.7788185	-0.0547195000000009	132.551342
-42.623451	20.011597	129.764496	-21.237955	9.163075	130.107635	38.796589	-2.997781	128.048309	33.753864	40.165314	127.145721	36.2752265	18.5837665	127.597015	-78.7511365	-0.257616500000005	132.618255
-42.499893	21.369978	129.958405	-21.255713	9.141377	130.091537	38.766445	-2.814347	127.664139	33.963814	40.209446	127.185669	36.3651295	18.6975495	127.424904	-78.8765555	-0.4147955	132.75817
-42.309795	22.711178	130.199936	-21.267653	9.147774	130.041153	38.397011	-2.388296	127.458443	33.836452	40.414505	127.341568	36.1167315	19.0131045	127.4000055	-78.6520375	-0.717556500000001	132.6823005
-42.055733	24.017632	130.507736	-21.272995	9.165476	130.014114	38.376133	-2.138005	127.09539	33.417667	40.772083	127.667679	35.8969	19.317039	127.3815345	-78.44289	-0.986087000000001	132.6466935
-41.745842	25.335953	130.814346	-21.2743	9.242632	129.998596	38.38435	-1.892408	126.76017	33.334129	40.996124	127.931595	35.8592395	19.551858	127.3458825	-78.4078395	-1.066594	132.6513095
-41.388676	26.623177	131.180939	-21.178543	9.250194	130.175323	38.385662	-1.637935	126.516632	33.270569	41.22345	128.192719	35.8281155	19.7927575	127.3546755	-78.1852015	-1.2923695	132.9959705
-40.624512	28.36344	131.584686	-21.246878	9.498046	129.962677	38.432659	-1.224609	126.269707	33.229321	41.557453	128.601425	35.83099	20.166422	127.435566	-78.324746	-1.17033	132.489788
-40.120613	29.49301	131.858231	-21.181929	9.607263	129.959717	38.566093	-0.977907	126.192223	33.227055	41.789158	128.908493	35.896574	20.4056255	127.550358	-78.260432	-1.1910995	132.369076
-39.502369	30.549154	132.106705	-21.103039	9.711699	129.958801	38.687515	-0.725994	126.174416	33.25396	42.010902	129.187088	35.9707375	20.642454	127.680752	-78.1768155	-1.219056	132.23685
-38.868099	31.446918	132.321106	-21.041086	9.813215	129.96788	38.784691	-0.500964	126.130005	33.280651	42.203411	129.420441	36.032671	20.8512235	127.775223	-78.114843	-1.2247935	132.160537
-38.069405	32.323811	132.45871	-20.977777	9.927333	129.991501	38.88982	-0.303101	126.089012	33.299213	42.384113	129.593948	36.0945165	21.040506	127.84148	-78.0500705	-1.18584	132.141522
-37.309849	33.099209	132.682465	-20.898659	10.058633	130.041245	38.992805	-0.0958	126.084053	33.338444	42.572411	129.729141	36.1656245	21.2383055	127.906597	-77.9629425	-1.1210395	132.175893
-36.455017	33.801033	132.821121	-20.810196	10.190755	130.122269	39.105934	0.107359	126.133934	33.379051	42.767097	129.834488	36.2424925	21.437228	127.984211	-77.8628845	-1.055718	132.260327
-35.159698	34.599895	132.975845	-20.666431	10.37684	130.25885	39.311245	0.394525	126.277367	33.463215	43.039997	129.955902	36.38723	21.717261	128.1166345	-77.720092	-0.963581000000001	132.4010655
-34.185368	35.043476	132.940155	-20.562628	10.473805	130.339325	39.476246	0.534577	126.398598	33.530392	43.18821	130.01178	36.503319	21.8613935	128.205189	-77.628575	-0.913783499999997	132.473461
-33.135803	35.379524	132.93158	-20.467972	10.56776	130.408005	39.603077	0.680721	126.535416	33.91547	43.201649	129.949326	36.7592735	21.941185	128.242371	-77.6952175	-0.805665000000001	132.573639
-32.08886	35.63026	132.900345	-20.387789	10.630325	130.463348	39.758919	0.779227	126.673088	33.962421	43.320213	130.003998	36.86067	22.04972	128.338543	-77.636248	-0.789070000000002	132.588153
-31.04052	35.76638	132.794693	-20.310972	10.708696	130.501923	39.881603	0.872773	126.826309	33.719971	43.560802	130.13089	36.800787	22.2167875	128.4785995	-77.422731	-0.799395500000003	132.5252465
-29.944765	35.815834	132.681305	-20.240931	10.801419	130.531494	39.96917	0.97292	126.968422	33.771317	43.670849	130.123474	36.8702435	22.3218845	128.545948	-77.3521055	-0.719046500000001	132.51704
-28.743071	35.784695	132.524704	-20.18413	10.898412	130.57312	40.074154	1.067076	127.112244	33.816097	43.788227	130.083038	36.9451255	22.4276515	128.597641	-77.3133855	-0.630827499999999	132.548599
-26.946541	35.588306	132.308228	-20.089266	11.082652	130.697708	40.559547	1.008356	127.259254	33.88945	43.962448	129.864532	37.2244985	22.485402	128.561893	-77.4030305	-0.320098000000002	132.833523
-25.757689	35.313572	132.138031	-20.024096	11.221929	130.773148	40.675961	1.063273	127.525902	33.944061	44.083965	129.582901	37.310011	22.573619	128.5544015	-77.358203	-0.129761000000002	132.9918945
-24.497026	35.090385	131.776352	-19.957838	11.37616	130.839157	40.819328	1.105791	127.802933	33.986366	44.171776	129.19783	37.402847	22.6387835	128.5003815	-77.318523	0.113536499999999	133.1779325
-23.23391	34.785587	131.421555	-19.888649	11.501564	130.886353	40.955738	1.158253	128.061737	34.04343	44.226223	128.780746	37.499584	22.692238	128.4212415	-77.276882	0.310890000000001	133.3514645
-22.003292	34.434143	130.898026	-19.829958	11.585112	130.878632	41.062172	1.177488	128.346542	34.386742	44.133907	128.231247	37.724457	22.6556975	128.2888945	-77.384373	0.514526500000002	133.4683695
-20.745296	34.014244	130.378052	-19.773323	11.679864	130.84726	41.149689	1.190371	128.646332	34.13876	44.279778	127.978683	37.6442245	22.7350745	128.3125075	-77.1908705	0.624653500000001	133.3820125
-19.439541	33.59111	129.992004	-19.726917	11.779113	130.822296	41.268425	1.199776	128.970642	34.225445	44.291767	127.685616	37.746935	22.7457715	128.328129	-77.200769	0.812454500000001	133.316463
-17.464451	32.943211	129.531021	-19.643761	11.929375	130.789108	41.412949	1.235539	129.493637	34.386448	44.347141	127.457092	37.8996985	22.79134	128.4753645	-77.1872205	1.06741	133.1028515
-16.13308	32.539661	129.386383	-19.601246	12.018702	130.797241	41.527401	1.286198	129.777039	34.50349	44.388084	127.473495	38.0154455	22.837141	128.625267	-77.2179375	1.200263	132.969215
-14.752436	32.13755	129.34874	-19.547531	12.12826	130.812408	41.60215	1.343978	130.055588	34.631409	44.423416	127.645721	38.1167795	22.883697	128.8506545	-77.2118415	1.372823	132.7741615
-13.426298	31.778833	129.453781	-19.49942	12.265978	130.865295	41.688328	1.410802	130.351028	34.768719	44.501789	127.926788	38.2285235	22.9562955	129.138908	-77.2273635	1.5756605	132.591682
-12.112217	31.421375	129.697556	-19.461655	12.448071	130.990021	41.784283	1.495701	130.660217	34.915707	44.593246	128.394165	38.349995	23.0444735	129.527191	-77.273305	1.8516685	132.452851
-10.796927	31.096857	130.098618	-19.414633	12.669204	131.155426	41.896812	1.619696	131.042236	35.013287	44.716171	129.021362	38.4550495	23.1679335	130.031799	-77.2843155	2.1704745	132.279053
-9.469787	30.792368	130.496277	-19.383001	12.922878	131.400085	42.015926	1.793882	131.510666	35.096054	44.905125	129.720856	38.55599	23.3495035	130.615761	-77.321992	2.4962525	132.184409
-7.595414	30.252453	131.271042	-19.368967	13.334055	131.865417	42.205833	2.088952	132.280457	35.524582	45.141502	130.736465	38.8652075	23.615227	131.508461	-77.6031415	3.052883	132.222373
-6.382887	29.906214	131.824142	-19.363396	13.579136	132.196915	42.334728	2.259864	132.845383	35.256062	45.483513	131.528473	38.795395	23.8716885	132.186928	-77.522187	3.2865835	132.206902
-5.204653	29.53356	132.315369	-19.336126	13.760656	132.483002	42.434135	2.377443	133.3983	35.684139	45.529598	132.097855	39.059137	23.9535205	132.7480775	-77.731389	3.5677915	132.2179265
-4.045293	29.109159	132.763397	-19.348936	13.90375	132.716446	42.515266	2.442583	133.886124	35.764843	45.64185	132.683105	39.1400545	24.0422165	133.2846145	-77.8379265	3.7652835	132.1482775
-2.909896	28.687513	133.144897	-19.348011	13.992539	132.865677	42.555038	2.480372	134.287369	35.840614	45.74514	133.153015	39.197826	24.112756	133.720192	-77.893848	3.872322	132.011162
-1.840789	28.271338	133.437042	-19.373684	14.084688	132.944046	42.563484	2.498281	134.589249	35.883793	45.808571	133.546478	39.2236385	24.153426	134.0678635	-77.9710065	4.01595	131.8202285
-0.839221	27.763647	133.639923	-19.402376	14.171018	132.96434	42.540703	2.51253	134.766907	35.91552	45.858402	133.803909	39.2281115	24.185466	134.285408	-78.0328635	4.15657	131.643272
0.634174	27.100414	133.779373	-19.469496	14.349957	132.920502	42.477161	2.57006	134.88121	35.926331	45.967121	134.000702	39.201746	24.2685905	134.440956	-78.140738	4.4313235	131.400048
1.514828	26.652071	133.83992	-19.50852	14.495723	132.860428	42.455166	2.651484	134.899551	35.938457	46.032707	134.08194	39.1968115	24.3420955	134.4907455	-78.2138515	4.6493505	131.2301105
2.375011	26.192913	133.834534	-19.480644	14.634376	132.770889	42.476692	2.749184	134.91626	35.977692	46.121136	134.155212	39.227192	24.43516	134.535736	-78.18848	4.833592	131.006042
3.172844	25.655981	133.862274	-19.449358	14.791311	132.694489	42.509624	2.834971	134.900253	36.033772	46.202019	134.259521	39.271698	24.518495	134.579887	-78.170414	5.064127	130.809091
3.95641	25.129963	133.903854	-19.396593	14.939804	132.652374	42.581059	2.941236	134.891693	36.106827	46.306465	134.384262	39.343943	24.6238505	134.6379775	-78.137129	5.2557575	130.6667705
4.649212	24.607096	134.016861	-19.31138	15.088322	132.61348	42.685501	3.052936	134.902878	36.207359	46.446209	134.572678	39.44643	24.7495725	134.737778	-78.06919	5.4270715	130.489182
5.277471	24.052895	134.138718	-19.21039	15.238344	132.611008	42.800114	3.141434	134.940292	36.319115	46.571522	134.834045	39.5596145	24.856478	134.8871685	-77.9803945	5.62021	130.3348475
6.099167	23.116892	134.37149	-19.060268	15.43875	132.711151	42.960918	3.295666	135.033768	36.515644	46.750107	135.262222	39.738281	25.0228865	135.147995	-77.858817	5.8546135	130.274307
6.568401	22.437038	134.521835	-18.970575	15.582068	132.824371	43.048916	3.408873	135.080353	36.632748	46.862804	135.559174	39.840832	25.1358385	135.3197635	-77.781982	6.0282975	130.3289785
6.969014	21.736292	134.703445	-18.896952	15.720552	132.999512	43.135719	3.521177	135.127213	36.731213	46.956299	135.819687	39.933466	25.238738	135.47345	-77.72737	6.202366	130.525574
7.292501	21.014523	134.873077	-18.823717	15.831953	133.215561	43.213367	3.618873	135.184189	36.82003	47.04705	136.033646	40.0166985	25.3329615	135.6089175	-77.6641325	6.3309445	130.8222045
7.523634	20.236202	135.031921	-18.743324	15.94981	133.463486	43.302269	3.704475	135.231598	36.914436	47.135441	136.19693	40.1083525	25.419958	135.714264	-77.5950005	6.479662	131.212708
7.691895	19.401566	135.155121	-18.658142	16.06489	133.723206	43.404484	3.816665	135.286255	37.00753	47.228729	136.247284	40.206007	25.522697	135.7667695	-77.522291	6.607083	131.6796425
7.789643	18.527731	135.241547	-18.583822	16.203928	133.972351	43.47654	3.946435	135.360306	37.114655	47.337784	136.301086	40.2955975	25.6421095	135.830696	-77.4632415	6.7657465	132.114006
7.83942	17.199047	135.347626	-18.494654	16.461985	134.242325	43.594601	4.137259	135.477905	37.242908	47.523891	136.335907	40.4187545	25.830575	135.906906	-77.4080625	7.093395	132.577744
7.771286	16.264986	135.361252	-18.424051	16.615538	134.350204	43.660374	4.254724	135.570343	37.324055	47.651337	136.317947	40.4922145	25.9530305	135.944145	-77.3403165	7.2780455	132.756263
7.628922	15.270196	135.307846	-18.364286	16.733019	134.421463	43.726936	4.357306	135.626495	37.383278	47.767651	136.2509	40.555107	26.0624785	135.9386975	-77.283679	7.4035595	132.9042285
7.46281	14.243614	135.264023	-18.325527	16.813002	134.464493	43.799385	4.441565	135.656647	37.421478	47.850109	136.117859	40.6104315	26.145837	135.887253	-77.2614855	7.480167	133.041733
7.229832	13.226515	135.197769	-18.272711	16.84877	134.466705	43.840504	4.515261	135.650391	37.452465	47.913227	135.980637	40.6464845	26.214244	135.815514	-77.1919065	7.483296	133.117896
6.90333	12.161718	135.083359	-18.244133	16.842016	134.432205	43.849232	4.552299	135.621353	37.455658	47.919716	135.760208	40.652445	26.2360075	135.6907805	-77.140711	7.4480245	133.1736295
6.52277	11.050347	134.920288	-18.240578	16.800171	134.366043	43.843864	4.548517	135.583206	37.452515	47.898647	135.501175	40.6481895	26.223582	135.5421905	-77.1293455	7.37676	133.1898955
5.880023	9.404064	134.757477	-18.27136	16.715271	134.240585	43.783604	4.513424	135.539291	37.398861	47.819981	135.091782	40.5912325	26.1667025	135.3155365	-77.1339525	7.2638395	133.1656335
5.379622	8.296142	134.671509	-18.300571	16.636995	134.17157	43.724613	4.474997	135.508026	37.353703	47.754261	134.841553	40.539158	26.114629	135.1747895	-77.1403	7.159361	133.1683505
4.819759	7.167505	134.595505	-18.323393	16.533562	134.133514	43.676552	4.42912	135.502197	37.284042	47.680649	134.589951	40.480297	26.0548845	135.046074	-77.127083	7.0122395	133.220954
4.220929	6.076392	134.585709	-18.346363	16.436106	134.132431	43.650127	4.395457	135.502518	37.224762	47.613552	134.361008	40.4374445	26.0045045	134.931763	-77.1301705	6.8677075	133.333099
3.594626	5.027262	134.637375	-18.365894	16.346191	134.167343	43.623825	4.370161	135.495819	37.173779	47.553417	134.161819	40.398802	25.961789	134.828819	-77.13059	6.730593	133.505867
2.877519	4.006108	134.712402	-18.376026	16.25498	134.238403	43.611778	4.338894	135.506363	37.12167	47.485222	133.964661	40.366724	25.912058	134.735512	-77.118776	6.597902	133.741294
2.142864	2.978637	134.780533	-18.365917	16.147657	134.317993	43.608913	4.304701	135.532074	37.083099	47.413311	133.791107	40.346006	25.859006	134.6615905	-77.07784	6.436308	133.9743955
0.954927	1.587952	134.963577	-18.395025	15.976265	134.452637	43.591534	4.242652	135.599564	37.01643	47.304745	133.5849	40.303982	25.7736985	134.592232	-77.094032	6.1788315	134.313042
0.107306	0.720331	135.07637	-18.415195	15.836933	134.542557	43.577255	4.166451	135.657013	36.953247	47.214039	133.474548	40.265251	25.690245	134.5657805	-77.095641	5.983621	134.5193335
-0.812912	-0.117152	135.18689	-18.450048	15.684074	134.64119	43.534626	4.06745	135.73851	36.891472	47.105537	133.381424	40.213049	25.5864935	134.559967	-77.113145	5.7816545	134.722413
-1.801443	-0.871242	135.316391	-18.47291	15.515876	134.714737	43.513592	3.951632	135.846085	36.835976	46.983467	133.328979	40.174784	25.4675495	134.587532	-77.120604	5.5642025	134.841942
-2.676	-1.621614	135.401321	-18.495733	15.334375	134.798294	43.495136	3.810047	135.99884	36.784863	46.843193	133.281891	40.1399995	25.32662	134.6403655	-77.1314655	5.34213	134.9562225
-3.658511	-2.276789	135.529404	-18.512024	15.134642	134.860672	43.497948	3.664165	136.122284	36.738815	46.693729	133.220322	40.1183815	25.178947	134.671303	-77.1424295	5.090337	135.050041
-4.698119	-2.876574	135.616257	-18.551258	14.939801	134.923172	43.477379	3.496637	136.224915	36.692924	46.519432	133.14476	40.0851515	25.0080345	134.6848375	-77.1876675	4.8715675	135.1615065
-6.276668	-3.651663	135.731155	-18.59973	14.624018	134.946808	43.430874	3.259705	136.358841	36.613976	46.255379	132.979507	40.022425	24.757542	134.669174	-77.221885	4.490494	135.224442
-7.277544	-4.084889	135.731232	-18.615662	14.422915	134.92601	43.409576	3.129255	136.380966	36.562798	46.107353	132.875107	39.986187	24.618304	134.6280365	-77.217511	4.227526	135.2239835
-8.379327	-4.417996	135.697617	-18.642416	14.240587	134.889557	43.398354	2.99604	136.375259	36.513416	45.954975	132.812805	39.955885	24.4755075	134.594032	-77.240717	4.0056665	135.185082
-9.517433	-4.711794	135.611847	-18.645651	14.050898	134.856934	43.39994	2.865668	136.373444	36.504578	45.824425	132.795792	39.952259	24.3450465	134.584618	-77.243561	3.7567495	135.12925
-10.607044	-4.890577	135.499207	-18.628632	13.853185	134.83786	43.417187	2.716241	136.314285	36.520336	45.685535	132.891571	39.9687615	24.200888	134.602928	-77.2260255	3.505482	135.072792
-11.669436	-5.02821	135.311188	-18.599283	13.655869	134.854691	43.43734	2.535969	136.17662	36.560898	45.532547	133.106812	39.999119	24.034258	134.641716	-77.197685	3.27748	135.067666
-12.804018	-5.05828	135.044647	-18.553089	13.458511	134.902191	43.440338	2.352879	135.959549	36.619984	45.369171	133.459946	40.030161	23.861025	134.7097475	-77.136339	3.055997	135.0946345
-14.541554	-5.091288	134.53479	-18.483643	13.178372	134.998856	43.427742	2.073106	135.444427	36.719353	45.134632	134.164566	40.0735475	23.603869	134.8044965	-77.0408335	2.752875	135.1932155
-15.610415	-5.029064	134.002533	-18.437607	13.013911	135.05954	43.410446	1.937241	135.00209	36.784931	45.004063	134.743317	40.0976885	23.470652	134.8727035	-76.9729025	2.55717	135.2463765
-16.74691	-4.936487	133.479523	-18.38216	12.883141	135.116455	43.420658	1.826163	134.506821	36.862156	44.879318	135.379303	40.141407	23.3527405	134.943062	-76.905727	2.4135415	135.289848
-17.909819	-4.879125	132.959122	-18.330845	12.780682	135.188217	43.436714	1.732017	134.032776	36.944916	44.739002	136.01326	40.190815	23.2355095	135.023018	-76.852505	2.3258545	135.353416
-19.039402	-4.808477	132.519073	-18.27611	12.693551	135.239105	43.402287	1.673209	133.585541	37.047298	44.574993	136.463806	40.2247925	23.124101	135.0246735	-76.7770125	2.263001	135.4535365
-20.135963	-4.801265	132.166458	-18.24173	12.627437	135.273163	43.344852	1.612269	133.168945	37.157578	44.408554	136.75795	40.251215	23.0104115	134.9634475	-76.734675	2.2444625	135.5828785
-21.275721	-4.852171	131.92804	-18.18535	12.580173	135.268021	43.336456	1.49204	132.848312	37.248917	44.237858	136.854935	40.2926865	22.864949	134.8516235	-76.6633865	2.295397	135.6844185
-22.964325	-5.166445	131.852768	-18.0756	12.495062	135.217255	43.417488	1.288315	132.608948	37.398239	44.026428	136.695221	40.4078635	22.6573715	134.6520845	-76.5590635	2.3327525	135.7824255
-24.011124	-5.481077	131.928436	-18.004917	12.391904	135.174255	43.496681	1.089696	132.630371	37.476723	43.870808	136.383698	40.486702	22.480252	134.5070345	-76.496536	2.303556	135.8414755
-25.115467	-5.899405	132.130814	-18.00424	12.208483	135.118668	43.525963	0.840388	132.688187	37.470066	43.65715	135.944229	40.4980145	22.248769	134.316208	-76.5064945	2.168197	135.921128
-26.26153	-6.400176	132.394592	-18.048058	11.999323	135.073044	43.489994	0.584321	132.750671	37.425285	43.436474	135.452194	40.4576395	22.0103975	134.1014325	-76.5537555	1.9882485	136.0446555
-27.347385	-6.959089	132.698181	-18.097149	11.773633	134.999878	43.414116	0.353082	132.794327	37.323059	43.213879	134.860489	40.3685875	21.7834805	133.827408	-76.5628855	1.7637855	136.172348
-28.411278	-7.513265	132.937607	-18.183554	11.574078	134.917206	43.306873	0.169053	132.801407	37.197746	43.030964	134.195526	40.2523095	21.6000085	133.4984665	-76.6194175	1.5481475	136.3359455
-29.48992	-8.077859	133.170319	-18.246645	11.371114	134.783112	43.172707	0.002777	132.778214	37.054138	42.839725	133.520096	40.1134225	21.421251	133.149155	-76.6067125	1.320977	136.417069
-31.167152	-8.893653	133.486465	-18.382303	11.089626	134.564575	42.927898	-0.295155	132.703644	36.845936	42.49324	132.523483	39.886917	21.0990425	132.6135635	-76.651523	1.0802095	136.5155865
-32.203293	-9.416088	133.692245	-18.437996	10.897049	134.44809	42.780766	-0.5255	132.708176	36.742382	42.255627	131.934067	39.761574	20.8650635	132.3211215	-76.637566	0.929034500000004	136.5750585
-33.217045	-9.841791	133.92807	-18.51309	10.752498	134.387177	42.664139	-0.715087	132.751465	36.65181	42.055744	131.460861	39.6579745	20.6703285	132.106163	-76.6841545	0.834667499999998	136.668191
-34.272438	-10.277467	134.169525	-18.590694	10.640776	134.35788	42.552574	-0.859022	132.800323	36.551945	41.903683	131.052856	39.5522595	20.5223305	131.9265895	-76.7336475	0.759221500000002	136.7891705
-35.30302	-10.632949	134.417374	-18.683611	10.552004	134.349426	42.434376	-0.918779	132.78183	36.419029	41.812721	130.65213	39.4267025	20.446971	131.71698	-76.7939245	0.657036999999999	136.981872
-36.287941	-10.940994	134.650696	-18.770082	10.464898	134.30571	42.331367	-0.960964	132.726044	36.265129	41.748734	130.245285	39.298248	20.393885	131.4856645	-76.838412	0.535910999999999	137.1257555
-37.218563	-11.194989	134.766632	-18.852217	10.364529	134.228928	42.232819	-0.962058	132.542252	36.081306	41.71439	129.848236	39.1570625	20.376166	131.195244	-76.8614965	0.352891999999997	137.262612
-38.593803	-11.413169	134.910782	-18.953106	10.179815	134.042221	42.066612	-0.991407	132.163727	35.512672	41.754211	129.323303	38.789642	20.381402	130.743515	-76.695854	-0.0217719999999986	137.340927
-39.475246	-11.473804	134.956833	-19.015512	10.053704	133.906525	41.969868	-1.044074	131.906876	35.33683	41.694729	128.903656	38.653349	20.3253275	130.405266	-76.684373	-0.217919500000001	137.407784
-40.304588	-11.479698	135.09433	-19.076628	9.92366	133.816589	41.876778	-1.075281	131.638519	35.173985	41.636669	128.54039	38.5253815	20.280694	130.0894545	-76.6786375	-0.433374000000001	137.5437235
-41.079987	-11.365579	135.189362	-19.131227	9.797849	133.765228	41.778339	-1.112864	131.429245	35.025749	41.584892	128.262482	38.402044	20.236014	129.8458635	-76.664498	-0.640316000000002	137.6845925
-41.778801	-11.18723	135.27887	-19.16074	9.689138	133.765274	41.701515	-1.125166	131.324753	34.899418	41.545151	128.08255	38.3004665	20.2099925	129.7036515	-76.6219465	-0.831716499999999	137.8268965
-42.452877	-10.900871	135.386826	-19.186459	9.60165	133.815735	41.656036	-1.12205	131.27742	34.814228	41.532742	128.010635	38.235132	20.205346	129.6440275	-76.60805	-1.002046	137.9874425
-43.039402	-10.566191	135.429047	-19.194143	9.547518	133.873566	41.636925	-1.101064	131.258682	34.753399	41.546448	128.031342	38.195162	20.222692	129.645012	-76.583448	-1.127656	138.10212
-43.825821	-9.865651	135.443451	-19.188339	9.502356	133.908112	41.617535	-1.026714	131.273758	34.681297	41.630062	128.079056	38.149416	20.301674	129.676407	-76.526094	-1.296962	138.139817
-44.288658	-9.309328	135.390961	-19.185722	9.499238	133.902557	41.636192	-0.962802	131.273193	34.645859	41.719761	128.097336	38.1410255	20.3784795	129.6852645	-76.5124695	-1.3800035	138.1198495
-44.61657	-8.653139	135.340851	-19.175167	9.512164	133.89064	41.655956	-0.868789	131.253998	34.603008	41.819565	128.090897	38.129482	20.475388	129.6724475	-76.479816	-1.45106	138.1088325
-44.910404	-7.962757	135.287552	-19.173019	9.5282	133.881393	41.648396	-0.759263	131.180939	34.546535	41.921307	128.052643	38.0974655	20.581022	129.616791	-76.4435035	-1.524622	138.145995
-45.132317	-7.207821	135.241394	-19.174498	9.534813	133.878235	41.629906	-0.652368	131.085815	34.488808	42.009525	127.994522	38.059357	20.6785785	129.5401685	-76.408353	-1.6089525	138.2163015
-45.310604	-6.320222	135.244278	-19.168543	9.530628	133.879074	41.634949	-0.584983	130.99823	34.455647	42.075886	127.943207	38.045298	20.7454515	129.4707185	-76.382384	-1.6841955	138.2874295
-45.458694	-5.471834	135.151031	-19.149729	9.522511	133.865875	41.653996	-0.538377	130.938736	34.457104	42.132889	127.95417	38.05555	20.797256	129.446453	-76.355008	-1.752234	138.285297
-45.465443	-4.072914	134.869019	-19.101097	9.497976	133.773346	41.741264	-0.505668	130.893799	34.518879	42.20351	128.028549	38.1300715	20.848921	129.461174	-76.3322655	-1.852969	138.085518
-45.388966	-3.046524	134.569366	-19.075043	9.485287	133.659393	41.805653	-0.471687	130.83548	34.532593	42.249531	128.084259	38.169123	20.888922	129.4598695	-76.319209	-1.918348	137.8589165
-45.300579	-1.997801	134.315002	-19.062611	9.473022	133.518219	41.8288	-0.423891	130.77153	34.534855	42.299301	128.113998	38.1818275	20.937705	129.442764	-76.3070495	-1.991661	137.593674
-45.135101	-0.896375	133.986847	-19.056856	9.478342	133.351593	41.846027	-0.36328	130.71286	34.537735	42.371147	128.143997	38.191881	21.0039335	129.4284285	-76.305593	-2.0472495	137.2747575
-44.86631	0.191009	133.638611	-19.040073	9.489635	133.171875	41.858662	-0.311745	130.644608	34.555752	42.427422	128.201935	38.207207	21.0578385	129.4232715	-76.287353	-2.0785685	136.9204785
-44.596348	1.416475	133.24086	-19.027695	9.507856	132.981293	41.903347	-0.299739	130.60025	34.604351	42.464481	128.292084	38.253849	21.082371	129.446167	-76.309239	-2.066659	136.516419
-44.255863	2.561762	132.947296	-19.023022	9.544468	132.787842	41.935143	-0.29413	130.595459	34.655224	42.511299	128.354095	38.2951835	21.1085845	129.474777	-76.3412275	-2.0196485	136.100907
-43.628841	4.422297	132.394455	-19.04118	9.633315	132.499344	41.955383	-0.242054	130.560532	34.687103	42.604549	128.408249	38.321243	21.1812475	129.4843905	-76.403603	-1.9146175	135.5142975
-43.204285	5.696583	132.083664	-19.055157	9.697763	132.317169	41.961544	-0.200861	130.572433	34.669502	42.686165	128.416916	38.315523	21.242652	129.4946745	-76.425837	-1.847126	135.1396635
-42.699272	6.922792	131.892151	-19.080135	9.751365	132.170715	41.962025	-0.131114	130.562363	34.637543	42.755043	128.407227	38.299784	21.3119645	129.484795	-76.460054	-1.8092345	134.856635
-42.151596	8.230364	131.692917	-19.102249	9.807705	132.057861	41.93095	-0.070717	130.562271	34.601997	42.805161	128.415634	38.2664735	21.367222	129.4889525	-76.4709715	-1.751812	134.6267695
-41.547554	9.538222	131.517502	-19.120995	9.863991	132.010071	41.915409	-0.009205	130.596954	34.597645	42.86956	128.423477	38.256527	21.4301775	129.5102155	-76.498517	-1.7021955	134.5099265
-40.930107	10.813174	131.487686	-19.119047	9.914617	131.995255	41.901905	0.047115	130.654602	34.611343	42.932373	128.469543	38.256624	21.489744	129.5620725	-76.494718	-1.66051	134.4284375
-40.266312	12.154171	131.42215	-19.129883	9.988475	132.006332	41.897045	0.078557	130.716675	34.628727	42.976151	128.556015	38.262886	21.527354	129.636345	-76.522652	-1.550404	134.376319
-39.183685	14.180073	131.325043	-19.169231	10.113179	132.043015	41.864117	0.16576	130.771286	34.66433	43.088486	128.739471	38.2642235	21.627123	129.7553785	-76.6026855	-1.400765	134.3306515
-38.403328	15.544848	131.344101	-19.192284	10.233745	132.050369	41.841198	0.266313	130.749222	34.657696	43.196079	128.873154	38.249447	21.731196	129.811188	-76.634015	-1.263706	134.28955
-37.537403	16.921135	131.298401	-19.226286	10.369038	132.030807	41.817276	0.39051	130.705811	34.6465	43.34687	129.023529	38.231888	21.86869	129.86467	-76.68446	-1.130614	134.196944
-36.727634	18.27117	131.279953	-19.258554	10.53204	132.003754	41.80056	0.534744	130.660294	34.655106	43.508003	129.225281	38.227833	22.0213735	129.9427875	-76.744941	-0.957293500000002	134.0647205
-35.815178	19.636385	131.291794	-19.280428	10.720344	131.979065	41.802223	0.674417	130.623016	34.673958	43.675682	129.473709	38.2380905	22.1750495	130.0483625	-76.7989465	-0.734361499999999	133.9097675
-34.847282	21.02935	131.275635	-19.306019	10.895584	131.954514	41.816154	0.822841	130.590576	34.704983	43.852268	129.752213	38.2605685	22.3375545	130.1713945	-76.8726065	-0.546386500000001	133.7376335
-33.915619	22.34071	131.340546	-19.336697	11.088326	131.921066	41.814003	0.969519	130.544128	34.722771	44.022617	130.038605	38.268387	22.496068	130.2913665	-76.941781	-0.319415999999997	133.5507655
-32.393581	24.313215	131.49292	-19.409367	11.360511	131.907303	41.767445	1.250134	130.459595	35.032539	44.187122	130.279999	38.399992	22.718628	130.369797	-77.218726	0.0023939999999989	133.444809
-31.367865	25.531622	131.557938	-19.455669	11.538121	131.897217	41.718544	1.448065	130.379349	34.995548	44.378151	130.485352	38.357046	22.913108	130.4323505	-77.268384	0.163133999999999	133.3620835
-30.281958	26.766273	131.659332	-19.499355	11.711929	131.871033	41.683189	1.625819	130.338364	34.961807	44.563885	130.6297	38.322498	23.094852	130.484032	-77.321208	0.329006	133.258034
-29.174515	27.941414	131.74437	-19.529154	11.872418	131.84787	41.646736	1.798666	130.332169	34.953915	44.744968	130.774048	38.3003255	23.271817	130.5531085	-77.3586335	0.473019000000001	133.1426315
-28.056726	29.039907	131.75145	-19.557531	12.038354	131.814957	41.641991	1.962909	130.348785	34.627541	45.03075	130.976685	38.134766	23.4968295	130.662735	-77.249828	0.5798785	132.967179
-26.909077	30.124908	131.797806	-19.57486	12.197002	131.775909	41.630314	2.106016	130.383209	34.616394	45.188042	131.047012	38.123354	23.647029	130.7151105	-77.273074	0.746974999999999	132.8367075
-25.746933	31.150934	131.843918	-19.61661	12.34708	131.773026	41.588165	2.245715	130.410065	34.903221	45.210323	131.001938	38.245693	23.728019	130.7060015	-77.478913	0.966141	132.8400505
-23.978996	32.599136	131.923538	-19.715872	12.582003	131.805832	41.534592	2.496178	130.454056	34.521152	45.573555	131.233902	38.027872	24.0348665	130.843979	-77.459616	1.1291395	132.767685
-22.807837	33.446457	132.076035	-19.77976	12.751916	131.823257	41.484028	2.689812	130.41774	34.457047	45.71859	131.437103	37.9705375	24.204201	130.9274215	-77.5300575	1.299631	132.7190925
-21.584276	34.271927	132.21019	-19.851667	12.927015	131.814468	41.451084	2.908051	130.381653	34.387184	45.916702	131.6884	37.919134	24.4123765	131.0350265	-77.622468	1.4416535	132.5939095
-20.331799	35.120914	132.485138	-19.910435	13.181072	131.792526	41.435986	3.180299	130.388229	34.639744	46.064747	131.92099	38.037865	24.622523	131.1546095	-77.858735	1.739621	132.4304425
-19.132986	35.806473	132.834	-19.964214	13.51147	131.808807	41.448692	3.528728	130.388779	34.560291	46.391022	132.348938	38.0044915	24.959875	131.3688585	-77.9329195	2.063065	132.2487555
-17.901829	36.469105	133.181976	-19.992977	13.841447	131.866379	41.471569	3.917122	130.417343	34.495327	46.739555	132.858139	37.983448	25.3283385	131.637741	-77.969402	2.3545555	132.095017
-16.601938	37.084015	133.601486	-20.027348	14.195526	131.947357	41.510693	4.294589	130.495804	34.468891	47.064236	133.399582	37.989792	25.6794125	131.947693	-78.044488	2.7116395	131.947021
-14.726748	37.709263	134.164658	-20.040726	14.666934	132.009308	41.594784	4.744176	130.627762	34.44352	47.455372	134.232437	38.019152	26.099774	132.4300995	-78.100604	3.234094	131.5885165
-13.464896	38.03841	134.441025	-20.06118	14.959061	132.026855	41.64418	5.011975	130.714615	34.460686	47.714962	134.716187	38.052433	26.3634685	132.715401	-78.174793	3.5546535	131.338309
-12.178622	38.257919	134.692337	-20.075108	15.238197	132.010406	41.697453	5.24096	130.769379	34.481457	47.925518	135.125519	38.089455	26.583239	132.947449	-78.239671	3.893155	131.073363
-10.940733	38.331871	134.862244	-20.085024	15.528048	132.045441	41.730289	5.451509	130.801926	34.483849	48.146992	135.372406	38.107069	26.7992505	133.087166	-78.277117	4.2568455	131.003716
-9.752129	38.266621	134.975891	-20.100679	15.785972	132.107193	41.765507	5.683907	130.835587	34.494427	48.415333	135.491623	38.129967	27.04962	133.163605	-78.331325	4.522324	131.050781
-8.514154	38.099514	135.041214	-20.090557	16.035158	132.202164	41.810696	5.893637	130.86084	34.535954	48.626442	135.584671	38.173325	27.2600395	133.2227555	-78.354439	4.8102765	131.1815725
-7.289093	37.797653	135.078506	-20.041368	16.245081	132.290237	41.879822	6.034792	130.930466	34.620388	48.76844	135.655807	38.250105	27.401616	133.2931365	-78.332841	5.088546	131.2873375
-5.532174	37.093224	135.054306	-19.956711	16.530258	132.382721	42.000919	6.090376	131.128311	34.831066	48.889416	135.729721	38.4159925	27.489896	133.429016	-78.3294145	5.57062	131.336426
-4.369439	36.436947	134.995483	-19.899002	16.662451	132.409927	42.048183	6.06517	131.261414	34.965576	48.890884	135.794601	38.5068795	27.478027	133.5280075	-78.3048835	5.846875	131.2918465
-3.23971	35.697483	134.929611	-19.866634	16.790518	132.42128	42.072655	6.021523	131.413208	35.095547	48.881481	135.814987	38.584101	27.451502	133.6140975	-78.317369	6.129534	131.2284625
-2.15122	34.865955	134.799927	-19.856014	16.888548	132.425034	42.073936	5.959079	131.516663	35.184189	48.858624	135.796066	38.6290625	27.4088515	133.6563645	-78.3410905	6.3682445	131.1937035
-1.122582	33.915199	134.643707	-19.858171	16.977522	132.41777	42.069489	5.876564	131.579346	35.235359	48.815514	135.728928	38.652424	27.346039	133.654137	-78.368766	6.609005	131.181403
-0.092472	32.879169	134.479065	-19.872736	17.035843	132.404129	42.044785	5.806831	131.618256	35.298519	48.771255	135.568344	38.671652	27.289043	133.5933	-78.417124	6.782643	131.214958
0.883315	31.731022	134.235641	-19.873606	17.063007	132.382874	42.003754	5.73539	131.62384	35.367893	48.714039	135.381805	38.6858235	27.2247145	133.5028225	-78.4330355	6.9012995	131.2629255
2.270564	29.816347	133.869766	-19.799799	17.063683	132.341293	42.061104	5.529431	131.663986	35.516594	48.553802	135.042953	38.788849	27.0416165	133.3534695	-78.388447	7.0857495	131.3291165
3.129099	28.413136	133.647949	-19.714005	17.073832	132.31839	42.14946	5.36599	131.744812	35.674324	48.449036	134.819443	38.911892	26.907513	133.2821275	-78.339902	7.240151	131.3546525
3.952883	26.938036	133.418762	-19.5874	17.08881	132.275116	42.274376	5.201326	131.888962	35.837776	48.317665	134.620483	39.056076	26.7594955	133.2547225	-78.230876	7.4181245	131.2955095
4.721288	25.373787	133.245407	-19.468838	17.090868	132.22757	42.403332	5.035631	132.107758	36.02618	48.191036	134.4711	39.214756	26.6133335	133.289429	-78.152432	7.5684025	131.165711
5.405772	23.728189	133.114319	-19.343931	17.065792	132.18457	42.52433	4.839593	132.39711	36.206413	48.052673	134.39328	39.3653715	26.446133	133.395195	-78.0532335	7.685451	130.973945
6.013141	22.027304	133.089539	-19.257685	17.036182	132.169464	42.657696	4.608236	132.733337	36.378567	47.873703	134.409012	39.5181315	26.2409695	133.5711745	-78.0335015	7.8313945	130.7677535
6.590808	20.251936	133.115311	-19.14518	16.959661	132.181198	42.770748	4.318717	133.133484	36.55629	47.659821	134.464844	39.663519	25.989269	133.799164	-77.953879	7.930053	130.563232
7.331121	17.505148	133.27121	-18.987652	16.775322	132.321152	42.934467	3.849397	133.693069	36.808865	47.252411	134.590286	39.871666	25.550904	134.1416775	-77.84697	7.99974	130.5006265
7.757951	15.617985	133.362793	-18.847595	16.577677	132.414978	43.010994	3.54044	134.044937	36.997337	46.930702	134.64743	40.0041655	25.235571	134.3461835	-77.6993555	7.91978300000001	130.4837725
8.1225	13.697563	133.412766	-18.69591	16.337269	132.50032	43.075214	3.215307	134.403122	37.183086	46.594917	134.670715	40.12915	24.905112	134.5369185	-77.52097	7.769426	130.4637215
8.428933	11.767383	133.530365	-18.508459	16.098778	132.563187	43.184311	2.895515	134.761276	37.41016	46.280014	134.678894	40.2972355	24.5877645	134.720085	-77.3141535	7.6097915	130.406289
8.628321	9.807367	133.65625	-18.338249	15.831656	132.622238	43.306561	2.560094	135.133102	37.618862	45.968113	134.705856	40.4627115	24.2641035	134.919479	-77.1392095	7.3992085	130.324997
8.783226	7.856028	133.769058	-18.171501	15.522506	132.678238	43.399765	2.189167	135.541016	37.801384	45.618717	134.754669	40.6005745	23.903942	135.1478425	-76.9435765	7.14107	130.2086335
8.846476	5.886121	133.979172	-18.029976	15.179708	132.751282	43.474361	1.807109	135.965546	37.989277	45.241241	134.827179	40.731819	23.524175	135.3963625	-76.791771	6.835241	130.1062015
8.72435	2.929771	134.291443	-17.907955	14.664048	132.890961	43.532734	1.221274	136.554413	38.175304	44.661587	134.91069	40.854019	22.9414305	135.7325515	-76.669929	6.3866655	130.0493705
8.521208	1.012086	134.529251	-17.862352	14.323059	133.002335	43.508141	0.896309	136.861893	38.235889	44.324085	134.890427	40.872015	22.610197	135.87616	-76.596719	6.035921	130.12851
8.207226	-0.904016	134.725876	-17.856049	14.017699	133.12616	43.482071	0.622448	137.057373	38.242962	44.022793	134.817001	40.8625165	22.3226205	135.937187	-76.5746145	5.7127775	130.315133
7.835695	-2.750747	134.876038	-17.879768	13.721551	133.26152	43.451656	0.394382	137.166763	38.217598	43.754326	134.69725	40.834627	22.074354	135.9320065	-76.594163	5.368748	130.5910335
7.369146	-4.554872	135.020203	-17.891792	13.440174	133.398438	43.434422	0.190597	137.187714	38.189903	43.517166	134.591354	40.8121625	21.8538815	135.889534	-76.5957465	5.0264665	130.907342
6.828566	-6.344014	135.090942	-17.902346	13.153079	133.517975	43.435204	-0.024736	137.186325	38.1633	43.268665	134.496063	40.799252	21.6219645	135.841194	-76.603944	4.6841935	131.194756
6.23632	-8.047107	135.14328	-17.884596	12.883028	133.620651	43.435406	-0.211011	137.16951	38.149006	43.051838	134.438065	40.792206	21.4204135	135.8037875	-76.561398	4.3456425	131.4375145
5.206857	-10.548378	135.188919	-17.848181	12.51633	133.760696	43.481846	-0.450955	137.134628	38.13459	42.773281	134.377335	40.808218	21.161163	135.7559815	-76.50458	3.871497	131.7654105
4.471716	-12.135979	135.230942	-17.810934	12.288467	133.881195	43.535946	-0.582543	137.114532	38.12048	42.627247	134.312012	40.828213	21.022352	135.713272	-76.450081	3.554582	132.049118
3.664089	-13.6665	135.381409	-17.763247	12.083399	134.036285	43.590424	-0.706231	137.101639	38.120609	42.48304	134.232025	40.8555165	20.8884045	135.666832	-76.3820105	3.2783935	132.405738
2.770091	-15.165049	135.587341	-17.707567	11.886388	134.223862	43.671764	-0.838844	137.111145	38.133068	42.338345	134.106094	40.902416	20.7497505	135.6086195	-76.31755	3.0230255	132.8391045
1.826252	-16.544365	135.907608	-17.663101	11.698964	134.452957	43.74152	-0.943268	137.134293	38.132607	42.182003	133.890533	40.9370635	20.6193675	135.512413	-76.2632655	2.7785605	133.393501
0.792117	-17.874144	136.351334	-17.642317	11.526542	134.684723	43.77029	-1.020039	137.159027	38.10574	42.036469	133.579437	40.938015	20.508215	135.369232	-76.222649	2.544869	134.000214
-0.257999	-19.141886	136.814377	-17.6273	11.383461	134.89827	43.78384	-1.112321	137.229568	38.066605	41.86808	133.207153	40.9252225	20.3778795	135.2183605	-76.1798225	2.3890425	134.5781795
-1.958069	-20.796963	137.672287	-17.565323	11.164854	135.092285	43.813324	-1.207917	137.334137	38.041988	41.60331	132.546204	40.927656	20.1976965	134.9401705	-76.058302	2.1320115	135.2443995
-3.134399	-21.797422	138.216873	-17.518251	11.027603	135.139923	43.860538	-1.255245	137.417389	38.016907	41.45797	132.051666	40.9387225	20.1013625	134.7345275	-75.9752245	1.9538435	135.5453185
-4.330819	-22.626308	138.701721	-17.466568	10.877229	135.11853	43.872417	-1.236525	137.365479	37.968956	41.325111	131.580429	40.9206865	20.044293	134.472954	-75.8538225	1.710165	135.764106
-5.560317	-23.400856	139.079987	-17.448322	10.721331	135.054321	43.893085	-1.281131	137.262543	37.893951	41.169395	131.108093	40.893518	19.944132	134.185318	-75.790162	1.49853	135.923324
-6.830747	-24.031437	139.289352	-17.437675	10.550238	134.981064	43.875267	-1.363583	137.135391	37.84404	41.0173	130.667404	40.8596535	19.8268585	133.9013975	-75.7350035	1.2736175	136.0607305
-8.095147	-24.523922	139.319199	-17.41152	10.344816	134.926743	43.838562	-1.482182	136.936951	37.822975	40.830143	130.387177	40.8307685	19.6739805	133.662064	-75.6538085	1.0156515	136.191422
-9.343414	-24.923531	139.245148	-17.375896	10.144228	134.915482	43.80637	-1.65698	136.735031	37.799992	40.644882	130.217224	40.803181	19.493951	133.4761275	-75.554973	0.794504999999997	136.3548365
-11.280627	-25.203743	138.988449	-17.349144	9.894473	135.013672	43.746368	-1.796769	136.316574	37.788471	40.499954	130.109818	40.7674195	19.3515925	133.213196	-75.4657075	0.437353499999997	136.814148
-12.509446	-25.223541	138.725174	-17.349266	9.780477	135.097656	43.733116	-1.859694	136.022507	37.747517	40.478508	130.12294	40.7403165	19.309407	133.0727235	-75.4388485	0.251546999999999	137.1225885
-13.735337	-25.104961	138.400101	-17.335564	9.711232	135.149704	43.704994	-1.873151	135.695999	37.709011	40.475651	130.188629	40.7070025	19.30125	132.942314	-75.3781305	0.121214000000002	137.357094
-14.948227	-24.852343	137.977493	-17.308201	9.646252	135.173447	43.724239	-1.912645	135.436417	37.711506	40.492683	130.298828	40.7178725	19.290019	132.8676225	-75.3342745	0.00248500000000007	137.4792715
-16.12009	-24.48745	137.552673	-17.272005	9.574105	135.157928	43.752903	-1.969955	135.174026	37.730999	40.509556	130.452515	40.741951	19.2698005	132.8132705	-75.285961	-0.121590500000003	137.5025855
-17.283688	-24.041063	137.010635	-17.255896	9.483924	135.109787	43.753311	-2.019026	134.879547	37.750927	40.528282	130.640533	40.752119	19.254628	132.76004	-75.263911	-0.286779999999997	137.459534
-18.362543	-23.494486	136.452606	-17.280582	9.410659	135.045074	43.724312	-2.053804	134.562027	37.711624	40.550007	130.80809	40.717968	19.2481015	132.6850585	-75.279132	-0.426783499999999	137.4050895
-19.990128	-22.47489	135.754135	-17.344843	9.297038	134.979324	43.632664	-2.068343	134.053085	37.624855	40.589012	131.037659	40.6287595	19.2603345	132.545372	-75.3184455	-0.666258499999998	137.413276
-20.991579	-21.729046	135.315262	-17.386965	9.228847	134.971252	43.530056	-2.110403	133.747833	37.58474	40.57946	131.228439	40.557398	19.2345285	132.488136	-75.331328	-0.7768345	137.454368
-21.934774	-20.931259	134.913834	-17.431501	9.148879	134.993332	43.46851	-2.17921	133.526901	37.574066	40.559582	131.422943	40.521288	19.190186	132.474922	-75.38429	-0.892427999999999	137.511742
-22.864153	-20.061739	134.64122	-17.454605	9.101066	135.020477	43.418427	-2.21482	133.298019	37.5896	40.539463	131.633301	40.5040135	19.1623215	132.46566	-75.4132235	-0.960189499999998	137.575294
-23.700211	-19.122841	134.334656	-17.487339	9.071679	135.01857	43.38427	-2.253951	133.109253	37.598591	40.545055	131.824524	40.4914305	19.145552	132.4668885	-75.4661085	-1.002194	137.5702515
-24.490374	-18.214188	134.027451	-17.522604	9.078672	134.971268	43.348469	-2.254745	132.935471	37.596485	40.577858	131.9673	40.472477	19.1615565	132.4513855	-75.517685	-1.0042125	137.4911505
-25.214342	-17.266872	133.740768	-17.564528	9.114938	134.866852	43.292027	-2.227646	132.754181	37.573689	40.616905	132.107361	40.432858	19.1946295	132.430771	-75.561914	-0.9647535	137.302933
-26.207962	-15.766779	133.325546	-17.605278	9.196531	134.66571	43.23106	-2.192911	132.507019	37.56649	40.666588	132.29744	40.398775	19.2368385	132.4022295	-75.609331	-0.843776499999997	136.9291905
-26.829042	-14.796583	133.041519	-17.630505	9.265615	134.523895	43.221611	-2.169764	132.371078	37.59119	40.711792	132.437073	40.4064005	19.271014	132.4040755	-75.6674105	-0.739784	136.6437145
-27.347776	-13.811132	132.735764	-17.621624	9.348371	134.394379	43.243519	-2.164226	132.248627	37.619331	40.74353	132.633469	40.431425	19.289652	132.441048	-75.674673	-0.59291	136.34771
-27.829956	-12.856306	132.488602	-17.597359	9.415397	134.262604	43.299629	-2.176082	132.191498	37.654305	40.767097	132.87262	40.476967	19.2955075	132.532059	-75.671685	-0.464713499999998	135.993149
-28.25148	-11.893156	132.253342	-17.583483	9.483317	134.193787	43.386654	-2.194604	132.203323	37.714218	40.801346	133.161407	40.550436	19.303371	132.682365	-75.717402	-0.336737000000003	135.705209
-28.623972	-10.974577	132.057159	-17.573786	9.590452	134.135971	43.478645	-2.219857	132.293625	37.77425	40.815243	133.544662	40.6264475	19.297693	132.9191435	-75.7740195	-0.116789000000001	135.3527985
-28.95521	-10.103471	131.943268	-17.588789	9.659883	134.133789	43.531025	-2.233015	132.445175	37.82671	40.822247	133.92511	40.6788675	19.294616	133.1851425	-75.8564455	0.0251500000000036	135.0824355
-29.360544	-8.874135	131.810638	-17.633209	9.750299	134.139496	43.54047	-2.305889	132.733673	37.917934	40.791672	134.427551	40.729202	19.2428915	133.580612	-75.99562	0.257706500000001	134.69838
-29.622105	-8.110218	131.807571	-17.681231	9.787526	134.143692	43.529778	-2.388149	132.917404	37.94416	40.749107	134.650665	40.736969	19.180479	133.7840345	-76.099431	0.394572999999998	134.5033495
-29.793865	-7.421721	131.836517	-17.715456	9.806964	134.141968	43.531376	-2.454628	133.055481	37.958794	40.731926	134.766464	40.745085	19.138649	133.9109725	-76.175997	0.475279	134.3729635
-29.675261	-6.592797	131.790649	-17.753614	9.849176	134.114487	43.521725	-2.480291	133.20079	37.954338	40.732437	134.806488	40.7380315	19.126073	134.003639	-76.2452595	0.572279000000002	134.225335
-29.75963	-6.056392	131.881302	-17.788715	9.901406	134.086578	43.536617	-2.503727	133.356171	37.94202	40.747562	134.795197	40.7393185	19.1219175	134.075684	-76.3167485	0.680894499999997	134.097472
-29.859102	-5.505821	131.959488	-17.811964	9.955183	134.058945	43.57375	-2.54162	133.54805	37.95499	40.76292	134.804108	40.76437	19.11065	134.176079	-76.388298	0.799716	133.941811
-29.8507	-4.95949	131.99379	-17.834291	10.013738	134.042984	43.590103	-2.591098	133.802597	37.976768	40.76329	134.864792	40.7834355	19.086096	134.3336945	-76.4520175	0.941380000000002	133.7522735
-29.811951	-4.294434	132.119415	-17.904182	10.091194	134.106018	43.574898	-2.678421	134.283691	38.011513	40.779961	135.033325	40.7932055	19.05077	134.658508	-76.6015695	1.131618	133.553528
-29.747128	-3.891847	132.219772	-17.958149	10.147536	134.195099	43.564941	-2.728518	134.650864	38.028694	40.790897	135.236176	40.7968175	19.0311895	134.94352	-76.7131155	1.2638825	133.446678
-29.651976	-3.532384	132.313812	-18.033352	10.201986	134.300446	43.539566	-2.777109	135.013	38.045685	40.811047	135.469193	40.7926255	19.016969	135.2410965	-76.8593295	1.387003	133.3597955
-29.543167	-3.217554	132.377182	-18.111649	10.248816	134.390457	43.50489	-2.844044	135.32251	38.03508	40.818672	135.709595	40.769985	18.987314	135.5160525	-76.993283	1.510318	133.2648615
-29.444584	-2.95701	132.397385	-18.205847	10.31114	134.457733	43.427753	-2.875185	135.58548	38.017387	40.836937	135.926025	40.72257	18.980876	135.7557525	-77.134264	1.641404	133.1597135
-29.330292	-2.742751	132.381226	-18.315121	10.389585	134.498306	43.324215	-2.873665	135.767883	37.983513	40.868618	136.125931	40.653864	18.9974765	135.946907	-77.284106	1.7816935	133.049705
-29.237223	-2.579982	132.327438	-18.433731	10.491446	134.509537	43.237679	-2.872659	135.921509	37.912994	40.923763	136.314621	40.5753365	19.025552	136.118065	-77.4427985	1.95734	132.901009
-29.15402	-2.390546	132.215454	-18.602974	10.664517	134.488647	43.075573	-2.748003	136.087387	37.812843	41.0704	136.586044	40.444208	19.1611985	136.3367155	-77.650156	2.1678355	132.6405785
-29.139114	-2.320114	132.126312	-18.734348	10.791157	134.449631	42.964844	-2.691694	136.19696	37.710556	41.161766	136.754807	40.3377	19.235036	136.4758835	-77.806396	2.347278	132.4233785
-29.172489	-2.298676	132.051331	-18.868633	10.915017	134.404999	42.839516	-2.626445	136.301895	37.600384	41.23893	136.891434	40.21995	19.3062425	136.5966645	-77.957216	2.5237915	132.2133335
-29.254946	-2.330922	131.960403	-18.995304	11.030087	134.342987	42.72039	-2.573813	136.419754	37.515202	41.316959	136.9888	40.117796	19.371573	136.704277	-78.108404	2.688601	131.981697
-29.399651	-2.404071	131.836151	-19.107719	11.13894	134.265213	42.625179	-2.549579	136.549255	37.444855	41.361305	137.048691	40.035017	19.405863	136.798973	-78.250455	2.872017	131.731453
-29.580969	-2.509564	131.708511	-19.200251	11.242973	134.147705	42.550842	-2.531294	136.666061	37.381996	41.395767	137.044388	39.966419	19.4322365	136.8552245	-78.366921	3.0537095	131.4401855
-29.818851	-2.623612	131.608124	-19.280315	11.348923	134.020599	42.459064	-2.493275	136.745453	37.321274	41.435932	136.957047	39.890169	19.4713285	136.85125	-78.450799	3.2265175	131.189948
-30.271971	-2.755196	131.590912	-19.447948	11.542292	133.897736	42.247433	-2.387727	136.797882	37.217098	41.510696	136.67244	39.7322655	19.5614845	136.735161	-78.6281615	3.5230995	131.060311
-30.625429	-2.825621	131.681961	-19.55859	11.679869	133.890381	42.109985	-2.287128	136.824814	37.126877	41.577957	136.434143	39.618431	19.6454145	136.6294785	-78.735611	3.7143235	131.1512835
-31.010405	-2.887456	131.804214	-19.65951	11.799779	133.930588	41.981697	-2.176187	136.879074	37.042686	41.64537	136.221237	39.5121915	19.7345915	136.5501555	-78.8312115	3.8649665	131.3110205
-31.353584	-2.846895	131.942551	-19.744059	11.908459	134.004868	41.883106	-2.088314	136.984344	36.964813	41.696827	136.064972	39.4239595	19.8042565	136.524658	-78.9120775	4.0126615	131.485078
-31.975231	-2.906397	132.139511	-19.818714	12.017792	134.102615	41.768967	-2.0297	137.129135	36.922058	41.729813	135.949844	39.3455125	19.8500565	136.5394895	-78.9829405	4.1855275	131.6657405
-32.596966	-2.947979	132.346039	-19.893879	12.152717	134.233612	41.670963	-1.979289	137.273605	36.896378	41.761257	135.837494	39.2836705	19.890984	136.5555495	-79.0714285	4.41445	131.9116745
-33.255856	-2.891406	132.517715	-19.96369	12.299009	134.332993	41.570469	-1.914556	137.397461	36.878742	41.810535	135.705139	39.2246055	19.9479895	136.5513	-79.1519855	4.6500285	132.114686
-34.358932	-2.782883	132.71376	-20.038471	12.501635	134.421997	41.423027	-1.740695	137.372009	36.870476	41.889488	135.400375	39.1467515	20.0743965	136.386192	-79.2236935	4.9288735	132.457802
-35.117443	-2.673724	132.81839	-20.088266	12.616697	134.423889	41.340904	-1.676675	137.287079	36.859776	41.940918	135.118607	39.10034	20.1321215	136.202843	-79.276872	5.1012725	132.644935
-35.896622	-2.491224	132.817734	-20.123285	12.718534	134.368927	41.245476	-1.57686	137.130432	36.821381	41.994415	134.787262	39.0334285	20.2087775	135.958847	-79.2799985	5.2282905	132.779007
-36.683495	-2.276499	132.797226	-20.169701	12.847036	134.278824	41.110577	-1.443862	136.82811	36.782982	42.055824	134.397217	38.9467795	20.305981	135.6126635	-79.2861815	5.388091	132.9449845
-37.495117	-2.012059	132.754807	-20.230742	12.960922	134.127197	40.999977	-1.378633	136.439743	36.711575	42.111603	133.906555	38.855776	20.366485	135.173149	-79.31726	5.555359	133.081245
-38.394852	-1.663927	132.61795	-20.285244	13.079617	133.914581	40.863922	-1.31297	136.010422	36.638844	42.145203	133.381241	38.751383	20.4161165	134.6958315	-79.321871	5.7431175	133.1333305
-39.253719	-1.316386	132.484985	-20.317844	13.19792	133.651367	40.684856	-1.233281	135.473068	36.556831	42.175339	132.788971	38.6208435	20.471029	134.1310195	-79.2565315	5.924811	133.1717145
-40.590515	-0.63708	132.320389	-20.336494	13.348707	133.231873	40.489006	-1.186098	134.59639	36.459084	42.162533	131.910706	38.474045	20.4882175	133.253548	-79.147033	6.2091965	133.210198
-41.426258	-0.13636	132.240295	-20.323538	13.40505	133.025589	40.401447	-1.148152	134.045151	36.42268	42.144135	131.324585	38.4120635	20.4979915	132.684868	-79.0591395	6.3121085	133.36631
-42.288258	0.448313	132.25618	-20.300972	13.441248	132.896118	40.327156	-1.091324	133.578369	36.399128	42.131969	130.838028	38.363142	20.5203225	132.2081985	-78.965086	6.3621735	133.5840375
-43.062374	1.03745	132.286484	-20.247282	13.459338	132.812637	40.263474	-1.028054	133.184402	36.393383	42.108181	130.434174	38.3284285	20.5400635	131.809288	-78.8229925	6.3786125	133.815986
-43.929195	1.742213	132.429825	-20.21505	13.475995	132.783646	40.24033	-1.020179	132.92131	36.357864	42.068203	130.050232	38.299097	20.524012	131.485771	-78.729197	6.427978	134.081521
-44.658752	2.499981	132.55452	-20.193581	13.507986	132.767517	40.236137	-1.006095	132.727859	35.988445	42.200928	129.79216	38.112291	20.5974165	131.2600095	-78.499453	6.4185555	134.2750245
-45.408466	3.336143	132.696396	-20.158049	13.560386	132.783173	40.199245	-0.933084	132.523605	35.975422	42.209225	129.479401	38.0873335	20.6380705	131.001503	-78.4034315	6.4827015	134.564843
-46.428371	4.69654	132.978485	-20.040373	13.591921	132.885376	40.261284	-0.955309	132.521957	36.002048	42.187733	129.11412	38.131666	20.616212	130.8180385	-78.212412	6.56763	134.9527135
-47.027	5.694184	133.115265	-19.928438	13.56895	133.010269	40.340622	-0.968653	132.528732	36.084332	42.146744	129.01091	38.212477	20.5890455	130.769821	-78.069353	6.5488545	135.250717
-47.608353	6.725645	133.260712	-19.850637	13.532625	133.159988	40.412693	-0.987994	132.523056	36.155846	42.09444	128.965042	38.2842695	20.553223	130.744049	-77.9855435	6.512027	135.575927
-48.117195	7.9112	133.392731	-19.78002	13.482952	133.305573	40.464321	-1.006902	132.520157	36.207165	42.052612	128.946442	38.335743	20.522855	130.7332995	-77.895783	6.44304899999999	135.8778465
-48.651798	9.068157	133.53775	-19.716932	13.454281	133.438461	40.49334	-0.993025	132.524796	36.256241	42.041	128.969986	38.3747905	20.5239875	130.747391	-77.8086545	6.3845745	136.129531
-49.060364	10.334195	133.540024	-19.668234	13.439568	133.543427	40.547462	-0.968601	132.513184	36.314079	42.058243	129.027039	38.4307705	20.544821	130.7701115	-77.7672385	6.334315	136.3167425
-49.42667	11.689722	133.4646	-19.604506	13.410346	133.585632	40.621521	-0.965421	132.499359	36.370201	42.079548	129.116409	38.495861	20.5570635	130.807884	-77.704873	6.2636285	136.36338
-49.942429	13.757078	133.29863	-19.545198	13.381672	133.571564	40.698582	-0.94237	132.446976	36.433037	42.101879	129.238861	38.5658095	20.5797545	130.8429185	-77.6562055	6.1835895	136.3002095
-50.061108	15.348484	133.109207	-19.519512	13.356707	133.533432	40.741863	-0.938052	132.406647	36.464561	42.118649	129.322418	38.603212	20.5902985	130.8645325	-77.642236	6.1231155	136.2023315
-50.486588	16.72998	133.114105	-19.490862	13.325966	133.502121	40.778778	-0.917016	132.389145	36.476921	42.155666	129.425354	38.6278495	20.619325	130.9072495	-77.6095735	6.032607	136.0969925
-50.679737	18.251886	133.003052	-19.460728	13.2972	133.498184	40.834515	-0.850058	132.36734	36.489853	42.21402	129.574158	38.662184	20.681981	130.970749	-77.58364	5.912419	136.025619
-50.829865	19.860855	132.930191	-19.429117	13.277266	133.525436	40.919632	-0.781547	132.377014	36.496658	42.297237	129.718521	38.708145	20.757845	131.0477675	-77.566379	5.796687	136.0031045
-50.940495	21.446367	132.96283	-19.38649	13.257774	133.583862	41.040291	-0.708988	132.373077	36.8283	42.264496	129.785446	38.9342955	20.777754	131.0792615	-77.7072755	5.737794	136.0884625
-50.935829	23.10243	133.011627	-19.329391	13.232758	133.664352	41.155277	-0.6291	132.340652	36.847031	42.359074	129.982407	39.001154	20.864987	131.1615295	-77.659936	5.600529	136.1671745
-50.931339	25.66494	133.236679	-19.24699	13.193546	133.809738	41.319836	-0.472763	132.223831	36.887054	42.487644	130.276306	39.103445	21.0074405	131.2500685	-77.597425	5.3796515	136.3694075
-50.764297	27.37402	133.346497	-19.203543	13.176741	133.888199	41.396683	-0.36437	132.109039	36.908535	42.57732	130.479004	39.152609	21.106475	131.2940215	-77.559695	5.247007	136.4823765
-50.654064	29.112894	133.560211	-19.183193	13.17286	133.935104	41.456444	-0.264372	131.975739	36.913651	42.667191	130.695496	39.1850475	21.2014095	131.3356175	-77.5514335	5.1443105	136.5345905
-50.38715	30.846905	133.761612	-19.165123	13.17157	133.939575	41.472824	-0.125914	131.778366	36.90794	42.779766	130.959991	39.190382	21.326926	131.3691785	-77.520628	5.016214	136.5099715
-50.21875	32.643398	133.843582	-19.148338	13.207939	133.890335	41.514416	0.023106	131.568665	36.894684	42.926128	131.271942	39.20455	21.474617	131.4203035	-77.501226	4.941261	136.3603665
-49.930202	34.333595	134.118622	-19.129618	13.248931	133.805054	41.567844	0.244499	131.296127	36.874496	43.122131	131.618195	39.22117	21.683315	131.457161	-77.480406	4.814547	136.152947
-49.453045	36.062901	134.567444	-19.128225	13.294276	133.710526	41.59523	0.518116	130.918625	36.81599	43.347496	131.987381	39.20561	21.932806	131.453003	-77.46206	4.655746	135.968049
NaN	NaN	NaN	-19.139418	13.425747	133.659393	41.565933	0.924671	130.279846	36.664581	43.648643	132.501205	39.115257	22.286657	131.3905255	-77.394093	4.564837	135.9282605
NaN	NaN	NaN	-19.152525	13.51311	133.742371	41.55685	1.188978	129.946548	36.619194	43.858788	132.804947	39.088022	22.523883	131.3757475	-77.393072	4.502337	136.1089945
NaN	NaN	NaN	-19.111883	13.626656	133.881775	41.605354	1.409502	129.744751	36.617558	44.02179	133.174438	39.111456	22.715646	131.4595945	-77.335222	4.537666	136.3039555
NaN	NaN	NaN	-19.06428	13.711863	134.009872	41.705688	1.609751	129.657837	36.641865	44.151737	133.554596	39.1737765	22.880744	131.6062165	-77.3023365	4.542982	136.4135275
NaN	NaN	NaN	-18.972284	13.827342	134.099991	41.819973	1.788506	129.64798	36.691849	44.279999	133.874771	39.255911	23.0342525	131.7613755	-77.200479	4.6204315	136.4386065
NaN	NaN	NaN	-18.91692	13.922189	134.107056	41.927086	1.917866	129.664429	36.735527	44.394989	134.110107	39.3313065	23.1564275	131.887268	-77.1651465	4.6879505	136.326844
NaN	NaN	NaN	-18.858887	13.982585	134.054932	42.028133	1.99395	129.703262	36.754326	44.445381	134.315887	39.3912295	23.2196655	132.0095745	-77.1090035	4.7455045	136.1002895
NaN	NaN	NaN	-18.77187	14.019743	133.940765	42.238136	1.995471	129.90863	36.782894	44.470474	134.549011	39.510515	23.2329725	132.2288205	-77.054255	4.8065135	135.6527095
NaN	NaN	NaN	-18.723866	14.042772	133.932465	42.383274	1.963868	130.169434	36.831802	44.474239	134.675842	39.607538	23.2190535	132.422638	-77.05527	4.8664905	135.442292
-40.591682	48.960312	137.671829	-18.668444	14.109102	133.998764	42.548985	1.937444	130.483047	36.876755	44.496181	134.824768	39.71287	23.2168125	132.6539075	-77.049758	5.0013915	135.3436205
-39.44862	49.560562	137.438721	-18.619303	14.160797	134.097885	42.710953	1.948195	130.83371	36.948246	44.557987	135.041061	39.8295995	23.253091	132.9373855	-77.0682055	5.068503	135.2583845
-38.256783	50.057838	137.416977	-18.545607	14.252743	134.232849	42.896957	2.025167	131.19313	37.048096	44.68819	135.363586	39.9725265	23.3566785	133.278358	-77.0637405	5.1488075	135.18734
-37.066399	50.391243	137.672043	-18.483912	14.321841	134.371719	43.037567	2.188624	131.492249	37.123138	44.850777	135.756271	40.0803525	23.5197005	133.62426	-77.0481765	5.1239815	135.119178
-35.955177	50.577431	137.996414	-18.43294	14.421968	134.477295	43.140083	2.371185	131.663971	37.173523	45.038704	136.186813	40.156803	23.7049445	133.925392	-77.022683	5.1389915	135.029198
-34.166466	50.687027	138.813965	-18.419394	14.604264	134.549179	43.199837	2.647852	131.667572	37.178928	45.284523	136.875916	40.1893825	23.9661875	134.271744	-77.0281705	5.2423405	134.826614
-33.013336	50.613499	139.357376	-18.40094	14.710912	134.558914	43.24852	2.855803	131.607544	37.194195	45.454117	137.31427	40.2213575	24.15496	134.460907	-77.0232375	5.266864	134.656921
-31.861002	50.359962	139.800507	-18.361504	14.876082	134.542053	43.305264	3.096115	131.536133	37.246971	45.612358	137.698883	40.2761175	24.3542365	134.617508	-76.9991255	5.3979275	134.466598
-30.655994	50.063534	140.099548	-18.292158	15.027664	134.522812	43.380688	3.285976	131.487442	37.288376	45.74398	138.007141	40.334532	24.514978	134.7472915	-76.918848	5.54035	134.2983325
-29.445957	49.647633	140.184052	-18.214621	15.190919	134.500626	43.448204	3.44213	131.498032	37.358471	45.875679	138.217239	40.4033375	24.6589045	134.8576355	-76.8325795	5.7229335	134.1436165
-28.280342	49.111572	140.048798	-18.143503	15.334519	134.477875	43.536339	3.580552	131.580582	37.460232	46.019444	138.326935	40.4982855	24.799998	134.9537585	-76.7852915	5.86904	134.0019915
-27.083	48.462776	139.703934	-18.044249	15.538292	134.457703	43.656956	3.662221	131.718307	37.568016	46.137505	138.363617	40.612486	24.899863	135.040962	-76.700984	6.176721	133.874444
-25.294277	47.282661	139.064896	-17.931229	15.76096	134.485474	43.805752	3.707043	132.006882	37.731533	46.294483	138.249176	40.7686425	25.000763	135.128029	-76.6311005	6.521157	133.842919
-24.140158	46.322174	138.514236	-17.842716	15.904384	134.51622	43.903744	3.700197	132.267197	37.851276	46.390976	137.99411	40.87751	25.0455865	135.1306535	-76.562942	6.7631815	133.9017865
-22.986628	45.253529	137.959305	-17.776884	16.000765	134.551483	43.988739	3.63486	132.564697	37.989422	46.430946	137.671631	40.9890805	25.032903	135.118164	-76.5428485	6.968627	133.984802
-21.843706	44.111694	137.293427	-17.706726	16.079269	134.598801	44.026558	3.454545	132.941849	38.135971	46.387573	137.217133	41.0812645	24.921059	135.079491	-76.4947165	7.237479	134.118111
-20.732351	42.807693	136.535202	-17.688097	16.09059	134.650314	44.006927	3.206329	133.316833	38.292572	46.265587	136.660904	41.1497495	24.735958	134.9888685	-76.5259435	7.445222	134.3117595
-19.655998	41.422127	135.804016	-17.697512	16.076981	134.686798	43.945526	2.963822	133.658554	38.372646	46.106251	136.023346	41.159086	24.5350365	134.84095	-76.55411	7.6189255	134.532646
-18.672102	39.968632	135.076065	-17.729816	16.070976	134.7099	43.862617	2.767513	133.970718	38.39909	45.983067	135.271942	41.1308535	24.37529	134.62133	-76.5904855	7.766662	134.79847
-17.220181	37.756588	134.085358	-17.760294	16.117483	134.721329	43.780083	2.603591	134.322174	38.380943	45.843922	134.069748	41.080513	24.2237565	134.195961	-76.601101	8.0112095	135.246697
-16.319139	36.242664	133.524063	-17.755457	16.154741	134.702271	43.700954	2.505692	134.510666	38.37516	45.707443	133.241058	41.038057	24.1065675	133.875862	-76.548971	8.20291450000001	135.52868
-15.416755	34.761108	133.072739	-17.732191	16.18508	134.65416	43.652092	2.405958	134.621872	38.409729	45.558483	132.514084	41.0309105	23.9822205	133.567978	-76.4952925	8.3879395	135.740342
-14.542741	33.339695	132.756653	-17.705471	16.183163	134.606583	43.64769	2.237823	134.752686	38.458916	45.372707	131.93187	41.053303	23.805265	133.342278	-76.464245	8.561061	135.870888
-13.706407	31.920841	132.577347	-17.653727	16.142311	134.560577	43.671909	2.098032	134.892136	38.515312	45.203487	131.535645	41.0936105	23.6507595	133.2138905	-76.4010645	8.6338625	135.9072635
-12.889504	30.603222	132.530426	-17.639515	16.113108	134.531235	43.65239	1.99157	135.037598	38.555283	45.072117	131.282791	41.1038365	23.5318435	133.1601945	-76.3828665	8.6943725	135.9022755
-12.098762	29.380274	132.519073	-17.650049	16.1021	134.488739	43.630428	1.906059	135.156891	38.598595	44.977467	131.108582	41.1145115	23.441763	133.1327365	-76.4146095	8.762437	135.8447415
-10.973855	27.638969	132.534851	-17.684635	16.117981	134.365372	43.548065	1.828227	135.254364	38.626141	44.87849	130.8927	41.087103	23.3533585	133.073532	-76.456373	8.8826035	135.657212
-10.279148	26.620653	132.535645	-17.743849	16.15617	134.242477	43.475983	1.781712	135.259125	38.639687	44.830276	130.752625	41.057835	23.305994	133.005875	-76.545533	9.006346	135.479079
-9.578604	25.675701	132.459946	-17.777998	16.166237	134.088196	43.407219	1.72225	135.240311	38.640652	44.762318	130.612503	41.0239355	23.242284	132.926407	-76.5799315	9.09019	135.249985
-8.907865	24.737488	132.393509	-17.818413	16.145586	133.925446	43.35498	1.647706	135.208008	38.64579	44.689003	130.51384	41.000385	23.1683545	132.860924	-76.637211	9.1228175	134.989968
-8.253191	23.924715	132.357819	-17.840225	16.103405	133.783585	43.303074	1.576466	135.195114	38.662899	44.605732	130.475479	40.9829865	23.091099	132.8352965	-76.6634365	9.115711	134.7318735
-7.656663	23.192041	132.393997	-17.831888	16.029259	133.687012	43.301495	1.515165	135.205872	38.348049	44.665043	130.578995	40.824772	23.090104	132.8924335	-76.488548	8.968414	134.4815905
-7.060142	22.564127	132.446915	-17.816978	15.935627	133.659042	43.328392	1.476377	135.2052	38.697208	44.501575	130.536575	41.0128	22.988976	132.8708875	-76.646756	8.882278	134.4471965
-6.253654	21.674358	132.619308	-17.810314	15.794184	133.675217	43.350662	1.446053	135.123795	38.678967	44.450932	130.667862	41.0148145	22.9484925	132.8958285	-76.6354425	8.6398755	134.4546055
-5.701229	21.206558	132.708328	-17.832516	15.701808	133.712952	43.317585	1.4048	135.012146	38.63559	44.424664	130.739456	40.9765875	22.914732	132.875801	-76.6416195	8.488884	134.550103
-5.217979	20.821218	132.821045	-17.887922	15.636677	133.755295	43.230022	1.34431	134.84581	38.229267	44.507252	130.885345	40.7296445	22.925781	132.8655775	-76.5054885	8.347573	134.6450125
-4.807998	20.490534	132.89093	-17.975294	15.586082	133.789169	43.128567	1.306947	134.65213	38.484192	44.348843	130.822098	40.8063795	22.827895	132.737114	-76.7569675	8.344269	134.841224
-4.384452	20.239517	132.912643	-18.045788	15.531233	133.778687	43.01062	1.256169	134.50914	38.420547	44.312771	130.838394	40.7155835	22.78447	132.673767	-76.8071595	8.277996	134.883607
-3.966349	20.038927	132.892288	-18.107859	15.462642	133.726364	42.945404	1.208483	134.362274	38.357605	44.269291	130.862305	40.6515045	22.738887	132.6122895	-76.8672225	8.186397	134.8404385
-3.582114	19.818172	132.838226	-18.166416	15.387636	133.620132	42.877007	1.143979	134.211487	38.303833	44.221279	130.865845	40.59042	22.682629	132.538666	-76.923252	8.092643	134.701598
-2.953154	19.598713	132.658432	-18.266253	15.2139	133.40181	42.741863	0.986266	134.049576	38.238056	44.074276	130.887695	40.4899595	22.530271	132.4686355	-77.0224655	7.897529	134.3349845
-2.490966	19.512493	132.561539	-18.331343	15.094265	133.256256	42.659958	0.824667	133.987518	38.201443	43.928223	130.963379	40.4307005	22.376445	132.4754485	-77.0933865	7.812085	134.0370635
-2.07213	19.45834	132.491989	-18.413296	14.958432	133.122284	42.567348	0.648698	133.975784	38.173092	43.772121	131.113419	40.37022	22.2104095	132.5446015	-77.196812	7.7064545	133.6999665
-1.699635	19.405449	132.501343	-18.500872	14.814192	133.036911	42.498219	0.461156	134.005325	38.119987	43.598129	131.367355	40.309103	22.0296425	132.68634	-77.310847	7.5987415	133.387482
-1.351882	19.336685	132.566925	-18.567047	14.652096	133.00412	42.470654	0.272499	134.070313	38.059002	43.435017	131.717056	40.264828	21.853758	132.8936845	-77.398922	7.450434	133.1145555
-1.015571	19.296608	132.701599	-18.630522	14.480869	133.031036	42.457382	0.115614	134.140976	37.984364	43.285858	132.12677	40.220873	21.700736	133.133873	-77.481917	7.261002	132.928199
-0.701777	19.256929	132.915924	-18.717831	14.306057	133.134857	42.431034	-0.042589	134.189926	37.90197	43.158833	132.569489	40.166502	21.558122	133.3797075	-77.602164	7.053992	132.8900065
-0.261255	19.245693	133.292267	-18.82069	14.024883	133.342438	42.389023	-0.26977	134.197388	37.815102	42.962929	133.350449	40.1020625	21.3465795	133.7739185	-77.7434425	6.7031865	132.9109575
0.051868	19.231766	133.539658	-18.87793	13.863132	133.48027	42.373077	-0.39502	134.207092	37.788158	42.831875	133.948242	40.0806175	21.2184275	134.077667	-77.8364775	6.5078365	132.882873
0.38177	19.202431	133.803314	-18.931578	13.729584	133.609299	42.368908	-0.507582	134.194565	37.772415	42.750633	134.528076	40.0706615	21.1215255	134.3613205	-77.9338175	6.3376425	132.8572775
0.728461	19.179777	134.031067	-18.992125	13.646809	133.686035	42.335201	-0.555403	134.061691	37.726986	42.703724	135.047379	40.0310935	21.0741605	134.554535	-78.0153435	6.2194575	132.817535
1.050104	19.150858	134.186798	-19.045732	13.6077	133.739365	42.268803	-0.537495	133.931381	37.681274	42.701233	135.456497	39.9750385	21.081869	134.693939	-78.0665025	6.133531	132.784791
1.329142	19.088177	134.299988	-19.079025	13.588053	133.762604	42.214973	-0.488832	133.781418	37.667812	42.713932	135.824448	39.9413925	21.11255	134.802933	-78.0994425	6.063556	132.722275
1.568659	18.946609	134.399002	-19.113987	13.567673	133.77005	42.190407	-0.491872	133.621536	37.642609	42.678394	136.153214	39.916508	21.093261	134.887375	-78.144482	6.042085	132.652725
1.811359	18.594559	134.468018	-19.178802	13.494694	133.73114	42.118492	-0.557063	133.431305	37.591492	42.586906	136.499115	39.854992	21.0149215	134.96521	-78.212596	5.9744665	132.49707
1.911145	18.265745	134.43573	-19.265917	13.407835	133.681564	42.045422	-0.641633	133.28479	37.537102	42.501694	136.615021	39.791262	20.9300305	134.9499055	-78.323096	5.8856395	132.4132225
1.978761	17.861984	134.34137	-19.356853	13.320184	133.582657	41.946358	-0.742064	133.122528	37.445618	42.40831	136.637268	39.695988	20.833123	134.879898	-78.409694	5.807245	132.285416
1.978664	17.357281	134.193069	-19.464823	13.204397	133.475342	41.852844	-0.82829	132.944443	37.346069	42.319149	136.594559	39.5994565	20.7454295	134.769501	-78.5291025	5.6633645	132.181183
1.952489	16.787392	133.98877	-19.557495	13.107771	133.335724	41.758602	-0.932528	132.757706	37.241405	42.195946	136.521164	39.5000035	20.631709	134.639435	-78.6149935	5.583833	132.032013
1.865908	16.099459	133.778046	-19.639484	13.029777	133.203964	41.685516	-1.054734	132.614944	37.16502	42.085632	136.395294	39.425268	20.515449	134.505119	-78.704236	5.544105	131.902809
1.757863	15.336382	133.577759	-19.71166	12.940741	133.102249	41.622726	-1.163782	132.518463	37.106499	41.97691	136.291809	39.3646125	20.406564	134.405136	-78.7879325	5.474918	131.799362
1.436736	14.135568	133.324051	-19.800426	12.877369	132.986191	41.510658	-1.31743	132.449066	37.01725	41.812672	136.121277	39.263954	20.247621	134.2851715	-78.864806	5.507117	131.6872105
1.170666	13.248563	133.193863	-19.872427	12.843328	132.975418	41.421158	-1.377527	132.494583	36.967583	41.766315	135.935608	39.1943705	20.194394	134.2150955	-78.9392245	5.492262	131.7357405
0.830588	12.304796	133.071655	-19.930975	12.859662	132.99144	41.344288	-1.363063	132.551285	36.905281	41.787918	135.622665	39.1247845	20.2124275	134.086975	-78.9867345	5.5068965	131.895905
0.479034	11.28819	132.895905	-19.977129	12.912486	132.978638	41.27845	-1.311783	132.605301	36.83144	41.853634	135.157684	39.054945	20.2709255	133.8814925	-79.009203	5.5540465	132.0757835
0.064351	10.282011	132.71434	-19.993675	12.976525	132.907608	41.239437	-1.259122	132.63324	36.770096	41.924683	134.588684	39.0047665	20.3327805	133.610962	-78.9921165	5.6202695	132.204254
-0.371414	9.235653	132.512009	-20.013819	13.020204	132.776352	41.196468	-1.214507	132.610306	36.709927	41.946655	133.964386	38.9531975	20.366074	133.287346	-78.9808355	5.674334	132.265358
-0.87539	8.135034	132.305573	-20.023289	12.99719	132.599899	41.159069	-1.219548	132.599899	36.644028	41.918522	133.345886	38.9015485	20.349487	132.9728925	-78.9481265	5.644893	132.2269055
-1.661936	6.443395	132.139572	-20.035164	12.880579	132.388885	41.133659	-1.26332	132.647232	36.559998	41.816364	132.586517	38.8468285	20.276522	132.6168745	-78.9171565	5.484636	132.1608955
-2.249322	5.386003	132.159866	-20.046728	12.764056	132.325333	41.124256	-1.334209	132.752472	36.507828	41.724518	132.260178	38.816042	20.1951545	132.506325	-78.909498	5.3329575	132.144341
-2.896684	4.323022	132.23613	-20.066071	12.648689	132.318207	41.131142	-1.409543	132.912308	36.442505	41.658913	132.055817	38.7868235	20.124685	132.4840625	-78.9189655	5.172693	132.1523515
-3.576461	3.280393	132.329712	-20.112579	12.539625	132.359558	41.110435	-1.425376	133.036942	36.365597	41.626701	131.969131	38.738016	20.1006625	132.5030365	-78.963174	4.9785875	132.2160795
-4.286586	2.321494	132.407135	-20.148859	12.456489	132.437683	41.087685	-1.427358	133.136444	36.277473	41.619511	131.957001	38.682579	20.0960765	132.5467225	-78.980297	4.8169015	132.3286435
-5.042741	1.455882	132.489716	-20.179749	12.397652	132.538071	41.069378	-1.39309	133.196014	36.234848	41.644524	132.034348	38.652113	20.125717	132.615181	-79.011611	4.669587	132.460961
-5.823551	0.596157	132.567551	-20.184118	12.382731	132.68187	41.074905	-1.340635	133.219589	36.214523	41.681175	132.183334	38.644714	20.17027	132.7014615	-79.01295	4.595192	132.6622785
-7.034255	-0.605959	132.645584	-20.173306	12.39031	132.945145	41.05949	-1.205296	133.110184	36.23885	41.768532	132.570663	38.64917	20.281618	132.8404235	-78.995782	4.499002	133.0498665
-7.898866	-1.297687	132.655426	-20.16538	12.409073	133.155884	41.046516	-1.094291	132.925934	36.265644	41.834053	132.903687	38.65608	20.369881	132.9148105	-78.98684	4.448265	133.3969575
-8.751821	-1.990175	132.600098	-20.145798	12.431784	133.353363	41.02597	-0.968039	132.781372	36.27092	41.920788	133.235352	38.648445	20.4763745	133.008362	-78.940041	4.3871935	133.698364
-9.642911	-2.668337	132.476563	-20.1189	12.450521	133.549118	41.0182	-0.835345	132.595093	36.294323	42.026859	133.580139	38.6562615	20.595757	133.087616	-78.8940615	4.305285	134.01062
-10.514761	-3.352557	132.327362	-20.0881	12.469462	133.728439	41.03006	-0.718425	132.38176	36.314373	42.120819	133.925873	38.6722165	20.701197	133.1538165	-78.8484165	4.237727	134.3030615
-11.413888	-3.986732	132.152985	-20.050011	12.508244	133.868118	41.046288	-0.615892	132.181732	36.303688	42.207615	134.150314	38.674988	20.7958615	133.166023	-78.77501	4.2206265	134.570213
-12.33801	-4.66397	131.988876	-20.024185	12.554879	133.962708	41.05389	-0.479384	131.983322	36.291565	42.320385	134.216721	38.6727275	20.9205005	133.1000215	-78.7210975	4.1892575	134.8253945
-13.694207	-5.730812	131.825104	-19.921349	12.706625	134.011871	41.120159	-0.319432	131.773346	36.32515	42.484638	134.074646	38.7226545	21.082603	132.923996	-78.5653525	4.330647	135.099746
-14.590957	-6.423642	131.86615	-19.777521	12.838611	133.99823	41.259541	-0.261328	131.757507	36.436508	42.558884	133.856979	38.8480245	21.148778	132.807243	-78.4030665	4.528444	135.189217
-15.488294	-7.179308	132.007233	-19.607557	12.970699	133.945114	41.430435	-0.264605	131.881454	36.598057	42.608826	133.532043	39.014246	21.1721105	132.7067485	-78.22936	4.7692875	135.1834795
-16.376328	-7.973996	132.235519	-19.446831	13.068661	133.871597	41.590256	-0.264782	132.063751	36.73605	42.637203	133.134384	39.163153	21.1862105	132.5990675	-78.056815	4.9511115	135.1441265
-17.28451	-8.712178	132.570541	-19.310387	13.145197	133.809952	41.714771	-0.255739	132.321579	36.829273	42.627384	132.700272	39.272022	21.1858225	132.5109255	-77.892796	5.1045715	135.1089785
-18.187895	-9.474212	133.017319	-19.225765	13.177588	133.814667	41.830357	-0.258062	132.672089	36.901794	42.622482	132.298492	39.3660755	21.18221	132.4852905	-77.8176055	5.172966	135.1440435
-19.116333	-10.223236	133.550415	-19.125048	13.149031	133.886902	41.936661	-0.278346	133.052582	36.975368	42.576115	131.98349	39.4560145	21.1488845	132.518036	-77.7061105	5.1491775	135.255768
-20.477602	-11.242572	134.470947	-18.985825	13.020055	134.129852	42.145493	-0.378857	133.751633	37.068184	42.45573	131.610016	39.6068385	21.0384365	132.6808245	-77.5784885	5.0016735	135.5788795
-21.386961	-11.867738	135.116043	-18.924095	12.914465	134.338028	42.240765	-0.403237	134.150284	37.115826	42.38195	131.400772	39.6782955	20.9893565	132.775528	-77.5264855	4.8395735	135.900528
-22.331779	-12.363644	135.717972	-18.857544	12.793159	134.545837	42.31694	-0.432605	134.456497	37.109516	42.298344	131.205688	39.713228	20.9328695	132.8310925	-77.428316	4.6534485	136.2605815
-23.241356	-12.819704	136.25885	-18.824888	12.707247	134.745468	42.370186	-0.42718	134.70314	37.100708	42.255867	131.036087	39.735447	20.9143435	132.8696135	-77.385223	4.5001505	136.6213225
-24.125938	-13.132462	136.671036	-18.766506	12.654535	134.927063	42.412273	-0.398543	134.906921	37.113544	42.244598	130.938721	39.7629085	20.9230275	132.922821	-77.2959205	4.38604249999999	136.931305
-25.018051	-13.357629	136.961945	-18.725986	12.652429	135.087662	42.459221	-0.350735	135.056915	37.12904	42.26445	130.914276	39.7941305	20.9568575	132.9855955	-77.2461025	4.3480005	137.1897285
-25.954952	-13.431813	137.114441	-18.679813	12.682359	135.194519	42.523636	-0.277906	135.16922	37.169743	42.340149	130.931335	39.8466895	21.0311215	133.0502775	-77.2063155	4.3335965	137.3387605
-27.261919	-13.414664	137.181686	-18.635033	12.759042	135.281052	42.552883	-0.153178	135.157364	37.214561	42.47863	130.984192	39.883722	21.162726	133.070778	-77.153788	4.355358	137.491326
-28.107378	-13.264726	137.101181	-18.622057	12.835196	135.303635	42.549145	-0.066949	135.076111	37.234791	42.566319	130.978088	39.891968	21.249685	133.0270995	-77.136082	4.420707	137.5801705
-28.967247	-13.006714	137.022186	-18.623152	12.931897	135.311508	42.531593	0.026775	134.942108	37.251083	42.675594	130.952103	39.891338	21.3511845	132.9471055	-77.137642	4.5126095	137.6759105
-29.793812	-12.641414	136.928024	-18.605446	13.029051	135.307175	42.5303	0.15864	134.816742	36.932861	42.921974	131.012268	39.7315805	21.540307	132.914505	-76.9424725	4.517795	137.699845
-30.564699	-12.195408	136.848419	-18.590433	13.144853	135.304779	42.53339	0.288741	134.710297	37.274075	42.924053	130.907394	39.9037325	21.606397	132.8088455	-77.0845985	4.683309	137.8007125
-31.334961	-11.63176	136.804825	-18.580557	13.276604	135.310013	42.539944	0.405778	134.640991	37.298672	43.042351	130.904007	39.919308	21.7240645	132.772499	-77.080422	4.8291435	137.847527
-32.075855	-10.95757	136.755829	-18.558893	13.395566	135.310226	42.547741	0.515472	134.642715	37.331154	43.148975	130.905884	39.9394475	21.8322235	132.7742995	-77.0572335	4.9589085	137.8461525
-33.11903	-9.853495	136.641068	-18.5282	13.556327	135.283585	42.584782	0.658324	134.655899	37.37122	43.29636	130.921356	39.978001	21.977342	132.7886275	-77.034401	5.135312	137.7785425
-33.741425	-9.010448	136.539032	-18.512978	13.63142	135.250412	42.595711	0.745596	134.694733	37.373207	43.371975	130.920364	39.984459	22.0587855	132.8075485	-77.010415	5.2040545	137.6932755
-34.372849	-8.091384	136.455841	-18.513124	13.667123	135.221222	42.605698	0.797425	134.743973	37.370987	43.436924	130.907486	39.9883425	22.1171745	132.8257295	-77.0145905	5.2170715	137.6167145
-34.96666	-7.072699	136.362976	-18.527374	13.694857	135.202744	42.597916	0.838274	134.779327	37.359337	43.4814	130.920944	39.9786265	22.159837	132.8501355	-77.0333745	5.229877	137.5553525
-35.534901	-6.001343	136.250778	-18.546522	13.729633	135.212021	42.574699	0.865337	134.815857	37.343033	43.519279	130.946594	39.958866	22.192308	132.8812255	-77.05191	5.266958	137.5428165
-36.03907	-4.830178	136.148438	-18.575186	13.767598	135.257355	42.548885	0.879887	134.842682	37.340458	43.55304	130.996582	39.9446715	22.2164635	132.919632	-77.0950435	5.3187325	137.595078
-36.57217	-3.560831	136.084412	-18.601847	13.817191	135.319687	42.510406	0.890056	134.843613	37.354473	43.579529	131.082336	39.9324395	22.2347925	132.9629745	-77.1361335	5.3995895	137.6763995
-37.21608	-1.540355	135.838943	-18.620064	13.900455	135.380692	42.449741	0.923198	134.755203	37.406631	43.659149	131.267258	39.928186	22.2911735	133.0112305	-77.168314	5.5097365	137.7501535
-37.638813	-0.078327	135.6073	-18.629541	13.971403	135.373047	42.399876	0.959957	134.601685	37.434067	43.712883	131.437256	39.9169715	22.33642	133.0194705	-77.1760535	5.606386	137.7266235
-38.027344	1.403251	135.328568	-18.647131	14.034039	135.298401	42.329895	1.014071	134.358429	37.467213	43.781906	131.611343	39.898554	22.3979885	132.984886	-77.192816	5.6700895	137.611916
-38.341953	2.952673	134.948608	-18.655428	14.09048	135.166718	42.272488	1.06469	134.051788	37.484009	43.873425	131.773117	39.8782485	22.4690575	132.9124525	-77.1891045	5.7119025	137.4209835
-38.656555	4.573983	134.587311	-18.653936	14.153908	135.001114	42.23465	1.14332	133.715027	37.503716	43.978527	131.948639	39.869183	22.5609235	132.831833	-77.177055	5.7468925	137.170395
-38.883904	6.225409	134.292557	-18.656878	14.259686	134.858124	42.223061	1.243647	133.415619	37.534706	44.0975	132.13884	39.8788835	22.6705735	132.7772295	-77.1926395	5.8487985	136.9390185
-39.066906	7.915567	134.094131	-18.627554	14.379398	134.753311	42.245777	1.365282	133.187439	37.570484	44.235855	132.297119	39.9081305	22.8005685	132.742279	-77.1632385	5.9582275	136.764343
-39.335655	10.390354	134.077927	-18.577372	14.576866	134.720856	42.278603	1.551557	132.917236	37.616688	44.411381	132.417847	39.9476455	22.981469	132.6675415	-77.1023895	6.172263	136.7741705
-39.371872	12.073506	134.141937	-18.531162	14.686221	134.76886	42.313686	1.644503	132.814926	37.641369	44.490116	132.393112	39.9775275	23.0673095	132.604019	-77.0398515	6.3051325	136.933701
-39.434277	13.733445	134.28566	-18.459984	14.731781	134.846832	42.371086	1.69249	132.801163	37.687935	44.526295	132.363586	40.0295105	23.1093925	132.5823745	-76.9494785	6.3541695	137.1112895
-39.421272	15.3513	134.379608	-18.374985	14.72177	134.936386	42.474319	1.69063	132.873001	37.751385	44.528423	132.378204	40.112852	23.1095265	132.6256025	-76.862822	6.3340135	137.2471695
-39.378384	17.008762	134.376373	-18.334372	14.675962	134.994431	42.56736	1.653099	132.984772	37.812691	44.510357	132.462433	40.1900255	23.081728	132.7236025	-76.8587695	6.270196	137.2652595
-39.337185	18.625116	134.361954	-18.318602	14.596807	135.022934	42.597725	1.589744	133.071304	37.84021	44.470688	132.575409	40.2189675	23.030216	132.8233565	-76.8561715	6.163398	137.2225115
-39.208157	20.25721	134.241074	-18.347685	14.506248	134.993118	42.573936	1.526963	133.073975	37.839096	44.420658	132.704788	40.206516	22.9738105	132.8893815	-76.901886	6.0386855	137.0968545
-39.03056	22.674774	134.203964	-18.420904	14.397009	134.865204	42.469112	1.430637	132.876892	37.794178	44.340874	132.86998	40.131645	22.8857555	132.873436	-76.973453	5.9082625	136.856972
-38.810856	24.319801	134.160477	-18.474937	14.338477	134.733505	42.37413	1.403201	132.642654	37.762768	44.313057	132.953827	40.068449	22.858129	132.7982405	-77.018323	5.818825	136.6687695
-38.625397	25.930267	134.234863	-18.504847	14.310731	134.605515	42.313385	1.427022	132.347336	37.726097	44.324455	133.042282	40.019741	22.8757385	132.694809	-77.029435	5.7457235	136.516221
-38.355247	27.509806	134.339874	-18.533878	14.317303	134.495728	42.253716	1.508803	132.00206	37.668983	44.377838	133.140335	39.9613495	22.9433205	132.5711975	-77.0291055	5.6912855	136.4202585
-38.015121	29.098896	134.504883	-18.555014	14.344992	134.39595	42.219303	1.662613	131.612656	37.592625	44.482452	133.241989	39.905964	23.0725325	132.4273225	-77.015992	5.6174515	136.3645775
-37.691181	30.601702	134.765503	-18.57925	14.392574	134.315109	42.189701	1.842904	131.24382	37.525524	44.62104	133.341232	39.8576125	23.231972	132.292526	-77.0161125	5.553176	136.337692
-37.284431	32.077274	135.037689	-18.591564	14.439657	134.247833	42.183929	2.037956	130.92482	37.448765	44.764088	133.461075	39.816347	23.401022	132.1929475	-76.999475	5.478292	136.3027185
-36.544521	34.157936	135.405869	-18.597012	14.551968	134.176392	42.181068	2.276892	130.587631	37.3675	44.954174	133.714432	39.774284	23.615533	132.1510315	-76.968308	5.488403	136.2017525
-36.00906	35.455593	135.708435	-18.63249	14.619925	134.172104	42.163189	2.399149	130.459412	37.340164	45.056129	133.893723	39.7516765	23.727639	132.1765675	-77.0166565	5.512211	136.1676405
-35.428749	36.717255	135.963135	-18.66901	14.683208	134.179581	42.13966	2.504291	130.359482	37.288628	45.14283	134.053009	39.714144	23.8235605	132.2062455	-77.052164	5.5428555	136.1529165
-34.804794	37.833935	136.196121	-18.705868	14.777758	134.193649	42.098568	2.602433	130.289581	37.256676	45.228718	134.179276	39.677622	23.9155755	132.2344285	-77.089358	5.6399405	136.1528695
-34.147141	38.866531	136.470581	-18.731247	14.846088	134.194366	42.064381	2.687009	130.233902	37.238335	45.299458	134.323776	39.651358	23.9932335	132.278839	-77.113852	5.6989425	136.109893
-33.429382	39.819099	136.737717	-18.757532	14.877328	134.192627	42.025169	2.762114	130.157883	37.202896	45.364811	134.467102	39.6140325	24.0634625	132.3124925	-77.1290965	5.6911935	136.0727615
-32.665745	40.652042	136.959579	-18.784914	14.881214	134.183975	41.998299	2.837094	130.051346	37.151695	45.418118	134.576172	39.574997	24.127606	132.313759	-77.144825	5.634822	136.054191
-31.452557	41.67202	137.340195	-18.827551	14.870172	134.173996	41.96299	2.936816	129.860107	37.05521	45.503307	134.68782	39.5091	24.2200615	132.2739635	-77.164202	5.5202825	136.0740285
-30.588766	42.192768	137.543793	-18.836275	14.8752	134.181656	41.958588	3.030694	129.771942	37.018074	45.570721	134.727997	39.488331	24.3007075	132.2499695	-77.160881	5.4496925	136.1133425
-29.699739	42.657364	137.627762	-18.835291	14.902754	134.197891	41.993649	3.132641	129.739532	36.981125	45.657986	134.756393	39.487387	24.3953135	132.2479625	-77.157969	5.4101945	136.1478195
-28.748196	43.011539	137.622009	-18.84206	14.95134	134.216736	42.023399	3.227417	129.77951	36.933712	45.76115	134.745285	39.4785555	24.4942835	132.2623975	-77.1626755	5.4083965	136.1710745
-27.737644	43.291824	137.528748	-18.837061	15.035336	134.221146	42.048584	3.321809	129.873016	36.892471	45.861103	134.700912	39.4705275	24.591456	132.286964	-77.1446495	5.479216	136.155328
-26.742359	43.421219	137.327271	-18.860842	15.097268	134.215897	42.083977	3.380885	129.988403	36.850231	45.96489	134.592758	39.467104	24.6728875	132.2905805	-77.188788	5.5216485	136.1412135
-25.717697	43.464733	137.060135	-18.876738	15.160025	134.197922	42.10643	3.413197	130.132141	36.820599	46.047047	134.439621	39.4635145	24.730122	132.285881	-77.2169905	5.589928	136.109963
-24.107065	43.328606	136.566177	-18.890303	15.209879	134.149887	42.149235	3.454494	130.346008	36.75618	46.153198	134.161331	39.4527075	24.803846	132.2536695	-77.2333135	5.615912	136.0461045
-22.997648	43.132309	136.226837	-18.9076	15.24038	134.10817	42.168571	3.499879	130.456299	36.7202	46.206963	133.962601	39.4443855	24.853421	132.20945	-77.2595855	5.627339	136.00689
-21.902634	42.825871	135.921402	-18.935202	15.26466	134.062012	42.164268	3.530456	130.551773	36.665829	46.265079	133.764801	39.4150485	24.8977675	132.158287	-77.2854525	5.6315525	135.965737
-20.822222	42.440109	135.626831	-18.979675	15.318548	133.999771	42.128384	3.581957	130.611282	36.610394	46.325264	133.587631	39.369389	24.9536105	132.0994565	-77.328739	5.6834855	135.9000855
-19.685106	41.964314	135.419357	-19.011843	15.35352	133.951889	42.091198	3.634112	130.635635	36.561871	46.390743	133.442657	39.3265345	25.0124275	132.039146	-77.3502205	5.6946125	135.864632
-18.550005	41.422062	135.245667	-19.045893	15.402031	133.903198	42.038818	3.708531	130.650757	36.513645	46.469929	133.345123	39.2762315	25.08923	131.99794	-77.3680175	5.714832	135.808456
-17.425102	40.838856	135.108582	-19.086065	15.474062	133.862122	42.019062	3.779462	130.665497	36.499825	46.569901	133.311096	39.2594435	25.1746815	131.9882965	-77.4315735	5.7734425	135.7359475
-15.694708	39.790176	135.009186	-19.104498	15.61711	133.850204	42.01358	3.939271	130.738312	36.467731	46.736092	133.396515	39.2406555	25.3376815	132.0674135	-77.4496515	5.8965385	135.6329945
-14.523582	39.020454	134.992462	-19.140497	15.720633	133.880737	42.029877	4.043974	130.822281	36.442062	46.857494	133.505539	39.2359695	25.450734	132.16391	-77.5169635	5.990532	135.597564
-13.405233	38.183128	134.966492	-19.160841	15.816358	133.919601	42.062794	4.14355	130.97467	36.4058	46.979965	133.644409	39.234297	25.5617575	132.3095395	-77.555979	6.0709585	135.5296625
-12.231376	37.266479	134.960922	-19.189749	15.943594	134.007721	42.117809	4.206386	131.210358	36.341599	47.08152	133.845047	39.229704	25.643953	132.5277025	-77.609202	6.243235	135.4877395
-11.067101	36.283916	134.939667	-19.214666	16.038239	134.111328	42.2202	4.260506	131.521652	36.305992	47.176357	134.083969	39.263096	25.7184315	132.8028105	-77.692428	6.3580465	135.4198455
-9.945776	35.220066	134.931198	-19.238295	16.135349	134.237396	42.347427	4.303479	131.908798	36.267784	47.279823	134.339554	39.3076055	25.791651	133.124176	-77.7841955	6.479047	135.350616
-8.789207	34.085865	134.939072	-19.249329	16.197205	134.36232	42.44846	4.3635	132.326813	36.241619	47.379696	134.569687	39.3450395	25.871598	133.44825	-77.8436975	6.522812	135.27639
-7.166877	32.255241	134.87973	-19.30883	16.269869	134.51947	42.595604	4.456101	132.941483	36.154587	47.544514	134.81575	39.3750955	26.0003075	133.8786165	-77.9927555	6.5394305	135.1603235
-6.074991	30.973574	134.852188	-19.339762	16.29686	134.58429	42.674076	4.55063	133.283203	36.088909	47.662403	134.896713	39.3814925	26.1065165	134.089958	-78.0610165	6.4872035	135.078622
-5.027575	29.650566	134.770996	-19.354557	16.312569	134.600571	42.737133	4.619738	133.599121	36.029526	47.76202	134.915359	39.3833295	26.190879	134.25724	-78.0924435	6.434259	134.943902
-4.030368	28.263197	134.723526	-19.357876	16.347736	134.582184	42.814114	4.677806	133.875031	36.004345	47.851818	134.893936	39.4092295	26.264812	134.3844835	-78.1249815	6.43066	134.7798845
-3.058753	26.850965	134.638138	-19.369574	16.399965	134.548416	42.859318	4.748095	134.045013	35.983356	47.933758	134.847565	39.421337	26.3409265	134.446289	-78.160485	6.45900350000001	134.650543
-2.146813	25.421021	134.554749	-19.388748	16.469135	134.520508	42.872017	4.808192	134.159927	35.968449	47.989563	134.759644	39.420233	26.3988775	134.4597855	-78.197729	6.53939250000001	134.5812305
-1.227945	23.975174	134.538696	-19.376583	16.547594	134.50267	42.895336	4.893877	134.25769	35.973316	48.071487	134.66716	39.434326	26.482682	134.462425	-78.187492	6.612506	134.542915
0.035371	21.805578	134.539352	-19.34292	16.708483	134.512955	42.945923	5.046438	134.416702	36.020023	48.213371	134.607971	39.482973	26.6299045	134.5123365	-78.168813	6.7870615	134.5135735
0.860391	20.354864	134.607727	-19.324678	16.848619	134.515244	42.989464	5.15841	134.577194	36.076672	48.339077	134.611465	39.533068	26.7487435	134.5943295	-78.182424	6.9484945	134.4361585
1.630595	18.91007	134.636139	-19.287296	17.005623	134.467682	43.057995	5.276182	134.736053	36.140442	48.45956	134.629532	39.5992185	26.867871	134.6827925	-78.1738105	7.143375	134.2525715
2.335187	17.451357	134.63002	-19.270765	17.166193	134.353958	43.105186	5.365832	134.902603	36.207485	48.587227	134.594543	39.6563355	26.9765295	134.748573	-78.1978655	7.3558565	133.959343
2.988111	15.973938	134.562866	-19.240902	17.332365	134.184952	43.13995	5.481225	135.016373	36.235233	48.69294	134.48407	39.6875915	27.0870825	134.7502215	-78.1693955	7.5776475	133.6196825
3.571287	14.518497	134.462433	-19.233295	17.495274	133.972565	43.164093	5.575432	135.084991	36.25774	48.797287	134.25029	39.7109165	27.1863595	134.6676405	-78.1775065	7.8041885	133.2774895
4.117055	13.051826	134.373032	-19.191376	17.615726	133.755264	43.201504	5.66946	135.130127	36.282955	48.88496	133.913223	39.7422295	27.27721	134.521675	-78.1249815	7.954242	132.988853
4.811589	10.877166	134.290009	-19.056728	17.781981	133.439056	43.347771	5.7097	135.293549	36.402943	48.929226	133.306671	39.875357	27.319463	134.30011	-77.988813	8.244499	132.578002
5.174107	9.445168	134.414642	-18.908115	17.864273	133.321411	43.525322	5.671912	135.54364	36.53624	48.903606	132.89032	40.030781	27.287759	134.21698	-77.847011	8.440787	132.425842
5.470934	8.048532	134.655075	-18.71957	17.926315	133.264954	43.689514	5.637069	135.852798	36.403378	48.948944	132.618088	40.046446	27.2930065	134.235443	-77.485586	8.5596235	132.294465
5.722991	6.731728	134.997162	-18.501793	17.943697	133.241928	43.849773	5.563337	136.301392	36.653267	48.831047	132.277054	40.25152	27.197192	134.289223	-77.255106	8.690202	132.194633
5.872344	5.473077	135.447205	-18.274139	17.931278	133.275116	44.04002	5.477063	136.770065	36.920921	48.687519	131.996735	40.4804705	27.082291	134.3834	-77.0287485	8.780265	132.166832
5.928418	4.32234	135.989685	-18.047766	17.882011	133.34166	44.239594	5.375317	137.27356	37.213219	48.534473	131.814255	40.7264065	26.954895	134.5439075	-76.8219385	8.809127	132.1394125
5.948115	3.23787	136.484558	-17.857046	17.79365	133.447922	44.380615	5.279966	137.75267	37.480892	48.363773	131.67981	40.9307535	26.8218695	134.71624	-76.6448455	8.7654305	132.179604
5.751429	1.906842	137.161331	-17.678083	17.64823	133.619766	44.508179	5.129779	138.26329	37.778076	48.117275	131.549576	41.1431275	26.623527	134.906433	-76.4992935	8.672933	132.333099
5.536199	1.153673	137.511856	-17.587568	17.560717	133.733551	44.534542	5.059839	138.47789	37.938728	47.988117	131.534958	41.236635	26.523978	135.006424	-76.411771	8.597456	132.460678
5.265576	0.537987	137.779114	-17.529909	17.538721	133.857452	44.582573	5.012908	138.656647	38.080273	47.932526	131.565781	41.331423	26.472717	135.111214	-76.391241	8.60472499999999	132.60369
4.942546	0.066977	137.964355	-17.447363	17.569649	133.959641	44.650288	5.00867	138.750168	38.225254	47.935165	131.687943	41.437771	26.4719175	135.2190555	-76.332497	8.6673805	132.7002265
4.571992	-0.266807	138.001053	-17.367199	17.636753	134.055725	44.716263	4.988002	138.794006	38.375957	47.966255	131.851715	41.54611	26.4771285	135.3228605	-76.280508	8.7963775	132.7885895
4.132524	-0.467769	137.898285	-17.277683	17.716625	134.13208	44.767918	4.94524	138.768311	38.875916	47.870163	132.022797	41.821917	26.4077015	135.395554	-76.377283	9.0255485	132.868606
3.577659	-0.508801	137.723969	-17.19552	17.764063	134.204712	44.81646	4.866788	138.721451	38.70834	47.996456	132.494064	41.7624	26.431622	135.6077575	-76.15344	9.096504	132.8016665
2.795071	-0.431261	137.300629	-17.043116	17.796391	134.338379	44.93605	4.662288	138.669617	39.345875	47.861	133.163116	42.1409625	26.261644	135.9163665	-76.2271945	9.331138	132.7603915
2.211735	-0.233905	137.03186	-16.920748	17.782982	134.47963	45.032494	4.504287	138.625183	39.542141	47.839485	133.753815	42.2873175	26.171886	136.189499	-76.1288135	9.394078	132.769761
1.612512	0.098618	136.7565	-16.806076	17.791941	134.66629	45.16032	4.340629	138.578751	39.730976	47.83033	134.376038	42.445648	26.0854795	136.4773945	-76.0578	9.4984025	132.8551855
0.962005	0.494056	136.505157	-16.666435	17.81464	134.902573	45.301254	4.227434	138.457474	39.948471	47.824722	134.978241	42.6248625	26.026078	136.7178575	-75.9577325	9.603202	133.0872885
0.300381	0.94148	136.260574	-16.543604	17.863613	135.154648	45.411446	4.170362	138.297546	40.159264	47.844101	135.529953	42.785355	26.0072315	136.9137495	-75.872563	9.7199945	133.3955465
-0.396895	1.500667	136.01564	-16.436911	17.942997	135.401886	45.500423	4.151086	138.067078	40.327309	47.852917	136.052841	42.913866	26.0020015	137.0599595	-75.787688	9.8839925	133.7438125
-1.130121	2.087984	135.78476	-16.329756	18.024811	135.590988	45.587612	4.163617	137.834579	40.46788	47.855442	136.514694	43.027746	26.0095295	137.1746365	-75.687258	10.0400925	134.0073395
-2.261682	3.024344	135.394501	-16.159851	18.130499	135.772171	45.696144	4.249669	137.498062	40.683586	47.921227	137.225708	43.189865	26.085448	137.361885	-75.509567	10.17555	134.182457
-3.045698	3.605085	135.169571	-16.106119	18.202106	135.855499	45.759605	4.290666	137.300079	40.741104	47.956726	137.615448	43.2503545	26.123696	137.4577635	-75.4625925	10.280516	134.2532345
-3.861326	4.228094	135.004715	-16.095791	18.26973	135.93364	45.768211	4.37518	137.101669	40.765823	48.040993	137.877335	43.267017	26.2080865	137.489502	-75.458599	10.3313735	134.377778
-4.714778	4.801169	134.928055	-16.119606	18.330086	135.998749	45.754223	4.476224	136.906204	40.706635	48.10537	138.058884	43.230429	26.290797	137.482544	-75.469641	10.369375	134.514954
-5.573853	5.37243	134.924759	-16.155355	18.382389	136.065338	45.746922	4.550946	136.753769	40.639687	48.164394	138.159317	43.1933045	26.35767	137.456543	-75.5040145	10.407108	134.674133
-6.488683	5.857624	134.958862	-16.18782	18.427946	136.161942	45.745365	4.613608	136.674255	40.602879	48.201542	138.187256	43.174122	26.407575	137.4307555	-75.549762	10.448317	134.8931285
-7.34293	6.323472	135.048767	-16.183516	18.450817	136.261032	45.751423	4.664828	136.644775	40.584614	48.229511	138.154572	43.1680185	26.4471695	137.3996735	-75.5350505	10.4544645	135.1223905
-8.697355	6.967649	135.289291	-16.169907	18.467449	136.462997	45.811943	4.727711	136.647568	40.55127	48.280735	138.036255	43.1816065	26.504223	137.3419115	-75.5214205	10.430675	135.5840825
-9.581492	7.402615	135.477158	-16.151812	18.469234	136.634445	45.834045	4.76055	136.648087	40.544365	48.295006	137.963486	43.189205	26.527778	137.3057865	-75.492829	10.41069	135.9631035
-10.516785	7.760638	135.692078	-16.133278	18.468372	136.834732	45.85891	4.772452	136.646896	40.538155	48.295765	137.877167	43.1985325	26.5341085	137.2620315	-75.4650885	10.4026355	136.4074325
-11.425551	8.151911	135.88945	-16.125681	18.439093	137.037659	45.860039	4.775085	136.634171	40.530376	48.287292	137.786942	43.1952075	26.5311885	137.2105565	-75.4465695	10.3469975	136.8647615
-12.341855	8.516516	136.083633	-16.099443	18.385725	137.219284	45.866638	4.775826	136.602478	40.510521	48.263103	137.75882	43.1885795	26.5194645	137.180649	-75.3874655	10.2519855	137.257919
-13.234112	8.901673	136.208694	-16.101393	18.315439	137.395386	45.883011	4.770673	136.543182	40.49017	48.24139	137.777664	43.1865905	26.5060315	137.160423	-75.3893765	10.1248465	137.630349
-14.155171	9.247553	136.279251	-16.110849	18.240414	137.537033	45.871849	4.759759	136.468155	40.466873	48.21328	137.823975	43.169361	26.4865195	137.146065	-75.391059	9.9943085	137.928001
-15.474184	9.764823	136.327194	-16.160648	18.106621	137.657883	45.779846	4.69081	136.3116	40.412365	48.092049	137.93071	43.0961055	26.3914295	137.121155	-75.4174015	9.8218125	138.194611
-16.372772	10.089115	136.347336	-16.192938	18.017132	137.690598	45.713669	4.622772	136.241287	40.367416	48.018169	137.976212	43.0405425	26.3204705	137.1087495	-75.4264185	9.7137935	138.2724465
-17.233912	10.437048	136.334854	-16.245777	17.932663	137.707443	45.65155	4.591084	136.193314	40.300472	47.953777	138.04657	42.976011	26.2724305	137.119942	-75.467565	9.5928955	138.294944
-18.119654	10.751118	136.326187	-16.296789	17.892609	137.710709	45.608719	4.549216	136.197754	40.246574	47.923931	138.098572	42.9276465	26.2365735	137.148163	-75.5212245	9.5486445	138.273255
-18.966515	11.021562	136.329346	-16.361385	17.874407	137.705154	45.579742	4.527243	136.232452	40.188061	47.916981	138.117462	42.8839015	26.222112	137.174957	-75.6066715	9.526702	138.235351
-19.789072	11.334848	136.30127	-16.422655	17.865934	137.654449	45.533199	4.514248	136.248978	40.125927	47.906261	138.108551	42.829563	26.2102545	137.1787645	-75.674873	9.5216135	138.1301335
-20.627638	11.626649	136.26265	-16.481701	17.855804	137.603729	45.477928	4.479404	136.240097	40.046753	47.868114	138.046448	42.7623405	26.173759	137.1432725	-75.7257425	9.537849	138.0641855
-21.824396	12.046199	136.155594	-16.581301	17.765757	137.475861	45.374115	4.40243	136.192001	39.931965	47.776001	137.90657	42.65304	26.0892155	137.0492855	-75.815642	9.4422985	137.9024365
-22.614899	12.236797	136.070663	-16.659466	17.660769	137.404556	45.316116	4.351483	136.15271	39.839268	47.700737	137.835663	42.577692	26.02611	136.9941865	-75.896624	9.295428	137.8149255
-23.4086	12.43463	136.040878	-16.743614	17.539423	137.355133	45.239033	4.302233	136.124847	39.72591	47.627884	137.786133	42.4824715	25.9650585	136.95549	-75.9696995	9.1137875	137.754776
-24.160669	12.655348	136.002106	-16.83773	17.411205	137.301773	45.164623	4.258092	136.094482	39.603321	47.565586	137.751221	42.383972	25.911839	136.9228515	-76.059432	8.910571	137.6806945
-24.908907	12.844321	135.976654	-16.934305	17.294018	137.270432	45.05574	4.204538	136.058212	39.485023	47.512772	137.703827	42.2703815	25.858655	136.8810195	-76.1389915	8.729381	137.6598445
-25.638359	13.041425	135.919678	-17.022543	17.173599	137.215164	44.971481	4.175115	135.988449	39.359379	47.462772	137.650818	42.16543	25.8189435	136.8196335	-76.210516	8.5282545	137.6106945
-26.344734	13.235084	135.820389	-17.086578	17.069952	137.116013	44.899803	4.135717	135.892303	39.269764	47.414738	137.629486	42.0847835	25.7752275	136.7608945	-76.2579395	8.3646765	137.4711315
-27.374411	13.429098	135.578125	-17.158926	16.916153	136.907104	44.776669	4.087998	135.704529	39.155586	47.320122	137.599304	41.9661275	25.70406	136.6519165	-76.2839795	8.128246	137.1622915
-28.061205	13.589333	135.408707	-17.222321	16.819433	136.743652	44.682365	4.059001	135.531921	39.079102	47.260868	137.581879	41.8807335	25.6599345	136.5569	-76.3253755	7.9789315	136.930404
-28.708029	13.751019	135.211868	-17.288239	16.751301	136.570419	44.570522	4.032276	135.349808	39.003799	47.209297	137.605865	41.7871605	25.6207865	136.4778365	-76.3636385	7.8818155	136.6630015
-29.337893	13.877612	135.020752	-17.352604	16.69891	136.406647	44.490986	4.031816	135.183365	38.948326	47.186531	137.66861	41.719656	25.6091735	136.4259875	-76.424864	7.7886465	136.3873065
-29.964315	13.960012	134.824951	-17.405125	16.675961	136.252274	44.440807	4.039023	135.053574	38.896896	47.179146	137.780151	41.6688515	25.6090845	136.4168625	-76.4791015	7.7428375	136.0876855
-30.579945	14.050287	134.651215	-17.471785	16.673765	136.126404	44.370102	4.042204	134.914413	38.840477	47.158466	137.892868	41.6052895	25.600335	136.4036405	-76.5488595	7.747195	135.8491675
-31.221624	14.08581	134.574173	-17.548605	16.680107	136.070862	44.262901	4.0488	134.745255	38.756805	47.151665	137.966904	41.509853	25.6002325	136.3560795	-76.607063	7.7599815	135.7856445
-32.202286	14.061427	134.621628	-17.670258	16.731512	136.110168	44.089024	4.122993	134.498184	38.649094	47.160728	138.00972	41.369059	25.6418605	136.253952	-76.709575	7.8211635	135.966384
-32.841206	13.992662	134.679016	-17.711868	16.775244	136.166489	44.018044	4.179918	134.388809	38.607639	47.173084	137.998611	41.3128415	25.676501	136.19371	-76.7365775	7.873987	136.139268
-33.473892	13.871166	134.732819	-17.759609	16.855196	136.226196	43.951092	4.269507	134.315384	38.567562	47.2001	137.927063	41.259327	25.7348035	136.1212235	-76.778545	7.9755885	136.3311685
-34.07793	13.702826	134.721848	-17.796001	16.927601	136.224884	43.882137	4.403519	134.237289	38.503471	47.25946	137.790268	41.192804	25.8314895	136.0137785	-76.784806	8.0237125	136.4359895
-34.755676	13.503565	134.657471	-17.83069	17.014885	136.153107	43.827038	4.455744	134.229874	38.444191	47.307545	137.564819	41.1356145	25.8816445	135.8973465	-76.7969945	8.1481255	136.4088675
-35.417797	13.27319	134.536331	-17.87187	17.101025	136.040787	43.770679	4.459526	134.288467	38.405479	47.346794	137.286133	41.088079	25.90316	135.7873	-76.831819	8.29889	136.294274
-36.08432	12.984475	134.3629	-17.89089	17.154778	135.903412	43.724915	4.435685	134.419708	38.361511	47.37455	137.032227	41.043213	25.9051175	135.7259675	-76.824993	8.4044385	136.0808565
-37.139648	12.522459	134.176208	-17.959059	17.209259	135.731369	43.695415	4.383431	134.639648	38.281521	47.400864	136.559235	40.988468	25.8921475	135.5994415	-76.906586	8.5263705	135.8632965
-37.835739	12.177706	134.109985	-17.994883	17.19833	135.658325	43.650875	4.360954	134.761444	38.224686	47.385315	136.200684	40.9377805	25.8731345	135.481064	-76.9275465	8.5235255	135.835586
-38.548428	11.807081	134.121216	-18.021812	17.153095	135.6147	43.591396	4.308493	134.903931	38.16671	47.336655	135.815079	40.879053	25.822574	135.359505	-76.922677	8.483616	135.869895
-39.259373	11.431478	134.188736	-18.039616	17.094906	135.618607	43.554684	4.260781	135.052902	38.138718	47.291748	135.449081	40.846701	25.7762645	135.2509915	-76.925933	8.4135475	135.9862225
-39.963772	11.03896	134.279785	-18.045298	17.051748	135.652451	43.552063	4.23078	135.212585	38.097515	47.243057	135.112213	40.824789	25.7369185	135.162399	-76.915385	8.3665775	136.142503
-40.691681	10.702521	134.382889	-18.058222	17.019276	135.693939	43.54369	4.214349	135.387817	38.061302	47.224613	134.778412	40.802496	25.719481	135.0831145	-76.91894	8.319071	136.3047635
-41.453392	10.429876	134.520828	-18.077982	16.98107	135.738403	43.500874	4.213992	135.556931	38.005024	47.191792	134.49588	40.752949	25.702892	135.0264055	-76.908913	8.259248	136.4504005
-42.574295	10.107734	134.681488	-18.143393	16.894093	135.808182	43.3913	4.120662	135.820419	37.922867	47.088558	134.18222	40.6570835	25.60461	135.0013195	-76.9438695	8.183576	136.6150445
-43.33371	9.947932	134.79039	-18.215124	16.821915	135.86467	43.323246	4.015139	135.970551	37.858608	46.98521	134.03685	40.590927	25.5001745	135.0037005	-77.021175	8.1436555	136.7256395
-44.074814	9.798223	134.953415	-18.314148	16.774612	135.963608	43.215309	3.936919	136.101837	37.778141	46.90353	133.900497	40.496725	25.4202245	135.001167	-77.125021	8.1289995	136.926049
-44.829212	9.674782	135.161041	-18.413107	16.73171	136.092361	43.110889	3.916017	136.166702	37.671974	46.859905	133.748795	40.3914315	25.387961	134.9577485	-77.2176455	8.075459	137.2269735
-45.585869	9.651702	135.409927	-18.510229	16.689846	136.227219	43.009083	3.906023	136.175613	37.527294	46.831123	133.60643	40.2681885	25.368573	134.8910215	-77.2886465	8.011119	137.5634165
-46.30191	9.743948	135.662369	-18.607109	16.685793	136.368423	42.918282	3.90555	136.160355	37.391777	46.803257	133.459991	40.1550295	25.3544035	134.810173	-77.3692475	8.0171825	137.926673
-46.983154	9.909825	135.926117	-18.674606	16.678244	136.529816	42.827877	3.901903	136.151138	37.311069	46.778042	133.343399	40.069473	25.3399725	134.7472685	-77.418685	8.0165155	138.3123635
-47.861443	10.375914	136.310043	-18.755018	16.661243	136.781769	42.709064	3.858361	136.122879	37.206478	46.74107	133.311676	39.957771	25.2997155	134.7172775	-77.467807	8.0227705	138.8462605
-48.611645	10.59128	136.602097	-18.790071	16.635885	136.968643	42.655586	3.805134	136.075378	37.180759	46.69606	133.376007	39.9181725	25.250597	134.7256925	-77.4983145	8.02117299999999	139.2115935
-49.186096	10.963539	136.829025	-18.803429	16.581997	137.162582	42.618431	3.736662	135.999939	37.19516	46.649746	133.519318	39.9067955	25.193204	134.7596285	-77.5136535	7.97079	139.5655355
-49.712883	11.397095	137.0354	-18.800516	16.51988	137.33699	42.609097	3.661389	135.888626	37.222195	46.611553	133.683807	39.915646	25.136471	134.7862165	-77.516678	7.903289	139.8877635
-50.160927	11.907052	137.213852	-18.786263	16.469271	137.473297	42.6115	3.62137	135.710876	37.25499	46.583481	133.868164	39.933245	25.1024255	134.78952	-77.505771	7.8361165	140.157074
-50.545204	12.444501	137.35965	-18.747183	16.417402	137.56958	42.606136	3.600022	135.523682	37.288563	46.561401	134.069031	39.9473495	25.0807115	134.7963565	-77.4417155	7.7540925	140.3428035
-50.732475	13.245304	137.434357	-18.714254	16.381573	137.645798	42.611881	3.586407	135.33786	37.321724	46.547905	134.286789	39.9668025	25.067156	134.8123245	-77.3953105	7.69599	140.4792715
-51.314575	14.008063	137.67308	-18.691551	16.375572	137.731354	42.627632	3.542514	135.029083	37.36882	46.520958	134.576996	39.998226	25.031736	134.8030395	-77.381328	7.719408	140.6596685
-51.552807	14.611466	137.816269	-18.689737	16.381485	137.788818	42.605392	3.518184	134.845779	37.37598	46.50526	134.705338	39.990686	25.011722	134.7755585	-77.37016	7.751248	140.8020775
-51.624825	15.273971	137.963913	-18.696241	16.38426	137.847214	42.566315	3.516196	134.656616	37.362	46.49115	134.775284	39.9641575	25.003673	134.71595	-77.3566395	7.764847	140.978478
-51.760483	15.939244	138.114426	-18.713949	16.387474	137.890015	42.524101	3.503196	134.490509	37.342537	46.455971	134.792038	39.933319	24.9795835	134.6412735	-77.361217	7.7953645	141.1387565
-51.793842	16.544874	138.264572	-18.736277	16.391745	137.933212	42.491016	3.476985	134.384842	37.330963	46.419163	134.781021	39.9109895	24.948074	134.5829315	-77.3835435	7.835416	141.2834925
-51.744186	17.112387	138.386353	-18.745113	16.367847	137.982758	42.480042	3.439365	134.342789	37.323875	46.368824	134.785004	39.9019585	24.9040945	134.5638965	-77.3921845	7.8315995	141.4016195
-51.65752	17.662539	138.489044	-18.748226	16.325495	138.033813	42.463314	3.376173	134.319901	37.324413	46.299339	134.808334	39.8938635	24.837756	134.5641175	-77.3903155	7.813234	141.5035085
-51.357903	18.411964	138.60878	-18.766962	16.229717	138.111755	42.445774	3.266788	134.308563	37.308311	46.205288	134.83931	39.8770425	24.736038	134.5739365	-77.4109665	7.723396	141.6495735
-51.074112	18.879141	138.682129	-18.800049	16.15803	138.158157	42.401169	3.195943	134.254532	37.286598	46.13937	134.872314	39.8438835	24.6676565	134.563423	-77.4439815	7.6484035	141.752891
-50.755363	19.320194	138.732925	-18.807779	16.100883	138.168167	42.386608	3.127042	134.197815	37.268391	46.086876	134.921677	39.8274995	24.606959	134.559746	-77.4430575	7.594807	141.776588
-50.328678	19.715332	138.729446	-18.811794	16.048578	138.153214	42.373623	3.11671	134.125992	37.258522	46.071114	134.99324	39.8160725	24.593912	134.559616	-77.4396605	7.503244	141.746812
-49.840717	20.079056	138.691086	-18.833715	16.014166	138.111404	42.369343	3.11816	134.050964	37.244831	46.076168	135.093338	39.807087	24.597164	134.572151	-77.474517	7.431168	141.650657
-49.325684	20.432981	138.619965	-18.861706	15.997149	138.041092	42.350246	3.148334	133.991577	37.226265	46.097767	135.191803	39.7882555	24.6230505	134.59169	-77.5116675	7.3712475	141.490494
-48.766663	20.694815	138.519928	-18.907194	16.006601	137.962494	42.329006	3.197319	133.953339	37.179848	46.148643	135.27092	39.754427	24.672981	134.6121295	-77.568815	7.340221	141.3128585
-47.852932	21.004484	138.237488	-18.974716	16.024797	137.79715	42.296364	3.26013	133.927231	37.083332	46.222939	135.323746	39.689848	24.7415345	134.6254885	-77.63928	7.3080595	140.9688115
-47.178001	21.16293	138.003677	-19.016764	16.021	137.668564	42.277451	3.272748	133.972031	37.020355	46.250237	135.258163	39.648903	24.7614925	134.615097	-77.682431	7.2805075	140.722031
-46.453194	21.248432	137.772308	-19.061985	15.989826	137.543793	42.262348	3.239948	134.089386	36.94949	46.247952	135.116074	39.605919	24.74395	134.60273	-77.729889	7.235702	140.484856
-45.707645	21.260832	137.551529	-19.112133	15.93909	137.463165	42.2729	3.133722	134.335663	36.90633	46.217216	134.896683	39.589615	24.675469	134.616173	-77.813881	7.202711	140.310157
-44.9445	21.229576	137.330872	-19.13798	15.865904	137.441483	42.317043	2.971683	134.715683	36.865318	46.134178	134.659561	39.5911805	24.5529305	134.687622	-77.8671405	7.1788775	140.195344
-44.152985	21.090019	137.14061	-19.175621	15.748471	137.499939	42.40984	2.740229	135.209641	36.848011	45.9902	134.459061	39.6289255	24.3652145	134.834351	-77.9801675	7.1317275	140.165527
-43.29858	20.966412	136.915161	-19.202238	15.602682	137.579041	42.495956	2.509381	135.793381	36.852047	45.824223	134.304077	39.6740015	24.166802	135.048729	-78.0784775	7.038562	140.109353
-42.016705	20.738754	136.647522	-19.286737	15.359812	137.700348	42.509903	2.269657	136.61557	36.807838	45.5951	134.127609	39.6588705	23.9323785	135.3715895	-78.2323445	6.7872455	140.0291065
-41.176796	20.596981	136.493835	-19.363649	15.191221	137.719772	42.471428	2.151243	137.00499	36.740005	45.450356	134.026154	39.6057165	23.8007995	135.515572	-78.3330145	6.5816425	139.923972
-40.345661	20.436344	136.361053	-19.433727	15.023411	137.686768	42.435108	2.046763	137.254578	36.65918	45.341892	133.925751	39.547144	23.6943275	135.5901645	-78.414598	6.3524945	139.7833715
-39.465584	20.318676	136.190964	-19.49107	14.901625	137.601624	42.396976	1.999145	137.371613	36.60162	45.268993	133.846542	39.499298	23.634069	135.6090775	-78.481438	6.169181	139.5941705
-38.581982	20.302673	136.006836	-19.525171	14.799733	137.489838	42.371857	1.995947	137.409744	36.561935	45.231995	133.797623	39.466896	23.613971	135.6036835	-78.517238	5.985495	139.3759925
-37.688549	20.258007	135.865784	-19.533552	14.740486	137.347717	42.360203	2.034002	137.390381	36.515785	45.239586	133.728271	39.437994	23.636794	135.559326	-78.505098	5.844178	139.136108
-36.808361	20.259045	135.730316	-19.553244	14.703197	137.205124	42.330219	2.103201	137.317581	36.451031	45.272732	133.617203	39.390625	23.6879665	135.467392	-78.497113	5.7184275	138.942856
-35.53981	20.248003	135.567657	-19.579102	14.648671	137.032318	42.329601	2.16975	137.243988	36.336407	45.326023	133.390762	39.333004	23.7478865	135.317375	-78.491208	5.5494555	138.747261
