# Supplementary material for: How to jointly control a ball trajectory on a moving board: Methodological insights into Motor Learning and Rehabilitation
Source: PLoS One. 2025 Oct 15;20(10):e0334588. doi: 10.1371/journal.pone.0334588 (PMC12527165; doi:10.1371/journal.pone.0334588)
Supplement: S2 Data — (ZIP) [file pone.0334588.s002.zip › D11_019.csv]

Ball_X	Ball_Y	Ball_Z	BoardCentre_X	BoardCentre_Y	BoardCentre_Z	P1LeftHand_X	P1LeftHand_Y	P1LeftHand_Z	P1RightHand_X	P1RightHand_Y	P1RightHand_Z	P1MidHands_X	P1MidHands_Y	P1MidHands_Z	P2MidHands_X	P2MidHands_Y	P2MidHands_Z
-50.900005	7.342562	138.130341	-20.051098	15.454294	134.987823	38.803925	2.572273	125.979301	34.488152	45.954235	127.295456	36.6460385	24.263254	126.6373785	-76.7482345	6.645334	143.3382675
-52.062843	8.20338	138.048309	-20.164793	15.583952	134.453171	38.527073	2.818017	125.115265	34.142448	46.161083	126.382637	36.3347605	24.48955	125.748951	-76.6643465	6.678354	143.157391
-53.098385	9.060974	137.841217	-20.186525	15.692739	133.880432	38.320011	3.042009	124.319717	33.894192	46.334709	125.677834	36.1071015	24.688359	124.9987755	-76.4801515	6.697119	142.7620885
-54.034729	9.891456	137.539719	-20.221704	15.785096	133.330475	38.228226	3.211508	123.706291	33.747486	46.515316	125.035538	35.987856	24.863412	124.3709145	-76.431264	6.70678	142.2900355
-54.830818	10.713688	137.208694	-20.224344	15.876351	132.820709	38.151936	3.393944	123.188721	33.313457	46.812641	124.648163	35.7326965	25.1032925	123.918442	-76.1813845	6.6494095	141.722976
-55.551262	11.471635	136.848022	-20.228456	15.967378	132.370224	38.115814	3.577277	122.807816	33.582191	46.878807	124.238297	35.8490025	25.228042	123.5230565	-76.3059145	6.706714	141.2173915
-56.379246	12.650011	136.462204	-20.247519	16.129911	131.992477	38.161343	3.868133	122.630463	33.244007	47.286377	124.242378	35.702675	25.577255	123.4364205	-76.197713	6.682567	140.5485335
-56.844128	13.369569	136.210358	-20.271841	16.218248	131.883972	38.304348	4.073854	122.741615	33.557472	47.400944	124.274338	35.93091	25.737399	123.5079765	-76.474592	6.699097	140.2599675
-57.203747	14.050767	135.945709	-20.327486	16.320835	131.796249	38.415562	4.290376	122.91832	33.181362	47.739334	124.595413	35.798462	26.014855	123.7568665	-76.453434	6.626815	139.8356315
-57.469894	14.727722	135.540237	-20.396151	16.408789	131.64473	38.508369	4.475411	123.248245	33.17173	47.93322	124.854218	35.8400495	26.2043155	124.0512315	-76.6323515	6.6132625	139.2382285
-57.633667	15.39588	135.133087	-20.43882	16.482834	131.536743	38.669865	4.632094	123.68338	33.506817	47.990356	124.940323	36.088341	26.311225	124.3118515	-76.965981	6.654443	138.7616345
-57.680981	16.045532	134.786148	-20.401257	16.550755	131.470154	38.888371	4.757488	124.08596	33.585442	48.126633	125.104401	36.2369065	26.4420605	124.5951805	-77.0394205	6.6594495	138.3451275
-57.630711	16.684187	134.596207	-20.304207	16.5993	131.460052	39.061142	4.861791	124.519135	33.359848	48.351349	125.258598	36.210495	26.60657	124.8888665	-76.818909	6.59203	138.0312375
-57.430084	17.628603	134.58429	-20.154697	16.661692	131.621521	39.330368	4.921366	125.109673	33.533768	48.426373	125.224861	36.432068	26.6738695	125.167267	-76.741462	6.6495145	138.075775
-57.241142	18.265965	134.655899	-20.034115	16.727909	131.827438	39.518051	4.962824	125.568153	33.700306	48.471375	125.331116	36.6091785	26.7170995	125.4496345	-76.6774085	6.7387185	138.2052415
-56.962032	18.893875	134.660431	-19.930254	16.790476	132.057144	39.733555	5.018358	126.064423	33.874367	48.544907	125.436531	36.803961	26.7816325	125.750477	-76.664469	6.7993195	138.363811
-56.62635	19.538036	134.579453	-19.810453	16.81645	132.249146	39.955421	5.066943	126.500786	34.007854	48.613991	125.642395	36.9816375	26.840467	126.0715905	-76.6025435	6.792433	138.4267015
-56.259251	20.219124	134.396332	-19.716204	16.817671	132.357468	40.50211	4.928007	126.804939	34.139156	48.647854	125.870132	37.320633	26.7879305	126.3375355	-76.753041	6.8474115	138.3774005
-55.820869	20.92388	134.143829	-19.62849	16.77667	132.408478	40.702282	4.941473	127.197372	34.270382	48.680603	126.045166	37.486332	26.811038	126.621269	-76.743312	6.742302	138.195687
-55.345749	21.667801	133.861145	-19.561314	16.717035	132.368469	40.816486	4.937471	127.456642	34.375381	48.674297	126.233459	37.5959335	26.805884	126.8450505	-76.7185615	6.628186	137.8918875
-54.525875	22.843752	133.409149	-19.4881	16.607542	132.18512	40.909317	4.852475	127.558731	34.502941	48.638538	126.413788	37.706129	26.7455065	126.9862595	-76.682329	6.4695775	137.3839805
-53.980644	23.690302	133.131378	-19.478308	16.561768	132.007706	40.918171	4.832461	127.453926	34.556259	48.647797	126.421822	37.737215	26.740129	126.937874	-76.693831	6.383407	137.077538
-53.337036	24.563704	132.863037	-19.475615	16.543943	131.786118	40.917519	4.846004	127.189323	34.56176	48.664211	126.385643	37.7396395	26.7551075	126.787483	-76.6908695	6.3327785	136.784753
-52.686913	25.494606	132.656052	-19.468523	16.551237	131.53421	40.889194	4.917111	126.83358	34.552067	48.736507	126.280525	37.7206305	26.826809	126.5570525	-76.6576765	6.275665	136.5113675
-51.964443	26.418427	132.400986	-19.438602	16.577808	131.229538	40.871082	5.021493	126.463676	34.545254	48.815029	126.16433	37.708168	26.918261	126.314003	-76.585372	6.237355	136.145073
-51.213707	27.388556	132.139816	-19.387785	16.6001	130.956711	40.542507	5.296619	126.291016	34.556534	48.8881	126.106583	37.5495205	27.0923595	126.1987995	-76.3250905	6.1078405	135.7146225
-50.383888	28.35828	131.915924	-19.319212	16.608232	130.721069	40.581146	5.3512	126.062012	34.601849	48.952866	126.062119	37.5914975	27.152033	126.0620655	-76.2299215	6.064431	135.3800725
-49.100353	29.853073	131.648605	-19.25606	16.627253	130.492691	40.642864	5.367936	125.936188	34.686935	48.976559	126.079514	37.6648995	27.1722475	126.007851	-76.1770195	6.0822585	134.977531
-48.221924	30.895529	131.501312	-19.243759	16.637547	130.438324	40.673244	5.350815	125.950203	34.731537	48.959522	126.114227	37.7023905	27.1551685	126.032215	-76.1899085	6.1199255	134.844433
-47.269516	31.919802	131.345581	-19.242977	16.645761	130.407303	40.698524	5.31626	126.065323	34.781525	48.930511	126.203239	37.7400245	27.1233855	126.134281	-76.2259785	6.1681365	134.680325
-46.327518	32.974365	131.196564	-19.256172	16.640244	130.398132	40.717556	5.280203	126.253471	34.820198	48.894043	126.332222	37.768877	27.087123	126.2928465	-76.281221	6.193365	134.5034175
-45.340752	34.048119	131.026459	-19.279684	16.607641	130.389587	40.749275	5.228425	126.458214	34.849434	48.847744	126.553108	37.7993545	27.0380845	126.505661	-76.3587225	6.1771975	134.273513
-44.306957	35.088631	130.887772	-19.337042	16.561905	130.372742	41.06752	5.004522	126.453194	34.871559	48.803032	126.828255	37.9695395	26.903777	126.6407245	-76.6436235	6.220033	134.1047595
-43.253296	36.143311	130.812759	-19.415056	16.546251	130.324417	41.028492	5.012593	126.480019	34.853279	48.7999	127.091309	37.9408855	26.9062465	126.785664	-76.7709975	6.1862555	133.86317
-41.580513	37.7341	130.772186	-19.570463	16.574213	130.177551	40.657661	5.251747	126.445045	35.09549	48.731308	127.324806	37.8765755	26.9915275	126.8849255	-77.0175015	6.1568985	133.4701765
-40.459389	38.801376	130.799362	-19.618063	16.598465	129.964035	40.632481	5.307757	126.212288	35.070126	48.774193	127.55896	37.8513035	27.040975	126.885624	-77.0874295	6.155955	133.042446
-39.325726	39.881477	130.804581	-19.647575	16.628937	129.701065	40.606392	5.381661	125.97345	34.71722	48.947819	127.897942	37.661806	27.16474	126.935696	-76.956956	6.093134	132.466434
-38.125748	40.909386	130.83078	-19.689087	16.696545	129.421051	40.58688	5.456416	125.723969	34.724255	49.038227	128.110474	37.6555675	27.2473215	126.9172215	-77.0337415	6.1457685	131.9248805
-36.941269	41.934689	130.836563	-19.72229	16.765156	129.154053	40.537201	5.556368	125.478653	34.720482	49.117382	128.310211	37.6288415	27.336875	126.894432	-77.0734215	6.193437	131.413674
-35.748661	42.947205	130.814011	-19.763857	16.849102	128.85054	40.496086	5.665699	125.339439	34.700851	49.233288	128.428558	37.5984685	27.4494935	126.8839985	-77.1261825	6.24871049999999	130.8170815
-34.525948	43.870659	130.801712	-19.825958	16.982756	128.647934	40.459965	5.8037	125.21019	34.667015	49.350876	128.578995	37.56349	27.577288	126.8945925	-77.215406	6.388224	130.4012755
-32.752274	45.262424	130.625717	-19.940855	17.162155	128.287231	40.404152	6.00778	125.065018	34.584278	49.531712	128.726822	37.494215	27.769746	126.89592	-77.375925	6.554564	129.678542
-31.471214	46.081276	130.465973	-20.000263	17.267288	127.966133	40.350212	6.151021	124.93895	34.519547	49.657928	128.734375	37.4348795	27.9044745	126.8366625	-77.4354055	6.6301015	129.0956035
-30.253229	46.891296	130.306519	-20.103662	17.44108	127.727844	40.275597	6.292415	124.719032	34.44352	49.763054	128.741776	37.3595585	28.0277345	126.730404	-77.5668825	6.8544255	128.725284
-29.059511	47.645542	130.150513	-20.139578	17.564325	127.371132	40.253704	6.412169	124.558876	34.415733	49.868645	128.723984	37.3347185	28.140407	126.64143	-77.6138745	6.988243	128.100834
-27.726482	48.292427	129.99321	-20.172329	17.707262	127.023888	40.226997	6.525911	124.375763	34.428413	49.953243	128.771103	37.327705	28.239577	126.573433	-77.672363	7.174947	127.474343
-26.479397	48.882965	129.898972	-20.146286	17.794476	126.620865	40.224133	6.623382	124.19429	34.435242	50.009476	128.872009	37.3296875	28.316429	126.5331495	-77.6222595	7.272523	126.7085805
-25.271051	49.426571	129.88298	-20.150488	17.915895	126.363136	40.236019	6.723396	124.036346	34.461422	50.079624	128.974182	37.3487205	28.40151	126.505264	-77.6496965	7.43028	126.221008
-23.287214	50.00626	129.897278	-20.117369	18.045694	126.040436	40.291142	6.909371	123.793343	34.470715	50.204094	129.075363	37.3809285	28.5567325	126.434353	-77.6156665	7.5346555	125.646519
-22.056797	50.340263	129.944565	-20.046265	18.140423	125.895142	40.365704	7.029391	123.693451	34.518654	50.298405	129.165024	37.442179	28.663898	126.4292375	-77.534709	7.61694799999999	125.3610465
-20.851324	50.56842	129.99913	-19.998531	18.222479	125.783066	40.448143	7.157519	123.592255	34.552876	50.408817	129.243057	37.5005095	28.783168	126.417656	-77.4975715	7.66179	125.148476
-19.574776	50.723122	129.962616	-19.937046	18.272049	125.655281	40.509121	7.31021	123.527161	34.575443	50.512909	129.283783	37.542282	28.9115595	126.405472	-77.416374	7.6325385	124.90509
-18.325953	50.774403	129.922745	-19.879684	18.383406	125.531197	40.57795	7.448384	123.447128	34.592224	50.623314	129.349762	37.585087	29.035849	126.398445	-77.344455	7.730963	124.663949
-17.142429	50.790501	129.905838	-19.863613	18.486448	125.4729	40.630928	7.597233	123.334412	34.58625	50.730751	129.393921	37.608589	29.163992	126.3641665	-77.335815	7.808904	124.5816335
-15.976191	50.675549	129.838165	-19.822256	18.579679	125.345184	40.693535	7.736293	123.280273	34.602169	50.83807	129.417236	37.647852	29.2871815	126.3487545	-77.292364	7.87217649999999	124.3416135
-14.068109	50.346077	129.65889	-19.737936	18.706972	125.183365	40.780914	7.929625	123.251999	34.625633	51.012421	129.410995	37.7032735	29.471023	126.331497	-77.1791455	7.942921	124.035233
-12.879552	50.045132	129.602234	-19.731976	18.801399	125.169136	40.844936	8.056158	123.320091	34.654419	51.122402	129.415527	37.7496775	29.58928	126.367809	-77.2136295	8.013518	123.970463
-11.653744	49.63332	129.391388	-19.674908	18.85552	125.065926	40.921425	8.135363	123.44017	34.688358	51.220573	129.407623	37.8048915	29.677968	126.4238965	-77.1547075	8.033072	123.7079555
-10.447741	49.145363	129.260529	-19.658407	18.949381	125.024376	40.979538	8.19316	123.600372	34.731937	51.288403	129.421097	37.8557375	29.7407815	126.5107345	-77.1725515	8.1579805	123.5380175
-9.153837	48.575752	129.001144	-19.588808	18.98411	124.916718	41.059406	8.196781	123.826408	34.792679	51.312901	129.471497	37.9260425	29.754841	126.6489525	-77.1036585	8.213379	123.1844835
-7.929428	47.898117	128.790741	-19.574114	19.032703	124.942795	41.120167	8.171919	124.121559	34.836514	51.298809	129.528351	37.9783405	29.735364	126.824955	-77.1265685	8.330042	123.060635
-6.750305	47.182461	128.694305	-19.528431	19.053177	124.99176	41.175392	8.123825	124.506119	34.898434	51.273941	129.602264	38.036913	29.698883	127.0541915	-77.093775	8.407471	122.9293285
-4.793773	45.903866	128.424484	-19.396671	19.073841	125.09465	41.350765	8.023277	125.192032	35.031067	51.225788	129.706284	38.190916	29.6245325	127.449158	-76.984258	8.5231495	122.740142
-3.677723	44.953629	128.379745	-19.345198	19.075928	125.279686	41.511539	7.896389	125.741066	35.161644	51.138348	129.820038	38.3365915	29.5173685	127.780552	-77.0269875	8.6344875	122.77882
-2.436637	43.931175	128.306122	-19.205822	19.002754	125.37571	42.032509	7.523832	126.21138	35.328041	51.024853	129.926331	38.680275	29.2743425	128.0688555	-77.091919	8.7311655	122.6825645
-1.113632	42.872032	128.193039	-19.095705	18.919981	125.527504	42.21373	7.315449	126.815857	35.516396	50.884773	130.002533	38.865063	29.100111	128.409195	-77.056473	8.739851	122.645813
-0.030775	41.741104	128.176056	-18.99155	18.828449	125.691414	42.384052	7.080968	127.415276	35.690819	50.680767	130.103745	39.0374355	28.8808675	128.7595105	-77.0205355	8.7760305	122.6233175
1.150987	40.587334	128.168243	-18.86754	18.703032	125.801506	42.557056	6.835331	128.02594	35.85474	50.48315	130.168396	39.205898	28.6592405	129.097168	-76.940978	8.7468235	122.505844
2.404001	39.4338	128.161469	-18.740904	18.590055	125.926193	42.696999	6.637221	128.598953	36.040298	50.315178	130.259796	39.3686485	28.4761995	129.4293745	-76.8504565	8.7039105	122.4230115
3.372991	38.01593	128.614059	-18.570333	18.433441	126.110771	42.902794	6.343456	129.286438	36.306751	50.031601	130.438538	39.6047725	28.1875285	129.862488	-76.7454385	8.6793535	122.359054
5.053029	36.466545	128.422638	-18.478186	18.333044	126.21077	43.030773	6.150616	129.61908	36.472	49.884811	130.503922	39.7513865	28.0177135	130.061501	-76.7077585	8.6483745	122.360039
6.128601	35.304016	128.486572	-18.373983	18.254183	126.255295	43.117153	5.991651	129.822159	36.656906	49.725777	130.537384	39.8870295	27.858714	130.1797715	-76.6349955	8.649652	122.3308185
7.024123	34.117287	128.565414	-18.279528	18.184521	126.233231	43.226414	5.819163	129.945251	36.798855	49.56892	130.595856	40.0126345	27.6940415	130.2705535	-76.5716905	8.6750005	122.1959085
7.969103	32.919899	128.599625	-18.138161	18.101679	126.083839	43.333416	5.638662	130.067169	36.977917	49.412189	130.682114	40.1556665	27.5254255	130.3746415	-76.4319885	8.6779325	121.7930365
8.954775	31.755957	128.627167	-17.998817	18.022924	125.936302	43.423672	5.459754	130.200424	37.485386	49.113049	130.759628	40.454529	27.2864015	130.480026	-76.452163	8.7594465	121.392578
9.72962	30.551125	128.708481	-17.873468	17.941948	125.822159	43.510338	5.297504	130.327927	37.297447	49.040718	131.055267	40.4038925	27.169111	130.691597	-76.1508285	8.714785	120.952721
10.905174	28.76038	128.897888	-17.709776	17.811462	125.726723	43.641037	5.060133	130.615952	37.527546	48.803066	131.337616	40.5842915	26.9315995	130.976784	-76.0038435	8.6913245	120.476662
11.704546	27.585426	129.004776	-17.595652	17.735386	125.752892	43.752884	4.933809	130.782455	37.655319	48.647491	131.524567	40.7041015	26.79065	131.153511	-75.8954055	8.680122	120.352273
12.30128	26.343193	129.149216	-17.481138	17.664888	125.780701	43.889111	4.794294	131.005783	37.816448	48.494358	131.652908	40.8527795	26.644326	131.3293455	-75.8150555	8.68545	120.2320565
12.904549	25.117537	129.270523	-17.352859	17.583561	125.817406	44.024479	4.652112	131.228455	37.993843	48.34716	131.741592	41.009161	26.499636	131.4850235	-75.714879	8.667486	120.1497885
13.489509	23.888058	129.335556	-17.211781	17.49247	125.831291	44.169876	4.461673	131.472092	38.506397	48.047115	131.649612	41.3381365	26.254394	131.560852	-75.7616985	8.730546	120.10173
14.049771	22.629597	129.339951	-17.076694	17.376766	125.847176	44.323669	4.278769	131.714386	38.675037	47.869179	131.556946	41.499353	26.073974	131.635666	-75.652741	8.679558	120.058686
14.414686	21.33671	129.386429	-16.953583	17.261454	125.850174	44.445454	4.103481	131.949692	38.47374	47.811398	131.528534	41.459597	25.9574395	131.739113	-75.366763	8.5654685	119.961235
14.924834	19.436371	129.454514	-16.796627	17.052172	125.825272	44.597179	3.829246	132.382233	38.637726	47.506992	131.246765	41.6174525	25.668119	131.814499	-75.2107065	8.436225	119.836045
15.225627	18.189884	129.473892	-16.688885	16.87117	125.793945	44.681633	3.635448	132.728943	38.740421	47.290276	131.091492	41.711027	25.462862	131.9102175	-75.088797	8.279478	119.6776725
15.439008	16.918606	129.570831	-16.595428	16.691082	125.772331	44.742878	3.427406	133.127563	39.187481	46.924858	130.835434	41.9651795	25.176132	131.9814985	-75.1560355	8.206032	119.5631635
15.510156	15.678451	129.752838	-16.500639	16.484726	125.772537	44.794006	3.17106	133.574585	39.324303	46.673115	130.687592	42.0591545	24.9220875	132.1310885	-75.0604325	8.0473645	119.4139855
15.493684	14.466461	129.994186	-16.431719	16.259977	125.814484	44.807869	2.906527	134.002029	39.453411	46.376465	130.574707	42.13064	24.641496	132.288368	-74.994078	7.878458	119.3406
15.448995	13.283135	130.216095	-16.389038	16.017647	125.899269	44.82906	2.601324	134.413269	39.57539	46.055988	130.465393	42.202225	24.328656	132.439331	-74.980301	7.706638	119.359207
15.322868	12.166713	130.441132	-16.370083	15.779194	126.000282	44.817871	2.290607	134.777771	39.698948	45.733154	130.385803	42.2584095	24.0118805	132.581787	-74.9985755	7.5465075	119.418777
15.006802	10.553382	130.75708	-16.360445	15.421499	126.145157	44.804768	1.854634	135.188675	39.818199	45.262741	130.304825	42.3114835	23.5586875	132.74675	-75.0323735	7.2843105	119.543564
14.630673	9.573427	130.92038	-16.359291	15.20625	126.209473	44.788952	1.612668	135.381927	39.878738	45.006081	130.287048	42.333845	23.3093745	132.8344875	-75.052427	7.1031255	119.5844585
14.198227	8.655313	131.03891	-16.370291	15.020509	126.26561	44.745403	1.424556	135.534637	39.91021	44.797237	130.31958	42.3278065	23.1108965	132.9271085	-75.0683885	6.9301215	119.6041115
13.671677	7.819282	131.098846	-16.377487	14.862427	126.336647	44.721874	1.253223	135.602493	39.927559	44.614105	130.390472	42.3247165	22.933664	132.9964825	-75.0796905	6.79119	119.6768115
13.096839	7.049383	131.07959	-16.398411	14.744909	126.410629	44.709839	1.11613	135.607559	39.912743	44.464989	130.525208	42.311291	22.7905595	133.0663835	-75.108113	6.6992585	119.7548745
12.476813	6.313333	131.077286	-16.395075	14.625637	126.499115	44.694763	0.99603	135.589569	39.918377	44.362076	130.691788	42.30657	22.679053	133.1406785	-75.09672	6.572221	119.8575515
11.732574	5.65404	131.035675	-16.412357	14.550471	126.592789	44.701645	0.922349	135.526611	39.901386	44.302681	130.890793	42.3015155	22.612515	133.208702	-75.1262295	6.488427	119.976876
10.481096	4.767516	130.831116	-16.466375	14.468791	126.722374	44.702007	0.904581	135.294449	39.837265	44.307934	131.21962	42.269636	22.6062575	133.2570345	-75.202386	6.3313245	120.1877135
9.517982	4.233056	130.569412	-16.525166	14.436461	126.776779	44.628605	0.97307	134.949234	39.744228	44.3279	131.427643	42.1864165	22.650485	133.1884385	-75.2367485	6.222437	120.3651195
8.524024	3.704415	130.180603	-16.620142	14.414939	126.825943	44.497429	1.069094	134.36795	39.620789	44.332184	131.578506	42.059109	22.700639	132.973228	-75.299393	6.129239	120.678658
7.462369	3.236449	129.599548	-16.71633	14.378323	126.875809	44.36776	1.063823	133.699066	39.486168	44.288746	131.685989	41.926964	22.6762845	132.6925275	-75.359624	6.0803615	121.0590905
6.302407	2.73224	129.055374	-16.779648	14.34701	126.999329	44.203228	1.115999	132.985626	39.396595	44.236477	131.80484	41.7999115	22.676238	132.395233	-75.3592075	6.017782	121.603425
5.063931	2.210519	128.580551	-16.824986	14.375207	127.236214	44.059353	1.254925	132.278625	39.32745	44.272148	131.974014	41.6934015	22.7635365	132.1263195	-75.3433735	5.9868775	122.3461085
3.796957	1.712421	128.241638	-16.911961	14.489469	127.583229	43.954624	1.489582	131.437729	39.229282	44.375244	132.174271	41.591953	22.932413	131.806	-75.415875	6.046525	123.360458
1.75275	0.902474	127.693771	-17.092615	14.77393	128.190933	43.816982	1.908878	130.334824	38.992191	44.643967	132.346985	41.4045865	23.2764225	131.3409045	-75.5898165	6.2714375	125.0409615
0.432367	0.289536	127.369736	-17.186493	14.975193	128.512314	43.649464	2.306307	129.631531	38.835438	44.889294	132.4561	41.242451	23.5978005	131.0438155	-75.615437	6.3525855	125.9808125
-0.977348	-0.398829	127.048325	-17.266638	15.182279	128.767838	43.538475	2.588168	129.133835	38.679798	45.08316	132.540771	41.1091365	23.835664	130.837303	-75.6424125	6.528894	126.698373
-2.403545	-1.187268	126.813126	-17.313009	15.371297	128.932755	43.443825	2.827278	128.856918	38.569382	45.279179	132.565826	41.0066035	24.0532285	130.711372	-75.6326215	6.6893655	127.154138
-3.802179	-2.063368	126.788757	-17.367048	15.58805	129.109375	43.368843	3.02806	128.767929	38.494217	45.461594	132.533997	40.93153	24.244827	130.650963	-75.665626	6.931273	127.567787
-5.19918	-3.12211	126.798965	-17.417536	15.778711	129.227386	43.310577	3.147997	128.835083	38.431259	45.594563	132.337418	40.870918	24.37128	130.5862505	-75.70599	7.186142	127.8685215
-6.564123	-4.209203	126.97995	-17.495377	15.917702	129.309982	43.257923	3.1915	128.987411	38.365917	45.654491	131.958939	40.81192	24.4229955	130.473175	-75.802674	7.4124085	128.146789
-8.658633	-6.151893	127.250885	-17.522455	15.90749	129.178268	43.116722	3.118278	129.31395	38.244995	45.606117	131.01741	40.6808585	24.3621975	130.16568	-75.7257685	7.4527825	128.190856
-9.964853	-7.49655	127.573135	-17.612026	15.817544	129.094376	42.962742	2.992513	129.455276	38.131256	45.467983	130.22937	40.546999	24.230248	129.842323	-75.771051	7.40484	128.346429
-11.342347	-8.939646	128.025101	-17.685087	15.683722	128.961472	42.798203	2.836857	129.550751	37.56683	45.376221	129.493088	40.1825165	24.106539	129.5219195	-75.5526905	7.260905	128.4010245
-12.688011	-10.347797	128.602142	-17.77178	15.522856	128.859573	42.626911	2.684642	129.700806	37.434151	45.147091	128.549927	40.030531	23.9158665	129.1253665	-75.574091	7.1298455	128.5937795
-14.002275	-11.790775	129.382492	-17.866518	15.340317	128.733246	42.475327	2.532874	129.82753	37.23534	44.908791	127.743698	39.8553335	23.7208325	128.785614	-75.5883695	6.9598015	128.680878
-15.333698	-13.209491	130.208435	-18.009209	15.162483	128.646332	42.339077	2.336517	130.081009	37.005077	44.611488	126.952362	39.672077	23.4740025	128.5166855	-75.690495	6.8509635	128.7759785
-16.553703	-14.526767	131.081314	-18.18207	14.949608	128.567245	42.146336	2.159616	130.342697	36.782352	44.305531	126.234993	39.464344	23.2325735	128.288845	-75.828484	6.6666425	128.845645
-18.470018	-16.432438	132.332565	-18.452806	14.588065	128.511383	41.864262	1.809093	130.743164	36.452461	43.792877	125.430069	39.1583615	22.800985	128.0866165	-76.0639735	6.375145	128.9361495
-19.67425	-17.49917	133.011475	-18.616852	14.36123	128.534637	41.688194	1.59028	130.994217	36.274261	43.503246	125.078537	38.9812275	22.546763	128.036377	-76.2149315	6.175697	129.032897
-20.83716	-18.543329	133.645828	-18.770018	14.173971	128.619629	41.523808	1.438405	131.210709	36.110317	43.285561	124.835327	38.8170625	22.361983	128.023018	-76.3570985	5.985959	129.21624
-22.006857	-19.430897	134.171875	-18.933828	14.037421	128.730148	41.358028	1.334249	131.356628	35.939945	43.140579	124.699226	38.6489865	22.237414	128.027927	-76.5166425	5.837428	129.432369
-23.150703	-20.198002	134.551117	-19.109144	13.922394	128.895645	41.168476	1.272085	131.397263	35.739002	43.05265	124.631393	38.453739	22.1623675	128.014328	-76.672027	5.6824205	129.776962
-24.228521	-20.86319	134.886063	-19.282396	13.833194	129.082031	40.994946	1.239285	131.403168	35.530361	43.006615	124.606087	38.2626535	22.12295	128.0046275	-76.8274455	5.543438	130.1594345
-25.306616	-21.389988	135.128021	-19.413624	13.756182	129.300232	40.85125	1.225243	131.38002	35.343487	43.005394	124.669991	38.0973685	22.1153185	128.0250055	-76.9246165	5.3970455	130.5754585
-26.887148	-21.9604	135.50708	-19.588037	13.716203	129.687317	40.708435	1.25183	131.393234	35.11475	43.061417	124.843529	37.9115925	22.1566235	128.1183815	-77.0876665	5.2757825	131.2562525
-27.881462	-22.151928	135.733002	-19.673622	13.706035	129.945679	40.606693	1.317558	131.363174	34.975075	43.136177	124.985718	37.790884	22.2268675	128.174446	-77.138128	5.1852025	131.716912
-28.858849	-22.272345	135.90416	-19.79286	13.696323	130.199615	40.499229	1.349885	131.31929	34.836529	43.214993	125.104889	37.667879	22.282439	128.2120895	-77.253599	5.110207	132.1871405
-29.804882	-22.269434	135.985184	-19.903894	13.681282	130.438995	40.375999	1.385061	131.211258	34.683395	43.28746	125.217316	37.529697	22.3362605	128.214287	-77.337485	5.0263035	132.663703
-30.719566	-22.220325	135.962006	-20.034622	13.644873	130.638306	40.23307	1.431697	131.108734	34.514236	43.354996	125.321617	37.373653	22.3933465	128.2151755	-77.442897	4.8963995	133.0614365
-31.659525	-22.105022	135.837463	-20.171722	13.585671	130.800323	40.100964	1.469409	131.015839	34.334217	43.443172	125.470581	37.2175905	22.4562905	128.24321	-77.5610345	4.7150515	133.357436
-32.576904	-21.87335	135.662811	-20.297667	13.536067	130.913513	39.982155	1.540873	130.911392	34.154613	43.550987	125.676872	37.068384	22.54593	128.294132	-77.663718	4.526204	133.532894
-33.920326	-21.331383	135.314972	-20.515001	13.481281	131.067291	39.79351	1.676181	130.819229	33.917545	43.751629	126.050102	36.8555275	22.713905	128.4346655	-77.8855295	4.248657	133.6999165
-34.776615	-20.856951	135.099045	-20.658024	13.491982	131.166275	39.671135	1.763417	130.779251	33.763599	43.888527	126.322342	36.717367	22.825972	128.5507965	-78.033415	4.157992	133.7817535
-35.657711	-20.294333	134.942444	-20.810493	13.5131	131.297333	39.557636	1.880648	130.770889	33.60128	44.025944	126.564598	36.579458	22.953296	128.6677435	-78.200444	4.072904	133.9269225
-36.537708	-19.650553	134.770676	-20.95229	13.540363	131.431091	39.423424	2.015441	130.782837	33.447014	44.177586	126.82135	36.435219	23.0965135	128.8020935	-78.339799	3.9842125	134.0600885
-37.432602	-18.950119	134.63382	-21.119299	13.575205	131.569717	39.304203	2.15191	130.799911	33.264286	44.321671	127.08094	36.2842445	23.2367905	128.9404255	-78.5228425	3.9136195	134.1990085
-38.272552	-18.18865	134.510223	-21.280329	13.594898	131.708359	39.17086	2.274237	130.844498	33.08741	44.456303	127.292343	36.129135	23.36527	129.0684205	-78.689793	3.824526	134.3482975
-39.139553	-17.346008	134.442947	-21.431116	13.613253	131.816666	39.025436	2.372884	130.893509	32.909866	44.564255	127.481606	35.967651	23.4685695	129.1875575	-78.829883	3.7579365	134.4457745
-40.457619	-15.947464	134.427338	-21.68165	13.663697	131.960464	38.822563	2.509436	131.016983	32.63895	44.700157	127.695679	35.7307565	23.6047965	129.356331	-79.0940565	3.7225975	134.564597
-41.303169	-14.975502	134.456863	-21.833557	13.701301	132.063202	38.684757	2.609919	131.122406	32.47496	44.790455	127.809273	35.5798585	23.700187	129.4658395	-79.2469725	3.702415	134.6605645
-42.145218	-13.950533	134.486633	-21.986134	13.728086	132.178909	38.569736	2.71248	131.207687	32.307636	44.877357	127.907967	35.438686	23.7949185	129.557827	-79.410954	3.6612535	134.799991
-42.973473	-12.835588	134.459351	-22.133392	13.738192	132.271332	38.444546	2.824659	131.20459	32.122826	44.972958	127.967728	35.283686	23.8988085	129.586159	-79.55047	3.5775755	134.956505
-43.852581	-11.751756	134.379303	-22.296526	13.745575	132.307755	38.279526	2.955625	131.089203	31.9184	45.103138	127.93602	35.098963	24.0293815	129.5126115	-79.692015	3.4617685	135.1028985
-44.679577	-10.578396	134.213013	-22.444361	13.744448	132.279999	38.097569	3.115441	130.804291	31.693041	45.250885	127.8218	34.895305	24.183163	129.3130455	-79.784027	3.305733	135.2469525
-45.511047	-9.340619	133.981522	-22.588509	13.751817	132.185989	37.948132	3.263297	130.370667	31.435192	45.407024	127.654968	34.691662	24.3351605	129.0128175	-79.86868	3.1684735	135.3591605
-46.768681	-7.461596	133.577927	-22.776611	13.7871	131.937546	37.656898	3.541322	129.706161	31.030617	45.683357	127.223373	34.3437575	24.6123395	128.464767	-79.8969795	2.9618605	135.410325
-47.597034	-6.120754	133.363083	-22.935768	13.8533	131.708817	37.4687	3.759217	129.060715	30.676422	45.913528	126.797188	34.072561	24.8363725	127.9289515	-79.944097	2.8702275	135.4886825
-48.445705	-4.747907	133.149414	-23.125271	13.94478	131.412079	37.250313	4.035886	128.33226	30.27763	46.150948	126.23465	33.7639715	25.093417	127.283455	-80.0145135	2.796143	135.540703
-49.222443	-3.323148	132.881119	-23.308754	14.062351	131.012314	36.975227	4.376699	127.611458	29.866795	46.428841	125.479889	33.421011	25.40277	126.5456735	-80.038519	2.721932	135.4789545
-49.988113	-1.82857	132.549515	-23.474072	14.184872	130.534485	36.757648	4.660523	126.747215	29.517475	46.687778	124.75219	33.1375615	25.6741505	125.7497025	-80.0857055	2.6955935	135.3192675
-50.743717	-0.338288	132.11824	-23.591185	14.276965	130.024734	36.623108	4.821514	126.017204	29.26638	46.841328	124.005196	32.944744	25.831421	125.0112	-80.127114	2.722509	135.038268
-51.426102	1.203399	131.639938	-23.662977	14.330022	129.51059	36.519947	4.946822	125.365707	29.095858	46.968868	123.25872	32.8079025	25.957845	124.3122135	-80.1338565	2.702199	134.7089665
-52.392632	3.616788	130.978134	-23.799801	14.367602	128.813477	36.098862	5.213362	124.473488	28.875187	47.057755	122.233246	32.4870245	26.1355585	123.353367	-80.0866265	2.5996455	134.273587
-52.966099	5.239571	130.537582	-23.834719	14.328294	128.319046	36.044392	5.265666	123.82119	28.754118	47.114788	121.539864	32.399255	26.190227	122.680527	-80.068693	2.466361	133.957565
-53.501392	6.939281	130.145447	-23.877155	14.294189	127.919807	36.027058	5.310446	123.22261	28.661097	47.160782	120.990738	32.3440775	26.235614	122.106674	-80.0983875	2.352764	133.73294
-53.97076	8.678333	129.712509	-23.886271	14.230402	127.606133	36.045769	5.304739	122.800323	28.643555	47.16412	120.661308	32.344662	26.2344295	121.7308155	-80.117204	2.2263745	133.4814505
-54.397511	10.473867	129.301758	-23.905445	14.182292	127.405312	36.08279	5.297546	122.665146	28.703192	47.178429	120.517036	32.392991	26.2379875	121.591091	-80.203881	2.1265965	133.219533
-54.777092	12.336323	128.919144	-23.89868	14.126876	127.200272	36.107143	5.266764	122.640358	28.78204	47.177387	120.574234	32.4445915	26.2220755	121.607296	-80.2419515	2.0316765	132.793248
-55.105286	14.231796	128.653641	-23.969799	14.143433	127.161285	36.087952	5.210943	122.658966	28.836086	47.151478	120.726059	32.462019	26.1812105	121.6925125	-80.401617	2.1056555	132.6300575
-55.546593	17.212959	128.330978	-24.082981	14.205284	127.094879	35.961021	5.172909	122.795822	28.852472	47.149082	120.940086	32.4067465	26.1609955	121.867954	-80.5727085	2.2495725	132.321804
-55.789165	19.255455	128.155396	-24.150997	14.262711	127.084938	35.900501	5.157356	122.848106	28.846848	47.161678	121.145287	32.3736745	26.159517	121.9966965	-80.6756685	2.365905	132.1731795
-56.003124	21.332233	127.934418	-24.228758	14.313391	127.012314	35.852684	5.152318	122.904984	28.816711	47.199642	121.367538	32.3346975	26.17598	122.136261	-80.7922135	2.450802	131.888367
-56.182182	23.446985	127.732834	-24.355295	14.380804	126.956978	35.776772	5.180394	122.937546	28.732571	47.267651	121.546844	32.2546715	26.2240225	122.242195	-80.9652615	2.5375855	131.671761
-56.309353	25.597795	127.520882	-24.493073	14.437507	126.857437	35.657902	5.209716	122.886444	28.612591	47.299557	121.719238	32.1352465	26.2546365	122.302841	-81.1213925	2.6203775	131.412033
-56.417103	27.75843	127.330528	-24.667166	14.484018	126.718369	35.497414	5.222775	122.775459	28.491274	47.31757	121.850189	31.994344	26.2701725	122.312824	-81.328676	2.6978635	131.123914
-56.484985	29.948774	127.145538	-24.836475	14.512873	126.528503	35.315582	5.213109	122.647873	28.359695	47.33115	121.914986	31.8376385	26.2721295	122.2814295	-81.5105885	2.7536165	130.7755765
-56.543083	33.258175	126.937393	-25.062958	14.559707	126.164536	35.040073	5.177552	122.269531	28.243336	47.310825	121.957397	31.6417045	26.2441885	122.113464	-81.7676205	2.8752255	130.215608
-56.542057	35.475464	126.716164	-25.182802	14.603586	125.855972	34.892853	5.173619	121.912941	28.165409	47.323208	121.910988	31.529131	26.2484135	121.9119645	-81.894735	2.9587585	129.7999795
-56.467098	37.741516	126.710663	-25.26235	14.637863	125.522911	34.740906	5.215726	121.380661	28.091644	47.350979	121.825882	31.416275	26.2833525	121.6032715	-81.940975	2.9923735	129.4425505
-56.387592	39.971767	126.838211	-25.376781	14.73531	125.234482	34.57795	5.317524	120.583931	27.999189	47.428402	121.748138	31.2885695	26.372963	121.1660345	-82.0421315	3.097657	129.3029295
NaN	NaN	NaN	-25.415087	14.807959	124.837097	34.416176	5.478403	119.638618	27.885601	47.547279	121.637978	31.1508885	26.512841	120.638298	-81.9810625	3.103077	129.035896
NaN	NaN	NaN	-25.657061	15.099173	124.588417	34.226715	5.693807	118.599739	27.837484	47.676865	121.585846	31.0320995	26.685336	120.0927925	-82.3462215	3.51301	129.0840415
NaN	NaN	NaN	-25.658386	15.203079	124.318398	34.077343	5.899672	117.643013	27.814159	47.794022	121.662231	30.945751	26.846847	119.652622	-82.262523	3.559311	128.984174
NaN	NaN	NaN	-25.578747	15.410155	124.005486	34.026848	6.205859	116.595093	27.970234	47.945206	122.085663	30.998541	27.0755325	119.340378	-82.156035	3.7447775	128.670594
NaN	NaN	NaN	-25.478018	15.535069	123.872124	34.122555	6.379489	116.180756	28.149113	48.02969	122.479401	31.135834	27.2045895	119.3300785	-82.09187	3.8655485	128.4141695
NaN	NaN	NaN	-25.345961	15.676027	123.771538	34.288979	6.519192	115.987221	28.355551	48.106216	122.833923	31.322265	27.312704	119.410572	-82.014187	4.03935	128.132504
-48.452557	51.306389	131.311188	-25.170008	15.864809	123.7304	34.541275	6.606606	116.09845	28.579504	48.18782	123.14814	31.5603895	27.397213	119.623295	-81.9004055	4.332405	127.837505
NaN	NaN	NaN	-24.961353	15.98877	123.730179	34.908268	6.612046	116.49276	28.862658	48.213223	123.489418	31.885463	27.4126345	119.991089	-81.808169	4.5649055	127.469269
NaN	NaN	NaN	-24.663132	16.095695	123.776016	35.366596	6.502636	117.20282	29.177103	48.177776	123.948738	32.2718495	27.340206	120.575779	-81.5981135	4.851184	126.976253
-44.521503	52.212132	130.165482	-24.408319	16.150139	123.929665	35.863007	6.352182	118.157913	29.504433	48.099171	124.525711	32.68372	27.2256765	121.341812	-81.500358	5.0746015	126.517518
-42.361614	51.912151	129.269012	-24.039473	16.219303	124.352028	36.557518	6.116067	119.893387	30.042488	47.976017	125.670448	33.300003	27.046042	122.7819175	-81.378949	5.392564	125.9221385
-40.867966	51.500607	129.042587	-23.79685	16.26704	124.744919	36.927376	6.04881	121.130768	30.413502	47.937031	126.571617	33.670439	26.9929205	123.8511925	-81.264139	5.54115950000001	125.6386455
-39.325397	50.968616	129.106873	-23.577089	16.346022	125.107895	37.270191	6.006056	122.235992	30.704561	47.911457	127.514221	33.987376	26.9587565	124.8751065	-81.141554	5.7332875	125.3406835
-37.772732	50.334023	129.185211	-23.130758	16.290121	125.42453	37.565742	6.014866	123.134819	30.941084	47.91394	128.367416	34.253413	26.964403	125.7511175	-80.514929	5.615839	125.0979425
-36.219181	49.617466	129.337341	-22.969013	16.357771	125.69014	37.813145	6.002715	123.894035	31.182661	47.916065	129.094925	34.497903	26.95939	126.49448	-80.435929	5.756152	124.8858
-34.586437	48.839195	129.444382	-22.709789	16.406658	125.904152	38.019165	5.959347	124.475456	31.464144	47.87236	129.690689	34.7416545	26.9158535	127.0830725	-80.1612325	5.8974625	124.7252315
-32.936409	47.995766	129.428345	-22.493326	16.486479	126.140808	38.19278	5.866107	124.991837	31.781731	47.800362	130.066925	34.9872555	26.8332345	127.529381	-79.9739075	6.1397235	124.752235
-30.453487	46.591194	129.231384	-22.121773	16.553482	126.284729	38.442116	5.623632	125.595093	32.253414	47.623501	130.370895	35.347765	26.6235665	127.982994	-79.591311	6.4833975	124.586464
-28.823524	45.5914	128.984955	-21.889084	16.615337	126.389359	38.639145	5.42648	126.024651	32.571949	47.47588	130.415573	35.605547	26.45118	128.220112	-79.383715	6.779494	124.558606
-27.142971	44.523109	128.602448	-21.674324	16.697329	126.536713	39.194519	5.033132	126.380035	32.89225	47.348366	130.34816	36.0433845	26.190749	128.3640975	-79.3920325	7.203909	124.7093285
-25.458019	43.392899	128.089844	-21.41256	16.71497	126.605537	39.423977	4.781024	126.903786	33.206615	47.183414	130.193573	36.315296	25.982219	128.5486795	-79.140416	7.447721	124.6623945
-23.780146	42.222279	127.616837	-21.191603	16.688354	126.7537	39.631683	4.464836	127.516724	33.523579	46.989597	129.887512	36.577631	25.7272165	128.702118	-78.960837	7.6494915	124.805282
-22.183804	40.992817	127.224876	-20.989773	16.606218	126.924828	39.769493	4.120232	128.108109	33.854774	46.756351	129.425507	36.8121335	25.4382915	128.766808	-78.7916795	7.77414449999999	125.082848
-20.79285	39.864998	126.824066	-20.866377	16.496792	127.138748	39.822517	3.762071	128.601303	34.093357	46.450272	128.941971	36.957937	25.1061715	128.771637	-78.690691	7.8874125	125.505859
-18.408413	38.000946	126.288292	-20.70879	16.267174	127.33828	39.869373	3.188907	129.255997	34.381187	45.896488	128.068893	37.12528	24.5426975	128.662445	-78.54286	7.9916505	126.014115
-16.914701	36.808048	126.010223	-20.693846	16.176292	127.518188	39.854862	2.85995	129.654205	34.53212	45.571285	127.579292	37.193491	24.2156175	128.6167485	-78.581183	8.1369665	126.4196275
-15.375633	35.662796	125.798775	-20.610098	16.049753	127.559639	39.889751	2.587319	130.002106	34.653553	45.273487	127.20575	37.271652	23.930403	128.603928	-78.491848	8.169103	126.51535
-13.898066	34.627369	125.728561	-20.581106	15.940998	127.632401	39.937737	2.340322	130.309921	34.771416	45.019119	126.942238	37.3545765	23.6797205	128.6260795	-78.5167885	8.2022755	126.6387225
-12.414808	33.697723	125.777496	-20.539381	15.815526	127.678444	39.951893	2.110853	130.518936	34.895222	44.79501	126.833931	37.4235575	23.4529315	128.6764335	-78.5023195	8.1781205	126.6804545
-10.962484	32.861282	125.87233	-20.505014	15.684785	127.709557	39.953896	1.882562	130.660294	35.004276	44.584042	126.849808	37.479086	23.233302	128.755051	-78.489114	8.136268	126.664063
-9.544504	32.138287	126.079521	-20.462543	15.588224	127.764961	39.964218	1.680147	130.705505	35.133076	44.418385	126.964211	37.548647	23.049266	128.834858	-78.473733	8.127182	126.695064
-7.4203	31.267103	126.509689	-20.377214	15.46514	127.892769	40.045773	1.397243	130.675674	35.352318	44.200397	127.307961	37.6990455	22.79882	128.9918175	-78.4534735	8.13146	126.7937205
-6.031165	30.813404	126.852501	-20.33643	15.418463	128.018402	40.113415	1.240756	130.613327	35.473854	44.062752	127.62439	37.7936345	22.651754	129.1188585	-78.4664945	8.185172	126.9179455
-4.664964	30.425327	127.211288	-20.283426	15.371368	128.123428	40.15144	1.111081	130.555969	35.582127	43.959221	128.007004	37.8667835	22.535151	129.2814865	-78.4336355	8.207585	126.9653695
-3.299583	30.157301	127.557495	-20.242668	15.350136	128.244354	40.209015	1.020826	130.521072	35.67503	43.891075	128.459747	37.9420225	22.4559505	129.4904095	-78.4273585	8.2443215	126.9982985
-1.986331	29.93232	127.941277	-20.228556	15.352652	128.376923	40.274044	0.980528	130.561707	35.743851	43.8778	128.916504	38.0089475	22.429164	129.7391055	-78.4660595	8.27614	127.0147405
-0.443286	29.648775	128.223389	-20.226576	15.354509	128.471161	40.308311	0.992306	130.627487	35.789532	43.904831	129.386627	38.0489215	22.4485685	130.007057	-78.5020735	8.2604495	126.935265
0.488262	29.738903	128.717712	-20.239845	15.361193	128.547989	40.333961	0.994829	130.661606	35.792843	43.924324	129.851608	38.063402	22.4595765	130.256607	-78.543092	8.2628095	126.839371
2.356117	29.629055	129.128235	-20.252893	15.290684	128.516251	40.357285	0.943868	130.637894	36.192917	43.758305	130.305832	38.275101	22.3510865	130.471863	-78.780887	8.2302815	126.560639
3.930226	29.392284	129.130798	-20.240393	15.202911	128.399902	40.382927	0.863741	130.480865	36.23772	43.649681	130.723572	38.3103235	22.256711	130.6022185	-78.7911095	8.149111	126.1975855
4.442674	29.806202	129.601532	-20.150835	15.089967	128.09938	40.4305	0.756142	130.302322	36.31208	43.49736	131.152695	38.37129	22.126751	130.7275085	-78.67296	8.053183	125.4712515
5.741769	29.64398	129.668503	-19.980062	14.984085	127.677299	40.512543	0.685504	130.167908	36.463291	43.382992	131.647308	38.487917	22.034248	130.907608	-78.448041	7.933922	124.44699
6.824684	29.721188	129.91452	-19.747765	14.955025	127.207329	40.646759	0.706804	130.046371	36.639709	43.312336	132.31929	38.643234	22.00957	131.1828305	-78.138764	7.90048	123.2318275
8.654304	29.290596	129.818726	-19.48259	14.990849	126.726624	40.878071	0.800929	130.079819	36.772297	43.307022	133.048874	38.825184	22.0539755	131.5643465	-77.790364	7.9277225	121.8889015
9.732296	29.243109	130.101883	-19.185755	15.0793	126.354324	41.122715	0.970738	130.17189	36.917423	43.350361	133.848465	39.020069	22.1605495	132.0101775	-77.391579	7.9980505	120.6984705
11.227868	29.045204	130.595306	-18.638287	15.331072	125.991096	41.674717	1.20127	130.689926	37.167023	43.405037	135.095383	39.42087	22.3031535	132.8926545	-76.697444	8.3589905	119.0895375
12.183863	28.812519	130.926743	-18.160711	15.465371	125.927643	42.105953	1.303214	131.181915	37.515919	43.429001	135.850708	39.810936	22.3661075	133.5163115	-76.132358	8.5646345	118.3389745
13.109038	28.483835	131.131393	-17.603308	15.574749	125.922203	42.551292	1.321443	131.661575	37.907158	43.365101	136.408554	40.229225	22.343272	134.0350645	-75.435841	8.806226	117.8093415
14.007364	28.080133	131.269547	-17.032572	15.586317	125.976791	42.991879	1.266754	132.123535	38.37468	43.299541	136.702805	40.6832795	22.2831475	134.41317	-74.7484235	8.8894865	117.540412
14.77624	27.570339	131.405182	-16.519648	15.519283	126.034401	43.386574	1.163108	132.474396	38.843685	43.191792	136.994812	41.1151295	22.17745	134.734604	-74.1544255	8.861116	117.334198
15.486079	26.961922	131.513336	-16.131071	15.403657	126.067017	43.710796	0.961777	132.869278	39.238529	43.071632	137.136215	41.4746625	22.0167045	135.0027465	-73.7368045	8.7906095	117.1312875
16.018259	26.272928	131.617554	-15.918577	15.249479	126.104309	43.903873	0.745883	133.130814	39.528568	42.94862	137.148224	41.7162205	21.8472515	135.139519	-73.5533745	8.6517065	117.069099
16.659124	25.117088	131.395905	-15.814752	15.026829	125.942802	43.968685	0.436808	133.174942	39.637115	42.682606	136.865891	41.8029	21.559707	135.0204165	-73.432404	8.493951	116.8651875
16.969669	24.290247	131.126617	-15.86921	14.9015	125.836517	43.884075	0.334125	133.104782	39.654522	42.625584	136.499603	41.7692985	21.4798545	134.8021925	-73.5077185	8.3231455	116.8708415
17.156328	23.397196	130.816345	-15.908162	14.803743	125.738373	43.806244	0.276172	132.992035	39.630039	42.57061	136.125946	41.7181415	21.423391	134.5589905	-73.5344655	8.184095	116.9177555
17.304235	22.478041	130.534821	-15.943557	14.705901	125.745163	43.785591	0.223025	132.918732	39.626118	42.512764	135.720398	41.7058545	21.3678945	134.319565	-73.5929685	8.0439075	117.170761
17.375536	21.459314	130.34967	-15.923391	14.605692	125.820122	43.822067	0.161667	132.845764	39.677063	42.459522	135.328781	41.749565	21.3105945	134.0872725	-73.596347	7.9007895	117.5529715
17.413454	20.390732	130.138733	-15.871135	14.521766	125.947594	43.883926	0.102015	132.808807	39.745052	42.356537	135.007462	41.814489	21.229276	133.9081345	-73.556759	7.814256	117.9870535
17.280985	19.265764	130.055161	-15.775223	14.426523	126.094589	43.982693	0.06353	132.814606	39.855911	42.302086	134.764084	41.919302	21.182808	133.789345	-73.469748	7.670238	118.399833
17.112413	17.526026	129.870682	-15.638288	14.299316	126.278618	44.100441	-0.007917	132.865219	39.986233	42.192345	134.585083	42.043337	21.092214	133.725151	-73.319913	7.506418	118.832085
16.929533	16.298601	129.799973	-15.596609	14.251576	126.352982	44.141068	-0.052888	132.955551	40.05764	42.161804	134.528961	42.099354	21.054458	133.742256	-73.292572	7.448694	118.963708
16.583569	15.043736	129.721863	-15.58996	14.235096	126.387093	44.144928	-0.073842	133.024323	40.073917	42.148235	134.539734	42.1094225	21.0371965	133.7820285	-73.2893425	7.4329955	118.9921575
16.223131	13.776347	129.595047	-15.613918	14.262396	126.406837	44.125687	-0.079265	133.071411	40.057079	42.152725	134.516068	42.091383	21.03673	133.7937395	-73.319219	7.488062	119.0199345
15.840249	12.457183	129.481094	-15.644521	14.320603	126.461937	44.075851	-0.022851	133.11499	40.031029	42.201077	134.45607	42.05344	21.089113	133.78553	-73.342482	7.552093	119.138344
15.287411	11.107351	129.409866	-15.671272	14.379859	126.594376	44.046783	0.043469	133.132553	40.02631	42.255543	134.39534	42.0365465	21.149506	133.7639465	-73.3790905	7.610212	119.4248055
14.730273	9.733483	129.405457	-15.674639	14.436522	126.803085	44.067005	0.094969	133.212982	40.05418	42.307766	134.309921	42.0605925	21.2013675	133.7614515	-73.4098705	7.6716765	119.8447185
13.802671	7.606802	129.42778	-15.611792	14.519091	127.138901	44.153584	0.146798	133.344406	40.173504	42.359383	134.17511	42.163544	21.2530905	133.759758	-73.387128	7.7850915	120.518044
13.097948	6.14083	129.388397	-15.544313	14.559305	127.310516	44.234447	0.162806	133.405624	40.272949	42.380096	133.991928	42.253698	21.271451	133.698776	-73.342324	7.847159	120.922256
12.402513	4.671612	129.324112	-15.441979	14.595023	127.415535	44.308483	0.208741	133.389496	40.391514	42.405731	133.786194	42.3499985	21.307236	133.587845	-73.2339565	7.88281	121.243225
11.570509	3.191559	129.26741	-15.332659	14.636606	127.480087	44.392956	0.263059	133.395187	40.504528	42.432766	133.567596	42.448742	21.3479125	133.4813915	-73.11406	7.9252995	121.4787825
10.747412	1.712445	129.208542	-15.220854	14.67549	127.511963	44.514091	0.327727	133.431946	40.620407	42.48222	133.39212	42.567249	21.4049735	133.412033	-73.008957	7.9460065	121.611893
9.885595	0.245283	129.148453	-15.116802	14.710428	127.531052	44.613503	0.390482	133.472809	40.705151	42.546455	133.250351	42.659327	21.4684685	133.36158	-72.892931	7.9523875	121.700524
8.924937	-1.259433	129.120773	-15.017096	14.730167	127.588463	44.693115	0.469547	133.52887	40.787228	42.624809	133.128326	42.7401715	21.547178	133.328598	-72.7743635	7.913156	121.848328
7.443363	-3.46893	129.110916	-14.925194	14.75042	127.794769	44.800537	0.547691	133.548767	40.902302	42.719395	133.0392	42.8514195	21.633543	133.2939835	-72.7018075	7.867297	122.2955545
6.365206	-4.968395	129.186386	-14.873418	14.751694	128.031403	44.867233	0.618654	133.559433	40.978428	42.785126	132.973816	42.9228305	21.70189	133.2666245	-72.6696665	7.801498	122.7961815
5.319394	-6.432611	129.282257	-14.811212	14.749914	128.321854	44.949966	0.681812	133.555191	41.059464	42.841358	132.960327	43.004715	21.761585	133.257759	-72.627139	7.738243	123.385949
4.177601	-7.944282	129.409348	-14.73111	14.722137	128.602325	45.035435	0.720518	133.573135	41.123226	42.876774	132.946091	43.0793305	21.798646	133.259613	-72.5415505	7.645628	123.945037
3.061331	-9.411435	129.536667	-14.690135	14.692857	128.894257	45.088844	0.780007	133.597015	41.168751	42.911293	132.91127	43.1287975	21.84565	133.2541425	-72.5090675	7.540064	124.5343715
1.859862	-10.906732	129.720459	-14.643051	14.635952	129.183884	45.133804	0.849292	133.604507	41.184689	42.939728	132.857269	43.1592465	21.89451	133.230888	-72.4453485	7.377394	125.13688
0.668264	-12.380518	129.944977	-14.602965	14.541404	129.487289	45.159695	0.912085	133.636337	41.164196	42.965431	132.75032	43.1619455	21.938758	133.1933285	-72.3678755	7.14405	125.7812495
-1.205126	-14.614638	130.474915	-14.584648	14.338154	130.004929	45.109783	0.961178	133.602203	41.116829	42.912708	132.505096	43.113306	21.936943	133.0536495	-72.282602	6.739365	126.9562085
-2.473294	-16.073574	130.951965	-14.643467	14.168276	130.312103	45.015656	0.9067	133.578049	41.037716	42.786194	132.099197	43.026686	21.846447	132.838623	-72.31362	6.490105	127.785583
-3.777786	-17.502594	131.596832	-14.736384	14.015598	130.520706	44.898846	0.835068	133.487549	40.923206	42.643745	131.487122	42.911026	21.7394065	132.4873355	-72.383794	6.2917895	128.5540765
-5.080915	-18.867014	132.397263	-14.811018	13.888227	130.580536	44.774437	0.780759	133.378677	40.769939	42.445892	130.738953	42.772188	21.6133255	132.058815	-72.394224	6.1631285	129.102257
-6.373409	-20.204313	133.253189	-14.896992	13.768366	130.517502	44.714993	0.669663	133.550095	40.579494	42.259617	129.79599	42.6472435	21.46464	131.6730425	-72.4412275	6.072092	129.3619615
-7.675198	-21.447165	134.263779	-14.988166	13.647273	130.431183	44.635807	0.664376	133.65239	40.048004	42.249977	129.133575	42.3419055	21.4571765	131.3929825	-72.3182375	5.8373695	129.4693835
-8.955011	-22.533525	135.177917	-15.097727	13.492361	130.401031	44.568832	0.584177	133.83931	39.85144	42.052822	128.570023	42.210136	21.3184995	131.2046665	-72.40559	5.6662225	129.5973955
NaN	NaN	NaN	-15.229601	13.181525	130.565933	44.502064	0.327127	134.264679	39.762627	41.752747	128.30661	42.1323455	21.039937	131.2856445	-72.5915475	5.323113	129.8462215
NaN	NaN	NaN	-15.273722	12.914523	130.747299	44.450359	0.056157	134.457916	39.809059	41.542885	128.478241	42.129709	20.799521	131.4680785	-72.677153	5.029525	130.0265195
NaN	NaN	NaN	-15.324286	12.67924	130.947845	44.390263	-0.242958	134.483856	39.884029	41.354191	128.7332	42.137146	20.5556165	131.608528	-72.785718	4.8028635	130.287162
NaN	NaN	NaN	-15.353296	12.505569	131.088455	44.337551	-0.470408	134.258911	39.914318	41.247177	129.026825	42.1259345	20.3883845	131.642868	-72.8325265	4.6227535	130.534042
NaN	NaN	NaN	-15.388716	12.433357	131.143311	44.28154	-0.612485	133.926636	39.927299	41.233574	129.332214	42.1044195	20.3105445	131.629425	-72.8818515	4.5561695	130.657197
NaN	NaN	NaN	-15.403093	12.445728	131.125015	44.238628	-0.622688	133.523529	40.272057	41.179745	129.621582	42.2553425	20.2785285	131.5725555	-73.0615285	4.6129275	130.6774745
-17.340755	-24.888742	133.002991	-15.422721	12.514207	131.027847	44.195084	-0.59534	133.176239	40.315022	41.296963	130.08725	42.255053	20.3508115	131.6317445	-73.100495	4.6776025	130.4239495
-18.686485	-24.27132	131.332993	-15.533473	12.70326	130.775986	44.030327	-0.519486	132.679871	40.32151	41.462074	130.820938	42.1759185	20.471294	131.7504045	-73.2428645	4.935226	129.8015675
-19.610201	-23.683233	130.236496	-15.671526	12.858324	130.577591	43.916409	-0.448657	132.363312	40.279655	41.592392	131.232849	42.098032	20.5718675	131.7980805	-73.441084	5.1447805	129.3571015
-20.504148	-23.079279	129.283768	-15.809807	13.029575	130.310883	43.715549	-0.34014	131.987839	40.196754	41.72266	131.573822	41.9561515	20.69126	131.7808305	-73.5757655	5.36789	128.8409355
-21.371387	-22.462173	128.355103	-15.979354	13.181181	130.025894	43.544697	-0.162082	131.670776	40.061588	41.911507	131.752045	41.8031425	20.8747125	131.7114105	-73.7618505	5.4876495	128.3403775
-22.21212	-21.898806	127.584969	-16.151711	13.315349	129.715103	43.364109	0.018402	131.313065	39.881302	42.092472	131.911041	41.6227055	21.055437	131.612053	-73.9261275	5.575261	127.818153
-23.057461	-21.301319	126.948463	-16.342304	13.413132	129.432709	43.16901	0.182519	130.949448	39.678856	42.199863	131.925613	41.423933	21.191191	131.4375305	-74.108541	5.635073	127.4278875
-24.227285	-20.506239	126.599457	-16.524727	13.449981	129.056168	42.952858	0.293795	130.662369	39.454643	42.279106	131.777344	41.2037505	21.2864505	131.2198565	-74.2532045	5.6135115	126.8924795
-25.284533	-20.086264	125.816223	-16.875597	13.504659	128.44046	42.572838	0.446021	130.024796	39.013813	42.355476	131.315964	40.7933255	21.4007485	130.67038	-74.5445195	5.6085695	126.21054
-26.169188	-19.704727	125.503204	-17.133659	13.538395	127.998924	42.312504	0.533053	129.603561	38.684074	42.398697	130.74234	40.498289	21.465875	130.1729505	-74.765607	5.610915	125.8248975
-27.067211	-19.304562	125.133255	-17.347191	13.524749	127.425316	42.092518	0.597468	129.064819	38.364094	42.430275	130.15271	40.228306	21.5138715	129.6087645	-74.922688	5.5356265	125.2418675
-27.984196	-18.906971	124.710396	-17.540249	13.469071	126.739204	41.812237	0.649826	128.434891	37.690624	42.492443	129.644363	39.7514305	21.5711345	129.039627	-74.8319285	5.3670075	124.438781
-28.90127	-18.600828	124.128868	-17.768726	13.407069	126.104019	41.536366	0.645663	127.925667	37.375008	42.466278	128.928986	39.455687	21.5559705	128.4273265	-74.993139	5.2581675	123.7807115
-29.782299	-18.356651	123.557892	-18.020027	13.372792	125.489937	41.275726	0.665529	127.205589	37.044174	42.476742	128.328339	39.15995	21.5711355	127.766964	-75.200004	5.1744485	123.21291
-30.737793	-18.052956	123.215233	-18.46842	13.503522	125.029861	40.657166	0.861013	126.76889	36.704899	42.449169	127.703346	38.6810325	21.655091	127.236118	-75.6178725	5.351953	122.823604
-32.195301	-17.666656	122.852455	-18.864515	13.539976	124.482262	40.21888	0.926707	126.01651	36.212219	42.572807	126.829376	38.2155495	21.749757	126.422943	-75.9445795	5.330195	122.541581
-33.19989	-17.456938	122.771927	-19.099075	13.594553	124.206352	39.953575	0.967296	125.54245	35.87582	42.661484	126.33593	37.9146975	21.81439	125.93919	-76.1128475	5.374716	122.473514
-34.121479	-17.252886	122.711227	-19.326197	13.652329	123.958328	39.711452	1.034112	125.227905	35.527996	42.80426	125.757744	37.619724	21.919186	125.4928245	-76.272118	5.385472	122.4238315
-35.030754	-17.105785	122.74572	-19.527386	13.751298	123.718513	39.453159	1.236662	124.799606	35.175613	43.002831	125.247681	37.314386	22.1197465	125.0236435	-76.369158	5.3828495	122.4133825
-35.976837	-16.914692	123.008392	-19.689678	13.879514	123.555008	39.173313	1.39057	124.594261	34.852882	43.188671	124.67672	37.0130975	22.2896205	124.6354905	-76.3924535	5.4694075	122.4745255
-36.932316	-16.772644	123.393799	-19.835394	14.012964	123.482742	39.006538	1.57507	124.511612	34.498756	43.420837	124.027359	36.752647	22.4979535	124.2694855	-76.423435	5.5279745	122.6959985
-37.849007	-16.619551	123.996521	-19.978148	14.158538	123.507835	39.219032	1.620744	124.168266	34.15617	43.620102	123.527039	36.687601	22.620423	123.8476525	-76.643897	5.696653	123.1680175
-39.146023	-16.376408	124.799706	-20.201571	14.316511	123.607277	38.985348	1.933337	124.082115	33.654491	43.885239	122.705032	36.3199195	22.909288	123.3935735	-76.7230615	5.723734	123.8209805
-40.014301	-16.149996	125.313255	-20.397053	14.368042	123.624077	38.454472	2.276732	124.056923	33.340065	44.003754	122.249161	35.8972685	23.140243	123.153042	-76.6913745	5.595841	124.095112
-40.884289	-15.94865	125.544724	-20.573992	14.384866	123.574936	38.252632	2.34232	123.799828	33.037983	44.078186	121.85627	35.6453075	23.210253	122.828049	-76.7932915	5.559479	124.321823
-41.730724	-15.715443	125.558723	-20.796867	14.39049	123.461578	38.015366	2.429273	123.488571	32.736702	44.153915	121.478523	35.376034	23.291594	122.483547	-76.969768	5.489386	124.439609
-42.5499	-15.454325	125.394569	-21.014183	14.421272	123.276482	37.710457	2.523587	123.036423	32.429184	44.28096	121.161293	35.0698205	23.4022735	122.098858	-77.0981865	5.4402705	124.454106
-43.321308	-15.126588	125.095261	-21.24559	14.467568	123.033997	37.427483	2.599952	122.418228	32.129612	44.401573	120.81752	34.7785475	23.5007625	121.617874	-77.2697275	5.4343735	124.45012
-44.045177	-14.806849	124.710617	-21.495689	14.548614	122.751762	37.156281	2.678478	121.563278	31.806683	44.538841	120.370293	34.481482	23.6086595	120.9667855	-77.47286	5.4885685	124.5367385
-45.114941	-14.211145	124.249443	-21.810593	14.715184	122.228958	36.59333	3.016118	120.313705	31.340202	44.813911	119.633087	33.966766	23.9150145	119.973396	-77.587952	5.5153535	124.48452
-45.828011	-13.707148	123.798439	-22.027309	14.855642	121.877693	36.315948	3.245542	119.456696	31.035618	45.045219	119.099426	33.675783	24.1453805	119.278061	-77.730401	5.5659035	124.477325
-46.455055	-13.209552	123.503448	-22.24609	15.003151	121.559128	36.033527	3.488633	118.698708	30.71357	45.266075	118.605743	33.3735485	24.377354	118.6522255	-77.8657285	5.628948	124.4660305
-47.021088	-12.705164	123.304306	-22.500174	15.156813	121.331383	35.709282	3.72437	118.109512	30.395493	45.468151	118.206955	33.0523875	24.5962605	118.1582335	-78.0527355	5.7173655	124.5045325
-47.522171	-12.191669	123.206055	-22.769875	15.298603	121.175476	35.443718	3.881181	117.747749	30.10771	45.63459	117.943977	32.775714	24.7578855	117.845863	-78.315464	5.8393205	124.505089
-47.964245	-11.67741	123.110809	-23.032862	15.383795	121.115387	35.202515	3.973417	117.621193	29.841745	45.748131	117.827225	32.52213	24.860774	117.724209	-78.587854	5.906816	124.506565
-48.152401	-11.154114	123.075737	-23.295866	15.435147	121.104767	34.984512	4.02323	117.671928	29.59384	45.814114	117.781281	32.289176	24.918672	117.7266045	-78.880908	5.951622	124.4829295
-48.370319	-10.26768	123.046341	-23.669636	15.456085	121.094215	34.700409	4.018692	117.973831	29.248671	45.815174	117.814377	31.97454	24.916933	117.894104	-79.313812	5.995237	124.294326
-48.434212	-9.579999	123.043312	-23.869011	15.421904	121.079887	34.561069	3.980915	118.268646	29.067146	45.787136	117.84906	31.8141075	24.8840255	118.058853	-79.5521295	5.9597825	124.100921
-48.461224	-8.89042	123.027786	-24.037949	15.365252	121.015823	34.459419	3.908276	118.592987	28.931355	45.706913	117.827538	31.695387	24.8075945	118.2102625	-79.771285	5.9229095	123.8213835
-48.4356	-8.204683	122.926079	-24.155773	15.279494	120.878098	34.3913	3.8064	118.886208	28.816418	45.592949	117.746445	31.603859	24.6996745	118.3163265	-79.915405	5.8593135	123.4398695
-48.362385	-7.497942	122.717735	-24.237808	15.150116	120.667671	34.372173	3.676314	119.163986	28.741875	45.479126	117.630783	31.557024	24.57772	118.3973845	-80.03264	5.722512	122.9379575
-48.219406	-6.757257	122.332123	-24.284742	15.006026	120.432343	34.395279	3.527629	119.395493	28.711521	45.327118	117.51815	31.5534	24.4273735	118.4568215	-80.122884	5.5846785	122.4078645
-48.067028	-5.883873	121.897209	-24.299662	14.836343	120.153389	34.443386	3.369062	119.630493	28.727865	45.169571	117.511108	31.5856255	24.2693165	118.5708005	-80.1849495	5.4033695	121.7359775
-47.936333	-4.392025	121.028183	-24.282667	14.591185	119.689354	34.518131	3.077356	120.062958	28.893429	44.931992	117.732384	31.70578	24.004674	118.897671	-80.271114	5.177696	120.481037
-47.713131	-3.413239	120.28302	-24.223267	14.427827	119.402313	34.557171	2.854377	120.534325	29.082283	44.735008	118.164444	31.819727	23.7946925	119.3493845	-80.266261	5.0609615	119.4552415
-47.511608	-2.325259	119.498512	-24.123703	14.303933	119.202232	34.633507	2.630324	121.165634	29.369322	44.594513	118.849113	32.0014145	23.6124185	120.0073735	-80.2488205	4.9954475	118.3970905
-47.328899	-1.127536	118.948341	-24.000055	14.215062	119.205788	34.730877	2.40942	121.855247	29.708269	44.497974	119.754883	32.219573	23.453697	120.805065	-80.219683	4.976427	117.606511
-47.161995	0.088743	118.526909	-23.859221	14.172222	119.367241	34.910656	2.20646	122.54734	30.052303	44.401283	120.834526	32.4814795	23.3038715	121.690933	-80.1999215	5.0405725	117.043549
-47.018917	1.434641	118.293228	-23.684601	14.17337	119.626938	35.118404	2.071448	123.162437	30.412596	44.331875	121.921219	32.7655	23.2016615	122.541828	-80.134702	5.1450785	116.712048
-46.911545	2.800312	118.130455	-23.5044	14.215723	119.917511	35.390751	1.934954	123.614296	30.802267	44.291218	122.901474	33.096509	23.113086	123.257885	-80.105309	5.31836	116.577137
-46.830891	4.845818	118.148445	-23.20051	14.312476	120.290695	35.730644	1.803302	124.006042	31.294846	44.234482	123.993744	33.512745	23.018892	123.999893	-79.913765	5.60606	116.581497
-46.870266	6.243333	118.248413	-23.025244	14.41564	120.485733	35.877754	1.816593	124.117554	31.55195	44.252422	124.34269	33.714852	23.0345075	124.230122	-79.76534	5.7967725	116.741344
-46.951599	7.644538	118.426895	-22.880474	14.535853	120.643448	36.027458	1.861784	124.101021	31.70112	44.282745	124.463722	33.864289	23.0722645	124.2823715	-79.625237	5.9994415	117.0045245
-47.110924	8.998442	118.711136	-22.744158	14.631963	120.779709	36.149204	1.944944	124.026703	31.818958	44.30661	124.401184	33.984081	23.125777	124.2139435	-79.472397	6.138149	117.3454745
-47.294365	10.332464	118.950508	-22.630913	14.657288	120.922722	36.267216	1.978803	123.929993	31.933445	44.307674	124.245438	34.1003305	23.1432385	124.0877155	-79.3621565	6.1713375	117.7577285
-47.547134	11.643522	119.094322	-22.539461	14.601246	121.019875	36.430977	1.941144	123.747726	31.983875	44.247665	124.023987	34.207426	23.0944045	123.8858565	-79.286348	6.1080875	118.1538935
-47.829727	12.927143	119.238869	-22.476778	14.488222	121.011665	36.484364	1.910242	123.492279	31.947109	44.174255	123.709511	34.2157365	23.0422485	123.600895	-79.1692925	5.9341955	118.422435
-48.296459	14.823585	119.151878	-22.433029	14.257291	120.842995	36.520527	1.781071	123.042587	31.90288	44.033531	123.155258	34.2117035	22.907301	123.0989225	-79.0777615	5.607281	118.5870675
-48.607479	16.133932	119.041046	-22.439884	14.097646	120.648369	36.524548	1.66775	122.71479	31.798149	43.895706	122.860085	34.1613485	22.781728	122.7874375	-79.0411165	5.413564	118.5093005
-48.997162	17.406389	118.858444	-22.46981	13.956221	120.429039	36.446373	1.540295	122.449493	31.723389	43.798477	122.511086	34.084881	22.669386	122.4802895	-79.024501	5.243056	118.3777885
-49.449192	18.71241	118.612778	-22.568073	13.872809	120.184494	36.347759	1.457975	122.03038	31.594217	43.710552	122.067818	33.970988	22.5842635	122.049099	-79.107134	5.1613545	118.319889
-49.859432	20.056959	118.44857	-22.674074	13.812973	119.895134	36.23452	1.410199	121.367981	31.374634	43.625553	121.560379	33.804577	22.517876	121.46418	-79.152725	5.10807	118.326088
-50.339554	21.378523	118.295601	-22.758698	13.788011	119.535789	36.080944	1.368057	120.628441	31.179688	43.570347	120.863571	33.630316	22.469202	120.746006	-79.147712	5.10682	118.325572
-50.837261	22.718222	118.094704	-22.822519	13.756919	119.123825	35.877357	1.360923	119.692108	31.021101	43.54454	120.211517	33.449229	22.4527315	119.9518125	-79.094267	5.0611065	118.2958375
-51.505226	24.760412	118.085419	-22.840191	13.708138	118.497101	35.576145	1.215109	118.186203	30.871613	43.38871	119.411835	33.223879	22.3019095	118.799019	-78.904261	5.1143665	118.195183
-51.93568	26.089802	118.277359	-22.8246	13.721013	118.171585	35.334591	1.201877	117.105232	30.843929	43.313515	118.978859	33.08926	22.257696	118.0420455	-78.73846	5.18433	118.3011245
-52.351856	27.45256	118.666542	-22.814632	13.76866	117.933067	35.112141	1.242603	115.93399	30.825809	43.290726	118.699821	32.968975	22.2666645	117.3169055	-78.598239	5.2706555	118.5492285
-52.73642	28.765722	119.351303	-22.772062	13.884086	117.785088	34.901325	1.378705	114.861122	30.816225	43.367428	118.503273	32.858775	22.3730665	116.6821975	-78.402899	5.3951055	118.8879785
-53.057915	29.994335	120.136559	-22.722038	14.032526	117.726563	34.763111	1.653338	113.840126	30.816217	43.51228	118.541161	32.789664	22.582809	116.1906435	-78.23374	5.482243	119.2624825
-53.388756	31.190979	120.916832	-22.66296	14.279713	117.714523	34.694828	2.027927	113.01416	30.833677	43.759338	118.677505	32.7642525	22.8936325	115.8458325	-78.0901725	5.6657935	119.5832135
-53.584446	32.308189	121.709679	-22.572929	14.54973	117.745018	34.670914	2.461694	112.427567	30.853785	44.059246	118.820213	32.7623495	23.26047	115.62389	-77.9082075	5.83899	119.866146
-53.820465	33.817375	122.714951	-22.380077	14.977015	117.879776	34.75148	3.051383	111.936333	30.982395	44.485069	119.165443	32.8669375	23.768226	115.550888	-77.6270915	6.185804	120.208664
-53.682686	34.505909	123.154961	-22.245274	15.216403	118.010689	34.86134	3.303765	111.857391	31.115437	44.734951	119.285187	32.9883885	24.019358	115.571289	-77.4789365	6.413448	120.450089
-53.611702	35.23563	123.560158	-22.121037	15.449156	118.079849	34.935673	3.419253	111.922363	31.258551	44.843697	119.34314	33.097112	24.131475	115.6327515	-77.339186	6.766837	120.5269465
-53.392387	35.786362	123.680664	-22.00312	15.553826	118.215271	35.055824	3.422601	112.027969	31.425676	44.90168	119.32547	33.24075	24.1621405	115.6767195	-77.24699	6.9455115	120.7538225
-53.560726	36.508484	123.606613	-21.884165	15.602339	118.32621	35.183697	3.315437	112.294708	31.582769	44.854061	119.298462	33.383233	24.084749	115.796585	-77.151563	7.119929	120.855835
-53.420864	36.966007	123.568176	-21.786638	15.538957	118.419792	35.336075	3.12686	112.618828	31.745047	44.728569	119.305122	33.540561	23.9277145	115.961975	-77.113837	7.1501995	120.877609
-53.468548	37.484509	123.462425	-21.70649	15.424779	118.536522	35.509552	2.881464	112.917053	31.901274	44.567112	119.296356	33.705413	23.724288	116.1067045	-77.118393	7.12527	120.9663395
-53.062088	37.765759	123.201225	-21.618149	15.229609	118.648315	35.68063	2.467362	113.357857	32.06522	44.273518	119.210777	33.872925	23.37044	116.284317	-77.109223	7.088778	121.012313
-52.79324	37.838234	122.954765	-21.581497	15.078174	118.712082	35.770149	2.221912	113.642899	32.172958	44.101288	119.123169	33.9715535	23.1616	116.383034	-77.1345475	6.994748	121.04113
-52.014725	37.47871	122.814957	-21.528337	14.958715	118.817055	35.874138	1.951759	114.007889	32.262821	43.941261	119.01609	34.0684795	22.94651	116.5119895	-77.1251535	6.97092	121.1221205
-51.751328	37.410389	122.538086	-21.495531	14.85521	118.95639	35.954079	1.714392	114.399506	32.377361	43.768803	118.921448	34.16572	22.7415975	116.660477	-77.156782	6.9688225	121.252303
-51.274975	37.199787	122.315422	-21.469616	14.745177	119.134613	36.0532	1.502561	114.745262	32.458897	43.596127	118.831871	34.2560485	22.549344	116.7885665	-77.1952805	6.94101	121.4806595
-50.864048	37.067719	122.158241	-21.414431	14.633757	119.31337	36.122711	1.275111	115.148033	32.54105	43.407352	118.722832	34.3318805	22.3412315	116.9354325	-77.1607425	6.9262825	121.6913075
-50.142895	36.67168	121.982239	-21.363565	14.545417	119.489418	36.186226	1.07013	115.56636	32.631538	43.246426	118.623222	34.408882	22.158278	117.094791	-77.136012	6.932556	121.884045
-49.022675	36.068287	121.659782	-21.270229	14.383	119.70253	36.366497	0.795223	116.200508	32.745113	43.045559	118.510498	34.555805	21.920391	117.355503	-77.096263	6.845609	122.049557
-48.21809	35.654293	121.314934	-21.209227	14.309814	119.796692	36.446629	0.682338	116.710556	32.841347	42.937321	118.397438	34.643988	21.8098295	117.553997	-77.062442	6.8097985	122.039387
-47.339058	35.260384	120.970535	-21.171812	14.245556	119.887032	36.579239	0.570568	117.248985	32.910271	42.85136	118.295578	34.744755	21.710964	117.7722815	-77.088379	6.780148	122.0017825
-46.429375	34.893955	120.552406	-21.126968	14.193292	119.994568	36.717705	0.46921	117.858635	32.981129	42.777927	118.232094	34.849417	21.6235685	118.0453645	-77.103353	6.7630155	121.9437715
-45.420261	34.496231	120.190323	-21.09737	14.149773	120.143234	36.853294	0.363176	118.515434	33.054924	42.700642	118.177269	34.954109	21.531909	118.3463515	-77.148849	6.767637	121.9401165
-44.373177	34.151733	119.867393	-21.08511	14.099489	120.305763	37.001602	0.246467	119.174446	33.105873	42.591412	118.129898	35.0537375	21.4189395	118.652172	-77.2239575	6.7800385	121.959354
-43.364697	33.810101	119.584381	-21.070309	14.016697	120.456482	37.090206	0.142338	119.775841	33.153858	42.485176	118.129097	35.122032	21.313757	118.952469	-77.26265	6.719637	121.960495
-41.712734	33.354786	119.177475	-21.07703	13.842885	120.644066	37.227585	-0.085303	120.574394	33.219894	42.290871	118.230583	35.2237395	21.102784	119.4024885	-77.3777995	6.582986	121.8856435
-40.599411	33.130821	119.085182	-21.081678	13.700062	120.753906	37.296692	-0.260122	121.048828	33.276737	42.143024	118.401993	35.2867145	20.941451	119.7254105	-77.4500705	6.458673	121.7824015
-39.421638	32.946342	118.974792	-21.087513	13.553077	120.870827	37.320148	-0.388795	121.492065	33.351421	42.017754	118.628929	35.3357845	20.8144795	120.060497	-77.5108105	6.2916745	121.681157
-38.237221	32.841743	118.946053	-21.113596	13.454615	120.989799	37.33812	-0.499958	121.861992	33.418503	41.916962	118.930496	35.3783115	20.708502	120.396244	-77.6055035	6.200728	121.583354
-37.01244	32.795406	118.982712	-21.13126	13.374977	121.105621	37.361012	-0.59647	122.160271	33.528893	41.858856	119.290733	35.4449525	20.631193	120.725502	-77.7074725	6.118761	121.48574
-35.790348	32.858959	119.131935	-21.135517	13.314195	121.218475	37.41328	-0.73019	122.389397	33.660542	41.817371	119.684998	35.536911	20.5435905	121.0371975	-77.807945	6.0847995	121.3997525
-34.574902	32.944996	119.331978	-21.153166	13.287345	121.331238	37.434872	-0.845646	122.495163	33.779907	41.75256	120.080315	35.6073895	20.453457	121.287739	-77.9137215	6.121233	121.374737
-32.661186	33.220188	119.726501	-21.169962	13.322859	121.514557	37.440125	-0.927174	122.505722	33.936371	41.755478	120.61998	35.688248	20.414152	121.562851	-78.028172	6.231566	121.466263
-31.400204	33.489548	120.074509	-21.1698	13.424723	121.660789	37.443535	-0.880761	122.491745	34.01622	41.829376	121.001862	35.7298775	20.4743075	121.7468035	-78.0694775	6.3751385	121.5747745
-30.133194	33.774364	120.391975	-21.17823	13.54903	121.805489	37.461861	-0.788556	122.470734	34.089798	41.933605	121.371796	35.7758295	20.5725245	121.921265	-78.1322895	6.5255355	121.689713
-28.855429	34.116165	120.696571	-21.20118	13.680136	121.95668	37.462147	-0.703499	122.458961	34.163158	42.043964	121.700989	35.8126525	20.6702325	122.079975	-78.2150125	6.6900395	121.833385
-27.539543	34.457146	121.05999	-21.253937	13.801314	122.086823	37.410866	-0.610469	122.40419	34.204285	42.13464	122.003517	35.8075755	20.7620855	122.2038535	-78.3154495	6.8405425	121.9697925
-26.258266	34.767361	121.399437	-21.317207	13.884431	122.180367	37.362015	-0.563167	122.311821	34.234085	42.189373	122.297478	35.79805	20.813103	122.3046495	-78.432464	6.955759	122.0560845
-24.96702	35.098743	121.576927	-21.390701	13.928683	122.21476	37.277241	-0.531932	122.193504	34.26601	42.241077	122.588493	35.7716255	20.8545725	122.3909985	-78.5530275	7.0027935	122.0385215
-22.995724	35.526699	121.946701	-21.523018	13.982092	122.176804	37.142815	-0.484777	121.952202	34.245171	42.286961	123.044296	35.693993	20.901092	122.498249	-78.740029	7.063092	121.855359
-21.687952	35.795731	122.087395	-21.612974	14.03384	122.068787	37.052242	-0.46185	121.818497	34.229454	42.328335	123.346504	35.640848	20.9332425	122.5825005	-78.866796	7.1344375	121.5550735
-20.337505	36.106499	122.192848	-21.700733	14.147137	121.954498	36.957012	-0.394054	121.702682	34.21912	42.395649	123.592415	35.588066	21.0007975	122.6475485	-78.989532	7.2934765	121.2614475
-19.007877	36.379505	122.274506	-21.781183	14.313067	121.794846	36.892117	-0.302971	121.636703	34.219471	42.509972	123.791908	35.555794	21.1035005	122.7143055	-79.11816	7.5226335	120.8753865
-17.645073	36.603947	122.202087	-21.864809	14.50949	121.608521	36.818825	-0.195767	121.581993	34.206284	42.616581	123.977974	35.5125545	21.210407	122.7799835	-79.2421725	7.808573	120.4370585
-16.286964	36.85424	122.088387	-21.906342	14.705354	121.390282	36.781548	-0.08974	121.576241	34.201195	42.723103	124.080444	35.4913715	21.3166815	122.8283425	-79.3040555	8.0940265	119.9522215
-14.902732	37.022446	121.946274	-21.929913	14.897246	121.136177	36.764153	-0.035405	121.601639	34.22649	42.793976	124.177994	35.4953215	21.3792855	122.8898165	-79.3551475	8.4152065	119.3825375
-12.850941	37.195667	121.719612	-21.946413	15.144337	120.760468	36.72345	0.015434	121.618118	34.279377	42.874424	124.277374	35.5014135	21.444929	122.947746	-79.3942395	8.843745	118.57319
-11.506882	37.288944	121.643272	-21.958143	15.28434	120.590614	36.698471	0.031509	121.607529	34.322411	42.909283	124.328278	35.510441	21.470396	122.9679035	-79.426727	9.098284	118.2133245
-10.217342	37.326015	121.695328	-21.938046	15.413547	120.547989	36.687588	0.092921	121.591187	34.35302	42.947735	124.370193	35.520304	21.520328	122.98069	-79.396396	9.306766	118.115288
-8.89495	37.27729	121.794548	-21.918827	15.554914	120.601334	36.701256	0.169781	121.623024	34.431767	43.027748	124.465004	35.5665115	21.5987645	123.044014	-79.4041655	9.5110635	118.158654
-7.616988	37.179581	122.013496	-21.880617	15.712291	120.711502	36.75415	0.258991	121.715416	34.516712	43.117565	124.64888	35.635431	21.688278	123.182148	-79.396665	9.736304	118.240856
-6.272519	36.976196	122.212112	-21.805214	15.887718	120.849243	36.834259	0.344517	121.863533	34.607151	43.213619	124.877945	35.720705	21.779068	123.370739	-79.331133	9.996368	118.327747
-4.826218	36.660976	122.399796	-21.743093	16.090555	120.963478	36.947674	0.438824	122.05645	34.710472	43.336807	125.179306	35.829073	21.8878155	123.617878	-79.315259	10.2932945	118.309078
-2.969702	36.21978	122.666443	-21.598101	16.400389	121.130386	37.144073	0.609167	122.469246	34.892406	43.506096	125.70549	36.0182395	22.0576315	124.087368	-79.2144415	10.7431465	118.173404
-1.759334	35.85627	122.971169	-21.450659	16.613539	121.241081	37.308292	0.727275	122.87207	35.015766	43.571541	126.191879	36.162029	22.149408	124.5319745	-79.063347	11.07767	117.9501875
-0.532009	35.420887	123.259033	-21.293268	16.834671	121.42173	37.557991	0.792493	123.380646	35.17477	43.62912	126.741722	36.3663805	22.2108065	125.061184	-78.9529165	11.4585355	117.782276
0.621407	34.933617	123.627159	-21.087692	17.00853	121.665421	37.836773	0.860373	123.994957	35.387714	43.734543	127.325043	36.6122435	22.297458	125.66	-78.7876275	11.719602	117.670842
1.717079	34.347172	124.038757	-20.870275	17.164745	121.957825	38.116085	0.935698	124.660957	35.637421	43.836899	127.92524	36.876753	22.3862985	126.2930985	-78.617303	11.9431915	117.6225515
2.808123	33.696293	124.498116	-20.620001	17.287008	122.29847	38.436687	0.980699	125.346161	35.883324	43.920464	128.494019	37.1600055	22.4505815	126.92009	-78.4000075	12.1234345	117.67685
3.9106	33.001846	124.885384	-20.331432	17.392025	122.655441	38.818615	1.012724	126.115082	36.164261	43.985039	129.023148	37.491438	22.4988815	127.569115	-78.154302	12.2851685	117.741767
5.404435	31.847164	125.497093	-19.817892	17.550453	123.202049	39.718128	0.959964	127.279701	36.630871	44.055824	129.82576	38.1744995	22.507894	128.5527305	-77.8102835	12.593012	117.8513675
6.366717	31.000498	125.867249	-19.450241	17.631044	123.560165	40.135704	0.960468	128.183929	37.275242	43.953159	130.231064	38.705473	22.4568135	129.2074965	-77.605955	12.8052745	117.9128335
6.576765	30.48724	126.63028	-19.104984	17.654715	123.938499	40.509033	0.874502	129.104187	37.623131	43.900253	130.708694	39.066082	22.3873775	129.9064405	-77.27605	12.9220525	117.9705575
7.790237	29.254992	126.807312	-18.823799	17.614763	124.308266	40.822525	0.759666	129.972626	37.982456	43.80777	131.129929	39.4024905	22.283718	130.5512775	-77.0500885	12.945808	118.0652545
8.734081	28.183613	127.106544	-18.650141	17.551411	124.643448	41.071148	0.585792	130.731415	38.291756	43.703091	131.46582	39.681452	22.1444415	131.0986175	-76.981734	12.9583805	118.1882785
9.34156	27.183174	127.404854	-18.519337	17.45549	124.845909	41.236923	0.427917	131.283112	38.522339	43.610832	131.730682	39.879631	22.0193745	131.506897	-76.918305	12.8916055	118.184921
9.864752	26.161995	127.587578	-18.444786	17.365591	124.940422	41.309174	0.330804	131.668747	38.65176	43.526829	131.886322	39.980467	21.9288165	131.7775345	-76.870039	12.8023655	118.1033095
10.435247	24.723854	127.760887	-18.097496	17.137966	124.791908	41.405087	0.313332	131.912643	38.740776	43.567146	132.015091	40.0729315	21.940239	131.963867	-76.2679235	12.335693	117.619949
10.679884	23.805294	127.772865	-18.072424	17.197701	124.786804	41.449821	0.456863	131.925171	38.725597	43.713535	132.075089	40.087709	22.085199	132.00013	-76.232557	12.310203	117.573478
10.662249	22.958555	127.827538	-18.047915	17.332653	124.762199	41.487648	0.695567	131.86615	38.721848	43.930603	132.132645	40.104748	22.313085	131.9993975	-76.200578	12.352221	117.5250005
10.695554	22.059484	127.818573	-18.217014	17.640591	124.824837	41.537361	0.954629	131.771713	38.729595	44.173092	132.204681	40.133478	22.5638605	131.988197	-76.567506	12.7173215	117.661477
10.922508	21.051271	127.680542	-17.976492	17.725584	124.689018	41.590809	1.213441	131.616623	38.750919	44.400074	132.310074	40.170864	22.8067575	131.9633485	-76.123848	12.6444105	117.4146875
10.83679	20.139214	127.534447	-18.410658	18.187527	124.893532	41.635178	1.428682	131.411621	38.770607	44.590137	132.386475	40.2028925	23.0094095	131.899048	-77.0242085	13.3656445	117.888016
10.669366	19.15712	127.349854	-17.893181	18.060518	124.592613	41.655506	1.634098	131.192947	38.800121	44.767181	132.427734	40.2278135	23.2006395	131.8103405	-76.0141755	12.9203965	117.3748855
10.233235	17.63921	127.121399	-17.882065	18.266445	124.60685	41.68766	1.960737	130.898849	38.813084	45.017666	132.49826	40.250372	23.4892015	131.6985545	-76.014502	13.0436885	117.5151455
9.839387	16.635921	126.929596	-17.861475	18.389416	124.628235	41.721481	2.173022	130.740829	38.81461	45.202679	132.499954	40.2680455	23.6878505	131.6203915	-75.9909955	13.0909815	117.6360785
9.349138	15.56251	126.74453	-17.867531	18.503736	124.681236	41.753254	2.381572	130.621841	38.770565	45.367062	132.443542	40.2619095	23.874317	131.5326915	-75.9969715	13.133155	117.8297805
8.780621	14.421924	126.60041	-17.856823	18.585745	124.742035	41.764702	2.584939	130.555573	38.74995	45.531029	132.346329	40.257326	24.057984	131.450951	-75.970972	13.113506	118.033119
8.124329	13.297564	126.453148	-17.844025	18.641417	124.79142	41.799171	2.775134	130.498367	38.739464	45.671883	132.221558	40.2693175	24.2235085	131.3599625	-75.9573675	13.0593255	118.2228775
7.390942	12.123876	126.224754	-17.807671	18.680763	124.775291	41.817619	2.911764	130.421494	38.714363	45.768429	132.037888	40.265991	24.3400965	131.229691	-75.881333	13.0214295	118.320891
6.602615	10.893662	125.97802	-17.763422	18.709972	124.715218	41.843475	3.040759	130.348816	38.702785	45.853001	131.751617	40.27313	24.44688	131.0502165	-75.799974	12.973064	118.3802195
5.219486	9.072806	125.638687	-17.914942	18.905676	124.660965	41.873722	3.281145	130.212158	38.680668	46.017742	131.07019	40.277195	24.6494435	130.641174	-76.107079	13.1619085	118.680756
4.180608	7.855778	125.52903	-17.874571	18.926863	124.589684	41.905277	3.470806	130.107849	38.613041	46.149036	130.44014	40.259159	24.809921	130.2739945	-76.008301	13.043805	118.9053735
2.833276	6.777495	125.658073	-17.848007	18.897423	124.602142	41.948421	3.656492	130.004532	38.148323	46.367336	129.837311	40.048372	25.011914	129.9209215	-75.744386	12.782932	119.2833625
1.667485	5.552379	125.768723	-17.873257	18.817593	124.69516	41.956154	3.81746	129.947861	37.983547	46.421276	129.04744	39.9698505	25.119368	129.4976505	-75.7163645	12.515818	119.8926695
0.500399	4.359056	125.952469	-17.852411	18.645391	124.758705	41.961246	3.95142	129.859863	37.818954	46.410938	128.317184	39.8901	25.181179	129.0885235	-75.594922	12.109603	120.4288865
-0.832296	3.261134	126.237396	-17.88781	18.427504	124.872604	41.930775	3.995938	129.812592	37.647457	46.335812	127.641869	39.789116	25.165875	128.7272305	-75.564736	11.689133	121.0179775
-1.89465	1.961091	126.324585	-17.954618	18.182514	124.970284	41.864326	3.979239	129.814301	37.456329	46.251682	127.10154	39.6603275	25.1154605	128.4579205	-75.5695635	11.2495675	121.4826475
-3.903785	0.505744	126.544678	-18.115927	17.857073	125.091484	41.721935	4.013119	129.748993	37.212582	46.197746	126.620842	39.4672585	25.1054325	128.1849175	-75.6991125	10.6087135	121.9980505
-5.347184	-0.358649	126.518845	-18.265652	17.698692	125.089493	41.604294	4.084327	129.670959	37.011482	46.258659	126.427605	39.307888	25.171493	128.049282	-75.839192	10.225891	122.129704
-6.806449	-1.099522	126.354095	-18.422432	17.613819	125.001213	41.468502	4.222281	129.424911	36.787556	46.38546	126.280823	39.128029	25.3038705	127.852867	-75.972893	9.9237675	122.149559
-8.263266	-1.746415	126.013565	-18.584042	17.599007	124.844589	41.362789	4.381759	129.10965	36.56794	46.55518	126.175598	38.9653645	25.4684695	127.642624	-76.1334485	9.7295445	122.046554
-9.788015	-2.319299	125.619797	-18.690447	17.613802	124.663254	41.250427	4.560337	128.786148	36.398594	46.765915	126.142502	38.8245105	25.663126	127.464325	-76.2054045	9.564478	121.862183
-11.270535	-2.80371	125.204132	-18.802412	17.685585	124.51123	41.163151	4.781474	128.41481	36.25642	47.003757	126.158142	38.7097855	25.8926155	127.286476	-76.3146095	9.4785545	121.735984
-12.777811	-3.20134	124.703957	-18.893942	17.777767	124.329826	41.086967	4.948847	128.026627	36.133167	47.232944	126.199089	38.610067	26.0908955	127.112858	-76.397951	9.4646385	121.546794
-15.341722	-3.549455	124.117516	-19.039017	17.958698	124.123741	40.963997	5.223515	127.385483	35.942055	47.54882	126.239517	38.453026	26.3861675	126.8125	-76.53106	9.5312285	121.434982
-16.906986	-3.806878	123.758736	-19.149893	18.087751	124.064102	40.808163	5.396927	126.975502	35.811634	47.743744	126.19001	38.3098985	26.5703355	126.582756	-76.6096845	9.6051665	121.545448
-18.562981	-3.986844	123.68573	-19.243229	18.194481	124.101135	40.673374	5.576163	126.54673	35.690254	47.930008	126.027954	38.181814	26.7530855	126.287342	-76.668272	9.6358765	121.914928
-20.170406	-4.175044	123.800919	-19.326824	18.245253	124.226395	40.267101	5.934227	126.290001	35.517262	48.085033	125.703285	37.8921815	27.00963	125.996643	-76.5458295	9.480876	122.456147
-21.550781	-4.487882	123.968864	-19.359842	18.197794	124.372902	40.226463	6.057455	125.937096	35.298565	48.195778	125.203308	37.762514	27.1266165	125.570202	-76.482198	9.2689715	123.175602
-23.148615	-4.627787	124.407043	-19.365463	18.075775	124.537682	40.271072	6.138792	125.573624	35.076157	48.262466	124.55938	37.6736145	27.200629	125.066502	-76.4045405	8.950921	124.008862
-24.696602	-4.732913	124.92392	-19.384119	17.914301	124.675751	40.319946	6.177828	125.212418	34.87936	48.253967	123.821953	37.599653	27.2158975	124.5171855	-76.367891	8.6127045	124.8343165
-27.036089	-4.770315	125.533173	-19.438475	17.602547	124.759521	40.272758	6.102771	124.763855	34.58799	48.088551	122.708702	37.430374	27.095661	123.7362785	-76.307324	8.109433	125.7827635
-28.542439	-4.710895	125.817955	-19.509851	17.364403	124.730003	40.236263	5.95191	124.358559	34.452568	47.929756	121.982719	37.3444155	26.940833	123.170639	-76.3641175	7.787973	126.289367
-30.009333	-4.598035	125.912704	-19.624275	17.130066	124.597397	40.130554	5.755619	123.886887	34.31002	47.718781	121.250023	37.220287	26.7372	122.568455	-76.468837	7.522932	126.626339
-31.501938	-4.384077	125.803528	-19.762743	16.915318	124.35051	39.93248	5.558555	123.312126	34.172348	47.513996	120.517494	37.052414	26.5362755	121.91481	-76.5779	7.2943605	126.78621
-32.920647	-4.071979	125.584724	-19.902225	16.717308	124.011932	39.689365	5.364697	122.580269	34.052071	47.314709	119.815079	36.870718	26.339703	121.197674	-76.675168	7.094913	126.82619
-34.253914	-3.715029	125.135185	-20.080385	16.535408	123.587677	39.454346	5.157865	121.788277	33.909969	47.140087	119.18026	36.6821575	26.148976	120.4842685	-76.8429275	6.92184	126.6910855
-35.629684	-3.217446	124.571205	-20.245182	16.400215	123.112869	39.223064	4.992691	121.026207	33.763741	46.997917	118.68914	36.4934025	25.995304	119.8576735	-76.9837665	6.805126	126.3680645
-37.46928	-2.300259	123.643028	-20.461092	16.271996	122.36248	38.937603	4.851887	119.983444	33.600391	46.898857	118.20842	36.268997	25.875372	119.095932	-77.191181	6.66862	125.629028
-38.433681	-1.605809	122.791328	-20.592079	16.220015	121.826912	38.784912	4.784787	119.378387	33.519028	46.871693	118.054428	36.15197	25.82824	118.7164075	-77.336128	6.61179	124.9374165
-39.794086	-0.78477	122.105911	-20.726616	16.196463	121.265701	38.628731	4.756429	118.900909	33.432011	46.857761	117.952049	36.030371	25.807095	118.426479	-77.483603	6.585831	124.104923
-40.788864	0.036193	121.276428	-20.879921	16.175161	120.687851	38.515404	4.713897	118.537392	33.372337	46.858902	117.902878	35.9438705	25.7863995	118.220135	-77.7037125	6.5639225	123.155567
-41.754707	0.823475	120.424927	-21.031347	16.166466	120.102814	38.405739	4.692212	118.244919	33.289154	46.855057	117.937866	35.8474465	25.7736345	118.0913925	-77.9101405	6.5592975	122.1142355
-42.61047	1.66366	119.50843	-21.197805	16.142311	119.516014	38.311066	4.644041	118.034195	33.215202	46.860817	117.976883	35.763134	25.752429	118.005539	-78.158744	6.532193	121.026489
-43.432247	2.565571	118.6399	-21.35177	16.119406	118.940887	38.202511	4.592509	117.819023	33.125214	46.847702	118.019173	35.6638625	25.7201055	117.919098	-78.3674025	6.5187065	119.962676
-44.599251	3.879258	117.497147	-21.615337	16.045601	118.132614	37.995438	4.463955	117.477226	32.959789	46.779491	117.963448	35.4776135	25.621723	117.720337	-78.7082875	6.469479	118.544891
-45.28056	4.735815	116.867218	-21.773512	15.96601	117.651321	37.823345	4.355201	117.160271	32.82827	46.69133	117.845795	35.3258075	25.5232655	117.503033	-78.8728315	6.4087545	117.799609
-45.905991	5.598863	116.351746	-21.901278	15.875986	117.21785	37.643513	4.274375	116.814896	32.694252	46.589546	117.610565	35.1688825	25.4319605	117.2127305	-78.9714385	6.3200115	117.2229695
-46.477524	6.513194	115.878853	-21.994629	15.757087	116.785431	37.511333	4.192394	116.481316	32.573353	46.511261	117.311584	35.042343	25.3518275	116.89645	-79.031601	6.1623465	116.674412
-47.062263	7.342913	115.421547	-22.059477	15.629858	116.335831	37.440212	4.103775	116.138138	32.45536	46.40345	117.025711	34.947786	25.2536125	116.5819245	-79.06674	6.0061035	116.0897375
-47.538479	8.174088	114.914528	-22.103844	15.49578	115.87442	37.399586	3.989029	115.815102	32.359951	46.282345	116.694046	34.8797685	25.135687	116.254574	-79.0874565	5.855873	115.494266
-47.987663	9.000968	114.419853	-22.128912	15.365401	115.414063	37.351425	3.856158	115.51226	32.316494	46.140869	116.370407	34.8339595	24.9985135	115.9413335	-79.0917835	5.7322885	114.8867925
-48.616714	10.306172	113.911545	-22.14653	15.191727	114.84227	37.266331	3.643962	115.10025	32.228916	45.895706	115.800262	34.7476235	24.769834	115.450256	-79.0406835	5.61362	114.234284
-49.043186	11.120885	113.702797	-22.17836	15.101765	114.576248	37.203201	3.503469	114.896027	32.180084	45.742989	115.412117	34.6916425	24.623229	115.154072	-79.0483625	5.580301	113.998424
-49.388607	11.928133	113.552628	-22.190437	14.995284	114.402023	37.153549	3.369761	114.76474	32.125278	45.608242	115.003052	34.6394135	24.4890015	114.883896	-79.0202875	5.5015665	113.92015
-49.704205	12.754615	113.447556	-22.238194	14.870955	114.265511	37.116249	3.208044	114.681778	32.032112	45.462353	114.60556	34.5741805	24.3351985	114.643669	-79.0505685	5.4067115	113.887353
-50.011932	13.60929	113.370934	-22.304775	14.709965	114.144707	37.063282	3.035221	114.536217	31.878033	45.277954	114.176849	34.4706575	24.1565875	114.356533	-79.0802075	5.2633425	113.932881
-50.321407	14.414843	113.349129	-22.392824	14.528996	114.031876	36.950405	2.845025	114.362396	31.727604	45.09977	113.751602	34.3390045	23.9723975	114.056999	-79.1246525	5.0855945	114.006753
-50.535645	15.251104	113.282547	-22.474461	14.343911	113.920502	36.809887	2.633007	114.211418	31.575161	44.914818	113.308372	34.192524	23.7739125	113.759895	-79.141446	4.9139095	114.081109
-50.782322	16.60812	113.173973	-22.649878	14.089921	113.79818	36.589478	2.237418	113.935959	31.317297	44.622719	112.730743	33.9533875	23.4300685	113.333351	-79.2531435	4.7497735	114.263009
-50.944347	17.513191	113.234421	-22.781963	13.941521	113.760864	36.3619	2.016664	113.786018	31.159386	44.478481	112.366615	33.760643	23.2475725	113.0763165	-79.324569	4.6354695	114.4454115
-51.056892	18.491442	113.245224	-22.926952	13.80548	113.757622	36.140636	1.791713	113.719086	31.014341	44.341755	112.098289	33.5774885	23.066734	112.9086875	-79.4313925	4.544226	114.6065565
-51.118446	19.502434	113.27243	-23.071098	13.698432	113.782883	35.949108	1.577175	113.666046	30.874077	44.202171	112.057747	33.4115925	22.889673	112.8618965	-79.5537885	4.507191	114.7038695
-51.06731	20.569469	113.267609	-23.213652	13.61568	113.860092	35.796047	1.393467	113.696419	30.767811	44.072418	112.121521	33.281929	22.7329425	112.90897	-79.709233	4.4984175	114.811214
-51.017284	21.646175	113.349915	-23.344309	13.562436	113.945457	35.665001	1.238508	113.781097	30.676851	43.974815	112.232269	33.170926	22.6066615	113.006683	-79.859544	4.5182105	114.884231
-50.916988	22.765316	113.379166	-23.475342	13.531966	114.018227	35.545311	1.113861	113.828026	30.588535	43.894608	112.408424	33.066923	22.5042345	113.118225	-80.017607	4.5596975	114.918229
-50.63879	24.494366	113.354744	-23.654879	13.495781	114.113106	35.351173	1.000557	114.00354	30.465799	43.817894	112.623474	32.908486	22.4092255	113.313507	-80.218244	4.5823365	114.912705
-50.419724	25.664007	113.331032	-23.775671	13.498907	114.155724	35.244453	0.92527	114.108948	30.396084	43.770039	112.840828	32.8202685	22.3476545	113.474888	-80.3716105	4.6501595	114.83656
-50.139515	26.883226	113.281441	-23.895624	13.506797	114.185944	35.110207	0.86867	114.215103	30.327887	43.728062	113.01973	32.719047	22.298366	113.6174165	-80.510295	4.715228	114.7544715
-49.814667	28.119083	113.184944	-24.040131	13.530069	114.194046	34.978642	0.824686	114.341583	30.256477	43.731216	113.1259	32.6175595	22.277951	113.7337415	-80.6978215	4.782187	114.6543505
-49.447498	29.371595	113.047775	-24.174591	13.598126	114.194885	34.857368	0.794502	114.44442	30.153183	43.726349	113.305138	32.5052755	22.2604255	113.874779	-80.8544575	4.9358265	114.514991
-49.051929	30.671232	112.951996	-24.305817	13.65093	114.19426	34.719997	0.759603	114.597153	30.032598	43.742226	113.433372	32.3762975	22.2509145	114.0152625	-80.9879315	5.0509455	114.3732575
-48.628975	31.97982	112.888351	-24.4512	13.696066	114.227745	34.563534	0.716	114.744461	29.943615	43.698914	113.587631	32.2535745	22.207457	114.166046	-81.1559745	5.184675	114.289444
-47.838966	33.949959	112.914597	-24.607357	13.724786	114.381561	34.372215	0.612163	114.992165	29.849682	43.614536	113.928688	32.1109485	22.1133495	114.4604265	-81.3256625	5.3362225	114.3026955
-47.278484	35.278786	113.070679	-24.701841	13.698948	114.522491	34.272854	0.51852	115.16497	29.808205	43.557987	114.193367	32.0405295	22.0382535	114.6791685	-81.4442115	5.3596425	114.3658135
-46.628685	36.625282	113.230606	-24.776524	13.664788	114.673401	34.179726	0.444192	115.264702	29.785908	43.503937	114.482903	31.982817	21.9740645	114.8738025	-81.535865	5.3555115	114.4729995
-45.98521	37.938637	113.475128	-24.845739	13.596778	114.783813	34.092438	0.356261	115.284477	29.765146	43.452854	114.757172	31.928792	21.9045575	115.0208245	-81.62027	5.2889985	114.5468015
-45.29689	39.292831	113.770851	-24.88796	13.558166	114.870132	33.991684	0.281797	115.250923	29.748354	43.406647	115.010727	31.870019	21.844222	115.130825	-81.645939	5.27211	114.609439
-44.53553	40.661888	114.078415	-24.943489	13.533181	114.935944	33.888672	0.24518	115.155838	29.754877	43.393978	115.289856	31.8217745	21.819579	115.222847	-81.7087525	5.246783	114.649041
-43.775333	42.036972	114.48172	-24.983955	13.558732	114.996864	33.799675	0.216425	115.069321	29.771215	43.394161	115.628471	31.785445	21.805293	115.348896	-81.753355	5.312171	114.644832
-42.545055	44.097824	115.216408	-25.037706	13.695251	115.114845	33.689442	0.336598	114.959457	29.836723	43.50753	116.262863	31.7630825	21.922064	115.61116	-81.8384945	5.468438	114.61853
-41.731773	45.436497	115.870163	-25.068422	13.85813	115.23539	33.670742	0.508383	114.857674	29.859707	43.648808	116.821564	31.7652245	22.0785955	115.839619	-81.9020685	5.6376645	114.631161
-40.849842	46.747612	116.704727	-25.076717	14.070441	115.415932	33.691231	0.722118	114.727043	29.862543	43.809868	117.459465	31.776887	22.265993	116.093254	-81.930321	5.874889	114.73861
-39.9058	47.983372	117.659676	-25.063643	14.268695	115.642975	33.718292	0.963017	114.621368	29.882088	43.991497	118.109787	31.80019	22.477257	116.3655775	-81.927476	6.060133	114.9203725
-38.771271	49.020679	118.61097	-25.059895	14.46539	115.880409	33.784668	1.213404	114.491859	29.924902	44.185566	118.794464	31.854785	22.699485	116.6431615	-81.974575	6.231295	115.1176565
-37.767014	50.048107	119.651985	-24.994732	14.651917	116.081429	33.849438	1.462425	114.341644	29.987005	44.358219	119.508575	31.9182215	22.910322	116.9251095	-81.9076855	6.393512	115.2377485
-36.724155	50.996227	120.622375	-24.947863	14.84375	116.19471	33.929527	1.71208	114.185455	30.069363	44.511814	120.132111	31.999445	23.111947	117.158783	-81.895171	6.575553	115.230637
-35.065895	52.146626	121.819138	-24.838022	15.135215	116.205086	34.110115	2.059668	114.011398	30.217426	44.641861	120.975304	32.1637705	23.3507645	117.493351	-81.8398145	6.9196655	114.916821
-33.95697	52.653736	122.401917	-24.691154	15.374303	116.235336	34.297745	2.261653	113.933685	30.336979	44.728436	121.406761	32.317362	23.4950445	117.670223	-81.69967	7.2535615	114.800449
-32.81321	53.09679	122.764206	-24.521013	15.635345	116.310844	34.498734	2.463832	113.98867	30.494026	44.86404	121.658089	32.49638	23.663936	117.8233795	-81.538406	7.606754	114.7983085
-30.997694	53.39307	122.798576	-24.273289	15.838816	116.401062	34.726639	2.636552	114.127052	30.674189	44.959549	121.865639	32.700414	23.7980505	117.9963455	-81.246992	7.8795815	114.8057785
-30.179388	54.014442	122.818588	-24.032467	15.961376	116.549042	35.040546	2.715393	114.348694	30.897921	45.007973	122.064018	32.9692335	23.861683	118.206356	-81.0341675	8.061069	114.891728
-28.487705	53.703648	122.947784	-23.742668	16.016449	116.722717	35.409763	2.685889	114.727829	31.174454	45.011414	122.320198	33.2921085	23.8486515	118.5240135	-80.7774445	8.1842465	114.9214205
-27.689266	53.69593	123.111656	-23.45125	16.032894	116.902069	35.770153	2.632327	115.241669	31.447372	44.983856	122.626411	33.6087625	23.8080915	118.93404	-80.5112625	8.25769649999999	114.870098
-25.694534	53.552444	122.801735	-23.040638	16.084156	117.199829	36.310501	2.597114	116.02932	31.789997	44.972645	123.087761	34.050249	23.7848795	119.5585405	-80.131525	8.3834325	114.8411175
-24.455711	53.171272	122.601341	-22.759581	16.099916	117.411674	36.657333	2.612495	116.513649	32.00383	44.952065	123.376694	34.3305815	23.78228	119.9451715	-79.8497435	8.417552	114.8781765
-23.214781	52.624554	122.472893	-22.506407	16.101351	117.597519	36.982422	2.604593	116.932213	32.241829	44.918388	123.682907	34.6121255	23.7614905	120.30756	-79.6249395	8.4412115	114.887478
-21.967134	51.872128	122.418144	-22.260302	16.071053	117.761276	37.285152	2.513815	117.270042	32.529499	44.847321	123.919594	34.9073255	23.680568	120.594818	-79.4279295	8.461538	114.927734
-20.639963	51.000698	122.354851	-21.983047	16.065916	117.889992	37.560059	2.420703	117.514763	32.837112	44.779327	124.117554	35.1985855	23.600015	120.8161585	-79.1646795	8.531817	114.9638255
-19.508438	50.021149	122.427452	-21.726912	16.079271	118.017319	37.831573	2.359292	117.725967	33.142315	44.746746	124.250374	35.486944	23.553019	120.9881705	-78.940768	8.605523	115.0464675
-18.259357	48.969795	122.309021	-21.477255	16.134159	118.139435	38.083866	2.378769	117.947365	33.43684	44.803169	124.348068	35.760353	23.590969	121.1477165	-78.714863	8.677349	115.1311535
-16.591833	47.139088	122.097458	-21.123238	16.27186	118.320381	38.478088	2.463234	118.278191	33.870049	44.928658	124.444023	36.1740685	23.695946	121.361107	-78.4205445	8.847774	115.279655
-15.468418	45.836903	121.885048	-20.917009	16.353052	118.429962	38.677895	2.508837	118.531654	34.142559	45.010944	124.371696	36.410227	23.7598905	121.451675	-78.244245	8.9462135	115.408249
-14.415385	44.366253	121.537781	-20.730572	16.406675	118.498001	38.812138	2.543173	118.812729	34.408741	45.074409	124.212227	36.6104395	23.808791	121.512478	-78.0715835	9.004559	115.483524
-13.625884	42.98275	121.264496	-20.58647	16.469704	118.574348	38.953918	2.533314	119.112503	34.62397	45.115032	124.010765	36.788944	23.824173	121.561634	-77.961884	9.115235	115.587062
-12.394778	41.257008	120.66832	-20.471825	16.513054	118.609528	39.138924	2.46377	119.443848	34.764565	45.132896	123.73288	36.9517445	23.798333	121.588364	-77.8953945	9.227775	115.630692
-11.721991	39.690113	120.280334	-20.370544	16.502531	118.63855	39.282223	2.382292	119.759926	34.872742	45.126713	123.377869	37.0774825	23.7545025	121.5688975	-77.8185705	9.2505595	115.7082025
-10.762012	37.902981	119.751396	-20.298382	16.465477	118.654129	39.408905	2.275048	120.017334	34.967064	45.104176	122.931221	37.1879845	23.689612	121.4742775	-77.7847485	9.241342	115.8339805
-9.552244	35.128944	119.066528	-20.173096	16.337967	118.633667	39.604462	2.097596	120.352043	35.064522	45.024498	122.166779	37.334492	23.561047	121.259411	-77.680684	9.114887	116.007923
-8.743308	33.245533	118.643379	-20.090652	16.235394	118.626152	39.713051	2.023586	120.532867	35.111477	44.977314	121.577728	37.412264	23.50045	121.0552975	-77.593568	8.970338	116.1970065
-7.975347	31.347853	118.293297	-20.034153	16.124952	118.570946	39.813812	1.980607	120.712708	35.126904	44.92004	120.91188	37.470358	23.4503235	120.812294	-77.538664	8.7995805	116.329598
-7.21986	29.449903	117.914261	-19.983522	16.050882	118.475128	39.897034	1.965252	120.850899	35.123882	44.871773	120.297112	37.510458	23.4185125	120.5740055	-77.477502	8.6832515	116.3762505
-6.552283	27.560829	117.658997	-19.919968	15.953389	118.375931	40.002003	1.897037	121.033836	35.09354	44.780804	119.697403	37.5477715	23.3389205	120.3656195	-77.3877075	8.5678575	116.3862425
-5.891908	25.721609	117.457626	-19.854532	15.849404	118.280998	40.117214	1.813546	121.230804	35.112675	44.673512	119.184242	37.6149445	23.243529	120.207523	-77.3240085	8.455279	116.354473
-5.329624	23.906214	117.399277	-19.772465	15.745443	118.22374	40.207809	1.713898	121.441841	35.191414	44.536774	118.834732	37.6996115	23.125336	120.1382865	-77.2445415	8.36555	116.3091935
-4.476783	21.34248	117.502441	-19.622847	15.559986	118.208206	40.389286	1.493202	121.789536	35.390556	44.293457	118.539665	37.889921	22.8933295	120.1646005	-77.135615	8.2266425	116.2518115
-4.010026	19.697945	117.673996	-19.499067	15.417196	118.234673	40.51305	1.33691	121.949562	35.569569	44.137051	118.511879	38.0413095	22.7369805	120.2307205	-77.0394435	8.0974115	116.2386255
-3.546288	18.168669	117.889931	-19.356224	15.264461	118.259552	40.633808	1.195567	122.04496	35.74332	44.001308	118.585121	38.188564	22.5984375	120.3150405	-76.901012	7.9304845	116.2040635
-3.183672	16.712683	118.072746	-19.24003	15.115388	118.281029	40.752342	1.059711	122.067818	35.915611	43.901558	118.748032	38.3339765	22.4806345	120.407925	-76.8140365	7.7501415	116.154133
-2.806226	15.309712	118.205284	-19.105125	14.998531	118.300964	40.873676	0.957587	122.04332	36.088905	43.838829	119.00145	38.4812905	22.398208	120.522385	-76.6915405	7.598854	116.079543
-2.498154	14.013092	118.373779	-18.993753	14.923446	118.333908	40.983231	0.911935	122.024521	36.257362	43.818199	119.306503	38.6202965	22.365067	120.665512	-76.6078025	7.481825	116.002304
-2.241765	12.822999	118.501068	-18.882223	14.887468	118.404091	41.081959	0.90033	121.976303	36.415337	43.842323	119.704941	38.748648	22.3713265	120.840622	-76.513094	7.4036095	115.96756
-1.925854	11.083325	118.666306	-18.732286	14.877716	118.562874	41.202145	0.917226	121.923485	36.643723	43.870457	120.313118	38.922934	22.3938415	121.1183015	-76.387506	7.3615905	116.0074465
-1.783033	9.988293	118.784309	-18.640322	14.893466	118.668282	41.277191	0.898662	121.87365	36.803158	43.908333	120.717766	39.0401745	22.4034975	121.295708	-76.3208185	7.3834345	116.040856
-1.652635	8.964729	118.82373	-18.551243	14.89431	118.78421	41.373375	0.868347	121.783623	36.936359	43.897884	121.116051	39.154867	22.3831155	121.449837	-76.257353	7.4055045	116.118583
-1.599604	7.932769	118.834259	-18.436817	14.87365	118.899704	41.480804	0.825948	121.698364	37.418602	43.761486	121.396637	39.449703	22.293717	121.5475005	-76.323337	7.453583	116.2519075
-1.539091	6.879741	118.825401	-18.32893	14.84797	119.003365	41.577366	0.800499	121.687988	37.58334	43.734406	121.736374	39.580353	22.2674525	121.712181	-76.238213	7.4284875	116.294549
-1.566082	5.857176	118.847443	-18.195024	14.824963	119.097809	41.677795	0.826171	121.680084	37.354431	43.865356	122.170296	39.516113	22.3457635	121.92519	-75.906161	7.3041625	116.270428
-1.582462	4.876556	118.826439	-18.052677	14.843965	119.159523	41.796303	0.877822	121.752022	37.487041	43.877903	122.426453	39.641672	22.3778625	122.0892375	-75.747026	7.3100675	116.2298085
-1.718391	3.384693	118.862831	-17.79607	14.86384	119.282997	42.020714	0.854086	122.241722	37.684685	43.869572	122.798576	39.8526995	22.361829	122.520149	-75.4448395	7.365851	116.045845
-1.764488	2.341981	118.994102	-17.589613	14.830931	119.43541	42.264893	0.779817	122.694489	37.85199	43.847748	123.207184	40.0584415	22.3137825	122.9508365	-75.2376675	7.3480795	115.9199835
-2.035066	1.328025	119.30822	-17.406485	14.748727	119.64077	42.537575	0.658551	123.210777	38.025486	43.78994	123.649109	40.2815305	22.2242455	123.429943	-75.0945005	7.2732085	115.851597
-2.248043	0.258978	119.565216	-17.221317	14.604574	119.869804	42.774048	0.502386	123.757912	38.225105	43.727264	124.067947	40.4995765	22.114825	123.9129295	-74.9422105	7.094323	115.8266785
-2.561783	-0.798179	119.817329	-17.065603	14.443895	120.139145	42.966469	0.383125	124.221336	38.434769	43.654259	124.507187	40.700619	22.018692	124.3642615	-74.831825	6.869098	115.9140285
-2.827044	-1.892706	120.004631	-16.916775	14.277938	120.396187	43.201771	0.22951	124.585236	38.61108	43.521603	124.911026	40.9064255	21.8755565	124.748131	-74.7399755	6.6803195	116.044243
-3.299648	-2.929009	120.260025	-16.746742	14.114589	120.618462	43.443153	0.074808	124.887764	38.784363	43.426167	125.22982	41.113758	21.7504875	125.058792	-74.607242	6.4786905	116.178132
-3.973252	-4.504336	120.350945	-16.487656	13.928927	120.842278	43.71986	-0.001031	125.13887	39.037952	43.377453	125.53524	41.378906	21.688211	125.337055	-74.354218	6.169643	116.347501
-4.427773	-5.566647	120.285965	-16.31109	13.851155	120.928589	43.924885	-0.030193	125.202858	39.164227	43.34026	125.605621	41.544556	21.6550335	125.4042395	-74.166736	6.0472765	116.4529385
-5.045926	-6.562534	120.299614	-16.135872	13.778691	120.95343	44.105499	-0.033053	125.200356	39.293167	43.311485	125.581421	41.699333	21.639216	125.3908885	-73.971077	5.918166	116.5159715
-5.698423	-7.577766	120.280823	-15.932034	13.722284	120.953438	44.277138	0.002291	125.17424	39.424301	43.292049	125.454803	41.8507195	21.64717	125.3145215	-73.7147875	5.797398	116.5923545
-6.341156	-8.615948	120.274826	-15.738288	13.686659	120.961884	44.48278	0.059664	125.137856	39.557793	43.306877	125.20845	42.0202865	21.6832705	125.173153	-73.4968625	5.6900475	116.750615
-6.99957	-9.614808	120.358833	-15.547948	13.690695	120.979378	44.671177	0.118429	125.082085	40.066925	43.191051	124.715546	42.369051	21.65474	124.8988155	-73.464947	5.72665	117.0599405
-7.877353	-10.565102	120.618904	-15.368321	13.68843	120.958435	44.808449	0.203785	124.920235	39.864429	43.302906	124.310699	42.336439	21.7533455	124.615467	-73.073081	5.6235145	117.301403
-9.048276	-12.044354	120.743454	-15.142626	13.646041	120.809158	44.955601	0.202607	124.52401	40.3634	43.061153	123.246025	42.6595005	21.63188	123.8850175	-72.9447525	5.660202	117.7332985
-9.969733	-12.95829	120.869148	-15.018023	13.565218	120.67009	45.003757	0.157486	124.136879	40.147671	43.070721	122.695229	42.575714	21.6141035	123.416054	-72.61176	5.5163325	117.924126
-11.009951	-13.778742	120.960999	-14.944476	13.445637	120.466232	45.061394	0.026794	123.688904	40.223206	42.950256	122.068619	42.6423	21.488525	122.8787615	-72.531252	5.402749	118.0537025
-11.87132	-14.672424	120.742706	-14.88134	13.317638	120.256851	45.063519	-0.125974	123.295036	40.25436	42.823051	121.427605	42.6589395	21.3485385	122.3613205	-72.4216195	5.2867375	118.1523815
-12.883025	-15.438186	120.635643	-14.86071	13.184513	120.059494	44.985382	-0.214761	122.834587	40.261284	42.7286	120.849968	42.623333	21.2569195	121.8422775	-72.344753	5.1121065	118.2767105
-13.89395	-16.146423	120.514488	-14.87585	13.063518	119.884995	44.930897	-0.34963	122.359589	40.228485	42.597347	120.379135	42.579691	21.1238585	121.369362	-72.331391	5.0031775	118.400628
-14.915771	-16.751511	120.407608	-14.875266	12.934798	119.734131	44.862606	-0.488282	122.020081	40.16618	42.450634	120.006966	42.514393	20.981176	121.0135235	-72.264925	4.88842	118.4547385
-16.470783	-17.558355	120.281258	-14.901343	12.779154	119.58876	44.747158	-0.662465	121.735313	40.151901	42.271816	119.681419	42.4495295	20.8046755	120.708366	-72.2522155	4.7536325	118.469154
-17.51643	-18.018141	120.30722	-14.917907	12.699483	119.5233	44.711628	-0.786348	121.694092	40.142796	42.168179	119.554054	42.427212	20.6909155	120.624073	-72.263026	4.7080505	118.422527
-18.584038	-18.336994	120.418884	-14.958792	12.668546	119.483803	44.668339	-0.863058	121.712242	40.12151	42.095974	119.442001	42.3949245	20.616458	120.5771215	-72.3125085	4.720634	118.3904845
-19.612133	-18.539398	120.620132	-15.008465	12.654652	119.455162	44.618832	-0.944972	121.753334	40.087601	42.009445	119.281639	42.3532165	20.5322365	120.5174865	-72.3701465	4.7770675	118.3928375
-20.668715	-18.710762	120.870636	-15.076221	12.648092	119.446877	44.561405	-1.044748	121.799301	40.040134	41.886826	119.067825	42.3007695	20.421039	120.433563	-72.4532115	4.875145	118.460191
-21.758738	-18.796732	121.172394	-15.134207	12.585688	119.452965	44.494701	-1.204507	121.864639	39.992172	41.713287	118.869316	42.2434365	20.25439	120.3669775	-72.5118505	4.916986	118.5389525
-22.7855	-18.782999	121.438042	-15.163991	12.455009	119.472031	44.41909	-1.390635	121.965317	39.974365	41.504936	118.721344	42.1967275	20.0571505	120.3433305	-72.5247095	4.8528675	118.6007315
-24.313759	-18.661407	121.669662	-15.23392	12.188729	119.555115	44.296448	-1.760657	122.091125	39.963253	41.152512	118.627739	42.1298505	19.6959275	120.359432	-72.5976905	4.6815305	118.750798
-25.326035	-18.434986	121.717133	-15.262792	11.991319	119.599655	44.195469	-2.027733	122.123886	39.942547	40.919518	118.614403	42.069008	19.4458925	120.3691445	-72.594592	4.5367455	118.8301655
-26.321989	-18.121786	121.665825	-15.306623	11.813591	119.63781	44.096169	-2.255092	122.12915	39.940037	40.74152	118.640228	42.018103	19.243214	120.384689	-72.631349	4.383968	118.890931
-27.258739	-17.699526	121.553711	-15.333025	11.679402	119.690445	44.010887	-2.417817	122.109924	39.936913	40.618671	118.711937	41.9739	19.100427	120.4109305	-72.63995	4.258377	118.9699595
-28.178877	-17.199526	121.359505	-15.371113	11.619951	119.728218	43.94775	-2.502509	122.037804	39.927963	40.572948	118.800781	41.9378565	19.0352195	120.4192925	-72.6800825	4.2046825	119.0371435
-29.085466	-16.522671	121.162903	-15.419187	11.625708	119.745041	43.829952	-2.534982	121.906174	39.901348	40.584641	118.861977	41.86565	19.0248295	120.3840755	-72.704024	4.2265865	119.1060065
-30.001841	-15.760901	120.981476	-15.508324	11.699904	119.746521	43.688095	-2.487257	121.703758	39.858593	40.624863	118.901421	41.773344	19.068803	120.3025895	-72.789992	4.331005	119.1904525
-31.299728	-14.45735	120.627724	-15.642749	11.900471	119.708344	43.475079	-2.341393	121.337044	39.776253	40.794964	118.926086	41.625666	19.2267855	120.131565	-72.911164	4.5741565	119.285123
-32.116714	-13.52916	120.342789	-15.749511	12.075749	119.656197	43.346207	-2.221262	121.107338	39.705044	40.928833	118.965057	41.5256255	19.3537855	120.0361975	-73.0246475	4.7977125	119.2761965
-32.912472	-12.483772	120.071968	-15.833126	12.245402	119.577255	43.21701	-2.092448	120.912483	39.627728	41.06628	119.023666	41.422369	19.486916	119.9680745	-73.088621	5.003888	119.1864355
-33.694778	-11.379923	119.829071	-15.951758	12.381674	119.515038	43.07497	-2.007296	120.752678	39.571941	41.160896	119.096771	41.3234555	19.5768	119.9247245	-73.2269715	5.186548	119.1053515
-34.42152	-10.248588	119.582069	-16.063505	12.499476	119.463875	42.927879	-1.97727	120.64389	39.517849	41.21526	119.194641	41.222864	19.618995	119.9192655	-73.349874	5.379957	119.0084845
-35.114445	-9.105108	119.364143	-16.161695	12.585381	119.425644	42.769604	-1.974481	120.563171	39.47995	41.238586	119.314743	41.124777	19.6320525	119.938957	-73.448167	5.5387095	118.912331
-35.752327	-7.872386	119.213364	-16.263863	12.632324	119.409836	42.638477	-2.009053	120.518089	39.439461	41.236141	119.448051	41.038969	19.613544	119.98307	-73.566695	5.651104	118.836602
-36.658226	-6.02176	119.002113	-16.440802	12.672978	119.404373	42.4482	-2.07068	120.466362	39.354252	41.221123	119.628334	40.901226	19.5752215	120.047348	-73.78283	5.7707345	118.761398
-37.226982	-4.774061	118.869041	-16.574249	12.693678	119.382561	42.314945	-2.093641	120.418259	39.273575	41.209297	119.704697	40.79426	19.557828	120.061478	-73.942758	5.829528	118.703644
-37.728535	-3.454221	118.80275	-16.68203	12.705694	119.356049	42.178642	-2.10129	120.363319	39.172218	41.197716	119.753494	40.67543	19.548213	120.0584065	-74.03949	5.863175	118.6536915
-38.252728	-2.158084	118.728874	-16.813288	12.724143	119.340775	42.072269	-2.123952	120.321869	39.073921	41.180092	119.771866	40.573095	19.52807	120.0468675	-74.199671	5.920216	118.6346825
-38.732044	-0.848848	118.674622	-16.916739	12.740414	119.323471	41.964741	-2.150387	120.31076	38.97274	41.173813	119.771194	40.4687405	19.511713	120.040977	-74.3022185	5.969115	118.605965
-39.135342	0.539226	118.668655	-17.036028	12.776547	119.328674	41.850273	-2.159362	120.327721	38.868439	41.163746	119.746063	40.359356	19.502192	120.036892	-74.431412	6.050902	118.620456
-39.562557	1.9173	118.707108	-17.139452	12.809208	119.353554	41.74078	-2.154389	120.358894	38.751846	41.156712	119.715919	40.246313	19.5011615	120.0374065	-74.525217	6.1172545	118.6697015
-40.108082	3.995186	118.682388	-17.321075	12.809004	119.382729	41.591629	-2.164619	120.444336	38.586445	41.154179	119.700027	40.089037	19.49478	120.0721815	-74.731187	6.123228	118.6932765
-40.404652	5.408686	118.637001	-17.446806	12.770611	119.396637	41.484676	-2.207105	120.485878	38.469189	41.129539	119.734177	39.9769325	19.461217	120.1100275	-74.8705445	6.080005	118.6832465
-40.750206	6.818131	118.583954	-17.600424	12.70921	119.398834	41.347408	-2.263098	120.475861	38.321358	41.091469	119.787445	39.834383	19.4141855	120.131653	-75.035231	6.0042345	118.666015
-41.023655	8.244179	118.545151	-17.743652	12.63801	119.39801	41.163715	-2.279214	120.406189	38.178616	41.067207	119.807281	39.6711655	19.3939965	120.106735	-75.1584695	5.8820235	118.689285
-41.252319	9.704649	118.543732	-17.874401	12.549231	119.400146	40.984371	-2.281947	120.282211	38.032845	41.060707	119.853996	39.508608	19.38938	120.0681035	-75.25741	5.709082	118.7321885
-41.509502	11.139171	118.490471	-17.999643	12.452182	119.385597	40.844452	-2.26374	120.10585	37.875244	41.077721	119.959846	39.359848	19.4069905	120.032848	-75.359134	5.4973735	118.738346
-41.623142	12.6187	118.484329	-18.117199	12.354427	119.372681	40.701054	-2.218981	119.910515	37.708954	41.123341	120.103035	39.205004	19.45218	120.006775	-75.439402	5.256674	118.738587
-41.869129	14.800622	118.660866	-18.305958	12.253589	119.392456	40.481277	-2.082777	119.550491	37.438778	41.26017	120.311668	38.9600275	19.5886965	119.9310795	-75.5719435	4.9184815	118.8538325
-41.904163	16.295954	118.847229	-18.461535	12.255616	119.464897	40.335022	-1.927585	119.31723	37.21476	41.389717	120.489761	38.774891	19.731066	119.9034955	-75.697961	4.780166	119.0262985
-41.928474	17.743914	119.12413	-18.58651	12.26619	119.547546	40.202419	-1.756832	119.149338	37.035675	41.537964	120.667862	38.619047	19.890566	119.9086	-75.792067	4.641814	119.186492
-41.929317	19.188395	119.366264	-18.763096	12.289606	119.641068	40.065449	-1.60961	119.025955	36.849369	41.688652	120.876335	38.457409	20.039521	119.951145	-75.983601	4.539691	119.330991
-41.807533	20.608673	119.593277	-18.965452	12.359992	119.732498	39.869675	-1.472901	118.899139	36.63583	41.800335	121.053444	38.2527525	20.163717	119.9762915	-76.1836565	4.556267	119.4887045
-41.696777	21.941242	119.82753	-19.197657	12.441155	119.797913	39.638264	-1.344227	118.8153	36.396221	41.915882	121.148849	38.0172425	20.2858275	119.9820745	-76.4125565	4.5964825	119.6137515
-41.54599	23.266182	120.039604	-19.434912	12.51651	119.852577	39.405933	-1.226681	118.734375	36.151051	42.017796	121.270248	37.778492	20.3955575	120.0023115	-76.648316	4.6374625	119.7028425
-41.21402	25.086626	120.305763	-19.778664	12.537715	119.959953	39.095104	-1.104944	118.651772	35.768646	42.134632	121.474228	37.431875	20.514844	120.063	-76.989203	4.560586	119.856906
-40.880291	26.213306	120.596298	-20.002438	12.552534	120.05674	38.875969	-1.022547	118.63105	35.530617	42.212952	121.610786	37.203293	20.5952025	120.120918	-77.208169	4.5098655	119.992562
-40.466263	27.286165	120.911301	-20.201788	12.566714	120.186684	38.683647	-0.948626	118.596252	35.308502	42.29092	121.765732	36.9960745	20.671147	120.180992	-77.3996505	4.462281	120.192376
-40.033993	28.265789	121.250404	-20.346302	12.584761	120.344864	38.524502	-0.866885	118.561539	35.120945	42.359905	121.926689	36.8227235	20.74651	120.244114	-77.5153275	4.423012	120.445614
-39.525352	29.178253	121.590256	-20.482077	12.54818	120.499817	38.389381	-0.783018	118.581879	34.94965	42.443615	122.080544	36.6695155	20.8302985	120.3312115	-77.6336695	4.2660615	120.6684225
-38.954811	30.032698	121.928513	-20.593142	12.582808	120.693947	38.282021	-0.67663	118.635002	34.816341	42.540684	122.207703	36.549181	20.932027	120.4213525	-77.735465	4.233589	120.9665415
-38.285007	30.801519	122.149452	-20.651663	12.640734	120.847618	38.228043	-0.577779	118.72966	34.712673	42.625191	122.313728	36.470358	21.023706	120.521694	-77.773684	4.257762	121.173542
-37.227966	31.828114	122.289337	-20.728813	12.759529	121.04808	38.195446	-0.439781	119.034042	34.589428	42.768959	122.387634	36.392437	21.164589	120.710838	-77.850063	4.354469	121.385322
-36.42522	32.397934	122.285149	-20.780176	12.861183	121.18573	38.227062	-0.331187	119.266068	34.514034	42.863934	122.44487	36.370548	21.2663735	120.855469	-77.9309	4.4559925	121.515991
-35.599564	32.909466	122.23774	-20.844755	12.926546	121.292648	38.286304	-0.23167	119.470001	34.421703	42.974506	122.484673	36.3540035	21.371418	120.977337	-78.0435135	4.481674	121.607959
-34.734615	33.293171	122.150078	-20.929302	13.012479	121.365166	38.285332	-0.116885	119.680466	34.321041	43.095982	122.516502	36.3031865	21.4895485	121.098484	-78.1617905	4.5354095	121.631848
-33.871822	33.655663	122.068657	-21.024094	13.076754	121.398438	38.23634	-0.019828	119.808113	34.221737	43.184151	122.538467	36.2290385	21.5821615	121.17329	-78.2772265	4.5713465	121.623586
-32.891407	33.904675	121.973846	-21.118341	13.143837	121.404198	38.191975	0.027114	119.863007	34.118263	43.248417	122.528862	36.155119	21.6377655	121.1959345	-78.391801	4.6499085	121.6124615
-31.934258	34.14423	121.926376	-21.18096	13.231524	121.381584	38.099949	0.073825	119.916763	34.044476	43.318691	122.457977	36.0722125	21.696258	121.18737	-78.4341325	4.76679	121.575798
-30.460495	34.313248	121.823242	-21.26264	13.417658	121.370163	37.989933	0.224748	120.087502	33.95388	43.493099	122.264397	35.9719065	21.8589235	121.1759495	-78.4971865	4.9763925	121.5643765
-29.37549	34.381458	121.687187	-21.303041	13.553676	121.419678	37.98296	0.326921	120.288559	33.932014	43.594769	122.134445	35.957487	21.960845	121.211502	-78.563569	5.146507	121.627854
-28.330311	34.350052	121.515907	-21.32247	13.70741	121.468773	38.009499	0.403542	120.582077	33.907032	43.713589	121.958138	35.9582655	22.0585655	121.2701075	-78.6032055	5.3562545	121.6674385
-27.293116	34.320099	121.279778	-21.329447	13.826849	121.493271	38.039764	0.462113	120.904053	33.894142	43.809093	121.795425	35.966953	22.135603	121.349739	-78.625847	5.518095	121.636803
-26.247618	34.171741	121.002792	-21.364561	13.928292	121.512352	38.069447	0.491897	121.263268	33.89513	43.852051	121.663025	35.9822885	22.171974	121.4631465	-78.7114105	5.68461	121.5615575
-25.11622	34.009804	120.720207	-21.399845	14.034639	121.531342	38.099751	0.485945	121.671883	34.20557	43.771553	121.401772	36.1526605	22.128749	121.5368275	-78.9523505	5.940529	121.5258565
-24.086411	33.809208	120.507988	-21.440439	14.120182	121.565285	38.10154	0.506455	122.093163	33.899975	43.944202	121.411919	36.0007575	22.2253285	121.752541	-78.8816355	6.0150355	121.378029
-22.523268	33.511448	120.313934	-21.509195	14.276836	121.718445	38.103924	0.621245	122.646591	33.833008	44.060986	121.289383	35.968466	22.3411155	121.967987	-78.986856	6.2125565	121.468903
-21.43461	33.260422	120.271217	-21.563974	14.377279	121.86586	38.128204	0.715679	122.953773	33.79113	44.150276	121.212639	35.959667	22.4329775	122.083206	-79.087615	6.3215805	121.648514
-20.396044	33.026539	120.299469	-21.587917	14.466117	122.028053	38.138542	0.791224	123.21508	33.756737	44.224735	121.164307	35.9476395	22.5079795	122.1896935	-79.1234735	6.4242545	121.8664125
-19.401468	32.809563	120.344505	-21.627035	14.53453	122.138191	38.132755	0.859982	123.42067	33.734165	44.293289	121.157791	35.93346	22.5766355	122.2892305	-79.18753	6.4924245	121.9871515
-18.389652	32.592785	120.368111	-21.657284	14.594009	122.195671	38.111538	0.919053	123.576691	33.730003	44.347912	121.196663	35.9207705	22.6334825	122.386677	-79.2353385	6.5545355	122.004665
-17.320524	32.373772	120.385231	-21.697821	14.678423	122.186897	38.090271	0.992427	123.695839	33.740826	44.442245	121.289291	35.9155485	22.717336	122.492565	-79.3111905	6.63951	121.881229
-16.317564	32.199104	120.436684	-21.720964	14.785528	122.121391	38.065434	1.085505	123.718773	33.767231	44.560654	121.431137	35.9163325	22.8230795	122.574955	-79.3582605	6.7479765	121.667827
-14.863438	32.000858	120.508003	-21.787319	15.00761	121.995232	38.012226	1.285402	123.624611	33.76545	44.795822	121.640587	35.888838	23.040612	122.632599	-79.463476	6.974608	121.357865
-14.034839	31.92049	120.657097	-21.795391	15.181191	121.921753	37.943439	1.466096	123.52533	33.778912	44.987469	121.772156	35.8611755	23.2267825	122.648743	-79.4519575	7.1355995	121.194763
-12.917916	31.739378	120.72599	-21.787085	15.364739	121.887985	37.915924	1.680306	123.405838	33.811035	45.197701	121.935066	35.8634795	23.4390035	122.670452	-79.4376495	7.2904745	121.105518
-11.972957	31.586987	120.864883	-21.773176	15.55489	121.864998	37.911896	1.884505	123.291519	33.835388	45.421181	122.11422	35.873642	23.652843	122.7028695	-79.419994	7.456937	121.0271265
-11.068528	31.460238	120.983208	-21.746431	15.751203	121.818184	37.912518	2.099472	123.151741	33.880093	45.629623	122.263145	35.8963055	23.8645475	122.707443	-79.3891675	7.6378585	120.928925
-10.165144	31.31308	121.067657	-21.718613	15.913631	121.757172	37.939487	2.300855	123.004028	33.900326	45.839848	122.428802	35.9199065	24.0703515	122.716415	-79.3571325	7.7569105	120.797929
-9.299237	31.133217	121.158096	-21.671951	16.048023	121.683075	37.959915	2.475291	122.844948	33.910172	46.006798	122.616234	35.9350435	24.2410445	122.730591	-79.2789455	7.8550015	120.635559
-7.992203	30.79863	121.266701	-21.613064	16.213694	121.622955	37.995281	2.689712	122.680603	33.970131	46.213379	122.833023	35.982706	24.4515455	122.756813	-79.208834	7.9758425	120.489097
-7.15348	30.522203	121.370163	-21.564926	16.291977	121.622993	38.017361	2.802973	122.611427	34.022518	46.31739	123.023285	36.0199395	24.5601815	122.817356	-79.1497915	8.0237725	120.42863
-6.304978	30.235762	121.493027	-21.535013	16.366236	121.653999	38.060482	2.896221	122.582779	34.0625	46.415333	123.207924	36.061491	24.655777	122.8953515	-79.131517	8.076695	120.4126465
-5.509031	29.895233	121.614838	-21.509954	16.461973	121.677162	38.107975	2.967758	122.598503	34.116062	46.51355	123.403999	36.1120185	24.740654	123.001251	-79.1319265	8.183292	120.353073
-4.720378	29.55308	121.7286	-21.494747	16.5334	121.704994	38.144772	3.029681	122.602203	34.1497	46.596493	123.589455	36.147236	24.813087	123.095829	-79.13673	8.253713	120.314159
-3.965823	29.13413	121.800957	-21.508766	16.630997	121.702126	38.153561	3.090202	122.58667	34.188259	46.668331	123.706223	36.17091	24.8792665	123.1464465	-79.188442	8.3827275	120.2578055
-3.218198	28.668758	121.806564	-21.523016	16.701429	121.655403	38.134052	3.129811	122.527229	34.236336	46.723671	123.801109	36.185194	24.926741	123.164169	-79.231226	8.476117	120.146637
-2.164131	27.928102	121.777641	-21.522221	16.771675	121.563324	38.11837	3.106826	122.406807	34.274925	46.705227	123.919548	36.1966475	24.9060265	123.1631775	-79.2410895	8.6373235	119.9634705
-1.469321	27.343422	121.763161	-21.528366	16.802889	121.510162	38.116638	3.063479	122.335388	34.319393	46.674435	124.00042	36.2180155	24.868957	123.167904	-79.2747475	8.736821	119.85242
-0.857884	26.711807	121.786072	-21.527105	16.834724	121.49469	38.111835	3.028772	122.29258	34.349735	46.627537	124.094261	36.230785	24.8281545	123.1934205	-79.284995	8.84129350000001	119.7959595
-0.243208	26.000732	121.795166	-21.510948	16.859037	121.504211	38.141262	3.00397	122.290123	34.386654	46.594044	124.195793	36.263958	24.799007	123.242958	-79.285854	8.919067	119.765464
0.363788	25.27112	121.820213	-21.474405	16.89036	121.521378	38.192081	2.981412	122.341087	34.456421	46.561447	124.345108	36.324251	24.7714295	123.3430975	-79.273061	9.0092905	119.6996585
0.915957	24.459324	121.855759	-21.383642	16.904507	121.527863	38.267128	2.944942	122.429207	34.541161	46.512428	124.543083	36.4041445	24.728685	123.486145	-79.1714285	9.080329	119.569581
1.504174	23.584846	121.860756	-21.314575	16.902134	121.519676	38.336178	2.859712	122.517303	34.646622	46.436848	124.743439	36.4914	24.64828	123.630371	-79.12055	9.155988	119.408981
2.204699	22.188427	121.818092	-21.233807	16.906811	121.482674	38.386772	2.68967	122.603104	34.792389	46.297966	125.001213	36.5895805	24.493818	123.8021585	-79.0571945	9.319804	119.1631895
2.660537	21.190699	121.755089	-21.193357	16.956026	121.452477	38.400303	2.593191	122.64035	34.878925	46.202229	125.12838	36.639614	24.39771	123.884365	-79.026328	9.514342	119.020589
3.089877	20.110054	121.680031	-21.13464	17.025648	121.418358	38.448032	2.497334	122.735504	34.990303	46.133057	125.222603	36.7191675	24.3151955	123.9790535	-78.9884475	9.7361005	118.8576625
3.474147	19.020643	121.608719	-21.038599	17.093073	121.367516	38.533997	2.389849	122.891556	35.099545	46.073227	125.28595	36.816771	24.231538	124.088753	-78.893969	9.954608	118.646279
3.790267	17.890274	121.529976	-20.937092	17.162561	121.345505	38.638134	2.296169	123.06546	35.226215	46.010735	125.258041	36.9321745	24.153452	124.1617505	-78.8063585	10.17167	118.5292595
4.120219	16.667799	121.474991	-20.821201	17.204132	121.350693	38.733589	2.194179	123.267426	35.384815	45.934441	125.160347	37.059202	24.06431	124.2138865	-78.701604	10.343954	118.4874995
4.374212	15.409379	121.481087	-20.646471	17.212742	121.406639	38.839375	2.049391	123.491501	35.566631	45.799004	125.020729	37.203003	23.9241975	124.256115	-78.495945	10.5012865	118.557163
4.649094	13.451573	121.528717	-20.43059	17.142612	121.535561	39.038429	1.741463	123.846832	35.837753	45.539845	124.762367	37.438091	23.640654	124.3045995	-78.299271	10.64457	118.7665225
4.807804	12.087754	121.621773	-20.285051	17.055405	121.594795	39.149265	1.544459	124.054016	36.010189	45.34906	124.610611	37.579727	23.4467595	124.3323135	-78.149829	10.6640505	118.8572765
4.910366	10.715419	121.666649	-20.159338	16.944715	121.61515	39.25399	1.329285	124.26313	36.148655	45.160946	124.468597	37.7013225	23.2451155	124.3658635	-78.0199985	10.6443145	118.8644365
4.936152	9.370182	121.68763	-20.069328	16.833969	121.588242	39.324318	1.150375	124.407722	36.640869	44.857048	124.206421	37.9825935	23.0037115	124.3070715	-78.1212495	10.6642265	118.8694125
4.893106	8.021467	121.682655	-19.994961	16.73649	121.541405	39.389248	0.973587	124.49205	36.747463	44.688381	124.04686	38.0683555	22.830984	124.269455	-78.0582775	10.641996	118.813355
4.810275	6.659118	121.67157	-19.930819	16.655203	121.488937	39.427654	0.824832	124.529327	36.82663	44.535202	123.876595	38.127142	22.680017	124.202961	-77.98878	10.630389	118.774913
4.664478	5.322534	121.697304	-19.865192	16.575409	121.460518	39.465828	0.694543	124.551582	36.914021	44.388859	123.713829	38.1899245	22.541701	124.1327055	-77.9203085	10.609117	118.7883305
4.358421	3.41635	121.723793	-19.774294	16.48374	121.428726	39.563663	0.512407	124.594475	36.711689	44.330673	123.661255	38.137676	22.42154	124.127865	-77.686264	10.54594	118.729587
4.108809	2.156434	121.753677	-19.711185	16.462044	121.383438	39.639645	0.424743	124.616119	36.796982	44.248821	123.580002	38.2183135	22.336782	124.0980605	-77.6406835	10.587306	118.6688155
3.788357	0.945576	121.728989	-19.652689	16.464661	121.296333	39.688175	0.393608	124.652542	36.877159	44.215176	123.553047	38.282667	22.304392	124.1027945	-77.588045	10.62493	118.4898715
3.43523	-0.18725	121.678802	-19.576439	16.483568	121.189644	39.752892	0.391872	124.680794	36.966118	44.207363	123.558601	38.359505	22.2996175	124.1196975	-77.512383	10.6675185	118.2595905
3.054085	-1.296792	121.616051	-19.491127	16.540623	121.072479	39.796417	0.41937	124.754143	37.071354	44.227493	123.587242	38.4338855	22.3234315	124.1706925	-77.4161395	10.7578145	117.9742655
2.603748	-2.382104	121.560715	-19.397394	16.614094	120.958694	39.855091	0.441819	124.841141	37.177696	44.260483	123.600807	38.5163935	22.351151	124.220974	-77.3111815	10.877037	117.696414
2.089821	-3.390824	121.539673	-19.319817	16.730614	120.867981	39.896008	0.496184	124.963425	37.278202	44.307831	123.551392	38.587105	22.4020075	124.2574085	-77.226739	11.0592205	117.4785535
1.198992	-4.787776	121.686111	-19.161629	16.916986	120.752563	39.999527	0.671399	125.231812	37.417778	44.442913	123.396973	38.7086525	22.557156	124.3143925	-77.0319105	11.276816	117.1907335
0.612128	-5.68493	121.87854	-19.071722	17.042032	120.731079	40.1278	0.787518	125.464073	37.48526	44.530853	123.205338	38.80653	22.6591855	124.3347055	-76.949974	11.4248785	117.1274525
-0.124602	-6.499959	122.206558	-18.994341	17.16074	120.720543	40.244759	0.918068	125.724174	37.530991	44.608387	122.934471	38.887875	22.7632275	124.3293225	-76.876557	11.5582525	117.1117635
-0.927223	-7.18594	122.609673	-18.91176	17.226425	120.734062	40.348354	1.032825	125.953926	37.56979	44.648762	122.649872	38.959072	22.8407935	124.301899	-76.782592	11.6120565	117.166225
-1.73395	-7.902266	123.01899	-18.848656	17.216091	120.772003	40.439072	1.087785	126.158821	37.594578	44.62854	122.36631	39.016825	22.8581625	124.2625655	-76.714137	11.5740195	117.2814405
-2.635617	-8.517057	123.38147	-18.839159	17.167215	120.854446	40.505314	1.090377	126.298508	37.614586	44.565208	122.120628	39.05995	22.8277925	124.209568	-76.738268	11.5066375	117.499324
-3.541159	-8.988552	123.613289	-19.010849	17.167635	121.008064	40.479366	1.124711	126.305328	37.589619	44.469685	121.926521	39.0344925	22.797198	124.1159245	-77.0561905	11.538072	117.9002035
-5.023678	-9.553519	123.694038	-19.097893	17.036381	121.024513	40.433643	1.106819	126.120361	37.534126	44.348984	121.670639	38.9838845	22.7279015	123.8955	-77.1796705	11.3448605	118.153526
-6.02322	-9.824181	123.54493	-19.11087	16.93931	120.956421	40.358974	1.081198	125.987885	37.5168	44.301205	121.556511	38.937887	22.6912015	123.772198	-77.159627	11.1874185	118.140644
-7.066934	-9.963036	123.275795	-18.978786	16.795364	120.768631	40.279842	1.019224	125.823997	37.516251	44.277321	121.538162	38.8980465	22.6482725	123.6810795	-76.8556185	10.9424555	117.8561825
-8.082557	-10.018507	122.903618	-19.003328	16.784735	120.680824	40.230778	0.967599	125.629021	37.531319	44.269676	121.572533	38.8810485	22.6186375	123.600777	-76.8877045	10.9508325	117.760871
-9.159161	-9.871131	122.548203	-19.026159	16.812845	120.616486	40.152027	0.948617	125.432655	37.549099	44.294086	121.63591	38.850563	22.6213515	123.5342825	-76.902881	11.0043385	117.6986895
-10.2815	-9.666574	122.235527	-19.06123	16.873814	120.591316	40.097321	0.948307	125.243248	37.579475	44.343681	121.726242	38.838398	22.645994	123.484745	-76.960858	11.101634	117.697887
-11.297417	-9.49648	121.955452	-19.083366	16.96715	120.622101	40.052803	0.976842	125.071716	37.609749	44.417221	121.88929	38.831276	22.6970315	123.480503	-76.998008	11.2372685	117.763699
-13.025379	-8.790347	121.606483	-19.092411	17.089529	120.790436	40.037952	0.97956	124.855446	37.670448	44.482361	122.272873	38.8542	22.7309605	123.5641595	-77.039022	11.4480975	118.0167125
-14.097667	-8.261418	121.452965	-19.056906	17.139322	121.002541	40.034634	0.952949	124.750809	37.740818	44.486404	122.62677	38.887726	22.7196765	123.6887895	-77.001538	11.5589675	118.3162925
-15.176693	-7.630858	121.392525	-19.005806	17.170498	121.302986	40.05098	0.905035	124.672379	37.826504	44.46648	123.024071	38.938742	22.6857575	123.848225	-76.950354	11.6552385	118.757747
-16.240974	-6.969574	121.34893	-18.935043	17.204084	121.658157	40.073044	0.876452	124.565926	37.942554	44.458248	123.398415	39.007799	22.66735	123.9821705	-76.877885	11.740818	119.3341435
-17.256441	-6.204141	121.388229	-18.843632	17.257505	122.041336	40.126678	0.852156	124.425148	38.067848	44.454536	123.745407	39.097263	22.653346	124.0852775	-76.784527	11.861664	119.9973945
-18.291162	-5.397641	121.497574	-18.750072	17.29986	122.431541	40.15971	0.855542	124.278931	38.194653	44.44165	124.045967	39.1771815	22.648596	124.162449	-76.6773255	11.951124	120.700633
-19.261898	-4.561972	121.642532	-18.630032	17.332392	122.822571	40.219315	0.843651	124.100159	38.309155	44.416527	124.301544	39.264235	22.630089	124.2008515	-76.524299	12.034695	121.4442905
-20.629091	-3.265595	121.865334	-18.501368	17.315468	123.347557	40.277134	0.833779	123.879768	38.475246	44.358299	124.643478	39.37619	22.596039	124.261623	-76.378926	12.034897	122.433491
-21.507078	-2.41098	122.024963	-18.436314	17.239122	123.625908	40.330322	0.777384	123.782516	38.558018	44.290318	124.922707	39.44417	22.533851	124.3526115	-76.316798	11.944393	122.8992045
-22.390017	-1.564187	122.131264	-18.413673	17.155558	123.831688	40.369331	0.693006	123.741806	38.61385	44.20927	125.198837	39.4915905	22.451138	124.4703215	-76.3189365	11.859978	123.1930545
-23.174	-0.70834	122.211365	-18.419058	17.033476	123.986366	40.377598	0.599263	123.730026	38.65139	44.117611	125.47226	39.514494	22.358437	124.601143	-76.35261	11.708515	123.371589
-23.94821	0.100719	122.279404	-18.448545	16.933649	124.099113	40.383316	0.478253	123.749481	38.664997	44.019554	125.714684	39.5241565	22.2489035	124.7320825	-76.4212465	11.6183945	123.4661435
-24.693916	0.914715	122.326401	-18.470806	16.850941	124.147522	40.394085	0.359936	123.803818	38.67289	43.918777	125.944389	39.5334875	22.1393565	124.8741035	-76.4750995	11.5625255	123.4209405
-25.422922	1.699126	122.298721	-18.467644	16.78196	124.161003	40.404755	0.24753	123.909798	38.699074	43.839237	126.161919	39.5519145	22.0433835	125.0358585	-76.4872025	11.5205365	123.2861475
-26.337757	2.868161	122.227516	-18.443792	16.734535	124.137947	40.484291	0.022291	124.214424	38.752827	43.678726	126.550362	39.618559	21.8505085	125.382393	-76.506143	11.6185615	122.893501
-26.957699	3.616693	122.229218	-18.412838	16.7257	124.14814	40.544415	-0.101602	124.461113	38.741276	43.514206	126.928642	39.6428455	21.706302	125.6948775	-76.4685215	11.745098	122.6014025
-27.524805	4.316315	122.292557	-18.384338	16.714561	124.243584	40.615273	-0.187303	124.668076	38.736256	43.368195	127.370834	39.6757645	21.590446	126.019455	-76.4444405	11.838676	122.467713
-28.099627	4.952933	122.400452	-18.338718	16.67046	124.401268	40.646355	-0.209402	124.892952	38.772457	43.289459	127.807739	39.709406	21.5400285	126.3503455	-76.386842	11.8008915	122.4521905
-28.5979	5.576846	122.56662	-18.331614	16.622253	124.59874	40.664101	-0.193631	125.068108	38.802959	43.251602	128.24028	39.73353	21.5289855	126.654194	-76.396758	11.7155205	122.543286
-28.874269	6.000439	122.627724	-18.358009	16.565399	124.799095	40.703579	-0.193994	125.192535	38.813	43.222809	128.61319	39.7582895	21.5144075	126.9028625	-76.4743075	11.6163905	122.6953275
-29.58563	6.669726	122.890175	-18.17098	16.403572	124.913528	40.717865	-0.163192	125.29464	38.837559	43.225349	128.891464	39.777712	21.5310785	127.093052	-76.119672	11.2760655	122.734004
-30.071751	7.226655	122.990799	-18.370605	16.516556	125.113174	40.721825	-0.105752	125.412979	38.845039	43.245014	129.129288	39.783432	21.569631	127.2711335	-76.524642	11.463481	122.9552145
-30.519455	7.596834	123.062859	-18.178068	16.398964	125.085724	40.723007	-0.088751	125.476051	38.809502	43.276726	129.152924	39.7662545	21.5939875	127.3144875	-76.1223905	11.2039405	122.8569605
-30.976082	7.885418	123.123047	-18.192101	16.416798	125.091026	40.708038	-0.069082	125.557877	38.790199	43.316589	129.087799	39.7491185	21.6237535	127.322838	-76.1333205	11.2098425	122.859214
-31.406235	8.165418	123.177544	-18.195381	16.422901	125.088898	40.691235	-0.044717	125.661552	38.782116	43.349094	129.001556	39.7366755	21.6521885	127.331554	-76.1274375	11.1936135	122.846242
-31.93248	8.497833	123.249481	-18.400389	16.541052	125.139534	40.707905	-0.074184	125.806198	38.763062	43.375011	128.917816	39.7354835	21.6504135	127.362007	-76.5362615	11.4316905	122.917061
-32.329697	8.713555	123.340164	-18.413021	16.50745	125.170372	40.744961	-0.108889	125.933418	38.746498	43.3708	128.889771	39.7457295	21.6309555	127.4115945	-76.5717715	11.3839445	122.9291495
-32.730648	8.920347	123.439529	-18.40617	16.436234	125.238358	40.767147	-0.142065	126.053726	38.714596	43.347267	128.920227	39.7408715	21.602601	127.4869765	-76.5532115	11.269867	122.9897395
-33.211128	9.083205	123.504364	-18.408628	16.319136	125.324226	40.776012	-0.194714	126.229408	38.699825	43.323284	129.059021	39.7379185	21.564285	127.6442145	-76.5551745	11.073987	123.0042375
-33.520458	9.156335	123.561493	-18.418659	16.254076	125.422096	40.823345	-0.237581	126.306511	38.703117	43.31321	129.224365	39.763231	21.5378145	127.765438	-76.600549	10.9703375	123.078754
-33.67588	9.066393	123.594681	-18.40782	16.215405	125.51963	40.843697	-0.267114	126.416458	38.705223	43.310165	129.3862	39.77446	21.5215255	127.901329	-76.5901	10.9092845	123.137931
-33.984848	9.044276	123.683342	-18.426842	16.219208	125.63633	40.824455	-0.251521	126.506378	38.727943	43.321606	129.491119	39.776199	21.5350425	127.9987485	-76.629883	10.9033735	123.2739115
-34.275272	8.958471	123.772034	-18.244625	16.104536	125.722755	40.769337	-0.231407	126.565872	38.741074	43.32423	129.555374	39.7552055	21.5464115	128.060623	-76.2444555	10.6626605	123.384887
-34.602356	8.862389	123.898758	-18.25662	16.125023	125.841507	40.74527	-0.229443	126.632439	38.754211	43.32515	129.587158	39.7497405	21.5478535	128.1097985	-76.2629805	10.7021925	123.5732155
-34.936237	8.755801	123.93483	-18.259697	16.157137	125.926529	40.748901	-0.217667	126.709045	38.789963	43.336445	129.624344	39.769432	21.559389	128.1666945	-76.288826	10.754885	123.6863635
-35.4534	8.522339	123.841026	-18.220375	16.219641	125.845802	40.781063	-0.157735	126.768074	38.796925	43.396412	129.543121	39.788994	21.6193385	128.1555975	-76.229744	10.8199435	123.5360065
-35.876095	8.309877	123.71315	-18.269449	16.316067	125.752548	40.771038	-0.02142	126.749084	38.771046	43.487778	129.278076	39.771042	21.733179	128.01358	-76.30994	10.898955	123.491516
-36.310055	8.074311	123.527908	-18.477211	16.554033	125.579033	40.727032	0.160785	126.68692	38.730221	43.611259	128.800552	39.7286265	21.886022	127.743736	-76.6830485	11.222044	123.41433
-36.791721	7.778111	123.302246	-18.492027	16.675941	125.306175	40.712173	0.296013	126.619682	38.693893	43.711052	128.19249	39.703033	22.0035325	127.406086	-76.687087	11.3483495	123.206264
-37.260105	7.501372	123.211876	-18.47967	16.757988	124.993813	40.701374	0.353939	126.551102	38.660042	43.757793	127.424179	39.680708	22.055866	126.9876405	-76.640048	11.46011	122.9999855
-37.670223	7.137484	123.061096	-18.456957	16.808071	124.669075	40.702675	0.341132	126.478386	38.594067	43.745564	126.58548	39.648371	22.043348	126.531933	-76.562285	11.572794	122.806217
-38.125359	6.82095	123.040054	-18.450819	16.79735	124.378899	40.702404	0.312967	126.41951	38.496391	43.686226	125.748932	39.5993975	21.9995965	126.084221	-76.5010355	11.5951035	122.673577
-38.843288	6.418338	123.082901	-18.476206	16.674046	124.069489	40.706276	0.22678	126.488098	38.372982	43.526127	124.637398	39.539629	21.8764535	125.562748	-76.492041	11.4716385	122.57623
-39.291271	6.280771	123.157623	-18.49585	16.519823	123.937012	40.705017	0.146485	126.638237	38.285404	43.392494	124.089005	39.4952105	21.7694895	125.363621	-76.4869105	11.2701565	122.510403
-39.974228	6.054374	123.258698	-18.538166	16.337234	123.887543	40.664864	0.057118	126.788071	38.193096	43.248276	123.730194	39.42898	21.652697	125.2591325	-76.505312	11.021771	122.5159535
-40.487404	5.920134	123.263023	-18.607759	16.155092	123.899841	40.617733	-0.069082	126.921593	38.108353	43.114239	123.515594	39.363043	21.5225785	125.2185935	-76.578561	10.7876055	122.5810885
-41.005272	5.936836	123.341179	-18.665909	15.992993	123.941887	40.541687	-0.164582	127.047058	38.044746	43.018845	123.427948	39.2932165	21.4271315	125.237503	-76.6250345	10.5588545	122.646271
-41.55788	6.053059	123.395241	-18.730814	15.886685	124.001846	40.456493	-0.194881	127.129448	37.982159	42.976421	123.433563	39.219326	21.39077	125.2815055	-76.680954	10.3826	122.7221865
-42.05323	6.271344	123.460258	-18.79689	15.831444	124.052811	40.400227	-0.194897	127.199814	37.920044	42.993038	123.486565	39.1601355	21.3990705	125.3431895	-76.7539155	10.2638175	122.7624325
-42.695274	6.687182	123.437988	-18.91641	15.820368	124.080788	40.313972	-0.12618	127.150787	37.806332	43.087254	123.536591	39.060152	21.480537	125.343689	-76.892972	10.160199	122.817887
-43.237156	7.17719	123.358368	-19.048639	15.837058	124.049416	40.220463	-0.050934	126.927307	37.670311	43.173016	123.457825	38.945387	21.561041	125.192566	-77.042665	10.113075	122.906266
-43.700943	7.68324	123.270538	-19.171467	15.827113	123.979065	40.078121	0.035919	126.606689	37.486374	43.248081	123.333633	38.7822475	21.642	124.970161	-77.1251815	10.012226	122.987969
-44.100624	8.241642	123.222198	-19.314468	15.791922	123.911926	39.936031	0.110864	126.304153	37.291473	43.321323	123.242805	38.613752	21.7160935	124.773479	-77.242688	9.8677505	123.050373
-44.60284	8.912813	123.085693	-19.441713	15.743224	123.844589	39.838165	0.14681	126.041946	37.134506	43.394939	123.217354	38.4863355	21.7708745	124.62965	-77.3697615	9.7155735	123.059528
-45.025181	9.579967	122.943207	-19.524467	15.695709	123.770905	39.777061	0.157212	125.821754	36.993317	43.445274	123.229942	38.385189	21.801243	124.525848	-77.434123	9.590175	123.015962
-45.23447	10.408648	122.754799	-19.62891	15.64712	123.711609	39.665913	0.15779	125.677696	36.870537	43.482712	123.260025	38.268225	21.820251	124.4688605	-77.526045	9.473989	122.9543575
-45.869213	11.521675	122.661316	-19.747393	15.579465	123.710396	39.535461	0.178396	125.509941	36.706268	43.516739	123.377861	38.1208645	21.8475675	124.443901	-77.6156505	9.3113625	122.976891
-46.250198	12.45567	122.70874	-19.817448	15.530528	123.732117	39.488365	0.170634	125.469101	36.609356	43.550663	123.498787	38.0488605	21.8606485	124.483944	-77.6837565	9.2004075	122.98029
-46.564491	13.351361	122.69635	-19.890251	15.462336	123.775116	39.417572	0.19197	125.439606	36.528618	43.58667	123.641861	37.973095	21.88932	124.5407335	-77.753597	9.035352	123.0094985
-46.844669	14.256392	122.659729	-19.942774	15.396823	123.798073	39.398937	0.174154	125.382851	36.451038	43.605377	123.78595	37.9249875	21.8897655	124.5844005	-77.8105355	8.9038805	123.0117455
-47.074692	15.194575	122.568932	-20.021255	15.308541	123.810173	39.356258	0.136211	125.288185	36.35598	43.609703	123.916336	37.856119	21.872957	124.6022605	-77.898629	8.744125	123.0180855
-47.363274	16.213295	122.590408	-20.11433	15.222748	123.812141	39.263741	0.12229	125.120232	36.260559	43.596268	124.023438	37.76215	21.859279	124.571835	-77.99081	8.586217	123.052447
-47.631809	17.263016	122.696259	-20.228083	15.133476	123.809052	39.139534	0.106895	124.886169	36.462463	43.472675	124.004654	37.8009985	21.789785	124.4454115	-78.2571645	8.477167	123.1726925
-47.941036	18.764563	122.82225	-20.400091	15.023732	123.809883	38.941471	0.103516	124.500214	36.270042	43.498123	124.230919	37.6057565	21.8008195	124.3655665	-78.4059385	8.2466445	123.2541995
-48.060295	19.826077	122.838593	-20.513676	14.971148	123.804901	38.786713	0.158834	124.234894	35.766048	43.676357	124.574089	37.2763805	21.9175955	124.4044915	-78.3037325	8.0247005	123.2053105
-48.240627	20.896589	123.072243	-20.635513	14.946357	123.791634	38.669876	0.225676	123.968651	35.652298	43.762848	124.809433	37.161087	21.994262	124.389042	-78.432113	7.898452	123.194226
-48.338326	21.880705	123.209938	-20.749809	14.962368	123.773422	38.573475	0.328453	123.739265	35.518177	43.867851	125.0298	37.045826	22.098152	124.3845325	-78.545444	7.826584	123.1623115
-48.354141	22.854332	123.450089	-20.851711	15.029322	123.80172	38.50119	0.485719	123.558044	35.384674	44.019302	125.232002	36.942932	22.2525105	124.395023	-78.646354	7.8061335	123.208417
-48.372715	23.896999	123.558067	-20.916431	15.130094	123.890831	38.440311	0.672846	123.472336	35.267849	44.174023	125.378586	36.85408	22.4234345	124.425461	-78.686942	7.8367535	123.356201
-48.395657	24.811186	123.85968	-20.98888	15.230939	124.021004	38.401623	0.855417	123.460556	35.162441	44.335739	125.484344	36.782032	22.595578	124.47245	-78.759792	7.8663	123.569558
-48.363857	26.145357	124.235085	-21.037289	15.317458	124.236465	38.410206	1.042758	123.488251	35.036522	44.480991	125.544678	36.723364	22.7618745	124.5164645	-78.797942	7.8730415	123.9564655
-48.193165	26.901854	124.438858	-21.057476	15.28904	124.347755	38.426033	1.097008	123.503151	34.971569	44.528969	125.544014	36.698801	22.8129885	124.5235825	-78.813753	7.7650915	124.1719275
-48.029186	27.638737	124.43988	-21.084738	15.233849	124.394356	38.41198	1.091694	123.516678	34.896893	44.522781	125.51947	36.6544365	22.8072375	124.518074	-78.8239125	7.6604605	124.270638
-47.872997	28.368177	124.496338	-21.121914	15.140719	124.41288	38.374004	1.064665	123.545837	34.813847	44.49604	125.488487	36.5939255	22.7803525	124.517162	-78.8377535	7.5010855	124.308598
-47.668156	29.073301	124.572098	-21.162384	15.08419	124.413094	38.319656	1.058751	123.609482	34.749866	44.487377	125.436905	36.534761	22.773064	124.5231935	-78.859529	7.395316	124.3029945
-47.409828	29.709482	124.544617	-21.217997	15.048689	124.416748	38.289513	1.068542	123.696518	34.674526	44.509956	125.400352	36.4820195	22.789249	124.548435	-78.9180135	7.308129	124.285061
-47.11792	30.263731	124.444786	-21.275511	15.025431	124.423065	38.267937	1.097204	123.784897	34.59343	44.533627	125.34877	36.4306835	22.8154155	124.5668335	-78.9817055	7.2354465	124.2792965
-46.603188	31.118282	124.320076	-21.357212	14.97971	124.418129	38.249695	1.153217	123.924934	34.455074	44.614456	125.305092	36.3523845	22.8838365	124.615013	-79.0668085	7.0755835	124.221245
-46.340534	31.666023	124.252846	-21.403877	14.911483	124.375832	38.239223	1.206576	123.966576	34.360458	44.668095	125.31263	36.2998405	22.9373355	124.639603	-79.1075945	6.8856305	124.112061
-46.026154	32.187729	124.20784	-21.469151	14.837273	124.290375	38.226128	1.262709	123.93055	34.260223	44.724678	125.332664	36.2431755	22.9936935	124.631607	-79.1814775	6.6808525	123.949143
-45.660309	32.659946	124.131752	-21.516388	14.786193	124.178101	38.186527	1.345863	123.82666	34.143429	44.804085	125.348724	36.164978	23.074974	124.587692	-79.197754	6.497412	123.76851
-45.294762	33.067726	124.141228	-21.563177	14.762966	124.041618	38.143078	1.451649	123.711456	34.039646	44.905792	125.351456	36.091362	23.1787205	124.531456	-79.217716	6.3472115	123.55178
-44.850826	33.42606	124.193802	-21.603287	14.778942	123.942375	38.108932	1.565147	123.608742	33.945972	45.034702	125.374695	36.027452	23.2999245	124.4917185	-79.234026	6.2579595	123.3930315
-44.383163	33.749226	124.277901	-21.628445	14.826922	123.936417	38.098122	1.723776	123.522697	33.876446	45.19191	125.388649	35.987284	23.457843	124.455673	-79.244174	6.196001	123.417161
-43.532532	34.145908	124.527893	-21.602787	14.907371	124.032295	38.101494	2.017032	123.464157	33.818027	45.459095	125.438049	35.9597605	23.7380635	124.451103	-79.1653345	6.0766785	123.613487
-42.986519	34.333412	124.604126	-21.571409	14.956191	124.102318	38.149609	2.167701	123.475037	33.795567	45.607426	125.46312	35.972588	23.8875635	124.4690785	-79.115406	6.0248185	123.7355575
-42.457745	34.493988	124.727371	-21.529154	14.98914	124.143196	38.216988	2.309153	123.553154	33.769512	45.743408	125.448181	35.99325	24.0262805	124.5006675	-79.051558	5.9519995	123.7857245
-41.871647	34.569084	124.592827	-21.482002	15.003263	124.15155	38.301884	2.446782	123.709618	33.760002	45.864937	125.3647	36.030943	24.1558595	124.537159	-78.994947	5.8506665	123.765941
-41.50293	34.677048	124.470856	-21.430691	15.016248	124.12394	38.413532	2.577189	123.962318	33.762932	45.985985	125.19976	36.088232	24.281587	124.581039	-78.949614	5.750909	123.666841
-40.897396	34.624352	124.088356	-21.381124	15.008285	124.059799	38.54195	2.665231	124.28862	33.759304	46.06279	124.983856	36.150627	24.3640105	124.636238	-78.912875	5.6525595	123.48336
-40.295033	34.565636	123.590942	-21.316885	14.97292	123.982239	38.718552	2.6729	124.684799	33.755497	46.095715	124.773697	36.2370245	24.3843075	124.729248	-78.8707945	5.5615325	123.23523
-39.229359	34.336357	122.904732	-21.249594	14.856866	123.942062	38.983444	2.626719	125.343262	33.753616	46.094177	124.463181	36.36853	24.360448	124.9032215	-78.867718	5.353284	122.9809025
-38.631851	34.186806	122.661469	-21.218962	14.750506	124.024673	39.102695	2.590675	125.740387	33.73959	46.062843	124.292778	36.4211425	24.326759	125.0165825	-78.8590665	5.174253	123.0327635
-38.034492	34.042309	122.592377	-21.182314	14.625156	124.205719	39.211636	2.560031	126.080276	33.72242	46.00214	124.189331	36.467028	24.2810855	125.1348035	-78.831656	4.9692265	123.2766345
-37.462822	33.900444	122.634483	-21.130407	14.499786	124.427353	39.323277	2.534816	126.378273	33.724422	45.970322	124.159637	36.5238495	24.252569	125.268955	-78.7846635	4.747003	123.585751
-36.87199	33.711754	122.763969	-21.076353	14.407073	124.619255	39.435844	2.540521	126.603188	33.758667	45.973171	124.162697	36.5972555	24.256846	125.3829425	-78.7499615	4.5573	123.8555675
-36.294949	33.59272	122.81797	-21.020983	14.347251	124.719467	39.523907	2.572159	126.711044	33.789505	46.005421	124.176773	36.656706	24.28879	125.4439085	-78.698672	4.405712	123.9950255
-35.694042	33.537552	122.800171	-20.954193	14.332406	124.700439	39.595505	2.623652	126.731277	33.833729	46.049862	124.179886	36.714617	24.336757	125.4555815	-78.623003	4.328055	123.9452965
-34.697536	33.477852	122.676041	-20.83399	14.371292	124.53476	39.687881	2.724338	126.66655	33.90395	46.152596	124.097076	36.7959155	24.438467	125.381813	-78.4638955	4.304117	123.687707
-34.140671	33.516006	122.59362	-20.774872	14.465557	124.411324	39.724651	2.823008	126.593277	33.95768	46.248947	123.988136	36.8411655	24.5359775	125.2907065	-78.3909095	4.3951365	123.5319415
-33.563652	33.582687	122.514404	-20.692299	14.574253	124.340836	39.805729	2.914516	126.52198	34.014324	46.327969	123.856804	36.9100265	24.6212425	125.189392	-78.2946245	4.5272635	123.49228
-33.013748	33.684315	122.457138	-20.610121	14.664459	124.323151	39.877762	2.985139	126.496231	34.095982	46.37862	123.73291	36.986872	24.6818795	125.1145705	-78.207114	4.6470385	123.5317315
-32.47052	33.755051	122.396172	-20.535536	14.711015	124.332047	39.938255	2.987532	126.494537	34.182167	46.362625	123.62912	37.060211	24.6750785	125.0618285	-78.131283	4.7469515	123.6022655
-31.915289	33.806713	122.393272	-20.477844	14.700644	124.353882	39.982815	2.922366	126.496696	34.273827	46.298744	123.564873	37.128321	24.610555	125.0307845	-78.084009	4.790733	123.6769795
-31.353224	33.895775	122.395561	-20.430258	14.647166	124.381828	39.992355	2.824352	126.503632	34.338017	46.181114	123.502907	37.165186	24.502733	125.0032695	-78.025702	4.791599	123.7603865
-30.515978	34.120407	122.368988	-20.409431	14.574764	124.439331	39.939655	2.64748	126.53965	34.41106	46.0061	123.447289	37.1753575	24.32679	124.9934695	-77.9942195	4.822738	123.8851925
-29.882824	34.285034	122.370621	-20.406355	14.537436	124.487411	39.915703	2.491236	126.576599	34.467064	45.867176	123.474014	37.1913835	24.179206	125.0253065	-78.0040935	4.895666	123.9495155
-29.301039	34.500534	122.421852	-20.401993	14.504117	124.546524	39.87373	2.331061	126.654015	34.530083	45.72477	123.562279	37.2019065	24.0279155	125.108147	-78.0058925	4.9803185	123.984901
-28.799782	34.789768	122.524605	-20.424332	14.473559	124.622169	39.861492	2.163842	126.715157	34.590561	45.581242	123.688332	37.2260265	23.872542	125.2017445	-78.0746905	5.074576	124.0425935
-28.260365	35.067329	122.606514	-20.447544	14.446284	124.670456	39.779144	2.065054	126.679016	34.642864	45.46542	123.838829	37.211004	23.765237	125.2589225	-78.106092	5.127331	124.0819895
-27.703424	35.325539	122.730614	-20.482435	14.404599	124.659203	39.691525	1.965673	126.521622	34.682388	45.361881	124.010529	37.1869565	23.663777	125.2660755	-78.1518265	5.145421	124.0523305
-27.148813	35.641529	122.860298	-20.517996	14.334391	124.580444	39.6105	1.853955	126.309647	34.685406	45.263863	124.173035	37.147953	23.558909	125.241341	-78.183945	5.109873	123.919547
-26.314735	36.156391	123.142395	-20.56852	14.250128	124.413742	39.458076	1.708108	125.837257	34.660748	45.176098	124.481155	37.059412	23.442103	125.159206	-78.196452	5.058153	123.668278
-25.687166	36.486332	123.428131	-20.618361	14.210378	124.318947	39.302631	1.663729	125.445808	34.631546	45.149551	124.693428	36.9670885	23.40664	125.069618	-78.2038105	5.014116	123.568276
-25.184378	36.880363	123.797897	-20.690037	14.20068	124.259636	39.18586	1.653566	125.082184	34.577835	45.173203	124.892273	36.8818475	23.4133845	124.9872285	-78.2619215	4.9879755	123.5320435
-24.619276	37.215889	124.185753	-20.765873	14.214866	124.234558	39.08448	1.698485	124.711288	34.518658	45.246269	125.146851	36.801569	23.472377	124.9290695	-78.333315	4.957355	123.5400465
-24.034515	37.491108	124.623642	-20.849344	14.254278	124.236572	38.999783	1.782886	124.378883	34.437908	45.325394	125.401543	36.7188455	23.55414	124.890213	-78.4175335	4.954416	123.582931
-23.504063	37.76701	124.94677	-20.923273	14.305718	124.244499	38.927769	1.879783	124.121078	34.379803	45.432613	125.634613	36.653786	23.656198	124.8778455	-78.500332	4.955238	123.6111525
-22.872206	37.982292	125.235786	-20.979843	14.37882	124.259125	38.893726	1.959795	123.943794	34.359543	45.518978	125.876427	36.6266345	23.7393865	124.9101105	-78.5863205	5.0182535	123.6081395
-21.87396	38.185989	125.486229	-21.011267	14.539315	124.241661	38.865948	2.042472	123.853317	34.402367	45.634415	126.20237	36.6341575	23.8384435	125.0278435	-78.6566915	5.2401865	123.4554785
-21.244711	38.264053	125.529434	-21.037874	14.660472	124.15683	38.888386	2.06877	123.828659	34.430977	45.699085	126.347885	36.6596815	23.8839275	125.088272	-78.7354295	5.4370165	123.225388
-20.605928	38.277859	125.447823	-21.052231	14.785254	124.07663	38.882492	2.094475	123.789307	34.437428	45.735859	126.407417	36.65996	23.915167	125.098362	-78.764422	5.655341	123.054898
-19.999994	38.134979	125.374161	-21.082609	14.909368	124.017548	38.835548	2.129294	123.766876	34.456436	45.765831	126.359131	36.645992	23.9475625	125.0630035	-78.81121	5.8711735	122.9720925
-19.338335	37.95335	125.286057	-21.114708	15.036437	124.019836	38.78978	2.159658	123.752785	34.479664	45.797268	126.294884	36.634722	23.978463	125.0238345	-78.864138	6.094411	123.0158375
-18.650393	37.67757	125.205544	-21.130615	15.113884	124.051155	38.761055	2.167207	123.783806	34.492088	45.803425	126.228752	36.6265715	23.985316	125.006279	-78.8878015	6.242452	123.096031
-18.042765	37.321423	125.14447	-21.144127	15.196401	124.086807	38.772354	2.157481	123.874451	34.504059	45.810417	126.15963	36.6382065	23.983949	125.0170405	-78.9264605	6.408853	123.1565735
-17.042082	36.681263	124.937202	-21.144585	15.282269	124.051735	38.807285	2.145567	124.038567	34.567616	45.830719	126.067207	36.6874505	23.988143	125.052887	-78.9766205	6.576395	123.050583
-16.435797	36.169033	124.71241	-21.136101	15.348766	123.967537	38.801067	2.166312	124.142693	34.589706	45.857101	125.979828	36.6953865	24.0117065	125.0612605	-78.9675885	6.6858255	122.8738135
-15.775798	35.590698	124.442184	-21.156675	15.436973	123.839905	38.816898	2.197783	124.228836	34.611019	45.902073	125.836502	36.7139585	24.049928	125.032669	-79.0273085	6.824018	122.647141
-15.221741	34.998016	124.161766	-21.156702	15.557274	123.69754	38.796162	2.250761	124.254059	34.611839	45.957771	125.620178	36.7040005	24.104266	124.9371185	-79.0174045	7.010282	122.4579615
-14.634733	34.372662	123.898041	-21.183443	15.688254	123.57235	38.76878	2.311091	124.234154	34.586613	46.023865	125.292328	36.6776965	24.167478	124.763241	-79.0445825	7.20903	122.381459
-14.02322	33.689301	123.594452	-21.203705	15.834602	123.474953	38.702087	2.386265	124.208725	34.566273	46.08305	124.911331	36.63418	24.2346575	124.560028	-79.04159	7.4345465	122.389878
-13.46483	32.94804	123.286354	-21.228161	15.991203	123.395264	38.675251	2.445171	124.195412	34.545837	46.131142	124.537231	36.610544	24.2881565	124.3663215	-79.066866	7.6942495	122.4242065
-12.737878	31.822794	122.900162	-21.237225	16.19471	123.293373	38.664349	2.521003	124.231628	34.518562	46.202576	124.020264	36.5914555	24.3617895	124.125946	-79.0659055	8.0276305	122.4608
-12.233572	31.054205	122.689888	-21.251926	16.32176	123.242844	38.635349	2.576214	124.289658	34.523224	46.260826	123.62677	36.5792865	24.41852	123.958214	-79.0831385	8.225	122.527474
-11.743264	30.257586	122.466423	-21.295946	16.443422	123.180199	38.599991	2.618371	124.350609	34.50246	46.317272	123.254547	36.5512255	24.4678215	123.802578	-79.1431175	8.4190225	122.55782
-11.295545	29.438362	122.217491	-21.364697	16.555599	123.089111	38.55518	2.639615	124.398445	34.465134	46.355553	122.834908	36.510157	24.497584	123.6166765	-79.239551	8.613614	122.5615455
-10.92762	28.656792	121.971657	-21.428221	16.628647	122.971519	38.484886	2.648674	124.392365	34.416981	46.344902	122.338997	36.4509335	24.496788	123.365681	-79.3073755	8.760506	122.577357
-10.583081	27.89295	121.741798	-21.499187	16.690853	122.796341	38.423233	2.619987	124.32431	34.35775	46.30637	121.802505	36.3904915	24.4631785	123.0634075	-79.3888655	8.9185275	122.5292745
-10.209526	27.145058	121.444214	-21.58005	16.696432	122.587273	38.341145	2.58518	124.225761	34.30368	46.226288	121.290077	36.3224125	24.405734	122.757919	-79.4825125	8.98713	122.416627
-9.637966	26.024029	120.972702	-21.694542	16.64064	122.241318	38.199047	2.467733	124.048401	34.213985	46.065636	120.588699	36.206516	24.2666845	122.31855	-79.5956	9.0145955	122.164086
-9.443122	25.377337	120.807938	-21.771315	16.571489	122.056999	38.107521	2.379799	123.958733	34.144726	45.949677	120.181549	36.1261235	24.164738	122.070141	-79.6687535	8.97824	122.043857
-9.119449	24.732681	120.654129	-21.835974	16.521378	121.958855	38.021591	2.3008	123.92421	34.077843	45.83596	119.897972	36.049717	24.06838	121.911091	-79.721665	8.974376	122.006619
-8.865622	24.181698	120.695915	-21.900824	16.466297	121.976959	37.967976	2.189935	123.970245	34.033897	45.721115	119.743309	36.0009365	23.955525	121.856777	-79.8025845	8.977069	122.097141
-8.620563	23.703592	120.784447	-21.953012	16.420511	122.080566	37.899643	2.080184	124.098099	33.999565	45.602615	119.700989	35.949604	23.8413995	121.899544	-79.855628	8.9996225	122.261588
-8.404337	23.293734	120.92688	-22.036263	16.366392	122.205055	37.805939	1.984521	124.234184	33.966747	45.490845	119.757797	35.886343	23.737683	121.9959905	-79.958869	8.995101	122.4141195
-8.213042	22.944237	121.070587	-22.110058	16.332109	122.327446	37.723667	1.874884	124.342896	33.917801	45.385429	119.892563	35.820734	23.6301565	122.1177295	-80.04085	9.0340615	122.5371625
-7.983946	22.529985	121.22493	-22.25515	16.272068	122.404373	37.575245	1.718429	124.422157	33.848686	45.24395	120.147751	35.7119655	23.4811895	122.284954	-80.2222655	9.0629465	122.523792
-7.837695	22.299534	121.268829	-22.372375	16.230341	122.395172	37.450912	1.619862	124.372223	33.785477	45.175102	120.288918	35.6181945	23.397482	122.3305705	-80.3629445	9.0632	122.4597735
-7.70829	22.117348	121.257004	-22.489395	16.204161	122.321686	37.318291	1.532267	124.239059	33.709179	45.118713	120.39682	35.513735	23.32549	122.3179395	-80.492525	9.082832	122.3254325
-7.559398	21.955444	121.195412	-22.592268	16.167152	122.202972	37.203335	1.447461	124.049973	33.649998	45.07534	120.463768	35.4266665	23.2614005	122.2568705	-80.6112025	9.07290350000001	122.1490735
-7.384268	21.826982	121.074738	-22.66374	16.134071	122.029732	37.096848	1.376235	123.817101	33.594513	45.030636	120.508194	35.3456805	23.2034355	122.1626475	-80.6731605	9.0647065	121.8968165
-7.212179	21.700235	120.922997	-22.745373	16.100746	121.833923	37.025017	1.276154	123.512482	33.547218	44.979153	120.509048	35.2861175	23.1276535	122.010765	-80.7768635	9.0738385	121.657081
-7.048479	21.599636	120.722305	-22.810307	16.086246	121.622971	36.926739	1.187341	123.149529	33.497124	44.928875	120.407463	35.2119315	23.058108	121.778496	-80.8325455	9.114384	121.467446
-6.831262	21.486471	120.404182	-22.899864	16.137993	121.367111	36.689312	1.094797	122.577454	33.42136	44.857105	120.057472	35.055336	22.975951	121.317463	-80.855064	9.300035	121.416759
-6.709519	21.396576	120.237747	-22.945124	16.187777	121.274437	36.556698	1.031158	122.175941	33.37249	44.806229	119.754562	34.964594	22.9186935	120.9652515	-80.854842	9.4568605	121.5836225
-6.586068	21.296595	120.075211	-22.989138	16.198828	121.197495	36.495777	0.947046	121.811066	33.308689	44.722305	119.45945	34.902233	22.8346755	120.635258	-80.880509	9.5629805	121.759732
-6.460718	21.206907	119.919838	-23.013271	16.150791	121.132645	36.444973	0.842869	121.456268	33.255352	44.615841	119.165649	34.8501625	22.729355	120.3109585	-80.8767045	9.572227	121.9543315
-6.356097	21.126106	119.759544	-23.031895	16.052534	121.047173	36.407265	0.699596	121.120476	33.212166	44.476746	118.862984	34.8097155	22.588171	119.99173	-80.8735055	9.516897	122.102616
-6.262473	21.052885	119.579315	-23.060301	15.943569	120.949379	36.336887	0.5279	120.784294	33.179035	44.308258	118.531288	34.757961	22.418079	119.657791	-80.878563	9.469059	122.240967
-6.143228	20.987965	119.378403	-23.068628	15.804177	120.851204	36.267899	0.34642	120.43251	33.142071	44.125038	118.167389	34.704985	22.235729	119.2999495	-80.842241	9.372625	122.4024585
-5.942537	20.952259	119.068871	-23.091702	15.601566	120.659279	36.159588	0.078762	119.902191	33.095528	43.855247	117.647697	34.627558	21.9670045	118.774944	-80.810962	9.2361275	122.543614
-5.784291	20.937176	118.863525	-23.098133	15.479706	120.522629	36.11235	-0.064999	119.564568	33.083092	43.702625	117.340027	34.597721	21.818813	118.4522975	-80.793987	9.140599	122.5929605
-5.564443	20.967426	118.623245	-23.109846	15.373555	120.369164	36.048923	-0.187493	119.244019	33.072182	43.579815	117.091774	34.5605525	21.696161	118.1678965	-80.7802445	9.050949	122.5704315
-5.364563	21.159332	118.462982	-23.134573	15.292397	120.216286	35.986771	-0.29113	118.938721	33.051186	43.476074	116.923676	34.5189785	21.592472	117.9311985	-80.7881245	8.992322	122.5013735
-5.162339	21.382259	118.291176	-23.144892	15.22438	120.062515	35.961037	-0.369814	118.692635	33.064754	43.405918	116.848206	34.5128955	21.518052	117.7704205	-80.8026795	8.930708	122.3546095
-4.901032	21.666149	118.159958	-23.156189	15.185883	119.90274	35.932358	-0.42118	118.5065	33.089275	43.364342	116.893158	34.5108165	21.471581	117.699829	-80.8231945	8.900185	122.105651
-4.56942	22.014914	118.085953	-23.17572	15.172492	119.793808	35.88055	-0.448681	118.382431	33.121471	43.330433	117.050323	34.5010105	21.440876	117.716377	-80.8524505	8.904108	121.871239
-3.936221	22.611259	118.194267	-23.197954	15.227987	119.809982	35.805164	-0.330691	118.345833	33.181099	43.35511	117.524956	34.4931315	21.5122095	117.9353945	-80.8890395	8.9437645	121.6845695
-3.439354	23.035725	118.421555	-23.192284	15.286355	119.948051	35.819061	-0.236287	118.455597	33.22382	43.442421	118.067017	34.5214405	21.603067	118.261307	-80.9060085	8.969643	121.634795
-2.992924	23.473982	118.835739	-23.167307	15.353319	120.150223	35.896339	-0.1329	118.699028	33.283714	43.547558	118.761841	34.5900265	21.707329	118.7304345	-80.9246405	8.999309	121.5700115
-2.481695	23.847679	119.30497	-23.148573	15.405303	120.397163	35.949062	0.015429	119.046379	33.361492	43.657597	119.588348	34.655277	21.836513	119.3173635	-80.952423	8.974093	121.4769625
-1.937678	24.147438	119.8321	-23.134214	15.429208	120.647621	36.041832	0.13345	119.46106	33.455639	43.759823	120.52195	34.7487355	21.9466365	119.991505	-81.0171635	8.9117795	121.303737
-1.343754	24.327208	120.387817	-23.092606	15.45412	120.895096	36.172039	0.207989	119.92186	33.540371	43.830906	121.552101	34.856205	22.0194475	120.7369805	-81.041417	8.8887925	121.0532115
-0.680777	24.491232	120.926079	-23.03006	15.458276	121.124969	36.345501	0.244819	120.405304	33.656666	43.862427	122.62648	35.0010835	22.053623	121.515892	-81.0612035	8.862929	120.734046
0.357117	24.61504	121.745049	-22.875477	15.528491	121.430458	36.585575	0.292132	121.184013	33.82444	43.839314	124.226379	35.2050075	22.065723	122.705196	-80.9559615	8.991259	120.15572
1.080103	24.608953	122.249863	-22.739637	15.602276	121.644234	36.784992	0.311306	121.673477	33.966347	43.844879	125.225044	35.3756695	22.0780925	123.4492605	-80.8549435	9.1264595	119.8392075
1.765785	24.576572	122.75679	-22.558136	15.707005	121.879257	36.979935	0.385494	122.169815	34.105698	43.869774	126.121674	35.5428165	22.127634	124.1457445	-80.6590885	9.286376	119.6127695
2.739968	24.314257	123.095451	-22.388639	15.825521	122.11261	37.152283	0.493367	122.677765	34.272781	43.902763	126.955544	35.712532	22.198065	124.8166545	-80.48981	9.452977	119.4085655
3.397241	24.145266	123.501221	-22.219667	15.963496	122.337471	37.328281	0.576884	123.184547	34.440041	43.943054	127.693161	35.884161	22.259969	125.438854	-80.323495	9.667023	119.236088
4.05122	23.942154	123.892426	-22.090927	16.107311	122.613754	37.509235	0.613949	123.692322	34.601856	43.976357	128.344482	36.0555455	22.295153	126.018402	-80.2373995	9.919469	119.209106
4.675113	23.617502	124.199768	-21.673134	16.065203	122.654045	37.635715	0.58828	124.194695	34.769161	43.955276	128.948212	36.202438	22.271778	126.5714535	-79.548706	9.858628	118.7366365
5.711536	22.927027	124.623192	-21.40937	16.148117	122.955666	37.81435	0.483317	124.935219	35.017471	43.864342	129.710693	36.4159105	22.1738295	127.322956	-79.2346505	10.1224045	118.588376
6.331602	22.321291	124.866249	-21.260456	16.190233	123.192535	37.920933	0.374413	125.414612	35.521393	43.652081	130.05835	36.721163	22.013247	127.736481	-79.242075	10.367219	118.648589
6.872585	21.651501	125.134148	-21.090446	16.18667	123.404221	38.009922	0.264944	125.907768	35.71043	43.552597	130.4758	36.860176	21.9087705	128.191784	-79.041068	10.4645695	118.616658
7.385277	20.90003	125.401077	-20.916132	16.138332	123.567078	38.12978	0.127173	126.421181	35.904819	43.459503	130.838272	37.0172995	21.793338	128.6297265	-78.8495635	10.483326	118.5044295
7.923583	20.076519	125.60582	-20.761593	16.096884	123.724075	38.238712	-0.004058	126.872658	36.083691	43.351639	131.160004	37.1612015	21.6737905	129.016331	-78.6843875	10.5199775	118.431819
8.461784	19.197206	125.689362	-20.629786	16.053068	123.875107	38.356388	-0.15854	127.237717	36.239342	43.235554	131.364685	37.297865	21.538507	129.301201	-78.557437	10.567629	118.449013
8.972856	18.182127	125.693336	-20.468998	15.968318	123.912582	38.799644	-0.498023	127.407242	36.407139	43.115971	131.455612	37.6033915	21.308974	129.431427	-78.5413875	10.627662	118.393737
9.611628	16.583862	125.595749	-20.227959	15.838057	123.9002	38.926701	-0.716296	127.752602	36.638111	42.941418	131.465073	37.782406	21.112561	129.6088375	-78.238324	10.563553	118.1915625
10.078063	15.58145	125.607971	-20.036976	15.737452	123.813995	39.040367	-0.858595	127.96286	36.776466	42.837368	131.353195	37.9084165	20.9893865	129.6580275	-77.9823685	10.4855175	117.9699625
9.799637	14.970522	125.840881	-19.922905	15.65023	123.813568	39.150551	-0.98237	128.145218	36.912148	42.739899	131.21051	38.0313495	20.8787645	129.677864	-77.8771595	10.4216955	117.949272
10.945468	13.336926	125.403938	-19.771334	15.531969	123.703911	39.240635	-1.104604	128.323563	37.018528	42.647533	131.041534	38.1295815	20.7714645	129.6825485	-77.6722495	10.2924735	117.7252735
11.293726	12.141897	125.311783	-19.68388	15.406696	123.596085	39.322205	-1.24326	128.492157	37.089272	42.545094	130.860992	38.2057385	20.650917	129.6765745	-77.5734985	10.162475	117.5155955
11.241373	11.080551	125.353745	-19.622774	15.277378	123.447227	39.374386	-1.359718	128.619843	37.12748	42.447849	130.653137	38.250933	20.5440655	129.63649	-77.496481	10.0106905	117.257964
11.435112	9.770514	125.177917	-19.632908	15.14626	123.324203	39.397133	-1.497324	128.712479	37.127731	42.326717	130.397339	38.262432	20.4146965	129.554909	-77.528248	9.8778235	117.093497
11.554185	7.778279	124.966263	-19.859907	15.025096	123.093056	39.362629	-1.720813	128.815033	37.085274	42.142323	129.983704	38.2239515	20.210755	129.3993685	-77.9437655	9.839437	116.7867435
11.605356	6.388047	124.857208	-19.877077	14.839348	122.85408	39.326832	-1.866297	128.854034	37.018154	42.012272	129.691971	38.172493	20.0729875	129.2730025	-77.926647	9.6057085	116.4351575
11.574207	5.065773	124.670624	-19.907961	14.651478	122.596504	39.280682	-2.010303	128.886276	36.617119	42.007385	129.536682	37.9489005	19.998541	129.211479	-77.7648225	9.304415	115.981529
11.74312	3.500237	124.414185	-19.967375	14.483831	122.383484	39.22929	-2.110139	128.864151	36.507545	41.875259	129.236465	37.8684175	19.88256	129.050308	-77.8031675	9.085102	115.71666
11.317101	2.293999	124.397682	-20.012184	14.319038	122.157196	39.174957	-2.228693	128.822128	36.430176	41.767426	128.941467	37.8025665	19.7693665	128.8817975	-77.8269345	8.8687095	115.4325945
11.381359	0.754916	124.047981	-20.042709	14.149926	121.957039	39.144142	-2.328637	128.752487	36.355671	41.656784	128.627945	37.7499065	19.6640735	128.690216	-77.8353245	8.6357785	115.223862
11.118472	-0.666605	123.849213	-20.053665	13.992868	121.780777	39.10955	-2.40456	128.590073	36.28019	41.544662	128.254181	37.69487	19.570051	128.422127	-77.8022	8.415685	115.139427
10.412485	-2.609516	123.629448	-20.029608	13.767859	121.505699	39.139412	-2.496889	128.264832	36.258553	41.430202	127.653328	37.6989825	19.4666565	127.95908	-77.7581985	8.0690615	115.052318
10.372784	-4.168368	123.239815	-19.986496	13.620808	121.316864	39.200981	-2.528548	127.995193	36.22699	41.37273	127.158188	37.7139855	19.422091	127.5766905	-77.6869775	7.819525	115.0570375
9.956607	-5.582315	122.963417	-19.93792	13.4863	121.124901	39.262794	-2.545462	127.674828	36.204063	41.330502	126.652733	37.7334285	19.39252	127.1637805	-77.6092685	7.58008	115.0860215
9.293874	-6.789162	122.88166	-19.897837	13.370703	120.954491	39.000233	-2.36012	127.557114	36.165508	41.285122	126.157417	37.5828705	19.462501	126.8572655	-77.3785445	7.278905	115.0517165
8.798652	-8.107909	122.867432	-19.852585	13.229503	120.846878	39.044731	-2.337937	127.362534	36.156033	41.246975	125.747093	37.600382	19.454519	126.5548135	-77.305552	7.004487	115.1389425
8.621264	-9.620415	122.66893	-19.800436	13.083347	120.797417	39.091747	-2.362675	127.235878	36.144226	41.181507	125.418297	37.6179865	19.409416	126.3270875	-77.2188585	6.757278	115.2677465
8.085106	-10.919859	122.786568	-19.776478	12.903008	120.798683	39.136826	-2.421821	127.091476	36.135448	41.061062	125.102257	37.636137	19.3196205	126.0968665	-77.189093	6.4863955	115.5004995
7.240448	-12.805872	122.736465	-19.789528	12.546967	120.778778	39.220917	-2.636947	126.632706	36.070213	40.763748	124.436974	37.645565	19.0634005	125.53484	-77.224621	6.0305335	116.022716
6.569012	-14.055342	122.645828	-19.808357	12.270211	120.67231	39.184952	-2.788644	126.228691	36.039642	40.530571	123.824097	37.612297	18.8709635	125.026394	-77.229011	5.6694585	116.318226
5.765943	-15.249795	122.573517	-19.842318	11.975453	120.510742	39.144306	-2.88372	125.728432	36.001663	40.260525	123.150696	37.5729845	18.6884025	124.439564	-77.2576205	5.2625035	116.58192
5.073112	-16.401344	122.566727	-19.886873	11.687977	120.31897	39.131771	-3.054706	125.396172	35.910919	39.991547	122.444427	37.521345	18.4684205	123.9202995	-77.295091	4.9075335	116.7176405
4.305573	-17.477444	122.724899	-19.936207	11.419103	120.128288	39.124638	-3.204378	125.202499	35.814987	39.785324	121.759331	37.4698125	18.290473	123.480915	-77.3422265	4.547733	116.775661
3.469967	-18.481987	122.970177	-19.996572	11.160242	119.979057	39.095741	-3.309838	125.035164	35.740871	39.584644	121.192047	37.418306	18.137403	123.1136055	-77.41145	4.183081	116.8445085
2.599812	-19.401648	123.257706	-20.061602	10.900481	119.871925	39.099613	-3.512961	124.971153	35.647121	39.318962	120.669807	37.373367	17.9030005	122.82048	-77.496571	3.8979615	116.92337
1.363055	-20.659117	123.594093	-20.138754	10.487514	119.77198	39.073059	-3.932294	124.887764	35.569962	38.902237	120.093903	37.3215105	17.4849715	122.4908335	-77.5990185	3.4900565	117.0531265
0.51154	-21.410774	123.628685	-20.160852	10.176759	119.739273	39.039124	-4.229621	124.757072	35.553104	38.62455	119.869316	37.296114	17.1974645	122.313194	-77.617818	3.1560535	117.165352
-0.367247	-22.067995	123.498871	-20.161116	9.870596	119.710777	39.016399	-4.505173	124.542366	35.545959	38.375851	119.70948	37.281179	16.935339	122.125923	-77.603411	2.805853	117.295631
-1.265011	-22.647057	123.160408	-20.162392	9.574984	119.683037	38.979855	-4.728559	124.240387	35.544632	38.187172	119.634834	37.2622435	16.7293065	121.9376105	-77.5870275	2.4206615	117.4284635
-2.109061	-23.126534	122.725204	-20.125605	9.318042	119.660889	38.990677	-4.906446	123.953606	35.55999	38.060829	119.642189	37.2753335	16.5771915	121.7978975	-77.5265435	2.0588925	117.5238805
-2.950295	-23.506638	122.258774	-20.092924	9.125865	119.665466	39.018837	-5.016523	123.694695	35.590172	38.016544	119.723366	37.3045045	16.5000105	121.7090305	-77.4903525	1.7517195	117.6219015
-3.820173	-23.823824	121.811531	-20.068785	9.010452	119.693924	39.060871	-5.086915	123.448982	35.630123	38.009239	119.833031	37.345497	16.461162	121.6410065	-77.483067	1.559742	117.7468415
-5.184418	-24.105839	121.41787	-19.995552	8.931408	119.781898	39.090572	-5.143254	123.179718	35.739288	37.982014	120.001152	37.41493	16.41938	121.590435	-77.406034	1.443436	117.973361
-6.078953	-24.208704	121.291565	-19.915686	8.904895	119.829468	39.182606	-5.231605	123.127068	35.858326	37.925488	120.106316	37.520466	16.3469415	121.616692	-77.351838	1.4628485	118.042244
-7.227308	-24.027452	121.377182	-19.784929	8.869102	119.843315	39.315002	-5.353783	123.142151	36.006996	37.834782	120.222176	37.660999	16.2404995	121.6821635	-77.230857	1.4977045	118.0044665
-8.047836	-24.05526	121.191093	-19.653133	8.822436	119.838547	39.469234	-5.506516	123.227478	36.160973	37.737499	120.303795	37.8151035	16.1154915	121.7656365	-77.1213695	1.5293805	117.9114575
-8.924543	-23.964916	121.139931	-19.524618	8.768042	119.826912	39.588448	-5.647739	123.349464	36.314308	37.648232	120.320892	37.951378	16.0002465	121.835178	-77.000614	1.5358375	117.818646
-9.843979	-23.841169	121.200729	-19.424334	8.692943	119.829712	39.668247	-5.76743	123.45636	36.446236	37.548622	120.316483	38.0572415	15.890596	121.8864215	-76.9059095	1.49529	117.7730025
-10.534438	-23.824783	121.244095	-19.345388	8.597372	119.862541	39.745743	-5.885271	123.556648	36.531876	37.416767	120.261993	38.1388095	15.765748	121.9093205	-76.8295855	1.428996	117.8157615
-12.080376	-23.252333	121.508644	-19.272291	8.445429	119.912704	39.837666	-6.063481	123.698517	36.593349	37.228386	120.170738	38.2155075	15.5824525	121.9346275	-76.7600895	1.3084055	117.8907805
-12.976789	-22.83012	121.647629	-19.2479	8.344279	119.937668	39.925148	-6.167912	123.801147	36.580635	37.107265	120.051315	38.2528915	15.4696765	121.926231	-76.7486915	1.2188815	117.949105
-13.923353	-22.435621	121.851814	-19.240585	8.270754	119.960312	39.966125	-6.222632	123.904884	36.541702	37.019512	119.917633	38.2539135	15.39844	121.9112585	-76.7350835	1.143068	118.0093655
-15.017928	-21.97171	122.331879	-19.252884	8.18365	120.011353	40.002617	-6.249069	123.989174	36.508961	36.944927	119.798683	38.255789	15.347929	121.8939285	-76.761557	1.019371	118.1287775
-15.782876	-21.447748	122.193192	-19.229198	8.096516	120.069885	40.048111	-6.304229	124.10672	36.489994	36.862999	119.726227	38.2690525	15.279385	121.9164735	-76.7274485	0.913646999999997	118.2232965
-16.50128	-20.93712	122.19268	-19.231827	8.002031	120.165932	40.078129	-6.365389	124.227295	36.507793	36.788239	119.739761	38.292961	15.211425	121.983528	-76.756615	0.792637000000003	118.348336
-17.657692	-20.085817	122.299263	-19.196108	7.912744	120.261154	40.096142	-6.455603	124.328674	36.556679	36.719639	119.846306	38.3264105	15.132018	122.08749	-76.7186265	0.69347	118.434818
-19.03294	-18.885279	122.069374	-19.107841	7.794891	120.378708	40.162888	-6.577053	124.405876	36.674282	36.674507	120.125755	38.418585	15.048727	122.2658155	-76.634267	0.541055	118.4916005
-19.905991	-17.935818	121.760284	-19.04125	7.756191	120.415154	40.21825	-6.617198	124.373856	36.780167	36.702599	120.392784	38.4992085	15.0427005	122.38332	-76.5817085	0.469681500000002	118.446988
-20.862192	-17.053057	121.384277	-18.966736	7.756987	120.411934	40.293728	-6.620057	124.249229	36.890465	36.778458	120.655655	38.5920965	15.0792005	122.452442	-76.5255685	0.434773499999999	118.371426
-21.785959	-16.001476	120.868599	-18.877783	7.809687	120.374619	40.366611	-6.565572	124.043152	37.009602	36.919712	120.945969	38.6881065	15.17707	122.4945605	-76.4436725	0.442304000000002	118.2546775
-22.676056	-14.897024	120.330704	-18.77648	7.905544	120.328156	40.45203	-6.450245	123.76133	37.131149	37.125923	121.284615	38.7915895	15.337839	122.5229725	-76.3445495	0.473248999999999	118.1333395
-23.621473	-13.779344	119.825836	-18.664295	8.048608	120.307961	40.551208	-6.271365	123.506424	37.263237	37.370117	121.683647	38.9072225	15.549376	122.5950355	-76.2358125	0.547839999999999	118.0208865
-24.530106	-12.549983	119.343254	-18.540226	8.223679	120.312248	40.664536	-6.074741	123.274544	37.400887	37.647453	122.165573	39.0327115	15.786356	122.7200585	-76.1131635	0.661002000000002	117.9044375
-25.917816	-10.742745	118.756012	-18.340099	8.565687	120.374664	40.875359	-5.764543	122.978485	37.574272	38.012783	123.106812	39.2248155	16.12412	123.0426485	-75.9050135	1.007254	117.7066795
-26.817116	-9.505992	118.477036	-18.194632	8.837398	120.461678	41.03344	-5.535915	122.873215	37.76548	38.220032	123.806015	39.39946	16.3420585	123.339615	-75.788724	1.3327375	117.583741
-27.777323	-8.310256	118.267967	-18.070852	9.123793	120.580765	41.159561	-5.249785	122.817757	37.938576	38.446934	124.514626	39.5490685	16.5985745	123.6661915	-75.6907725	1.6490115	117.4953385
-28.697786	-7.140491	118.162682	-17.940777	9.423994	120.72834	41.275711	-4.952917	122.896263	38.107834	38.710529	125.147667	39.6917725	16.878806	124.021965	-75.5733265	1.969182	117.434715
-29.649931	-6.057745	118.144783	-17.808256	9.737654	120.889771	41.387653	-4.692284	122.982719	38.260521	38.959251	125.714256	39.824087	17.1334835	124.3484875	-75.440599	2.3418245	117.4310545
-30.614504	-4.959824	118.237366	-17.691641	10.012053	121.06794	41.479576	-4.462548	123.088882	38.380276	39.149971	126.161896	39.929926	17.3437115	124.625389	-75.313208	2.6803945	117.510491
-31.582775	-3.948817	118.467545	-17.597956	10.254116	121.270645	41.564354	-4.265421	123.242401	38.465492	39.345013	126.421211	40.014923	17.539796	124.831806	-75.210835	2.968436	117.709484
-32.92461	-2.785875	119.099602	-17.432163	10.598273	121.713341	41.661324	-3.951589	123.466583	38.583286	39.630337	126.472115	40.122305	17.839374	124.969349	-74.986631	3.357172	118.457333
-33.907921	-1.981216	119.641792	-17.222439	10.700154	122.001015	41.710587	-3.782881	123.628166	38.632679	39.800289	126.265076	40.171633	18.008704	124.946621	-74.616511	3.391604	119.055409
-35.078697	-1.072715	120.394707	-17.369337	10.978831	122.43087	41.715164	-3.629328	123.704926	38.656475	39.941811	125.917282	40.1858195	18.1562415	124.811104	-74.9244935	3.8014205	120.050636
-36.100986	-0.413196	121.046738	-17.349838	11.0823	122.7342	41.671021	-3.451256	123.669472	38.598537	40.053963	125.407768	40.134779	18.3013535	124.53862	-74.834455	3.8632465	120.92978
-37.082489	0.269351	121.525909	-17.39674	11.156382	122.902939	41.608936	-3.308141	123.531258	38.490402	40.178974	124.804344	40.049669	18.4354165	124.167801	-74.843149	3.8773475	121.638077
-38.098995	0.941394	121.789612	-17.481146	11.222712	122.919655	41.483303	-3.157786	123.349068	38.32835	40.345543	124.085663	39.9058265	18.5938785	123.7173655	-74.8681185	3.8515455	122.1219445
-39.029148	1.635559	121.844292	-17.599442	11.291427	122.767044	41.375401	-3.04369	123.129997	38.544052	40.43325	123.123657	39.9597265	18.69478	123.126827	-75.1586105	3.888074	122.407261
-40.467499	2.608544	121.684525	-17.836237	11.443936	122.317802	41.149654	-2.783008	122.463943	37.902042	40.829639	122.058189	39.525848	19.0233155	122.261066	-75.198322	3.8645565	122.374538
-41.356678	3.324664	121.460106	-17.994745	11.549005	121.899559	40.953629	-2.635078	121.980309	37.642422	41.018627	121.174217	39.2980255	19.1917745	121.577263	-75.2875155	3.9062355	122.221855
-42.269299	4.045166	121.197853	-18.180464	11.65304	121.478477	40.725178	-2.42882	121.405914	37.390114	41.180454	120.443604	39.057646	19.375817	120.924759	-75.418574	3.930263	122.032195
-43.083149	4.810705	120.931747	-18.386444	11.764951	121.111168	40.510643	-2.227397	120.905342	37.123878	41.360535	119.803551	38.8172605	19.566569	120.3544465	-75.5901485	3.963333	121.8678895
-43.916382	5.538274	120.669891	-18.596134	11.887261	120.783363	40.29821	-2.036623	120.545601	36.869587	41.547024	119.31974	38.5838985	19.7552005	119.9326705	-75.7761665	4.0193215	121.6340555
-44.64217	6.299295	120.449867	-18.788553	12.027068	120.518745	40.082516	-1.814406	120.286926	36.630596	41.730927	118.985893	38.356556	19.9582605	119.6364095	-75.933662	4.0958755	121.4010805
-45.338909	7.146695	120.285507	-19.005629	12.179523	120.344711	39.866592	-1.618801	120.129028	36.35928	41.931606	118.697426	38.112936	20.1564025	119.413227	-76.124194	4.2026435	121.276195
-46.364403	8.478906	120.138458	-19.341316	12.40129	120.152199	39.550873	-1.336027	119.886276	35.931664	42.21714	118.319725	37.7412685	20.4405565	119.1030005	-76.4239005	4.3620235	121.2013975
-46.944469	9.357107	120.086632	-19.573666	12.521909	120.044624	39.354122	-1.158439	119.780495	35.632877	42.405342	118.036865	37.4934995	20.6234515	118.90868	-76.6408315	4.4203665	121.180568
-47.502625	10.233901	119.957245	-19.826889	12.647571	119.913795	39.162437	-1.009463	119.713928	35.327419	42.597782	117.78212	37.244928	20.7941595	118.748024	-76.898706	4.5009825	121.079566
-48.011192	11.1579	119.779465	-20.078438	12.757585	119.78289	38.953613	-0.842345	119.57843	35.03344	42.740459	117.591141	36.9935265	20.949057	118.5847855	-77.1504025	4.566113	120.9809945
-48.464443	12.156923	119.591034	-20.339855	12.862102	119.638206	38.721596	-0.722352	119.549538	34.763691	42.855896	117.362885	36.7426435	21.066772	118.4562115	-77.4223535	4.657432	120.8202005
-48.905132	13.181861	119.360458	-20.560894	12.945458	119.487572	38.478153	-0.612676	119.557716	34.533722	42.942856	117.197952	36.5059375	21.16509	118.377834	-77.6277255	4.725826	120.59731
-49.241436	14.217947	119.136902	-20.770771	13.018353	119.363441	38.301491	-0.551123	119.57605	34.324013	42.996574	117.148232	36.312752	21.2227255	118.362141	-77.854294	4.8139805	120.364741
-49.659653	15.807392	118.896629	-21.079105	13.113115	119.289948	38.066437	-0.516847	119.64711	34.05167	43.054104	117.14225	36.0590535	21.2686285	118.39468	-78.2172635	4.9576015	120.185216
-49.902439	16.989616	118.860947	-21.26017	13.173306	119.3078	37.855976	-0.484936	119.627892	33.90345	43.075691	117.185226	35.879713	21.2953775	118.406559	-78.400053	5.0512345	120.209041
-50.101913	18.181488	118.894508	-21.407192	13.222631	119.354836	37.638302	-0.448796	119.583107	33.766983	43.100658	117.243622	35.7026425	21.325931	118.4133645	-78.5170265	5.119331	120.2963075
-50.221783	19.383934	118.94593	-21.540997	13.278378	119.386971	37.444691	-0.409495	119.517227	33.662067	43.155811	117.382027	35.553379	21.373158	118.449627	-78.635373	5.183598	120.324315
-50.319283	20.619562	118.980202	-21.656689	13.346878	119.403748	37.305126	-0.348925	119.405472	33.561085	43.237255	117.584549	35.4331055	21.444165	118.4950105	-78.7464835	5.249591	120.3124855
-50.384693	21.961098	119.012558	-21.773958	13.454814	119.386314	37.176613	-0.273718	119.257126	33.472061	43.357883	117.806747	35.324337	21.5420825	118.5319365	-78.872253	5.3675455	120.2406915
-50.408775	23.287577	119.131889	-21.880056	13.635098	119.379021	37.017193	-0.151759	119.070961	33.381687	43.493587	117.971931	35.19944	21.670914	118.521446	-78.959552	5.599282	120.236596
-50.354034	25.301384	119.389809	-22.049038	13.971524	119.445122	36.749748	0.123791	118.820717	33.307396	43.774422	118.234848	35.028572	21.9491065	118.5277825	-79.126648	5.9939415	120.3624615
-50.255413	26.669258	119.590736	-22.129244	14.190449	119.514969	36.639439	0.355822	118.700096	33.265194	43.999352	118.473541	34.9523165	22.177587	118.5868185	-79.2108045	6.203311	120.4431195
-50.12048	28.040012	119.772324	-22.185328	14.391051	119.544029	36.58382	0.572732	118.543007	33.230965	44.225842	118.748283	34.9073925	22.399287	118.645645	-79.2780485	6.382815	120.442413
-49.892017	29.354778	119.939972	-22.230547	14.578936	119.521309	36.523499	0.799798	118.349709	33.182186	44.435905	119.061073	34.8528425	22.6178515	118.705391	-79.3139365	6.5400205	120.337227
-49.62941	30.632433	120.056892	-22.257219	14.775369	119.415108	36.479519	1.030994	118.203033	33.163921	44.65477	119.325974	34.82172	22.842882	118.7645035	-79.336158	6.707856	120.0657125
-49.309494	31.912798	120.122871	-22.286137	14.99335	119.308296	36.443825	1.239081	118.039581	33.159092	44.875145	119.596222	34.8014585	23.057113	118.8179015	-79.3737325	6.929587	119.7986905
-48.945408	33.158039	120.218864	-22.312658	15.243125	119.207169	36.386307	1.452444	117.881157	33.15675	45.072315	119.831757	34.7715285	23.2623795	118.856457	-79.3968445	7.2238705	119.557881
-48.303654	34.872868	120.439301	-22.361401	15.598482	119.135841	36.268383	1.745633	117.703545	33.167809	45.373356	120.036461	34.718096	23.5594945	118.870003	-79.440898	7.6374695	119.401679
-47.815475	35.918575	120.664299	-22.365808	15.803029	119.146301	36.218079	1.94565	117.573547	33.17136	45.550056	120.156792	34.6947195	23.747853	118.8651695	-79.4263355	7.858205	119.4274325
-47.280842	36.924725	120.875427	-22.348398	15.972042	119.186188	36.215588	2.128297	117.478325	33.182411	45.722626	120.291557	34.6989995	23.9254615	118.884941	-79.3957955	8.0186225	119.487435
-46.642334	37.821659	121.154617	-22.314745	16.119007	119.260368	36.253651	2.308709	117.411972	33.19714	45.896255	120.42234	34.7253955	24.102482	118.917156	-79.3548855	8.135532	119.60358
-46.035625	38.617279	121.401909	-22.285049	16.198359	119.305275	36.281551	2.487611	117.347458	33.204205	46.052067	120.540131	34.742878	24.269839	118.9437945	-79.312976	8.126879	119.6667555
-45.357784	39.31012	121.567551	-22.233013	16.3155	119.338478	36.331402	2.657131	117.302361	33.215504	46.20105	120.615425	34.773453	24.4290905	118.958893	-79.239479	8.2019095	119.718063
-44.588566	39.97876	121.646103	-22.202061	16.438971	119.362602	36.376068	2.814802	117.301788	33.230621	46.357655	120.655403	34.8033445	24.5862285	118.9785955	-79.2074665	8.2917135	119.7466085
-43.352715	40.825863	121.647408	-22.147432	16.639557	119.404221	36.47271	3.031394	117.355637	33.262108	46.565979	120.689354	34.867409	24.7986865	119.0224955	-79.162273	8.4804275	119.7859465
-42.53653	41.291451	121.654427	-22.094887	16.761768	119.431137	36.528522	3.150839	117.449036	33.314507	46.693264	120.697823	34.9215145	24.9220515	119.0734295	-79.1112885	8.6014845	119.7888445
-41.716698	41.67437	121.618439	-22.049215	16.884399	119.469345	36.604355	3.237337	117.569397	33.358444	46.804256	120.708717	34.9813995	25.0207965	119.139057	-79.0798295	8.74800149999999	119.799633
-40.809242	41.967857	121.574463	-22.01672	16.985031	119.503998	36.667664	3.330224	117.68045	33.41745	46.898777	120.696686	35.042557	25.1145005	119.188568	-79.075997	8.8555615	119.819428
-39.870056	42.177769	121.429466	-21.974655	17.064909	119.519592	36.722664	3.414211	117.819443	33.482201	46.992336	120.664284	35.1024325	25.2032735	119.2418635	-79.0517425	8.9265445	119.7973205
-38.835735	42.322838	121.282173	-21.923857	17.13518	119.499077	36.776291	3.504478	118.016838	33.529274	47.095322	120.624229	35.1527825	25.2999	119.3205335	-79.0004965	8.97046	119.6776205
-37.84008	42.393223	121.095039	-21.880974	17.210318	119.457138	36.844547	3.571345	118.225517	33.590027	47.195114	120.560875	35.217287	25.3832295	119.393196	-78.979235	9.0374065	119.52108
-36.321743	42.357265	120.627167	-21.834213	17.357353	119.394913	36.967621	3.686088	118.619049	33.630489	47.348385	120.37178	35.299055	25.5172365	119.4954145	-78.967481	9.1974695	119.2944115
-35.311428	42.276318	120.249405	-21.797007	17.472643	119.389534	37.044819	3.770301	118.93853	33.666428	47.459667	120.224037	35.3556235	25.614984	119.5812835	-78.9496375	9.330302	119.1977845
-34.196632	42.14925	119.938087	-21.755989	17.586714	119.431351	37.169369	3.861536	119.258057	33.692677	47.566593	120.08905	35.431023	25.7140645	119.6735535	-78.943001	9.4593635	119.1891485
-33.10128	41.960342	119.71109	-21.713076	17.689102	119.51815	37.310387	3.950761	119.579971	33.722309	47.67181	119.977547	35.516348	25.8112855	119.778759	-78.9425	9.5669185	119.257541
-32.021564	41.728458	119.562447	-21.675854	17.762167	119.66597	37.429688	4.040839	119.907173	33.756161	47.797428	119.89193	35.5929245	25.9191335	119.8995515	-78.9446325	9.60520050000001	119.4323885
-30.921131	41.503849	119.484795	-21.616539	17.825483	119.840202	37.541672	4.157833	120.21949	33.805466	47.917065	119.882713	35.673569	26.037449	120.0511015	-78.906647	9.61351699999999	119.6293025
-29.738968	41.295498	119.493034	-21.582611	17.881798	120.021164	37.675198	4.25703	120.528641	33.835384	48.041428	119.950333	35.755291	26.149229	120.239487	-78.920513	9.614367	119.802841
-28.022459	40.959675	119.532349	-21.486605	17.990242	120.261368	37.855465	4.441426	120.936836	33.932133	48.238686	120.029106	35.893799	26.340056	120.482971	-78.867009	9.640428	120.039765
-26.882246	40.717098	119.494858	-21.420631	18.096178	120.358322	37.967617	4.557516	121.172592	33.998768	48.359333	120.043518	35.9831925	26.4584245	120.608055	-78.8244545	9.7339315	120.108589
-25.670689	40.49789	119.445923	-21.38213	18.208139	120.403328	38.066021	4.656697	121.35981	34.082195	48.479351	120.024086	36.074108	26.568024	120.691948	-78.838368	9.848254	120.114708
-24.506603	40.295975	119.385185	-21.326557	18.312279	120.405212	38.131954	4.732647	121.500839	34.157242	48.572029	119.966148	36.144598	26.652338	120.7334935	-78.797712	9.97222	120.0769305
-23.383526	40.066669	119.275047	-21.272104	18.400646	120.387497	38.168015	4.783635	121.62207	34.239201	48.617439	119.932556	36.203608	26.700537	120.777313	-78.747816	10.100755	119.997681
-22.247345	39.827255	119.179535	-21.238153	18.460791	120.386246	38.218224	4.784249	121.746956	34.335835	48.646088	119.924843	36.2770295	26.7151685	120.8358995	-78.7533355	10.2064135	119.9365925
-21.050457	39.600788	119.172302	-21.202568	18.50248	120.388458	38.262619	4.749979	121.871033	34.440525	48.655064	119.956802	36.351572	26.7025215	120.9139175	-78.756708	10.3024385	119.8629985
-19.357286	39.266712	119.219002	-21.200701	18.518744	120.405754	38.304462	4.670928	121.991905	34.561855	48.613255	120.061516	36.4331585	26.6420915	121.0267105	-78.8345605	10.3953965	119.7847975
-18.235567	39.029358	119.277145	-21.199236	18.517149	120.413612	38.309647	4.618236	122.027359	34.639065	48.564941	120.137978	36.474356	26.5915885	121.0826685	-78.872828	10.4427095	119.7445555
-17.042675	38.808205	119.32019	-21.187658	18.499557	120.399963	38.297646	4.554309	122.050583	34.72216	48.507214	120.240593	36.509903	26.5307615	121.145588	-78.885219	10.4683525	119.654338
-16.004093	38.623734	119.463326	-21.16588	18.466419	120.355415	38.283253	4.486207	122.055496	34.806438	48.425816	120.408592	36.5448455	26.4560115	121.232044	-78.8766055	10.4768265	119.478786
-14.866364	38.382702	119.508087	-21.148289	18.408239	120.302032	38.28735	4.367833	122.057426	34.893841	48.322884	120.612679	36.5905955	26.3453585	121.3350525	-78.8871735	10.4711195	119.2690115
-13.821645	38.145527	119.661034	-21.082336	18.318178	120.215897	38.317001	4.225887	122.040955	35.003258	48.22068	120.883621	36.6601295	26.2232835	121.462288	-78.8248015	10.4130725	118.969506
-12.60625	37.875046	119.758118	-21.029587	18.228172	120.140503	38.365269	4.057182	121.973099	35.119705	48.090363	121.187447	36.742487	26.0737725	121.580273	-78.801661	10.3825715	118.700733
-11.066709	37.483986	120.085251	-20.963909	18.111782	120.075264	38.412209	3.857219	121.831047	35.266991	47.887081	121.600189	36.8396	25.87215	121.715618	-78.767418	10.351414	118.43491
-10.063258	37.167721	120.267342	-20.919334	18.062323	120.062653	38.429146	3.752022	121.7229	35.355892	47.780827	121.851143	36.892519	25.7664245	121.7870215	-78.731187	10.3582215	118.3382845
-9.031428	36.83326	120.420441	-20.868988	18.058495	120.082138	38.451408	3.685344	121.646706	35.441856	47.68082	122.11187	36.946632	25.683082	121.879288	-78.684608	10.433908	118.284988
-7.992322	36.455448	120.612808	-20.809669	18.072861	120.10659	38.504192	3.596595	121.649681	35.886047	47.47826	122.288551	37.1951195	25.5374275	121.969116	-78.8144575	10.6082945	118.244064
-6.96706	36.044044	120.820976	-20.747644	18.085041	120.158722	38.564144	3.487465	121.709465	36.003422	47.386108	122.612671	37.283783	25.4367865	122.161068	-78.779071	10.7332955	118.156376
-6.008738	35.568222	121.021858	-20.682159	18.07687	120.197693	38.645607	3.382591	121.815643	36.112328	47.307999	122.924828	37.3789675	25.345295	122.3702355	-78.7432855	10.808445	118.0251505
-5.131005	35.028564	121.215858	-20.617277	18.088951	120.235275	38.709286	3.309231	121.925247	36.235889	47.239452	123.240303	37.4725875	25.2743415	122.582775	-78.7071415	10.9035605	117.887775
-3.515774	33.957821	121.334496	-20.505907	18.137493	120.281967	38.819515	3.224707	122.065903	36.070408	47.279839	123.780846	37.4449615	25.252273	122.9233745	-78.4567755	11.022713	117.6405595
-2.612465	33.301426	121.401894	-20.440655	18.162861	120.312225	38.895763	3.177552	122.113869	36.185066	47.239735	124.006096	37.5404145	25.2086435	123.0599825	-78.4217245	11.1170785	117.5644675
-1.81094	32.578468	121.466553	-20.359047	18.206894	120.357552	38.974373	3.14534	122.118698	36.287739	47.203793	124.186882	37.631056	25.1745665	123.15279	-78.34915	11.2392215	117.562314
-1.332038	31.912634	121.642891	-20.289251	18.234596	120.403084	39.06459	3.121126	122.126938	36.398418	47.18029	124.303017	37.731504	25.150708	123.2149775	-78.310006	11.318484	117.5911905
-0.571012	31.020155	121.641609	-20.201664	18.277954	120.430885	39.138748	3.105382	122.132874	36.499535	47.168591	124.412964	37.8191415	25.1369865	123.272919	-78.2224695	11.4189215	117.588851
0.156357	30.10248	121.637772	-20.130724	18.30798	120.443176	39.210621	3.100918	122.142982	36.573772	47.14608	124.486229	37.8921965	25.123499	123.3146055	-78.1536445	11.492461	117.5717465
0.789	29.125244	121.586205	-20.097754	18.400778	120.446434	39.2537	3.113041	122.179367	36.639458	47.15229	124.543045	37.946579	25.1326655	123.361206	-78.142087	11.6688905	117.531662
1.704892	27.542051	121.44915	-20.077658	18.529873	120.437767	39.297821	3.168171	122.273422	36.683212	47.209778	124.537445	37.9905165	25.1889745	123.4054335	-78.1458325	11.8707715	117.4701005
2.269664	26.436228	121.339127	-20.080099	18.640135	120.4021	39.305355	3.211781	122.341309	36.695938	47.269855	124.501785	38.0006465	25.240818	123.421547	-78.1608445	12.039452	117.382653
2.760912	25.274117	121.216438	-20.081224	18.73612	120.342728	39.310665	3.242789	122.442612	36.716908	47.326031	124.388252	38.0137865	25.28441	123.415432	-78.1762345	12.18783	117.270024
3.262913	24.019361	121.056732	-20.083866	18.822222	120.301834	39.322227	3.286393	122.548119	36.734798	47.373745	124.227753	38.0285125	25.330069	123.387936	-78.1962445	12.314375	117.215732
3.694395	22.735859	120.924843	-20.032818	18.864138	120.240616	39.353855	3.351249	122.644333	36.750565	47.393101	124.086533	38.05221	25.372175	123.365433	-78.117846	12.356101	117.115799
4.097633	21.397839	120.823524	-19.976269	18.862648	120.191101	39.459686	3.348695	122.780312	36.791508	47.387173	123.933586	38.125597	25.367934	123.356949	-78.078135	12.357362	117.025253
4.468506	19.991007	120.722557	-19.879869	18.803968	120.168045	39.595203	3.298379	122.936584	36.852352	47.364201	123.831474	38.2237775	25.33129	123.384029	-77.9835155	12.276646	116.952061
4.946294	17.804289	120.706268	-19.694536	18.634525	120.201897	39.790554	3.222956	123.234344	36.96571	47.272457	123.748436	38.378132	25.2477065	123.49139	-77.767204	12.0213435	116.912404
5.188699	16.326168	120.773697	-19.556545	18.508631	120.321465	39.920506	3.17529	123.490211	37.065975	47.200264	123.712051	38.4932405	25.187777	123.601131	-77.6063305	11.829485	117.041799
5.386462	14.808091	120.913277	-19.412041	18.388233	120.452812	40.081581	3.098141	123.832008	37.194225	47.108601	123.744156	38.637903	25.103371	123.788082	-77.461985	11.673095	117.117542
5.548148	13.289076	121.132698	-19.270002	18.259682	120.584259	40.278454	2.968835	124.224838	37.31044	46.995014	123.801056	38.794447	24.9819245	124.012947	-77.334451	11.5374395	117.155571
5.627201	11.780349	121.353081	-19.140272	18.120584	120.700478	40.468838	2.798985	124.665222	37.437366	46.848221	123.883263	38.953102	24.823603	124.2742425	-77.233646	11.417565	117.1267135
5.652092	10.245653	121.561691	-19.006109	17.978395	120.762123	40.619057	2.616729	125.136276	37.567513	46.6656	123.977242	39.093285	24.6411645	124.556759	-77.105503	11.3156255	116.967487
5.602461	8.733428	121.800568	-18.869596	17.797201	120.796623	40.753002	2.425131	125.637794	37.677937	46.471863	124.021324	39.2154695	24.448497	124.829559	-76.9546615	11.145905	116.763687
5.469095	6.509913	122.075043	-18.659054	17.496975	120.829865	40.957024	2.160268	126.324501	37.875225	46.205967	124.070778	39.4161245	24.1831175	125.1976395	-76.7342325	10.8108325	116.4620905
5.281721	5.037894	122.298851	-18.516077	17.255875	120.861938	41.064537	1.964682	126.74427	37.998093	46.011143	124.107422	39.531315	23.9879125	125.425846	-76.563469	10.5238375	116.29803
5.017242	3.610233	122.534477	-18.395229	17.012501	120.920601	41.499889	1.592953	126.937065	38.145409	45.800358	124.175941	39.822649	23.6966555	125.556503	-76.613107	10.3283465	116.284699
4.70989	2.261423	122.706451	-18.259174	16.74864	120.987999	41.603348	1.376762	127.233208	38.261635	45.581272	124.281754	39.9324915	23.479017	125.757481	-76.4508395	10.018263	116.218517
4.342559	0.909105	122.803413	-18.114658	16.482697	121.052505	41.730335	1.215546	127.444267	38.366055	45.393517	124.425446	40.048195	23.3045315	125.9348565	-76.277511	9.6608625	116.1701535
3.917897	-0.370644	122.899475	-17.959929	16.235353	121.152641	41.853218	1.087233	127.596855	38.471092	45.232304	124.586174	40.162155	23.1597685	126.0915145	-76.082013	9.3109375	116.2137675
3.421793	-1.607794	122.953972	-17.822239	16.024551	121.283211	42.000328	0.953594	127.699127	38.579689	45.098976	124.718285	40.2900085	23.026285	126.208706	-75.9344865	9.022817	116.357716
2.537524	-3.338763	123.024284	-17.58651	15.746811	121.508804	42.241745	0.765235	127.768433	38.737602	44.900063	124.877373	40.4896735	22.832649	126.322903	-75.6626935	8.660973	116.694705
1.911567	-4.408842	123.055161	-17.427263	15.61353	121.624413	42.395981	0.672319	127.777229	38.864292	44.77533	124.888123	40.6301365	22.7238245	126.332676	-75.4846625	8.5032355	116.91615
1.17382	-5.460629	123.0541	-17.287268	15.509812	121.693169	42.550491	0.586115	127.744843	38.993439	44.668667	124.820419	40.771965	22.627391	126.282631	-75.346501	8.392233	117.103707
0.376542	-6.408809	123.027107	-17.142422	15.425187	121.677589	42.697773	0.507658	127.670631	39.120895	44.563164	124.674812	40.909334	22.535411	126.1727215	-75.194178	8.314963	117.1824565
-0.443407	-7.335418	122.966026	-17.003775	15.360576	121.613136	42.859142	0.422874	127.600822	39.219986	44.449348	124.425957	41.039564	22.436111	126.0133895	-75.047114	8.285041	117.2128825
-1.367692	-8.169518	123.004112	-16.872084	15.285643	121.503281	43.011166	0.373613	127.497147	39.317261	44.360142	124.087166	41.1642135	22.3668775	125.7921565	-74.9083815	8.2044085	117.2144055
-2.281258	-8.958257	122.919632	-16.747818	15.180966	121.38121	43.156826	0.333187	127.309547	39.406319	44.290073	123.749222	41.2815725	22.31163	125.5293845	-74.7772085	8.050302	117.2330355
-3.795649	-10.037373	122.838554	-16.571617	14.96586	121.271111	43.024052	0.414214	127.122131	39.472744	44.120491	123.196533	41.248398	22.2673525	125.159332	-74.391632	7.6643675	117.38289
-4.896827	-10.625638	122.86377	-16.460821	14.788546	121.215546	43.13065	0.335116	126.899467	39.548378	44.005962	122.893669	41.339514	22.170539	124.896568	-74.261156	7.406553	117.534524
-5.855491	-11.252861	122.631165	-16.354301	14.611256	121.175369	43.220093	0.241309	126.683426	39.633446	43.877392	122.690727	41.4267695	22.0593505	124.6870765	-74.1353715	7.1631615	117.6636615
-7.005283	-11.742243	122.465309	-16.284286	14.42279	121.117607	43.26614	0.116408	126.471863	39.693363	43.729465	122.572456	41.4797515	21.9229365	124.5221595	-74.0483235	6.9226435	117.7130545
-8.190218	-12.171071	122.218254	-16.255234	14.24924	121.057632	43.308258	-0.073304	126.184044	39.754147	43.565811	122.576187	41.5312025	21.7462535	124.3801155	-74.0416705	6.7522265	117.7351485
-9.398417	-12.531161	121.850456	-16.244204	14.133556	120.981812	43.272953	-0.247714	125.940048	39.80294	43.417885	122.649109	41.5379465	21.5850855	124.2945785	-74.0263545	6.6820265	117.6690455
-10.756171	-12.537106	121.638336	-16.242256	14.101812	120.927406	43.243107	-0.385569	125.714195	39.884541	43.338177	122.755417	41.563824	21.476304	124.234806	-74.048336	6.72732	117.620006
-12.71338	-12.938227	121.145714	-16.236849	14.19606	120.891205	43.192368	-0.448354	125.408112	40.007881	43.342815	122.95256	41.6001245	21.4472305	124.180336	-74.0738225	6.9448895	117.602074
-13.859424	-13.112301	120.687531	-16.217947	14.283973	120.892311	43.196243	-0.407802	125.222221	40.070419	43.401299	123.058952	41.633331	21.4967485	124.1405865	-74.069225	7.0711975	117.6440355
-15.176672	-13.139828	120.495697	-16.172485	14.38917	120.914185	43.253815	-0.370606	125.105156	40.127113	43.485382	123.165573	41.690464	21.557388	124.1353645	-74.035434	7.220952	117.6930055
-16.565052	-13.161773	120.36245	-16.145054	14.476684	120.947388	43.326042	-0.328117	125.046524	40.179996	43.542511	123.2892	41.753019	21.607197	124.167862	-74.043127	7.346171	117.726914
-17.907013	-13.149881	120.253265	-16.102146	14.541075	120.976593	43.387203	-0.314676	125.054695	40.24268	43.579884	123.416916	41.8149415	21.632604	124.2358055	-74.0192335	7.449546	117.7173805
-19.269695	-13.06133	120.193954	-16.076736	14.585452	121.024834	43.444904	-0.331279	125.100937	40.294476	43.601051	123.502327	41.86969	21.634886	124.301632	-74.023162	7.536018	117.748036
-20.737301	-12.991964	120.261528	-16.064096	14.621131	121.094772	43.473621	-0.354719	125.129578	40.337788	43.594975	123.518433	41.9057045	21.620128	124.3240055	-74.0338965	7.622134	117.8655385
-22.883049	-12.797044	120.426987	-16.083061	14.595234	121.218468	43.474342	-0.394076	125.091347	40.334915	43.546089	123.371063	41.9046285	21.5760065	124.231205	-74.0707505	7.6144615	118.205731
-24.368826	-12.646008	120.48658	-16.12281	14.521546	121.25621	43.453609	-0.430377	124.968597	40.259171	43.509098	123.148392	41.85639	21.5393605	124.0584945	-74.10201	7.5037315	118.4539255
-25.859371	-12.466583	120.569275	-16.1926	14.426635	121.244942	43.380554	-0.443943	124.774948	40.122749	43.474346	122.784889	41.7516515	21.5152015	123.7799185	-74.1368515	7.3380685	118.7099655
-27.363079	-12.223574	120.661102	-16.302912	14.337762	121.1754	43.270359	-0.416066	124.458054	39.932964	43.433548	122.263931	41.6016615	21.508741	123.3609925	-74.2074855	7.166783	118.9898075
-28.91095	-11.941383	120.805122	-16.416124	14.257272	121.052895	43.129833	-0.409788	124.084068	39.695824	43.398468	121.565208	41.4128285	21.49434	122.824638	-74.2450765	7.020204	119.281152
-30.436626	-11.602685	121.078934	-16.543106	14.166559	120.922768	42.998882	-0.427775	123.552872	39.436878	43.361073	120.738831	41.21788	21.466649	122.1458515	-74.304092	6.866469	119.6996845
-31.95174	-11.173642	121.35215	-16.676317	14.055298	120.80262	42.855011	-0.43605	122.87413	39.117889	43.274441	119.887558	40.98645	21.4191955	121.380844	-74.339084	6.6914005	120.224396
-34.192951	-10.416748	121.791924	-16.867693	13.845852	120.625603	42.586945	-0.539278	121.747017	38.60479	43.095814	118.467834	40.5958675	21.278268	120.1074255	-74.3312535	6.413436	121.1437805
-35.637531	-9.8127	122.034729	-17.017578	13.68831	120.500877	42.388035	-0.634624	120.854828	38.287689	42.958305	117.552948	40.337862	21.1618405	119.203888	-74.373018	6.2147795	121.797866
-36.854244	-9.224065	122.191429	-17.175684	13.498985	120.391998	42.159233	-0.762896	119.97776	37.981689	42.770378	116.686996	40.070461	21.003741	118.332378	-74.421829	5.994229	122.451618
-38.197842	-8.45521	122.279297	-17.315887	13.274701	120.245125	41.910133	-0.911413	119.132805	37.722088	42.619556	115.883949	39.8161105	20.8540715	117.508377	-74.4478845	5.6953305	122.981873
-39.407696	-7.658669	122.2724	-17.464983	13.057622	120.061623	41.665623	-1.022707	118.290833	37.484447	42.514236	115.220154	39.575035	20.7457645	116.7554935	-74.505001	5.3694795	123.3677525
-40.576485	-6.758017	121.989761	-17.591991	12.865297	119.858063	41.44548	-1.090718	117.473007	37.261192	42.453102	114.6716	39.353336	20.681192	116.0723035	-74.537318	5.049402	123.6438225
-41.713463	-5.729874	121.799156	-17.716619	12.703117	119.628929	41.263023	-1.128327	116.700325	37.052387	42.420422	114.2621	39.157705	20.6460475	115.4812125	-74.590943	4.7601865	123.7766455
-43.370701	-3.964509	121.388733	-17.880127	12.525301	119.252525	41.039242	-1.102885	115.756973	36.794308	42.444954	113.919914	38.916775	20.6710345	114.8384435	-74.677029	4.3795675	123.6666065
-44.257172	-2.810257	121.026108	-17.968994	12.442856	118.994591	40.93779	-1.086176	115.298164	36.693832	42.486115	113.86895	38.815811	20.6999695	114.583557	-74.753799	4.1857425	123.405625
-45.045155	-1.615471	120.623459	-18.083447	12.40871	118.763374	40.831093	-1.081765	115.01696	36.624138	42.515472	113.920761	38.7276155	20.7168535	114.4688605	-74.8945095	4.1005665	123.0578875
-45.703785	-0.309451	120.243744	-18.212328	12.409808	118.577682	40.710415	-1.085034	114.889542	36.565704	42.520794	114.077164	38.6380595	20.71788	114.483353	-75.0627155	4.101736	122.672011
-46.314552	1.004586	119.994965	-18.332045	12.415776	118.466629	40.623875	-1.126327	114.914238	36.53336	42.50861	114.337906	38.5786175	20.6911415	114.626072	-75.2427075	4.1404105	122.307186
-46.797668	2.338979	119.763962	-18.453537	12.446519	118.44236	40.580715	-1.178996	115.154625	36.522076	42.505203	114.647903	38.5513955	20.6631035	114.901264	-75.4584695	4.2299345	121.983456
-47.188435	3.678493	119.540909	-18.560789	12.444135	118.454727	40.574692	-1.231646	115.42485	36.493595	42.486412	115.018356	38.5341435	20.627383	115.221603	-75.6557215	4.260887	121.687851
-47.633026	5.667839	119.340263	-18.731112	12.384608	118.457626	40.5172	-1.353038	115.763809	36.412125	42.410553	115.50882	38.4646625	20.5287575	115.6363145	-75.9268865	4.2404585	121.2789375
-47.808441	6.960307	119.197655	-18.848806	12.276588	118.440308	40.425266	-1.45023	115.906036	36.287384	42.336433	115.7174	38.356325	20.4431015	115.811718	-76.053937	4.1100745	121.068898
-47.886715	8.245318	119.065834	-18.983418	12.130278	118.4245	40.312519	-1.539873	115.909683	36.167034	42.229637	115.941345	38.2397765	20.344882	115.925514	-76.2066125	3.915674	120.923486
-47.984459	9.514414	119.002426	-19.108715	11.981403	118.412033	40.194328	-1.641972	115.95845	36.055599	42.138271	116.1521	38.1249635	20.2481495	116.055275	-76.3423935	3.7146565	120.768791
-47.946205	10.808775	118.979195	-19.226046	11.846754	118.432983	40.073353	-1.744734	116.039574	35.968533	42.054981	116.379082	38.020943	20.1551235	116.209328	-76.473035	3.5383845	120.656638
-47.811378	12.11467	119.034492	-19.354572	11.766763	118.532654	39.955921	-1.85705	116.093086	35.892414	41.961704	116.638672	37.9241675	20.052327	116.365879	-76.6333115	3.481199	120.699429
-47.641449	13.399699	119.17572	-19.488125	11.724679	118.654739	39.828114	-1.939588	116.168571	35.824085	41.899918	116.861877	37.8260995	19.980165	116.515224	-76.8023495	3.469193	120.794254
-47.205864	15.368711	119.344887	-19.661232	11.77428	118.830002	39.666115	-1.998963	116.306915	35.760529	41.851036	117.212463	37.713322	19.9260365	116.759689	-77.035786	3.6225235	120.900315
-46.824242	16.613153	119.42643	-19.757792	11.852048	118.953064	39.588436	-1.997224	116.469749	35.738319	41.842396	117.47924	37.6633775	19.922586	116.9744945	-77.1789615	3.78151	120.9316335
-46.370571	17.866407	119.485306	-19.811598	11.952864	119.041809	39.532574	-1.980427	116.671005	35.752975	41.86084	117.779121	37.6427745	19.9402065	117.225063	-77.2659705	3.9655215	120.858555
-45.851105	19.099554	119.505104	-19.864733	12.053953	119.102081	39.466648	-1.94044	116.873825	35.782726	41.898785	118.088135	37.624687	19.9791725	117.48098	-77.354153	4.1287335	120.723182
-45.282337	20.256224	119.464317	-19.915552	12.133479	119.127548	39.418941	-1.885939	117.065552	35.80368	41.964611	118.377213	37.6113105	20.039336	117.7213825	-77.4424145	4.227622	120.5337135
-44.647755	21.375975	119.417931	-19.926458	12.191543	119.093468	39.422348	-1.800792	117.238663	35.797657	42.052048	118.706879	37.6100025	20.125628	117.972771	-77.4629185	4.257458	120.214165
-43.967487	22.468775	119.324539	-19.95503	12.293736	119.034721	39.444611	-1.711814	117.400658	35.790394	42.142887	119.026604	37.6175025	20.2155365	118.213631	-77.5275625	4.3719355	119.855811
-42.860527	24.019793	119.246307	-19.984211	12.429147	119.018265	39.447617	-1.596328	117.738304	35.770145	42.274059	119.402992	37.608881	20.3388655	118.570648	-77.577303	4.5194285	119.465882
-42.028561	24.993935	119.310165	-20.016756	12.550196	119.104912	39.444366	-1.505089	117.976189	35.77647	42.381054	119.595871	37.610418	20.4379825	118.78603	-77.64393	4.6624095	119.423794
-41.177177	25.893345	119.43705	-20.02947	12.656776	119.247559	39.446335	-1.412559	118.162643	35.77216	42.468105	119.753418	37.6092475	20.527773	118.9580305	-77.6681875	4.785779	119.5370875
-40.231903	26.693773	119.531975	-20.019835	12.741067	119.379257	39.458035	-1.35223	118.382195	35.774197	42.546959	119.85495	37.616116	20.5973645	119.1185725	-77.655786	4.8847695	119.6399415
-39.315094	27.444405	119.580391	-20.021515	12.808961	119.462158	39.469921	-1.292162	118.569145	35.787827	42.610638	119.95517	37.628874	20.659238	119.2621575	-77.671904	4.958684	119.6621585
-38.297523	28.138283	119.56179	-20.003136	12.834946	119.474289	39.514088	-1.265258	118.720695	35.806755	42.64595	120.04129	37.6604215	20.690346	119.3809925	-77.6666935	4.979546	119.5675855
-37.24601	28.751574	119.478523	-19.999718	12.861426	119.441391	39.532173	-1.246963	118.884232	35.810833	42.686131	120.078827	37.671503	20.719584	119.4815295	-77.670939	5.003268	119.4012525
-35.67403	29.611879	119.26738	-20.007696	12.90767	119.350601	39.533566	-1.224846	119.103432	35.816132	42.741955	120.059418	37.674849	20.7585545	119.581425	-77.690241	5.0567855	119.119777
-34.551029	30.097862	119.144585	-19.994682	12.96314	119.324371	39.534882	-1.178704	119.272736	35.816532	42.786419	120.024277	37.675707	20.8038575	119.6485065	-77.665071	5.1224225	119.0002355
-33.450352	30.548492	119.065369	-20.014191	12.999496	119.318748	39.535816	-1.137433	119.485565	35.812759	42.845238	120.027054	37.6742875	20.8539025	119.7563095	-77.7026695	5.1450895	118.8811865
-32.33202	30.93577	118.990311	-20.066908	13.056149	119.358269	39.517414	-1.101127	119.707123	35.796432	42.887928	120.070206	37.656923	20.8934005	119.8886645	-77.790739	5.2188975	118.8278735
-31.14551	31.316563	118.980873	-20.104763	13.123794	119.41848	39.462189	-1.06205	119.947289	35.772274	42.93885	120.120529	37.6172315	20.9384	120.033909	-77.8267575	5.309188	118.803051
-30.059771	31.65041	119.044151	-20.156792	13.209218	119.50692	39.406956	-1.026392	120.157791	35.766014	43.006176	120.198868	37.586485	20.989892	120.1783295	-77.900069	5.428544	118.8355105
-28.907665	31.906506	119.124641	-20.184368	13.27931	119.580124	39.348576	-0.978437	120.336464	35.762054	43.067894	120.30574	37.555315	21.0447285	120.321102	-77.924051	5.5138915	118.839146
-27.111542	32.279865	119.168488	-20.237616	13.409318	119.665123	39.309395	-0.879147	120.597336	35.757214	43.191578	120.520195	37.5333045	21.1562155	120.5587655	-78.0085365	5.6624205	118.7714805
-26.007668	32.476292	119.251762	-20.255848	13.524066	119.690956	39.298527	-0.801219	120.737877	35.756508	43.293793	120.669662	37.5275175	21.246287	120.7037695	-78.0392135	5.801845	118.6781425
-24.863203	32.640423	119.312576	-20.252485	13.635327	119.694664	39.286388	-0.682837	120.869827	35.759304	43.424255	120.824837	37.522846	21.370709	120.847332	-78.027816	5.899945	118.541996
-23.718185	32.754509	119.352951	-20.272863	13.762058	119.699883	39.283077	-0.556917	120.986534	35.747391	43.572853	120.980606	37.515234	21.507968	120.98357	-78.06096	6.016148	118.416196
-22.526745	32.848797	119.427834	-20.273491	13.884108	119.703308	39.28846	-0.39057	121.100761	35.724777	43.740261	121.115318	37.5066185	21.6748455	121.1080395	-78.0536005	6.0933705	118.2985765
-21.45957	32.884296	119.496849	-20.283739	14.011828	119.726143	39.30402	-0.230188	121.241043	35.700314	43.917885	121.227196	37.502167	21.8438485	121.2341195	-78.069645	6.1798075	118.2181665
-20.343	32.873581	119.559395	-20.304714	14.139403	119.759323	39.327972	-0.083074	121.405304	35.992302	43.96833	121.165016	37.660137	21.942628	121.28516	-78.269565	6.336178	118.233486
-18.64559	32.78252	119.592728	-20.306639	14.317614	119.852463	39.372395	0.122347	121.786407	35.61586	44.272339	121.230606	37.4941275	22.197343	121.5085065	-78.1074055	6.437885	118.1964195
-17.575159	32.643871	119.578468	-20.300734	14.414642	119.917725	39.420811	0.246299	122.095528	35.590179	44.381866	121.203934	37.505495	22.3140825	121.649731	-78.106963	6.5152015	118.185719
-16.536749	32.500793	119.549606	-20.311251	14.478278	120.009979	39.461994	0.332004	122.434982	35.570667	44.447716	121.191071	37.5163305	22.38986	121.8130265	-78.1388325	6.566696	118.2069315
-15.48326	32.260319	119.516548	-20.312799	14.478819	120.101166	39.486179	0.37892	122.747871	35.54723	44.487	121.194984	37.5167045	22.43296	121.9714275	-78.1423025	6.524678	118.2309045
-14.42875	32.028679	119.586899	-20.344608	14.443763	120.214508	39.490086	0.39073	122.993233	35.504787	44.50779	121.283829	37.4974365	22.44926	122.138531	-78.1866525	6.438266	118.290485
-13.527478	31.728539	119.748878	-20.396269	14.378134	120.359459	39.484997	0.383089	123.186203	35.436111	44.51239	121.401512	37.460554	22.4477395	122.2938575	-78.253092	6.3085285	118.4250605
-12.607786	31.448698	119.94194	-20.451006	14.328854	120.493225	39.46497	0.396034	123.351959	35.393566	44.551208	121.565674	37.429268	22.473621	122.4588165	-78.33128	6.184087	118.5276335
-11.253379	30.998766	120.251297	-20.565908	14.340155	120.606163	39.391605	0.460702	123.472252	35.321266	44.645775	121.84256	37.3564355	22.5532385	122.657406	-78.4882515	6.1270715	118.55492
-10.34104	30.685881	120.374176	-20.648674	14.404939	120.607391	39.330959	0.535964	123.480797	35.258083	44.748531	121.97876	37.294521	22.6422475	122.7297785	-78.591869	6.1676305	118.4850035
-9.518997	30.356098	120.456711	-20.742537	14.528937	120.549583	39.227913	0.652988	123.421143	35.18998	44.889988	122.083405	37.2089465	22.771488	122.752274	-78.6940205	6.286386	118.346892
-8.704713	30.074963	120.503708	-20.850761	14.714326	120.499161	39.113827	0.793365	123.353073	35.114918	45.041145	122.15799	37.1143725	22.917255	122.7555315	-78.8158945	6.511397	118.2427905
-7.931701	29.727259	120.533279	-20.931652	14.912597	120.451607	39.010235	0.94084	123.337219	35.058578	45.201221	122.233093	37.0344065	23.0710305	122.785156	-78.8977105	6.7541635	118.118058
-7.196813	29.383022	120.638885	-21.012917	15.098522	120.449379	38.936447	1.085397	123.385368	35.007908	45.363186	122.397148	36.9721775	23.2242915	122.891258	-78.9980115	6.9727525	118.0075
-6.511255	28.982323	120.771347	-21.081808	15.267797	120.482613	38.909237	1.208097	123.512543	34.971935	45.508331	122.608231	36.940586	23.358214	123.060387	-79.104202	7.17738	117.904839
-5.542502	28.331379	121.039558	-21.178778	15.48748	120.587906	38.890572	1.35155	123.827049	34.964092	45.698097	123.04689	36.927332	23.5248235	123.4369695	-79.284888	7.4501365	117.7388425
-4.973184	27.866386	121.256432	-21.20624	15.613773	120.695923	38.898571	1.436235	124.030151	34.971306	45.792572	123.384583	36.9349385	23.6144035	123.707367	-79.3474185	7.6131425	117.684479
-4.46708	27.346874	121.491882	-21.239666	15.75209	120.824089	38.86282	1.5011	124.196915	34.966579	45.887505	123.70459	36.9146995	23.6943025	123.9507525	-79.3940315	7.8098775	117.6974255
-3.982687	26.802994	121.725319	-21.291008	15.875443	120.994904	38.821045	1.562097	124.309303	34.960518	45.967525	123.968826	36.8907815	23.764811	124.1390645	-79.4727975	7.986075	117.8507435
-3.603493	26.210073	121.942329	-21.330479	16.023144	121.186813	38.765316	1.628757	124.404129	34.958946	46.052383	124.180153	36.862131	23.84057	124.292141	-79.523089	8.205718	118.081485
-3.261547	25.623781	122.122833	-21.38913	16.147165	121.372917	38.729729	1.671152	124.486671	35.278553	45.998787	124.27195	37.004141	23.8349695	124.3793105	-79.782401	8.4593605	118.3665235
-2.926504	24.926798	122.274055	-21.441681	16.273157	121.555008	38.686413	1.714408	124.577927	35.27121	46.053555	124.465141	36.9788115	23.8839815	124.521534	-79.8621735	8.6623325	118.588482
-2.585986	23.807985	122.498062	-21.525326	16.437094	121.744499	38.654896	1.754837	124.69648	34.940048	46.243248	124.816154	36.797472	23.9990425	124.756317	-79.848124	8.8751455	118.732681
-2.437355	23.056883	122.530457	-21.584978	16.565735	121.794357	38.612823	1.774947	124.713531	34.922867	46.275589	124.922089	36.767845	24.025268	124.81781	-79.937801	9.106202	118.770904
-2.367265	22.298838	122.467163	-21.633846	16.70347	121.810425	38.537464	1.795898	124.654793	35.208912	46.187737	124.775711	36.873188	23.9918175	124.715252	-80.14088	9.4151225	118.905598
-2.308153	21.479944	122.362961	-21.730503	16.881128	121.82933	38.414772	1.851358	124.454712	34.825317	46.340508	124.660446	36.6200445	24.095933	124.557579	-80.0810505	9.666323	119.101081
-2.303057	20.608137	122.14817	-21.808872	17.063984	121.845116	38.246216	1.93781	124.119522	34.713219	46.366306	124.141296	36.4797175	24.152058	124.130409	-80.0974615	9.97591	119.559823
-2.362916	19.740854	121.832893	-21.912001	17.239315	121.787323	38.062088	2.017052	123.553535	34.56908	46.394287	123.332321	36.315584	24.2056695	123.442928	-80.139586	10.2729605	120.131718
-2.47616	18.875111	121.32238	-22.044022	17.401569	121.577942	37.813507	2.066146	122.753418	34.431385	46.384373	122.395241	36.122446	24.2252595	122.5743295	-80.21049	10.5778785	120.5815545
-2.663041	17.496719	120.286034	-22.234524	17.618837	121.025429	37.486595	2.117092	121.22216	34.130703	46.328773	120.607506	35.808649	24.2229325	120.914833	-80.277697	11.0147415	121.136025
-2.810203	16.545794	119.478081	-22.346077	17.735806	120.492195	37.227524	2.145849	120.085999	33.996944	46.294315	119.460953	35.612234	24.220082	119.773476	-80.304388	11.25153	121.210914
-2.948469	15.607087	118.735672	-22.428486	17.811676	119.953247	37.044502	2.11408	119.146797	33.875465	46.249352	118.435501	35.4599835	24.181716	118.791149	-80.3169555	11.441636	121.115345
-3.103449	14.680745	118.18293	-22.475967	17.859402	119.520821	36.945927	2.079662	118.481323	33.848301	46.224804	117.722229	35.397114	24.152233	118.101776	-80.349048	11.566571	120.939866
-3.218834	13.721935	117.886009	-22.485802	17.879126	119.260834	36.93248	2.011732	118.166664	33.893116	46.185745	117.403435	35.412798	24.0987385	117.7850495	-80.384402	11.6595135	120.7366185
-3.305939	12.72953	117.835281	-22.43289	17.879343	119.192734	36.990227	1.963555	118.229767	33.995098	46.135967	117.441963	35.4926625	24.049761	117.835865	-80.3584425	11.708925	120.549603
-3.408743	11.770138	118.089355	-22.330408	17.846996	119.338226	37.123959	1.920826	118.654633	34.173729	46.080727	117.856766	35.648844	24.0007765	118.2556995	-80.30966	11.6932155	120.4207525
-3.539464	10.391554	118.800713	-22.147516	17.821573	119.847382	37.358105	1.851125	119.845108	34.488712	45.975758	119.114815	35.9234085	23.9134415	119.4799615	-80.2184405	11.7297045	120.2148025
-3.646703	9.472267	119.406006	-22.042528	17.825911	120.312347	37.460175	1.810868	120.850563	34.691383	45.919601	120.11348	36.075779	23.8652345	120.4820215	-80.160835	11.7865875	120.1426725
-3.740664	8.54599	120.024826	-21.939119	17.87327	120.802979	37.526566	1.815126	121.874603	34.888977	45.864918	121.110199	36.2077715	23.840022	121.492401	-80.0860095	11.906518	120.113557
-3.905601	7.649799	120.643654	-21.864992	17.921913	121.274269	37.580978	1.811862	122.803711	35.060474	45.81461	122.025589	36.320726	23.813236	122.41465	-80.05071	12.03059	120.133888
-4.074284	6.772818	121.171936	-21.801939	17.976082	121.693146	37.6446	1.7431	123.622131	35.206669	45.74622	122.758354	36.4256345	23.74466	123.1902425	-80.0295125	12.207504	120.1960495
-4.293618	5.889059	121.593567	-21.750242	18.001139	122.019371	37.706715	1.652876	124.291595	35.365349	45.70145	123.332932	36.536032	23.677163	123.8122635	-80.036516	12.325115	120.2264785
-4.529302	5.003144	121.899239	-21.708004	17.99675	122.248901	37.738613	1.551021	124.839233	35.504383	45.62928	123.828209	36.621498	23.5901505	124.333721	-80.037506	12.4033495	120.164081
-5.00447	3.72991	122.241554	-21.667341	17.979401	122.402527	37.772541	1.380592	125.445938	35.639072	45.504753	124.386681	36.7058065	23.4426725	124.9163095	-80.0404885	12.5161295	119.8887445
-5.36541	2.837925	122.240463	-21.651987	17.976471	122.368576	37.795528	1.272728	125.733803	35.729099	45.442642	124.637207	36.7623135	23.357685	125.185505	-80.0662875	12.595257	119.551647
-5.745715	2.023982	122.170708	-21.618126	17.97781	122.226212	37.815372	1.200663	125.96579	35.810394	45.386345	124.813484	36.812883	23.293504	125.389637	-80.049135	12.662116	119.062787
-6.148481	1.157783	121.989609	-21.592861	17.985224	122.0168	37.885216	1.114341	126.109573	35.869576	45.34338	124.886063	36.877396	23.2288605	125.497818	-80.063118	12.7415875	118.535782
-6.551205	0.292843	121.733284	-21.54649	17.991848	121.796227	37.892326	1.070312	126.115356	35.915443	45.301594	124.88855	36.9038845	23.185953	125.501953	-79.9968645	12.797743	118.090501
-7.252888	-0.442201	121.664513	-21.517139	17.995493	121.625519	37.894802	1.01134	126.058289	35.960278	45.23925	124.777512	36.92754	23.125295	125.4179005	-79.961818	12.865691	117.8331375
-7.887514	-1.197979	121.511757	-21.482946	17.996506	121.486664	37.898872	0.938023	125.955772	36.007553	45.172958	124.638924	36.9532125	23.0554905	125.297348	-79.9191045	12.9375215	117.67598
-8.902164	-2.339243	121.289444	-21.423353	17.953436	121.341469	37.927166	0.817395	125.85009	36.085922	45.046917	124.4506	37.006544	22.932156	125.150345	-79.85325	12.974716	117.532593
-9.63686	-3.077372	121.137444	-21.382702	17.888935	121.246315	37.962822	0.745349	125.799271	36.130898	44.988956	124.356422	37.04686	22.8671525	125.0778465	-79.812264	12.9107175	117.4147835
-10.330008	-3.847329	120.915535	-21.355511	17.823704	121.178116	38.011833	0.689882	125.728394	36.13549	44.918495	124.268295	37.0736615	22.8041885	124.9983445	-79.7846835	12.8432195	117.3578875
-11.170284	-4.523441	120.776604	-21.320446	17.722775	121.113953	38.041843	0.631399	125.660934	36.125134	44.843872	124.15892	37.0834885	22.7376355	124.909927	-79.7243805	12.7079145	117.317979
-12.071267	-5.179889	120.713631	-21.309202	17.610477	121.105042	38.053062	0.575871	125.59581	36.119442	44.765274	124.05661	37.086252	22.6705725	124.82621	-79.704656	12.5503815	117.383874
-13.0491	-5.807761	120.775558	-21.298355	17.481867	121.192886	38.065609	0.483988	125.560486	36.111469	44.662449	123.940933	37.088539	22.5732185	124.7507095	-79.685249	12.3905155	117.6350625
-14.087648	-6.422398	121.024498	-21.273203	17.360228	121.395409	38.06126	0.392968	125.56881	36.099876	44.538868	123.768494	37.080568	22.465918	124.668652	-79.626974	12.254538	118.122166
-15.702006	-7.205633	121.698845	-21.268644	17.143143	121.875366	38.079308	0.240962	125.707748	36.067108	44.341694	123.475243	37.073208	22.291328	124.5914955	-79.610496	11.994958	119.1592365
-16.808969	-7.705161	122.265335	-21.271015	16.979322	122.259163	38.088848	0.133199	125.856995	36.01918	44.188484	123.329674	37.054014	22.1608415	124.5933345	-79.596044	11.7978025	119.9249915
-17.975456	-8.131454	122.875084	-21.283819	16.800278	122.654572	38.128345	-0.000781	126.048447	35.964428	44.01115	123.22068	37.0463865	22.0051845	124.6345635	-79.6140245	11.5953715	120.6745805
-19.107698	-8.55959	123.395309	-21.310061	16.569952	123.007095	38.130192	-0.176666	126.252617	35.908749	43.805897	123.142265	37.0194705	21.8146155	124.697441	-79.6395925	11.3252885	121.316749
-20.41856	-8.760423	124.013809	-21.336468	16.331104	123.293098	38.106956	-0.3733	126.476608	35.886372	43.577446	123.125328	36.996664	21.602073	124.800968	-79.6696	11.060135	121.785228
-21.29616	-9.291251	124.143532	-21.355497	16.09907	123.511673	38.07476	-0.546206	126.754173	35.882317	43.355854	123.175774	36.9785385	21.404824	124.9649735	-79.6895325	10.793316	122.0583725
-22.801643	-9.24285	124.608459	-21.374439	15.893139	123.644165	38.078655	-0.750439	127.068283	35.890152	43.170418	123.230721	36.9844035	21.2099895	125.149502	-79.7332815	10.5762885	122.138828
-24.549627	-9.376091	124.816681	-21.426764	15.639377	123.740318	38.353615	-1.155192	127.239357	35.851433	42.955872	123.274101	37.102524	20.90034	125.256729	-79.956052	10.378414	122.223907
-25.727236	-9.441984	124.830925	-21.469997	15.493095	123.761238	38.296101	-1.284614	127.349792	35.805641	42.83054	123.273232	37.050871	20.772963	125.311512	-79.990865	10.213227	122.210964
-26.505657	-9.655742	124.53154	-21.519558	15.36888	123.779655	38.265064	-1.392656	127.38147	35.755718	42.733383	123.299095	37.010391	20.6703635	125.3402825	-80.049507	10.0673965	122.2190275
-27.6831	-9.50245	124.444687	-21.555624	15.239449	123.799004	38.211998	-1.506601	127.346596	35.714134	42.65229	123.344757	36.963066	20.5728445	125.3456765	-80.074314	9.9060535	122.2523315
-28.858831	-9.248197	124.289955	-21.61153	15.120509	123.812294	37.842075	-1.433401	127.391312	35.680759	42.580322	123.401245	36.761417	20.5734605	125.3962785	-79.984477	9.6675575	122.2283095
-30.031639	-8.942905	124.080482	-21.666094	15.017223	123.798882	37.778728	-1.517213	127.231911	35.63863	42.52153	123.463646	36.708679	20.5021585	125.3477785	-80.040867	9.5322875	122.2499855
-31.130201	-8.518902	123.892174	-21.704746	14.931612	123.741112	37.730145	-1.584722	126.990082	35.597656	42.49276	123.534546	36.6639005	20.454019	125.262314	-80.0733925	9.409205	122.21991
-32.945747	-7.781116	123.182907	-21.776354	14.856613	123.527512	37.636524	-1.652665	126.489571	35.510063	42.499603	123.646103	36.5732935	20.423469	125.067837	-80.1260015	9.289757	121.987187
-34.107536	-7.259659	122.706818	-21.820246	14.831728	123.347916	37.573238	-1.661707	126.120102	35.462688	42.533314	123.744141	36.517963	20.4358035	124.9321215	-80.158455	9.2276525	121.7637105
-35.408375	-6.52174	122.259331	-21.87071	14.821445	123.168671	37.470375	-1.650426	125.723793	35.407856	42.562614	123.850761	36.4391155	20.456094	124.787277	-80.1805355	9.186796	121.550065
-36.538254	-5.926887	121.854378	-21.94173	14.823678	123.048805	37.373089	-1.648674	125.343475	35.357224	42.585781	123.911224	36.3651565	20.4685535	124.6273495	-80.2486165	9.1788025	121.4702605
-37.672203	-5.244263	121.60907	-21.972139	14.848493	122.971466	37.293011	-1.625707	124.98555	35.320015	42.616238	123.970474	36.306513	20.4952655	124.478012	-80.250791	9.2017205	121.46492
-38.792839	-4.538123	121.535263	-21.999123	14.869308	122.989914	37.229008	-1.59848	124.708725	35.277702	42.636189	124.039368	36.253355	20.5188545	124.3740465	-80.251601	9.2197615	121.6057815
-39.891861	-3.831957	121.567245	-21.99596	14.875155	123.083206	37.22633	-1.587764	124.528061	35.240345	42.645134	124.094154	36.2333375	20.528685	124.3111075	-80.2252575	9.221625	121.8553045
-41.450317	-2.806613	121.786903	-21.976	14.803487	123.289787	37.239742	-1.597299	124.433342	35.232044	42.617233	124.207863	36.235893	20.509967	124.3206025	-80.187893	9.097007	122.2589715
-42.238041	-2.241483	121.996483	-21.963911	14.664518	123.431694	37.27652	-1.672096	124.411438	35.208	42.549671	124.263527	36.24226	20.4387875	124.3374825	-80.170082	8.8902485	122.5259055
-43.259521	-1.562575	122.193703	-21.976727	14.502419	123.553017	37.279816	-1.762814	124.343002	35.161652	42.453594	124.263557	36.220734	20.34539	124.3032795	-80.174188	8.659448	122.8027545
-44.288956	-0.851498	122.32959	-22.004671	14.339921	123.665451	37.246601	-1.849802	124.267403	35.080532	42.349808	124.213066	36.1635665	20.250003	124.2402345	-80.1729085	8.429839	123.0906675
-45.151463	-0.191739	122.582642	-22.050138	14.178154	123.743462	37.206493	-1.947811	124.197678	34.983875	42.244129	124.092995	36.095184	20.148159	124.1453365	-80.19546	8.208149	123.3415875
-46.076393	0.51448	122.866676	-22.121809	14.045231	123.856712	37.153736	-2.027295	124.158142	34.875587	42.154358	123.893654	36.0146615	20.0635315	124.025898	-80.2582795	8.0269305	123.687526
-46.994164	1.237673	123.152527	-22.193756	13.94585	123.955742	37.077312	-2.073556	124.193359	34.750252	42.077991	123.667122	35.913782	20.0022175	123.9302405	-80.301294	7.8894825	123.9812435
-48.218376	2.347788	123.478188	-22.311783	13.81721	124.076859	37.035782	-2.151815	124.330368	34.55265	41.997528	123.267303	35.794216	19.9228565	123.7988355	-80.417782	7.7115635	124.3548825
-49.003937	3.121221	123.62326	-22.399786	13.725908	124.092224	36.99551	-2.164118	124.449112	34.411926	41.96125	122.986732	35.703718	19.898566	123.717922	-80.50329	7.55325	124.466526
-49.75124	3.919393	123.677399	-22.485909	13.637905	124.060646	36.956089	-2.172562	124.54805	34.250305	41.91935	122.722916	35.603197	19.873394	123.635483	-80.575015	7.402416	124.485809
-50.45219	4.75162	123.607811	-22.59223	13.54048	123.983192	36.909313	-2.189386	124.661301	34.091015	41.868057	122.477127	35.500164	19.8393355	123.569214	-80.684624	7.2416245	124.39717
-51.113682	5.587143	123.542572	-22.69561	13.429049	123.907837	36.851646	-2.212214	124.747993	33.943806	41.817005	122.26783	35.397726	19.8023955	123.5079115	-80.788946	7.0557025	124.3077625
-51.738609	6.494317	123.444832	-22.800056	13.303224	123.842606	36.772667	-2.235555	124.815353	33.796902	41.758133	122.099838	35.2847845	19.761289	123.4575955	-80.8848965	6.845159	124.2276165
-52.313496	7.41753	123.443642	-22.898495	13.167683	123.827187	36.700039	-2.261415	124.838165	33.655144	41.710594	121.962204	35.1775915	19.7245895	123.4001845	-80.9745815	6.6107765	124.2541895
-53.099442	8.922675	123.523376	-23.056746	12.956069	123.921158	36.555428	-2.313798	124.770012	33.436237	41.647289	121.84523	34.9958325	19.6667455	123.307621	-81.1093245	6.2453925	124.534695
-53.594894	10.018667	123.548462	-23.145086	12.827662	124.02549	36.454029	-2.331727	124.691711	33.300865	41.612179	121.814095	34.877447	19.640226	123.252903	-81.167619	6.015098	124.798077
-53.978516	11.094534	123.781647	-23.201931	12.733549	124.138832	36.385899	-2.337467	124.614624	33.184505	41.605316	121.842659	34.785202	19.6339245	123.2286415	-81.189064	5.8331735	125.0490225
-54.342449	12.258273	123.791	-23.263807	12.668822	124.234901	36.316452	-2.286528	124.499405	33.078342	41.649174	121.948112	34.697397	19.681323	123.2237585	-81.225011	5.656321	125.2460435
-54.710926	13.481906	123.887993	-23.336836	12.642426	124.3022	36.280094	-2.214102	124.365707	32.964554	41.735916	122.104286	34.622324	19.760907	123.2349965	-81.295996	5.523945	125.3694035
-54.956894	14.711356	123.985634	-23.438053	12.64889	124.335876	36.234917	-2.120411	124.170006	32.841682	41.850803	122.316658	34.5382995	19.865196	123.243332	-81.4144055	5.432584	125.42842
-55.13913	15.997065	123.995033	-23.519445	12.674806	124.334778	36.19437	-2.025697	123.918785	32.736336	41.982258	122.583328	34.465353	19.9782805	123.2510565	-81.504243	5.3713315	125.4184995
-55.458939	17.965382	124.09816	-23.63242	12.733117	124.301849	36.150486	-1.903865	123.546043	32.919159	42.066116	122.960243	34.5348225	20.0811255	123.253143	-81.7996625	5.3851085	125.350555
-55.549294	19.238506	124.202309	-23.684172	12.769783	124.271622	36.119644	-1.813693	123.270988	32.537418	42.321774	123.493973	34.328531	20.2540405	123.3824805	-81.696875	5.2855255	125.1607635
-55.48885	20.537275	124.354553	-23.703205	12.856685	124.256256	36.080204	-1.724198	122.969818	32.561821	42.407871	123.903809	34.3210125	20.3418365	123.4368135	-81.7274225	5.3715335	125.0756985
-55.510147	21.808727	124.644791	-23.718502	12.929879	124.295296	36.053299	-1.659818	122.729088	32.590679	42.483528	124.266884	34.321989	20.411855	123.497986	-81.758993	5.447903	125.092606
-55.397213	23.013702	124.99057	-23.713854	13.015013	124.377121	36.037666	-1.56066	122.534691	32.622829	42.562157	124.564377	34.3302475	20.5007485	123.549534	-81.7579555	5.5292775	125.204708
-55.173355	24.134674	125.387169	-23.668329	13.107029	124.517754	36.057575	-1.462493	122.451569	32.656841	42.628353	124.832153	34.357208	20.58293	123.641861	-81.693866	5.631128	125.393647
-54.956722	25.238272	125.631989	-23.608074	13.143511	124.678299	36.144756	-1.392197	122.45755	32.711826	42.68119	125.085281	34.428291	20.6444965	123.7714155	-81.644439	5.6425255	125.5851825
-54.544991	26.694918	126.047913	-23.524405	13.133299	124.871956	36.295063	-1.364945	122.531364	32.802258	42.705269	125.346016	34.5486605	20.670162	123.93869	-81.5974705	5.596436	125.805222
-54.146851	27.541622	126.157692	-23.465277	13.083847	124.886131	36.377373	-1.407835	122.563171	32.851303	42.678181	125.386284	34.614338	20.635173	123.9747275	-81.544892	5.532521	125.7975345
-53.758152	28.373524	126.080109	-23.438759	13.027851	124.81308	36.427006	-1.460945	122.530624	32.844021	42.629227	125.343117	34.6355135	20.584141	123.9368705	-81.5130315	5.471561	125.6892895
-53.28083	29.091015	125.883423	-23.435314	12.95313	124.676117	36.435261	-1.504178	122.428146	32.809631	42.575722	125.23642	34.622446	20.535772	123.832283	-81.493074	5.370488	125.519951
-52.793331	29.720167	125.759567	-23.477926	12.859029	124.511513	36.407928	-1.546155	122.277199	32.766525	42.510395	125.081657	34.5872265	20.48212	123.679428	-81.5430785	5.235938	125.343598
-52.253025	30.334356	125.708282	-23.488737	12.812677	124.358917	36.383518	-1.619456	122.109512	32.728943	42.4436	124.89463	34.5562305	20.412072	123.502071	-81.5337045	5.213282	125.215763
-51.63446	30.835411	125.654533	-23.513649	12.74474	124.230667	36.348812	-1.693116	121.966263	32.713547	42.378365	124.727806	34.5311795	20.3426245	123.3470345	-81.5584775	5.1468555	125.1142995
-50.644283	31.47892	125.624969	-23.497768	12.68305	124.173561	36.322163	-1.791467	121.899666	32.732582	42.305408	124.566994	34.5273725	20.2569705	123.23333	-81.5229085	5.1091295	125.113792
-49.870159	31.761768	125.606918	-23.461529	12.660556	124.211609	36.345215	-1.853911	121.97567	32.79372	42.275436	124.506531	34.5694675	20.2107625	123.2411005	-81.4925255	5.1103495	125.1821175
-49.099369	32.047718	125.682297	-23.419542	12.638633	124.303986	36.399082	-1.888752	122.156799	32.862335	42.264252	124.497734	34.6307085	20.18775	123.3272665	-81.4697925	5.089516	125.2807055
-48.268147	32.207386	125.631844	-23.353821	12.665328	124.389626	36.480984	-1.901202	122.392616	32.919792	42.250488	124.490585	34.700388	20.174643	123.4416005	-81.40803	5.156013	125.3376515
-47.417465	32.298874	125.515282	-23.307467	12.702685	124.472046	36.587563	-1.929453	122.691116	32.976837	42.251732	124.446609	34.7822	20.1611395	123.5688625	-81.397134	5.2442305	125.3752295
-46.55278	32.357624	125.290726	-23.258829	12.745709	124.53138	36.70945	-1.941433	123.06012	33.029766	42.273312	124.368668	34.869608	20.1659395	123.714394	-81.387266	5.3254785	125.348366
-45.653553	32.369141	125.000427	-23.194378	12.816805	124.586906	36.837891	-1.929807	123.466179	33.084362	42.291744	124.249825	34.9611265	20.1809685	123.858002	-81.3498825	5.4526415	125.31581
-44.217106	32.292114	124.510719	-23.101952	12.915276	124.668488	37.039051	-1.945248	124.099258	33.560726	42.160954	123.822952	35.2998885	20.107853	123.961105	-81.5037925	5.722699	125.375871
-43.260212	32.162903	124.127998	-23.047514	12.947844	124.735306	37.150944	-1.958528	124.479965	33.29097	42.266712	123.694206	35.220957	20.154092	124.0870855	-81.315985	5.741596	125.3835265
-42.563587	32.176033	123.936447	-22.992483	12.948021	124.804054	37.277561	-2.002707	124.831894	33.334686	42.207771	123.412338	35.3061235	20.102532	124.122116	-81.2910895	5.79351	125.485992
-41.613476	32.005802	123.677315	-22.930435	12.900087	124.893822	37.375912	-2.060415	125.136818	33.376774	42.11097	123.149979	35.376343	20.0252775	124.1433985	-81.237213	5.7748965	125.6442455
-40.59206	31.831146	123.456528	-22.883024	12.839201	124.979485	37.461468	-2.156979	125.412308	33.417091	41.983517	122.941246	35.4392795	19.913269	124.176777	-81.2053275	5.765133	125.782193
-39.565315	31.668261	123.332848	-22.611727	12.605093	124.99144	37.536655	-2.275893	125.681389	33.457462	41.856789	122.807457	35.4970585	19.790448	124.244423	-80.7205125	5.419738	125.738457
-38.667316	31.554184	123.256111	-22.591604	12.541185	125.123581	37.591442	-2.358922	125.906731	33.523087	41.756489	122.73201	35.5572645	19.6987835	124.3193705	-80.7404725	5.3835865	125.9277915
-37.222679	31.429688	123.180939	-22.525515	12.438185	125.154114	37.635166	-2.447694	126.139259	33.608704	41.642994	122.73114	35.621935	19.59765	124.4351995	-80.672965	5.27872	125.8730285
-36.212933	31.400459	123.139999	-22.477819	12.404366	125.14212	37.645897	-2.470511	126.2108	33.671623	41.621609	122.760162	35.65876	19.575549	124.485481	-80.614398	5.233183	125.798759
-35.156643	31.390524	123.13813	-22.447115	12.403373	125.098549	37.654091	-2.482361	126.192299	33.74411	41.622971	122.824226	35.6991005	19.570305	124.5082625	-80.5933305	5.236441	125.6888355
-34.217907	31.454706	123.148277	-22.453981	12.441177	125.083473	37.651482	-2.482759	126.096153	33.788403	41.632309	122.8955	35.7199425	19.574775	124.4958265	-80.6279045	5.307579	125.6711195
-33.242905	31.548965	123.242676	-22.389023	12.456782	124.990013	37.62735	-2.418785	125.923691	33.822861	41.690063	122.953308	35.7251055	19.635639	124.4384995	-80.5031515	5.277925	125.5415265
-32.239407	31.656191	123.352097	-22.359156	12.522939	124.996841	37.618618	-2.30105	125.674248	33.867134	41.798439	123.047844	35.742876	19.7486945	124.361046	-80.461188	5.2971835	125.632636
-31.170706	31.802177	123.55043	-22.489033	12.716326	125.022804	37.630562	-2.174436	125.455788	33.918648	41.925285	123.20665	35.774605	19.8754245	124.331219	-80.752671	5.5572275	125.714389
-29.6467	32.084091	123.926056	-22.376909	12.824188	125.023651	37.696957	-1.999974	125.141335	34.057472	42.131874	123.63578	35.8772145	20.06595	124.3885575	-80.6310325	5.582426	125.6587445
-28.6203	32.263882	124.239983	-22.314775	12.914335	125.029327	37.71991	-1.906823	124.927544	34.150383	42.257393	123.999466	35.9351465	20.175285	124.463505	-80.5646965	5.653385	125.595149
-27.59384	32.424603	124.500099	-22.273893	13.031602	125.038399	37.720993	-1.795765	124.706795	34.233231	42.39196	124.352356	35.977112	20.2980975	124.5295755	-80.524898	5.7651065	125.5472225
-26.472839	32.561768	124.783836	-22.227118	13.15292	125.050591	37.732498	-1.652623	124.493645	34.629028	42.423965	124.544403	36.180763	20.385671	124.519024	-80.634999	5.920169	125.582158
-25.417233	32.707363	125.059402	-22.167866	13.290538	125.079987	37.767963	-1.49045	124.300156	34.289032	42.721096	124.958107	36.0284975	20.615323	124.6291315	-80.3642295	5.965753	125.5308425
-24.368322	32.794369	125.293793	-21.898163	13.297785	125.06826	37.819435	-1.292243	124.147476	34.396755	42.901741	125.205376	36.108095	20.804749	124.676426	-79.904421	5.790821	125.460094
-23.302887	32.818481	125.476395	-21.78759	13.421912	125.067863	37.904957	-1.11066	124.024673	34.498981	43.063717	125.425491	36.201969	20.9765285	124.725082	-79.777149	5.8672955	125.410644
-21.371458	32.626823	125.542511	-21.675499	13.592771	125.07534	38.039639	-0.909273	123.863922	34.613525	43.253769	125.687599	36.326582	21.172248	124.7757605	-79.67758	6.013294	125.3749195
-20.467411	32.638885	125.667503	-21.855904	13.840905	125.116745	38.11367	-0.806428	123.798134	34.678825	43.357895	125.827911	36.3962475	21.2757335	124.8130225	-80.1080555	6.4060765	125.4204675
-19.365131	32.462414	125.672531	-21.797253	13.946239	125.053993	38.185154	-0.710802	123.776962	34.728977	43.473087	125.943291	36.4570655	21.3811425	124.8601265	-80.0515715	6.5113355	125.2478595
-18.192724	32.173801	125.576401	-21.775583	14.043745	124.996719	38.241844	-0.580625	123.824463	34.744026	43.611206	125.958076	36.492935	21.5152905	124.8912695	-80.044101	6.5721995	125.1021685
-17.095037	31.882542	125.485382	-21.730291	14.209968	124.919319	38.302715	-0.393754	123.957397	34.746101	43.805721	125.830841	36.524408	21.7059835	124.894119	-79.98499	6.7139525	124.944519
-15.96389	31.50285	125.280785	-21.689425	14.394699	124.875641	38.365784	-0.174291	124.141731	34.75592	44.000431	125.590599	36.560852	21.91307	124.866165	-79.939702	6.876328	124.885117
-14.818653	31.076235	124.972977	-21.626509	14.563854	124.803581	38.4776	-0.000208	124.378357	34.727863	44.164963	125.258324	36.6027315	22.0823775	124.8183405	-79.8557495	7.0453305	124.7888215
-13.129004	30.312389	124.444244	-21.51239	14.752829	124.64193	38.682522	0.137704	124.746368	35.171516	44.191853	124.6063	36.927019	22.1647785	124.676334	-79.951799	7.3408795	124.607526
-11.983528	29.710194	124.10804	-21.43214	14.794872	124.546051	38.820782	0.196955	125.020996	34.916672	44.349827	124.386551	36.868727	22.273391	124.7037735	-79.733007	7.316353	124.3883285
-10.847924	29.091825	123.857155	-21.344658	14.821988	124.500259	38.979202	0.223947	125.323738	34.987392	44.377716	124.122749	36.983297	22.3008315	124.7232435	-79.672613	7.3431445	124.2772745
-9.777615	28.428862	123.725983	-21.265209	14.831143	124.519409	39.102558	0.284507	125.620422	35.02636	44.408894	123.932541	37.064459	22.3467005	124.7764815	-79.594877	7.3155855	124.2623365
-8.726229	27.78503	123.724495	-21.241058	14.864932	124.5746	39.191437	0.365963	125.880798	35.045876	44.472275	123.76078	37.1186565	22.419119	124.820789	-79.6007725	7.310745	124.328411
-7.679509	27.128384	123.721169	-21.222637	14.948574	124.609253	39.242649	0.48047	126.080681	35.068394	44.578365	123.617043	37.1555215	22.5294175	124.848862	-79.6007955	7.3677305	124.369644
-6.689759	26.533949	123.699379	-21.214077	15.05467	124.594902	39.275043	0.612947	126.208817	35.097282	44.682056	123.512802	37.1861625	22.6475015	124.8608095	-79.6143165	7.4618385	124.3289945
-5.211936	25.672379	123.640953	-21.185566	15.272882	124.462379	39.295666	0.803092	126.308884	35.152599	44.858128	123.345734	37.2241325	22.83061	124.827309	-79.5952645	7.715154	124.097449
-4.239563	25.109179	123.559822	-21.160925	15.451506	124.343857	39.31958	0.93961	126.275993	35.191364	45.000103	123.233223	37.255472	22.9698565	124.754608	-79.577322	7.9331555	123.933106
-3.282522	24.607668	123.459221	-21.125368	15.639501	124.247131	39.337711	1.114484	126.213539	35.240524	45.163017	123.140038	37.2891175	23.1387505	124.6767885	-79.5398535	8.1402515	123.8174735
-2.413782	24.082256	123.421814	-21.060936	15.840191	124.158905	39.352066	1.289429	126.170685	35.313393	45.328472	123.082336	37.3327295	23.3089505	124.6265105	-79.4546015	8.3714315	123.6912995
-1.495941	23.609001	123.435974	-20.996323	16.021139	124.107887	39.401482	1.413014	126.147057	35.400154	45.458866	123.099945	37.400818	23.43594	124.623501	-79.393464	8.606338	123.592273
-0.628461	23.114063	123.483955	-20.952538	16.17605	124.086884	39.444618	1.504868	126.155487	35.505444	45.562302	123.183807	37.475031	23.533585	124.669647	-79.380107	8.818515	123.504121
0.22616	22.654387	123.550224	-20.905123	16.289202	124.098412	39.448433	1.560324	126.136383	35.5998	45.638851	123.324875	37.5241165	23.5995875	124.730629	-79.3343625	8.9788165	123.466195
1.377537	21.944023	123.719009	-20.916901	16.421722	124.206375	39.394154	1.570055	126.043358	35.703964	45.706345	123.65551	37.549059	23.6382	124.849434	-79.382861	9.205244	123.563316
2.151297	21.501606	123.901878	-20.890179	16.495146	124.302567	39.351906	1.576353	125.977692	35.796959	45.734314	123.979256	37.5744325	23.6553335	124.978474	-79.3547905	9.3349585	123.62666
2.912218	21.034983	124.071838	-20.869984	16.560871	124.382484	39.313454	1.576939	125.952705	35.89801	45.751129	124.413094	37.605732	23.664034	125.1828995	-79.3457	9.457708	123.5820685
3.608887	20.616737	124.250648	-20.829365	16.680336	124.410164	39.305504	1.581015	125.952446	36.025906	45.791889	124.916603	37.665705	23.686452	125.4345245	-79.324435	9.67422	123.3858035
4.334943	20.165964	124.369751	-20.756823	16.819273	124.367432	39.350121	1.637726	125.957893	36.168495	45.892075	125.426399	37.759308	23.7649005	125.692146	-79.272954	9.8736455	123.042718
4.946	19.700457	124.445618	-20.681093	17.020508	124.218307	39.403767	1.780498	125.95282	36.326694	46.037491	125.967178	37.8652305	23.9089945	125.959999	-79.2274165	10.1320215	122.476615
5.614826	19.22607	124.414864	-20.574802	17.236362	123.979462	39.497643	1.92374	125.888107	36.467709	46.185291	126.482689	37.982676	24.0545155	126.185398	-79.13228	10.4182085	121.773526
6.836514	18.262308	123.999237	-20.406748	17.611208	123.506973	39.619831	2.154099	125.708702	36.672974	46.387699	127.027214	38.1464025	24.270899	126.367958	-78.9598985	10.951517	120.645988
7.094031	17.835585	123.862686	-20.242399	17.859442	123.185051	39.716393	2.312302	125.562775	36.797131	46.483906	127.296921	38.256762	24.398104	126.429848	-78.74156	11.32078	119.940254
7.588212	17.123383	123.653961	-20.080158	18.106659	122.960129	39.866592	2.476633	125.505577	36.935719	46.614994	127.442535	38.4011555	24.5458135	126.474056	-78.5614715	11.6675045	119.446202
8.019387	16.415331	123.548759	-19.874531	18.320066	122.830048	40.041534	2.663368	125.547668	37.132664	46.799477	127.51944	38.587099	24.7314225	126.533554	-78.336161	11.9087095	119.126542
8.394621	15.628757	123.489525	-19.636471	18.50687	122.811531	40.236904	2.845751	125.690964	37.31535	46.940613	127.53875	38.776127	24.893182	126.614857	-78.049069	12.120558	119.008205
8.776399	14.745094	123.414864	-19.375723	18.658979	122.86953	40.491459	2.990633	125.877762	37.533848	47.057323	127.494637	39.0126535	25.023978	126.6861995	-77.7640995	12.29398	119.0528605
9.012286	13.823853	123.484207	-19.069736	18.723265	122.971931	40.724907	3.078845	126.106308	37.787159	47.108032	127.453636	39.256033	25.0934385	126.779972	-77.395505	12.3530915	119.16389
9.308483	12.286887	123.654266	-18.622654	18.741875	123.182037	41.145256	3.057825	126.594833	38.150642	47.091785	127.345482	39.647949	25.074805	126.9701575	-76.893257	12.408945	119.3939165
9.382142	11.233352	123.817467	-18.371893	18.706589	123.320152	41.748226	2.854095	126.784966	38.375458	47.1063	127.21434	40.061842	24.9801975	126.999653	-76.805628	12.4329805	119.640651
9.419801	10.146974	123.948395	-18.174234	18.677933	123.428139	41.949276	2.840111	127.085838	38.561604	47.098457	127.021637	40.25544	24.969284	127.0537375	-76.603908	12.386582	119.8025405
9.318148	9.056542	124.100662	-18.040573	18.618208	123.487	42.145287	2.817718	127.361656	38.696335	47.067905	126.76693	40.420811	24.9428115	127.064293	-76.501957	12.2936045	119.909707
9.214549	7.933253	124.224304	-17.940256	18.514536	123.486687	42.281601	2.773563	127.593674	38.799023	47.022385	126.504883	40.540312	24.897974	127.0492785	-76.420824	12.131098	119.9240955
8.999502	6.851035	124.331711	-17.878288	18.383825	123.442772	42.375885	2.71689	127.79467	38.835762	46.946247	126.268181	40.6058235	24.8315685	127.0314255	-76.3623995	11.9360815	119.8541185
8.730338	5.75769	124.401459	-17.827547	18.236654	123.35321	42.445599	2.652201	127.958641	38.873119	46.858391	126.059471	40.659359	24.755296	127.009056	-76.314453	11.718012	119.697364
8.209409	4.180664	124.460342	-17.775448	17.976784	123.247505	42.498444	2.479707	128.122192	38.896935	46.694992	125.892677	40.6976895	24.5873495	127.0074345	-76.2485855	11.3662185	119.4875755
7.724591	3.212584	124.572479	-17.756472	17.78986	123.250435	42.536438	2.323069	128.19162	38.916485	46.551094	125.831207	40.7264615	24.4370815	127.0114135	-76.2394055	11.1426385	119.4894565
7.241608	2.240283	124.601624	-17.740232	17.592537	123.30648	42.53149	2.173607	128.246552	38.946503	46.412788	125.832726	40.7389965	24.2931975	127.039639	-76.2194605	10.8918765	119.573321
6.691759	1.295748	124.594704	-17.70483	17.419859	123.372017	42.556297	2.05802	128.291962	38.972168	46.291264	125.87973	40.7642325	24.174642	127.085846	-76.1738925	10.665076	119.658188
6.073931	0.46186	124.616585	-17.694725	17.288456	123.444618	42.590515	1.9544	128.351898	38.995514	46.192242	125.920013	40.7930145	24.073321	127.1359555	-76.1824645	10.503591	119.7532805
5.413971	-0.302434	124.629044	-17.661137	17.183949	123.511658	42.627747	1.880192	128.383484	39.004787	46.117565	125.946114	40.816267	23.9988785	127.164799	-76.138541	10.3690195	119.858517
4.664105	-1.036847	124.663376	-17.632338	17.082891	123.576996	42.656906	1.823556	128.402222	39.004444	46.04686	125.941696	40.830675	23.935208	127.171959	-76.095351	10.230574	119.982033
3.451422	-2.039555	124.710617	-17.581087	16.92392	123.722206	42.736259	1.719031	128.441101	39.016342	45.921776	125.905136	40.8763005	23.8204035	127.1731185	-76.0384745	10.0274365	120.2712935
2.59219	-2.609516	124.791595	-17.549551	16.796001	123.86657	42.809807	1.612871	128.469452	39.028061	45.80801	125.90258	40.918934	23.7104405	127.186016	-76.018036	9.8815615	120.547124
1.683878	-3.141819	124.899963	-17.503508	16.632071	124.014458	42.891556	1.487295	128.523773	39.055538	45.687229	125.922668	40.973547	23.587262	127.2232205	-75.980563	9.67688	120.8056955
0.712658	-3.588521	124.997696	-17.463459	16.450382	124.149849	42.976318	1.348223	128.59082	39.094276	45.554253	125.973892	41.035297	23.451238	127.282356	-75.962215	9.449526	121.017342
-0.264832	-3.99477	125.016319	-17.419876	16.266645	124.260117	43.068012	1.189103	128.651611	39.13092	45.422726	126.042816	41.099466	23.3059145	127.3472135	-75.939218	9.2273755	121.1730205
-1.249491	-4.32145	125.031219	-17.370438	16.082052	124.352982	43.113129	1.03573	128.685165	39.184311	45.263111	126.113487	41.14872	23.1494205	127.399326	-75.889596	9.0146835	121.306638
-2.294823	-4.606151	125.012909	-17.318407	15.889265	124.452042	43.144272	0.866578	128.67038	39.241005	45.095573	126.182281	41.1926385	22.9810755	127.4263305	-75.8294525	8.7974545	121.4777535
-3.916368	-4.890009	124.967087	-17.233604	15.638426	124.605095	43.189445	0.583571	128.563171	39.357273	44.81403	126.381264	41.273359	22.6988005	127.4722175	-75.740567	8.5780515	121.7379725
-5.028038	-5.028201	124.904015	-17.162123	15.469344	124.742546	43.219349	0.366634	128.421539	39.461609	44.601868	126.603317	41.340479	22.484251	127.512428	-75.664725	8.454437	121.972664
-6.12432	-5.09271	124.74601	-17.09239	15.301448	124.888901	43.236832	0.162838	128.210205	39.582806	44.387852	126.868309	41.409819	22.275345	127.539257	-75.594599	8.327551	122.238545
-7.382821	-5.036757	124.645744	-17.020525	15.146099	125.008408	43.262074	-0.040839	127.992905	39.700947	44.198563	127.165939	41.4815105	22.078862	127.579422	-75.5225605	8.213336	122.437394
-8.385442	-5.049537	124.23291	-16.944056	15.010842	125.097443	43.296017	-0.196721	127.7276	39.827995	44.050823	127.500366	41.562006	21.927051	127.613983	-75.450118	8.094633	122.580903
-9.520086	-4.972973	123.893951	-16.865828	14.904992	125.172554	43.350773	-0.330921	127.454285	39.948784	43.918747	127.866104	41.6497785	21.793913	127.6601945	-75.3814345	8.016071	122.6849135
-10.639724	-4.87205	123.591194	-16.781988	14.808987	125.220512	43.069153	-0.283007	127.363335	40.063007	43.79821	128.202744	41.56608	21.7576015	127.7830395	-75.130056	7.8603725	122.6579845
-12.351577	-4.692479	123.192802	-16.657013	14.687183	125.282631	43.154469	-0.458151	127.012398	40.227188	43.606422	128.598373	41.6908285	21.5741355	127.8053855	-75.0048545	7.8002305	122.7598765
-13.494529	-4.627168	122.969124	-16.60214	14.610249	125.305046	43.201439	-0.571046	126.795265	40.353909	43.480057	128.755478	41.777674	21.4545055	127.7753715	-74.981954	7.7659925	122.8347205
-14.630853	-4.53408	122.80687	-16.485483	14.532545	125.290321	43.290344	-0.684742	126.599739	40.473358	43.351982	128.816849	41.881851	21.33362	127.708294	-74.852817	7.73147	122.872348
-15.764865	-4.473743	122.655762	-16.373625	14.447027	125.263916	43.406303	-0.80609	126.389168	40.591053	43.222221	128.811218	41.998678	21.2080655	127.600193	-74.745928	7.6859885	122.927639
-16.912098	-4.493349	122.518074	-16.26231	14.344377	125.222992	43.505383	-0.912337	126.190056	40.707264	43.08527	128.723526	42.1063235	21.0864665	127.456791	-74.6309435	7.6022875	122.989193
-18.047819	-4.52526	122.448822	-16.149977	14.220966	125.16626	43.60276	-0.995565	126.012711	40.796314	42.964638	128.550201	42.199537	20.9845365	127.281456	-74.499491	7.4573955	123.051064
-19.172529	-4.627957	122.45314	-16.052788	14.065248	125.134003	43.696987	-1.059108	125.873482	40.844311	42.848103	128.32077	42.270649	20.8944975	127.097126	-74.376225	7.2359985	123.17088
-20.89996	-4.837376	122.587837	-15.930994	13.809737	125.113914	43.827763	-1.165905	125.796471	40.849194	42.686028	127.915573	42.3384785	20.7600615	126.856022	-74.2004665	6.8594125	123.371806
-22.030462	-5.009051	122.752914	-15.880736	13.641624	125.12294	43.909676	-1.295154	125.843521	40.828918	42.560501	127.639946	42.369297	20.6326735	126.7417335	-74.130769	6.6505745	123.5041465
-23.181637	-5.215538	122.976753	-15.855399	13.475236	125.143433	43.935646	-1.411155	125.943283	40.815399	42.410751	127.370621	42.3755225	20.499798	126.656952	-74.0863205	6.450674	123.629914
-24.335457	-5.388377	123.19429	-15.842877	13.317328	125.164345	43.947632	-1.562158	126.075493	40.806995	42.243698	127.107063	42.3773135	20.34077	126.591278	-74.0630675	6.293886	123.737412
-25.499222	-5.624875	123.416473	-15.852279	13.168454	125.20195	43.931843	-1.706237	126.212761	40.794842	42.070473	126.832771	42.3633425	20.182118	126.522766	-74.0679005	6.15479	123.881134
-26.45512	-5.91139	123.599159	-15.837386	13.026982	125.242508	43.930347	-1.853733	126.307716	40.796692	41.906937	126.543251	42.3635195	20.026602	126.4254835	-74.0382915	6.027362	124.0595325
-27.592537	-6.068964	123.881508	-15.82102	12.910671	125.313202	43.929913	-1.978023	126.372696	40.808647	41.764534	126.218941	42.36928	19.8932555	126.2958185	-74.01132	5.9280865	124.3305855
-29.336319	-6.199425	124.3386	-15.802942	12.785602	125.419044	43.905056	-2.144067	126.294914	40.811787	41.557503	125.706612	42.3584215	19.706718	126.000763	-73.9643055	5.864486	124.837325
-30.434046	-6.244944	124.601936	-15.77301	12.719643	125.479469	43.857052	-2.213733	126.155457	40.812988	41.43811	125.341904	42.33502	19.6121885	125.7486805	-73.88104	5.8270975	125.2102575
-31.500839	-6.255741	124.843193	-15.769248	12.68607	125.529388	43.769913	-2.250027	126.006355	40.814915	41.380608	124.988029	42.292414	19.5652905	125.497192	-73.83091	5.8068495	125.561584
-32.594162	-6.183438	125.037766	-15.785563	12.692757	125.575005	43.718822	-2.234343	125.776329	40.793465	41.373222	124.687668	42.2561435	19.5694395	125.2319985	-73.8272695	5.8160745	125.9180115
-33.667938	-6.049256	125.197449	-15.837457	12.753298	125.611137	43.649899	-2.172889	125.609863	40.722652	41.429066	124.444138	42.1862755	19.6280885	125.0270005	-73.8611895	5.8785075	126.1952735
-34.626308	-5.881026	125.349213	-15.890673	12.825675	125.632301	43.568085	-2.025751	125.480583	40.627159	41.554039	124.255501	42.097622	19.764144	124.868042	-73.878968	5.887206	126.39656
-35.656792	-5.602058	125.364052	-15.991029	12.925838	125.640442	43.497406	-1.886949	125.30278	40.493408	41.714771	124.07917	41.995407	19.913911	124.690975	-73.977465	5.937765	126.589909
-37.101864	-5.152336	125.502121	-16.222763	13.097836	125.574387	43.224262	-1.575135	124.845886	40.136307	42.002373	123.506973	41.6802845	20.213619	124.1764295	-74.1258105	5.982053	126.9723445
-37.986027	-4.812121	125.588188	-16.402374	13.199004	125.419594	42.964375	-1.347694	124.282143	39.833084	42.194443	122.907516	41.3987295	20.4233745	123.5948295	-74.2034775	5.9746335	127.2443585
-38.829933	-4.445356	125.639572	-16.575686	13.279634	125.176941	42.708172	-1.166363	123.690033	39.456085	42.334728	122.163391	41.0821285	20.5841825	122.926712	-74.2335005	5.9750855	127.42717
-39.546734	-4.004684	125.7033	-16.768503	13.338956	124.893059	42.503841	-1.049394	123.072693	39.116455	42.487984	121.349243	40.810148	20.719295	122.210968	-74.347154	5.958617	127.57515
-40.189659	-3.488785	125.637558	-16.944202	13.380736	124.57682	42.284576	-0.898505	122.425201	38.836277	42.572979	120.641747	40.5604265	20.837237	121.533474	-74.4488305	5.924235	127.620166
-40.863453	-2.975446	125.52359	-17.068213	13.370524	124.27784	42.075104	-0.844944	122.026871	38.598724	42.592899	120.011841	40.336914	20.8739775	121.019356	-74.47334	5.8670705	127.536324
-41.342972	-2.448144	125.468109	-17.220964	13.346009	124.048248	41.905983	-0.82758	121.721458	38.421665	42.616009	119.52182	40.163824	20.8942145	120.621639	-74.605752	5.7978035	127.474857
-41.892094	-1.492512	125.354874	-17.411533	13.308339	123.821297	41.709995	-0.84218	121.405388	38.173935	42.600876	119.029114	39.941965	20.879348	120.217251	-74.765031	5.73733	127.425343
-42.253433	-0.760922	125.262215	-17.559515	13.314138	123.746719	41.554607	-0.825031	121.297981	38.006557	42.614815	118.81691	39.780582	20.894892	120.0574455	-74.899612	5.733384	127.4359925
-42.400673	-0.008829	125.232025	-17.676908	13.314569	123.725418	41.402348	-0.802657	121.24823	37.865089	42.629063	118.707275	39.6337185	20.913203	119.9777525	-74.9875345	5.715935	127.4730835
-42.438023	0.769783	125.194763	-17.814812	13.327474	123.736748	41.293278	-0.799242	121.232582	37.734562	42.635025	118.690018	39.51392	20.9178915	119.9613	-75.143544	5.7370565	127.512196
-42.402523	1.603395	125.11718	-17.929564	13.322824	123.73642	41.177605	-0.806751	121.276344	37.635868	42.650078	118.752502	39.4067365	20.9216635	120.014423	-75.2658645	5.7239845	127.458417
-42.280502	2.439878	124.978516	-18.055811	13.323729	123.735031	41.059093	-0.807284	121.377327	37.557259	42.675564	118.878128	39.308176	20.93414	120.1277275	-75.419798	5.713318	127.3423345
-42.083157	3.315649	124.818169	-18.175407	13.331742	123.713051	40.946743	-0.814107	121.540054	37.464886	42.699181	119.032036	39.2058145	20.942537	120.286045	-75.5566285	5.720947	127.140057
-41.56834	4.596929	124.527809	-18.383011	13.363476	123.687683	40.811356	-0.827141	121.835327	37.324699	42.750561	119.294617	39.0680275	20.96171	120.564972	-75.8340495	5.765242	126.810394
-41.126747	5.449674	124.346413	-18.534252	13.385942	123.683487	40.748985	-0.849528	122.108475	37.232628	42.764397	119.475403	38.9908065	20.9574345	120.791939	-76.0593105	5.8144495	126.575035
-40.607986	6.344215	124.145676	-18.646652	13.377382	123.676857	40.702732	-0.877099	122.481361	37.168865	42.760403	119.689705	38.9357985	20.941652	121.085533	-76.2291025	5.813112	126.268181
-40.066399	7.286797	123.931595	-18.756977	13.360678	123.665024	40.702438	-0.963611	122.968842	37.183014	42.708927	119.967911	38.942726	20.872658	121.4683765	-76.45668	5.848698	125.8616715
-39.417854	8.189486	123.630058	-18.821373	13.326059	123.63839	40.711456	-1.113381	123.629936	37.241585	42.616676	120.326439	38.9765205	20.7516475	121.9781875	-76.6192665	5.9004705	125.2985925
-38.702526	9.107204	123.301758	-18.852068	13.278249	123.618172	40.717869	-1.331152	124.509903	37.36623	42.450024	120.830223	39.0420495	20.559436	122.670063	-76.7461855	5.997062	124.566281
-38.128296	10.220478	123.047722	-18.853737	13.221367	123.634926	40.742088	-1.622738	125.624176	37.577957	42.179005	121.602097	39.1600225	20.2781335	123.6131365	-76.8674965	6.1646005	123.6567155
-36.909431	11.731009	122.725311	-18.75918	13.095096	123.961639	41.311924	-2.262492	127.561699	37.985512	41.8451	123.244324	39.648718	19.791304	125.4030115	-77.167078	6.398888	122.5202665
-36.100121	12.781938	122.736717	-18.671301	12.979632	124.369667	41.512001	-2.600003	129.029358	38.264503	41.673019	124.598267	39.888252	19.536508	126.8138125	-77.230854	6.422756	121.9255215
-35.075306	13.719874	122.83548	-18.587715	12.853354	124.865807	41.61116	-2.867618	130.342178	38.527576	41.536057	125.841347	40.069368	19.3342195	128.0917625	-77.244798	6.3724885	121.6398515
-34.228863	14.813826	123.123566	-18.53824	12.697731	125.38369	41.635834	-3.099587	131.278534	38.780056	41.408199	126.84259	40.207945	19.154306	129.060562	-77.284425	6.241156	121.706818
-33.469181	15.936629	123.467873	-18.304045	12.408102	125.709137	41.671509	-3.373912	131.859879	38.908352	41.223183	127.612625	40.2899305	18.9246355	129.736252	-76.8980205	5.8915685	121.682022
-32.727371	17.092808	123.77504	-18.31514	12.291372	126.019272	41.696651	-3.530157	132.093933	38.948719	41.084583	128.100845	40.322685	18.777213	130.097389	-76.952965	5.805531	121.941155
-32.004711	18.273289	123.9851	-18.346931	12.193048	126.19014	41.660316	-3.534119	132.048218	38.958023	41.046146	128.336731	40.3091695	18.7560135	130.1924745	-77.0030315	5.6300825	122.1878055
-31.028219	20.081648	124.135628	-18.459858	12.157308	126.180481	41.527809	-3.422801	131.641037	38.82906	41.045074	128.279953	40.1784345	18.8111365	129.960495	-77.0981505	5.5034795	122.400467
-30.392057	21.320005	124.056625	-18.570724	12.159728	126.020798	41.42886	-3.343409	131.195251	38.706364	41.113342	128.042496	40.067612	18.8849665	129.6188735	-77.20906	5.4344895	122.4227225
-29.77634	22.555796	123.849403	-18.704329	12.204208	125.760605	41.299553	-3.238416	130.677338	38.518822	41.162048	127.722382	39.9091875	18.961816	129.19986	-77.3178455	5.4466	122.32135
-29.574335	24.063934	123.828247	-18.84255	12.273368	125.439301	41.165634	-3.120406	130.156784	38.278286	41.256229	127.35331	39.72196	19.0679115	128.755047	-77.40706	5.4788245	122.123555
-28.880257	25.256687	123.457214	-19.21772	12.495849	125.248848	41.025249	-2.937586	129.574066	38.049431	41.376602	126.964165	39.53734	19.219508	128.2691155	-77.97278	5.77219	122.2285805
-28.335503	26.530849	123.22953	-19.365166	12.58871	125.01342	40.898033	-2.789575	129.132034	37.794147	41.489506	126.584114	39.34609	19.3499655	127.858074	-78.076422	5.8274545	122.168766
-27.82571	27.840471	123.099281	-19.48633	12.66706	124.864426	40.77158	-2.597986	128.840469	37.576199	41.639431	126.323227	39.1738895	19.5207225	127.581848	-78.1465495	5.8133975	122.147004
-27.08604	29.806952	123.083649	-19.677959	12.740284	124.84523	40.544678	-2.25134	128.481476	37.284103	41.845913	126.177742	38.9143905	19.7972865	127.329609	-78.2703085	5.6832815	122.360851
-26.627001	31.122971	123.259369	-19.820042	12.755236	124.935661	40.390522	-2.07056	128.291992	37.075565	41.963379	126.193489	38.7330435	19.9464095	127.2427405	-78.3731275	5.5640625	122.6285815
-26.204126	32.473907	123.57972	-19.969042	12.74603	125.09272	40.240414	-1.871415	128.015793	36.852661	42.108955	126.276627	38.5465375	20.11877	127.14621	-78.4846215	5.37329	123.03923
-25.777966	33.836308	124.001587	-20.105959	12.748623	125.221931	40.06683	-1.622682	127.740547	36.614601	42.310818	126.486824	38.3407155	20.344068	127.1136855	-78.5526335	5.153178	123.3301765
-25.364929	35.188957	124.573181	-20.025328	12.659163	125.236725	39.92255	-1.310761	127.46434	36.365379	42.609875	126.785645	38.1439645	20.649557	127.1249925	-78.1946205	4.668769	123.3484575
-24.944717	36.550774	125.219704	-20.173931	12.790834	125.278297	39.476879	-0.717792	127.272629	36.45256	42.871464	127.056412	37.9647195	21.076836	127.1645205	-78.3125815	4.504832	123.3920735
-24.534269	37.89085	125.906281	-20.362207	13.038696	125.337646	39.342552	-0.254993	126.947281	35.851105	43.463795	127.577278	37.5968285	21.604401	127.2622795	-78.3212425	4.472991	123.4130125
-23.63858	39.629963	126.933609	-20.563679	13.481298	125.296692	39.138371	0.567032	126.354179	35.488911	44.234673	128.205887	37.313641	22.4008525	127.280033	-78.440999	4.5617435	123.313351
-23.158169	40.807911	127.613434	-20.700871	13.834948	125.304749	39.026867	1.162795	126.005974	35.253654	44.782272	128.56694	37.1402605	22.9725335	127.286457	-78.5420025	4.6973625	123.323041
-22.656994	41.90564	128.198959	-20.804552	14.218707	125.327515	38.977821	1.754295	125.652657	35.036797	45.294891	128.891769	37.007309	23.524593	127.272213	-78.616413	4.912821	123.382817
-22.098009	42.848629	128.678421	-20.89986	14.602425	125.377426	38.948067	2.31508	125.364098	34.835087	45.811661	129.096252	36.891577	24.0633705	127.230175	-78.691297	5.1414795	123.524677
-21.459236	43.6534	129.015274	-20.929838	14.932649	125.372017	38.960381	2.828597	125.103912	34.682709	46.294872	129.262466	36.821545	24.5617345	127.183189	-78.681221	5.3035635	123.560845
-20.829782	44.355495	129.276825	-20.959087	15.225141	125.394295	38.981625	3.276605	124.939194	34.561447	46.684013	129.395874	36.771536	24.980309	127.167534	-78.68971	5.469973	123.621056
-20.186518	44.87571	129.460556	-20.913572	15.529696	125.482323	39.036655	3.657112	124.872444	34.469204	47.046764	129.489975	36.7529295	25.351938	127.1812095	-78.5800735	5.707454	123.7834365
-19.190283	45.458912	129.532898	-20.915974	15.80472	125.498268	39.158192	4.111333	124.872147	34.41061	47.490044	129.603943	36.784401	25.8006885	127.238045	-78.616349	5.8087515	123.758491
-18.466429	45.640884	129.49025	-20.875292	16.01037	125.489792	39.245991	4.339081	124.940399	34.377529	47.728355	129.634171	36.81176	26.033718	127.287285	-78.562344	5.987022	123.692299
-17.755625	45.669975	129.427444	-20.864012	16.147135	125.385223	39.330528	4.522478	125.060127	34.382423	47.940109	129.641159	36.8564755	26.2312935	127.350643	-78.5844995	6.0629765	123.419803
-17.019754	45.577404	129.30307	-20.855335	16.274942	125.366104	39.39135	4.687593	125.164673	34.38419	48.116493	129.612915	36.88777	26.402043	127.388794	-78.59844	6.147841	123.343414
-16.347153	45.344646	129.131866	-20.837767	16.412905	125.339233	39.453838	4.837838	125.278961	34.366165	48.287868	129.541275	36.9100015	26.562853	127.410118	-78.5855355	6.262957	123.268348
-15.670732	44.979702	128.92485	-20.806984	16.551622	125.316223	39.498699	4.997864	125.382545	34.354317	48.460323	129.438583	36.926508	26.7290935	127.410564	-78.540476	6.3741505	123.221882
-15.013597	44.518944	128.66452	-21.032303	16.819086	125.390923	39.54842	5.172178	125.472382	34.343113	48.63414	129.313477	36.9457665	26.903159	127.3929295	-79.0103725	6.735013	123.3889165
-14.046913	43.605862	128.228592	-20.938766	17.06345	125.340141	39.684616	5.425246	125.626968	34.32262	48.930759	129.019638	37.003618	27.1780025	127.323303	-78.88115	6.9488975	123.356979
-13.418956	42.88446	127.87751	-20.906454	17.222864	125.307823	39.784451	5.602037	125.727448	34.301823	49.139362	128.72966	37.043137	27.3706995	127.228554	-78.856045	7.0750285	123.387092
-12.815248	42.10194	127.421188	-20.893196	17.416977	125.25425	39.866093	5.785187	125.810799	34.28764	49.34256	128.327499	37.0768665	27.5638735	127.069149	-78.8632585	7.2700805	123.439351
-12.327004	41.214931	126.978493	-20.900448	17.612589	125.175949	39.904243	5.94575	125.808098	34.220348	49.564701	127.686943	37.0622955	27.7552255	126.7475205	-78.8631915	7.4699525	123.6043775
-11.991373	40.405006	126.392403	-20.948292	17.822348	125.012779	39.873077	6.112756	125.653076	34.151943	49.752609	126.836357	37.01251	27.9326825	126.2447165	-78.909094	7.7120135	123.7808415
-11.488157	39.405815	125.639465	-21.011246	17.982653	124.763191	39.756378	6.283599	125.222374	34.07539	49.866856	125.81118	36.915884	28.0752275	125.516777	-78.938376	7.8900785	124.009605
-11.000589	38.32803	124.695679	-21.078587	18.084089	124.378113	39.619305	6.291607	124.49939	34.29261	49.735176	124.326477	36.9559575	28.0133915	124.4129335	-79.1131315	8.1547865	124.3432925
-10.308507	36.619755	123.023521	-21.183847	18.119993	123.455261	39.31319	6.148555	122.834106	33.7258	49.658764	122.05397	36.519495	27.9036595	122.444038	-78.887189	8.3363265	124.466484
-9.859107	35.436764	121.804535	-21.220924	18.1113	122.669533	39.034985	6.051066	121.607063	33.596085	49.475723	120.399025	36.315535	27.7633945	121.003044	-78.757383	8.4592055	124.336022
-9.451619	34.270432	120.682632	-21.22583	18.08297	121.850815	38.822926	5.925519	120.505737	33.580097	49.283119	118.96666	36.2015115	27.604319	119.7361985	-78.6531715	8.561621	123.9654315
-8.988198	33.063221	119.776276	-21.145819	18.014599	121.111473	38.753792	5.760668	119.63459	33.648907	49.104317	117.980194	36.2013495	27.4324925	118.807392	-78.4929875	8.5967055	123.415554
-8.466825	31.858624	119.15094	-21.053225	17.927389	120.5121	38.819801	5.571179	118.984665	33.755337	48.966179	117.307724	36.287569	27.268679	118.1461945	-78.394019	8.586099	122.8780055
-7.956072	30.677235	118.691063	-20.993341	17.834328	120.053528	38.911568	5.397783	118.455971	33.824062	48.866577	116.78727	36.367815	27.13218	117.6216205	-78.354497	8.536476	122.4854355
-7.47029	29.511728	118.33036	-20.968254	17.790165	119.715103	38.963295	5.317514	117.987083	33.850292	48.790733	116.361488	36.4067935	27.0541235	117.1742855	-78.3433015	8.52620649999999	122.2559205
-6.686358	27.791115	117.9217	-20.945044	17.762983	119.390396	38.980587	5.206821	117.327026	33.892754	48.704533	115.77948	36.4366705	26.955677	116.553253	-78.3267585	8.570289	122.227539
-6.156518	26.629353	117.643692	-20.94441	17.725813	119.213165	38.955833	5.038161	116.940987	33.939453	48.561337	115.407623	36.447643	26.799749	116.174305	-78.336463	8.651877	122.252025
-5.594334	25.477909	117.391716	-20.950798	17.680656	119.053795	38.892715	4.82705	116.606071	34.00388	48.379017	115.007545	36.4482975	26.6030335	115.806808	-78.3498935	8.7582785	122.300782
-5.036708	24.313143	117.189919	-20.952881	17.640619	118.917656	38.871883	4.588282	116.272888	34.057922	48.196663	114.606491	36.4649025	26.3924725	115.4396895	-78.3706645	8.8887655	122.3956225
-4.443088	23.151796	116.957947	-20.958708	17.600506	118.756271	38.854424	4.387931	115.988518	34.119019	48.005726	114.263824	36.4867215	26.1968285	115.126171	-78.4041375	9.0041835	122.386371
-3.801082	21.996714	116.704918	-20.945614	17.531279	118.575546	38.859585	4.204347	115.821983	34.201332	47.816254	113.995979	36.5304585	26.0103005	114.908981	-78.4216865	9.0522575	122.242111
-3.148491	20.813526	116.557434	-20.925413	17.444433	118.411133	38.951241	4.019115	115.863731	34.326473	47.633762	113.87175	36.638857	25.8264385	114.8677405	-78.489683	9.0624275	121.9545255
-2.094316	19.098013	116.65834	-20.830521	17.304758	118.378708	39.21978	3.710593	116.444794	34.660156	47.344112	114.244446	36.939968	25.5273525	115.34462	-78.60101	9.0821635	121.412796
-1.337367	17.922157	117.070183	-20.727024	17.184835	118.633224	39.462486	3.527347	117.316177	34.967434	47.160194	114.845169	37.21496	25.3437705	116.080673	-78.669008	9.0258995	121.185775
-0.581156	16.760693	117.817711	-20.586906	17.079279	119.127586	39.700645	3.35697	118.556404	35.312252	46.968735	115.869835	37.5064485	25.1628525	117.2131195	-78.6802605	8.9957055	121.0420525
0.151594	15.65059	118.877579	-20.432962	16.98753	119.852356	39.989929	3.16062	120.130348	35.672016	46.729656	117.24144	37.8309725	24.945138	118.685894	-78.6968965	9.029922	121.018818
0.81618	14.583659	120.157028	-20.286121	16.903315	120.783081	40.323498	2.982518	121.925644	36.077488	46.535549	118.787613	38.200493	24.7590335	120.3566285	-78.772735	9.0475965	121.2095335
1.491659	13.508948	121.541275	-20.120089	16.832512	121.790627	40.638073	2.813246	123.797462	36.399582	46.324757	120.609192	38.5188275	24.5690015	122.203327	-78.7590055	9.0960225	121.377927
2.106251	12.492436	122.953262	-19.968536	16.785261	122.807922	40.920841	2.596343	125.626015	36.582264	46.094593	122.447945	38.7515525	24.345468	124.03698	-78.6886245	9.225054	121.578864
2.918535	10.964307	124.926605	-19.789577	16.675568	124.207779	41.546909	2.11623	128.052383	36.914032	45.834221	124.927055	39.2304705	23.9752255	126.489719	-78.8096245	9.3759105	121.925839
3.419202	9.961168	125.986732	-19.717232	16.578671	124.973343	41.619232	1.893054	129.51239	37.076023	45.638851	126.362503	39.3476275	23.7659525	127.9374465	-78.7820915	9.3913895	122.0092395
3.773236	8.99847	126.923737	-19.432499	16.303753	125.458893	41.678558	1.600928	130.718689	37.202976	45.414627	127.546585	39.440767	23.5077775	129.132637	-78.305765	9.0997285	121.785149
4.3929	7.861385	127.544914	-19.399874	16.145741	125.91803	41.71183	1.298339	131.678207	37.313946	45.164536	128.526535	39.512888	23.2314375	130.102371	-78.312636	9.0600445	121.733689
4.59786	6.90635	128.126617	-19.378475	15.950163	126.275406	41.687862	0.964028	132.438629	37.43412	44.86742	129.311905	39.560991	22.915724	130.875267	-78.317941	8.984602	121.675545
4.739763	5.974151	128.579056	-19.350416	15.741198	126.568031	41.69101	0.633143	133.001358	37.567661	44.573574	129.870071	39.6293355	22.6033585	131.4357145	-78.3301675	8.8790375	121.7003475
4.810829	5.065164	128.885223	-19.311085	15.55415	126.793442	41.698956	0.344558	133.350616	38.039391	44.202225	130.150848	39.8691735	22.2733915	131.750732	-78.4913435	8.8349085	121.836152
4.719156	3.780784	129.141678	-19.238728	15.337451	127.018799	41.741497	0.014854	133.654892	38.242455	43.920727	130.428497	39.991976	21.9677905	132.0416945	-78.469432	8.7071115	121.9959035
4.55821	2.99141	129.202774	-19.167627	15.247397	127.088943	41.783028	-0.150435	133.739548	38.368958	43.773533	130.506454	40.075993	21.811549	132.123001	-78.411247	8.683245	122.054885
4.281767	2.303028	129.216537	-19.090824	15.18441	127.108833	41.849545	-0.29163	133.761398	38.141296	43.725044	130.642563	39.9954205	21.716707	132.2019805	-78.1770685	8.652113	122.0156855
3.928859	1.64676	129.178513	-19.013777	15.123573	127.106216	41.904785	-0.432529	133.747177	38.605713	43.468292	130.594177	40.255249	21.5178815	132.170677	-78.282803	8.7292645	122.041755
3.466243	1.051063	129.096283	-18.911451	15.056125	127.084991	41.997337	-0.575353	133.688385	38.753307	43.348969	130.613129	40.375322	21.386808	132.150757	-78.198224	8.725442	122.019225
2.940769	0.506903	128.935471	-18.805828	14.995151	127.043877	42.108593	-0.703336	133.581635	38.913364	43.250633	130.636292	40.5109785	21.2736485	132.1089635	-78.1226345	8.7166535	121.9787905
2.354877	-0.011558	128.69899	-18.660294	14.918444	126.968781	42.255608	-0.808695	133.40773	39.096558	43.180656	130.656281	40.676083	21.1859805	132.0320055	-77.996671	8.6509075	121.9055565
1.357038	-0.625389	128.197769	-18.396484	14.803388	126.806084	42.495041	-0.926059	132.987564	39.379387	43.081562	130.548935	40.937214	21.0777515	131.7682495	-77.730182	8.5290245	121.8439185
0.646841	-0.998776	127.761124	-18.214596	14.737988	126.665482	42.606953	-0.983851	132.634033	39.564049	42.980904	130.43277	41.085501	20.9985265	131.5334015	-77.514693	8.4774495	121.7975625
-0.187393	-1.303328	127.324066	-18.023983	14.683053	126.550201	42.70673	-1.052617	132.243484	39.773861	42.84589	130.323837	41.2402955	20.8966365	131.2836605	-77.2882615	8.4694695	121.8167415
-1.097986	-1.600568	126.931381	-17.831949	14.615902	126.479759	42.810829	-1.166929	131.902481	39.998508	42.699486	130.265396	41.4046685	20.7662785	131.0839385	-77.0685665	8.4655255	121.8755795
-2.034641	-1.869322	126.624207	-17.636707	14.542578	126.473305	42.95546	-1.303916	131.592041	40.214947	42.554115	130.308899	41.5852035	20.6250995	130.95047	-76.8586175	8.4600565	121.99614
-2.99666	-2.159256	126.36219	-17.444838	14.462575	126.512871	43.113205	-1.416115	131.329849	40.451286	42.418179	130.41095	41.7822455	20.501032	130.8703995	-76.6719215	8.424118	122.1553425
-4.378165	-2.165664	126.220833	-17.299572	14.390042	126.603569	43.259464	-1.465391	130.969315	40.677017	42.288677	130.57785	41.9682405	20.411643	130.7735825	-76.5673845	8.368441	122.4335555
-5.769412	-2.731713	125.477325	-17.104313	14.259936	126.559677	43.433445	-1.546036	130.156845	40.903076	42.084381	130.758652	42.1682605	20.2691725	130.4577485	-76.3768865	8.2506995	122.6616055
-7.311814	-2.722157	125.138649	-16.983118	14.198287	126.455009	43.518215	-1.600741	129.58902	41.048237	41.984932	130.751816	42.283226	20.1920955	130.170418	-76.249462	8.2044785	122.7396
-8.147325	-3.210869	124.440643	-16.844267	14.1684	126.335464	43.581764	-1.60359	129.013321	41.183968	41.901287	130.648209	42.382866	20.1488485	129.830765	-76.0714	8.1879515	122.840163
-9.410515	-3.487797	124.026993	-16.684752	14.176544	126.186096	43.710976	-1.587107	128.481277	41.281532	41.876301	130.371689	42.496254	20.144597	129.426483	-75.865758	8.208491	122.945709
-10.656287	-3.808476	123.788513	-16.529158	14.228781	126.091263	43.848995	-1.493014	127.968658	41.406586	41.895763	129.965317	42.6277905	20.2013745	128.9669875	-75.6861065	8.2561875	123.2155385
-12.027286	-4.126227	123.698997	-16.379204	14.330162	126.025307	44.030239	-1.37188	127.633202	41.173843	42.056438	129.461517	42.602041	20.342279	128.5473595	-75.360449	8.318045	123.5032545
-13.568508	-4.376535	123.837006	-16.145414	14.419428	125.820503	43.887432	-1.030848	127.577065	41.289101	42.119186	128.696762	42.5882665	20.544169	128.1369135	-74.8790945	8.294687	123.5040925
-15.626618	-4.976137	124.169228	-16.089466	14.668681	125.647652	44.220631	-0.806139	127.416374	41.404663	42.16959	127.495789	42.812647	20.6817255	127.4560815	-74.991579	8.6556365	123.8392225
-16.874325	-5.551682	124.407806	-15.923966	14.607918	125.462387	44.392796	-0.705775	127.270912	41.410339	42.156567	126.698349	42.9015675	20.725396	126.9846305	-74.7494995	8.49044	123.9401435
-18.245064	-6.023711	124.542191	-15.800889	14.385958	125.298836	44.417637	-0.674682	127.024368	41.401772	41.988499	126.05127	42.9097045	20.6569085	126.537819	-74.5114825	8.1150075	124.059853
-19.749521	-6.396482	124.73571	-15.688935	14.055343	125.204407	44.487358	-0.90483	126.912926	41.394909	41.719086	125.508095	42.9411335	20.407128	126.2105105	-74.3190035	7.703558	124.1983035
-21.15201	-6.818077	124.821457	-15.574529	13.691463	125.224838	44.541454	-1.183167	126.829842	41.478653	41.428452	125.217865	43.0100535	20.1226425	126.0238535	-74.1591115	7.2602835	124.4258225
-22.570675	-7.139699	124.967659	-15.465137	13.377106	125.319115	44.64616	-1.465651	126.830101	41.564461	41.164116	125.085556	43.1053105	19.8492325	125.9578285	-74.0355845	6.9049795	124.6804015
-24.076342	-7.300106	125.195755	-15.386068	13.174573	125.443413	44.75322	-1.629795	126.872513	41.62315	41.024849	124.962547	43.188185	19.697527	125.91753	-73.960321	6.651619	124.969296
-26.168034	-7.459287	125.427139	-15.318108	13.084602	125.560692	44.880833	-1.624278	126.91095	41.614117	41.018314	124.690964	43.247475	19.697018	125.800957	-73.883691	6.472186	125.320427
-27.613316	-7.32462	125.70089	-15.273021	13.111862	125.608459	44.927296	-1.561443	126.963234	41.581322	41.04171	124.460556	43.254309	19.7401335	125.711895	-73.800351	6.4835905	125.505023
-29.066008	-7.229377	126.080391	-15.218247	13.114341	125.670731	44.952148	-1.527069	127.120186	41.562515	41.037292	124.210464	43.2573315	19.7551115	125.665325	-73.6938255	6.4735705	125.676137
-30.484346	-7.018839	126.414474	-15.169536	13.042302	125.77504	45.009846	-1.566119	127.292229	41.512596	40.989334	124.001884	43.261221	19.7116075	125.6470565	-73.600293	6.3729965	125.9030235
-31.876682	-6.752332	126.820374	-14.92202	12.770292	125.861397	45.328079	-1.77046	127.303108	41.435001	40.908817	123.878944	43.38154	19.5691785	125.591026	-73.22558	5.9714055	126.131768
-33.195522	-6.407499	127.214386	-14.950177	12.590054	126.086655	45.305923	-1.820623	127.492538	41.364128	40.84111	123.843025	43.3350255	19.5102435	125.6677815	-73.2353795	5.6698645	126.5055285
-34.649532	-5.945555	127.414955	-15.037405	12.398517	126.384499	44.945488	-1.722425	127.762772	41.273708	40.76368	123.894989	43.109598	19.5206275	125.8288805	-73.184408	5.2764065	126.9401175
-36.559467	-5.150249	127.71994	-15.09725	12.110049	126.682938	45.157436	-1.982324	127.638351	41.061764	40.722672	124.002205	43.1096	19.370174	125.820278	-73.3041	4.849924	127.545598
-37.960171	-4.449416	127.816223	-15.207227	11.986043	126.933838	44.706573	-1.773188	127.595291	40.919334	40.77198	124.055435	42.8129535	19.499396	125.825363	-73.2274075	4.47269	128.042313
-39.24094	-3.697215	127.92379	-15.270238	11.879074	127.068123	44.551735	-1.727814	127.269829	40.761021	40.831989	124.055031	42.656378	19.5520875	125.66243	-73.196854	4.2060605	128.473816
-40.388973	-2.842528	128.05484	-15.395153	11.837486	127.229897	44.344929	-1.652781	126.851357	40.619488	40.930264	124.026657	42.4822085	19.6387415	125.439007	-73.2725145	4.0362305	129.020787
-41.614468	-1.880467	128.065231	-15.467456	11.803847	127.237846	44.177078	-1.562637	126.300179	40.471252	41.07465	123.982513	42.324165	19.7560065	125.141346	-73.259077	3.8516875	129.334346
-42.79768	-0.903163	127.870987	-15.601899	11.821705	127.19265	44.015915	-1.41114	125.640892	40.238186	41.264065	123.935974	42.1270505	19.9264625	124.788433	-73.3308485	3.7169475	129.596867
-43.829807	0.186664	127.861069	-15.77702	11.901461	127.058945	43.829903	-1.159448	124.847122	39.966274	41.528713	123.870811	41.8980885	20.1846325	124.3589665	-73.4521285	3.6182895	129.7589235
-45.427902	1.888883	127.531815	-16.066473	12.063977	126.749168	43.510239	-0.704524	123.610054	39.511784	41.986824	123.71122	41.5110115	20.64115	123.660637	-73.6439575	3.486804	129.837699
-46.162598	3.108694	127.234886	-16.252834	12.172615	126.474449	43.273602	-0.397982	122.810913	39.226658	42.288559	123.610893	41.25013	20.9452885	123.210903	-73.755798	3.3999415	129.737995
-47.22855	4.132031	127.185776	-16.426077	12.263739	126.163795	42.977154	-0.098319	122.073875	38.946804	42.559067	123.484016	40.961979	21.230374	122.7789455	-73.814133	3.297104	129.5486445
-47.97541	5.240222	127.188133	-16.653805	12.380985	125.989212	42.702877	0.138217	121.385063	38.647957	42.795948	123.283066	40.675417	21.4670825	122.3340645	-73.983027	3.2948875	129.6443595
-48.570087	6.279403	127.237442	-16.84133	12.464116	125.822678	42.442394	0.36644	120.783699	38.328354	42.991291	122.998825	40.385374	21.6788655	121.891262	-74.068034	3.2493665	129.754094
-49.136303	7.298566	127.423073	-17.034672	12.508193	125.706573	42.210445	0.538797	120.295753	38.014713	43.151375	122.64756	40.112579	21.845086	121.4716565	-74.181923	3.1713	129.9414895
-49.587013	8.242599	127.723763	-17.205317	12.512818	125.642189	42.05331	0.593958	119.961693	37.763161	43.25264	122.265663	39.9082355	21.923299	121.113678	-74.3188695	3.102337	130.1707
-50.022362	9.587681	127.95414	-17.424032	12.448779	125.651192	41.824974	0.584451	119.707886	37.444012	43.254372	121.752335	39.634493	21.9194115	120.7301105	-74.482557	2.9781465	130.5722735
-50.221016	10.470821	128.143814	-17.575006	12.339279	125.63797	41.666428	0.514594	119.615578	37.585701	43.066265	121.338402	39.6260645	21.7904295	120.47699	-74.7760765	2.8881285	130.79895
-50.29261	11.267488	128.284622	-17.773161	12.236037	125.70298	41.514526	0.388917	119.568863	37.045525	43.102974	121.223595	39.2800255	21.7459455	120.396229	-74.8263475	2.7261285	131.009731
-50.273113	12.035872	128.360321	-17.941484	12.119857	125.698021	41.35144	0.27722	119.511642	36.799835	43.008049	121.100197	39.0756375	21.6426345	120.3059195	-74.9586055	2.5970795	131.0901225
-50.098228	12.800643	128.339417	-18.12118	12.022885	125.680748	41.157818	0.205385	119.467606	36.609932	42.928905	121.028229	38.883875	21.567145	120.2479175	-75.126235	2.478625	131.1135785
-49.833115	13.535121	128.25267	-18.249884	11.946186	125.586357	40.971542	0.138661	119.478676	36.429665	42.882805	121.024681	38.7006035	21.510733	120.2516785	-75.2003715	2.381639	130.9210355
-49.497139	14.20552	128.186554	-18.464991	11.935018	125.612511	40.800537	0.107995	119.529404	36.278816	42.867897	121.097801	38.5396765	21.487946	120.3136025	-75.4696585	2.38209	130.9114195
-48.713226	15.211645	128.08757	-18.715883	11.969459	125.606247	40.547459	0.062896	119.708321	36.061787	42.862476	121.253052	38.304623	21.462686	120.4806865	-75.736389	2.476232	130.7318075
-48.066505	15.837444	127.938416	-18.901495	12.003679	125.614738	40.40757	0.048752	119.987717	35.892471	42.876499	121.386444	38.1500205	21.4626255	120.6870805	-75.9530105	2.5447325	130.5423955
-47.364624	16.336763	127.684799	-19.08494	12.033846	125.647392	40.317451	-0.00929	120.464119	36.08662	42.746231	121.483978	38.2020355	21.3684705	120.9740485	-76.3719155	2.6992215	130.3207355
-46.579838	16.926161	127.401459	-19.219427	12.026284	125.637115	40.284477	-0.039754	121.100029	35.594292	42.850346	121.920921	37.9393845	21.405296	121.510475	-76.3782385	2.647272	129.763755
-45.690651	17.377584	127.008675	-19.409143	12.038013	125.703857	40.270622	-0.146548	121.941254	35.445057	42.802486	122.22979	37.8578395	21.327969	122.085522	-76.6761255	2.748057	129.322192
-44.766205	17.821375	126.541092	-19.597555	12.002763	125.705147	40.259674	-0.300893	122.908546	35.409405	42.689346	122.47187	37.8345395	21.1942265	122.690208	-77.0296495	2.8112995	128.720086
-43.714352	18.208412	126.005623	-19.750252	11.933955	125.720619	40.246307	-0.494388	123.945999	35.624157	42.409874	122.599815	37.935232	20.957743	123.272907	-77.435736	2.910167	128.168331
-42.082249	18.793137	125.407425	-19.961395	11.764138	125.809204	40.23922	-0.848129	125.471199	35.186131	42.208035	122.995483	37.7126755	20.679953	124.233341	-77.6354655	2.848323	127.385067
-40.965889	19.184982	125.111237	-20.121647	11.63005	125.949585	40.20042	-1.080796	126.51535	35.084911	41.964771	123.156425	37.6426655	20.4419875	124.8358875	-77.8859595	2.8181125	127.0632825
-39.779606	19.557348	124.796036	-20.280304	11.469812	126.109848	40.134037	-1.29142	127.473961	35.005322	41.709778	123.367188	37.5696795	20.209179	125.4205745	-78.1302875	2.730445	126.7991215
-38.564915	19.980038	124.608124	-20.442265	11.294008	126.317123	40.392891	-1.724781	128.259033	34.947334	41.42905	123.65799	37.6701125	19.8521345	125.9585115	-78.5546425	2.7358815	126.6757345
-37.351673	20.4652	124.499344	-20.58832	11.11503	126.562393	40.303352	-2.000876	129.170425	34.896408	41.164036	124.015678	37.59988	19.58158	126.5930515	-78.77652	2.64848	126.5317345
-36.114426	21.019518	124.472595	-20.734577	10.947707	126.82476	40.185089	-2.253781	130.000198	34.867496	40.931221	124.521362	37.5262925	19.33872	127.26078	-78.9954465	2.556694	126.38874
-34.849449	21.649004	124.543015	-20.863792	10.830993	127.095047	40.045036	-2.483049	130.73349	34.841118	40.727654	125.123039	37.443077	19.1223025	127.9282645	-79.170661	2.5396835	126.2618295
-32.995052	22.786722	124.689613	-21.076384	10.758606	127.484238	39.862385	-2.761017	131.72876	34.866562	40.582447	126.09787	37.3644735	18.910715	128.913315	-79.5172415	2.606497	126.055161
-31.782269	23.698996	124.885834	-21.189837	10.785095	127.718224	39.756214	-2.845438	132.25444	34.891991	40.572369	126.752426	37.3241025	18.8634655	129.503433	-79.7037765	2.7067245	125.933015
-30.577812	24.675449	125.084175	-21.320227	10.872374	127.916191	39.64764	-2.854986	132.673447	34.871876	40.618275	127.342117	37.259758	18.8816445	130.007782	-79.900212	2.8631035	125.8246
-29.395618	25.718689	125.260185	-21.451508	10.999361	128.084015	39.514877	-2.808598	132.982666	34.822212	40.71386	127.809998	37.1685445	18.952631	130.396332	-80.0715605	3.046091	125.771698
-28.252417	26.850286	125.472847	-21.586912	11.156712	128.24295	39.354374	-2.701197	133.165985	34.761879	40.833084	128.153336	37.0581265	19.0659435	130.6596605	-80.2319505	3.2474805	125.8262395
-27.142673	28.046169	125.627754	-21.732161	11.316263	128.373703	39.202335	-2.598384	133.288818	34.656303	40.957424	128.407593	36.929319	19.17952	130.8482055	-80.393641	3.453006	125.8992005
-26.044926	29.265953	125.773132	-21.86405	11.449795	128.47023	39.080795	-2.460483	133.334656	34.533447	41.112507	128.607056	36.807121	19.326012	130.970856	-80.535221	3.573578	125.969604
-24.44158	31.20277	125.88221	-22.059172	11.623807	128.529465	38.917736	-2.261967	133.293732	34.347351	41.366268	128.798523	36.6325435	19.5521505	131.0461275	-80.7508875	3.6954635	126.0128025
-23.646017	32.675014	125.985931	-22.167358	11.753235	128.458511	38.806087	-2.092501	133.112488	34.210381	41.534645	128.848343	36.508234	19.721072	130.9804155	-80.84295	3.785398	125.9366065
-22.601776	34.072445	125.951408	-22.278675	11.92063	128.340897	38.698513	-1.906448	132.825424	34.080948	41.715618	128.82756	36.3897305	19.904585	130.826492	-80.9470805	3.936675	125.855302
-21.585468	35.544987	125.859024	-22.344723	12.121829	128.136887	38.613934	-1.681811	132.465683	33.965153	41.931305	128.785507	36.2895435	20.124747	130.625595	-80.9789895	4.118911	125.648179
-20.595829	37.056202	125.839745	-22.385679	12.356833	127.921989	38.519192	-1.389856	132.005951	33.868912	42.178066	128.744171	36.194052	20.394105	130.375061	-80.96541	4.319561	125.468917
-19.381443	38.496361	125.809799	-22.433941	12.628672	127.700592	38.395214	-1.092588	131.44809	33.762978	42.427235	128.688736	36.079096	20.6673235	130.068413	-80.946978	4.5900205	125.332771
-18.637695	40.189224	125.929192	-22.495602	12.92327	127.448189	38.274067	-0.78206	130.776901	33.639969	42.705872	128.583313	35.957018	20.961906	129.680107	-80.948222	4.884634	125.216271
-17.181364	42.609474	126.156296	-22.622332	13.424746	127.07769	38.106663	-0.216143	129.693069	33.431713	43.208488	128.471115	35.769188	21.4961725	129.082092	-81.013852	5.3533195	125.073288
-16.276608	44.218601	126.315704	-22.691921	13.802187	126.801559	37.998108	0.263886	128.957947	33.259392	43.613415	128.45015	35.62875	21.9386505	128.7040485	-81.012592	5.6657235	124.8990695
-15.346032	45.841454	126.589012	-22.767452	14.229113	126.511093	37.904823	0.83113	128.196121	33.073189	44.094582	128.502014	35.489006	22.462856	128.3490675	-81.02391	5.99537	124.6731185
-14.216092	47.344658	126.880859	-22.900253	14.730142	126.338699	37.827656	1.427694	127.441368	32.874306	44.579113	128.637756	35.350981	23.0034035	128.039562	-81.151487	6.4568805	124.637836
-13.282201	48.893761	127.385498	-22.990059	15.220489	126.14621	37.797108	1.97644	126.790634	32.67638	45.038261	128.848312	35.236744	23.5073505	127.819473	-81.216862	6.9336275	124.472947
-12.329662	50.379246	128.100723	-23.0089	15.651501	125.98568	37.392887	2.668853	126.399887	32.578735	45.458038	129.171677	34.985811	24.0634455	127.785782	-81.003611	7.2395565	124.185578
-11.332009	51.731014	128.891907	-22.994402	16.015245	125.852692	37.319313	3.107536	125.958824	32.586338	45.778023	129.611755	34.9528255	24.4427795	127.7852895	-80.9416295	7.5877105	123.9200945
-9.76859	53.52533	130.193741	-22.861504	16.455879	125.626755	37.375729	3.562564	125.598335	32.718056	46.085625	130.426254	35.0468925	24.8240945	128.0122945	-80.7699005	8.0876635	123.2412155
-8.673141	54.515369	131.005081	-22.727085	16.791534	125.587173	37.456791	3.856671	125.518631	32.86512	46.241898	130.99324	35.1609555	25.0492845	128.2559355	-80.6151255	8.5337835	122.9184105
-7.676444	55.307209	131.785919	-22.478649	17.110331	125.574707	37.607365	4.161002	125.599762	33.073349	46.43652	131.535919	35.340357	25.298761	128.5678405	-80.297655	8.921901	122.5815735
NaN	NaN	NaN	-22.232702	17.441931	125.585915	37.797394	4.426158	125.823975	33.587097	46.508327	131.922073	35.6922455	25.4672425	128.873024	-80.1576495	9.4166195	122.298806
-5.608538	56.044315	132.57515	-21.981358	17.738455	125.617264	38.062275	4.718042	126.192535	33.782558	46.717606	132.371338	35.9224165	25.717824	129.2819365	-79.8851325	9.759086	121.9525915
-4.510906	56.098835	132.634277	-21.650303	18.060974	125.778427	38.715305	4.81121	126.544418	34.035103	46.959351	132.874649	36.375204	25.8852805	129.7095335	-79.67581	10.2366675	121.8473205
-3.461356	56.030434	132.59346	-21.317495	18.357792	125.987206	39.053493	5.021552	127.113213	34.326275	47.179569	133.350388	36.689884	26.1005605	130.2318005	-79.324874	10.6150235	121.7426115
-2.097827	55.546368	132.74469	-20.913973	18.734976	126.357697	39.605167	5.19762	127.93486	34.769691	47.498184	133.966492	37.187429	26.347902	130.950676	-79.015375	11.12205	121.764718
-1.234359	55.006538	132.838959	-20.702734	18.947796	126.535271	39.927147	5.296862	128.329056	34.999416	47.685116	134.266006	37.4632815	26.490989	131.297531	-78.8687495	11.404603	121.773011
-0.440146	54.313862	132.860428	-20.506765	19.112246	126.608955	40.167564	5.468639	128.639023	35.2019	47.91766	134.396713	37.684732	26.6931495	131.517868	-78.698262	11.5313425	121.700042
0.270049	53.51482	132.771881	-20.345066	19.26951	126.587021	40.35276	5.61746	128.867294	35.391872	48.102524	134.459	37.872316	26.859992	131.663147	-78.562448	11.679028	121.510895
0.90204	52.614098	132.556137	-20.187284	19.413795	126.478912	40.510414	5.70897	129.01886	35.541374	48.215336	134.48288	38.025894	26.962153	131.75087	-78.400462	11.865437	121.206954
1.533737	51.596092	132.216721	-20.066128	19.555277	126.414261	40.628117	5.787415	129.205566	35.691006	48.32309	134.427719	38.1595615	27.0552525	131.8166425	-78.2918175	12.0553015	121.0118795
2.091663	50.428455	131.855362	-19.901701	19.651884	126.338753	40.737679	5.832453	129.483398	35.849136	48.424938	134.381592	38.2934075	27.1286955	131.932495	-78.0968095	12.1750725	120.745011
2.535486	48.643909	131.402557	-19.609024	19.785824	126.336823	40.947922	5.952677	130.038513	36.057175	48.57967	134.398605	38.5025485	27.2661735	132.218559	-77.7205965	12.3054745	120.455087
3.117386	47.153629	131.037384	-19.43502	19.878166	126.485153	41.128597	6.054779	130.551407	36.195061	48.713604	134.428177	38.661829	27.3841915	132.489792	-77.531869	12.3721405	120.480514
2.928714	45.905128	130.992447	-19.254499	19.955231	126.619888	41.299828	6.187571	131.106598	36.339046	48.883404	134.493805	38.819437	27.5354875	132.8002015	-77.328435	12.3749745	120.4395745
3.596889	44.142044	130.490234	-19.083029	19.994497	126.728699	41.469402	6.310904	131.5728	36.457096	49.042625	134.485565	38.963249	27.6767645	133.0291825	-77.129307	12.3122295	120.4282155
3.724641	42.478733	130.195816	-18.960587	20.005276	126.784828	41.623569	6.388347	131.897995	36.564083	49.171791	134.373398	39.093826	27.780069	133.1356965	-77.015	12.230483	120.4339595
3.720216	40.821163	129.886444	-18.87328	19.980314	126.768684	41.700912	6.435316	132.048767	36.659611	49.250366	134.152115	39.1802615	27.842841	133.100441	-76.9268215	12.117787	120.436927
3.623762	39.063309	129.504028	-18.851645	19.942924	126.694176	41.745003	6.468476	132.017639	36.721344	49.314514	133.822754	39.2331735	27.891495	132.9201965	-76.9364635	11.994353	120.4681555
3.317826	36.38924	128.89238	-18.938637	19.905476	126.479759	41.716362	6.531386	131.651642	36.677967	49.38155	133.171768	39.1971645	27.956468	132.411705	-77.0744385	11.854484	120.547813
2.993385	34.553703	128.405792	-19.039505	19.921926	126.320793	41.644196	6.629235	131.284485	36.269699	49.562351	132.802277	38.9569475	28.095793	132.043381	-77.0359575	11.748059	120.598205
2.605927	32.701458	127.975212	-19.133238	19.941792	126.164261	41.548973	6.70364	130.933578	36.208862	49.630787	132.340057	38.8789175	28.1672135	131.6368175	-77.1453935	11.7163705	120.6917045
2.115231	30.825165	127.549423	-19.247494	19.965849	126.056145	41.457844	6.73702	130.555145	36.475323	49.548332	131.773575	38.9665835	28.142676	131.16436	-77.4615715	11.789022	120.94793
1.577484	28.886869	127.185394	-19.337286	19.974195	125.989532	41.36013	6.738819	130.134613	36.076157	49.654213	131.382889	38.7181435	28.196516	130.758751	-77.3927155	11.751874	121.220313
0.928341	26.961929	126.847878	-19.43218	19.966492	125.969757	41.298717	6.719848	129.667313	36.038895	49.648117	130.821075	38.668806	28.1839825	130.244194	-77.533166	11.7490015	121.69532
0.004214	25.16231	126.609909	-19.519659	19.93832	125.936699	41.280388	6.700397	129.064285	36.033932	49.661068	130.077164	38.65716	28.1807325	129.5707245	-77.696478	11.6959075	122.3026735
-0.911791	22.111086	125.7686	-19.859497	19.980186	125.705132	41.226528	6.573611	127.976242	35.99485	49.603291	128.728439	38.610689	28.088451	128.3523405	-78.329683	11.871921	123.0579235
-1.693293	20.140966	125.237	-19.902746	19.903057	125.362144	41.200367	6.526871	127.217888	35.980408	49.51886	127.763275	38.5903875	28.0228655	127.4905815	-78.3958795	11.7832485	123.2337065
-2.364269	18.092121	124.483635	-19.930414	19.815245	124.890411	41.143944	6.455313	126.561905	35.931545	49.355087	126.811836	38.5377445	27.9052	126.6868705	-78.3985725	11.72529	123.0939515
-3.171435	16.091364	123.965607	-19.907351	19.702002	124.394402	40.792732	6.525392	126.209114	35.896828	49.201336	125.940384	38.34478	27.863364	126.074749	-78.159482	11.54064	122.714055
-3.93373	14.050309	123.450127	-19.845909	19.554625	123.976288	40.770058	6.423261	125.841774	35.916809	49.005035	125.20932	38.3434335	27.714148	125.525547	-78.0352515	11.395102	122.427029
-4.768227	12.069692	123.332634	-19.76112	19.368544	123.721062	40.772732	6.200503	125.723557	35.989777	48.740326	124.689613	38.3812545	27.4704145	125.206585	-77.9034945	11.2666735	122.235539
-5.513589	10.045216	123.254654	-19.641659	19.150558	123.666885	40.829727	5.935981	125.841049	36.108704	48.440693	124.374496	38.4692155	27.188337	125.1077725	-77.7525335	11.112779	122.2259975
-6.770402	7.146988	123.692192	-19.505592	18.813206	123.81266	40.911835	5.553584	126.29702	36.32275	48.027699	124.331078	38.6172925	26.7906415	125.314049	-77.6284765	10.8357705	122.311271
-7.591966	5.250629	123.912155	-19.440748	18.59992	123.923897	41.293457	5.128936	126.458778	36.438824	47.74696	124.416862	38.8661405	26.437948	125.43782	-77.7476365	10.761892	122.409974
-8.627392	3.491305	124.226288	-19.407694	18.392372	123.954346	41.357037	4.873454	126.649513	36.4911	47.470898	124.448799	38.9240685	26.172176	125.549156	-77.7394565	10.612568	122.359536
-9.544627	1.723867	124.28273	-19.397026	18.193165	123.910858	41.364323	4.645772	126.711258	36.481037	47.217113	124.365768	38.92268	25.9314425	125.538513	-77.716732	10.4548875	122.283203
-10.320891	-0.108813	124.140617	-19.382059	17.98567	123.788193	41.305779	4.475812	126.577545	36.478504	46.982883	124.180473	38.8921415	25.7293475	125.379009	-77.6562595	10.2419925	122.197377
-11.314056	-1.735229	124.074135	-19.368555	17.747189	123.614761	40.888912	4.436822	126.577316	36.458527	46.709316	123.940071	38.6737195	25.573069	125.2586935	-77.4108295	9.921309	121.9708285
-12.282412	-3.360273	123.993324	-19.353031	17.507511	123.478104	40.836117	4.201005	126.471832	36.475571	46.434116	123.724594	38.655844	25.3175605	125.098213	-77.361906	9.6974615	121.857995
-13.742818	-5.668581	124.04525	-19.28521	17.135376	123.429276	40.856148	3.82949	126.466499	36.581585	46.056618	123.674477	38.7188665	24.943054	125.070488	-77.2892865	9.327698	121.788064
-14.938275	-6.949333	124.304771	-19.204624	16.874756	123.517921	40.921253	3.562915	126.564041	36.66164	45.786407	123.741661	38.7914465	24.674661	125.152851	-77.2006945	9.07485100000001	121.882991
-15.587203	-8.579188	124.324928	-19.11874	16.612253	123.667755	41.01775	3.293599	126.711586	36.731701	45.526188	123.855103	38.8747255	24.4098935	125.2833445	-77.1122055	8.8146125	122.0521655
-16.596453	-9.86977	124.548233	-19.007637	16.319578	123.861458	41.447697	2.877575	126.76886	36.809246	45.285179	124.014755	39.1284715	24.081377	125.3918075	-77.1437455	8.557779	122.3311085
-17.655935	-11.07542	124.879906	-18.897924	16.010357	124.109314	41.527409	2.68329	126.974991	36.865746	45.054226	124.146561	39.1965775	23.868758	125.560776	-76.9924255	8.151956	122.657852
-18.692543	-12.219973	125.227371	-18.834417	15.688459	124.357773	41.603313	2.492521	127.125931	36.850098	44.846718	124.173149	39.2267055	23.6696195	125.64954	-76.8955395	7.7072985	123.066006
-19.755251	-13.326801	125.592484	-18.826904	15.376835	124.56517	41.61676	2.330943	127.156235	36.790199	44.634132	124.051712	39.2034795	23.4825375	125.6039735	-76.8572875	7.2711325	123.5263665
-21.419441	-14.770527	126.159897	-18.829062	14.932291	124.743523	41.606503	2.050217	127.105835	36.641327	44.262558	123.700928	39.123915	23.1563875	125.4033815	-76.782039	6.7081945	124.0836645
-22.798038	-15.330135	126.71138	-18.829662	14.653619	124.794701	41.62402	1.7942	127.114357	36.57494	43.991165	123.480019	39.09948	22.8926825	125.297188	-76.758804	6.4145555	124.292214
-23.969566	-15.949845	127.081337	-18.830797	14.370772	124.840858	41.656239	1.537501	127.147308	36.530281	43.715832	123.314873	39.09326	22.6266665	125.2310905	-76.754854	6.1148775	124.4506255
-24.692766	-17.007027	127.116562	-18.862591	14.081251	124.925613	41.667255	1.28937	127.191078	36.495201	43.465286	123.223923	39.081228	22.377328	125.2075005	-76.80641	5.785174	124.6437255
-25.76944	-17.567781	127.359688	-18.886091	13.776779	125.036278	41.643806	1.050499	127.187553	36.455368	43.230892	123.22364	39.049587	22.1406955	125.2055965	-76.821769	5.4128625	124.8669595
-27.179169	-17.710299	127.703407	-18.93644	13.482311	125.174118	41.582878	0.810495	127.138649	36.420582	42.990574	123.300323	39.00173	21.9005345	125.219486	-76.87461	5.0640875	125.12875
-28.211235	-18.081491	127.584351	-18.99255	13.196701	125.309685	41.188709	0.729868	127.191399	36.378613	42.766529	123.426483	38.783661	21.7481985	125.308941	-76.768761	4.6452035	125.310429
-29.466301	-18.720938	127.035866	-18.832912	12.65586	125.345787	41.007576	0.391972	126.861259	36.313759	42.481487	123.676765	38.6606675	21.4367295	125.269012	-76.3264915	3.8749905	125.422562
-30.479172	-18.81938	126.734779	-18.876358	12.413238	125.396645	40.854782	0.210654	126.557884	36.270149	42.341797	123.868965	38.5624655	21.2762255	125.2134245	-76.3151815	3.5502505	125.5798655
-31.423124	-18.889198	126.282478	-18.945675	12.240784	125.490913	40.738495	0.053099	126.183609	36.213169	42.242111	124.067139	38.475832	21.147605	125.125374	-76.367182	3.333963	125.856452
-32.409977	-18.794588	125.979141	-18.935823	12.054714	125.515869	40.655941	-0.036117	125.778091	36.149963	42.181953	124.24865	38.402952	21.072918	125.0133705	-76.274598	3.03651	126.0183675
-33.29493	-18.666922	125.697884	-18.978561	11.936732	125.589859	40.581181	-0.075103	125.380035	36.08477	42.158791	124.382568	38.3329755	21.041844	124.8813015	-76.2900975	2.83162	126.2984165
-34.069313	-18.523226	125.574997	-19.010958	11.850266	125.661934	40.507542	-0.067532	125.033363	36.025135	42.163036	124.480988	38.2663385	21.047752	124.7571755	-76.2882545	2.65278	126.5666925
-34.925602	-18.290012	125.370857	-19.073416	11.787169	125.74295	40.439217	-0.029985	124.725998	35.969227	42.178123	124.521385	38.204222	21.074069	124.6236915	-76.351054	2.500269	126.8622085
-36.037056	-17.917732	125.19928	-19.069799	11.679253	125.644241	40.4165	-0.012037	124.450615	35.879673	42.203152	124.493042	38.1480865	21.0955575	124.4718285	-76.2876845	2.2629485	126.8166535
-36.688202	-17.648445	125.145302	-19.106077	11.574389	125.537643	40.409916	-0.018593	124.354973	35.802002	42.192223	124.421677	38.105959	21.086815	124.388325	-76.318113	2.061963	126.686961
-37.302586	-17.398123	125.168678	-19.174664	11.526936	125.476547	40.403152	-0.070652	124.348953	35.70715	42.135525	124.301659	38.055151	21.0324365	124.325306	-76.404479	2.0214355	126.627788
-37.787144	-17.158937	125.29615	-19.235163	11.378727	125.363075	40.392731	-0.17656	124.401093	35.605789	42.039902	124.157013	37.99926	20.931671	124.279053	-76.469586	1.825783	126.447097
-38.302814	-16.888468	125.411461	-19.270771	11.15737	125.242004	40.361641	-0.316191	124.517647	35.49551	41.893517	123.97261	37.9285755	20.788663	124.2451285	-76.4701175	1.526077	126.2388795
-38.75655	-16.640831	125.440643	-19.35808	10.952946	125.226227	40.36359	-0.498477	124.672226	35.389515	41.726254	123.79583	37.8765525	20.6138885	124.234028	-76.5927125	1.2920035	126.218426
-39.160419	-16.318607	125.675117	-19.407015	10.6986	125.196602	40.369671	-0.675934	124.850342	35.284893	41.543785	123.622009	37.827282	20.4339255	124.2361755	-76.641312	0.963274500000001	126.1570285
-39.551613	-15.810548	125.896469	-19.496548	10.351465	125.191139	40.375832	-0.898962	125.101768	35.112011	41.298481	123.338173	37.7439215	20.1997595	124.2199705	-76.7370175	0.503170499999996	126.1623075
-39.838894	-15.368627	126.145645	-19.529736	10.130288	125.131439	40.353863	-1.022279	125.234268	35.000019	41.154873	123.143135	37.676941	20.066297	124.1887015	-76.736413	0.194278999999998	126.0741765
-40.043602	-14.901428	126.291298	-19.587547	9.962362	125.100121	40.31752	-1.117358	125.34726	34.883427	41.030167	122.927841	37.6004735	19.9564045	124.1375505	-76.7755675	-0.0316804999999967	126.0626915
-40.153564	-14.387077	126.392982	-19.644077	9.837948	125.053932	40.276196	-1.186568	125.402855	34.790638	40.94278	122.706367	37.533417	19.878106	124.054611	-76.821571	-0.202209999999997	126.053253
-40.213848	-13.854116	126.327957	-19.929426	9.903238	125.093819	40.218372	-1.214669	125.41909	34.720951	40.894753	122.508919	37.4696615	19.840042	123.9640045	-77.3285135	-0.0335660000000004	126.2236335
-40.231312	-13.170835	126.279747	-19.975229	9.823618	125.058075	40.180832	-1.239419	125.416656	34.643932	40.877007	122.365738	37.412382	19.818794	123.891197	-77.36284	-0.171558000000001	126.224953
-40.236702	-12.398044	126.259758	-20.016327	9.757214	125.03215	40.127476	-1.224627	125.381447	34.597633	40.884563	122.300255	37.3625545	19.829968	123.840851	-77.3952085	-0.315540000000002	126.223449
-40.128937	-11.234162	126.02446	-20.064035	9.698604	124.980095	40.071167	-1.216859	125.286613	34.555618	40.926334	122.294762	37.3133925	19.8547375	123.7906875	-77.4414625	-0.4575295	126.1695025
-39.913952	-10.431636	125.77124	-20.084278	9.682762	124.940285	40.014038	-1.206619	125.224388	34.563484	40.966713	122.33297	37.288761	19.880047	123.778679	-77.457317	-0.514522999999997	126.101891
-39.646084	-9.519979	125.498726	-20.061897	9.709968	124.87365	40.034515	-1.223483	125.258232	34.643223	41.002316	122.442451	37.338869	19.8894165	123.8503415	-77.462663	-0.4694805	125.8969585
-39.39027	-8.49221	125.274971	-20.00148	9.758632	124.805008	40.208447	-1.355795	125.582054	34.773491	41.033936	122.729126	37.490969	19.8390705	124.15559	-77.493929	-0.321806499999997	125.454426
-39.010723	-7.509638	124.931847	-19.90587	9.856812	124.787758	40.544266	-1.540495	126.250076	34.979774	41.064644	123.315346	37.76202	19.7620745	124.782711	-77.57376	-0.0484505000000013	124.792805
-38.604546	-6.45225	124.620247	-19.80953	9.987244	124.894424	40.970547	-1.68764	127.172279	35.22665	41.125092	124.241974	38.0985985	19.718726	125.7071265	-77.7176585	0.255762000000001	124.0817215
-38.036568	-5.382494	124.30162	-19.701889	10.101436	125.115921	41.611729	-1.969539	128.12442	35.547558	41.22699	125.416306	38.5796435	19.6287255	126.770363	-77.9834215	0.574146499999998	123.461479
-37.368855	-3.75274	124.252533	-19.343039	10.042822	125.61451	41.89518	-2.148733	129.957809	36.074577	41.327911	127.346123	38.9848785	19.589589	128.651966	-77.6709565	0.496054999999998	122.577054
-36.857597	-2.66125	124.364494	-19.256874	10.056025	126.131844	42.119225	-2.322787	131.074371	36.429768	41.348152	128.623306	39.2744965	19.5126825	129.8488385	-77.7882445	0.5993675	122.4148495
-36.365311	-1.534965	124.52681	-19.152872	10.075923	126.660034	42.356812	-2.469325	132.044754	37.092785	41.280029	129.73793	39.7247985	19.405352	130.891342	-78.0305425	0.746493999999998	122.428726
-35.870136	-0.423452	124.721024	-19.047691	10.103271	127.173615	42.594593	-2.573893	132.867126	37.389233	41.379742	130.808289	39.991913	19.4029245	131.8377075	-78.087295	0.803617499999998	122.5095225
-35.437794	0.685282	124.892914	-18.909775	10.141466	127.559959	42.798599	-2.652147	133.55722	37.659946	41.451817	131.79834	40.2292725	19.399835	132.67778	-78.0488225	0.883096999999999	122.442138
-35.013519	1.799448	124.971878	-18.767376	10.237383	127.838326	42.996059	-2.636596	134.054932	37.887989	41.552937	132.654266	40.442024	19.4581705	133.354599	-77.976776	1.0165955	122.322053
-34.637203	2.910442	124.9841	-18.66069	10.351645	128.004456	43.153278	-2.561022	134.338028	38.092266	41.681175	133.274078	40.622772	19.5600765	133.806053	-77.944152	1.1432135	122.202859
-34.177856	4.576245	124.774513	-18.537123	10.61161	127.95919	43.318932	-2.428597	134.429916	38.316666	41.833561	133.86496	40.817799	19.702482	134.147438	-77.892045	1.520738	121.770942
-33.984074	5.651839	124.590935	-18.461588	10.817062	127.768204	43.350796	-2.243172	134.275681	38.42717	41.931316	133.954437	40.888983	19.844072	134.115059	-77.812159	1.790052	121.421349
-33.818645	6.694011	124.290596	-18.426565	11.055969	127.477348	43.385204	-2.056351	134.020218	38.529488	42.101009	133.849167	40.957346	20.022329	133.9346925	-77.810476	2.089609	121.0200035
-33.71254	7.692409	123.966934	-18.351822	11.296576	127.118477	43.415199	-1.774529	133.563736	38.598045	42.263554	133.571899	41.006622	20.2445125	133.5678175	-77.710266	2.3486395	120.6691365
-33.644592	8.647078	123.64994	-18.285196	11.517467	126.727203	43.422394	-1.512509	132.987793	38.656116	42.41666	133.125824	41.039255	20.4520755	133.0568085	-77.609647	2.5828585	120.3975975
-33.648338	9.590017	123.347542	-18.183735	11.691391	126.33548	43.424011	-1.276075	132.383942	38.68597	42.544411	132.550125	41.0549905	20.634168	132.4670335	-77.4224605	2.748614	120.2039265
-33.740475	10.505853	123.144112	-18.065781	11.823805	125.971077	43.421131	-1.057642	131.699829	38.712708	42.658298	131.909485	41.0669195	20.800328	131.804657	-77.1984815	2.847282	120.137497
-33.947758	11.794517	122.928528	-17.901869	11.973682	125.558403	43.42807	-0.822643	130.805267	38.689247	42.810799	130.876846	41.0586585	20.994078	130.8410565	-76.8623965	2.953286	120.2757495
-34.325867	12.735441	122.943832	-18.300344	12.378047	125.629593	43.372257	-0.55305	130.290451	38.661572	42.930882	130.205505	41.0169145	21.188916	130.247978	-77.6176025	3.567178	121.011208
-34.539394	13.587873	122.909821	-17.951527	12.336744	125.302063	43.331276	-0.343979	129.887772	38.295662	43.189991	129.735626	40.813469	21.423006	129.811699	-76.716523	3.250482	120.792427
-34.810207	14.46694	122.912132	-17.915257	12.459677	125.266853	43.304787	-0.211646	129.683044	38.262089	43.303238	129.277924	40.783438	21.545796	129.480484	-76.613952	3.373558	121.053222
-35.2701	15.441974	123.128197	-17.878487	12.576735	125.276672	43.285561	-0.057187	129.531174	38.241024	43.408768	128.943176	40.7632925	21.6757905	129.237175	-76.5202665	3.4776795	121.316169
-35.424881	16.237942	123.132874	-17.858606	12.672548	125.339523	43.280403	0.042053	129.467331	38.241871	43.513462	128.744339	40.761137	21.7777575	129.105835	-76.478349	3.5673385	121.573211
-35.73394	17.120829	123.201546	-17.851725	12.764633	125.439476	43.280144	0.117884	129.481094	38.257454	43.619766	128.641663	40.768799	21.868825	129.0613785	-76.472249	3.660441	121.8175735
-36.260769	18.537254	123.335266	-17.647686	12.753161	125.455521	43.199989	0.278117	129.419418	38.257301	43.792637	128.607239	40.728645	22.035377	129.0133285	-76.024017	3.470945	121.8977135
-36.661804	19.488823	123.428749	-17.710833	12.863554	125.528992	43.08728	0.394033	129.288986	38.211082	43.883389	128.544952	40.649181	22.138711	128.916969	-76.070847	3.588397	122.141015
-37.014301	20.493954	123.57917	-17.762753	12.985453	125.542274	42.93877	0.540667	129.062744	38.150028	44.001183	128.435486	40.544399	22.270925	128.749115	-76.069905	3.699981	122.335433
-37.410614	21.456026	123.718811	-17.811996	13.132584	125.558235	42.808014	0.735948	128.687256	38.36338	44.043808	128.188187	40.585697	22.389878	128.4377215	-76.209689	3.87529	122.6787485
-37.820293	22.445709	123.932388	-17.848093	13.290405	125.513626	42.713184	0.950716	128.224289	37.798649	44.397606	128.117111	40.2559165	22.674161	128.1707	-75.9521025	3.906649	122.856552
-37.97525	23.311024	124.079849	-17.930798	13.502857	125.510216	42.55505	1.217341	127.762543	37.632854	44.662872	127.8862	40.093952	22.9401065	127.8243715	-75.955548	4.0656075	123.1960605
-38.380959	24.346977	124.37545	-18.001152	13.734958	125.516983	42.353127	1.571147	127.340164	37.47839	44.946609	127.654099	39.9157585	23.258878	127.4971315	-75.9180625	4.211038	123.5368345
-38.870411	25.893366	124.747452	-18.153475	14.109439	125.555336	41.76099	2.294501	126.869354	37.202477	45.409611	127.360497	39.4817335	23.852056	127.1149255	-75.7886835	4.366822	123.9957465
-39.134373	26.881487	125.089859	-18.271812	14.371231	125.580391	41.581219	2.616054	126.494492	36.959873	45.691898	127.145027	39.270546	24.153976	126.8197595	-75.81417	4.588486	124.3410225
-39.441978	27.864113	125.328888	-18.38995	14.63623	125.608513	41.402306	2.954823	126.191284	36.695889	45.993866	126.901779	39.0490975	24.4743445	126.5465315	-75.8289975	4.7981155	124.6704945
-39.594799	28.807423	125.420036	-18.530878	14.923543	125.670898	41.228283	3.311406	125.983498	36.49509	46.281628	126.742264	38.8616865	24.796517	126.362881	-75.9234425	5.050569	124.978915
-39.765457	29.741297	125.595726	-18.591574	15.156148	125.694321	41.16629	3.570994	125.961975	36.35144	46.51062	126.623344	38.758865	25.040807	126.2926595	-75.942013	5.271489	125.0959825
-39.835941	30.635178	125.65287	-18.693563	15.385331	125.819313	41.109135	3.784975	126.078758	36.230354	46.727341	126.526405	38.6697445	25.256158	126.3025815	-76.0568705	5.514504	125.3360445
-39.802353	31.492174	125.66259	-18.787188	15.569478	125.911545	41.05761	3.928788	126.212486	36.132797	46.893135	126.443123	38.5952035	25.4109615	126.3278045	-76.1695795	5.7279945	125.4952855
-39.618469	32.69162	125.654854	-18.965807	15.73479	126.065811	40.893948	4.062552	126.470436	35.987442	47.012646	126.27211	38.440695	25.537599	126.371273	-76.372309	5.931981	125.760349
-39.444527	33.459892	125.667152	-19.035841	15.765154	126.121292	40.790417	4.096627	126.622391	35.870346	47.065586	126.167824	38.3303815	25.5811065	126.3951075	-76.4020635	5.9492015	125.8474765
-39.21109	34.195637	125.689461	-19.188114	15.823311	126.274193	41.007729	3.924457	126.585747	35.759121	47.09024	126.113678	38.383425	25.5073485	126.3497125	-76.759653	6.1392735	126.1986735
-38.900753	34.889076	125.752464	-19.269218	15.828872	126.345131	40.906696	3.945147	126.72155	35.652325	47.121151	126.075729	38.2795105	25.533149	126.3986395	-76.8179465	6.124595	126.2916225
-38.499313	35.55188	125.823929	-19.375	15.85371	126.465332	40.804169	3.989945	126.852348	35.537346	47.188652	126.078323	38.1707575	25.5892985	126.4653355	-76.9207575	6.1181215	126.4653285
-38.052925	36.176735	125.950859	-19.527039	15.911765	126.635536	40.727196	4.076729	126.9132	35.421825	47.273907	126.130974	38.0745105	25.675318	126.522087	-77.1285885	6.148212	126.748985
-37.604973	36.837116	126.105141	-19.614971	15.953819	126.7117	40.630512	4.193332	126.943291	35.306141	47.390148	126.214432	37.9683265	25.79174	126.5788615	-77.1982685	6.115898	126.8445385
-36.85294	37.783997	126.334938	-19.768623	16.053659	126.7966	40.508297	4.352765	126.956703	35.124687	47.582481	126.388969	37.816492	25.967623	126.672836	-77.353738	6.139695	126.920364
-36.3055	38.422184	126.483261	-19.854725	16.136614	126.842705	40.437569	4.452707	126.918365	35.007149	47.6982	126.521553	37.722359	26.0754535	126.719959	-77.431809	6.1977745	126.965451
-35.710751	38.994274	126.639107	-19.917126	16.188013	126.851295	40.36393	4.576752	126.874077	34.893517	47.823063	126.633797	37.6287235	26.1999075	126.753937	-77.4629755	6.1761185	126.948653
-35.072742	39.543686	126.817345	-20.025743	16.27334	126.942703	40.278553	4.700692	126.828644	34.791931	47.952549	126.707909	37.535242	26.3266205	126.7682765	-77.586728	6.2200595	127.1171295
-34.380932	40.069073	126.910004	-20.128687	16.337391	126.995277	40.174244	4.815609	126.783516	34.692661	48.049484	126.782158	37.4334525	26.4325465	126.782837	-77.6908265	6.2422355	127.207717
-33.706871	40.561085	127.070251	-20.210747	16.372372	127.028931	40.083031	4.885278	126.786331	34.611908	48.122223	126.856651	37.3474695	26.5037505	126.821491	-77.7689635	6.2409935	127.236371
-32.992279	41.042187	127.118134	-20.300133	16.393906	127.055084	40.013252	4.925263	126.864731	34.552887	48.186661	126.979889	37.2830695	26.555962	126.92231	-77.8833355	6.23185	127.187858
-31.7903	41.649662	127.134979	-20.39439	16.404247	127.049324	39.975731	4.953475	127.116165	34.475513	48.284275	127.293694	37.225622	26.618875	127.2049295	-78.014402	6.189619	126.8937185
-31.014236	42.072723	127.242706	-20.493589	16.455231	127.10054	39.999397	4.973667	127.345299	34.401752	48.356598	127.57708	37.2005745	26.6651325	127.4611895	-78.1877525	6.2453295	126.7398905
-30.183834	42.388523	127.32917	-20.632286	16.542763	127.218803	40.063358	5.054054	127.615013	34.327457	48.444412	127.932045	37.1954075	26.749233	127.773529	-78.4599795	6.336293	126.664077
-29.372253	42.714825	127.488205	-20.728128	16.627249	127.313423	40.13987	5.136904	127.934937	34.239853	48.537075	128.375351	37.1898615	26.8369895	128.155144	-78.6461175	6.4175085	126.471702
-28.497955	42.962154	127.648941	-20.814329	16.702747	127.38768	40.228035	5.233671	128.236313	34.164082	48.664543	128.825806	37.1960585	26.949107	128.5310595	-78.8247165	6.456387	126.2443005
-27.681503	43.193283	127.97171	-20.949478	16.805769	127.534378	40.27964	5.335435	128.482849	34.073196	48.797676	129.223969	37.176418	27.0665555	128.853409	-79.075374	6.5449825	126.215347
-26.80471	43.353252	128.208176	-21.110857	16.912447	127.751053	40.260574	5.447002	128.650909	33.984989	48.931721	129.537811	37.1227815	27.1893615	129.09436	-79.3444955	6.6355325	126.407746
-25.59861	43.476353	128.630753	-21.24984	17.011875	127.948059	40.175663	5.583561	128.787277	33.85743	49.091999	129.868286	37.0165465	27.33778	129.3277815	-79.5162265	6.68597	126.5683365
-24.777924	43.47604	128.830185	-21.283964	17.021809	127.992867	40.139069	5.642071	128.82402	33.804504	49.161785	130.02594	36.9717865	27.401928	129.42498	-79.5397145	6.64169	126.560754
-23.872152	43.428902	128.905502	-21.363134	17.06245	128.086609	40.115726	5.652231	128.830368	33.755836	49.19738	130.102356	36.935781	27.4248055	129.466362	-79.662049	6.7000945	126.706856
-23.016539	43.336281	128.959305	-21.398544	17.076019	128.107269	40.07428	5.656881	128.809158	33.712948	49.235344	130.116699	36.893614	27.4461125	129.4629285	-79.690702	6.7059255	126.7516095
-22.198193	43.153351	128.961304	-21.437622	17.089071	128.109009	40.00848	5.658767	128.790024	33.687206	49.244057	130.084991	36.847843	27.451412	129.4375075	-79.723087	6.72673	126.7805105
-21.417219	42.954803	128.9478	-21.497982	17.104248	128.102448	39.94418	5.631821	128.781555	33.668793	49.225212	130.033188	36.8064865	27.4285165	129.4073715	-79.8024505	6.7799795	126.7975245
-20.592291	42.662983	128.858017	-21.563793	17.111679	128.09584	39.866493	5.552673	128.790009	33.654633	49.174164	129.977051	36.760563	27.3634185	129.38353	-79.888149	6.8599395	126.80815
-19.319815	42.108963	128.657867	-21.643013	17.117878	128.091629	39.75547	5.397954	128.847595	33.643177	49.057571	129.855377	36.6993235	27.2277625	129.351486	-79.9853495	7.0079935	126.831772
-18.519619	41.681908	128.555496	-21.697338	17.120911	128.096024	39.706127	5.300655	128.896423	33.632446	48.967503	129.781006	36.6692865	27.134079	129.3387145	-80.0639625	7.107743	126.8533335
-17.72389	41.225784	128.46077	-21.718164	17.093519	128.067657	39.665447	5.213797	128.958054	33.612579	48.893337	129.729813	36.639013	27.053567	129.3439335	-80.075341	7.133471	126.7913805
-17.010946	40.714569	128.445709	-21.779287	17.072161	128.132202	39.648418	5.143882	129.026062	33.595787	48.825703	129.705505	36.6221025	26.9847925	129.3657835	-80.1806765	7.1595295	126.8986205
-16.236418	40.116692	128.368164	-21.802277	17.032232	128.163452	39.653805	5.057663	129.088669	33.580009	48.745327	129.692429	36.616907	26.901495	129.390549	-80.221461	7.162969	126.936355
-15.478984	39.513985	128.362137	-21.830208	16.978947	128.198181	39.615059	4.948857	129.182755	33.570538	48.648788	129.702927	36.5927985	26.7988225	129.442841	-80.2532145	7.1590715	126.953521
-14.752706	38.880619	128.361954	-21.842966	16.900671	128.208344	39.584183	4.829758	129.26178	33.579765	48.546619	129.718246	36.581974	26.6881885	129.490013	-80.267906	7.1131535	126.926675
-13.704313	37.897636	128.357971	-21.875517	16.832933	128.258621	39.527431	4.641593	129.396255	33.618675	48.381512	129.756393	36.573053	26.5115525	129.576324	-80.324087	7.1543135	126.940918
-13.076529	37.171631	128.390137	-21.915325	16.785837	128.26091	39.491646	4.529059	129.45488	33.630302	48.297073	129.775528	36.560974	26.413066	129.615204	-80.391624	7.158608	126.906616
-12.391497	36.429039	128.307526	-21.94915	16.748064	128.243576	39.456486	4.439178	129.483673	33.620747	48.212765	129.759735	36.5386165	26.3259715	129.621704	-80.4369165	7.1701565	126.865448
-11.76403	35.662613	128.237564	-21.978327	16.693235	128.198898	39.410667	4.351377	129.4823	33.569839	48.127254	129.71106	36.490253	26.2393155	129.59668	-80.446907	7.1471545	126.801116
-11.156282	34.885796	128.128342	-22.048464	16.634727	128.195786	39.358315	4.261204	129.455994	33.516232	48.032696	129.613785	36.4372735	26.14695	129.5348895	-80.5342015	7.122504	126.8566825
-10.607119	34.058743	128.00766	-22.06769	16.540339	128.097534	39.293953	4.161355	129.381912	33.463245	47.92989	129.477386	36.378599	26.0456225	129.429649	-80.513979	7.0350555	126.765419
-10.066802	33.19426	127.861916	-22.143789	16.458696	128.069885	39.202118	4.025934	129.30835	33.397953	47.792603	129.298462	36.3000355	25.9092685	129.303406	-80.5876135	7.0081235	126.836364
-9.542596	32.015194	127.718208	-22.23992	16.294769	127.966904	39.05714	3.7992	129.1642	33.30867	47.555771	128.966705	36.182905	25.6774855	129.0654525	-80.662745	6.9120525	126.8683555
