# Supplementary material for: How to jointly control a ball trajectory on a moving board: Methodological insights into Motor Learning and Rehabilitation
Source: PLoS One. 2025 Oct 15;20(10):e0334588. doi: 10.1371/journal.pone.0334588 (PMC12527165; doi:10.1371/journal.pone.0334588)
Supplement: S2 Data — (ZIP) [file pone.0334588.s002.zip › D11_020.csv]

Ball_X	Ball_Y	Ball_Z	BoardCentre_X	BoardCentre_Y	BoardCentre_Z	P1LeftHand_X	P1LeftHand_Y	P1LeftHand_Z	P1RightHand_X	P1RightHand_Y	P1RightHand_Z	P1MidHands_X	P1MidHands_Y	P1MidHands_Z	P2MidHands_X	P2MidHands_Y	P2MidHands_Z
-5.746863	21.877415	118.933571	-19.835472	15.687275	119.534409	39.9328	1.576064	120.627335	32.446743	49.069767	117.573509	36.1897715	25.3229155	119.100422	-75.8607155	6.0516345	119.968396
-5.316968	21.325865	118.867531	-19.839842	15.626286	119.515823	39.962421	1.574983	120.436417	32.36372	49.054359	117.165337	36.1630705	25.314671	118.800877	-75.8427545	5.937901	120.230769
-4.943222	20.809601	118.757668	-19.857695	15.543987	119.461105	39.968578	1.550645	120.157036	32.254883	49.016182	116.64959	36.1117305	25.2834135	118.403313	-75.8271205	5.8045605	120.518897
-4.619346	20.30619	118.575516	-19.850401	15.453699	119.363655	39.968258	1.509443	119.779312	32.156937	48.95948	116.14151	36.0625975	25.2344615	117.960411	-75.7633995	5.6729365	120.766899
-4.262413	19.818575	118.347885	-19.858719	15.356916	119.223869	39.965141	1.46848	119.351639	32.069988	48.896221	115.603516	36.0175645	25.1823505	117.4775775	-75.7350025	5.5314815	120.9701605
-3.915527	19.352688	118.080032	-19.827394	15.263733	119.025314	39.953117	1.42827	118.921684	32.009277	48.81852	115.122543	35.981197	25.123395	117.0221135	-75.635985	5.404071	121.0285145
-3.368133	18.772219	117.738022	-19.7763	15.133537	118.726921	39.956856	1.378729	118.413292	32.041714	48.72744	114.714981	35.999285	25.0530845	116.5641365	-75.551885	5.2139895	120.8897055
-2.987321	18.42499	117.587242	-19.714365	15.060735	118.553688	40.012768	1.319111	118.185661	32.147835	48.690639	114.642822	36.0803015	25.004875	116.4142415	-75.5090315	5.116595	120.6931345
-2.626363	18.161579	117.497421	-19.642986	15.01231	118.4244	40.06068	1.264513	117.994667	32.25079	48.665516	114.677856	36.155735	24.9650145	116.3362615	-75.441707	5.0596055	120.5125385
-2.294341	17.981178	117.424866	-19.59433	15.009692	118.317665	40.065964	1.285818	117.800232	32.33593	48.691235	114.81353	36.200947	24.9885265	116.306881	-75.389607	5.0308575	120.328449
-1.966561	17.876291	117.378403	-19.546368	15.05723	118.250465	40.091274	1.356342	117.652718	32.428356	48.77774	115.003738	36.259815	25.067041	116.328228	-75.352551	5.047419	120.172702
-1.673536	17.827719	117.375908	-19.488325	15.143335	118.213531	40.156231	1.434764	117.539932	32.504425	48.884415	115.190056	36.330328	25.1595895	116.364994	-75.306978	5.1270805	120.062068
-1.406601	17.799953	117.381432	-19.451593	15.261105	118.18602	40.211777	1.544286	117.391228	32.550266	49.017773	115.406525	36.3810215	25.2810295	116.3988765	-75.2842075	5.2411805	119.9731635
-1.064484	17.708502	117.305962	-19.400328	15.431224	118.118942	40.228191	1.715472	117.095352	32.610493	49.206539	115.520004	36.419342	25.4610055	116.307678	-75.219998	5.4014425	119.930206
-0.818055	17.62483	117.201324	-19.381205	15.540327	118.06086	40.221203	1.806887	116.834953	32.62257	49.303543	115.521149	36.4218865	25.555215	116.178051	-75.1842965	5.525439	119.943669
-0.544614	17.520819	117.078445	-19.350409	15.62523	117.97168	40.232433	1.873777	116.534164	32.634418	49.385937	115.453911	36.4334255	25.629857	115.9940375	-75.1342435	5.620603	119.9493225
-0.24682	17.411413	116.915062	-19.327686	15.676482	117.866325	40.224205	1.921581	116.251389	32.636662	49.447613	115.317833	36.4304335	25.684597	115.784611	-75.0858055	5.668367	119.948039
0.058858	17.296249	116.734825	-19.304348	15.72292	117.754829	40.209839	1.960133	115.952507	32.634499	49.489109	115.133881	36.422169	25.724621	115.543194	-75.030865	5.721219	119.966464
0.398896	17.164928	116.574738	-19.298712	15.732692	117.647461	40.194141	1.959376	115.673103	32.624031	49.4921	114.931503	36.409086	25.725738	115.302303	-75.00651	5.739646	119.992619
0.757603	17.001049	116.419426	-19.292835	15.721938	117.537727	40.168953	1.927329	115.429115	32.614441	49.4575	114.716629	36.391697	25.6924145	115.072872	-74.977367	5.7514615	120.002582
1.293511	16.738615	116.183807	-19.332117	15.685659	117.369881	40.075588	1.829172	115.081383	32.591202	49.36121	114.336395	36.333395	25.595191	114.708889	-74.997629	5.776127	120.030873
1.64857	16.568966	116.021851	-19.364939	15.667805	117.255821	40.000149	1.762572	114.899597	32.570911	49.269466	114.107552	36.28553	25.516019	114.5035745	-75.015408	5.819591	120.0080675
2.020883	16.376564	115.909065	-19.384747	15.630919	117.16832	39.966206	1.693333	114.870987	32.594082	49.195858	113.98642	36.280144	25.4445955	114.4287035	-75.049638	5.8172425	119.9079365
2.412924	16.185822	115.946701	-19.372459	15.579971	117.16198	40.017479	1.630948	115.092918	32.676506	49.117489	114.151024	36.3469925	25.3742185	114.621971	-75.0919105	5.7857235	119.701989
2.81829	16.005556	116.154709	-19.311649	15.510172	117.263206	40.121864	1.615317	115.639839	32.812931	49.043331	114.704048	36.4673975	25.329324	115.1719435	-75.0906955	5.69102	119.3544685
3.278407	15.78896	116.569923	-19.211737	15.470648	117.491653	40.259228	1.632609	116.501358	32.977951	48.987206	115.638527	36.6185895	25.3099075	116.0699425	-75.0420635	5.6313885	118.9133635
3.783557	15.559981	117.272629	-19.081882	15.420085	117.920769	40.462383	1.665033	117.577232	33.197781	48.934875	116.873894	36.830082	25.299954	117.225563	-74.993846	5.540216	118.615975
4.541957	15.223824	118.737671	-18.879738	15.34191	118.813957	40.884789	1.643386	119.557762	33.593929	48.910862	119.233688	37.239359	25.277124	119.395725	-74.998835	5.406696	118.232189
5.038385	14.989863	119.806793	-18.766468	15.315495	119.476463	41.166798	1.631545	120.841576	33.823662	48.935444	120.874931	37.49523	25.2834945	120.8582535	-75.028166	5.3474955	118.0946725
5.483204	14.715949	120.780228	-18.657331	15.337512	120.091751	41.386848	1.676361	121.993431	34.013023	48.994003	122.362724	37.6999355	25.335182	122.1780775	-75.0145975	5.339842	118.0054245
5.876823	14.448144	121.635368	-18.57077	15.412993	120.656242	41.553352	1.772992	122.970963	34.160172	49.089985	123.63633	37.856762	25.4314885	123.3036465	-74.998302	5.3944975	118.0088375
6.233558	14.192287	122.313835	-18.509663	15.537932	121.159782	41.697865	1.888072	123.760498	34.292812	49.211712	124.651001	37.9953385	25.549892	124.2057495	-75.0146645	5.525972	118.1138145
6.510919	13.950517	122.855423	-18.419825	15.68751	121.556786	41.799889	2.020969	124.392342	34.40506	49.364784	125.425354	38.1024745	25.6928765	124.908848	-74.9421245	5.6821435	118.204724
6.706525	13.670136	123.250328	-18.349466	15.866296	121.864357	41.902969	2.170973	124.867126	34.518814	49.516212	126.006996	38.2108915	25.8435925	125.437061	-74.9098235	5.8889995	118.291653
6.873907	13.161771	123.594643	-18.212534	16.113888	122.182205	42.079178	2.369587	125.343323	34.688423	49.691238	126.711479	38.3838005	26.0304125	126.027401	-74.8088685	6.1973635	118.337009
6.996666	12.710667	123.689613	-18.061729	16.216053	122.303246	42.216572	2.439681	125.554779	34.832195	49.761829	127.050575	38.5243835	26.100755	126.302677	-74.6478415	6.331351	118.303815
7.057151	12.20362	123.773399	-17.741745	16.149105	122.355034	42.340202	2.474416	125.686752	34.991367	49.777534	127.36422	38.6657845	26.125975	126.525486	-74.1492745	6.172235	118.184582
7.108595	11.614743	123.817352	-17.613373	16.171476	122.45649	42.47636	2.455894	125.766197	35.130077	49.762184	127.60997	38.8032185	26.109039	126.6880835	-74.0299645	6.233913	118.2248965
7.052918	11.027947	123.859451	-17.500765	16.175756	122.527222	42.576469	2.447101	125.833061	35.268833	49.760532	127.75898	38.922651	26.1038165	126.7960205	-73.924181	6.2476955	118.2584235
7.064964	10.352664	123.7771	-17.401571	16.171875	122.572731	42.678467	2.438402	125.842926	35.370682	49.748535	127.859924	39.0245745	26.0934685	126.851425	-73.8277165	6.2502815	118.294037
6.956203	9.691046	123.718025	-17.338696	16.18153	122.591331	42.739048	2.437906	125.838074	35.431526	49.736691	127.840736	39.085287	26.0872985	126.839405	-73.762679	6.2757615	118.343257
6.67911	8.532078	123.573479	-17.263783	16.176823	122.589813	42.787735	2.434612	125.774918	35.48402	49.727005	127.638115	39.1358775	26.0808085	126.7065165	-73.6634435	6.2728375	118.4731095
6.469083	7.64308	123.468765	-17.251228	16.173252	122.635437	42.798309	2.420594	125.75177	35.503067	49.710796	127.431824	39.150688	26.065695	126.591797	-73.653144	6.280809	118.679077
6.01938	6.791625	123.568703	-17.487579	16.292198	122.832085	42.802074	2.4049	125.763939	35.509125	49.696098	127.189789	39.1555995	26.050499	126.476864	-74.1307575	6.533897	119.187306
5.669479	5.85296	123.548187	-17.466888	16.247616	122.873138	42.821064	2.378803	125.78286	35.513569	49.649708	126.975822	39.1673165	26.0142555	126.379341	-74.1010925	6.4809765	119.366935
5.215315	4.907387	123.574005	-17.442993	16.170525	122.91188	42.846474	2.315879	125.837097	35.524296	49.595459	126.803635	39.185385	25.955669	126.320366	-74.071371	6.385381	119.503394
4.72995	3.877162	123.558472	-17.440697	16.073328	122.945251	42.843136	2.244875	125.921204	35.540394	49.515228	126.649033	39.191765	25.8800515	126.2851185	-74.073159	6.2666045	119.6053835
4.212104	2.81605	123.570122	-17.428408	15.948312	122.95829	42.856033	2.145036	125.972855	35.539341	49.422092	126.539207	39.197687	25.783564	126.256031	-74.054503	6.11306	119.660549
3.371279	1.208203	123.481331	-17.421547	15.740399	122.949005	42.847355	1.987981	126.053955	35.541378	49.233482	126.404343	39.1943665	25.6107315	126.229149	-74.0374605	5.8700665	119.668861
2.708244	0.112785	123.426376	-17.411535	15.593213	122.934105	42.84359	1.860953	126.112808	35.531815	49.101936	126.330208	39.1877025	25.4814445	126.221508	-74.0107725	5.7049815	119.646702
2.052946	-1.038426	123.343399	-17.414072	15.471879	122.928574	42.828358	1.734832	126.162804	35.531502	48.961979	126.275551	39.17993	25.3484055	126.2191775	-74.008074	5.5953525	119.6379705
1.28682	-2.172018	123.344315	-17.419159	15.336658	122.966064	42.803394	1.617003	126.260391	35.512276	48.833107	126.193909	39.157835	25.225055	126.22715	-73.996153	5.448261	119.704978
0.462752	-3.245125	123.385689	-17.4527	15.232058	123.049034	42.77808	1.526491	126.378647	35.468819	48.737648	126.072479	39.1234495	25.1320695	126.225563	-74.0288495	5.3320465	119.872505
-0.434474	-4.379085	123.504189	-17.495621	15.129392	123.139107	42.750938	1.474351	126.524292	35.385056	48.667778	125.911591	39.067997	25.0710645	126.2179415	-74.059239	5.1877195	120.0602725
-1.394193	-5.483514	123.713158	-17.566629	15.049265	123.250702	42.691196	1.45288	126.695862	35.273186	48.603832	125.65287	38.982191	25.028356	126.174366	-74.115449	5.070174	120.327038
-3.085674	-6.996017	124.245415	-17.710878	14.915517	123.417725	42.588707	1.384945	126.941696	35.103355	48.490314	125.157532	38.846031	24.9376295	126.049614	-74.267787	4.8934045	120.785836
-3.958686	-8.195074	124.401871	-17.797436	14.805685	123.554848	42.515236	1.310197	127.087059	35.009281	48.383835	124.779251	38.7622585	24.847016	125.933155	-74.3571305	4.764354	121.176541
-5.478116	-8.984653	124.919655	-17.82609	14.622495	123.626648	42.457832	1.179343	127.147171	34.915993	48.232689	124.399841	38.6869125	24.706016	125.773506	-74.3390925	4.538974	121.47979
-6.380221	-10.123734	124.978935	-17.898024	14.443686	123.728111	42.376129	1.034209	127.108658	34.830971	48.065231	123.998367	38.60355	24.54972	125.5535125	-74.399598	4.337652	121.9027095
-7.726566	-10.989527	125.134979	-17.976662	14.251084	123.790825	42.276951	0.902147	126.928139	34.7369	47.911083	123.578819	38.5069255	24.406615	125.253479	-74.4602495	4.095553	122.328171
-9.033085	-11.807841	125.180473	-18.327354	14.220992	123.975304	42.130718	0.804745	126.628586	34.601379	47.782944	123.121384	38.3660485	24.2938445	124.874985	-75.0207565	4.1481395	123.075623
-10.376172	-12.519831	125.02906	-18.179127	13.912036	123.767792	42.02306	0.713055	126.213135	34.457878	47.680965	122.644875	38.240469	24.19701	124.429005	-74.598723	3.627062	123.106579
-12.514289	-13.42933	124.688194	-18.287962	13.680628	123.562958	41.804111	0.632771	125.468132	34.197262	47.577988	121.825233	38.0006865	24.1053795	123.6466825	-74.5766105	3.2558765	123.4792335
-13.901875	-13.978173	124.378395	-18.354065	13.576609	123.379326	41.671768	0.609791	124.874161	34.030304	47.534824	121.235023	37.851036	24.0723075	123.054592	-74.559166	3.0809105	123.70406
-15.320672	-14.389094	124.10939	-18.404825	13.507957	123.185036	41.530308	0.63243	124.271835	33.874165	47.509769	120.630562	37.7022365	24.0710995	122.4511985	-74.5118865	2.9448145	123.9188735
-16.755024	-14.664406	123.988914	-18.417574	13.453031	123.007431	41.457546	0.639267	123.739601	33.769012	47.496845	120.029869	37.613279	24.068056	121.884735	-74.448427	2.838006	124.130127
-18.442965	-14.776879	124.10437	-18.398466	13.407503	122.892143	41.422554	0.644404	123.291412	33.685513	47.473869	119.511429	37.5540335	24.0591365	121.4014205	-74.3509655	2.7558695	124.3828655
-19.59811	-15.117698	124.045372	-18.35634	13.362678	122.837738	41.412666	0.638283	123.044884	33.615593	47.430027	119.066071	37.5141295	24.034155	121.0554775	-74.2268095	2.691201	124.6199985
-20.960363	-15.160254	124.3992	-18.311537	13.290823	122.894798	41.44157	0.626653	122.924767	33.569546	47.37978	118.752167	37.505558	24.0032165	120.838467	-74.128632	2.5784295	124.951129
-23.029285	-15.114967	124.719238	-18.288088	13.150305	123.098434	41.480465	0.550265	122.947716	33.480042	47.266136	118.519638	37.4802535	23.9082005	120.733677	-74.0564295	2.3924095	125.463191
-24.39896	-14.95446	125.050545	-18.301085	13.031499	123.302673	41.445782	0.475804	123.068977	33.409012	47.152332	118.444313	37.427397	23.814068	120.756645	-74.029567	2.24893	125.848701
-25.708632	-14.676402	125.392876	-18.356449	12.921532	123.52607	41.402637	0.384674	123.239204	33.346195	47.044769	118.439148	37.374416	23.7147215	120.839176	-74.087314	2.1283425	126.212964
-27.001043	-14.334496	125.696312	-18.438841	12.808879	123.753227	41.343056	0.287223	123.425591	33.256878	46.945961	118.466293	37.299967	23.616592	120.945942	-74.177649	2.001166	126.560512
-28.310001	-13.824071	125.938705	-18.510199	12.69362	123.935226	41.287483	0.1982	123.57888	33.155212	46.852863	118.513977	37.2213475	23.5255315	121.0464285	-74.2417455	1.8617085	126.8240235
-29.542356	-13.267887	126.098404	-18.599224	12.584381	124.078903	41.220737	0.096843	123.689941	33.067627	46.764679	118.590782	37.144182	23.430761	121.1403615	-74.34263	1.738001	127.0174445
-30.731726	-12.642866	126.060692	-18.682613	12.460162	124.177505	41.117382	0.018628	123.770699	32.998238	46.689461	118.687675	37.05781	23.3540445	121.229187	-74.423036	1.5662795	127.125823
-32.429688	-11.488507	125.799896	-18.773226	12.264482	124.213257	41.026287	-0.13992	123.750557	32.925026	46.591709	118.975983	36.9756565	23.2258945	121.36327	-74.5221085	1.3030695	127.063244
-33.536087	-10.650906	125.384865	-18.839716	12.137973	124.171364	40.990791	-0.258677	123.71125	32.904514	46.549911	119.228912	36.9476525	23.145617	121.470081	-74.6270845	1.130329	126.872647
-34.653622	-9.646853	125.043991	-18.911509	12.038655	124.099159	40.922146	-0.367518	123.593834	32.89045	46.529755	119.50222	36.906298	23.0811185	121.548027	-74.729316	0.996191499999998	126.650291
-35.619961	-8.65492	124.568939	-18.994751	11.972132	124.00576	40.820679	-0.423678	123.416389	32.844971	46.531258	119.735733	36.832825	23.05379	121.576061	-74.822327	0.890474000000001	126.435459
-36.643429	-7.519686	124.214912	-19.074974	11.943836	123.89817	40.715054	-0.442784	123.204803	32.776787	46.561584	119.904327	36.7459205	23.0594	121.554565	-74.8958685	0.828271999999998	126.241775
-37.627609	-6.298725	123.972527	-19.141333	11.952443	123.80204	40.638493	-0.426547	122.955994	32.699139	46.606155	120.07415	36.668816	23.089804	121.515072	-74.951482	0.815082	126.089008
-38.470562	-5.02695	123.656128	-19.195944	11.97431	123.723221	40.605022	-0.386565	122.772491	32.650326	46.659229	120.2117	36.627674	23.136332	121.4920955	-75.019562	0.812287999999995	125.9543465
-39.779888	-3.057118	123.458656	-19.228462	11.996726	123.640129	40.58976	-0.309012	122.593513	32.611191	46.741596	120.383598	36.6004755	23.216292	121.4885555	-75.0573995	0.777160000000002	125.7917025
-40.472561	-1.699544	123.240593	-19.239464	12.000992	123.616241	40.58601	-0.271965	122.487511	32.573215	46.77494	120.457527	36.5796125	23.2514875	121.472519	-75.0585405	0.750496500000001	125.759963
-41.247002	-0.306063	123.244858	-19.240734	11.989663	123.616745	40.586205	-0.267086	122.406151	32.548336	46.780293	120.506798	36.5672705	23.2566035	121.4564745	-75.0487385	0.7227225	125.7770155
-41.951309	1.125683	123.276268	-19.232714	11.958017	123.635574	40.596478	-0.286299	122.359726	32.543137	46.762417	120.554146	36.5698075	23.238059	121.456936	-75.0352355	0.677975	125.814212
-42.53899	2.608027	123.206963	-19.216314	11.888692	123.654953	40.608086	-0.342512	122.345444	32.545261	46.71302	120.602226	36.5766735	23.185254	121.473835	-75.0093015	0.592130000000001	125.836071
-43.162518	4.043979	123.172058	-19.210764	11.809712	123.670837	40.613892	-0.414646	122.345627	32.54575	46.64661	120.658943	36.579821	23.115982	121.502285	-75.001349	0.503441999999996	125.839389
-43.700039	5.548538	123.076378	-19.214523	11.709588	123.670242	40.611931	-0.491853	122.350922	32.54567	46.574612	120.737122	36.5788005	23.0413795	121.544022	-75.0078465	0.377796499999999	125.796462
-44.553974	7.827318	122.948563	-19.252306	11.565269	123.629082	40.583431	-0.602838	122.371841	32.529617	46.491634	120.886818	36.556524	22.944398	121.6293295	-75.061136	0.186140000000002	125.6288345
-44.982155	9.383517	122.793427	-19.27845	11.493443	123.576401	40.566765	-0.661431	122.339645	32.507267	46.457035	121.039177	36.537016	22.897802	121.689411	-75.093916	0.0890839999999997	125.463391
-45.528633	11.001251	122.763763	-19.330715	11.424427	123.514412	40.528984	-0.684307	122.283447	32.467587	46.44883	121.214767	36.4982855	22.8822615	121.749107	-75.1597155	-0.0334075000000027	125.279717
-46.122307	12.704593	122.704712	-19.375843	11.38829	123.445679	40.472679	-0.671985	122.159157	32.427055	46.469456	121.41259	36.449867	22.8987355	121.7858735	-75.201553	-0.122155500000002	125.1054845
-46.412823	14.34138	122.614738	-19.419054	11.384363	123.352539	40.445713	-0.628436	121.990883	32.382591	46.513451	121.628716	36.414152	22.9425075	121.8097995	-75.25226	-0.1737815	124.8952785
-46.759422	15.942201	122.583832	-19.445436	11.405417	123.238251	40.429127	-0.546773	121.81736	32.331882	46.596172	121.865692	36.3805045	23.0246995	121.841526	-75.2713765	-0.213865500000001	124.634976
-47.013523	17.558939	122.563995	-19.466192	11.452227	123.150398	40.415932	-0.412749	121.639885	32.287758	46.706577	122.073769	36.351845	23.146914	121.856827	-75.284229	-0.242460000000001	124.443969
-47.33226	19.948885	122.652557	-19.499813	11.601501	123.050705	40.397758	-0.198908	121.384155	32.224869	46.898369	122.29985	36.3113135	23.3497305	121.8420025	-75.3109395	-0.146728499999998	124.2594075
-47.495701	21.52091	122.760735	-19.523207	11.674174	123.017693	40.376347	-0.062532	121.208359	32.183395	47.016968	122.430435	36.279871	23.477218	121.819397	-75.326285	-0.128869999999999	124.215989
-47.559021	23.043718	122.879448	-19.554054	11.731955	122.976776	40.365715	0.044689	121.012352	32.137096	47.119747	122.531235	36.2514055	23.582218	121.7717935	-75.3595135	-0.118307999999999	124.1817585
-47.678982	24.499968	123.064651	-19.582962	11.784452	122.92131	40.355789	0.155738	120.727577	32.070107	47.214134	122.589424	36.212948	23.684936	121.6585005	-75.378872	-0.116032000000001	124.1841195
-47.6931	25.9424	123.210022	-19.630392	11.824875	122.835541	40.315613	0.271784	120.367722	31.980238	47.310482	122.615067	36.1479255	23.791133	121.4913945	-75.4087095	-0.141382999999998	124.1796875
-47.600624	27.307755	123.372391	-19.647865	11.887383	122.702965	40.25042	0.398766	119.982422	31.902481	47.3974	122.575821	36.0764505	23.898083	121.2791215	-75.3721805	-0.123317	124.1268085
-47.335743	28.502422	123.480713	-19.65509	11.930431	122.549461	40.210075	0.486144	119.584129	31.863537	47.466549	122.537971	36.036806	23.9763465	121.06105	-75.346986	-0.115484500000001	124.037872
-46.983795	30.394741	123.551346	-19.630379	12.005939	122.322937	40.164959	0.566647	119.104942	31.876547	47.536598	122.439812	36.020753	24.0516225	120.772377	-75.281511	-0.0397445000000012	123.873497
-46.935272	31.708761	123.718132	-19.597033	12.076454	122.212135	40.156761	0.602366	118.883537	31.915539	47.573204	122.365631	36.03615	24.087785	120.624584	-75.230216	0.0651230000000034	123.799686
-46.612038	32.801083	123.770508	-19.571379	12.146197	122.124413	40.187599	0.623809	118.70507	31.967503	47.596825	122.275124	36.077551	24.110317	120.490097	-75.220309	0.182077	123.758729
-46.205528	33.851177	123.800255	-19.513861	12.198289	122.063553	40.211826	0.650865	118.538239	32.014309	47.622692	122.142685	36.1130675	24.1367785	120.340462	-75.1407895	0.2597995	123.786644
-45.724918	34.808266	123.863159	-19.471138	12.22863	122.045586	40.235962	0.651889	118.400047	32.062527	47.636936	121.994591	36.1492445	24.1444125	120.197319	-75.0915205	0.312847500000004	123.893853
-45.179291	35.650806	123.992477	-19.39913	12.252731	122.061264	40.283894	0.632779	118.263115	32.121704	47.62289	121.869812	36.202799	24.1278345	120.0664635	-75.001059	0.377627500000003	124.0560645
-44.552483	36.38464	124.204315	-19.283867	12.222891	122.113396	40.341232	0.596779	118.157005	32.21027	47.590557	121.801422	36.275751	24.093668	119.9792135	-74.843485	0.352114000000004	124.2475785
-43.286129	37.199757	124.544563	-19.127911	12.145345	122.245956	40.458138	0.548457	118.056885	32.358715	47.530777	121.8703	36.4084265	24.039617	119.9635925	-74.6642485	0.251073000000002	124.5283195
-42.487083	37.708313	124.799454	-19.035341	12.072963	122.339798	40.560184	0.530208	118.00811	32.445045	47.498199	122.009697	36.5026145	24.0142035	120.0089035	-74.5732965	0.131722499999999	124.6706925
-41.619984	38.124386	125.046455	-18.944839	12.027594	122.438789	40.655636	0.541068	117.995605	32.518814	47.497116	122.156357	36.587225	24.019092	120.075981	-74.476903	0.0360960000000006	124.801597
-40.722813	38.47311	125.292183	-18.86809	12.040673	122.520638	40.760841	0.580065	117.998817	32.59045	47.511108	122.309341	36.6756455	24.0455865	120.154079	-74.4118255	0.0357595000000011	124.887197
-39.783123	38.718094	125.452385	-18.764511	12.032872	122.620369	40.884617	0.631195	118.062973	32.664227	47.548622	122.450577	36.774422	24.0899085	120.256775	-74.303444	-0.0241645000000013	124.983963
-38.794674	38.84816	125.545326	-18.663839	12.050651	122.699341	41.032387	0.659762	118.194542	32.741409	47.581829	122.56311	36.886898	24.1207955	120.378826	-74.214576	-0.0194934999999994	125.019856
-37.711605	38.901405	125.526009	-18.590702	12.039504	122.783455	41.162495	0.666971	118.380478	32.843761	47.590412	122.610214	37.003128	24.1286915	120.495346	-74.184532	-0.0496834999999969	125.071564
-36.275475	38.930031	125.328697	-18.412256	12.029466	122.919571	41.364407	0.571189	118.781921	32.996811	47.537598	122.566566	37.180609	24.0543935	120.6742435	-74.005121	0.00453849999999889	125.1648985
-35.219387	38.762192	125.063965	-18.333153	11.999947	123.021591	41.509228	0.487244	119.182526	33.094711	47.487572	122.468063	37.3019695	23.987408	120.8252945	-73.9682755	0.0124860000000027	125.2178875
-34.11322	38.496597	124.723923	-18.25786	11.9626	123.155724	41.681652	0.394759	119.64328	33.17345	47.419628	122.3564	37.427551	23.9071935	120.99984	-73.943271	0.0180064999999985	125.311608
-32.917366	38.130943	124.353851	-18.185165	11.907243	123.292717	41.839485	0.30033	120.166359	33.239929	47.331459	122.211006	37.539707	23.8158945	121.1886825	-73.910037	-0.0014085000000037	125.3967515
-31.753468	37.725903	123.95314	-18.136354	11.833698	123.428032	42.007935	0.189203	120.742973	33.294399	47.240376	122.036957	37.651167	23.7147895	121.389965	-73.923875	-0.0473934999999983	125.466099
-30.641438	37.259373	123.531052	-18.067734	11.745093	123.515999	42.156101	0.065839	121.315742	33.360714	47.113342	121.875694	37.7584075	23.5895905	121.595718	-73.8938755	-0.0994044999999986	125.43628
-29.479828	36.712029	123.141388	-18.01086	11.609061	123.624435	42.277287	-0.075597	121.844612	33.434616	46.960945	121.722778	37.8559515	23.442674	121.783695	-73.8776715	-0.224551999999999	125.465175
-27.697149	35.814442	122.674515	-17.941975	11.372193	123.714699	42.437275	-0.34268	122.485664	33.521523	46.702709	121.507797	37.979399	23.1800145	121.9967305	-73.863349	-0.4356285	125.4326675
-26.575455	35.108749	122.454704	-17.906631	11.194155	123.745583	42.509274	-0.50435	122.777008	33.578392	46.53054	121.41172	38.043833	23.013095	122.094364	-73.857095	-0.624784999999999	125.396802
-25.453871	34.443573	122.283539	-17.865757	11.026714	123.732582	42.560127	-0.66517	123.007896	33.632492	46.353737	121.343613	38.0963095	22.8442835	122.1757545	-73.8278235	-0.790855499999999	125.2894095
-24.345383	33.750389	122.185341	-17.836637	10.887492	123.729912	42.595165	-0.819207	123.189369	33.671257	46.202038	121.279732	38.133211	22.6914155	122.2345505	-73.806485	-0.916431500000002	125.2252735
-23.290213	33.085625	122.161079	-17.822206	10.790396	123.747551	42.613964	-0.938039	123.299599	33.713779	46.072784	121.256218	38.1638715	22.5673725	122.2779085	-73.8082835	-0.986580499999999	125.2171935
-22.24839	32.430355	122.158897	-17.807516	10.722121	123.780014	42.6199	-1.019958	123.414825	33.741337	45.973415	121.221802	38.1806185	22.4767285	122.3183135	-73.7956505	-1.0324865	125.2417145
-21.223627	31.797222	122.179924	-17.797701	10.671731	123.831032	42.625381	-1.094365	123.478661	33.764233	45.900356	121.201912	38.194807	22.4029955	122.3402865	-73.790209	-1.0595335	125.3217775
-19.745544	30.898767	122.30072	-17.786417	10.623011	123.894737	42.608921	-1.207138	123.526001	33.806904	45.787956	121.203911	38.2079125	22.290409	122.364956	-73.7807465	-1.044387	125.424518
-18.783699	30.270115	122.346237	-17.784758	10.595628	123.936035	42.611702	-1.268582	123.595551	33.838566	45.723625	121.170685	38.225134	22.2275215	122.383118	-73.79465	-1.0362655	125.488952
-17.806377	29.717592	122.361221	-17.790012	10.579703	123.952232	42.607925	-1.308266	123.640717	33.838634	45.678497	121.149193	38.2232795	22.1851155	122.394955	-73.8033035	-1.0257095	125.509509
-16.901896	29.151684	122.322403	-17.818048	10.584187	123.930954	42.604031	-1.318727	123.68103	33.803577	45.647465	121.068443	38.203804	22.164369	122.3747365	-73.8399	-0.995994999999997	125.4871715
-15.992907	28.625471	122.244774	-17.856424	10.587874	123.868057	42.551804	-1.296322	123.712776	33.755867	45.631039	120.958115	38.1538355	22.1673585	122.3354455	-73.8666835	-0.9916105	125.4006685
-15.121908	28.062578	122.107994	-17.912596	10.576936	123.774132	42.52309	-1.313009	123.71769	33.707474	45.587753	120.84446	38.115282	22.137372	122.281075	-73.940474	-0.983499999999999	125.267189
-14.228413	27.561232	121.978271	-17.959112	10.550882	123.660957	42.480461	-1.360295	123.736038	33.664543	45.534454	120.735359	38.072502	22.0870795	122.2356985	-73.990726	-0.985315499999999	125.0862155
-12.991269	26.838881	121.848824	-18.022038	10.495335	123.513451	42.397602	-1.46095	123.744049	33.626907	45.433331	120.628944	38.0122545	21.9861905	122.1864965	-74.0563305	-0.995520500000001	124.8404055
-12.174444	26.373873	121.820786	-18.07288	10.446151	123.432816	42.3363	-1.542103	123.742424	33.617195	45.350861	120.60659	37.9767475	21.904379	122.174507	-74.1225075	-1.012077	124.691125
-11.399903	25.906832	121.80146	-18.119959	10.415017	123.377625	42.257988	-1.626912	123.725807	33.617203	45.28619	120.598282	37.9375955	21.829639	122.1620445	-74.1775135	-0.999604999999999	124.5932055
-10.627983	25.513119	121.837708	-18.168018	10.406043	123.341354	42.215862	-1.716107	123.673653	33.613831	45.224976	120.62986	37.9148465	21.7544345	122.1517565	-74.2508825	-0.942348499999998	124.5309515
-9.883694	25.140125	121.859344	-18.226784	10.436077	123.315742	42.149155	-1.766454	123.614731	33.619205	45.195087	120.68927	37.88418	21.7143165	122.1520005	-74.337748	-0.842162500000001	124.4794835
-9.244062	24.828064	121.93779	-18.269232	10.483236	123.277237	42.068417	-1.777466	123.566422	33.621166	45.205273	120.740318	37.8447915	21.7139035	122.15337	-74.3832555	-0.747431500000001	124.401104
-8.571589	24.506971	121.986389	-18.339243	10.558885	123.236099	42.008049	-1.790742	123.499153	33.591705	45.240368	120.803513	37.799877	21.724813	122.151333	-74.478363	-0.607042999999997	124.320865
-7.572978	24.030104	122.02803	-18.464275	10.676475	123.192368	41.85627	-1.758922	123.365067	33.522667	45.304695	120.902145	37.6894685	21.7728865	122.133606	-74.6180185	-0.419936500000002	124.25113
-6.932251	23.777601	122.103897	-18.545431	10.762815	123.184181	41.726784	-1.718189	123.274246	33.469044	45.36282	120.964767	37.597914	21.8223155	122.1195065	-74.688776	-0.296685499999999	124.2488555
-6.442276	23.557749	122.206131	-18.644022	10.855855	123.184753	41.600166	-1.67406	123.209175	33.40926	45.438118	121.069275	37.504713	21.882029	122.139225	-74.792757	-0.170319000000003	124.230281
-5.884011	23.325159	122.303543	-18.745621	10.967689	123.198471	41.479916	-1.602859	123.152756	33.346195	45.523804	121.180092	37.4130555	21.9604725	122.166424	-74.9042975	-0.025094499999998	124.230518
-5.359711	23.106503	122.399414	-18.850256	11.09954	123.231003	41.363209	-1.524488	123.115036	33.290939	45.618572	121.280098	37.327074	22.047042	122.197567	-75.027586	0.152037999999997	124.264439
-4.876903	22.848909	122.48584	-18.954193	11.225494	123.25145	41.237419	-1.450349	123.057045	33.230923	45.703735	121.390739	37.234171	22.126693	122.223892	-75.142557	0.324294999999999	124.279008
-4.404353	22.6061	122.558296	-19.054819	11.360085	123.274849	41.123974	-1.394864	122.993759	33.174385	45.785095	121.500099	37.1491795	22.1951155	122.246929	-75.2588175	0.5250545	124.302769
-3.774522	22.343109	122.701859	-19.224627	11.563156	123.300636	40.943302	-1.305332	122.860397	33.096092	45.917809	121.641014	37.019697	22.3062385	122.2507055	-75.468951	0.820073499999999	124.3505665
-3.293226	22.074036	122.688736	-19.320951	11.710136	123.292755	40.822552	-1.243439	122.748856	33.029068	46.002617	121.70504	36.92581	22.379589	122.226948	-75.567712	1.040683	124.358562
-2.867851	21.843348	122.692696	-19.404343	11.854852	123.269951	40.706673	-1.169607	122.652939	32.987377	46.091557	121.718422	36.847025	22.460975	122.1856805	-75.655711	1.248729	124.3542215
-2.464557	21.613365	122.683395	-19.471479	11.990202	123.230026	40.609077	-1.095883	122.574165	32.955776	46.187412	121.724571	36.7824265	22.5457645	122.149368	-75.7253845	1.4346395	124.310684
-2.094889	21.343168	122.658264	-19.537096	12.128465	123.179962	40.523136	-1.024511	122.497688	32.935753	46.263371	121.732712	36.7294445	22.61943	122.1152	-75.8036365	1.6375	124.244724
-1.794186	21.022657	122.622894	-19.603964	12.237734	123.130592	40.452408	-0.970064	122.446548	32.9025	46.325893	121.735558	36.677454	22.6779145	122.091053	-75.885382	1.7975535	124.170131
-1.530473	20.688364	122.595528	-19.682938	12.371961	123.09259	40.362671	-0.91673	122.412895	32.863461	46.393383	121.743286	36.613066	22.7383265	122.0780905	-75.978942	2.0055955	124.1070895
-1.144041	20.192682	122.61705	-19.78764	12.575306	123.089539	40.229908	-0.861665	122.415451	32.846565	46.47525	121.806656	36.5382365	22.8067925	122.1110535	-76.1135165	2.3438195	124.0680245
-0.948726	19.881365	122.682861	-19.852194	12.732524	123.109077	40.148628	-0.80683	122.504829	32.857601	46.540764	121.878242	36.5031145	22.866967	122.1915355	-76.2075025	2.598081	124.0266185
-0.732664	19.54563	122.733154	-19.906919	12.905296	123.128319	40.090927	-0.734847	122.601425	32.877113	46.622528	121.98613	36.48402	22.9438405	122.2937775	-76.297858	2.8667515	123.9628605
-0.546208	19.213013	122.769722	-19.96468	13.061788	123.132538	40.039703	-0.648078	122.678864	32.871387	46.710011	122.101593	36.455545	23.0309665	122.3902285	-76.384905	3.0926095	123.8748475
-0.464473	18.85708	122.793785	-20.017731	13.206941	123.118057	39.966141	-0.562593	122.730019	32.858131	46.789555	122.215858	36.412136	23.113481	122.4729385	-76.447598	3.300401	123.7631755
-0.42359	18.483526	122.81337	-20.08843	13.305669	123.125366	39.909908	-0.510176	122.704399	32.815765	46.860828	122.316833	36.3628365	23.175326	122.510616	-76.5396965	3.436012	123.740116
-0.400401	18.098314	122.81736	-20.142593	13.382998	123.138519	39.822998	-0.453828	122.613266	32.781429	46.913055	122.37487	36.3022135	23.2296135	122.494068	-76.5873995	3.5363825	123.78297
-0.349158	17.534195	122.779724	-20.20916	13.475141	123.142944	39.708183	-0.391581	122.314438	32.736294	46.988823	122.420898	36.2222385	23.298621	122.367668	-76.6405585	3.651661	123.91822
-0.321123	17.165909	122.725784	-20.240942	13.559012	123.106552	39.626766	-0.340077	122.066116	32.703075	47.069324	122.442886	36.1649205	23.3646235	122.254501	-76.6468045	3.7534005	123.958603
-0.333838	16.818268	122.630219	-20.291815	13.71571	123.049225	39.532257	-0.237164	121.757912	32.66116	47.204597	122.381142	36.0967085	23.4837165	122.069527	-76.6803385	3.9477035	124.028923
-0.362323	16.48098	122.477188	-20.390806	13.930132	122.962738	39.416153	-0.111372	121.326653	32.562595	47.41367	122.159126	35.989374	23.651149	121.7428895	-76.770986	4.209115	124.1825865
-0.399489	16.125885	122.182861	-20.514975	14.138487	122.77272	39.25872	0.040503	120.728745	32.350185	47.625072	121.695396	35.8044525	23.8327875	121.2120705	-76.8344025	4.4441865	124.3333695
-0.463806	15.771428	121.66523	-20.677324	14.310096	122.423981	39.022858	0.205756	119.925262	32.096687	47.815609	121.018517	35.5597725	24.0106825	120.4718895	-76.9144205	4.6095095	124.3760725
-0.562685	15.350326	120.957397	-20.847492	14.454206	121.929253	38.75668	0.324151	118.858215	31.858072	47.943958	120.203766	35.307376	24.1340545	119.5309905	-77.00236	4.7743575	124.3275155
-0.706808	14.626871	119.691833	-21.00626	14.577232	121.012619	38.369923	0.404982	117.229393	31.61524	48.030647	118.760849	34.9925815	24.2178145	117.995121	-77.0051015	4.9366495	124.030117
-0.735548	14.089786	118.887268	-21.044401	14.646233	120.377663	38.198246	0.421059	116.285088	31.560183	48.047195	117.916367	34.8792145	24.234127	117.1007275	-76.9680165	5.058339	123.6545985
-0.70561	13.523093	118.222473	-21.035357	14.72346	119.814659	38.134129	0.45216	115.615036	31.559122	48.090813	117.257835	34.8466255	24.2714865	116.4364355	-76.9173395	5.1754335	123.1928825
-0.649133	12.941715	117.775452	-21.006029	14.813595	119.403282	38.204815	0.518189	115.290642	31.601229	48.145123	116.854202	34.903022	24.331656	116.072422	-76.91508	5.295534	122.734142
-0.561282	12.329168	117.618301	-20.928577	14.905037	119.185684	38.369499	0.580286	115.351784	31.719818	48.184147	116.844688	35.0446585	24.3822165	116.098236	-76.9018125	5.4278575	122.273132
-0.427268	11.706275	117.751106	-20.81842	15.014203	119.181046	38.604691	0.658367	115.85392	31.907776	48.2192	117.073677	35.2562335	24.4387835	116.4637985	-76.8930735	5.5896225	121.8982935
-0.319362	11.021217	118.127312	-20.694241	15.120001	119.369843	38.868717	0.712083	116.693787	32.119648	48.228275	117.584572	35.4941825	24.470179	117.1391795	-76.8826645	5.769823	121.6005065
-0.159577	9.942002	119.011856	-20.533762	15.2625	119.931885	39.176544	0.821345	118.258118	32.428719	48.247433	118.72213	35.8026315	24.534389	118.490124	-76.8701555	5.990611	121.373646
-0.077069	9.197495	119.737709	-20.427477	15.353065	120.422073	39.361485	0.854158	119.404411	32.650341	48.251896	119.539223	36.005913	24.553027	119.471817	-76.860867	6.153103	121.372329
-0.008312	8.456803	120.447495	-20.339075	15.398018	120.912186	39.526634	0.849398	120.475563	32.802734	48.231209	120.446312	36.164684	24.5403035	120.4609375	-76.842834	6.2557325	121.3634345
0.047182	7.72646	121.08847	-20.261225	15.441704	121.356224	39.653843	0.848489	121.460724	32.960407	48.238487	121.182564	36.307125	24.543488	121.321644	-76.829575	6.33992	121.390804
0.03922	6.980921	121.613335	-20.214941	15.460282	121.712997	39.755562	0.83597	122.269272	33.119099	48.234123	121.795067	36.4373305	24.5350465	122.0321695	-76.8672125	6.3855175	121.3938245
0.021815	6.218456	121.974312	-20.157864	15.469096	121.949364	39.853374	0.781252	122.817108	33.245419	48.201782	122.303154	36.5493965	24.491517	122.560131	-76.8651245	6.446675	121.338597
-0.05049	5.448348	122.222031	-20.111721	15.478222	122.094666	39.922455	0.719235	123.193466	33.363678	48.153271	122.613945	36.6430665	24.436253	122.9037055	-76.8665085	6.520191	121.2856265
-0.212792	4.363305	122.391937	-20.000771	15.51912	122.167519	39.96711	0.69412	123.590149	33.571095	48.133282	122.913589	36.7691025	24.413701	123.251869	-76.7706445	6.624539	121.083169
-0.352588	3.66633	122.400116	-19.937683	15.574856	122.158066	40.03088	0.692725	123.717331	33.686726	48.155365	123.057602	36.858803	24.424045	123.3874665	-76.734169	6.725667	120.9286655
-0.576579	3.017501	122.366333	-19.868122	15.683087	122.11187	40.06245	0.756324	123.815239	33.778347	48.218758	123.151909	36.9203985	24.487541	123.483574	-76.6566425	6.878633	120.740166
-0.869782	2.347516	122.296616	-19.806601	15.806304	122.058662	40.084518	0.869762	123.86142	33.847546	48.323711	123.206238	36.966032	24.5967365	123.533829	-76.579234	7.0158715	120.583495
-1.238337	1.745647	122.258675	-19.769215	15.953556	122.013306	40.126427	0.993003	123.864571	33.910751	48.440002	123.206306	37.018589	24.7165025	123.5354385	-76.557019	7.1906095	120.4911735
-1.608525	1.128482	122.147392	-19.696623	16.093809	121.941711	40.138374	1.144642	123.894775	33.970417	48.562038	123.142982	37.0543955	24.85334	123.5188785	-76.4476415	7.334278	120.3645435
-1.988594	0.49005	121.996864	-19.658802	16.240185	121.871063	40.157295	1.306139	123.891426	33.999397	48.680595	123.010002	37.078346	24.993367	123.450714	-76.39595	7.487003	120.291412
-2.743509	-0.359502	121.833191	-19.568483	16.42518	121.751389	40.199097	1.521522	123.803261	34.040859	48.871063	122.727348	37.119978	25.1962925	123.2653045	-76.256944	7.6540675	120.2374735
-3.270813	-0.967267	121.71801	-19.528011	16.522636	121.678581	40.238575	1.649857	123.747375	34.067352	48.986473	122.551308	37.1529635	25.318165	123.1493415	-76.2089855	7.727107	120.2078205
-3.887377	-1.508521	121.704399	-19.457577	16.594973	121.64267	40.319881	1.765524	123.741722	34.099926	49.080059	122.429443	37.2099035	25.4227915	123.0855825	-76.1250575	7.7671545	120.1997575
-4.535845	-2.037893	121.705902	-19.38213	16.663311	121.633659	40.42495	1.884104	123.791969	34.139927	49.184513	122.345566	37.2824385	25.5343085	123.0687675	-76.0466985	7.7923135	120.1985505
-5.185596	-2.581786	121.683037	-19.315239	16.723099	121.61554	40.529034	2.003334	123.849335	34.177135	49.292728	122.259201	37.3530845	25.648031	123.054268	-75.9835625	7.798167	120.176812
-5.898354	-3.071897	121.641029	-19.24325	16.783918	121.569717	40.608631	2.111698	123.8685	34.200157	49.386791	122.160126	37.404394	25.7492445	123.014313	-75.890894	7.8185915	120.125121
-6.612717	-3.587543	121.538948	-19.194218	16.828453	121.506165	40.668056	2.205019	123.834267	34.23814	49.459385	122.040237	37.453098	25.832202	122.937252	-75.841534	7.824704	120.075078
-7.773642	-4.270234	121.292068	-19.128496	16.880207	121.379005	40.734749	2.269483	123.640144	34.282913	49.570778	121.833	37.508831	25.9201305	122.736572	-75.765823	7.8402835	120.021438
-8.741308	-4.611793	121.261147	-19.085224	16.91256	121.306404	40.774258	2.321675	123.410652	34.307632	49.631626	121.670937	37.540945	25.9766505	122.5407945	-75.711393	7.8484695	120.0720135
-9.604012	-4.949147	121.109154	-19.036596	16.9617	121.23278	40.800976	2.367086	123.09066	34.338654	49.68269	121.481789	37.569815	26.024888	122.2862245	-75.643007	7.898512	120.1793355
-10.437781	-5.377763	120.820641	-18.985657	16.990829	121.143875	40.829475	2.38809	122.767876	34.383167	49.724369	121.233055	37.606321	26.0562295	122.0004655	-75.577635	7.9254285	120.2872845
-11.359797	-5.697505	120.674828	-18.916828	17.02442	121.076141	40.854248	2.418857	122.488045	34.448631	49.752949	120.987091	37.6514395	26.085903	121.737568	-75.4850955	7.962937	120.414714
-12.311944	-5.98641	120.574806	-18.807751	17.042131	121.017662	40.913479	2.435693	122.252563	34.525879	49.773197	120.767609	37.719679	26.104445	121.510086	-75.335181	7.979817	120.525238
-13.294622	-6.247598	120.544502	-18.708488	17.049171	120.996513	40.973183	2.44084	122.115364	34.632305	49.773762	120.553543	37.802744	26.107301	121.3344535	-75.21972	7.991041	120.6585725
-14.781878	-6.605972	120.62973	-18.543362	17.013315	121.015564	41.110767	2.371609	122.022865	34.791229	49.715275	120.276024	37.950998	26.043442	121.1494445	-75.037722	7.983188	120.8816835
-15.789351	-6.80235	120.730675	-18.437649	16.978256	121.057487	41.202431	2.291677	122.044601	34.917469	49.637787	120.158302	38.05995	25.964732	121.1014515	-74.935248	7.99177999999999	121.0135225
-16.760153	-6.926492	120.838699	-18.331789	16.935833	121.111618	41.297989	2.178486	122.131279	35.053082	49.532452	120.081223	38.1755355	25.855469	121.106251	-74.8391135	8.016197	121.116985
-17.846184	-7.064652	120.960953	-18.253651	16.903408	121.173737	41.360428	2.062186	122.247635	35.194893	49.424709	120.065941	38.2776605	25.7434475	121.156788	-74.7849625	8.0633685	121.190686
-18.894606	-7.124846	121.046616	-18.175749	16.854454	121.255173	41.405437	1.956719	122.376839	35.312344	49.322765	120.147072	38.3588905	25.639742	121.2619555	-74.7103885	8.069166	121.2483905
-19.952309	-7.141125	121.116104	-18.120632	16.809847	121.360329	41.443832	1.86988	122.526619	35.403763	49.233093	120.311264	38.4237975	25.5514865	121.4189415	-74.6650615	8.0682075	121.3017165
-21.002541	-7.118793	121.149849	-18.062901	16.74535	121.49836	41.505287	1.781889	122.670364	35.476807	49.153435	120.539925	38.491047	25.467662	121.6051445	-74.616849	8.023038	121.3915755
-22.636572	-6.986742	121.334961	-18.003279	16.683895	121.776855	41.590912	1.644572	122.874359	35.583511	49.03756	120.892456	38.5872115	25.341066	121.8834075	-74.5937695	8.026724	121.6703025
-23.700304	-6.823359	121.548737	-17.943958	16.646118	122.008224	41.629536	1.560286	123.021355	35.6572	48.957191	121.045891	38.643368	25.2587385	122.033623	-74.531284	8.0334975	121.982825
-24.799067	-6.628142	121.812714	-17.906624	16.620588	122.27243	41.661392	1.46943	123.175171	35.73801	48.876179	121.14859	38.699701	25.1728045	122.1618805	-74.512949	8.0683715	122.3829795
-25.882383	-6.385154	122.116135	-17.872562	16.573534	122.554329	41.688354	1.362866	123.292496	35.793102	48.775097	121.253716	38.740728	25.0689815	122.273106	-74.485852	8.0780865	122.835552
-27.004215	-6.093769	122.412453	-17.827677	16.466702	122.813118	41.724449	1.222637	123.404434	35.850143	48.630955	121.3256	38.787296	24.926796	122.365017	-74.44265	8.006608	123.261219
-28.073076	-5.780747	122.661339	-17.785074	16.321413	123.049667	41.741638	1.074378	123.516716	35.881847	48.498516	121.416878	38.8117425	24.786447	122.466797	-74.3818905	7.856379	123.632537
-29.133976	-5.440747	122.838486	-17.764559	16.155521	123.25338	41.757889	0.931697	123.620331	35.894455	48.35112	121.5121	38.826172	24.6414085	122.5662155	-74.35529	7.6696335	123.9405445
-30.513754	-4.949063	123.066887	-17.735554	15.906096	123.487427	41.763428	0.748655	123.808098	35.906467	48.186275	121.649719	38.8349475	24.467465	122.7289085	-74.3060555	7.344727	124.2459455
-31.570227	-4.474312	123.13253	-17.737421	15.755169	123.599777	41.767029	0.656784	123.912552	35.878193	48.094307	121.713867	38.822611	24.3755455	122.8132095	-74.297453	7.1347925	124.3863445
-32.679085	-3.926838	123.128677	-17.754177	15.63157	123.667336	41.785667	0.606897	123.987114	35.83091	48.033749	121.744385	38.8082885	24.320323	122.8657495	-74.3166425	6.942817	124.4689225
-33.663132	-3.351712	123.137985	-17.764435	15.527515	123.702072	41.78067	0.580979	124.066887	35.782978	48.000046	121.699059	38.781824	24.2905125	122.882973	-74.310694	6.7645175	124.521171
-34.601528	-2.733588	123.193871	-17.803415	15.446429	123.695755	41.77771	0.585134	124.109673	35.719555	47.98959	121.623718	38.7486325	24.287362	122.8666955	-74.3554625	6.605496	124.5248145
-35.592331	-2.040493	123.172104	-17.820578	15.402683	123.66153	41.780724	0.607775	124.144272	35.640884	47.994431	121.530357	38.710804	24.301103	122.8373145	-74.35196	6.504263	124.4857455
-36.610535	-1.259236	123.073875	-17.846865	15.378878	123.636482	41.773701	0.652487	124.204849	35.589573	48.017509	121.442604	38.681637	24.334998	122.8237265	-74.375367	6.422758	124.4492375
-37.95562	-0.01986	123.092125	-17.891247	15.3887	123.629089	41.744198	0.725752	124.230553	35.497074	48.089912	121.35247	38.620636	24.407832	122.7915115	-74.40313	6.369568	124.4666665
-38.866745	0.895962	123.080872	-17.91325	15.418776	123.643562	41.708439	0.791433	124.204185	35.451477	48.153713	121.311203	38.579958	24.472573	122.757694	-74.406458	6.364979	124.52943
-39.823265	1.908433	122.979675	-17.953445	15.474664	123.68264	41.669052	0.85467	124.10289	35.421589	48.227978	121.300697	38.5453205	24.541324	122.7017935	-74.4522105	6.408004	124.6634865
-40.628231	2.928028	123.024055	-17.974291	15.523105	123.711731	41.620174	0.934891	123.946465	35.368576	48.310291	121.32579	38.494375	24.622591	122.6361275	-74.442957	6.423619	124.7873345
-41.470783	4.030466	123.009918	-18.018604	15.592192	123.737549	41.584755	1.025664	123.776115	35.332714	48.421993	121.369019	38.4587345	24.7238285	122.572567	-74.4959425	6.4605555	124.902531
-42.370625	5.184612	122.892418	-18.049898	15.654641	123.748306	41.522068	1.128558	123.605774	35.284023	48.526333	121.432922	38.4030455	24.8274455	122.519348	-74.5028415	6.4818365	124.977264
-43.083469	6.356072	122.927559	-18.104816	15.733613	123.768913	41.4445	1.21232	123.393562	35.232182	48.630531	121.506416	38.338341	24.9214255	122.449989	-74.547973	6.5458005	125.087837
-44.522099	8.368126	122.985817	-18.202534	15.845263	123.835777	41.334759	1.31824	123.064384	35.136932	48.740749	121.574677	38.2358455	25.0294945	122.3195305	-74.6409135	6.6610315	125.3520235
-44.964779	9.497746	123.03511	-18.24264	15.895788	123.887444	41.270107	1.370174	122.865768	35.091961	48.803757	121.636559	38.181034	25.0869655	122.2511635	-74.666314	6.7046105	125.5237245
-45.711548	10.81066	123.158661	-18.286297	15.949925	123.97876	41.226109	1.400307	122.646797	35.044201	48.853531	121.728729	38.135155	25.126919	122.187763	-74.707749	6.772931	125.769757
-46.548538	12.244207	123.426186	-18.325687	15.992967	124.107185	41.153507	1.429014	122.444046	35.019459	48.908779	121.813057	38.086483	25.1688965	122.1285515	-74.737857	6.8170375	126.0858185
-46.847801	13.417313	123.633003	-18.34967	16.03039	124.234474	41.078499	1.447339	122.239998	35.00288	48.935951	121.954597	38.0406895	25.191645	122.0972975	-74.7400295	6.869135	126.3716505
-47.407593	14.778629	123.921463	-18.35429	16.079073	124.382111	41.004135	1.468188	122.03022	35.007885	48.962177	122.141685	38.00601	25.2151825	122.0859525	-74.71459	6.9429635	126.6782695
-47.91925	16.100903	124.192261	-18.379877	16.148113	124.526657	40.927723	1.501988	121.861122	35.02935	49.002781	122.324501	37.9785365	25.2523845	122.0928115	-74.7382905	7.0438415	126.9605025
-48.459427	18.104958	124.51236	-18.400818	16.299501	124.669586	40.83292	1.627021	121.647514	35.038872	49.115482	122.628975	37.935896	25.3712515	122.1382445	-74.737532	7.2277505	127.2009275
-48.824707	19.418066	124.661377	-18.405289	16.409904	124.698166	40.820984	1.740809	121.525017	35.047237	49.23172	122.82225	37.9341105	25.4862645	122.1736335	-74.7446885	7.3335435	127.2226985
-49.078949	20.685431	124.76004	-18.420729	16.545553	124.697365	40.805046	1.874817	121.407318	35.041477	49.335991	122.989059	37.9232615	25.605404	122.1981885	-74.7647195	7.485702	127.1965415
-49.260395	21.966454	124.877014	-18.453117	16.691235	124.698814	40.765621	1.969524	121.274422	35.035965	49.435081	123.077454	37.900793	25.7023025	122.175938	-74.807027	7.6801675	127.22169
-49.457256	23.237566	125.080124	-18.479713	16.833654	124.749649	40.691612	2.047016	121.10939	35.032448	49.503349	123.087868	37.86203	25.7751825	122.098629	-74.821456	7.8921255	127.400669
-49.536411	24.422472	125.463257	-18.482487	16.945177	124.861732	40.619114	2.111029	120.925034	35.04258	49.558731	123.082817	37.830847	25.83488	122.0039255	-74.795821	8.055474	127.7195385
-49.521286	25.524891	125.803802	-18.462023	17.037893	125.034271	40.581505	2.142283	120.815727	35.422722	49.481636	122.966934	38.0021135	25.8119595	121.8913305	-74.9261595	8.2638265	128.1772115
-49.338524	27.138948	126.407982	-18.362396	17.100454	125.328217	40.642635	2.148087	120.768356	35.556076	49.501629	123.136925	38.0993555	25.824858	121.9526405	-74.8241475	8.37605	128.7037935
-49.129391	28.130398	126.730118	-18.256985	17.127462	125.490417	40.714436	2.176402	120.7901	35.665699	49.527515	123.284546	38.1900675	25.8519585	122.037323	-74.7040375	8.4029655	128.943511
-48.855801	29.075771	126.976227	-18.17688	17.175005	125.611221	40.780666	2.204981	120.82785	35.771626	49.554344	123.418823	38.276146	25.8796625	122.1233365	-74.629906	8.4703475	129.0991055
-48.523438	29.978067	127.114143	-18.098448	17.235569	125.684868	40.875912	2.238319	120.863083	35.868114	49.592278	123.537102	38.372013	25.9152985	122.2000925	-74.568909	8.5558395	129.1696435
-48.075287	30.787292	127.137794	-18.013947	17.304607	125.729607	40.965454	2.281524	120.922913	35.632622	49.750137	123.732147	38.299038	26.0158305	122.32753	-74.326932	8.5933835	129.131684
-47.605831	31.560293	127.226341	-17.940817	17.350712	125.760185	41.05851	2.301938	120.977547	36.054501	49.669167	123.669258	38.5565055	25.9855525	122.3234025	-74.4381395	8.7158715	129.1969675
-47.013756	32.217426	127.251709	-17.660997	17.250483	125.739288	41.158604	2.29893	121.046898	35.81913	49.784492	123.829636	38.488867	26.041711	122.438267	-73.810861	8.459255	129.040309
-46.027058	33.081787	127.257309	-17.523224	17.222347	125.769844	41.328056	2.258853	121.154716	35.973427	49.753204	123.85424	38.6507415	26.0060285	122.504478	-73.6971895	8.4386655	129.03521
-45.295227	33.544968	127.185249	-17.442041	17.177849	125.773346	41.421104	2.212758	121.228554	36.062126	49.720135	123.855301	38.741615	25.9664465	122.5419275	-73.625697	8.3892515	129.0047645
-44.53743	33.952011	127.097618	-17.590004	17.276697	125.794601	41.502216	2.158408	121.288513	36.141747	49.672783	123.838531	38.8219815	25.9155955	122.563522	-74.0019895	8.6377985	129.02568
-43.72234	34.325813	126.995453	-17.533855	17.225193	125.745621	41.568993	2.10195	121.352638	36.189823	49.625061	123.794083	38.879408	25.8635055	122.5733605	-73.947118	8.5868805	128.9178815
-42.836502	34.57777	126.856255	-17.506712	17.16053	125.674103	41.619514	2.02367	121.440872	36.228039	49.552841	123.732147	38.9237765	25.7882555	122.5865095	-73.9372005	8.5328045	128.7616965
-41.912079	34.783192	126.668289	-17.446159	17.088963	125.599846	41.691338	1.933977	121.605148	36.283104	49.475727	123.67009	38.987221	25.704852	122.637619	-73.879539	8.473074	128.562073
-40.9175	34.856579	126.348579	-17.395569	17.051706	125.541687	41.805794	1.84821	121.889946	36.348679	49.390766	123.5821	39.0772365	25.619488	122.736023	-73.8683745	8.483924	128.347351
-39.379658	34.958126	125.781059	-17.293566	17.00333	125.462708	42.021404	1.698223	122.460403	36.474438	49.258701	123.466148	39.247921	25.478462	122.9632755	-73.835053	8.528198	127.9621405
-38.367081	34.955639	125.420692	-17.238199	16.968493	125.415443	42.187344	1.579768	122.953949	36.560486	49.165806	123.371353	39.373915	25.372787	123.162651	-73.850313	8.564199	127.668235
-37.323765	34.867432	125.03054	-17.159739	16.891102	125.409401	42.346581	1.468437	123.502579	36.638878	49.024887	123.318138	39.4927295	25.246662	123.4103585	-73.8122075	8.535542	127.4084435
-36.460079	34.814796	124.748322	-17.086987	16.770763	125.463844	42.497604	1.349603	124.085724	36.712395	48.897717	123.295746	39.6049995	25.12366	123.690735	-73.7789735	8.417866	127.236953
-35.385811	34.622776	124.522522	-17.034683	16.58988	125.58136	42.656292	1.194835	124.668228	36.745136	48.725742	123.314964	39.700714	24.9602885	123.991596	-73.77008	8.2194715	127.171124
-34.260536	34.369602	124.398972	-17.008883	16.363043	125.759544	42.786591	1.005149	125.240639	36.77063	48.527004	123.361206	39.7786105	24.7660765	124.3009225	-73.7963765	7.9600095	127.2181655
-33.238171	34.136009	124.362267	-16.728823	15.971221	125.87249	42.915257	0.817365	125.818871	36.785809	48.319305	123.426453	39.850533	24.568335	124.622662	-73.308179	7.374107	127.122318
-31.668318	33.706287	124.33461	-16.739923	15.604364	126.257813	43.100212	0.524524	126.622841	36.778759	48.009098	123.555435	39.9394855	24.266811	125.089138	-73.4193315	6.941917	127.426488
-30.5686	33.460186	124.291862	-16.69207	15.34137	126.394081	43.225128	0.301242	127.145256	36.785954	47.802139	123.628616	40.005541	24.0516905	125.386936	-73.389681	6.6310495	127.401226
-29.515045	33.202984	124.241219	-16.675905	15.120692	126.553215	43.633114	-0.060059	127.468384	36.782734	47.615128	123.643028	40.207924	23.7775345	125.555706	-73.559734	6.4638495	127.550724
-28.55167	33.026524	124.181091	-16.669123	14.904481	126.650238	43.718517	-0.213488	127.845108	36.778214	47.436573	123.63472	40.2483655	23.6115425	125.739914	-73.5866115	6.1974195	127.560562
-27.52566	32.777256	124.042404	-16.672899	14.677116	126.701355	43.794651	-0.377511	128.120178	36.761395	47.25037	123.633316	40.278023	23.4364295	125.876747	-73.623821	5.9178025	127.525963
-26.507681	32.627419	123.971977	-16.660509	14.433667	126.718544	43.832298	-0.541549	128.312119	36.744595	47.063618	123.643288	40.2884465	23.2610345	125.9777035	-73.6094645	5.6062995	127.4593845
-25.50658	32.50692	123.956871	-16.654215	14.182931	126.729225	43.868111	-0.746421	128.39624	36.737377	46.870708	123.707733	40.302744	23.0621435	126.0519865	-73.611174	5.3037185	127.4064635
-24.125313	32.399239	124.094322	-16.651527	13.792926	126.729111	43.87595	-1.075718	128.269745	36.714905	46.561405	123.867393	40.2954275	22.7428435	126.068569	-73.5984815	4.8430085	127.389653
-23.229328	32.381863	124.25518	-16.675066	13.573392	126.737679	43.83511	-1.281547	128.089142	36.684521	46.375214	123.978516	40.2598155	22.5468335	126.033829	-73.6099475	4.5999505	127.441529
-22.330978	32.474632	124.45462	-16.676764	13.402538	126.750114	43.786762	-1.443734	127.859947	36.658333	46.237118	124.078957	40.2225475	22.396692	125.969452	-73.5760755	4.408384	127.530776
-21.424303	32.609989	124.65937	-16.70219	13.301462	126.762268	43.754639	-1.536541	127.632591	36.633156	46.162769	124.212517	40.1938975	22.313114	125.922554	-73.5982775	4.28981	127.601982
-20.577946	32.743607	124.839676	-16.714188	13.251925	126.760773	43.423073	-1.403012	127.585732	36.628994	46.134262	124.377762	40.0260335	22.365625	125.981747	-73.4544095	4.138225	127.539799
-19.712179	32.906521	124.998642	-16.758112	13.247093	126.782402	43.406605	-1.426551	127.445587	36.632404	46.12746	124.562492	40.0195045	22.3504545	126.0040395	-73.5357285	4.1437315	127.5607645
-18.882179	33.077984	125.100616	-16.784336	13.231477	126.734283	43.377148	-1.440547	127.28981	36.629971	46.121113	124.760368	40.0035595	22.340283	126.025089	-73.5722315	4.122671	127.443477
-17.598049	33.360786	125.250565	-16.825485	13.167654	126.621719	43.317764	-1.492912	126.988708	36.599041	46.089905	125.064377	39.9584025	22.2984965	126.0265425	-73.6093725	4.0368115	127.2168955
-16.788254	33.508186	125.370613	-16.82044	13.07878	126.481796	43.273815	-1.53286	126.741455	36.557293	46.048141	125.307678	39.915554	22.2576405	126.0245665	-73.556434	3.8999195	126.9390255
-15.999156	33.655849	125.540718	-16.843962	12.98208	126.383232	43.244072	-1.551492	126.480698	36.49593	45.997238	125.572876	39.870001	22.222873	126.026787	-73.557925	3.741287	126.739677
-15.221447	33.760357	125.708961	-16.916986	12.908764	126.324043	43.216286	-1.549399	126.181946	36.414783	45.95858	125.869522	39.8155345	22.2045905	126.025734	-73.6495065	3.6129375	126.622352
-14.438251	33.856728	125.867546	-16.972738	12.811841	126.211098	43.177311	-1.552619	125.875641	36.318832	45.913109	126.143608	39.7480715	22.180245	126.0096245	-73.6935475	3.443437	126.4125715
-13.639718	33.930336	126.013275	-17.010374	12.720926	126.065598	43.130585	-1.562386	125.607407	36.216717	45.886738	126.355423	39.673651	22.162176	125.981415	-73.694399	3.279676	126.149781
-12.884569	33.919697	126.151192	-17.058706	12.666647	125.975487	43.052269	-1.527884	125.426079	36.145508	45.881714	126.523422	39.5988885	22.176915	125.9747505	-73.7163005	3.156379	125.9762235
-11.772981	33.881023	126.353249	-17.088137	12.643454	125.945602	43.038166	-1.48219	125.270721	36.412334	45.784595	126.624474	39.72525	22.1512025	125.9475975	-73.901524	3.1357055	125.9436065
-11.044691	33.788551	126.451477	-17.088501	12.635798	125.95768	43.053185	-1.431922	125.240326	36.063652	45.948833	126.883209	39.5584185	22.2584555	126.0617675	-73.7354205	3.0131405	125.8535925
-10.302559	33.624733	126.539383	-17.088654	12.630338	125.94986	43.064163	-1.373281	125.225517	36.045647	45.984489	126.992569	39.554905	22.305604	126.109043	-73.732213	2.955072	125.790677
-9.596154	33.416752	126.578438	-17.122627	12.639091	125.929405	43.064163	-1.310303	125.18692	36.353745	45.894875	126.940643	39.708954	22.292286	126.0637815	-73.954208	2.985896	125.7950285
-9.000567	33.163834	126.55349	-17.118336	12.614089	125.773491	43.052536	-1.263664	125.098099	35.972958	46.052349	127.131866	39.512747	22.3943425	126.1149825	-73.749419	2.8338355	125.4319995
-8.141237	32.68169	126.364044	-17.142538	12.615659	125.621674	43.033539	-1.221282	124.999741	35.934681	46.092831	127.136292	39.48411	22.4357745	126.0680165	-73.769186	2.7955435	125.1753315
-7.507106	32.32402	126.297142	-17.193186	12.651202	125.520073	43.013618	-1.174224	124.884377	35.888889	46.131386	127.122452	39.4512535	22.478581	126.0034145	-73.8376255	2.823823	125.0367315
-6.655187	31.657782	126.153481	-17.426725	12.825781	125.393005	42.96241	-1.10582	124.696564	35.835194	46.18586	127.051422	39.398802	22.54002	125.873993	-74.252252	3.111542	124.912017
-6.142519	31.135479	126.052681	-17.47403	12.884237	125.321472	42.927029	-1.06972	124.628983	35.828671	46.229176	126.906883	39.37785	22.579728	125.767933	-74.32591	3.188746	124.875011
-5.667943	30.568701	125.928833	-17.496086	12.932605	125.269638	42.858402	-1.010921	124.570023	36.129753	46.167248	126.517593	39.4940775	22.5781635	125.543808	-74.4862495	3.2870465	124.995468
-5.556611	30.062571	125.886642	-17.52784	12.996173	125.225578	42.801571	-0.96306	124.492432	35.743668	46.34594	126.219246	39.2726195	22.69144	125.355839	-74.3282995	3.300906	125.095317
-5.200523	29.398283	125.700699	-17.623285	13.048553	125.174416	42.708694	-0.932124	124.375626	35.621376	46.434341	125.590065	39.165035	22.7511085	124.9828455	-74.411605	3.3459975	125.3659865
-4.857139	28.682766	125.364067	-17.715765	13.077039	125.085175	42.574623	-0.939459	124.092522	35.445465	46.484818	124.740723	39.010044	22.7726795	124.4166225	-74.441574	3.3813985	125.7537275
-4.566492	27.915005	124.903664	-17.870764	13.072509	124.934258	42.3479	-1.021271	123.550667	35.21883	46.453957	123.724495	38.783365	22.716343	123.637581	-74.524893	3.428675	126.230935
-4.226416	26.694479	123.960152	-18.136148	12.970602	124.471115	41.922787	-1.27894	122.436592	34.788723	46.257191	121.907761	38.355755	22.4891255	122.1721765	-74.628051	3.4520785	126.7700535
-4.070005	25.830883	123.194733	-18.308002	12.866789	124.067856	41.588314	-1.443645	121.591972	34.504818	46.078575	120.6772	38.046566	22.317465	121.134586	-74.66257	3.416113	127.001126
-3.957895	24.998817	122.552887	-18.405672	12.742464	123.633003	41.333626	-1.611572	120.878792	34.293606	45.890663	119.598938	37.813616	22.1395455	120.238865	-74.62496	3.3453825	127.027141
-3.788896	24.151094	121.970787	-18.479555	12.619297	123.21991	41.143902	-1.776323	120.313049	34.142025	45.709591	118.770706	37.6429635	21.966634	119.5418775	-74.6020735	3.27196	126.8979425
-3.606632	23.31344	121.489487	-18.540884	12.507139	122.84478	41.017376	-1.925784	119.877609	34.024868	45.538593	118.133102	37.521122	21.8064045	119.0053555	-74.60289	3.2078735	126.6842045
-3.442242	22.527187	121.110558	-18.617865	12.416824	122.515358	40.861683	-2.037712	119.595787	33.926075	45.393192	117.710068	37.393879	21.67774	118.6529275	-74.629609	3.155908	126.3777885
-3.326105	21.749363	120.865952	-18.735777	12.358609	122.283951	40.740852	-2.135206	119.472031	33.858372	45.277832	117.477501	37.299612	21.571313	118.474766	-74.771166	3.145905	126.093136
-3.150722	20.642462	120.762871	-18.866638	12.339276	122.110687	40.611301	-2.234215	119.556091	33.761963	45.206406	117.437431	37.186632	21.4860955	118.496761	-74.919908	3.1924565	125.724613
-3.033665	19.969664	120.775055	-18.998734	12.384729	122.09729	40.503296	-2.261736	119.640137	33.665638	45.211433	117.430557	37.084467	21.4748485	118.535347	-75.081935	3.2946095	125.659233
-2.942017	19.326557	120.800018	-19.138462	12.434751	122.113991	40.34132	-2.273649	119.666817	33.543282	45.21376	117.375038	36.942301	21.4700555	118.5209275	-75.219225	3.3994465	125.7070545
-2.870976	18.691664	120.810783	-19.28216	12.47292	122.119537	40.166439	-2.289945	119.618713	33.405609	45.203491	117.292358	36.786024	21.456773	118.4555355	-75.350344	3.489067	125.7835385
-2.872205	18.08197	120.763062	-19.423628	12.486688	122.086273	40.001648	-2.337044	119.516327	33.283981	45.175198	117.160019	36.6428145	21.419077	118.338173	-75.4900705	3.554299	125.834373
-2.905531	17.465597	120.649445	-19.541403	12.481515	121.97229	39.834587	-2.37948	119.354889	33.173756	45.124294	116.998032	36.5041715	21.372407	118.1764605	-75.5869775	3.590623	125.7681195
-2.918205	16.885086	120.484077	-19.654367	12.486853	121.813026	39.668858	-2.429034	119.142593	33.065304	45.098019	116.785492	36.367081	21.3344925	117.9640425	-75.675815	3.6392135	125.6620095
-2.884663	16.090008	120.159294	-19.78842	12.491187	121.47039	39.465977	-2.51454	118.796707	32.931793	45.036793	116.381027	36.198885	21.2611265	117.588867	-75.775725	3.7212475	125.351913
-2.869789	15.609743	119.891289	-19.88739	12.514165	121.211647	39.318939	-2.582804	118.600616	32.854031	44.970531	116.000381	36.086485	21.1938635	117.3004985	-75.861265	3.8344665	125.1227955
-2.85	15.169446	119.646957	-19.947374	12.55149	120.966805	39.172676	-2.654826	118.487564	32.789536	44.881344	115.498291	35.981106	21.113259	116.9929275	-75.875854	3.989721	124.9406825
-2.798177	14.776792	119.422043	-20.005613	12.606114	120.764374	39.066113	-2.718655	118.524261	32.749786	44.746639	114.942261	35.9079495	21.013992	116.733261	-75.9191755	4.198236	124.795487
-2.740756	14.413688	119.268379	-20.035479	12.662435	120.616379	39.026104	-2.810916	118.680618	32.756443	44.606892	114.426926	35.8912735	20.897988	116.553772	-75.9622315	4.426882	124.678986
-2.711158	14.070421	119.204941	-20.039513	12.666109	120.556007	39.031487	-2.912303	118.936157	32.775604	44.441795	113.949181	35.9035455	20.764746	116.442669	-75.9825715	4.567472	124.669345
-2.708979	13.776904	119.204796	-20.048485	12.615989	120.553734	39.034416	-3.048509	119.205452	32.775219	44.22546	113.563499	35.9048175	20.5884755	116.3844755	-76.0017875	4.6435025	124.7229925
-2.7253	13.414721	119.30983	-20.063543	12.437569	120.634399	39.016476	-3.313304	119.611084	32.806778	43.878445	113.274704	35.911627	20.2825705	116.442894	-76.038713	4.5925675	124.825904
-2.75489	13.276225	119.436737	-20.082249	12.284961	120.733002	39.021576	-3.48995	119.880821	32.838554	43.675415	113.287354	35.930065	20.0927325	116.5840875	-76.094563	4.4771895	124.8819165
-2.794419	13.227283	119.562485	-20.115551	12.16087	120.799789	39.010441	-3.634648	120.114754	32.88586	43.52924	113.465584	35.9481505	19.947296	116.790169	-76.1792525	4.374444	124.809409
-2.853253	13.276237	119.649063	-20.175547	12.098997	120.859718	38.961014	-3.723174	120.237839	32.894779	43.453789	113.616142	35.9278965	19.8653075	116.9269905	-76.2789905	4.3326865	124.7924455
-2.917879	13.406346	119.642624	-20.258146	12.103346	120.839134	38.873703	-3.753492	120.19297	32.841541	43.455185	113.646683	35.857622	19.8508465	116.9198265	-76.373914	4.3558455	124.7584415
-3.003773	13.618167	119.505417	-20.360909	12.184325	120.732101	38.729801	-3.743397	119.919586	32.729919	43.499424	113.575302	35.72986	19.8780135	116.747444	-76.451678	4.4906365	124.716758
-3.13271	13.882881	119.255257	-20.466137	12.278641	120.555984	38.535988	-3.744331	119.428047	32.605934	43.545727	113.350677	35.570961	19.900698	116.389362	-76.503235	4.656584	124.722606
-3.288762	14.406276	118.629906	-20.59371	12.401702	120.130417	38.230427	-3.804574	118.461571	32.411118	43.577518	112.723801	35.3207725	19.886472	115.592686	-76.5081925	4.916932	124.668148
-3.329622	14.823665	118.114815	-20.637846	12.473336	119.802666	38.028984	-3.84817	117.595612	32.29184	43.607456	112.204025	35.160412	19.879643	114.8998185	-76.436104	5.067029	124.7055135
-3.335766	15.347232	117.574883	-20.659954	12.527771	119.466415	37.845264	-3.864268	116.710899	32.163929	43.631699	111.618004	35.0045965	19.8837155	114.1644515	-76.3245045	5.1718265	124.7683785
-3.312727	15.941291	117.068634	-20.641134	12.602944	119.190834	37.702988	-3.832108	115.84787	32.057758	43.681396	111.11908	34.880373	19.924644	113.483475	-76.162641	5.281244	124.898193
-3.242708	16.648836	116.665459	-20.596535	12.657799	119.001266	37.62162	-3.783376	115.051147	32.001095	43.765717	110.747887	34.8113575	19.9911705	112.899517	-76.0044275	5.3244275	125.103015
-3.090579	17.431797	116.366402	-20.530306	12.727849	118.874168	37.581894	-3.679812	114.49157	31.996281	43.879242	110.568024	34.7890875	20.099715	112.529797	-75.8496995	5.355983	125.218539
-2.891738	18.297256	116.266121	-20.448965	12.803288	118.854393	37.610523	-3.555422	114.141212	32.053322	44.012783	110.643723	34.8319225	20.2286805	112.3924675	-75.7298525	5.3778955	125.3163185
-2.500166	19.648418	116.394897	-20.337553	12.966069	118.994331	37.752605	-3.350716	114.034531	32.232433	44.247997	111.240532	34.992519	20.4486405	112.6375315	-75.667625	5.4834975	125.3511305
-2.171173	20.644039	116.649498	-20.293436	13.115582	119.180992	37.844917	-3.147127	114.226357	32.438255	44.439594	111.927116	35.141586	20.6462335	113.0767365	-75.728458	5.5849305	125.2852475
-1.777217	21.705173	116.984596	-20.235134	13.256186	119.406296	37.977036	-2.968516	114.551125	32.644775	44.646317	112.717461	35.3109055	20.8389005	113.634293	-75.7811735	5.6734715	125.178299
-1.379601	22.802757	117.377853	-20.210186	13.416907	119.60527	38.125717	-2.777437	114.923355	32.811394	44.851257	113.617149	35.4685555	21.03691	114.270252	-75.8889275	5.796904	124.940288
-0.924344	23.921446	117.8237	-20.217682	13.587502	119.763496	38.25399	-2.540216	115.35022	33.013977	45.064259	114.611267	35.6339835	21.2620215	114.9807435	-76.0693475	5.9129825	124.5462485
-0.449546	25.069656	118.297073	-20.205997	13.777922	119.884941	38.444794	-2.282973	115.916695	33.212189	45.276516	115.75351	35.8284915	21.4967715	115.8351025	-76.2404855	6.0590725	123.9347795
0.03659	26.215094	118.839279	-20.165056	13.94177	119.972801	38.6847	-2.0287	116.543388	33.427586	45.500492	116.97718	36.056143	21.735896	116.760284	-76.386255	6.147644	123.185318
0.805764	27.960945	119.739029	-20.09671	14.215634	120.130348	39.016571	-1.608822	117.526947	33.748226	45.784832	119.002998	36.3823985	22.088005	118.2649725	-76.5758185	6.343263	121.9957235
1.312605	29.074257	120.468414	-20.007477	14.439875	120.262238	39.247513	-1.306483	118.241074	33.943127	45.968567	120.429123	36.59532	22.331042	119.3350985	-76.610274	6.548708	121.1893775
1.796497	30.208652	121.293243	-19.878016	14.730053	120.472649	39.527348	-0.961561	118.989334	34.435276	46.072693	121.773056	36.981312	22.555566	120.381195	-76.737344	6.90454	120.564103
2.595566	31.156715	122.062111	-19.700089	15.095579	120.757866	39.825203	-0.576465	119.99514	34.299103	46.520172	123.301994	37.062153	22.9718535	121.648567	-76.462331	7.2193045	119.867165
3.048964	32.208389	123.10746	-19.507296	15.472984	121.158195	40.145508	-0.16909	120.963631	34.503044	46.827106	124.817787	37.324276	23.329008	122.890709	-76.338868	7.61696	119.425681
3.431538	33.19672	124.25631	-19.3193	15.888068	121.753181	40.539635	0.200943	122.084412	35.033192	47.055088	126.171318	37.7864135	23.6280155	124.127865	-76.4250135	8.1481205	119.378497
3.7519	34.063332	125.517593	-18.857712	16.122816	122.332726	40.907444	0.535516	123.387108	35.302265	47.416782	127.625145	38.1048545	23.976149	125.5061265	-75.8202785	8.269483	119.1593255
4.048215	35.137444	127.305962	-18.574841	16.573534	123.496506	41.406441	0.791005	125.334549	35.375988	47.835583	129.695755	38.3912145	24.313294	127.515152	-75.5408965	8.833774	119.47786
4.163327	35.734478	128.291504	-18.426327	16.757341	124.249695	41.68932	0.83581	126.474022	35.908379	47.856007	130.565582	38.7988495	24.3459085	128.519802	-75.6515035	9.1687735	119.979588
4.223589	36.240067	129.043716	-18.324158	16.906782	124.952736	42.208256	0.678856	127.260628	36.133682	47.973091	131.278152	39.170969	24.3259735	129.26939	-75.819285	9.4875905	120.636082
3.712898	36.88884	129.831268	-18.229591	16.981525	125.513885	42.383377	0.654834	127.968636	36.286354	48.00671	131.77095	39.3348655	24.330772	129.869793	-75.7940475	9.632278	121.157977
3.519154	37.292038	130.285263	-18.146486	17.02718	125.977478	42.523472	0.619006	128.453217	36.110882	48.159111	132.147354	39.317177	24.3890585	130.3002855	-75.610149	9.6653015	121.6546705
4.00755	37.257973	130.221115	-18.098701	17.034367	126.315903	42.587753	0.609012	128.677994	36.544453	48.014557	132.192291	39.566103	24.3117845	130.4351425	-75.763505	9.7569495	122.1966635
3.74695	37.444069	130.347305	-18.080996	17.028866	126.528076	42.600182	0.615968	128.644791	36.286003	48.072784	132.272354	39.4430925	24.344376	130.4585725	-75.6050845	9.713356	122.5975795
2.647276	37.852852	130.550003	-18.172436	17.082468	126.661026	42.466972	0.678376	128.040558	36.584152	47.973488	131.708099	39.525562	24.325932	129.8743285	-75.870434	9.839004	123.4477235
2.702666	37.591518	130.034836	-18.335638	17.168512	126.614204	42.237411	0.697262	127.306732	36.472931	47.991226	131.111801	39.355171	24.344244	129.2092665	-76.026447	9.99278	124.0191415
2.179544	37.55801	129.649628	-18.508175	17.254105	126.397034	41.594601	0.855092	126.542641	36.303814	48.0467	130.169571	38.9492075	24.450896	128.356106	-75.9655575	10.057314	124.437962
1.691008	37.434597	129.039993	-18.760508	17.384203	126.156044	41.229935	0.866496	125.302567	35.766186	48.271378	129.047455	38.4980605	24.568937	127.175011	-76.0190765	10.199469	125.137077
1.194835	37.246765	128.17598	-18.949589	17.469206	125.739136	40.86171	0.819738	123.77887	35.490887	48.338379	127.547386	38.1762985	24.5790585	125.663128	-76.0754765	10.3593535	125.815144
0.748957	36.992611	127.051369	-19.305914	17.630886	125.252472	40.457924	0.796653	122.133659	35.214302	48.445557	125.701569	37.836113	24.621105	123.917614	-76.447941	10.640667	126.58733
0.297621	36.6492	125.770699	-19.366177	17.631739	124.569832	40.023155	0.765943	120.342133	34.949226	48.470245	123.788109	37.4861905	24.618094	122.065121	-76.2185445	10.645384	127.074543
-0.567504	36.056374	123.83683	-19.3225	17.579548	123.406311	39.495041	0.641871	118.023109	34.696232	48.398968	120.945061	37.0956365	24.5204195	119.484085	-75.7406365	10.6386765	127.328537
-0.915366	35.454704	122.560265	-19.271296	17.525852	122.66581	39.256729	0.550257	116.856644	34.624477	48.264565	119.477013	36.940603	24.407411	118.1668285	-75.483195	10.644293	127.1647915
-1.162114	34.792923	121.653656	-19.206135	17.453438	122.066429	39.132187	0.389266	116.133011	34.637081	48.109161	118.475105	36.884634	24.2492135	117.304058	-75.296904	10.6576625	126.8288
-1.371894	34.064259	121.134033	-19.241663	17.364355	121.661774	39.057236	0.228402	115.818451	34.648464	47.943886	117.956696	36.85285	24.086144	116.8875735	-75.336176	10.642566	126.4359745
-1.503903	33.270092	120.872101	-19.35881	17.29388	121.432495	38.942665	0.107852	115.787903	34.622761	47.784882	117.804062	36.782713	23.946367	116.7959825	-75.500333	10.641393	126.0690075
-1.560089	32.46645	120.807388	-19.533926	17.261059	121.359077	38.772923	0.00045	115.879417	34.519142	47.66214	117.846611	36.6460325	23.831295	116.863014	-75.7138845	10.690823	125.85514
-1.515164	31.657564	120.810936	-19.758957	17.264042	121.384895	38.568909	-0.059841	116.03389	34.39529	47.576195	118.074501	36.4820995	23.758177	117.0541955	-76.0000135	10.769907	125.7155945
-1.361655	30.323931	120.966171	-20.075569	17.272058	121.495369	38.280758	-0.139687	116.331291	34.19173	47.524097	118.409363	36.236244	23.692205	117.370327	-76.387382	10.851911	125.620411
-1.160986	29.446495	121.032806	-20.273642	17.291243	121.560051	38.082405	-0.210912	116.347923	34.003853	47.554749	118.508804	36.043129	23.6719185	117.4283635	-76.590413	10.9105675	125.6917385
-0.926589	28.526392	120.915352	-20.479752	17.308437	121.521782	37.81543	-0.285759	116.155647	33.781796	47.588917	118.334557	35.798613	23.651579	117.245102	-76.758117	10.965295	125.798462
-0.599106	27.608603	120.570625	-20.688709	17.322708	121.350189	37.52953	-0.346625	115.733025	33.565704	47.566315	118.015984	35.547617	23.609845	116.8745045	-76.925035	11.035571	125.8258735
-0.252519	26.613146	120.116806	-20.811811	17.313585	121.073997	37.290504	-0.378702	115.371552	33.421978	47.478481	117.614983	35.356241	23.5498895	116.4932675	-76.979863	11.0772805	125.6547265
0.20387	25.597584	119.706856	-20.923094	17.269112	120.753082	37.170872	-0.437812	115.162827	33.372181	47.349686	117.423294	35.2715265	23.455937	116.2930605	-77.1177145	11.082287	125.2131035
0.726462	24.555775	119.437637	-20.99073	17.260855	120.512772	37.194534	-0.492465	115.286812	33.408867	47.236507	117.437088	35.3017005	23.372021	116.36195	-77.2831605	11.149689	124.663594
1.675709	22.941946	119.322823	-21.051519	17.309687	120.375107	37.303738	-0.432675	116.111565	33.534523	47.104126	118.010223	35.4191305	23.3357255	117.060894	-77.5221685	11.2836485	123.68932
2.379194	21.841959	119.530846	-21.06904	17.387257	120.481369	37.429272	-0.338791	116.963982	33.649864	47.050484	118.762459	35.539568	23.3558465	117.8632205	-77.677648	11.4186675	123.0995175
3.147648	20.731991	119.997498	-21.042879	17.466787	120.713028	37.642715	-0.253783	118.084015	33.798012	47.034271	119.769119	35.7203635	23.390244	118.926567	-77.8061215	11.54333	122.499489
3.987615	19.570728	120.654091	-20.971027	17.5224	121.051323	37.879002	-0.220541	119.472412	33.984577	47.008224	121.052101	35.9317895	23.3938415	120.2622565	-77.8738435	11.6509585	121.8403895
4.842253	18.373798	121.628807	-20.893055	17.573067	121.538864	38.174976	-0.240796	121.118675	34.197136	46.986744	122.475945	36.186056	23.372974	121.79731	-77.972166	11.77316	121.280418
5.695714	17.219311	122.764931	-20.767515	17.632023	122.14756	38.524784	-0.29841	122.949112	34.413887	46.94194	124.12162	36.4693355	23.321765	123.535366	-78.0043655	11.942281	120.759754
6.559437	16.00316	124.089478	-20.642286	17.680635	122.87912	38.908558	-0.413861	124.888649	34.631748	46.903618	125.798141	36.770153	23.2448785	125.343395	-78.054725	12.1163915	120.414845
8.066757	13.948645	126.211655	-20.414234	17.687302	124.138054	39.757053	-0.813743	127.857628	35.03371	46.826859	128.241425	37.3953815	23.006558	128.0495265	-78.2238495	12.368046	120.2265815
8.852052	12.693709	127.809509	-20.235777	17.660189	125.047348	40.147541	-0.983191	129.823334	35.300091	46.751221	129.762741	37.723816	22.884015	129.7930375	-78.19537	12.436363	120.3016585
9.430042	11.388257	129.458801	-19.856482	17.482033	125.900803	40.515419	-1.149855	131.685608	35.890995	46.548672	130.974503	38.203207	22.6994085	131.3300555	-77.916171	12.2646575	120.4715505
10.009447	10.094857	130.957718	-19.698338	17.372967	126.82592	40.776054	-1.239399	133.339859	36.171432	46.43222	132.046921	38.473743	22.5964105	132.69339	-77.870419	12.1495235	120.95845
10.501349	8.854916	132.304245	-19.570629	17.226591	127.660141	40.982258	-1.317709	134.690826	36.403149	46.265793	132.911453	38.6927035	22.474042	133.8011395	-77.8339615	11.97914	121.5191425
10.935493	7.568236	133.403809	-19.484329	17.060055	128.383224	41.156052	-1.391207	135.807175	36.566746	46.057423	133.515091	38.861399	22.333108	134.661133	-77.830057	11.787002	122.105315
11.144421	6.302931	134.39238	-19.418949	16.894772	128.954605	41.239132	-1.446077	136.65593	36.684578	45.893486	133.887665	38.961855	22.2237045	135.2717975	-77.799753	11.5658395	122.6374125
11.42926	4.590403	135.466141	-19.422235	16.710175	129.583542	41.31591	-1.543032	137.517181	36.751747	45.716	134.096268	39.0338285	22.086484	135.8067245	-77.8782985	11.333866	123.3603595
11.535252	3.499754	135.904175	-19.449867	16.619856	129.79509	41.32082	-1.529517	137.852203	36.746967	45.681362	134.019226	39.0338935	22.0759225	135.9357145	-77.9336275	11.1637895	123.6544655
11.543024	2.424119	136.195786	-19.46689	16.552704	129.872696	41.316463	-1.478217	138.025116	36.721916	45.684616	133.885376	39.0191895	22.1031995	135.955246	-77.9529695	11.0022085	123.790146
11.356342	1.420136	136.387238	-19.473011	16.4659	129.85199	41.325432	-1.451699	138.124466	36.70113	45.690735	133.73114	39.013281	22.119518	135.927803	-77.959303	10.812282	123.776177
11.162548	0.495495	136.465698	-19.477577	16.399975	129.811798	41.341537	-1.44635	138.208984	36.683071	45.693989	133.62027	39.012304	22.1238195	135.914627	-77.967458	10.6761305	123.708969
10.806504	-0.385717	136.555206	-19.473503	16.337124	129.797226	41.353836	-1.445741	138.315445	36.668739	45.677261	133.557129	39.0112875	22.11576	135.936287	-77.9582935	10.558488	123.658165
10.384476	-1.199177	136.604004	-19.490282	16.282248	129.847015	41.338451	-1.43415	138.431824	36.643555	45.666245	133.573196	38.991003	22.1160475	136.00251	-77.971567	10.4484485	123.69152
9.462092	-2.328631	136.804657	-19.544844	16.218039	130.012527	41.260887	-1.445584	138.588181	36.589684	45.617718	133.71254	38.9252855	22.086067	136.1503605	-78.0149735	10.350011	123.8746935
8.742971	-3.022628	136.807404	-19.586641	16.177876	130.162964	41.201488	-1.475597	138.682785	36.575996	45.572567	133.845444	38.888742	22.048485	136.2641145	-78.062024	10.307267	124.0618135
7.910997	-3.644032	136.732208	-19.608961	16.137323	130.318726	41.157688	-1.49338	138.679001	36.567337	45.532909	133.9814	38.8625125	22.0197645	136.3302005	-78.0804345	10.2548815	124.3072515
6.95581	-4.270643	136.54068	-19.632368	16.096376	130.453049	41.141899	-1.515887	138.535156	36.549389	45.48978	134.076279	38.845644	21.9869465	136.3057175	-78.11038	10.2058055	124.6003805
5.910464	-4.801361	136.264725	-19.654295	16.053425	130.560989	41.126476	-1.515159	138.30394	36.523598	45.464149	134.092407	38.825037	21.974495	136.1981735	-78.133627	10.132355	124.9238045
4.796434	-5.30546	135.788544	-19.673317	16.026712	130.627304	41.100521	-1.452446	137.976318	36.484894	45.459	134.032745	38.7927075	22.003277	136.0045315	-78.1393415	10.050147	125.2500765
3.547362	-5.82081	135.292801	-19.687553	16.017017	130.668915	41.069416	-1.392354	137.51004	36.461796	45.488167	133.904434	38.765606	22.0479065	135.707237	-78.140712	9.9861275	125.630593
1.4843	-6.501617	134.485489	-19.698309	16.002151	130.632965	41.026222	-1.342832	136.75856	36.44109	45.506096	133.734436	38.733656	22.081632	135.246498	-78.130274	9.92267	126.019432
0.004393	-6.905247	133.892029	-19.681505	15.991744	130.555145	41.016682	-1.374756	136.399994	36.449547	45.487167	133.625183	38.7331145	22.0562055	135.0125885	-78.0961245	9.9272825	126.0977015
-1.647505	-7.376061	133.352432	-19.674629	15.981783	130.468231	40.9758	-1.425314	136.036926	36.46933	45.449265	133.520584	38.722565	22.0119755	134.778755	-78.071823	9.9515905	126.157707
-3.313768	-7.77808	132.767334	-19.687746	15.963112	130.373535	40.916859	-1.49658	135.701935	36.458485	45.391785	133.418091	38.687672	21.9476025	134.560013	-78.063164	9.9786215	126.187057
-5.14718	-8.238695	132.214355	-19.725054	15.939673	130.286591	40.84763	-1.55584	135.330063	36.4076	45.358166	133.252548	38.627615	21.901163	134.2913055	-78.077723	9.978183	126.2818765
-7.022909	-8.639156	131.732758	-19.798466	15.906969	130.232758	40.722282	-1.623517	134.911652	36.339615	45.347401	132.995499	38.5309485	21.861942	133.9535755	-78.1278805	9.951996	126.5119405
-9.035277	-9.047318	131.263046	-19.869884	15.88687	130.176361	40.60965	-1.660429	134.505157	36.226646	45.309429	132.676239	38.418148	21.8245	133.590698	-78.157916	9.94924	126.762024
-12.01978	-9.562995	130.772049	-19.994864	15.871358	130.135468	40.428001	-1.682045	133.843887	36.076771	45.31739	132.030563	38.252386	21.8176725	132.937225	-78.242114	9.9250435	127.333711
-14.415805	-10.131312	130.606461	-20.104851	15.884073	130.090454	40.308319	-1.714649	133.498291	35.908463	45.339027	131.453522	38.108391	21.812189	132.4759065	-78.318093	9.955957	127.7050015
-16.691372	-10.529174	130.603439	-20.227295	15.91596	130.031296	40.135418	-1.649681	133.111298	35.724106	45.409985	130.75325	37.929762	21.880152	131.932274	-78.384352	9.951768	128.130318
-19.02169	-10.956994	130.640518	-20.373392	15.929672	129.928558	39.946732	-1.591119	132.725357	35.190071	45.576191	130.098648	37.5684015	21.992536	131.4120025	-78.3151855	9.866808	128.4451135
-21.38435	-11.342542	130.737122	-20.522167	15.897939	129.802444	39.791279	-1.568155	132.448395	34.92215	45.583717	129.271011	37.3567145	22.007781	130.859703	-78.4010485	9.788097	128.745185
-23.794477	-11.751059	130.886749	-20.670862	15.795872	129.675491	39.604454	-1.526335	132.128983	34.687496	45.51947	128.47963	37.145975	21.9965675	130.3043065	-78.487699	9.5951765	129.0466755
-26.221132	-12.097896	131.002121	-20.791958	15.630876	129.552002	39.430092	-1.601773	131.950027	34.466511	45.363361	127.776756	36.9483015	21.880794	129.8633915	-78.5322175	9.380958	129.2406125
-29.89245	-12.589579	131.147736	-20.964523	15.281229	129.38913	39.184494	-1.811214	131.832474	34.194439	45.08886	126.906029	36.6894665	21.638823	129.3692515	-78.6185125	8.923635	129.4090085
-32.413914	-12.894382	131.189651	-21.112766	15.008648	129.319244	38.984062	-2.013366	131.747833	34.012371	44.834198	126.497284	36.4982165	21.410416	129.1225585	-78.7237485	8.60688	129.5159295
-34.891228	-13.05443	131.270187	-21.270315	14.717786	129.288834	38.759621	-2.260481	131.630676	33.818184	44.599133	126.157761	36.2889025	21.169326	128.8942185	-78.8295325	8.266246	129.6834495
-37.445934	-13.236286	131.181839	-21.453617	14.408938	129.301025	38.508301	-2.513596	131.463104	33.617138	44.353695	125.858795	36.0627195	20.9200495	128.6609495	-78.9699535	7.8978265	129.9411005
-39.95768	-13.260142	131.238464	-21.651312	14.110528	129.339737	38.25901	-2.741475	131.23526	33.35413	44.144718	125.581673	35.80657	20.7016215	128.4084665	-79.109194	7.5194345	130.2710075
-42.543831	-13.282889	131.300323	-21.814968	13.802494	129.435898	38.061584	-2.933182	130.985321	33.09169	43.954018	125.308266	35.576637	20.510418	128.1467935	-79.206573	7.09457	130.7250025
-45.073532	-13.220035	131.379456	-21.95084	13.517698	129.55304	37.878128	-3.100322	130.729736	32.871056	43.791809	125.151756	35.374592	20.3457435	127.940746	-79.276272	6.6896525	131.165334
-48.850853	-13.038731	131.465103	-22.07095	13.06552	129.764969	37.658482	-3.341264	130.290527	32.603291	43.573589	125.007019	35.1308865	20.1161625	127.648773	-79.2727865	6.0148775	131.881165
-51.359219	-12.771397	131.543839	-22.121014	12.764459	129.875137	37.469185	-3.464408	129.767563	32.462234	43.462044	124.957153	34.9657095	19.998818	127.362358	-79.2077375	5.5301	132.387916
NaN	NaN	NaN	-22.158037	12.491095	129.949402	37.304276	-3.580518	129.033417	32.282814	43.43058	124.84584	34.793545	19.925031	126.9396285	-79.109619	5.057159	132.9591755
NaN	NaN	NaN	-22.207823	12.288728	129.94577	37.094074	-3.566106	128.037537	32.086857	43.490555	124.619125	34.5904655	19.9622245	126.328331	-79.0061115	4.6152315	133.563209
NaN	NaN	NaN	-22.19445	12.095606	129.705566	36.557652	-3.371182	126.86232	31.88814	43.527908	124.353577	34.222896	20.078363	125.6079485	-78.611796	4.112849	133.8031835
NaN	NaN	NaN	-22.200766	11.97348	129.445374	36.435238	-3.336374	125.555267	31.686565	43.60202	123.931313	34.0609015	20.132823	124.74329	-78.4624335	3.814137	134.147458
NaN	NaN	NaN	-22.115402	11.982623	129.056824	36.305584	-3.129782	124.578812	31.608313	43.783348	123.599472	33.9569485	20.326783	124.089142	-78.1877525	3.638463	134.024506
NaN	NaN	NaN	-21.895683	12.124135	128.608521	36.434319	-2.827785	123.739731	31.68541	44.053333	123.477188	34.0598645	20.612774	123.6084595	-77.8512305	3.635496	133.6085825
NaN	NaN	NaN	-21.7481	12.275334	128.510834	36.621368	-2.662372	123.663353	31.823328	44.216488	123.575783	34.222348	20.777058	123.619568	-77.718548	3.77361	133.4021
-55.595718	-4.141567	129.695557	-21.621483	12.37536	128.511673	36.832352	-2.518052	123.710289	31.989586	44.317566	123.826241	34.410969	20.899757	123.768265	-77.653935	3.850963	133.255081
-55.717861	-3.009025	129.601974	-21.523912	12.436996	128.610641	37.006721	-2.430299	123.918793	32.130623	44.359856	124.190727	34.568672	20.9647785	124.05476	-77.616496	3.9092135	133.166522
-55.736553	-1.900734	129.565887	-21.33816	12.406099	128.705231	37.242065	-2.354406	124.263557	32.270981	44.365486	124.760483	34.756523	21.00554	124.51202	-77.432843	3.806658	132.898442
-55.727448	-0.849875	129.567566	-21.22439	12.431518	129.004425	37.493305	-2.209109	124.834763	32.403088	44.382175	125.507507	34.9481965	21.086533	125.171135	-77.3969765	3.776503	132.837715
-55.712349	0.196141	129.637405	-21.06922	12.455511	129.302628	37.74976	-2.034447	125.475204	32.561321	44.446449	126.397614	35.1555405	21.206001	125.936409	-77.2939805	3.705021	132.668847
-55.6427	1.793865	129.873459	-21.008585	12.585934	129.94136	37.970352	-1.798038	126.361191	32.74078	44.534725	127.582253	35.355566	21.3683435	126.971722	-77.372736	3.8035245	132.910998
-55.602531	2.807367	130.055878	-21.005716	12.621782	130.24437	38.027336	-1.6809	126.737236	32.781151	44.59597	128.143661	35.4042435	21.457535	127.4404485	-77.4156755	3.786029	133.0482915
-55.530434	3.757142	130.193436	-21.045418	12.622934	130.439728	38.068996	-1.619089	126.873734	32.73793	44.665485	128.455338	35.403463	21.523198	127.664536	-77.494299	3.72267	133.21492
-55.444695	4.704667	130.243759	-21.077566	12.60239	130.480225	38.084923	-1.530688	126.901199	32.667332	44.78294	128.53598	35.3761275	21.626126	127.7185895	-77.5312595	3.578654	133.2418605
-55.325024	5.597291	130.225693	-21.074419	12.594947	130.404694	38.109032	-1.438951	126.832375	32.929562	44.759262	128.445374	35.519297	21.6601555	127.6388745	-77.668135	3.5297385	133.1705135
-55.203384	6.476041	130.113495	-21.057268	12.60494	130.296753	38.163952	-1.367274	126.819977	32.9189	44.835491	128.359619	35.541426	21.7341085	127.589798	-77.655962	3.4757715	133.003708
-55.064384	7.298584	130.00679	-21.015533	12.647118	130.171127	38.251911	-1.300415	126.831398	32.634533	45.095036	128.292419	35.443222	21.8973105	127.5619085	-77.474288	3.3969255	132.7803455
-54.808502	8.538408	129.915512	-20.960335	12.771673	130.085754	38.380238	-1.153454	126.816162	32.939182	45.141552	127.933441	35.65971	21.994049	127.3748015	-77.58038	3.549297	132.7967065
-54.646404	9.343876	129.877106	-20.887358	12.817027	129.976959	38.445034	-1.025342	126.80954	32.654232	45.386864	127.893936	35.549633	22.180761	127.351738	-77.324349	3.453293	132.60218
-54.457005	10.105671	129.839127	-20.834217	12.896377	129.957458	38.524109	-0.959916	126.801094	32.709095	45.456734	127.823601	35.616602	22.248409	127.3123475	-77.285036	3.544345	132.6025685
-54.241676	10.916105	129.816895	-20.736822	12.924059	129.8918	38.610813	-0.898822	126.845322	32.799191	45.513855	127.796852	35.705002	22.3075165	127.321087	-77.178646	3.5406015	132.462513
-54.065334	11.644105	129.843124	-20.644867	12.984056	129.899109	38.69326	-0.841234	126.886833	32.897312	45.587265	127.800079	35.795286	22.3730155	127.343456	-77.08502	3.5950965	132.454762
-53.842026	12.366287	129.936508	-20.597258	13.083031	130.008774	38.759048	-0.754977	126.888977	32.954945	45.678295	127.757469	35.8569965	22.461659	127.323223	-77.0515125	3.704403	132.694325
-53.682785	13.064043	130.140717	-20.581324	13.149764	130.093246	38.769894	-0.642769	126.768471	32.950722	45.815174	127.63028	35.860308	22.5862025	127.1993755	-77.022956	3.7133255	132.9871165
-53.420345	14.046018	130.41095	-20.578634	13.245697	130.13855	38.766987	-0.470719	126.428749	32.833511	46.011726	127.299706	35.800249	22.7705035	126.8642275	-76.957517	3.7208905	133.4128725
-53.249634	14.703663	130.488068	-20.552544	13.309607	130.038406	38.722046	-0.304344	126.205994	32.77235	46.194584	127.026436	35.747198	22.94512	126.616215	-76.852286	3.674094	133.460597
-53.030823	15.390756	130.412766	-20.584301	13.451147	129.94577	38.710361	-0.179721	125.879715	32.735249	46.323353	126.79071	35.722805	23.071816	126.3352125	-76.891407	3.830478	133.5563275
-52.812664	16.082005	130.252914	-20.553467	13.559933	129.692352	38.69788	-0.098178	125.615181	32.712086	46.455566	126.509705	35.704983	23.178694	126.062443	-76.811917	3.941172	133.322261
-52.60836	16.755255	130.053696	-20.591583	13.738555	129.491776	38.612919	0.046747	125.382507	32.706226	46.601566	126.198112	35.6595725	23.3241565	125.7903095	-76.8427385	4.1529535	133.1932425
-52.379395	17.415134	129.805481	-20.55854	13.869413	129.164993	38.570343	0.170757	125.047127	32.699959	46.725208	125.914131	35.635151	23.4479825	125.480629	-76.752231	4.2908435	132.849357
-52.146454	18.095285	129.590805	-20.57542	14.057572	128.931259	38.553566	0.247855	124.785042	32.70731	46.836411	125.627609	35.630438	23.542133	125.2063255	-76.781278	4.573011	132.6561925
-51.722557	19.155899	129.274612	-20.464205	14.305542	128.538391	38.55254	0.427123	124.545059	32.803959	47.025658	125.299644	35.6782495	23.7263905	124.9223515	-76.6066595	4.8846935	132.1544305
-51.379375	19.840738	129.089676	-20.428093	14.524588	128.416122	38.599541	0.536384	124.462364	32.886303	47.156544	125.153648	35.742922	23.846464	124.808006	-76.599108	5.202712	132.024238
-51.053387	20.528429	128.980118	-20.335112	14.7013	128.29303	38.63398	0.665336	124.487221	32.972382	47.30257	125.037872	35.803181	23.983953	124.7625465	-76.473405	5.418647	131.8235135
-50.705708	21.176952	128.930023	-20.287504	14.91695	128.277237	38.698513	0.794835	124.572327	33.047646	47.445507	124.951004	35.8730795	24.120171	124.7616655	-76.4480875	5.713729	131.7928085
-50.326855	21.827711	128.861481	-20.24638	15.11423	128.351486	38.766418	0.941942	124.724945	33.108543	47.598984	124.87352	35.9374805	24.270463	124.7992325	-76.4302405	5.957997	131.9037395
-49.950497	22.526819	128.845169	-20.214384	15.296215	128.402847	38.825859	1.11105	124.894508	33.146683	47.75338	124.789856	35.986271	24.432215	124.842182	-76.415039	6.160215	131.963512
-49.528725	23.21907	128.785461	-20.170013	15.426846	128.391785	38.884525	1.25425	125.072876	33.153778	47.89716	124.702667	36.0191515	24.575705	124.8877715	-76.3591775	6.277987	131.8957985
-48.87925	24.259224	128.586975	-20.203621	15.637198	128.390259	38.898323	1.468848	125.329742	33.099178	48.108994	124.563477	35.9987505	24.788921	124.9466095	-76.4059925	6.485475	131.8339085
-48.444515	24.947313	128.387939	-20.26535	15.757688	128.357101	38.87537	1.604315	125.502098	33.058411	48.222466	124.491158	35.9668905	24.9133905	124.996628	-76.4975905	6.6019855	131.717574
-47.993557	25.649591	128.202774	-20.334894	15.854238	128.358292	38.861797	1.700121	125.6493	33.003822	48.333542	124.43293	35.9328095	25.0168315	125.041115	-76.6025975	6.6916445	131.675469
-47.526924	26.426701	128.0746	-20.424915	15.945066	128.325027	38.790176	1.794611	125.751236	32.919064	48.418827	124.389137	35.85462	25.106719	125.0701865	-76.70445	6.783413	131.5798675
-46.992916	27.194633	127.956902	-20.473484	15.997378	128.259995	38.723114	1.880603	125.788078	32.83691	48.498268	124.363373	35.780012	25.1894355	125.0757255	-76.72698	6.8053205	131.4442645
-46.490513	27.990574	127.895798	-20.555744	16.069235	128.250275	38.633789	1.974023	125.794342	32.750046	48.591431	124.352608	35.6919175	25.282727	125.073475	-76.8034055	6.855743	131.427075
-45.960796	28.804783	127.87043	-20.669016	16.160561	128.290802	38.532932	2.095691	125.719429	32.666203	48.704315	124.388123	35.5995675	25.400003	125.053776	-76.9375995	6.921119	131.527828
-45.158157	30.153633	127.983109	-20.753914	16.242943	128.231506	38.386791	2.244843	125.524818	32.55381	48.852612	124.492943	35.4703005	25.5487275	125.0088805	-76.9781285	6.9371585	131.4541315
-44.557377	31.050909	128.071304	-20.845224	16.314083	128.268799	38.286453	2.339736	125.363708	32.484272	48.968819	124.587952	35.3853625	25.6542775	124.97583	-77.0758105	6.9738885	131.561768
-43.964573	31.962978	128.174576	-20.896097	16.36989	128.258194	38.199726	2.441302	125.157547	32.413574	49.067318	124.693642	35.30665	25.75431	124.9255945	-77.098844	6.98547	131.5907935
-43.373116	32.896744	128.330353	-20.951595	16.427929	128.250763	38.126621	2.548893	124.946526	32.341087	49.185726	124.765182	35.233854	25.8673095	124.855854	-77.137044	6.9885485	131.645672
-42.75367	33.873375	128.497604	-20.995977	16.481043	128.252213	38.046543	2.68732	124.701401	32.261124	49.302818	124.821068	35.1538335	25.995069	124.7612345	-77.1457875	6.967017	131.7431915
-42.097511	34.825127	128.652222	-21.044863	16.524271	128.261139	37.973396	2.816539	124.447083	32.167679	49.413387	124.876106	35.0705375	26.114963	124.6615945	-77.1602635	6.933579	131.8606835
-41.435566	35.75906	128.818329	-21.093655	16.550753	128.256409	37.917164	2.927707	124.183205	32.084599	49.514114	124.942482	35.0008815	26.2209105	124.5628435	-77.1881915	6.8805955	131.9499745
-40.423412	37.22007	129.025452	-21.161514	16.567684	128.157959	37.825081	3.090955	123.79174	31.978031	49.66869	125.134239	34.901556	26.3798225	124.4629895	-77.224584	6.7555455	131.8529285
-39.711605	38.178551	129.100067	-21.220428	16.580591	128.042633	37.79134	3.185835	123.541367	31.92473	49.746868	125.316475	34.858035	26.4663515	124.428921	-77.298891	6.6948305	131.656345
-38.972111	39.096676	129.215973	-21.275309	16.611456	127.894714	37.73473	3.252537	123.309746	31.887781	49.815903	125.503311	34.8112555	26.53422	124.4065285	-77.3618735	6.688692	131.3828995
-38.254829	40.045692	129.385025	-21.318855	16.656265	127.755356	37.655151	3.308411	123.100266	31.842777	49.870377	125.690018	34.748964	26.589394	124.395142	-77.386674	6.723136	131.11557
-37.442352	40.963802	129.577728	-21.372124	16.700045	127.680946	37.579533	3.369831	122.922325	31.809786	49.909	125.890457	34.6946595	26.6394155	124.406391	-77.4389075	6.7606745	130.955501
-36.660034	41.825619	129.815231	-21.412506	16.732409	127.667664	37.546104	3.441026	122.794319	31.785053	49.945721	126.131844	34.6655785	26.6933735	124.4630815	-77.4905905	6.7714445	130.8722465
-35.808952	42.611752	130.089523	-21.425938	16.758869	127.707886	37.534496	3.510714	122.695854	31.776915	49.986805	126.38166	34.6557055	26.7487595	124.538757	-77.5075815	6.7689785	130.877015
-34.575165	43.789471	130.471283	-21.45583	16.777021	127.763832	37.536652	3.619811	122.590843	31.711937	50.030674	126.686798	34.6242945	26.8252425	124.6388205	-77.5359545	6.7287995	130.8888435
-33.704697	44.497868	130.586761	-21.451536	16.769615	127.733253	37.536728	3.700962	122.532234	31.661076	50.059093	126.820671	34.598902	26.8800275	124.6764525	-77.501974	6.65920250000001	130.7900535
-32.805725	45.132015	130.673035	-21.462437	16.777819	127.727654	37.563015	3.745628	122.526993	31.62454	50.083775	126.922592	34.5937775	26.9147015	124.7247925	-77.5186515	6.6409365	130.7305155
-31.899849	45.76368	130.711777	-21.48826	16.814428	127.756157	37.604073	3.740612	122.58754	31.610855	50.088203	127.020004	34.607464	26.9144075	124.803772	-77.583984	6.7144485	130.708542
-30.931885	46.327717	130.66185	-21.507801	16.83383	127.758812	37.632961	3.730781	122.669243	31.612152	50.076801	127.067375	34.6225565	26.903791	124.868309	-77.6381585	6.763869	130.649315
-29.984808	46.856247	130.606354	-21.539209	16.842489	127.755371	37.633209	3.689551	122.715271	31.599995	50.039505	127.061371	34.616602	26.864528	124.888321	-77.69502	6.82045	130.622421
-28.981833	47.286682	130.540909	-21.574245	16.815166	127.721451	37.597076	3.603294	122.716019	31.566179	49.966492	126.961731	34.5816275	26.784893	124.838875	-77.7301175	6.845439	130.604027
-27.411798	47.877056	130.359818	-21.607311	16.732962	127.635429	37.533371	3.450274	122.652519	31.548399	49.803291	126.786926	34.540885	26.6267825	124.7197225	-77.755507	6.8391415	130.5511355
-26.313543	48.198116	130.19928	-21.587648	16.611889	127.467216	37.513371	3.28275	122.619308	31.575403	49.66959	126.708534	34.544387	26.47617	124.663921	-77.719683	6.747608	130.270511
-25.236193	48.467411	130.046143	-21.632568	16.557575	127.367569	37.47644	3.134571	122.565041	31.599871	49.530422	126.644684	34.5381555	26.3324965	124.6048625	-77.8032915	6.7826535	130.1302755
-24.064817	48.70076	129.860931	-21.656374	16.467691	127.134445	37.441925	3.002597	122.482407	31.609587	49.399189	126.61042	34.525756	26.200893	124.5464135	-77.838504	6.734489	129.7224765
-22.888557	48.8988	129.665192	-21.719595	16.455904	126.956413	37.380566	2.909226	122.35894	31.617075	49.309681	126.607513	34.4988205	26.1094535	124.4832265	-77.9380105	6.8023545	129.4295995
-21.732674	49.087627	129.502625	-21.759779	16.447836	126.715027	37.351643	2.855925	122.227333	31.624439	49.2449	126.621803	34.488041	26.0504125	124.424568	-78.007599	6.8452595	129.005486
-20.540133	49.206753	129.450027	-21.771479	16.44622	126.478241	37.338734	2.852625	122.057983	31.645123	49.201523	126.670113	34.4919285	26.027074	124.364048	-78.0348865	6.865366	128.592434
-18.640745	49.254406	129.415314	-21.710377	16.464769	126.126144	37.368793	2.934156	121.769539	31.704437	49.209629	126.806786	34.536615	26.0718925	124.2881625	-77.957369	6.8576455	127.9641255
-17.360569	49.265663	129.491882	-21.64834	16.512188	125.95874	37.443798	3.039327	121.580803	31.777945	49.233932	126.990738	34.6108715	26.1366295	124.2857705	-77.9075515	6.8877465	127.6317095
-16.052324	49.186489	129.641861	-21.555326	16.595295	125.873138	37.538002	3.181679	121.424461	31.878052	49.280846	127.232185	34.708027	26.2312625	124.328323	-77.818679	6.9593275	127.417953
-14.622792	49.049606	129.847641	-21.438393	16.693554	125.861832	37.682922	3.343676	121.388939	31.990995	49.338486	127.57901	34.8369585	26.341081	124.4839745	-77.7137445	7.046027	127.2396895
-13.241358	48.830051	130.100769	-21.301451	16.81925	125.860214	37.871471	3.516731	121.51767	32.08828	49.336617	128.07576	34.9798755	26.426674	124.796715	-77.5827775	7.211826	126.923713
-11.782626	48.52404	130.416016	-21.159391	16.926878	125.978615	38.150059	3.663037	121.923401	32.215813	49.390717	128.714859	35.182936	26.526877	125.31913	-77.501718	7.32687899999999	126.6381
-10.271104	48.153961	130.843689	-20.979387	17.012556	126.139107	38.532532	3.758936	122.641693	32.37146	49.367393	129.601761	35.451996	26.5631645	126.121727	-77.41077	7.4619475	126.156487
-8.024223	47.33567	131.722504	-20.709566	17.106636	126.929832	39.230133	3.710797	124.400246	32.677082	49.333294	131.13588	35.9536075	26.5220455	127.768063	-77.3727395	7.6912265	126.091601
-6.524032	46.674583	132.390411	-20.59981	17.111689	127.535011	39.737312	3.602167	125.883377	33.238503	49.263237	132.158905	36.4879075	26.432702	129.021141	-77.6875275	7.790676	126.048881
-5.004452	45.887196	133.077484	-20.463854	17.110855	128.335159	40.586624	3.319293	127.304169	33.498123	49.353497	133.218323	37.0423735	26.336395	130.261246	-77.9700815	7.885315	126.409072
-3.520899	45.047215	133.802353	-20.30703	17.020271	129.10556	41.135902	3.210195	128.768021	33.758228	49.49445	134.11441	37.447065	26.3523225	131.4412155	-78.061125	7.6882195	126.7699045
-2.054215	44.137466	134.465652	-20.161879	16.918278	129.935959	41.643379	3.095865	130.001343	34.009781	49.581249	134.856354	37.82658	26.338557	132.4288485	-78.150338	7.497999	127.4430695
-0.612758	43.083725	135.036789	-19.946428	16.764992	130.592239	42.060108	3.018482	131.011658	34.209915	49.606277	135.448975	38.1350115	26.3123795	133.2303165	-78.0278675	7.2176045	127.9541615
0.732744	41.979111	135.603699	-19.77248	16.5993	131.212479	42.393406	2.95327	131.854858	34.42701	49.615868	135.868179	38.410208	26.284569	133.8615185	-77.955168	6.914031	128.5634395
2.742636	40.240898	136.32782	-19.547564	16.343624	131.956772	42.80846	2.786881	132.953979	34.672169	49.512421	136.494873	38.7403145	26.149651	134.724426	-77.8354425	6.53759699999999	129.189118
3.97784	38.993256	136.784653	-19.453354	16.166384	132.343704	42.955395	2.655457	133.639984	34.78194	49.39909	136.905533	38.8686675	26.0272735	135.2727585	-77.7753755	6.3054945	129.4146495
5.172149	37.697632	137.195694	-19.401192	16.000116	132.689163	43.149509	2.514009	134.22641	34.855534	49.26786	137.265991	39.0025215	25.8909345	135.7462005	-77.8049055	6.1092975	129.6321255
6.29703	36.318279	137.573364	-19.369505	15.819088	132.994263	43.352654	2.38753	134.696274	34.891422	49.113968	137.597229	39.122038	25.750749	136.1467515	-77.861048	5.887427	129.8417745
7.291988	34.884228	137.92807	-19.371458	15.63285	133.299042	43.446125	2.240149	135.144684	34.907387	48.939045	137.877426	39.176756	25.589597	136.511055	-77.919672	5.676103	130.087029
8.294784	33.4515	138.204712	-19.394802	15.454714	133.609482	43.499596	2.082774	135.570297	34.871788	48.767532	138.074738	39.185692	25.425153	136.8225175	-77.975296	5.484275	130.3964465
9.262305	31.966623	138.436813	-19.416651	15.293129	133.900757	43.523552	1.972304	135.940857	34.838722	48.617279	138.214462	39.181137	25.2947915	137.0776595	-78.014439	5.2914665	130.7238545
10.468199	29.645739	138.704147	-19.44582	15.103823	134.299149	43.525021	1.846769	136.483429	34.81665	48.40929	138.288589	39.1708355	25.1280295	137.386009	-78.0624755	5.0796165	131.212289
11.284918	28.085461	138.794174	-19.465469	14.975423	134.536438	43.515041	1.775829	136.841827	34.812145	48.275105	138.261932	39.163593	25.025467	137.5518795	-78.094531	4.925379	131.5209965
11.893927	26.450283	138.952148	-19.463551	14.84669	134.73938	43.503929	1.730773	137.158081	34.835209	48.157032	138.163284	39.169569	24.9439025	137.6606825	-78.096671	4.7494775	131.8180775
12.533514	24.862967	139.051849	-19.460155	14.710346	134.902832	43.4907	1.697337	137.463348	34.841286	48.040211	138.036499	39.165993	24.868774	137.7499235	-78.086303	4.551918	132.0557405
13.135078	23.240391	139.073792	-19.420977	14.560236	135.017319	43.555798	1.661369	137.742096	34.867542	47.941719	137.849945	39.21167	24.801544	137.7960205	-78.053624	4.318928	132.2386175
13.566982	21.609882	139.137833	-19.34667	14.412421	135.097961	43.614719	1.667705	137.954468	34.89875	47.853683	137.641006	39.2567345	24.760694	137.797737	-77.9500745	4.064148	132.398185
13.996808	20.04138	139.161148	-19.259701	14.245516	135.112854	43.700676	1.659957	138.103561	34.95562	47.753754	137.407547	39.328148	24.7068555	137.755554	-77.84755	3.7841765	132.470154
14.479317	17.604553	139.040482	-19.082146	13.952639	135.008835	43.959133	1.570692	138.297134	35.050331	47.56765	137.035751	39.504732	24.569171	137.6664425	-77.669024	3.336107	132.3512275
14.742212	16.038027	138.884827	-18.992056	13.735163	134.909576	43.939713	1.432372	138.317612	35.105808	47.401279	136.765152	39.5227605	24.4168255	137.541382	-77.5068725	3.0535005	132.27777
15.000947	14.454709	138.667114	-18.945078	13.533778	134.812134	43.945282	1.269098	138.221252	35.142208	47.205288	136.466446	39.543745	24.237193	137.343849	-77.433901	2.830363	132.280419
15.047562	12.859347	138.468903	-18.925144	13.329365	134.717697	43.924744	1.120377	138.091492	35.144775	47.016006	136.164337	39.5347595	24.0681915	137.1279145	-77.3850475	2.5905385	132.3074795
15.077524	11.35138	138.235825	-18.915598	13.128309	134.637802	43.851974	1.015072	137.92482	35.151936	46.854538	135.874466	39.501955	23.934805	136.899643	-77.333151	2.321813	132.375961
15.115025	9.858747	138.027695	-18.914982	12.949764	134.552078	43.80439	0.889827	137.738174	35.136391	46.705456	135.650894	39.4703905	23.7976415	136.694534	-77.3003545	2.1018865	132.409622
15.035401	8.358503	137.853912	-18.91568	12.785014	134.444061	43.784191	0.775678	137.564621	35.122246	46.55904	135.462769	39.4532185	23.667359	136.513695	-77.2845785	1.902669	132.374427
14.778087	6.203785	137.549454	-18.922474	12.567348	134.218765	43.696194	0.637339	137.318573	35.080875	46.366795	135.215942	39.3885345	23.502067	136.2672575	-77.2334825	1.632629	132.1702725
14.63648	4.786257	137.251038	-18.943439	12.441431	134.019714	43.638138	0.5056	137.141647	35.065971	46.209682	135.043381	39.3520545	23.357641	136.092514	-77.2389325	1.525221	131.946914
14.35425	3.347972	136.992798	-18.975811	12.30192	133.788528	43.560089	0.361757	136.963699	35.024952	46.055866	134.862106	39.2925205	23.2088115	135.9129025	-77.2441425	1.3950285	131.6641535
14.025656	1.954023	136.670746	-19.012144	12.159797	133.543427	43.455757	0.20227	136.763779	35.004574	45.881226	134.686462	39.2301655	23.041748	135.7251205	-77.2544535	1.277846	131.3617335
13.656103	0.582432	136.365372	-19.052488	12.026097	133.28653	43.366085	0.015364	136.551865	34.976109	45.695259	134.55394	39.171097	22.8553115	135.5529025	-77.276073	1.1968825	131.0201575
13.304494	-0.77416	136.022858	-19.080194	11.882232	133.03302	43.272091	-0.162981	136.359268	34.981026	45.490093	134.373154	39.1265585	22.663556	135.366211	-77.2869465	1.100908	130.699829
12.761257	-2.15068	135.753387	-19.100145	11.741775	132.770569	43.211739	-0.350839	136.18924	34.989475	45.295383	134.205734	39.100607	22.472272	135.197487	-77.300897	1.011278	130.343651
11.97858	-4.146464	135.245575	-19.116615	11.541586	132.338943	43.110802	-0.599405	135.94397	34.984463	45.027969	133.914093	39.0476325	22.214282	134.9290315	-77.2808625	0.86889	129.7488545
11.444229	-5.437834	134.870773	-19.14127	11.43498	132.019394	43.041332	-0.714534	135.759384	34.99152	44.907932	133.667847	39.016426	22.096699	134.7136155	-77.298966	0.773260999999998	129.3251725
10.739669	-6.753623	134.523727	-19.154892	11.349124	131.653076	42.985069	-0.807486	135.526093	34.968571	44.801575	133.338287	38.97682	21.9970445	134.43219	-77.286604	0.701203499999998	128.873962
10.033395	-8.027172	134.059082	-19.173815	11.26238	131.205185	42.904766	-0.893709	135.214554	34.935883	44.70639	132.850082	38.9203245	21.9063405	134.032318	-77.2679545	0.618419500000002	128.378052
9.35635	-9.288235	133.430008	-19.247564	11.170779	130.675308	42.769363	-0.96802	134.639297	34.851738	44.610332	132.143539	38.8105505	21.821156	133.391418	-77.3056785	0.520402000000001	127.959198
8.51315	-10.568271	132.682083	-19.346514	11.068389	130.040665	42.519535	-1.038977	133.881439	34.693871	44.423504	131.223709	38.606703	21.6922635	132.552574	-77.299731	0.4445145	127.528756
7.656102	-11.848209	131.734802	-19.447472	10.941936	129.295578	42.318516	-1.098334	132.786942	34.216759	44.483654	130.15918	38.2676375	21.69266	131.473061	-77.1625815	0.191212	127.118095
6.404946	-13.689613	130.061905	-19.5546	10.77678	127.984932	41.93708	-1.209571	130.809204	33.947613	44.35585	128.31311	37.9423465	21.5731395	129.561157	-77.0515465	-0.019579499999999	126.408707
5.43587	-14.929366	128.90033	-19.590458	10.648129	127.052704	41.67939	-1.294415	129.282532	33.775242	44.270782	127.090324	37.727316	21.4881835	128.186428	-76.908232	-0.191925499999996	125.91898
4.497885	-16.138084	127.598274	-19.582077	10.503889	126.068962	41.415897	-1.470943	127.914131	33.605366	44.185352	125.878021	37.5106315	21.3572045	126.896076	-76.6747855	-0.349426500000003	125.241848
3.609447	-17.291002	126.27636	-19.803793	10.54634	125.150528	40.871754	-1.491438	126.788307	33.412601	44.127872	124.738289	37.1421775	21.318217	125.763298	-76.7497635	-0.225536999999999	124.537758
2.587227	-18.447702	125.081741	-19.812782	10.473662	124.138054	40.658058	-1.584353	125.568367	33.237686	44.083076	123.731171	36.947872	21.2493615	124.649769	-76.573436	-0.302037500000001	123.626339
1.582177	-19.554701	123.896156	-19.842354	10.462942	123.146736	40.464142	-1.641552	124.603058	33.069061	44.100849	122.7687	36.7666015	21.2296485	123.685879	-76.4513095	-0.3037645	122.607593
0.627353	-20.604939	122.883781	-19.886314	10.50843	122.227623	40.243477	-1.563193	123.785385	32.942806	44.176147	121.940979	36.5931415	21.306477	122.863182	-76.3657695	-0.289617	121.592064
-0.947817	-22.166119	121.828285	-19.959269	10.719498	121.030357	40.097733	-1.374017	123.012604	32.757626	44.375492	120.822815	36.4276795	21.5007375	121.9177095	-76.3462175	-0.0617415000000001	120.1430045
-1.941899	-23.132374	121.459946	-20.004549	10.920513	120.393059	40.003983	-1.144532	122.780548	32.633434	44.576218	119.992172	36.3187085	21.715843	121.38636	-76.3278065	0.125183	119.399758
-3.301229	-23.839897	121.605766	-20.034834	11.127192	119.838501	39.970028	-0.946706	122.598648	32.537632	44.725418	119.225105	36.25383	21.889356	120.9118765	-76.323498	0.365028000000002	118.7651255
-4.095347	-25.015816	121.567299	-20.049526	11.291771	119.343483	39.970566	-0.770339	122.471252	32.444798	44.839321	118.390869	36.207682	22.034491	120.4310605	-76.306734	0.549051000000002	118.2559055
-5.477155	-26.123688	121.957253	-20.042326	11.360665	118.886948	39.951088	-0.633951	122.346283	32.383038	44.931011	117.385139	36.167063	22.14853	119.865711	-76.251715	0.572800000000001	117.908185
-6.508464	-26.427258	122.172256	-20.008482	11.359889	118.40403	39.962376	-0.587354	122.13858	32.331863	44.91333	116.533813	36.1471195	22.162988	119.3361965	-76.1640835	0.556789999999999	117.4718635
-7.554233	-27.318108	122.267937	-19.948383	11.242971	117.983589	39.973446	-0.619122	121.926392	32.332306	44.838829	115.809998	36.152876	22.1098535	118.868195	-76.049642	0.376088500000002	117.098983
-8.958519	-27.141571	122.04229	-19.88965	11.016196	117.506882	39.961647	-0.686582	121.574089	32.296719	44.690998	115.019501	36.129183	22.002208	118.296795	-75.908483	0.030184000000002	116.716969
-9.907381	-27.06554	121.808563	-19.851437	10.885798	117.278114	39.971996	-0.735518	121.294388	32.273647	44.630329	114.712357	36.1228215	21.9474055	118.0033725	-75.8256955	-0.175809500000003	116.5528555
-10.964547	-26.886631	121.519829	-19.833378	10.796013	117.127167	39.965324	-0.782165	121.065117	32.24268	44.601685	114.597824	36.104002	21.90976	117.8314705	-75.770758	-0.317734000000002	116.4228635
-11.98518	-27.037758	121.289482	-19.813702	10.747339	117.068306	39.922314	-0.799394	120.849907	32.254349	44.586174	114.681114	36.0883315	21.89339	117.7655105	-75.7157355	-0.398712	116.3711015
-13.132957	-26.865164	120.893845	-19.801582	10.733257	117.099319	39.869328	-0.857834	120.692657	32.320381	44.586258	114.879295	36.0948545	21.864212	117.785976	-75.6980185	-0.397698000000002	116.412662
-14.366372	-26.663387	120.572639	-19.813309	10.776445	117.210785	39.849407	-0.979717	120.57016	32.399162	44.597382	115.208397	36.1242845	21.8088325	117.8892785	-75.7509025	-0.2559425	116.5322915
-15.280324	-25.741196	119.960274	-19.794062	10.882256	117.396126	39.800018	-1.005286	120.484291	32.499157	44.674904	115.650574	36.1495875	21.834809	118.0674325	-75.7377115	-0.0702970000000001	116.7248195
-17.031883	-24.903095	119.405029	-19.74423	11.11694	117.753532	39.749714	-0.936307	120.401291	32.64748	44.911739	116.371117	36.198597	21.987716	118.386204	-75.687057	0.246164	117.12086
-18.229935	-24.295593	119.005333	-19.698376	11.303733	117.971054	39.732502	-0.83	120.248703	32.729019	45.11771	116.794647	36.2307605	22.143855	118.521675	-75.6275125	0.463610999999997	117.420433
-19.487514	-23.747236	118.587387	-19.671494	11.513387	118.13723	39.691986	-0.653621	119.960594	32.780201	45.348312	117.125473	36.2360935	22.3473455	118.5430335	-75.5790815	0.6794285	117.7314265
-20.719185	-23.060411	118.235077	-19.6572	11.743167	118.255951	39.643742	-0.428699	119.565025	32.793278	45.604301	117.330444	36.21851	22.587801	118.4477345	-75.53291	0.898533	118.0641675
-21.966377	-22.437023	118.02906	-19.653931	11.991215	118.338631	39.618587	-0.201491	119.19072	32.777813	45.873283	117.46006	36.1982	22.835896	118.32539	-75.506062	1.146534	118.351872
-23.21093	-21.872437	117.829872	-19.635551	12.228788	118.383934	39.617542	0.004897	118.908325	32.774708	46.122734	117.611084	36.196125	23.0638155	118.2597045	-75.467227	1.3937605	118.5081635
-24.463453	-21.24901	117.698227	-19.637213	12.430153	118.41098	39.610283	0.18655	118.816673	32.794495	46.325771	117.711655	36.202389	23.2561605	118.264164	-75.476815	1.6041455	118.557796
-26.322641	-20.450064	117.685913	-19.631145	12.678266	118.436455	39.601917	0.395673	118.794212	32.823074	46.536221	117.774055	36.2124955	23.465947	118.2841335	-75.4747855	1.890585	118.5887765
-27.602308	-19.979012	117.776955	-19.644037	12.792487	118.455818	39.58379	0.515636	118.800888	32.818989	46.62656	117.719009	36.2013895	23.571098	118.2599485	-75.4894635	2.013876	118.6516875
-28.875378	-19.499535	117.957832	-19.636826	12.864166	118.46801	39.568077	0.590786	118.852974	32.788689	46.672134	117.5784	36.178383	23.63146	118.215687	-75.452035	2.096872	118.720333
-30.110573	-19.056391	118.20401	-19.632214	12.887173	118.487862	39.575024	0.647248	118.950317	32.76226	46.696609	117.402008	36.168642	23.6719285	118.1761625	-75.43307	2.1024175	118.7995615
-31.413628	-18.676111	118.424316	-19.624189	12.861249	118.505539	39.582756	0.663372	119.117867	32.738773	46.680336	117.234596	36.1607645	23.671854	118.1762315	-75.4091425	2.050644	118.8348465
-32.673912	-18.253716	118.674507	-19.639769	12.789013	118.524361	39.582634	0.629689	119.337082	32.71114	46.633385	117.036583	36.146887	23.631537	118.1868325	-75.426425	1.946489	118.8618895
-33.934315	-17.832294	118.916153	-19.661728	12.692051	118.537613	39.538414	0.596189	119.57885	32.665787	46.56197	116.800323	36.1021005	23.5790795	118.1895865	-75.4255565	1.8050225	118.8856395
-35.901215	-17.181602	119.410515	-19.727442	12.561592	118.617332	39.481064	0.546957	119.877831	32.526863	46.450253	116.43338	36.0039635	23.498605	118.1556055	-75.4588475	1.624579	119.0790585
-37.208603	-16.71163	119.850136	-19.79208	12.498148	118.73819	39.429489	0.53293	120.102394	32.373669	46.394318	116.13929	35.901579	23.463624	118.120842	-75.485739	1.532672	119.355538
-38.524029	-16.19385	120.297638	-19.877905	12.42959	118.915939	39.382999	0.514742	120.289299	32.218254	46.345242	115.926697	35.8006265	23.429992	118.107998	-75.5564365	1.429188	119.72388
-39.87785	-15.627207	120.743729	-19.986858	12.34016	119.149635	39.298965	0.466204	120.417259	32.061317	46.266609	115.755608	35.680141	23.3664065	118.0864335	-75.653857	1.3139135	120.2128365
-41.258514	-15.046247	121.101784	-20.099899	12.204765	119.408012	39.154633	0.375013	120.42894	31.917873	46.180935	115.676949	35.536253	23.277974	118.0529445	-75.736051	1.131556	120.7630795
-42.447765	-14.536791	121.271645	-20.201586	12.0367	119.641701	38.996696	0.225238	120.232498	31.78293	46.11475	115.690361	35.389813	23.169994	117.9614295	-75.792985	0.903406	121.3219725
-43.79847	-13.846992	121.334633	-20.308292	11.876575	119.834793	38.788113	0.106681	119.814445	31.63307	46.063675	115.734886	35.2105915	23.085178	117.7746655	-75.8271755	0.667971999999999	121.8949205
-45.753559	-12.802376	121.108734	-20.407864	11.713305	119.957962	38.457748	0.014308	118.881973	31.394661	46.062405	115.887894	34.9262045	23.0383565	117.3849335	-75.7419325	0.388253500000001	122.5309905
-47.066845	-12.021634	121.077606	-20.447319	11.669769	119.956329	38.276237	0.076806	118.150497	31.23918	46.147232	116.033211	34.7577085	23.112019	117.091854	-75.6523465	0.227519000000001	122.820804
-48.389877	-11.211656	120.821175	-20.472261	11.698389	119.905807	38.128693	0.23689	117.499969	31.107542	46.306141	116.152298	34.6181175	23.2715155	116.8261335	-75.5626395	0.125262500000002	122.9854805
-49.590225	-10.394392	120.598129	-20.495832	11.814507	119.853142	38.018353	0.438448	116.853317	30.984074	46.476822	116.303825	34.5012135	23.457635	116.578571	-75.4928775	0.171379000000002	123.127713
-50.788593	-9.560302	120.69706	-20.542433	11.984867	119.784096	37.909397	0.646167	116.339508	30.869776	46.679455	116.337883	34.3895865	23.662811	116.3386955	-75.4744525	0.306923000000001	123.2294965
-51.91132	-8.700189	120.752678	-20.574608	12.14832	119.743431	37.789333	0.823152	115.972534	30.761782	46.848469	116.351128	34.2755575	23.8358105	116.161831	-75.4247735	0.460829499999999	123.325031
-53.24667	-7.785761	120.779594	-20.64031	12.247536	119.74485	37.690086	0.9417	115.671921	30.665398	46.961384	116.40271	34.177742	23.951542	116.0373155	-75.458362	0.543530000000001	123.4523845
-54.822887	-6.697142	120.897339	-20.772842	12.291402	119.739304	37.528702	1.009718	115.387939	30.483406	47.026817	116.407562	34.006054	24.0182675	115.8977505	-75.551738	0.564536499999999	123.5808575
-55.830605	-6.034231	120.978226	-20.881199	12.256672	119.711937	37.379856	1.006991	115.227997	30.318209	47.005455	116.384949	33.8490325	24.006223	115.806473	-75.6114305	0.507121000000001	123.617401
-56.739407	-5.428278	121.068932	-21.019909	12.166227	119.688118	37.224545	0.981321	115.084885	30.148914	46.970451	116.363457	33.6867295	23.975886	115.724171	-75.7265475	0.356567999999999	123.652065
-57.32143	-4.731429	121.097443	-21.148279	12.058842	119.658951	37.083759	0.910513	115.022659	30.001476	46.89468	116.307541	33.5426175	23.9025965	115.6651	-75.8391755	0.215087499999999	123.652802
-57.806324	-4.031312	121.158913	-21.268234	11.964804	119.647202	36.957012	0.830326	114.991524	29.874239	46.819618	116.288467	33.4156255	23.824972	115.6399955	-75.9520935	0.104636000000003	123.6544085
-58.162868	-3.351653	121.203354	-21.391632	11.881449	119.641068	36.847748	0.744008	114.984558	29.749357	46.743336	116.258415	33.2985525	23.743672	115.6214865	-76.0818165	0.0192259999999997	123.6606495
-58.48716	-2.681625	121.300148	-21.493752	11.839948	119.66156	36.746048	0.699956	115.032349	29.660038	46.694214	116.2341	33.203043	23.697085	115.6332245	-76.190547	-0.0171890000000019	123.6898955
-58.844841	-1.623213	121.364952	-21.581312	11.78289	119.747856	36.67136	0.656863	115.085648	29.578444	46.635166	116.303276	33.124902	23.6460145	115.694462	-76.287526	-0.0802344999999995	123.80125
-59.050339	-0.995255	121.4263	-21.646223	11.773514	119.79097	36.623779	0.659207	115.116905	29.552647	46.629356	116.370773	33.088213	23.6442815	115.743839	-76.380659	-0.0972535000000008	123.838101
-59.19413	-0.342131	121.438202	-21.695827	11.793971	119.838692	36.57225	0.668996	115.083466	29.535267	46.63641	116.478584	33.0537585	23.652703	115.781025	-76.4454125	-0.0647609999999972	123.896359
-59.121998	0.282323	121.466949	-21.728733	11.829397	119.862724	36.508739	0.705596	114.995728	29.530418	46.666943	116.582741	33.0195785	23.6862695	115.7892345	-76.4770445	-0.0274755000000013	123.9362135
-58.744991	0.79186	121.498695	-21.752426	11.915151	119.873283	36.455082	0.756739	114.906784	29.52376	46.720501	116.702507	32.989421	23.73862	115.8046455	-76.494273	0.0916819999999987	123.9419205
-58.614014	1.396589	121.336365	-21.771358	11.984595	119.877159	36.424797	0.849454	114.836868	29.517248	46.802391	116.846344	32.9710225	23.8259225	115.841606	-76.5137385	0.1432675	123.912712
-58.404072	1.998419	121.467995	-21.799028	12.093517	119.901184	36.421844	0.970099	114.8255	29.512682	46.904217	117.013847	32.967263	23.937158	115.9196735	-76.565319	0.249876	123.8826945
-58.035011	2.979832	121.439529	-21.840425	12.281852	119.993721	36.427101	1.159052	114.890228	29.49766	47.065613	117.192673	32.9623805	24.1123325	116.0414505	-76.6432305	0.4513715	123.9459915
-57.659763	3.536042	121.416328	-21.852894	12.381449	120.055809	36.430992	1.251113	114.970436	29.488039	47.136028	117.244659	32.9595155	24.1935705	116.1075475	-76.6653035	0.5693275	124.0040705
-57.196987	3.998538	121.533409	-21.844471	12.438222	120.122124	36.484444	1.293445	115.085899	29.478079	47.185604	117.298271	32.9812615	24.2395245	116.192085	-76.6702035	0.636919500000001	124.052163
-56.612194	4.372075	121.592758	-21.817259	12.447742	120.175102	36.566452	1.267746	115.383018	29.492292	47.168411	117.340446	33.029372	24.2180785	116.361732	-76.66389	0.677405499999999	123.988472
-55.909409	4.834416	121.480415	-21.785044	12.434728	120.265923	36.721333	1.162769	116.017403	29.564213	47.092552	117.405846	33.142773	24.1276605	116.7116245	-76.712861	0.741795500000002	123.8202215
-55.363136	5.201931	121.376595	-21.752426	12.421115	120.429161	36.953941	1.000091	116.897408	29.667225	46.94339	117.582748	33.310583	23.9717405	117.240078	-76.815435	0.870489500000001	123.618244
-54.707615	5.652561	121.36763	-21.757574	12.398813	120.667206	37.255009	0.779385	117.987083	29.786396	46.73867	117.722275	33.5207025	23.7590275	117.854679	-77.0358505	1.0385985	123.479733
-53.786087	6.399573	121.258759	-21.746012	12.263055	121.115326	37.636574	0.444516	120.061646	30.003824	46.291317	118.137238	33.820199	23.3679165	119.099442	-77.312223	1.1581935	123.13121
-53.025429	6.850813	121.163368	-21.750006	12.068756	121.506485	37.851768	0.213914	121.624931	30.173328	45.978733	118.553528	34.012548	23.0963235	120.0892295	-77.51256	1.0411885	122.9237405
-52.349472	7.360086	121.182358	-21.791491	11.812922	121.986031	38.060257	-0.089655	123.12117	30.32662	45.643044	119.126953	34.1934385	22.7766945	121.1240615	-77.7764205	0.849149499999999	122.8480005
-51.557426	7.923488	121.226212	-21.830177	11.587687	122.483467	38.132446	-0.353314	124.530472	30.469154	45.301659	119.763672	34.3008	22.4741725	122.147072	-77.961154	0.7012015	122.819862
-50.813103	8.623054	121.379387	-21.842672	11.370425	123.017517	38.18734	-0.614295	125.744423	30.665932	44.979179	120.421242	34.426636	22.182442	123.0828325	-78.11198	0.558407999999996	122.9522015
-50.117325	9.344086	121.551155	-21.833048	11.17564	123.561546	38.275848	-0.916134	126.761589	30.870522	44.67815	121.127106	34.573185	21.881008	123.9443475	-78.239281	0.470271999999998	123.1787445
-49.463413	10.25259	121.820816	-21.805923	10.997601	124.066254	38.664276	-1.379977	127.410759	31.057962	44.422657	121.828293	34.861119	21.52134	124.619526	-78.472965	0.473861999999997	123.512982
-48.513126	11.77619	122.207954	-21.778118	10.833693	124.754128	38.700642	-1.707772	128.125793	31.301483	44.138218	122.700134	35.0010625	21.215223	125.4129635	-78.5572985	0.452162999999999	124.0952925
-47.778629	12.812242	122.423363	-21.558262	10.619473	125.049248	38.705521	-1.866448	128.320267	31.412121	44.015495	123.09214	35.058821	21.0745235	125.7062035	-78.175345	0.164422499999997	124.3922925
-47.239952	14.068416	122.674538	-21.531376	10.559867	125.318398	38.720375	-1.970665	128.373703	31.473137	43.940483	123.346542	35.096756	20.984909	125.8601225	-78.159508	0.134824999999999	124.7766735
-46.778282	15.390684	122.803703	-21.497169	10.494339	125.473045	38.739544	-2.031157	128.279221	31.506371	43.886219	123.510788	35.1229575	20.927531	125.8950045	-78.1172955	0.0611470000000018	125.0510855
-46.332775	16.816933	122.838196	-21.49474	10.462531	125.558388	38.760506	-2.05582	128.042068	31.49695	43.866367	123.54081	35.128728	20.9052735	125.791439	-78.118208	0.0197885000000007	125.325337
-46.135597	18.453539	122.904167	-21.503353	10.447569	125.545692	38.732059	-2.019849	127.695206	31.454967	43.887585	123.442352	35.093513	20.933868	125.568779	-78.100219	-0.038730000000001	125.522605
-45.824917	20.028782	122.833046	-21.515453	10.44843	125.459908	38.364727	-1.755895	127.383446	31.389936	43.927608	123.268661	34.8773315	21.0858565	125.3260535	-77.9082375	-0.188996499999998	125.5937625
-45.390537	22.591282	122.749222	-21.591646	10.486385	125.238785	38.243629	-1.600891	126.379982	31.213669	44.024963	123.025322	34.728649	21.212036	124.702652	-77.911941	-0.239266000000001	125.774918
-45.172764	24.368189	122.790077	-21.651333	10.521915	125.049957	38.403522	-1.664092	125.499191	31.059881	44.101665	122.947861	34.7317015	21.2187865	124.223526	-78.0343675	-0.1749565	125.876388
-44.967091	26.243004	123.034134	-21.699724	10.544839	124.87394	37.906128	-1.370557	124.83345	30.951965	44.176128	123.035728	34.4290465	21.4027855	123.934589	-77.8284945	-0.313107500000001	125.813291
-44.800549	28.171566	123.493324	-21.968178	10.72127	124.819695	37.735668	-1.30426	124.012589	30.856457	44.227226	123.352875	34.2960625	21.461483	123.682732	-78.2324185	-0.0189430000000002	125.956658
-44.455109	29.981979	124.13858	-21.992094	10.774557	124.722969	37.600082	-1.229449	123.238281	30.768919	44.327034	123.871887	34.1845005	21.5487925	123.555084	-78.1686885	0.000321500000001862	125.890854
-44.256683	31.926668	125.083481	-22.002115	10.912357	124.711189	37.474674	-0.940659	122.338959	30.686712	44.522793	124.592758	34.080693	21.791067	123.4658585	-78.084923	0.0336469999999984	125.9565195
-44.113739	33.843678	126.312622	-22.001404	11.118509	124.746132	37.3894	-0.504683	121.544708	30.589508	44.790417	125.445053	33.989454	22.142867	123.4948805	-77.992262	0.0941510000000001	125.9973835
-43.793365	36.577484	128.30452	-21.974283	11.55996	124.846016	37.403629	0.313315	120.638588	30.504015	45.307892	126.850906	33.953822	22.8106035	123.744747	-77.902388	0.309316499999998	125.947285
-43.570755	38.303913	129.549469	-21.927011	11.929792	124.971893	37.506786	0.918294	120.286819	30.472969	45.654713	127.808693	33.9898775	23.2865035	124.047756	-77.8438995	0.5730805	125.89603
-43.293583	39.918365	130.663712	-21.637617	12.143956	125.032089	37.670662	1.467186	120.139603	30.510633	46.002827	128.702148	34.0906475	23.7350065	124.4208755	-77.3658815	0.552905499999998	125.6433025
-42.992413	41.42104	131.514633	-21.533161	12.512223	125.125824	37.85051	1.917698	120.060623	30.582848	46.266708	129.469193	34.216679	24.092203	124.764908	-77.283001	0.932243	125.48674
-42.681973	42.775723	132.194046	-21.412695	12.790712	125.141487	38.018787	2.177561	120.008385	30.675919	46.43642	130.055588	34.347353	24.3069905	125.0319865	-77.172743	1.2744335	125.2509875
-42.315422	43.922752	132.896912	-21.294178	12.971184	125.15683	38.143272	2.277871	119.955063	30.783766	46.483192	130.480194	34.463519	24.3805315	125.2176285	-77.051875	1.5618365	125.0960315
-41.957668	44.923641	133.390915	-21.192183	13.022359	125.253769	38.200569	2.262105	119.859741	31.227922	46.233017	130.720963	34.7142455	24.247561	125.290352	-77.0986115	1.797157	125.217186
-41.375618	46.019272	134.19278	-21.179184	12.96891	125.384666	38.2724	2.077419	119.931602	31.453964	46.002235	131.121201	34.863182	24.039827	125.5264015	-77.22155	1.897993	125.2429305
-40.978798	46.563038	134.643356	-21.089937	12.920949	125.569061	38.358604	1.935467	120.073929	31.638941	45.840385	131.385437	34.9987725	23.887926	125.729683	-77.1786465	1.953972	125.408439
-40.526546	46.960129	134.930756	-20.961529	12.902421	125.824081	38.478981	1.740734	120.297447	31.84885	45.681633	131.592087	35.1639155	23.7111835	125.944767	-77.0869735	2.0936585	125.703395
-40.060963	47.224583	134.965164	-20.849504	12.88439	126.02092	38.61964	1.556991	120.652237	32.04538	45.57	131.681854	35.33251	23.5634955	126.1670455	-77.031518	2.2052845	125.8747945
-39.611195	47.399921	134.738235	-20.691549	12.951686	126.20826	38.825516	1.378489	121.040749	31.94544	45.641106	131.729202	35.385478	23.5097975	126.3849755	-76.768576	2.3935745	126.0315445
-39.137714	47.487713	134.264297	-20.608578	12.97297	126.28833	39.089752	1.190743	121.512054	32.45496	45.564682	131.39061	35.772356	23.3777125	126.451332	-76.989512	2.5682275	126.125328
-38.662834	47.447628	133.513733	-20.426559	13.055926	126.440453	39.346416	1.001321	121.98069	32.659702	45.606544	130.974258	36.003059	23.3039325	126.477474	-76.856177	2.8079195	126.403432
-37.922768	47.090565	132.212631	-20.190966	13.140684	126.685158	39.67918	0.612992	122.698593	32.691833	45.672062	130.259949	36.1855065	23.142527	126.479271	-76.5674385	3.138841	126.891045
-37.397884	46.613583	131.357651	-20.050167	13.10638	126.852119	39.856354	0.298919	123.221573	32.91399	45.571262	129.637848	36.385172	22.9350905	126.4297105	-76.485506	3.2776695	127.2745275
-36.861046	45.978363	130.591766	-19.956673	13.032448	127.095261	39.942005	-0.003306	123.710022	33.101887	45.393417	129.092484	36.521946	22.6950555	126.401253	-76.435292	3.3698405	127.789269
-36.35368	45.241062	129.954819	-19.90494	12.934524	127.271309	39.950809	-0.280068	124.148857	33.214363	45.173206	128.613586	36.582586	22.446569	126.3812215	-76.392466	3.422479	128.1613965
-35.900002	44.463184	129.488113	-19.841518	12.818553	127.3927	39.933044	-0.516597	124.526505	33.285175	44.99107	128.21608	36.6091095	22.2372365	126.3712925	-76.2921455	3.3998695	128.4141075
-35.46291	43.610809	129.138046	-19.86021	12.726374	127.554176	39.839165	-0.661551	124.748375	33.336243	44.849403	127.890923	36.587704	22.093926	126.319649	-76.308124	3.358822	128.788703
-35.01828	42.679234	128.8535	-19.92297	12.665711	127.661598	39.701683	-0.79764	124.801895	33.657284	44.63036	127.414299	36.6794835	21.91636	126.108097	-76.5254235	3.415062	129.215099
-34.266792	41.191517	128.460587	-19.935019	12.532398	127.484985	39.470699	-1.009502	124.403809	33.630829	44.37191	126.656433	36.550764	21.681204	125.530121	-76.420802	3.383592	129.439849
-33.773949	40.206059	128.128342	-19.963968	12.436442	127.247795	39.271645	-1.286936	123.958099	33.661449	44.149673	126.030029	36.466547	21.4313685	124.994064	-76.394483	3.4415155	129.501526
-33.29892	39.171291	127.769974	-19.920782	12.298265	126.811127	39.120171	-1.527627	123.449448	33.705257	43.936424	125.269768	36.412714	21.2043985	124.359608	-76.254278	3.3921315	129.262646
-32.719849	38.092937	127.173805	-19.910728	12.249628	126.382675	39.016605	-1.691606	122.892487	33.727219	43.794559	124.535957	36.371912	21.0514765	123.714222	-76.193368	3.4477795	129.051128
-32.149464	37.011253	126.544174	-19.896252	12.254383	125.909782	38.936825	-1.753533	122.446014	33.694706	43.726871	123.753586	36.3157655	20.986669	123.0998	-76.1082695	3.522097	128.719764
-31.600296	36.001778	125.917885	-19.854111	12.297271	125.419601	38.929451	-1.714175	122.162651	33.283169	43.849953	123.026863	36.10631	21.067889	122.594757	-75.814532	3.526653	128.244445
-31.28191	35.070782	125.222435	-20.064726	12.528064	125.109161	38.975334	-1.638443	121.980896	33.250217	43.897083	122.422218	36.1127755	21.12932	122.201557	-76.2422275	3.926808	128.016765
-30.350729	33.464657	124.325226	-20.048847	12.585939	124.633179	39.06295	-1.581999	122.048485	33.167309	43.941406	121.59623	36.1151295	21.1797035	121.8223575	-76.2128235	3.9921745	127.4440005
-29.697033	32.423473	123.726822	-20.08003	12.592851	124.3638	39.070671	-1.575468	122.139122	33.057026	43.923073	120.976067	36.0638485	21.1738025	121.5575945	-76.2239085	4.0118995	127.1700055
-29.095253	31.356039	123.19175	-20.158772	12.59448	124.133934	38.960419	-1.599504	122.152344	32.93478	43.876282	120.451859	35.9475995	21.138389	121.3021015	-76.2651435	4.050571	126.9657665
-28.396358	30.284306	122.779373	-20.222198	12.564157	123.975395	38.841011	-1.639336	122.257233	32.831867	43.776482	119.967842	35.836439	21.068573	121.1125375	-76.280835	4.059741	126.8382525
-27.704781	29.279423	122.498253	-20.298264	12.499806	123.863342	38.788933	-1.708659	122.421646	32.749966	43.677345	119.640442	35.7694495	20.984343	121.031044	-76.3659775	4.015269	126.69564
-27.027208	28.318045	122.240463	-20.370543	12.446746	123.762154	38.718624	-1.784793	122.613434	32.681377	43.59005	119.466652	35.7000005	20.9026285	121.040043	-76.4410865	3.9908635	126.484265
-26.29961	27.366722	122.041237	-20.470945	12.381421	123.695549	38.642929	-1.84343	122.833649	32.604427	43.509274	119.375061	35.623678	20.832922	121.104355	-76.565568	3.92992	126.286743
-25.181854	26.073366	121.933273	-20.622066	12.294212	123.652145	38.551205	-2.008201	123.227951	32.504295	43.385174	119.544205	35.52775	20.6884865	121.386078	-76.771882	3.8999375	125.918212
-24.438459	25.314178	121.93531	-20.698093	12.204987	123.703529	38.516407	-2.14962	123.67749	32.529305	43.292454	119.930099	35.522856	20.571417	121.8037945	-76.919042	3.838557	125.6032635
-23.684223	24.5676	122.078812	-20.783058	12.147732	123.846283	38.559467	-2.321745	124.333534	32.604401	43.224136	120.504807	35.581934	20.4511955	122.4191705	-77.14805	3.8442685	125.2733955
-22.859959	23.9214	122.344994	-20.903879	12.123851	124.091736	38.641972	-2.477777	125.128128	32.691406	43.172073	121.298721	35.666689	20.347148	123.2134245	-77.474447	3.900554	124.9700475
-22.134224	23.376055	122.768036	-21.014196	12.154229	124.430725	38.713871	-2.654168	125.955437	32.767658	43.130451	122.144684	35.7407645	20.2381415	124.0500605	-77.7691565	4.0703165	124.8113895
-21.389082	22.894854	123.225494	-21.174582	12.216393	124.857292	38.689186	-2.790878	126.74662	32.829361	43.068005	122.913017	35.7592735	20.1385635	124.8298185	-78.1084375	4.2942225	124.8847655
-20.695814	22.436707	123.749687	-21.106867	12.12431	125.195381	38.623661	-2.924042	127.412079	32.865498	42.995255	123.584221	35.7445795	20.0356065	125.49815	-77.9583135	4.2130135	124.892612
-19.412493	21.728855	124.266731	-21.329731	12.182528	125.710037	38.779572	-3.24095	127.965996	32.854836	42.95388	124.350883	35.817204	19.856465	126.1584395	-78.476666	4.508591	125.2616345
-19.007677	21.573246	124.655235	-21.456627	12.193154	125.902222	38.679722	-3.274992	128.229034	32.815582	42.987816	124.665344	35.747652	19.856412	126.447189	-78.660906	4.529896	125.357255
-18.358431	21.301119	124.773476	-21.594309	12.217001	125.97216	38.559765	-3.2593	128.316635	32.724506	43.025955	124.828148	35.6421355	19.8833275	126.5723915	-78.8307535	4.5506745	125.3719285
-17.788536	21.083647	124.804008	-21.741488	12.249892	125.933823	38.426853	-3.217102	128.295441	32.591072	43.058613	124.918007	35.5089625	19.9207555	126.606724	-78.9919385	4.5790285	125.260922
-17.232761	20.873932	124.757576	-21.875181	12.299774	125.823677	38.300652	-3.165941	128.202911	32.44886	43.103756	124.947067	35.374756	19.9689075	126.574989	-79.125118	4.6306405	125.072365
-16.644039	20.755188	124.725151	-22.022497	12.389443	125.707291	38.146004	-3.091297	128.086929	32.310398	43.182297	124.954521	35.228201	20.0455	126.520725	-79.273195	4.733386	124.893857
-15.908417	20.542547	124.607971	-22.153824	12.484069	125.589516	37.988697	-3.013475	127.99456	32.188957	43.254654	124.982574	35.088827	20.1205895	126.488567	-79.396475	4.8475485	124.690465
-15.455769	20.654224	124.746582	-22.356365	12.657177	125.510742	37.794041	-2.874506	127.936974	32.022511	43.38422	125.141014	34.908276	20.254857	126.538994	-79.621006	5.059497	124.48249
-14.822489	20.549078	124.694572	-22.469763	12.759502	125.488403	37.674046	-2.75714	127.916695	31.927065	43.503487	125.297424	34.8005555	20.3731735	126.6070595	-79.7400815	5.1458305	124.3697465
-14.704804	20.755487	124.827171	-22.595608	12.84928	125.479294	37.539822	-2.678812	127.891754	31.815084	43.600384	125.489853	34.677453	20.460786	126.6908035	-79.868669	5.237774	124.2677845
-14.584145	20.959177	125.138412	-22.72403	12.941512	125.508812	37.402306	-2.599724	127.886154	31.697479	43.688366	125.69381	34.5498925	20.544321	126.789982	-79.9979525	5.338703	124.227642
-13.800089	20.792252	124.966064	-22.905066	13.029904	125.620232	37.251003	-2.509266	127.898262	31.555323	43.779789	125.850319	34.403163	20.6352615	126.8742905	-80.213295	5.4245465	124.3661735
-13.731325	21.030317	125.141266	-23.070421	13.110736	125.700844	37.074234	-2.415741	127.85289	31.376284	43.897438	125.929932	34.225259	20.7408485	126.891411	-80.366101	5.4806235	124.510277
-13.671653	21.328888	125.424782	-23.248003	13.19225	125.737534	36.895645	-2.319665	127.705093	31.164043	44.016674	125.833298	34.029844	20.8485045	126.7691955	-80.52585	5.5359955	124.7058725
-13.055323	21.421169	125.175606	-23.608982	13.300769	125.77784	36.179409	-1.994483	127.174774	30.784834	44.218437	125.229324	33.4821215	21.111977	126.202049	-80.7000855	5.489561	125.353631
-12.887595	21.604773	124.893227	-23.827032	13.380827	125.589348	35.940426	-1.927176	126.562843	30.457493	44.333023	124.457466	33.1989595	21.2029235	125.5101545	-80.8530235	5.5587305	125.6685415
-12.710364	21.810638	124.379433	-23.964128	13.448271	125.236938	35.692741	-1.784957	125.808167	30.196772	44.45327	123.53923	32.9447565	21.3341565	124.6736985	-80.8730125	5.5623855	125.8001775
-12.514363	22.023457	123.759399	-24.21501	13.593304	124.806442	35.517464	-1.726444	125.064766	30.000389	44.490768	122.680176	32.7589265	21.382162	123.872471	-81.1889465	5.804446	125.740413
-12.335202	22.251345	123.13517	-24.216541	13.56972	124.276825	35.443031	-1.709927	124.411133	29.875242	44.491962	121.920982	32.6591365	21.3910175	123.1660575	-81.0922185	5.7484225	125.3875925
-12.205599	22.548115	122.540787	-24.179333	13.529219	123.734833	35.401501	-1.697178	123.861824	29.835135	44.471771	121.42086	32.618318	21.3872965	122.641342	-80.976984	5.6711415	124.828324
-12.06447	22.930511	122.046814	-24.130327	13.500307	123.267708	35.390793	-1.711019	123.466408	29.834356	44.455227	121.150208	32.6125745	21.372104	122.308308	-80.8732285	5.62851	124.227108
-11.880116	23.661938	121.661972	-24.148636	13.483244	122.826767	35.316746	-1.727596	123.095093	29.845493	44.44413	121.109818	32.5811195	21.358267	122.1024555	-80.8783915	5.608221	123.5510785
-11.739277	24.262125	121.605423	-24.19141	13.513083	122.691818	35.237823	-1.707324	122.943474	29.850975	44.448463	121.359528	32.544399	21.3705695	122.151501	-80.927219	5.6555965	123.232135
-11.576231	24.913416	121.691299	-24.241093	13.591233	122.638771	35.167999	-1.604958	122.923042	29.854425	44.531162	121.692619	32.511212	21.463102	122.3078305	-80.993398	5.719364	122.9697115
-11.410319	25.582201	121.91465	-24.287252	13.738301	122.667122	35.130367	-1.401025	122.929092	29.861958	44.721062	122.17627	32.4961625	21.6600185	122.552681	-81.0706665	5.8165835	122.781563
-11.302623	26.264662	122.168663	-24.312784	13.935582	122.725594	35.125282	-1.170128	122.890923	29.85844	44.950344	122.698799	32.491861	21.890108	122.794861	-81.117429	5.981056	122.656327
-11.154107	26.917749	122.429153	-24.323936	14.1434	122.789597	35.129978	-0.880451	122.794296	29.858562	45.212807	123.175774	32.49427	22.166178	122.985035	-81.142142	6.120622	122.594159
-11.083276	27.577377	122.67617	-24.330763	14.35532	122.821342	35.153168	-0.567438	122.589806	29.831448	45.525925	123.635063	32.492308	22.4792435	123.1124345	-81.153834	6.2313965	122.5302495
-11.097355	28.573164	123.035606	-24.364782	14.715947	122.8433	35.178314	-0.039363	122.013519	29.75139	46.036575	124.275566	32.464852	22.998606	123.1445425	-81.194416	6.433288	122.5420575
-11.118962	29.234562	123.289658	-24.378672	14.955209	122.832741	35.147171	0.33417	121.612129	29.719973	46.382912	124.647629	32.433572	23.358541	123.129879	-81.190916	6.551877	122.535603
-11.122481	29.864555	123.563232	-24.392195	15.244269	122.819183	35.097275	0.678918	121.219528	29.675684	46.69368	125.037239	32.3864795	23.686299	123.1283835	-81.1708695	6.802239	122.5099825
-11.087967	30.440062	123.834396	-24.382753	15.509443	122.826065	35.062778	1.04208	120.979477	29.707003	46.985012	125.407982	32.3848905	24.013546	123.1937295	-81.1503965	7.00534	122.4584005
-10.818463	30.835819	123.979652	-24.362299	15.796807	122.857491	35.07159	1.398203	120.850281	29.706896	47.285236	125.811958	32.389243	24.3417195	123.3311195	-81.113841	7.2518945	122.3838625
-10.752888	31.294668	124.17202	-24.346893	16.101725	122.880951	35.135109	1.733599	120.804123	29.734854	47.568047	126.164886	32.4349815	24.650823	123.4845045	-81.1287675	7.552627	122.2773975
-10.680634	31.650269	124.287498	-24.301395	16.388002	122.874069	35.204079	2.047169	120.870567	29.772532	47.86639	126.396408	32.4883055	24.9567795	123.6334875	-81.0910955	7.8192245	122.1146505
-10.578167	31.941965	124.283096	-24.262112	16.766224	122.813972	35.304012	2.380296	120.986832	29.784676	48.174301	126.619698	32.544344	25.2772985	123.803265	-81.068568	8.2551495	121.824679
-10.539712	31.993692	124.184921	-24.290379	16.939909	122.756195	35.315411	2.503721	121.045769	29.77787	48.336391	126.591019	32.5466405	25.420056	123.818394	-81.1273985	8.459762	121.693996
-10.558088	31.958881	124.083946	-24.348923	17.106247	122.694077	35.266045	2.601259	121.034752	29.742517	48.505508	126.404938	32.504281	25.5533835	123.719845	-81.202127	8.6591105	121.668309
-10.551353	31.834337	123.899925	-24.436115	17.204817	122.628868	35.163506	2.654743	120.886673	29.6334	48.640289	126.087761	32.398453	25.647516	123.487217	-81.270683	8.76211799999999	121.770519
-10.514064	31.621065	123.637939	-24.526144	17.310129	122.55925	35.027458	2.695711	120.652977	29.520983	48.778664	125.558136	32.2742205	25.7371875	123.1055565	-81.3265085	8.8830705	122.0129435
-10.796828	31.546101	123.454536	-24.634846	17.373177	122.432243	34.838985	2.732458	120.24678	29.375727	48.944248	124.829742	32.107356	25.838353	122.538261	-81.377048	8.908001	122.326225
-10.818967	31.224506	122.993553	-24.766306	17.414591	122.194496	34.61927	2.730641	119.616852	29.200506	49.08992	123.830284	31.909888	25.9102805	121.723568	-81.4425	8.9189015	122.665424
-10.82748	30.651802	121.91954	-24.964275	17.409206	121.561142	34.175457	2.659254	118.223534	28.893692	49.175785	121.90155	31.5345745	25.9175195	120.062542	-81.4631245	8.9008925	123.059742
-10.829554	30.238966	121.057602	-25.091478	17.384663	120.964409	33.873047	2.586344	117.082809	28.686247	49.127995	120.471428	31.279647	25.8571695	118.7771185	-81.462603	8.9121565	123.1516995
-10.735507	29.75271	120.063957	-25.176548	17.378969	120.277786	33.589939	2.576427	115.912537	28.501194	49.097614	119.04541	31.0455665	25.8370205	117.4789735	-81.3986625	8.9209175	123.0765985
-10.593195	29.164135	119.073486	-25.280193	17.374247	119.560646	33.35767	2.59392	114.840401	28.334665	49.067841	117.813942	30.8461675	25.8308805	116.3271715	-81.4065535	8.9176135	122.7941205
-10.364847	28.543243	118.225037	-25.326475	17.415028	118.906555	33.218391	2.60915	114.097382	28.265125	49.096069	116.855965	30.741758	25.8526095	115.4766735	-81.394708	8.9774465	122.3364365
-10.03799	27.840811	117.53334	-25.383455	17.480993	118.359665	33.190666	2.60736	113.641312	28.256348	49.151787	116.211212	30.723507	25.8795735	114.926262	-81.490417	9.0824125	121.793068
-9.77506	27.131376	117.025665	-25.422356	17.597721	117.908752	33.165638	2.604765	113.321365	28.254213	49.207825	115.707886	30.7099255	25.906295	114.5146255	-81.5546375	9.289147	121.3028785
-9.152119	26.098579	116.294792	-25.535286	17.78537	117.308388	33.026333	2.68104	112.880478	28.189814	49.277576	115.041519	30.6080735	25.979308	113.9609985	-81.6786455	9.591432	120.6557775
-8.635159	25.383556	115.877213	-25.587099	17.9512	117.004242	32.945747	2.757401	112.631035	28.15556	49.350582	114.666977	30.5506535	26.0539915	113.649006	-81.7248515	9.8484085	120.359478
-7.983215	24.610153	115.518143	-25.625834	18.10931	116.805305	32.904663	2.839914	112.484268	28.133646	49.448689	114.365601	30.5191545	26.1443015	113.4249345	-81.7708225	10.0743185	120.1856755
-7.366046	23.845335	115.33194	-25.648018	18.236307	116.698547	32.888474	2.90171	112.425591	28.110477	49.528019	114.109589	30.4994755	26.2148645	113.26759	-81.7955115	10.2577495	120.129504
-6.690232	23.169676	115.301117	-25.655401	18.311407	116.626656	32.897839	2.931681	112.413635	28.079908	49.590363	113.922691	30.4888735	26.261022	113.168163	-81.7996755	10.361792	120.085149
-5.922044	22.514843	115.126694	-25.668585	18.333527	116.565765	32.910366	2.936652	112.428871	28.053719	49.622765	113.734055	30.4820425	26.2797085	113.081463	-81.8192125	10.3873455	120.050067
-5.068971	21.773745	114.905907	-25.695229	18.34016	116.419777	32.908623	2.927885	112.473724	28.018167	49.610935	113.541626	30.463395	26.26941	113.007675	-81.853853	10.41091	119.831879
-3.748666	20.705029	114.475616	-25.725056	18.364098	116.044548	32.966476	2.925961	112.749802	28.05563	49.544983	113.407257	30.511053	26.235472	113.0785295	-81.961165	10.492724	119.0105665
-2.710552	19.981329	114.430008	-25.685289	18.386518	115.771233	33.141483	2.918333	113.380753	28.219292	49.481823	113.672661	30.6803875	26.200078	113.526707	-82.0509655	10.572958	118.015759
-1.595098	19.267611	114.65477	-25.573769	18.46406	115.578438	33.471973	2.895593	114.545738	28.525225	49.396305	114.565041	30.998599	26.145949	114.5553895	-82.146137	10.782171	116.6014865
-0.425656	18.572788	115.310196	-25.328953	18.61294	115.514931	33.973854	2.946908	116.277168	28.913481	49.387661	116.023277	31.4436675	26.1672845	116.1502225	-82.1015735	11.0585955	114.8796395
0.74292	17.925354	116.382256	-24.927622	18.787823	115.680374	34.704144	3.088655	118.533745	29.389545	49.414646	118.052696	32.0468445	26.2516505	118.2932205	-81.9020885	11.3239955	113.0675275
1.942804	17.289074	118.016586	-24.282415	19.01553	116.227531	35.655396	3.305043	121.414124	29.961821	49.512806	120.637512	32.8086085	26.4089245	121.025818	-81.3734385	11.6221355	111.429244
3.124262	16.669008	120.192024	-23.600008	19.370329	117.452087	36.60593	3.681665	124.669197	30.806583	49.833557	123.555328	33.7062565	26.757611	124.1122625	-80.9062725	11.983047	110.7919115
4.656078	15.812262	123.955452	-21.736101	19.516151	119.571999	38.250454	3.848581	129.579498	32.255451	50.24538	128.180679	35.2529525	27.0469805	128.8800885	-78.7251545	11.9853215	110.2639095
5.704022	15.048085	126.289688	-20.872494	19.707165	121.323967	39.063229	3.73087	132.720108	33.176617	50.235634	130.981339	36.119923	26.983252	131.8507235	-77.864911	12.431078	110.7972105
6.22378	14.411929	128.401337	-20.200308	19.735731	122.945595	39.647137	3.532344	135.188477	34.262066	49.868721	133.173218	36.9546015	26.7005325	134.1808475	-77.3552175	12.7709295	111.7103425
6.55961	13.7159	130.034653	-19.79571	19.650726	124.302795	40.000214	3.302014	136.987	34.875843	49.596519	134.750061	37.4380285	26.4492665	135.8685305	-77.0294485	12.8521855	112.7370595
6.726252	13.025024	131.244736	-19.600586	19.546984	125.341705	40.249546	3.120373	138.150391	35.297672	49.423744	135.590851	37.773609	26.2720585	136.870621	-76.974781	12.8219095	113.812789
6.7632	12.364699	131.975296	-19.528425	19.45866	126.030121	40.41544	3.091594	138.754898	35.503853	49.364864	135.863358	37.9596465	26.228229	137.309128	-77.0164965	12.689091	114.751114
6.654903	11.743414	132.339569	-19.56566	19.382772	126.429451	40.528194	3.191139	138.86647	35.566692	49.386528	135.636948	38.047443	26.2888335	137.251709	-77.178763	12.4767105	115.607193
6.232452	10.928308	132.303101	-19.681677	19.245152	126.541412	40.666847	3.367401	138.472305	35.495956	49.484821	134.777802	38.0814015	26.426111	136.6250535	-77.4447555	12.064193	116.4577705
5.741535	10.433311	132.001923	-19.779022	19.117615	126.416954	40.628754	3.530294	137.913986	35.397881	49.526642	134.15303	38.0133175	26.528468	136.033508	-77.5713615	11.706762	116.8004
5.1054	9.950411	131.570267	-19.881573	18.95982	126.228012	40.592133	3.540007	137.374802	35.244678	49.473866	133.623077	37.9184055	26.5069365	135.4989395	-77.6815515	11.4127035	116.9570845
4.296035	9.523788	131.103775	-19.974524	18.805315	126.068321	40.517181	3.577944	136.713028	35.097427	49.417572	133.24826	37.807304	26.497758	134.980644	-77.756352	11.112872	117.155998
3.318786	9.140633	130.600693	-20.038456	18.661018	125.963249	40.409698	3.616611	136.149323	34.94664	49.369232	132.983246	37.678169	26.4929215	134.5662845	-77.755081	10.8291145	117.3602135
2.256175	8.820097	130.150208	-20.084745	18.587698	125.937637	40.358334	3.599095	135.692245	34.844967	49.351631	132.772751	37.6016505	26.475363	134.232498	-77.7711405	10.700033	117.642776
1.044262	8.608822	129.710403	-20.134041	18.558723	125.999847	40.321877	3.635726	135.081253	34.483181	49.494102	132.652039	37.402529	26.564914	133.866646	-77.670611	10.552532	118.133048
-1.034283	8.336088	128.934784	-20.201288	18.493471	126.193642	40.232571	3.633939	133.89212	34.38356	49.49572	132.20752	37.3080655	26.5648295	133.04982	-77.7106415	10.4221125	119.337464
-2.526111	8.170867	128.41066	-20.230198	18.374195	126.348564	40.128414	3.580854	132.880707	34.37677	49.405014	131.88591	37.252592	26.492934	132.3833085	-77.712988	10.255456	120.3138195
-4.110489	8.019159	127.792969	-20.233198	18.194891	126.492783	40.008865	3.381748	131.754547	34.356922	49.213924	131.644882	37.1828935	26.297836	131.6997145	-77.6492895	10.091946	121.2858515
-5.787495	7.89038	127.177048	-20.220505	17.986696	126.600777	39.852356	3.297863	130.511948	34.337452	48.988327	131.408615	37.094904	26.143095	130.9602815	-77.535914	9.830297	122.2412725
-7.482131	7.783538	126.536957	-20.239153	17.892323	126.707817	39.750832	3.278298	129.373398	34.327221	48.907909	131.252655	37.0390265	26.0931035	130.3130265	-77.5173325	9.6915425	123.1026075
-9.262417	7.708195	126.040352	-20.191284	17.934551	126.820076	39.711796	3.400357	128.356598	34.340061	48.954548	131.236206	37.0259285	26.1774525	129.796402	-77.4084965	9.6916495	123.84375
-11.01416	7.628915	125.7444	-20.113661	18.108608	126.96917	39.768787	3.55861	127.461449	34.671501	48.982338	131.065781	37.220144	26.270474	129.263615	-77.447466	9.946742	124.674725
-13.806094	7.482069	125.427879	-19.988117	18.479206	127.11512	39.436676	3.986423	126.571762	34.39204	49.426422	130.655655	36.914358	26.7064225	128.6137085	-76.890592	10.2519895	125.6165315
-15.562354	7.245061	125.319359	-19.844597	18.695215	127.209938	39.45293	4.161927	126.096451	34.501541	49.616577	130.175888	36.9772355	26.889252	128.1361695	-76.6664295	10.501178	126.2837065
-17.434534	6.9941	125.439789	-19.690376	18.87031	127.360603	39.600273	4.247825	125.800598	34.590225	49.771221	129.626175	37.095249	27.009523	127.7133865	-76.476001	10.731097	127.0078195
-19.218527	6.637639	125.732513	-19.56868	18.963324	127.59259	39.72501	4.274009	125.707832	34.673916	49.84515	129.089081	37.199463	27.0595795	127.3984565	-76.336823	10.8670685	127.7867235
-21.111158	6.228594	126.229393	-19.486872	18.94842	127.899323	39.80196	4.2064	125.824287	34.737091	49.80299	128.566376	37.2695255	27.004695	127.1953315	-76.2432695	10.892145	128.6033145
-22.884087	5.758523	126.881172	-19.437145	18.850941	128.288162	39.874893	4.051957	126.11692	34.718536	49.690323	128.132568	37.2967145	26.87114	127.124744	-76.1710045	10.830742	129.45158
-24.719078	5.307813	127.603951	-19.454956	18.709295	128.739243	39.894791	3.867722	126.429222	34.652901	49.515854	127.796921	37.273846	26.691788	127.1130715	-76.183758	10.726802	130.3654145
-27.418909	4.640177	128.785492	-19.55282	18.477177	129.439667	40.073692	3.415807	126.736809	34.787254	49.12466	127.200768	37.430473	26.2702335	126.9687885	-76.536113	10.6841205	131.9105455
-29.215557	4.238518	129.485245	-19.620415	18.309563	129.847809	39.934559	3.263404	126.988243	34.348366	49.047775	127.092567	37.1414625	26.1555895	127.040405	-76.3822925	10.4635365	132.655213
-30.932936	3.881587	130.144531	-19.634647	18.136305	130.215698	39.890541	3.067725	127.207855	34.260487	48.85619	126.966354	37.075514	25.9619575	127.0871045	-76.344808	10.3106525	133.3442915
-32.379089	3.679296	130.626083	-19.603275	17.927923	130.539902	39.868633	2.866297	127.445663	34.206093	48.681164	126.841583	37.037363	25.7737305	127.143623	-76.243913	10.0821155	133.936181
-34.169598	3.255778	131.297165	-19.6127	17.745602	130.906631	39.779312	2.686214	127.589226	34.200092	48.509224	126.7771	36.989702	25.597719	127.183163	-76.215102	9.893485	134.630099
-35.678627	3.082715	131.94162	-19.623129	17.552849	131.315277	39.637585	2.469737	127.606178	34.147793	48.311268	126.670326	36.892689	25.3905025	127.138252	-76.138947	9.7151955	135.492302
-37.159149	2.947593	132.684631	-19.682697	17.381529	131.761459	39.438675	2.321965	127.42466	34.015453	48.162697	126.503792	36.727064	25.242331	126.964226	-76.092458	9.520727	136.558692
-39.273411	2.891274	133.8255	-19.71323	17.157351	132.402298	39.114056	2.260752	127.003906	33.76881	48.033791	126.298439	36.441433	25.1472715	126.6511725	-75.867893	9.16743049999999	138.1534235
-40.489769	2.920574	134.489456	-19.703377	17.021692	132.826569	38.652199	2.404715	126.803413	33.633053	48.00555	126.19072	36.142626	25.2051325	126.4970665	-75.54938	8.8382515	139.1560715
-41.669701	3.033643	135.168564	-19.654919	16.891832	133.202911	38.543167	2.361946	126.458405	33.496998	47.984459	126.124313	36.0200825	25.1732025	126.291359	-75.3299205	8.6104615	140.114463
-42.750263	3.149532	135.726913	-19.634975	16.788273	133.528137	38.73164	2.145919	126.017784	33.411606	47.979443	126.137077	36.071623	25.062681	126.0774305	-75.341573	8.513865	140.9788435
-43.700459	3.362397	136.160522	-19.589994	16.683887	133.756561	38.32473	2.365176	125.936569	33.370106	47.997456	126.194275	35.847418	25.181316	126.065422	-75.027406	8.186458	141.4477
-44.520252	3.561363	136.383789	-19.595436	16.615747	133.904861	38.326302	2.411117	125.761497	33.309303	48.048309	126.323807	35.8178025	25.229713	126.042652	-75.0086745	8.001781	141.76707
-45.299801	3.81558	136.459961	-19.607019	16.540697	133.922989	38.367195	2.479068	125.663734	33.231945	48.115147	126.452576	35.79957	25.2971075	126.058155	-75.013608	7.7842865	141.787823
-46.224873	4.137946	136.268463	-19.670395	16.389488	133.775574	38.395016	2.540763	125.582596	33.121826	48.157642	126.58448	35.758421	25.3492025	126.083538	-75.099211	7.4297735	141.46761
-46.69363	4.419317	136.093765	-19.735971	16.25095	133.60051	38.42416	2.519022	125.56723	33.335716	48.022232	126.448418	35.879938	25.270627	126.007824	-75.35188	7.231273	141.193196
-47.068741	4.669294	135.872513	-19.819771	16.105179	133.401093	38.402454	2.434625	125.612068	32.923496	48.060303	126.489487	35.662975	25.247464	126.0507775	-75.302517	6.962894	140.7514085
-47.294983	4.926141	135.603714	-19.925764	15.964499	133.213028	38.390091	2.313451	125.726974	33.137657	47.830254	126.327873	35.763874	25.0718525	126.0274235	-75.615402	6.8571455	140.3986325
-47.238239	5.334364	135.306366	-20.031118	15.809735	133.053467	38.385498	2.14871	125.903069	32.75864	47.815647	126.401375	35.572069	24.9821785	126.152222	-75.634305	6.6372915	139.954712
-47.279839	5.514956	135.039398	-20.130136	15.659101	132.897888	38.377335	1.923145	126.205978	32.741928	47.629204	126.435349	35.5596315	24.7761745	126.3206635	-75.8199035	6.5420275	139.4751125
-47.213425	5.77984	134.771759	-20.211241	15.508531	132.81604	38.375443	1.714248	126.573837	32.768852	47.456856	126.49102	35.5721475	24.585552	126.5324285	-75.9946295	6.43151	139.0996515
-46.874229	6.18423	134.530319	-20.364553	15.31296	132.805389	38.692772	1.225847	127.035667	32.761425	47.145714	126.743568	35.7270985	24.1857805	126.8896175	-76.4562045	6.4401395	138.7211605
-46.452919	6.491759	134.522354	-20.526653	15.212297	132.934662	38.6259	1.043179	127.460167	32.739536	46.949089	127.021278	35.682718	23.996134	127.2407225	-76.736024	6.42846	138.6286015
-45.990482	6.777298	134.532532	-20.683844	15.099857	133.136505	38.522415	0.892099	127.889214	32.715542	46.771889	127.369736	35.6189785	23.831994	127.629475	-76.9866665	6.36772	138.643535
-45.488335	7.045651	134.510284	-20.839081	14.997254	133.327042	38.469887	0.673457	128.298141	32.676037	46.59317	127.7743	35.572962	23.6333135	128.0362205	-77.251124	6.3611945	138.6178635
-44.868927	7.295813	134.44751	-20.982962	14.925281	133.44516	38.456707	0.487614	128.66478	32.677883	46.461018	128.119751	35.567295	23.474316	128.3922655	-77.533219	6.376246	138.4980545
-44.202488	7.552356	134.258194	-21.066124	14.830907	133.479172	38.457279	0.372409	129.013809	32.665668	46.365078	128.295197	35.5614735	23.3687435	128.654503	-77.6937215	6.2930705	138.303841
-43.41666	7.753302	134.026108	-21.086348	14.686388	133.383011	38.519093	0.251763	129.263214	32.653744	46.241703	128.359558	35.5864185	23.246733	128.811386	-77.7591145	6.126043	137.954636
-42.10606	8.05045	133.475159	-21.066736	14.334722	133.055786	38.636387	0.016588	129.482025	32.6614	45.976704	128.248993	35.6488935	22.996646	128.865509	-77.7823655	5.672798	137.246063
-41.156353	8.182322	133.084625	-20.980747	13.998079	132.762497	38.769844	-0.192339	129.42868	32.673405	45.757477	128.137604	35.7216245	22.782569	128.783142	-77.6831185	5.213589	136.741852
-40.155201	8.354659	132.623672	-20.881147	13.623314	132.446457	38.872471	-0.465183	129.288589	32.711487	45.4837	128.029022	35.791979	22.5092585	128.6588055	-77.554273	4.7373695	136.2341085
-39.089931	8.516696	132.206909	-20.771595	13.245686	132.125244	38.945465	-0.747493	129.204147	32.810436	45.211056	127.936577	35.8779505	22.2317815	128.570362	-77.4211405	4.2595905	135.680126
-37.969719	8.737712	131.745331	-20.645096	12.936733	131.829315	39.060783	-0.991222	129.123108	32.969852	44.982834	127.952751	36.0153175	21.995806	128.5379295	-77.3055095	3.87766	135.1207005
-36.815731	8.938003	131.299225	-20.493921	12.692181	131.512421	39.234699	-1.168604	129.112656	33.143669	44.827682	128.024048	36.189184	21.829539	128.568352	-77.177026	3.554823	134.45649
-35.635456	9.191551	130.741135	-20.384468	12.509995	131.171463	39.39851	-1.290699	129.136795	33.294266	44.721207	128.141571	36.346388	21.715254	128.639183	-77.115324	3.304736	133.703743
-33.75407	9.571935	130.018494	-20.235962	12.279163	130.628845	39.624748	-1.421353	129.18486	33.448185	44.562553	128.309113	36.5364665	21.5706	128.7469865	-77.0083905	2.987726	132.5107035
-32.542522	9.779521	129.498306	-20.174398	12.149844	130.222656	39.735584	-1.493851	129.2453	33.536327	44.472561	128.467865	36.6359555	21.489355	128.8565825	-76.9847515	2.810333	131.5887295
-31.280926	9.996259	128.962387	-20.163082	12.021289	129.89621	39.826332	-1.562181	129.290863	33.582901	44.394146	128.659332	36.7046165	21.4159825	128.9750975	-77.0307805	2.6265955	130.8173225
-29.983986	10.211552	128.565628	-20.12578	11.837212	129.512146	39.922344	-1.650644	129.307022	33.610165	44.32267	128.832489	36.7662545	21.336013	129.0697555	-77.0178145	2.338411	129.9545365
-28.740963	10.385132	128.188995	-20.146557	11.693255	129.244263	39.973083	-1.749386	129.338043	33.620647	44.220509	129.04248	36.796865	21.2355615	129.1902615	-77.089979	2.1509485	129.2982645
-27.486526	10.499946	127.933548	-20.156183	11.562032	129.000229	40.009842	-1.814841	129.356201	33.587803	44.137173	129.163086	36.7988225	21.161166	129.2596435	-77.1111885	1.962898	128.7408145
-26.232321	10.644941	127.757645	-20.160988	11.420503	128.772552	40.022926	-1.865804	129.33165	33.549877	44.097782	129.272003	36.7864015	21.115989	129.3018265	-77.1083775	1.725017	128.2432775
-24.423851	10.766745	127.596832	-20.220762	11.279188	128.568878	40.003525	-1.95229	129.327087	33.471783	44.030701	129.446548	36.737654	21.0392055	129.3868175	-77.179178	1.5191705	127.7509385
-23.615881	10.770674	127.503136	-20.30253	11.245099	128.475922	39.956871	-1.983685	129.372696	33.41917	44.032246	129.569839	36.6880205	21.0242805	129.4712675	-77.2930805	1.4659175	127.4805765
-24.082066	10.780999	127.313438	-20.357477	11.230078	128.325241	39.931374	-1.992811	129.404755	33.359306	44.029301	129.725616	36.64534	21.018245	129.5651855	-77.360294	1.441911	127.0852965
-24.521643	10.775108	127.073441	-20.411991	11.228491	128.144257	39.922653	-1.998573	129.463989	33.295483	44.032486	129.81871	36.609068	21.0169565	129.6413495	-77.43305	1.4400255	126.6471645
-24.964077	10.707174	126.840767	-20.49094	11.230509	127.955772	39.88052	-2.005325	129.562805	33.248825	44.03875	129.840851	36.5646725	21.0167125	129.701828	-77.5465525	1.4443055	126.209716
-25.460142	10.59451	126.601898	-20.561487	11.250365	127.757225	39.812275	-2.036889	129.67717	33.177528	44.036888	129.839584	36.4949015	20.9999995	129.758377	-77.6178755	1.5007305	125.756073
-26.070452	10.458842	126.482513	-20.678661	11.296173	127.642502	39.737892	-2.07639	129.843979	33.08987	44.028511	129.768951	36.413881	20.9760605	129.806465	-77.771203	1.6162855	125.478539
-26.936504	10.19023	126.268829	-20.841043	11.365191	127.581108	39.605911	-2.086288	130.131302	32.955708	44.034393	129.59314	36.2808095	20.9740525	129.862221	-77.9628955	1.7563295	125.299995
-27.547398	9.997085	126.309708	-20.909761	11.353242	127.564171	39.55402	-2.12177	130.325195	32.856934	44.011433	129.500427	36.205477	20.9448315	129.912811	-78.024999	1.7616525	125.215531
-28.182486	9.76937	126.336166	-21.03076	11.358978	127.619682	39.465549	-2.173301	130.519226	32.748188	43.981438	129.421539	36.1068685	20.9040685	129.9703825	-78.1683885	1.8138875	125.2689815
-28.831778	9.574765	126.345566	-21.139114	11.33158	127.678284	39.360149	-2.204683	130.681091	32.668285	43.962608	129.358231	36.014217	20.8789625	130.019661	-78.292445	1.7841975	125.336907
-29.469221	9.363892	126.367653	-21.268377	11.334961	127.741791	39.239517	-2.216881	130.799271	32.539822	43.945431	129.331085	35.8896695	20.864275	130.065178	-78.4264235	1.805647	125.418404
-30.149952	9.138249	126.392975	-21.374599	11.351589	127.7995	39.119747	-2.164966	130.901978	32.428268	43.987213	129.304443	35.7740075	20.9111235	130.1032105	-78.5232055	1.7920545	125.4957895
-30.939753	8.934456	126.428452	-21.472389	11.423938	127.862465	39.031593	-2.039422	130.964798	32.312328	44.093937	129.236664	35.6719605	21.0272575	130.100731	-78.6167385	1.8206185	125.624199
-32.06395	8.677541	126.467705	-21.595526	11.56615	127.911377	38.888939	-1.787808	130.949158	32.142773	44.294716	129.007477	35.515856	21.253454	129.9783175	-78.706908	1.878846	125.8444365
-32.845203	8.498956	126.448212	-21.675709	11.655643	127.888466	38.779415	-1.633224	130.833145	32.021713	44.390911	128.748627	35.400564	21.3788435	129.790886	-78.751982	1.9324425	125.986046
-33.613087	8.362463	126.378609	-21.722178	11.693785	127.823868	38.691269	-1.506772	130.700912	31.92544	44.451721	128.424561	35.3083545	21.4724745	129.5627365	-78.7527105	1.9150955	126.0849995
-34.385925	8.20396	126.28717	-21.727543	11.694082	127.71946	38.641907	-1.396281	130.601761	31.829872	44.522449	128.0811	35.2358895	21.563084	129.3414305	-78.6909755	1.82508	126.0974895
-35.237911	8.056533	126.218918	-21.727919	11.67883	127.626106	38.592491	-1.283625	130.448532	31.74678	44.585491	127.734589	35.1696355	21.650933	129.0915605	-78.6254735	1.706727	126.1606515
-36.105133	7.97225	126.15731	-21.719902	11.657059	127.563225	38.569378	-1.205787	130.295258	31.668764	44.629688	127.392174	35.119071	21.7119505	128.843716	-78.558875	1.6021675	126.282734
-36.93655	7.876277	126.254227	-21.701311	11.643611	127.563431	38.514919	-1.145084	130.129227	31.61282	44.64262	127.095413	35.0638695	21.748768	128.61232	-78.4664915	1.538454	126.514542
-38.197495	7.847702	126.509201	-21.646374	11.625012	127.74205	38.454605	-1.050525	129.885254	31.615675	44.679096	126.747261	35.03514	21.8142855	128.3162575	-78.327888	1.4357385	127.1678425
-39.054848	7.841012	126.834526	-21.583614	11.627124	127.978226	38.460205	-0.970853	129.717239	31.642855	44.705818	126.583374	35.05153	21.8674825	128.1503065	-78.218758	1.3867655	127.8061455
-40.000515	7.920762	127.220222	-21.515686	11.652717	128.257233	38.511932	-0.916799	129.63002	31.647659	44.744839	126.423203	35.0797955	21.91402	128.0266115	-78.1111675	1.391414	128.4878545
-40.866173	8.030609	127.778183	-21.4692	11.730618	128.63205	38.574909	-0.824491	129.538788	31.68129	44.815521	126.282845	35.1280995	21.995515	127.9108165	-78.0664995	1.465721	129.3532835
-41.689552	8.18192	128.186676	-21.358377	11.782852	128.929932	38.629082	-0.758517	129.4384	31.711605	44.849499	126.214348	35.1703435	22.045491	127.826374	-77.8870975	1.520213	130.03349
-42.502007	8.364683	128.622742	-21.278471	11.839443	129.248642	38.706669	-0.731546	129.367477	31.74785	44.862907	126.222359	35.2272595	22.0656805	127.794918	-77.7842015	1.6132055	130.702366
-43.356686	8.585207	129.037399	-21.236349	11.89639	129.602554	38.73468	-0.691963	129.262299	31.812784	44.907196	126.305115	35.273732	22.1076165	127.783707	-77.74643	1.6851635	131.421401
-44.622524	8.984816	129.568756	-21.133863	11.900529	129.924255	38.731133	-0.688756	128.933197	31.911655	44.940071	126.640678	35.321394	22.1256575	127.7869375	-77.58912	1.6754005	132.0615725
-45.397175	9.305279	129.803925	-21.071339	11.901851	130.089218	38.726486	-0.694185	128.696976	32.00082	44.996464	126.942894	35.363653	22.1511395	127.819935	-77.506331	1.6525625	132.358501
-46.122673	9.629842	130.040634	-21.004686	11.904214	130.218445	38.711639	-0.669759	128.364319	32.096107	45.074348	127.276443	35.403873	22.2022945	127.820381	-77.413245	1.6061335	132.616509
-46.877823	9.95612	130.315186	-20.959915	11.943442	130.350784	38.697906	-0.625756	127.909401	32.128262	45.151997	127.551628	35.413084	22.2631205	127.7305145	-77.332914	1.6237635	132.9710535
-47.647724	10.281472	130.689819	-20.945734	12.033842	130.466797	38.630909	-0.47138	127.41777	32.103878	45.280762	127.675964	35.3673935	22.404691	127.546867	-77.2588615	1.662993	133.386727
-48.315083	10.587652	131.064468	-20.927835	12.143797	130.591187	38.239071	-0.051713	127.117172	32.083183	45.450817	127.748283	35.161127	22.699552	127.4327275	-77.016797	1.588042	133.7496465
-48.908867	10.913864	131.393951	-20.889297	12.296811	130.710999	38.237793	0.161574	126.818123	32.054443	45.605923	127.781342	35.146118	22.8837485	127.2997325	-76.924712	1.7098735	134.1222655
-49.675282	11.289213	131.827789	-20.838728	12.565257	130.919922	38.276737	0.420574	126.681648	32.01598	45.836681	127.717926	35.1463585	23.1286275	127.199787	-76.8238145	2.0018865	134.640057
-50.119164	11.517192	132.075958	-20.845457	12.747677	131.070984	38.279377	0.504248	126.712608	31.984329	45.929779	127.584038	35.131853	23.2170135	127.148323	-76.822767	2.2783405	134.993645
-50.536991	11.686361	132.317307	-20.863592	12.871185	131.200317	38.266201	0.538878	126.788506	31.940197	45.987206	127.360031	35.103199	23.263042	127.0742685	-76.830383	2.479328	135.3263655
-50.920914	11.793554	132.522659	-20.934603	12.952751	131.329803	38.202641	0.542852	126.881828	31.882746	45.97448	127.127144	35.0426935	23.258666	127.004486	-76.9118995	2.646836	135.65512
-51.271313	11.886394	132.687042	-20.980219	12.982613	131.413315	38.14043	0.49436	126.996704	31.806282	45.924595	126.884758	34.973356	23.2094775	126.940731	-76.933794	2.7557485	135.885899
-51.599228	11.968896	132.797287	-21.053804	13.010801	131.485077	38.394867	0.255748	127.01223	31.754324	45.874634	126.62603	35.0745955	23.065191	126.81913	-77.1822035	2.956411	136.151024
-51.851768	12.054582	132.864487	-21.11228	13.03089	131.535034	38.315746	0.204358	127.178467	31.700144	45.813332	126.416107	35.007945	23.008845	126.797287	-77.232505	3.052935	136.272781
-52.054195	12.256833	132.931366	-21.199007	13.061215	131.611618	38.234886	0.139816	127.413452	31.634521	45.749779	126.177025	34.9347035	22.9447975	126.7952385	-77.3327175	3.1776325	136.4279975
-52.086575	12.413633	132.971375	-21.259022	13.083998	131.656677	38.174175	0.098529	127.552673	31.610437	45.722897	126.064827	34.892306	22.910713	126.80875	-77.41035	3.257283	136.504604
-52.051323	12.602069	133.012756	-21.298325	13.091634	131.683716	38.125	0.07022	127.610268	31.575989	45.685055	125.96431	34.8504945	22.8776375	126.787289	-77.4471445	3.3056305	136.580143
-51.967072	12.776059	133.046509	-21.341469	13.087906	131.689606	38.040871	0.058796	127.605644	31.510555	45.662041	125.854729	34.775713	22.8604185	126.7301865	-77.458651	3.3153935	136.6490255
-51.849155	12.893075	133.063324	-21.404348	13.091371	131.677322	37.918316	0.036253	127.529739	31.456036	45.642628	125.755188	34.687176	22.8394405	126.6424635	-77.495872	3.3433015	136.7121805
-51.666142	13.013585	133.037537	-21.469339	13.08488	131.639664	37.81641	0.032059	127.437164	31.397554	45.619755	125.657944	34.606982	22.825907	126.547554	-77.54566	3.343853	136.731774
-51.453983	13.166947	132.960266	-21.517752	13.053219	131.569748	37.760361	0.017546	127.369736	31.351938	45.605274	125.560143	34.5561495	22.81141	126.4649395	-77.5916535	3.295028	136.6745565
-51.010067	13.370151	132.719635	-21.560196	13.006685	131.419754	37.708118	-0.044121	127.268288	31.320316	45.550564	125.468254	34.514217	22.7532215	126.368271	-77.634609	3.2601485	136.471237
-50.606163	13.490209	132.471786	-21.57198	12.940392	131.272339	37.70446	-0.097587	127.246094	31.312973	45.509731	125.382706	34.5087165	22.706072	126.3144	-77.6526765	3.174712	136.230278
-50.101715	13.670473	132.156021	-21.582479	12.87153	131.06427	37.720509	-0.174992	127.241394	31.311634	45.435246	125.27021	34.5160715	22.630127	126.255802	-77.6810295	3.112933	135.872738
-49.537121	13.910016	131.742081	-21.581486	12.83812	130.838196	37.749882	-0.256156	127.345535	31.337049	45.359623	125.137566	34.5434655	22.5517335	126.2415505	-77.7064375	3.1245065	135.4348415
-48.830921	14.154007	131.312241	-21.574793	12.845399	130.62352	37.837105	-0.330619	127.682327	31.409073	45.30368	124.979675	34.623089	22.4865305	126.331001	-77.772675	3.2042675	134.916039
-48.133339	14.444696	130.796692	-21.547123	12.90129	130.438934	37.968193	-0.382511	128.156509	31.534142	45.224068	124.901077	34.7511675	22.4207785	126.528793	-77.8454135	3.3818015	134.349075
-47.418148	14.7909	130.260773	-21.56632	12.99342	130.297165	38.12513	-0.495752	128.784424	31.658045	45.105362	124.849442	34.8915875	22.304805	126.816933	-78.0242275	3.682035	133.777397
-46.266781	15.363071	129.557327	-21.646458	13.064182	130.143326	38.204178	-0.680662	129.79808	31.80949	44.880054	124.712524	35.006834	22.099696	127.255302	-78.29975	4.028668	133.03135
-45.44952	15.837619	129.134232	-21.701319	13.042786	130.098663	38.213055	-0.838639	130.371826	31.881214	44.666023	124.648026	35.0471345	21.913692	127.509926	-78.4497725	4.17188	132.6874
-44.581982	16.331715	128.82608	-21.739388	12.962237	130.078461	38.219017	-1.009248	130.858017	31.932528	44.458267	124.567268	35.0757725	21.7245095	127.7126425	-78.5545485	4.1999645	132.4442795
-43.684898	16.961523	128.56694	-21.765041	12.859739	130.084579	38.219669	-1.160833	131.183334	31.968075	44.25507	124.471687	35.093872	21.5471185	127.8275105	-78.623954	4.1723595	132.3416475
-42.776451	17.66251	128.391083	-21.761768	12.74591	130.079102	38.237202	-1.341913	131.337845	31.995523	44.060493	124.375763	35.1163625	21.35929	127.856804	-78.6398985	4.13253	132.3014
-41.929962	18.527937	128.203888	-21.729794	12.643822	130.069305	38.226933	-1.518053	131.355713	32.059948	43.870102	124.289215	35.1434405	21.1760245	127.822464	-78.6030285	4.1116195	132.316146
-40.850136	19.444008	128.092575	-21.668865	12.535794	130.048935	38.221478	-1.700775	131.266373	32.147686	43.700436	124.239883	35.184582	20.9998305	127.753128	-78.522312	4.0717575	132.344742
-39.306442	21.063448	127.814377	-21.535191	12.409327	129.962921	38.251907	-1.932439	130.999786	32.335064	43.4981	124.286484	35.2934855	20.7828305	127.643135	-78.3638675	4.0358235	132.282707
-38.300663	22.255714	127.620735	-21.442236	12.35915	129.85968	38.284733	-2.062411	130.751984	32.487701	43.424858	124.405312	35.386217	20.6812235	127.578648	-78.270689	4.0370765	132.140712
-37.198765	23.607649	127.426544	-21.34444	12.314735	129.736481	38.330193	-2.156442	130.408752	32.643566	43.383629	124.582649	35.4868795	20.6135935	127.4957005	-78.1757595	4.0158765	131.9772615
-36.075829	25.045357	127.256989	-21.260839	12.29195	129.583115	38.328899	-2.199444	129.921906	32.794212	43.378555	124.807014	35.5615555	20.5895555	127.36446	-78.0832335	3.9943445	131.80177
-34.936199	26.560234	127.254883	-21.187984	12.305834	129.42131	38.336353	-2.204611	129.29335	32.900562	43.438225	125.058022	35.6184575	20.616807	127.175686	-77.9944255	3.994861	131.666934
-33.771015	28.167814	127.388237	-21.129564	12.362171	129.256195	38.284229	-2.109565	128.562302	32.959461	43.566448	125.273956	35.621845	20.7284415	126.918129	-77.880973	3.9959005	131.594261
-32.596294	29.832518	127.640823	-21.104326	12.469106	129.073944	38.171162	-1.976967	127.721619	32.9944	43.746956	125.530174	35.582781	20.8849945	126.6258965	-77.791433	4.0532175	131.5219915
-30.652315	32.39481	128.096817	-21.109997	12.665446	128.833466	37.736935	-1.625238	126.59491	33.023685	43.967579	126.081673	35.38031	21.1711705	126.3382915	-77.600304	4.1597215	131.3286405
-29.357136	34.085289	128.584106	-21.051823	12.757058	128.575989	37.650471	-1.476894	125.997803	33.112835	44.171875	126.543022	35.381653	21.3474905	126.2704125	-77.485299	4.1666255	130.8815655
-27.958008	35.748222	129.141495	-21.033352	12.931393	128.432373	37.619453	-1.259016	125.427269	33.209534	44.39521	127.142296	35.4144935	21.568097	126.2847825	-77.4811975	4.294689	130.5799635
-26.57609	37.373703	129.744675	-21.012217	13.158591	128.307068	37.622341	-0.997577	124.91803	33.250893	44.575512	127.808128	35.436617	21.7889675	126.363079	-77.461051	4.5282145	130.251057
-25.126785	38.923611	130.368622	-21.029243	13.426426	128.323257	37.594013	-0.686392	124.57029	33.291843	44.776493	128.384109	35.442928	22.0450505	126.4771995	-77.501414	4.8078015	130.1693145
-23.623507	40.354641	130.92276	-21.040489	13.706999	128.239578	37.59906	-0.375855	124.310707	33.361931	44.944939	129.005737	35.4804955	22.284542	126.658222	-77.5614735	5.129456	129.820934
-22.06679	41.662235	131.475372	-20.930056	13.971588	128.098602	37.707241	-0.135576	124.110077	33.441223	45.046841	129.696121	35.574232	22.4556325	126.903099	-77.434344	5.4875435	129.294105
-19.617182	43.396484	132.195587	-20.812233	14.247508	127.94751	37.918438	0.189911	123.910728	33.90036	45.103764	130.432831	35.909399	22.6468375	127.1717795	-77.533865	5.8481785	128.7232405
-18.004036	44.313614	132.668945	-20.741096	14.42172	127.829765	38.044331	0.384054	123.726761	33.961674	45.193104	130.908463	36.0030025	22.788579	127.317612	-77.4851945	6.054861	128.341918
-16.298523	45.112774	133.007919	-20.665709	14.595773	127.771446	38.186401	0.559401	123.604797	34.007965	45.308945	131.229309	36.097183	22.934173	127.417053	-77.428601	6.257373	128.125839
-14.576273	45.771236	133.337006	-20.589125	14.781321	127.782776	38.321053	0.734269	123.607048	34.085335	45.448284	131.524673	36.203194	23.0912765	127.5658605	-77.381444	6.4713655	127.9996915
-12.85332	46.23362	133.586716	-20.484825	14.969383	127.88652	38.507755	0.866701	123.665474	34.199223	45.537453	131.820862	36.353489	23.202077	127.743168	-77.323139	6.736689	128.029872
-11.006622	46.595268	133.796982	-20.351734	15.119596	128.051498	38.720753	0.916586	123.907303	34.360519	45.611336	132.045029	36.540636	23.263961	127.976166	-77.244104	6.975231	128.12683
-9.189073	46.739723	133.914642	-20.16168	15.221481	128.192215	38.948776	0.896337	124.179169	34.566788	45.596893	132.310684	36.757782	23.246615	128.2449265	-77.081142	7.196347	128.1395035
-6.373368	46.57983	133.949783	-19.8864	15.287598	128.345383	39.367889	0.676624	124.682785	34.954842	45.467369	132.63031	37.1613655	23.0719965	128.6565475	-76.9341655	7.5031995	128.0342185
-4.504411	46.283787	133.864304	-19.6982	15.317636	128.386383	39.643372	0.48208	125.062119	35.227566	45.353661	132.815475	37.435469	22.9178705	128.938797	-76.831869	7.7174015	127.833969
-2.631975	45.799141	133.713211	-19.512642	15.349722	128.426727	39.885029	0.277577	125.49691	35.495396	45.22533	133.001297	37.6902125	22.7514535	129.2491035	-76.7154965	7.9479905	127.6043505
-0.749369	45.192619	133.507126	-19.348106	15.466279	128.607635	40.150047	0.052825	126.119492	35.784893	45.141438	133.173172	37.96747	22.5971315	129.646332	-76.663682	8.3354265	127.568938
1.082491	44.468784	133.310074	-19.188431	15.630643	128.647766	40.436832	-0.169865	126.887825	36.119129	45.082851	133.417618	38.2779805	22.456493	130.1527215	-76.6548425	8.804793	127.1428105
2.954874	43.583447	133.16394	-18.99189	15.814659	128.799713	41.039543	-0.54295	127.639915	36.462616	45.074974	133.669327	38.7510795	22.266012	130.654621	-76.7348595	9.363306	126.944805
4.744526	42.58527	133.098236	-18.764624	15.987065	129.006805	41.302063	-0.685091	128.574738	36.824669	45.102554	133.92926	39.063366	22.2087315	131.251999	-76.592614	9.7653985	126.761611
7.325222	40.789349	133.285492	-18.450895	16.241442	129.558838	41.730961	-0.911472	129.958817	37.426407	45.083076	134.45224	39.578684	22.085802	132.2055285	-76.480474	10.397082	126.9121475
8.952886	39.463242	133.511246	-18.175028	16.337412	129.917328	42.044868	-1.087491	130.863953	37.894966	45.043091	134.773621	39.969917	21.9778	132.818787	-76.319973	10.697024	127.015869
10.525124	37.995842	133.779938	-17.894005	16.383524	130.2229	42.344082	-1.245581	131.565506	38.325981	44.951916	135.077957	40.3350315	21.8531675	133.3217315	-76.1230415	10.9138805	127.1240685
12.019633	36.464809	133.93074	-17.646778	16.410366	130.435257	42.630924	-1.410342	132.060669	38.685669	44.858639	135.229126	40.6582965	21.7241485	133.6448975	-75.9518525	11.0965835	127.2256165
13.392657	34.87846	133.963699	-17.399328	16.36586	130.505981	42.859249	-1.498519	132.361084	38.985348	44.805794	135.210571	40.9222985	21.6536375	133.7858275	-75.7209545	11.0780825	127.2261345
14.720899	33.228741	133.876877	-17.240318	16.326574	130.482697	43.032078	-1.562981	132.455551	39.172287	44.744568	135.164886	41.1021825	21.5907935	133.8102185	-75.5828185	11.0623545	127.1551755
15.939848	31.537189	133.683151	-17.13694	16.307072	130.381851	43.18792	-1.628153	132.557648	39.321384	44.705036	134.998093	41.254652	21.5384415	133.7778705	-75.528532	11.0757025	126.9858315
17.605867	28.898695	133.332687	-16.971334	16.2829	129.931259	43.317421	-1.661595	132.672806	39.471581	44.672665	134.693146	41.394501	21.505535	133.682976	-75.337169	11.060265	126.179542
18.581942	27.099857	133.006714	-16.941017	16.326765	129.614243	43.341511	-1.692637	132.744766	39.504875	44.655834	134.375458	41.423193	21.4815985	133.560112	-75.305227	11.1719315	125.668374
19.468746	25.250832	132.696609	-16.926884	16.35148	129.33194	43.302906	-1.677588	132.783905	39.530205	44.651432	133.996445	41.4165555	21.486922	133.390175	-75.2703235	11.216038	125.273705
20.258158	23.380953	132.407532	-16.912157	16.361404	129.094452	43.276642	-1.706029	132.782822	39.537704	44.592033	133.653839	41.407173	21.443002	133.2183305	-75.231487	11.279806	124.9705735
20.986216	21.464399	132.214645	-16.874527	16.322052	128.928955	43.274208	-1.740959	132.818909	39.574364	44.520855	133.301239	41.424286	21.389948	133.060074	-75.17334	11.254156	124.797836
21.619555	19.553158	132.01741	-16.791754	16.216909	128.793152	43.240734	-1.762634	132.890457	39.620762	44.427887	133.010605	41.430748	21.3326265	132.950531	-75.014256	11.1011915	124.635773
22.161003	17.608347	131.915039	-16.708788	16.085648	128.687103	43.219444	-1.826407	133.029633	39.666103	44.302177	132.737137	41.4427735	21.237885	132.883385	-74.8603495	10.933411	124.490821
22.733004	14.683531	131.810944	-16.590118	15.853765	128.593185	43.166874	-1.950204	133.378265	39.7514	44.083698	132.332657	41.459137	21.066747	132.855461	-74.639373	10.640783	124.330909
22.998772	12.736444	131.86528	-16.502777	15.699927	128.578735	43.128292	-2.048833	133.735733	39.810051	43.9142	132.068817	41.4691715	20.9326835	132.902275	-74.4747255	10.4671705	124.255195
23.157028	10.814214	132.022598	-16.405132	15.57103	128.630188	43.107697	-2.120643	134.167297	39.900036	43.775921	131.843704	41.5038665	20.827639	133.0055005	-74.3141305	10.314421	124.2548755
23.229399	8.957223	132.359314	-16.338978	15.46727	128.774918	43.111469	-2.204637	134.646637	39.983932	43.632679	131.611877	41.5477005	20.714021	133.129257	-74.2256565	10.220519	124.420579
23.133022	7.138767	132.775528	-16.299362	15.364805	128.988373	43.109493	-2.313412	135.134476	40.087406	43.481625	131.387482	41.5984495	20.5841065	133.260979	-74.1971735	10.1455035	124.715767
22.969952	5.392829	133.195526	-16.278475	15.260307	129.235046	43.145817	-2.459691	135.49176	40.160213	43.287186	131.177551	41.653015	20.4137475	133.3346555	-74.209965	10.1068665	125.1354365
22.353426	4.247479	133.463104	-16.262133	15.142205	129.472595	43.150948	-2.619968	135.735825	40.233711	43.077625	130.898407	41.6923295	20.2288285	133.317116	-74.2165955	10.0555815	125.628074
20.927433	3.184411	133.588425	-16.222588	15.000443	129.777878	43.166904	-2.793786	135.7547	40.32901	42.797382	130.450378	41.747957	20.001798	133.102539	-74.193133	9.999088	126.453217
20.017057	2.6543	133.51593	-16.167088	14.946982	129.937988	43.196632	-2.886306	135.71225	40.387886	42.653675	130.150543	41.792259	19.8836845	132.9313965	-74.126435	10.0102795	126.9445795
18.993521	2.254692	133.510895	-16.100239	14.943181	130.110519	43.267136	-2.940437	135.632584	40.48708	42.576523	129.911133	41.877108	19.818043	132.7718585	-74.077586	10.068319	127.4491795
17.91226	1.922352	133.500107	-15.969653	14.949644	130.259186	43.385925	-3.011569	135.588806	40.618149	42.4702	129.771576	42.002037	19.7293155	132.680191	-73.941343	10.1699725	127.838181
16.807327	1.771669	133.556183	-15.835582	14.979633	130.401642	43.520439	-3.074652	135.598969	40.806976	42.371002	129.676468	42.1637075	19.648175	132.6377185	-73.8348715	10.311091	128.1655655
15.761857	1.682472	133.546036	-15.671122	14.995077	130.535583	43.647388	-3.134327	135.573975	40.998833	42.280396	129.577499	42.3231105	19.5730345	132.575737	-73.6653545	10.4171195	128.495429
14.576488	1.731581	133.426865	-15.557591	15.010137	130.636765	43.750149	-3.221894	135.516602	40.807449	42.311695	129.614166	42.278799	19.5449005	132.565384	-73.393981	10.4753735	128.708146
12.800927	2.047623	133.30365	-15.413997	15.017867	130.775803	43.836498	-3.304889	135.426575	40.98991	42.214798	129.592697	42.413204	19.4549545	132.509636	-73.241198	10.5807795	129.04197
11.622422	2.387069	133.217911	-15.37323	15.021227	130.884689	43.853523	-3.400868	135.39415	41.404793	42.037777	129.547577	42.629158	19.3184545	132.4708635	-73.375618	10.7239995	129.2985145
10.374249	2.895724	133.05603	-15.411082	15.035211	130.985489	43.824131	-3.499947	135.321121	41.422729	41.967541	129.653442	42.62343	19.233797	132.4872815	-73.445594	10.836625	129.4836965
9.045584	3.480083	132.977219	-15.503594	15.060443	131.077469	43.681671	-3.581343	135.221466	41.392159	41.908482	129.715759	42.536915	19.1635695	132.4686125	-73.544103	10.9573165	129.6863255
7.782418	4.19198	132.795044	-15.639149	15.105276	131.161133	43.509254	-3.615632	135.059952	41.298031	41.878471	129.736633	42.4036425	19.1314195	132.3982925	-73.6819405	11.0791325	129.9239735
6.50683	5.040615	132.528992	-15.766006	15.145829	131.218994	43.351727	-3.614082	134.887848	41.162502	41.889427	129.759018	42.2571145	19.1376725	132.323433	-73.7891265	11.1539855	130.114555
5.153612	5.953242	132.412979	-15.914501	15.194445	131.271591	43.205853	-3.576899	134.757538	41.00106	41.92638	129.78421	42.1034565	19.1747405	132.270874	-73.9324585	11.2141495	130.272308
3.260077	7.543846	132.059982	-16.13633	15.236924	131.306503	42.995483	-3.514679	134.542908	40.73867	42.000828	129.753433	41.8670765	19.2430745	132.1481705	-74.1397365	11.2307735	130.4648355
1.903531	8.672379	131.847427	-16.313856	15.216952	131.25325	42.833622	-3.498036	134.400864	40.52705	42.00663	129.66922	41.680336	19.254297	132.035042	-74.308048	11.179607	130.471458
0.616202	9.917085	131.538467	-16.470957	15.143004	131.136505	42.669312	-3.478707	134.252365	40.318565	42.01453	129.566223	41.4939385	19.2679115	131.909294	-74.4358525	11.0180965	130.363716
-0.649316	11.233294	131.193192	-16.642527	15.067133	130.957047	42.523743	-3.478485	134.103195	39.788357	42.128399	129.555267	41.15605	19.324957	131.829231	-74.441104	10.809309	130.084863
-1.937138	12.623532	130.813461	-16.798901	14.973593	130.723434	42.374229	-3.448946	133.95813	39.572025	42.145718	129.37294	40.973127	19.348386	131.665535	-74.570929	10.5988	129.781333
-3.139316	14.088951	130.313339	-16.952257	14.887184	130.444962	42.172508	-3.389129	133.732742	39.322849	42.155571	129.16803	40.7476785	19.383221	131.450386	-74.6521925	10.391147	129.439538
-4.383389	15.643811	129.944	-17.107519	14.799529	130.223404	42.008648	-3.354144	133.491516	39.063351	42.153122	128.949829	40.5359995	19.399489	131.2206725	-74.7510375	10.199569	129.2261355
-6.137804	18.162884	129.263367	-17.282499	14.630622	129.988144	41.817135	-3.303401	133.082748	38.747383	42.177521	128.678482	40.282259	19.43706	130.880615	-74.847257	9.824184	129.095673
-7.366588	19.923264	128.889542	-17.369621	14.461319	129.860199	41.70108	-3.333787	132.816544	38.564713	42.171028	128.602142	40.1328965	19.4186205	130.709343	-74.8721385	9.5040175	129.011055
-8.519238	21.78159	128.566666	-17.479513	14.285083	129.713562	41.620361	-3.335715	132.53804	38.408134	42.165531	128.629135	40.0142475	19.414908	130.5835875	-74.9732735	9.155258	128.8435365
-9.722095	23.690184	128.20372	-17.594797	14.095886	129.469269	41.520775	-3.314302	132.232697	38.236084	42.191154	128.736877	39.8784295	19.438426	130.484787	-75.0680235	8.753346	128.453751
-10.888626	25.697592	127.865982	-17.705	13.916448	129.131393	41.425938	-3.244984	131.851349	38.037899	42.294765	128.875763	39.7319185	19.5248905	130.363556	-75.1419185	8.3080055	127.89923
-12.007589	27.777287	127.509163	-17.830528	13.772127	128.70932	41.322842	-3.132924	131.34845	37.813461	42.447174	129.077362	39.5681515	19.657125	130.212906	-75.2292075	7.887129	127.205734
-13.272797	29.890419	127.433517	-18.017685	13.677524	128.335266	41.185768	-2.989842	130.701553	37.84631	42.501263	129.172897	39.516039	19.7557105	129.937225	-75.551409	7.5993375	126.733307
-14.990563	33.097179	127.550819	-18.201172	13.512293	127.784195	40.936928	-2.62787	129.53244	37.112076	42.898457	129.709671	39.024502	20.1352935	129.6210555	-75.426846	6.8892925	125.9473345
-16.112545	35.20216	127.862549	-18.289454	13.439104	127.466179	40.834671	-2.35674	128.627151	37.21159	42.940376	129.977768	39.0231305	20.291818	129.3024595	-75.6020385	6.58639	125.6298985
-17.26469	37.299824	128.350555	-18.291903	13.452443	127.124046	40.847801	-1.974154	127.815712	37.00219	43.188259	130.329453	38.9249955	20.6070525	129.0725825	-75.5088015	6.2978335	125.1755095
-18.303213	39.403179	128.765396	-18.328753	13.658434	126.939835	40.536118	-1.276956	127.31366	36.813385	43.533508	130.592834	38.6747515	21.128276	128.953247	-75.3322575	6.188592	124.926423
-19.414837	41.450455	129.070908	-18.319965	13.989073	126.747177	40.588356	-0.755912	126.814941	36.61982	43.970566	130.728348	38.604088	21.607327	128.7716445	-75.244018	6.370819	124.7227095
-20.444742	43.485619	129.141785	-18.276407	14.313478	126.497742	40.670021	-0.260809	126.534691	36.480499	44.445152	130.675262	38.57526	22.0921715	128.6049765	-75.128074	6.5347845	124.3905075
-21.499781	45.408474	129.063446	-18.251236	14.611062	126.302635	40.742645	0.162732	126.317123	36.343918	44.811153	130.555862	38.5432815	22.4869425	128.4364925	-75.0457535	6.7351815	124.1687775
-23.026157	48.099148	128.799942	-18.210987	14.686254	125.852158	40.813087	0.417347	126.067436	36.182758	45.033653	130.374298	38.4979225	22.7255	128.220867	-74.9198965	6.647008	123.483449
-24.048372	49.6567	128.770889	-18.41646	14.71351	125.566673	40.811508	0.41654	126.026451	36.11404	45.017056	130.330688	38.462774	22.716798	128.1785695	-75.295694	6.710222	122.9547765
-25.001717	51.249931	128.52536	-18.495235	14.623816	125.300049	40.785114	0.343355	125.953247	36.012177	44.962822	130.338699	38.3986455	22.6530885	128.145973	-75.3891155	6.5945435	122.454125
-26.041904	52.568501	128.633255	-18.628929	14.588375	125.100006	40.676228	0.343238	125.882294	35.849293	44.988419	130.300323	38.2627605	22.6658285	128.0913085	-75.5206185	6.5109215	122.1087035
-26.938244	53.387451	128.705078	-18.781937	14.611273	124.949646	40.512512	0.482972	125.798332	35.669952	45.075592	130.25499	38.091232	22.779282	128.026661	-75.655106	6.443264	121.872631
-27.648741	53.182514	128.458618	-18.870523	14.714644	124.752808	40.4356	0.627922	125.699142	35.514099	45.209602	130.294769	37.9748495	22.918762	127.9969555	-75.7158955	6.510526	121.5086605
-28.414831	52.947701	128.16449	-18.743214	14.769692	124.435547	40.367878	0.803182	125.62088	35.424625	45.377575	130.2957	37.8962515	23.0903785	127.95829	-75.3826795	6.4490055	120.912804
-29.441183	52.538586	127.540207	-18.85268	15.156491	124.117004	40.232891	1.20226	125.382248	34.999893	45.830322	130.231537	37.616392	23.516291	127.8068925	-75.321752	6.796691	120.4271155
-30.245617	52.090549	127.191071	-18.881966	15.413228	123.82206	40.174484	1.466026	125.098717	34.95536	46.028961	130.043549	37.564922	23.7474935	127.571133	-75.328854	7.0789625	120.072987
-31.193008	51.671432	126.761124	-18.885784	15.662114	123.482605	40.132858	1.676753	124.862709	34.923477	46.225845	129.774643	37.5281675	23.951299	127.318676	-75.2997355	7.372929	119.646534
-31.689648	50.973381	126.083778	-18.859314	15.86527	123.070465	40.128555	1.931531	124.705276	34.96159	46.461945	129.55162	37.5450725	24.196738	127.128448	-75.2637005	7.533802	119.012482
-32.44566	50.314312	125.281227	-18.842218	16.072781	122.574303	40.149986	2.130835	124.623619	34.938686	46.663719	129.412033	37.544336	24.397277	127.017826	-75.228772	7.748285	118.13078
-33.273586	49.527695	124.38282	-18.856148	16.221376	122.012672	40.2103	2.292865	124.466339	34.860039	46.880306	129.184326	37.5351695	24.5865855	126.8253325	-75.2474655	7.8561665	117.2000115
-34.130131	48.663425	123.522545	-18.936665	16.332977	121.42395	40.140377	2.507442	124.246338	34.71373	47.115776	128.832565	37.4270535	24.811609	126.5394515	-75.3003835	7.854345	116.3084485
-35.446453	47.257076	122.170189	-19.067638	16.495756	120.639801	39.992481	2.772178	123.777374	34.431793	47.44376	128.168655	37.212137	25.107969	125.9730145	-75.347413	7.883543	115.3065875
-36.475559	46.186535	121.359207	-19.368488	16.67473	120.284416	39.875786	2.874008	123.353981	34.261776	47.645912	127.627312	37.068781	25.25996	125.4906465	-75.805757	8.0895	115.0781855
-37.519302	45.066719	120.765266	-19.502855	16.703825	119.932487	39.688404	2.961345	122.802376	34.015873	47.810535	126.961014	36.8521385	25.38594	124.881695	-75.8578485	8.02171	114.983279
-38.665409	43.899067	120.264832	-19.649168	16.687634	119.589828	39.440773	3.057425	122.024879	33.750515	48.039074	126.197685	36.595644	25.5482495	124.111282	-75.89398	7.8270185	115.068374
-40.060089	42.708603	119.835388	-19.792496	16.627346	119.209816	39.165855	2.97913	121.25927	33.427082	48.154327	125.323334	36.2964685	25.5667285	123.291302	-75.8814605	7.6879635	115.12833
-41.248688	41.385914	119.421127	-19.941538	16.568146	118.850578	38.850487	2.949892	120.48645	33.132477	48.144619	124.519821	35.991482	25.5472555	122.5031355	-75.874558	7.5890365	115.1980205
-42.5107	40.039326	119.051384	-20.11141	16.524811	118.603554	38.546024	2.907374	119.814407	32.942368	48.132004	123.831856	35.744196	25.519689	121.8231315	-75.967016	7.529933	115.3839765
-44.406754	37.924068	118.62674	-20.379457	16.442696	118.347321	38.131546	2.620581	119.331833	32.727234	47.99461	123.076462	35.42939	25.3075955	121.2041475	-76.188304	7.5777965	115.4904945
-45.678619	36.437641	118.138145	-20.544716	16.391975	118.168808	37.89513	2.4586	119.174324	32.613079	47.920887	122.883545	35.2541045	25.1897435	121.0289345	-76.3435365	7.5942065	115.3086815
-46.940987	34.91293	117.690384	-20.709711	16.375969	117.974724	37.726955	2.309858	119.10511	32.471264	47.847721	122.752716	35.0991095	25.0787895	120.928913	-76.5185315	7.6731485	115.020535
-48.175613	33.341225	117.185448	-20.884602	16.342958	117.733513	37.562698	2.221152	119.070686	32.320988	47.834724	122.605919	34.941843	25.027938	120.8383025	-76.711047	7.657978	114.6287235
-49.507183	31.758551	116.601585	-21.031498	16.362467	117.472565	37.379421	2.132507	119.029549	32.168911	47.810448	122.49057	34.774166	24.9714775	120.7600595	-76.837162	7.7534565	114.1850705
-50.79689	30.173296	115.934135	-21.172707	16.33177	117.170502	37.209709	1.968672	118.968735	32.050545	47.817318	122.267616	34.630127	24.892995	120.6181755	-76.975541	7.770545	113.7228285
-52.165543	28.490786	115.302483	-21.314747	16.320995	116.839127	37.015404	1.787958	118.75399	31.920219	47.860069	121.861229	34.4678115	24.8240135	120.3076095	-77.0973055	7.8179765	113.3706445
-54.224716	25.938841	114.719299	-21.510937	16.253649	116.26091	36.641842	1.468618	117.810509	31.70315	47.902065	120.737907	34.172496	24.6853415	119.274208	-77.19437	7.8219565	113.247612
-55.651127	24.188927	114.615906	-21.599689	16.210337	115.892113	36.367214	1.299673	116.860626	31.609539	47.897301	119.65696	33.9883765	24.598487	118.258793	-77.1877545	7.822187	113.525433
-57.025398	22.398563	114.633453	-21.616426	16.129089	115.588676	36.12846	1.139856	115.900337	31.505316	47.793285	118.646385	33.816888	24.4665705	117.273361	-77.04974	7.7916075	113.903991
-58.406048	20.556154	114.795769	-21.570646	16.045765	115.409836	35.970516	0.954401	115.114998	31.481335	47.676277	117.80442	33.7259255	24.315339	116.459709	-76.8672175	7.776191	114.359963
-59.798084	18.789057	115.134338	-21.511217	15.977592	115.363762	35.865417	0.785293	114.636421	31.498283	47.502346	117.175613	33.68185	24.1438195	115.906017	-76.704284	7.8113645	114.821507
-61.173923	17.058186	115.286148	-21.491608	15.897921	115.405037	35.835468	0.606169	114.43335	31.535603	47.341572	116.807114	33.6855355	23.9738705	115.620232	-76.6687515	7.8219715	115.189842
-62.571907	15.288292	115.126656	-21.493856	15.851016	115.449585	35.79015	0.412414	114.46489	31.56926	47.186394	116.609261	33.679705	23.799404	115.5370755	-76.667417	7.902628	115.3620945
-64.526054	12.626033	115.05899	-21.640825	15.774096	115.406715	35.644196	0.127648	114.702545	31.521542	46.917721	116.463768	33.582869	23.5226845	115.5831565	-76.864519	8.0255075	115.2302735
-63.933563	12.181252	115.095177	-21.83066	15.697325	115.344154	35.460732	-0.090483	114.859367	31.398954	46.711472	116.403732	33.429843	23.3104945	115.6315495	-77.091163	8.0841555	115.0567585
-63.212482	11.73964	114.818398	-22.093349	15.620603	115.294731	35.19796	-0.326017	115.024033	31.224056	46.472706	116.338203	33.211008	23.0733445	115.681118	-77.397706	8.1678615	114.908344
-62.65517	11.22167	114.628578	-22.364492	15.503078	115.324104	34.904545	-0.576136	115.242363	31.028942	46.232643	116.301003	32.9667435	22.8282535	115.771683	-77.6957275	8.1779025	114.876525
-62.014954	10.629078	114.719543	-22.62776	15.397898	115.451797	34.592285	-0.804844	115.6175	30.84782	45.98222	116.307541	32.7200525	22.588688	115.9625205	-77.9755725	8.207108	114.9410735
-61.361366	10.015095	114.911392	-22.861156	15.25857	115.665474	34.27496	-0.950484	116.174103	30.680609	45.723831	116.402885	32.4777845	22.3866735	116.288494	-78.2000965	8.1304665	115.042454
-60.735096	9.442795	115.072014	-23.085087	15.111571	115.919159	34.04129	-1.117723	116.778389	30.544624	45.493092	116.576828	32.292957	22.1876845	116.6776085	-78.463131	8.0354575	115.1607095
-59.603989	8.528701	115.155235	-23.397963	14.837294	116.24247	33.781361	-1.375412	117.597069	30.320951	45.146069	116.888794	32.051156	21.8853285	117.2429315	-78.847082	7.7892595	115.2420085
-58.869225	7.903508	115.225998	-23.577971	14.631849	116.393578	33.665882	-1.564107	118.035828	30.165621	44.91423	117.070198	31.9157515	21.6750615	117.553013	-79.0716935	7.5886365	115.234143
-58.130093	7.324392	115.240753	-23.746748	14.420115	116.513237	33.578991	-1.769138	118.419456	30.012867	44.708645	117.258812	31.795929	21.4697535	117.839134	-79.289425	7.3704765	115.18734
-57.331406	6.829741	115.319458	-23.896446	14.207361	116.643181	33.49305	-1.936294	118.77639	29.871756	44.514103	117.424431	31.682403	21.2889045	118.1004105	-79.475295	7.1258175	115.1859515
-56.548149	6.308514	115.409348	-24.043512	14.003505	116.794716	33.380428	-2.04917	119.085571	29.751766	44.343662	117.548767	31.566097	21.147246	118.317169	-79.653121	6.859764	115.272263
-55.762146	5.853053	115.666618	-24.179409	13.830264	116.985023	33.263088	-2.141638	119.254829	29.621788	44.16671	117.7174	31.442438	21.012536	118.4861145	-79.801256	6.647992	115.4839315
-55.037571	5.454225	115.899338	-24.302408	13.662081	117.184212	33.157379	-2.221902	119.368088	29.512505	44.01606	117.889656	31.334942	20.897079	118.628872	-79.939758	6.427083	115.739552
-53.857243	4.93588	116.121971	-24.427185	13.49964	117.438332	32.983959	-2.329593	119.640259	29.400339	43.825809	118.220673	31.192149	20.748108	118.930466	-80.046519	6.251172	115.946198
-53.087646	4.636971	116.234032	-24.472906	13.457458	117.565201	32.907204	-2.345524	119.805786	29.39192	43.753391	118.49588	31.149562	20.7039335	119.150833	-80.095374	6.2109825	115.979569
-52.347298	4.391421	116.310776	-24.506086	13.463924	117.658974	32.850388	-2.395717	119.967476	29.416006	43.697987	118.729652	31.133197	20.651135	119.348564	-80.145369	6.276713	115.969384
-51.603401	4.161671	116.3414	-24.528912	13.476841	117.73291	32.812466	-2.455351	120.116486	29.447523	43.644009	118.928001	31.1299945	20.594329	119.5222435	-80.1878185	6.359353	115.9435765
-50.874561	3.95412	116.364441	-24.546608	13.492576	117.791306	32.768215	-2.474179	120.243332	29.467579	43.615833	119.078957	31.117897	20.570827	119.6611445	-80.211113	6.414325	115.9214675
-50.153793	3.722125	116.390083	-24.595875	13.489537	117.823669	32.722912	-2.464377	120.350945	29.425467	43.621708	119.187653	31.0741895	20.5786655	119.769299	-80.2659395	6.4004085	115.878039
-49.42334	3.525305	116.41214	-24.641193	13.485612	117.835876	32.702278	-2.456275	120.454132	29.342714	43.609272	119.306076	31.022496	20.5764985	119.880104	-80.304882	6.3947255	115.791648
-48.400288	3.251776	116.41185	-24.738829	13.495543	117.866028	32.700851	-2.485189	120.649635	29.284105	43.612801	119.506927	30.992478	20.563806	120.078281	-80.470136	6.42728	115.653775
-47.772694	3.079826	116.424881	-24.822676	13.460103	117.90551	32.670055	-2.538745	120.750336	29.235586	43.57465	119.601044	30.9528205	20.5179525	120.17569	-80.5981725	6.4022535	115.63533
-47.121056	2.898313	116.550484	-24.918324	13.421095	117.976906	32.590683	-2.606292	120.777283	29.144985	43.508194	119.659134	30.867834	20.450951	120.2182085	-80.704482	6.391239	115.7356035
-46.49152	2.735842	116.764175	-25.001379	13.392099	118.095909	32.487991	-2.662976	120.823669	29.071787	43.427944	119.694183	30.779889	20.382484	120.258926	-80.782647	6.401714	115.932892
-45.934731	2.597579	117.061081	-25.056955	13.387421	118.294632	32.414921	-2.70266	120.896614	29.045349	43.383518	119.745995	30.730135	20.340429	120.3213045	-80.844045	6.434413	116.2679595
-45.336765	2.463464	117.380867	-25.096977	13.425978	118.552254	32.396015	-2.733846	121.044266	29.039017	43.363873	119.826126	30.717516	20.3150135	120.435196	-80.91147	6.5369425	116.669312
-44.782425	2.360226	117.696106	-25.090038	13.485101	118.815781	32.405224	-2.746083	121.223518	29.074394	43.358318	119.928551	30.739809	20.3061175	120.5760345	-80.919885	6.6640845	117.0555275
-43.885803	2.217056	118.130981	-25.056244	13.614337	119.139542	32.447815	-2.733508	121.495605	29.164165	43.381287	120.057007	30.80599	20.3238895	120.776306	-80.918478	6.9047845	117.502778
-43.268227	2.139577	118.290779	-25.017351	13.66744	119.279312	32.495491	-2.691642	121.651985	29.229563	43.412685	120.133461	30.862527	20.3605215	120.892723	-80.897229	6.9743585	117.665901
-42.69651	2.071286	118.391434	-24.97764	13.712393	119.360558	32.55127	-2.641872	121.731079	29.276392	43.458027	120.220139	30.913831	20.4080775	120.975609	-80.869111	7.0167085	117.745507
-42.138416	2.049751	118.416008	-24.951979	13.717771	119.42128	32.607014	-2.582878	121.750679	29.295095	43.518761	120.3256	30.9510545	20.4679415	121.0381395	-80.8550125	6.9676005	117.8044205
-41.556904	2.034241	118.439911	-24.937012	13.689346	119.482231	32.650784	-2.541807	121.727715	29.294527	43.559341	120.420624	30.9726555	20.508767	121.0741695	-80.8466795	6.869925	117.8902925
-40.945488	1.986004	118.463066	-24.926588	13.644282	119.537376	32.687614	-2.518658	121.678993	29.288828	43.588673	120.504639	30.988221	20.5350075	121.091816	-80.841397	6.7535565	117.982936
-40.424019	1.960089	118.516495	-24.905842	13.616365	119.572891	32.715942	-2.493395	121.668716	29.282974	43.628407	120.583466	30.999458	20.567506	121.126091	-80.811142	6.665224	118.019691
-39.562756	1.944211	118.554565	-24.851479	13.638321	119.608414	32.81752	-2.41957	121.75605	29.304934	43.716957	120.700027	31.061227	20.6486935	121.2280385	-80.764185	6.6279485	117.9887895
-39.053066	1.936396	118.600296	-24.814129	13.696421	119.634567	32.882603	-2.342923	121.902618	29.335291	43.784828	120.729019	31.108947	20.7209525	121.3158185	-80.737205	6.6718895	117.9533155
-38.520206	1.943905	118.642357	-24.775345	13.798046	119.650528	32.949581	-2.251342	122.075424	29.365614	43.879543	120.715538	31.1575975	20.8141005	121.395481	-80.7082875	6.7819915	117.905575
-38.004597	1.950089	118.735207	-24.736925	13.87162	119.673264	33.003277	-2.189353	122.225662	29.405659	43.932636	120.663162	31.204468	20.8716415	121.444412	-80.678318	6.8715985	117.902116
-37.439312	1.940021	118.816116	-24.675968	13.911242	119.70903	33.069805	-2.171059	122.362122	29.455509	43.944565	120.609642	31.262657	20.886753	121.485882	-80.614593	6.935731	117.932178
-36.916283	1.902771	118.934189	-24.603718	13.863167	119.774544	33.13652	-2.182633	122.483406	29.527763	43.91325	120.596863	31.3321415	20.8653085	121.5401345	-80.5395775	6.8610255	118.0089535
-36.406235	1.859105	119.064476	-24.507971	13.756272	119.868004	33.216873	-2.236228	122.592293	29.603285	43.86087	120.67009	31.410079	20.812321	121.6311915	-80.426021	6.700223	118.1048165
-35.655483	1.818584	119.191109	-24.352083	13.602909	120.024635	33.350372	-2.340726	122.832825	29.745329	43.779362	120.950928	31.5478505	20.719318	121.8918765	-80.2520165	6.4865	118.1573935
-35.180088	1.871176	119.270615	-24.256369	13.526956	120.168343	33.456852	-2.388486	123.041199	29.87369	43.763058	121.228111	31.665271	20.687286	122.134655	-80.178009	6.366626	118.202031
-34.735519	1.992862	119.353233	-24.15501	13.515335	120.31665	33.559944	-2.401457	123.260971	29.986588	43.759193	121.529755	31.773266	20.678868	122.395363	-80.083286	6.351802	118.237937
-34.239979	2.171971	119.441315	-24.082682	13.54305	120.454826	33.637741	-2.37529	123.451492	30.119982	43.800869	121.761467	31.8788615	20.7127895	122.6064795	-80.0442255	6.3733105	118.3031725
-33.83429	2.338262	119.507561	-24.033215	13.606581	120.562401	33.71455	-2.315339	123.555824	30.238598	43.883698	121.954193	31.976574	20.7841795	122.7550085	-80.043004	6.4289825	118.3697935
-33.30822	2.519216	119.50235	-23.993263	13.701111	120.604134	33.791782	-2.251229	123.554321	30.316639	43.966084	122.107529	32.0542105	20.8574275	122.830925	-80.0407365	6.5447945	118.377343
-32.925694	2.716123	119.474197	-23.951233	13.799946	120.584854	33.863876	-2.155813	123.461357	30.343119	44.066849	122.171272	32.1034975	20.955518	122.8163145	-80.0059635	6.644374	118.3533935
-32.319489	2.996628	119.291016	-23.888815	13.963747	120.437599	33.951565	-1.948875	123.223328	30.363735	44.256397	122.219398	32.15765	21.153761	122.721363	-79.93528	6.773733	118.153835
-31.980425	3.220366	119.165756	-23.827702	14.104198	120.340851	34.034954	-1.77198	123.111557	30.386957	44.41803	122.218613	32.2109555	21.323025	122.665085	-79.8663595	6.885371	118.016617
-31.666142	3.458845	119.111893	-23.727068	14.264266	120.273605	34.144489	-1.570822	123.077919	30.438253	44.622227	122.218552	32.291371	21.5257025	122.6482355	-79.745507	7.0028295	117.8989745
-31.327892	3.717328	119.082489	-23.613377	14.417234	120.252945	34.288483	-1.39127	123.104668	30.514008	44.817169	122.227684	32.4012455	21.7129495	122.666176	-79.6279995	7.1215185	117.839714
-31.003845	3.984871	119.110367	-23.49593	14.521122	120.259026	34.455677	-1.2376	123.142326	30.600983	44.982128	122.213402	32.52833	21.872264	122.677864	-79.52019	7.16998	117.840188
-30.630203	4.26501	119.146469	-23.368553	14.58672	120.255836	34.622337	-1.096923	123.18721	30.676428	45.11631	122.193123	32.6493825	22.0096935	122.6901665	-79.3864885	7.1637465	117.8215055
-30.302467	4.517138	119.122787	-23.235767	14.624277	120.220146	34.792824	-0.986881	123.216629	30.792574	45.231934	122.187057	32.792699	22.1225265	122.701843	-79.264233	7.1260275	117.738449
-29.761965	4.86742	119.00425	-23.011585	14.666283	120.080795	35.044167	-0.836237	123.245262	30.978674	45.365963	122.208549	33.0114205	22.264863	122.7269055	-79.0345905	7.067703	117.4346845
-29.370218	5.086149	118.881081	-22.848051	14.700012	119.966278	35.221176	-0.755135	123.256752	31.117535	45.436226	122.243797	33.1693555	22.3405455	122.7502745	-78.8654575	7.0594785	117.1822815
-29.085939	5.30288	118.779823	-22.67425	14.743628	119.868385	35.391037	-0.682377	123.230888	31.285917	45.513092	122.319092	33.338477	22.4153575	122.77499	-78.686977	7.0718985	116.96178
-28.827471	5.520163	118.686798	-22.510715	14.82275	119.803276	35.556103	-0.625217	123.15078	31.498533	45.573055	122.433151	33.527318	22.473919	122.7919655	-78.548748	7.171581	116.8145865
-28.59304	5.716752	118.604126	-22.333609	14.931923	119.779953	35.712601	-0.552732	123.073753	31.728941	45.641388	122.571709	33.720771	22.544328	122.822731	-78.387989	7.319518	116.737175
-28.407749	5.92489	118.559967	-22.149273	15.094312	119.791161	35.882751	-0.461361	122.994125	31.987068	45.759537	122.795296	33.9349095	22.649088	122.8947105	-78.2334555	7.539536	116.6876115
-28.249554	6.127446	118.508148	-21.975803	15.324444	119.824394	36.043915	-0.366599	122.952118	32.253342	45.892723	123.078796	34.1486285	22.763062	123.015457	-78.1002345	7.885826	116.633331
-28.112406	6.477684	118.430313	-21.778139	15.708547	119.878365	36.226204	-0.108569	122.89064	32.615669	46.139565	123.599205	34.4209365	23.015498	123.2449225	-77.9772145	8.401596	116.5118075
-28.058035	6.686302	118.358871	-21.683058	15.952724	119.91301	36.312794	0.045825	122.890594	32.778885	46.293102	123.991051	34.5458395	23.1694635	123.4408225	-77.9119555	8.7359845	116.3851975
-28.057457	6.89963	118.278252	-21.615505	16.14683	119.954552	36.33271	0.190578	122.928749	33.190605	46.306541	124.259247	34.7616575	23.2485595	123.593998	-77.9926675	9.0451005	116.315106
-28.080385	7.095056	118.197296	-21.597654	16.312378	119.974197	36.33387	0.315226	123.010506	33.007664	46.566959	124.706284	34.670767	23.4410925	123.858395	-77.866075	9.1836635	116.089999
-28.141731	7.265826	118.142212	-21.597372	16.46566	119.989929	36.361317	0.436416	123.155632	33.343277	46.621105	124.816071	34.852297	23.5287605	123.9858515	-78.047041	9.4025595	115.9940065
-28.234777	7.394688	118.129669	-21.613947	16.598949	119.988541	36.38475	0.564608	123.289955	33.095451	46.912697	125.019302	34.7401005	23.7386525	124.1546285	-77.9679945	9.4592455	115.8224535
-28.355984	7.501303	118.146362	-21.626204	16.709459	119.976723	36.385265	0.716745	123.420212	33.087578	47.082962	124.985756	34.7364215	23.8998535	124.202984	-77.9888295	9.5190645	115.750462
-28.585249	7.620606	118.218903	-21.642847	16.853064	119.954956	36.396683	0.908088	123.680946	33.024715	47.283783	124.659203	34.710699	24.0959355	124.1700745	-77.996393	9.6101925	115.7398375
-28.76296	7.720407	118.300453	-21.645866	16.872086	119.95771	36.405102	0.961791	123.828865	33.000599	47.315338	124.447891	34.7028505	24.1385645	124.138378	-77.9945825	9.6056075	115.777042
-28.965706	7.799238	118.396088	-21.658907	16.816996	119.995155	36.429562	0.875624	124.001396	32.971375	47.249683	124.301865	34.7004685	24.0626535	124.1516305	-78.0182825	9.5713385	115.8386795
-29.208391	7.871758	118.471146	-21.651482	16.68166	120.043396	36.391293	0.739927	124.187538	33.003357	47.127037	124.275444	34.697325	23.933482	124.231491	-78.000289	9.429838	115.855301
-29.484547	7.959188	118.490433	-21.659029	16.509312	120.082703	36.351242	0.513701	124.348053	33.070587	46.937572	124.397064	34.7109145	23.7256365	124.3725585	-78.0289725	9.2929875	115.7928475
-29.74894	8.029003	118.423416	-21.686291	16.355143	120.089737	36.294849	0.258257	124.4701	33.138744	46.723835	124.523018	34.7167965	23.491046	124.496559	-78.0893785	9.21924	115.682915
-29.904837	8.065147	118.226067	-21.465548	16.097429	119.921364	36.225945	0.045352	124.519119	33.211926	46.56171	124.626312	34.7189355	23.303531	124.5727155	-77.6500315	8.891327	115.2700125
-30.628637	8.471086	118.030441	-21.518732	16.085125	119.753876	36.162312	-0.134848	124.541153	33.295448	46.37759	124.610695	34.72888	23.121371	124.575924	-77.766344	9.048879	114.931828
-30.966324	8.643506	117.784286	-21.626804	16.195541	119.561264	36.161518	-0.186406	124.566498	33.349277	46.333103	124.475838	34.7553975	23.0733485	124.521168	-78.0090055	9.3177335	114.60136
-31.141726	8.703723	117.440712	-21.616823	16.251108	119.29425	36.174042	-0.241096	124.587418	33.423882	46.262707	124.321053	34.798962	23.0108055	124.4542355	-78.032608	9.4914105	114.1342645
-31.475178	8.823363	117.135262	-21.384111	16.110275	119.01162	36.181541	-0.354508	124.581863	33.464928	46.129318	124.154579	34.8232345	22.887405	124.368221	-77.5914565	9.33314500000001	113.655019
-31.941336	9.002888	117.021576	-21.344522	16.007721	118.895676	36.155476	-0.53002	124.505791	33.534157	45.942764	123.956429	34.8448165	22.706372	124.23111	-77.5338605	9.30907	113.560242
-32.492401	9.22615	117.179489	-21.29068	15.862666	118.966087	36.124535	-0.730265	124.394592	33.598255	45.707985	123.769585	34.861395	22.48886	124.0820885	-77.442755	9.236472	113.8500855
-33.227737	9.520312	117.437088	-21.42532	15.826237	119.209305	36.142151	-0.946127	124.317459	33.665703	45.479332	123.646378	34.903927	22.2666025	123.9819185	-77.754567	9.3858715	114.4366915
-34.166897	9.88599	117.817642	-21.348736	15.622465	119.57457	36.190647	-1.164456	124.314972	33.795479	45.225506	123.633018	34.993063	22.030525	123.973995	-77.690535	9.214405	115.175145
-34.790619	10.138864	117.989479	-21.311491	15.485628	119.758797	36.228397	-1.285082	124.307571	33.825581	45.086761	123.680389	35.026989	21.9008395	123.99398	-77.649971	9.0704165	115.523614
-35.440384	10.407476	118.102898	-21.298962	15.352571	119.881264	36.243107	-1.369272	124.270042	33.809578	44.977337	123.670151	35.0263425	21.8040325	123.9700965	-77.6242665	8.9011095	115.7924315
-36.118622	10.704185	118.185028	-21.310053	15.230076	119.953384	36.215008	-1.409015	124.167564	33.763424	44.897652	123.520752	34.989216	21.7443185	123.844158	-77.609322	8.7158335	116.06261
-36.82687	11.012706	118.288628	-21.335022	15.089358	120.00753	36.175598	-1.482313	123.997055	33.642208	44.831856	123.208191	34.908903	21.6747715	123.602623	-77.578947	8.5039445	116.412437
-37.563293	11.388781	118.389427	-21.396114	14.960629	120.024956	36.085476	-1.539387	123.788628	33.473579	44.745354	122.703346	34.7795275	21.6029835	123.245987	-77.5717555	8.3182745	116.803925
-38.338886	11.716146	118.413818	-21.490551	14.812066	119.951454	36.013985	-1.637917	123.492409	33.25034	44.656357	122.06073	34.6321625	21.50922	122.7765695	-77.6132645	8.114912	117.1263385
-39.490013	12.278131	118.212555	-21.764669	14.542167	119.586708	35.788414	-1.884377	122.80278	32.841881	44.500549	120.778824	34.3151475	21.308086	121.790802	-77.8444855	7.776248	117.382614
-40.294777	12.699435	117.992805	-21.986555	14.346804	119.250168	35.49194	-2.028513	122.066513	32.492031	44.34486	119.910767	33.9919855	21.1581735	120.98864	-77.9650955	7.5354345	117.511696
-41.024765	13.233696	117.829559	-22.17783	14.121202	118.948807	35.167828	-2.139508	121.300957	32.112297	44.155098	119.127251	33.6400625	21.007795	120.214104	-77.9957225	7.234609	117.68351
-41.76944	13.75158	117.745033	-22.335234	13.892761	118.708038	34.913567	-2.308557	120.633591	31.748852	44.045197	118.507317	33.3312095	20.86832	119.570454	-78.0016775	6.917202	117.845622
-42.462334	14.316729	117.640976	-22.457829	13.677623	118.498978	34.74757	-2.387277	119.963753	31.472301	43.952118	118.186394	33.1099355	20.7824205	119.0750735	-78.0255935	6.5728255	117.9228825
-43.12265	14.97262	117.535461	-22.574301	13.51028	118.323578	34.606167	-2.44161	119.480408	31.279596	43.923805	117.937805	32.9428815	20.7410975	118.7091065	-78.0914835	6.2794625	117.9380495
-43.727158	15.692377	117.441177	-22.674629	13.404109	118.17807	34.468506	-2.398491	119.119385	31.112734	43.961971	117.742393	32.79062	20.78174	118.430889	-78.139878	6.026478	117.925251
-44.576897	16.838362	117.397263	-22.791391	13.332039	118.056015	34.357365	-2.294787	118.69445	30.872446	44.008919	117.78463	32.6149055	20.857066	118.23954	-78.1976875	5.807012	117.87249
-45.047302	17.630421	117.481445	-22.850027	13.308928	118.094635	34.319931	-2.245714	118.616119	30.785454	44.036644	117.869125	32.5526925	20.895465	118.242622	-78.2527465	5.722391	117.946648
-45.518311	18.466278	117.662384	-22.881145	13.2853	118.216347	34.281235	-2.242421	118.617722	30.751995	44.033642	118.081161	32.516615	20.8956105	118.3494415	-78.278905	5.6749895	118.0832525
-45.894836	19.329397	117.816948	-22.91268	13.222077	118.397728	34.250675	-2.284937	118.708099	30.753099	43.976074	118.417068	32.501887	20.8455685	118.5625835	-78.327247	5.5985855	118.2328725
-46.231834	20.173325	117.982018	-22.941927	13.128903	118.546822	34.200367	-2.351192	118.849289	30.778736	43.919636	118.809715	32.4895515	20.784222	118.829502	-78.3734055	5.473584	118.264142
-46.595493	21.011444	118.056808	-22.9888	13.039091	118.620895	34.18874	-2.403841	118.946304	30.795467	43.871761	119.228188	32.4921035	20.73396	119.087246	-78.4697035	5.344222	118.154544
-46.84647	21.870014	118.087296	-23.072983	12.958031	118.632149	34.174164	-2.411502	118.886444	30.739243	43.852886	119.592979	32.4567035	20.720692	119.2397115	-78.6026695	5.19537	118.0245865
-47.202156	23.185196	118.170418	-23.238403	12.937254	118.565582	34.102768	-2.384813	118.558815	30.547932	43.913494	119.88102	32.32535	20.7643405	119.2199175	-78.802156	5.1101675	117.9112465
-47.390572	24.026989	118.352211	-23.341148	12.981237	118.515289	33.977623	-2.305346	118.224144	30.401102	43.95401	119.950279	32.1893625	20.824332	119.0872115	-78.8716585	5.138142	117.9433665
-47.552475	24.850151	118.530167	-23.407455	13.051584	118.502724	33.862926	-2.21802	117.976547	30.313	44.018101	119.998589	32.087963	20.9000405	118.987568	-78.902873	5.2031275	118.01788
-47.621914	25.650787	118.747971	-23.429199	13.140218	118.536606	33.790516	-2.128151	117.835129	30.300638	44.092716	120.119301	32.045577	20.9822825	118.977215	-78.903975	5.2981535	118.095997
-47.626663	26.421154	118.951462	-23.420492	13.260634	118.595299	33.781036	-2.059128	117.765511	30.318243	44.168633	120.300278	32.0496395	21.0547525	119.0328945	-78.8906235	5.4665155	118.1577035
-47.582062	27.173096	119.13028	-23.389166	13.359399	118.679955	33.794655	-1.99636	117.721092	30.356506	44.237537	120.434662	32.0755805	21.1205885	119.077877	-78.8539125	5.5982095	118.282033
-47.43671	27.893309	119.33625	-23.358583	13.444786	118.747627	33.778679	-1.945615	117.690948	30.380955	44.282139	120.455505	32.079817	21.168262	119.0732265	-78.796983	5.72131	118.4220275
-47.205894	28.81217	119.629761	-23.298437	13.525952	118.859138	33.730259	-1.855803	117.65448	30.407997	44.352455	120.32975	32.069128	21.248326	118.992115	-78.666002	5.803578	118.726161
-46.988716	29.354671	119.772163	-23.277424	13.521573	118.946663	33.722485	-1.838087	117.656616	30.413591	44.388653	120.121475	32.068038	21.275283	118.8890455	-78.622886	5.767863	119.0042805
-46.743385	29.814035	119.830254	-23.269146	13.526693	119.022369	33.756893	-1.853931	117.659225	30.374262	44.424187	119.781876	32.0655775	21.285128	118.7205505	-78.6038695	5.768258	119.3241875
-46.44994	30.218197	119.739738	-23.288158	13.513845	119.034409	33.776043	-1.929181	117.649803	30.278599	44.417469	119.361435	32.027321	21.244144	118.505619	-78.603637	5.783546	119.563199
-46.058369	30.58688	119.5214	-23.365387	13.477943	118.985603	33.739906	-2.036705	117.590988	30.144468	44.386421	118.798157	31.942187	21.174858	118.1945725	-78.672961	5.781028	119.7766335
-45.658577	30.921612	119.157516	-23.44619	13.442455	118.83551	33.634388	-2.194041	117.517258	29.993397	44.297874	118.12928	31.8138925	21.0519165	117.823269	-78.7062725	5.8329935	119.847751
-45.234444	31.257689	118.728325	-23.546448	13.361616	118.636192	33.486622	-2.347837	117.420448	29.845737	44.146557	117.547592	31.6661795	20.89936	117.48402	-78.7590755	5.823872	119.788364
-44.375736	31.69276	118.126488	-23.658968	13.235116	118.361748	33.335213	-2.574753	117.371109	29.696167	43.924427	116.865372	31.51569	20.674837	117.1182405	-78.833626	5.795395	119.6052555
-43.832138	31.954357	117.866859	-23.718927	13.121243	118.246162	33.279301	-2.700091	117.38002	29.619717	43.809433	116.56926	31.449509	20.554671	116.97464	-78.887363	5.687815	119.517684
-43.192749	32.212074	117.729065	-23.754965	13.01799	118.188858	33.240437	-2.778351	117.366493	29.538881	43.713539	116.447914	31.389659	20.467594	116.9072035	-78.899589	5.568386	119.4705125
-42.462067	32.448856	117.663429	-23.79299	12.905066	118.178047	33.220688	-2.821353	117.39389	29.50083	43.668282	116.438522	31.360759	20.4234645	116.916206	-78.946739	5.3866675	119.439888
-41.729202	32.750038	117.596985	-23.791922	12.847744	118.187881	33.257397	-2.843044	117.495003	29.497871	43.66135	116.498611	31.377634	20.409153	116.996807	-78.961478	5.286335	119.378955
-40.834625	33.050713	117.541275	-23.780087	12.859304	118.23661	33.260536	-2.826566	117.619644	29.540089	43.660606	116.5951	31.4003125	20.41702	117.107372	-78.9604865	5.301588	119.365848
-40.030037	33.391232	117.530571	-23.771116	12.919211	118.325401	33.302094	-2.794558	117.829582	29.606577	43.707531	116.632843	31.4543355	20.4564865	117.2312125	-78.9965675	5.3819355	119.4195895
-38.653748	33.87318	117.504486	-23.7187	13.069487	118.49115	33.389713	-2.724455	118.120262	29.677443	43.775497	116.643158	31.533578	20.525521	117.38171	-78.970978	5.613453	119.60059
-37.716045	34.200062	117.430077	-23.699284	13.186608	118.572548	33.433571	-2.67613	118.259285	29.723396	43.832741	116.634872	31.5784835	20.5783055	117.4470785	-78.9770515	5.7949105	119.6980175
-36.646214	34.552254	117.393707	-23.69327	13.232578	118.618141	33.450829	-2.619253	118.337357	29.748001	43.897217	116.686073	31.599415	20.638982	117.511715	-78.985955	5.826174	119.724567
-35.695518	34.903404	117.406822	-23.689667	13.247813	118.631027	33.465637	-2.556671	118.355263	29.769621	43.953293	116.826263	31.617629	20.698311	117.590763	-78.996963	5.797315	119.671291
-34.616879	35.23196	117.49942	-23.700407	13.249969	118.616142	33.478893	-2.499359	118.311417	29.792049	44.037781	117.036041	31.635471	20.769211	117.673729	-79.036285	5.730727	119.558555
-33.518291	35.556263	117.558357	-23.709036	13.25363	118.54451	33.485741	-2.411972	118.213867	29.821291	44.160297	117.335556	31.653516	20.8741625	117.7747115	-79.071588	5.6330975	119.3143085
-32.327034	35.893105	117.67836	-23.725569	13.273737	118.397728	33.503475	-2.277735	118.061241	29.830673	44.317127	117.719315	31.667074	21.019696	117.890278	-79.118212	5.527778	118.905178
-30.632893	36.37038	117.843498	-23.765312	13.399349	118.112907	33.53344	-2.009722	117.7547	29.848553	44.592579	118.375946	31.6909965	21.2914285	118.065323	-79.2216205	5.5072695	118.160491
-29.443254	36.67828	117.964294	-23.788361	13.564418	117.983864	33.527775	-1.781079	117.579269	29.846392	44.796871	118.774796	31.6870835	21.507896	118.1770325	-79.2638055	5.62094	117.7906955
-28.143103	37.013287	118.194023	-23.799437	13.801825	117.917419	33.519253	-1.526793	117.42704	29.844242	45.030365	119.162354	31.6817475	21.751786	118.294697	-79.2806215	5.851864	117.540141
-26.969358	37.308044	118.418762	-23.801283	14.115416	117.944633	33.528397	-1.250131	117.3442	29.860003	45.30471	119.531273	31.6942	22.0272895	118.4377365	-79.296766	6.2035425	117.4515295
-25.703171	37.521881	118.660316	-23.798952	14.444921	117.991791	33.549793	-0.962643	117.320572	29.927614	45.595207	119.895935	31.7387035	22.316282	118.6082535	-79.3366075	6.57356	117.3753285
-24.35531	37.729641	118.845665	-23.802563	14.765623	118.030701	33.559399	-0.701184	117.319611	29.98646	45.826962	120.232964	31.7729295	22.562889	118.7762875	-79.3780555	6.968357	117.2851145
-23.118263	37.850082	119.021141	-23.804504	15.07256	118.031708	33.559074	-0.49689	117.33506	30.057487	46.04665	120.495949	31.8082805	22.77488	118.9155045	-79.4172885	7.37024	117.1479115
-21.227438	37.87212	119.09536	-23.845343	15.452087	117.963181	33.510029	-0.257554	117.29287	30.111021	46.272724	120.720291	31.810525	23.007585	119.0065805	-79.501211	7.896589	116.9197815
-19.879906	37.804127	119.061852	-23.890081	15.671248	117.89521	33.423378	-0.149595	117.269989	30.098789	46.386795	120.722961	31.7610835	23.1186	118.996475	-79.5412455	8.223896	116.793945
-18.621485	37.610306	118.975983	-23.932299	15.861281	117.851601	33.354301	-0.075192	117.258728	30.079824	46.477528	120.575226	31.7170625	23.201168	118.916977	-79.5816605	8.521394	116.786225
-17.338179	37.352448	118.820763	-23.99501	16.022686	117.832253	33.284805	-0.008834	117.273117	30.051863	46.562134	120.328331	31.668334	23.27665	118.800724	-79.658354	8.768722	116.863782
-16.060183	37.003925	118.610069	-24.031553	16.138842	117.797424	33.238937	0.033971	117.275879	30.032291	46.606014	120.062653	31.635614	23.3199925	118.669266	-79.69872	8.9576915	116.925582
-14.708647	36.550037	118.376411	-24.044685	16.2036	117.740372	33.216076	0.0391	117.29438	30.030228	46.612568	119.847801	31.623152	23.325834	118.5710905	-79.712522	9.081366	116.9096535
-13.470491	36.04681	118.177582	-24.046473	16.246733	117.651222	33.225044	0.018189	117.372528	30.046133	46.589844	119.71489	31.6355885	23.3040165	118.543709	-79.7285345	9.1894495	116.758735
-11.449403	35.138504	117.902084	-23.991232	16.286568	117.517044	33.301613	-0.004003	117.631531	30.143965	46.574867	119.662727	31.722789	23.285432	118.647129	-79.705253	9.287704	116.386959
-10.156265	34.454163	117.772499	-23.930874	16.341003	117.423439	33.381115	-0.020584	117.882011	30.24577	46.569729	119.768204	31.8134425	23.2745725	118.8251075	-79.6751905	9.4074335	116.0217705
-8.814272	33.729	117.713524	-23.863131	16.406006	117.392136	33.470924	-0.052123	118.19606	30.390871	46.567097	119.966301	31.9308975	23.257487	119.0811805	-79.6571595	9.55452500000001	115.7030915
-7.536085	32.953529	117.852715	-23.786076	16.514013	117.430893	33.599098	-0.069187	118.676445	30.566174	46.530075	120.365105	32.082636	23.230444	119.520775	-79.654788	9.797582	115.341011
-6.294216	32.10527	118.167702	-23.674879	16.644043	117.607841	33.804432	-0.075776	119.310165	30.793615	46.506317	121.032043	32.2990235	23.2152705	120.171104	-79.6487815	10.0728155	115.044578
-5.057328	31.225979	118.683601	-23.538469	16.80438	117.935242	34.141884	-0.070283	120.14328	31.088692	46.507172	121.940277	32.615288	23.2184445	121.0417785	-79.692226	10.3903155	114.8287055
-3.890837	30.286831	119.47039	-23.378242	17.012238	118.386551	34.539921	-0.009761	121.188866	31.431087	46.569653	123.05188	32.985504	23.279946	122.120373	-79.741988	10.74453	114.652729
-2.253536	28.840929	120.788887	-23.104507	17.367443	119.22213	35.243885	0.141602	122.867165	32.024517	46.830921	124.787941	33.634201	23.4862615	123.827553	-79.843215	11.2486245	114.616707
-1.220902	27.743076	121.595398	-22.902552	17.605795	119.731293	35.720093	0.288306	123.871872	32.373734	47.056793	125.798714	34.0469135	23.6725495	124.835293	-79.8520175	11.5390405	114.627293
-0.278623	26.685509	122.245285	-22.691481	17.871273	120.162987	36.098419	0.486184	124.644531	32.698425	47.277847	126.601616	34.398422	23.8820155	125.6230735	-79.781384	11.8605305	114.7029005
0.616584	25.557882	122.651695	-22.48629	18.142614	120.498741	36.430462	0.645036	125.241051	32.996784	47.486118	127.102554	34.713623	24.065577	126.1718025	-79.686203	12.219651	114.8256795
1.378197	24.332781	122.927811	-22.220707	18.361797	120.635239	36.70763	0.813296	125.687004	33.291119	47.722168	127.387299	34.9993745	24.267732	126.5371515	-79.4407885	12.455862	114.7333265
2.061121	23.144716	123.012581	-21.824581	18.485209	120.648361	36.921982	1.008924	125.968704	33.549908	47.931992	127.524422	35.235945	24.470458	126.746563	-78.885107	12.49996	114.550159
2.691168	21.869024	122.990944	-21.853922	18.864328	120.801506	37.163464	1.1571	126.161682	33.747314	48.093632	127.49511	35.455389	24.625366	126.828396	-79.163233	13.10329	114.774616
3.427644	19.926388	122.849426	-21.591251	19.168367	120.809814	37.39991	1.408246	126.272751	34.014496	48.348419	127.227524	35.707203	24.8783325	126.7501375	-78.889705	13.4584015	114.8694905
3.700568	18.590504	122.759987	-21.461924	19.322268	120.822487	37.464375	1.534927	126.277817	34.147575	48.412865	126.978264	35.805975	24.973896	126.6280405	-78.729823	13.67064	115.0169335
3.940115	17.137745	122.652306	-21.380198	19.434546	120.846008	37.521427	1.570716	126.237556	34.267597	48.428658	126.681152	35.894512	24.999687	126.459354	-78.654908	13.869405	115.232662
4.063909	15.720356	122.558617	-21.311741	19.501204	120.888535	37.860569	1.372147	126.045609	34.357788	48.419182	126.377258	36.1091785	24.8956645	126.2114335	-78.7326605	14.1067435	115.5656365
4.03431	14.264351	122.518478	-21.269344	19.559031	120.966698	37.856846	1.372287	126.029274	34.413925	48.380722	126.05957	36.1353855	24.8765045	126.044422	-78.6740735	14.2415575	115.888974
3.928665	12.777498	122.553185	-21.231396	19.630163	121.070816	37.851151	1.398713	126.035667	34.447769	48.36676	125.709137	36.14946	24.8827365	125.872402	-78.612252	14.3775895	116.26923
3.788444	11.361887	122.580002	-21.217623	19.71916	121.197853	37.843739	1.441762	126.060059	34.456623	48.362236	125.276482	36.150181	24.901999	125.6682705	-78.585427	14.536321	116.7274355
3.36086	9.207881	122.734344	-21.170605	19.802637	121.430328	37.437935	1.744729	126.244316	34.47757	48.311066	124.603035	35.9577525	25.0278975	125.4236755	-78.2989625	14.5773765	117.4369805
2.983029	7.821251	122.918701	-21.133064	19.813118	121.619774	37.430019	1.782773	126.271973	34.466995	48.267414	124.109566	35.948507	25.0250935	125.1907695	-78.214635	14.6011425	118.0487785
2.549783	6.518646	123.142792	-21.082424	19.752033	121.840836	37.430111	1.805081	126.249084	34.454426	48.19289	123.715317	35.9422685	24.9989855	124.9822005	-78.1071165	14.5050805	118.6994715
2.157357	5.144594	123.272621	-21.0327	19.636219	122.05896	37.453205	1.76599	126.260498	34.449802	48.083858	123.392174	35.9515035	24.924924	124.826336	-78.0169035	14.347514	119.291584
1.571761	3.897313	123.562035	-20.977316	19.465397	122.29837	37.526031	1.690716	126.293373	34.444584	47.979374	123.181061	35.9853075	24.835045	124.737217	-77.9399395	14.095749	119.859523
1.04915	2.738845	123.765388	-20.873652	19.278551	122.518623	37.581207	1.686218	126.272987	34.461151	47.921162	123.059395	36.021179	24.80369	124.666191	-77.768483	13.753412	120.371055
0.465101	1.637964	123.915825	-20.81881	19.112253	122.697273	37.652866	1.677311	126.292542	34.454552	47.892212	122.956131	36.053709	24.7847615	124.6243365	-77.691329	13.4397445	120.7702095
-0.472876	0.131227	124.1539	-20.734709	18.936338	122.862564	37.770599	1.706662	126.284195	34.442478	47.888054	122.838211	36.1065385	24.797358	124.561203	-77.5759565	13.075318	121.163925
-1.119462	-0.753797	124.275841	-20.687206	18.861467	122.921928	37.866318	1.703441	126.336334	34.456871	47.894897	122.762444	36.1615945	24.799169	124.549389	-77.5360065	12.923765	121.294467
-1.806178	-1.516351	124.387917	-20.623032	18.786032	122.980415	37.950878	1.69909	126.387474	34.483372	47.918621	122.725227	36.217125	24.8088555	124.5563505	-77.463189	12.7632085	121.4044795
-2.548174	-2.218163	124.459076	-20.588722	18.737486	123.039856	37.994431	1.728432	126.398811	34.523991	47.931259	122.735512	36.259211	24.8298455	124.5671615	-77.436655	12.6451265	121.5125505
-3.292814	-2.835094	124.494789	-20.524921	18.664982	123.104713	38.067238	1.712255	126.417961	34.565792	47.94384	122.819664	36.316515	24.8280475	124.6188125	-77.366357	12.5019165	121.5906135
-4.034658	-3.387235	124.462494	-20.481907	18.606743	123.186073	38.141769	1.676634	126.463951	34.625881	47.968254	123.014305	36.383825	24.822444	124.739128	-77.347639	12.391042	121.633018
-4.800674	-3.811986	124.423042	-20.405054	18.528559	123.297569	38.194664	1.63926	126.513397	34.697674	47.991016	123.31002	36.446169	24.815138	124.9117085	-77.256277	12.24198	121.6834295
-6.00575	-4.324214	124.396683	-20.300356	18.45751	123.525574	38.298576	1.577532	126.641548	34.886978	48.050751	123.786949	36.592777	24.8141415	125.2142485	-77.193489	12.1008785	121.8368995
-6.838593	-4.524511	124.413124	-20.235512	18.454889	123.699364	38.369083	1.592091	126.658607	35.003258	48.130363	124.048767	36.6861705	24.861227	125.353687	-77.1571945	12.048551	122.045041
-7.655401	-4.689258	124.376083	-20.160669	18.480438	123.861763	38.443771	1.640579	126.634155	35.073933	48.222057	124.227226	36.758852	24.931318	125.4306905	-77.08019	12.029558	122.2928355
-8.455401	-4.768586	124.415413	-20.085499	18.529083	124.045074	38.534161	1.762141	126.578674	35.130295	48.338978	124.310616	36.832228	25.0505595	125.444645	-77.003226	12.0076065	122.645503
-9.242138	-4.777689	124.544823	-19.987656	18.601032	124.252663	38.663765	1.9016	126.559326	35.209751	48.475082	124.375465	36.936758	25.188341	125.4673955	-76.91207	12.013723	123.0379305
-9.976339	-4.815364	124.686745	-19.854473	18.675943	124.473763	38.832863	1.999008	126.611069	35.32502	48.565765	124.460587	37.0789415	25.2823865	125.535828	-76.7878875	12.0694995	123.411698
-10.878508	-4.634731	124.945366	-19.699343	18.688248	124.705086	38.99321	2.032487	126.714088	35.48159	48.61224	124.573029	37.2374	25.3223635	125.6435585	-76.636086	12.0541325	123.7666135
-11.84341	-4.587448	125.077736	-19.450968	18.629845	125.036301	39.265827	1.942746	126.868645	35.802246	48.57222	124.858894	37.5340365	25.257483	125.8637695	-76.4359725	12.002207	124.2088325
-12.63139	-4.39475	125.100204	-19.28953	18.507832	125.226234	39.416615	1.799271	126.950813	36.073624	48.482048	125.213158	37.7451195	25.1406595	126.0819855	-76.3241795	11.8750045	124.3704825
-13.393362	-4.210288	124.999855	-19.114573	18.324575	125.410973	39.585289	1.563167	126.972412	36.371204	48.306183	125.701645	37.9782465	24.934675	126.3370285	-76.2073925	11.714475	124.4849175
-14.109556	-3.965598	124.833191	-18.949696	18.108231	125.571548	39.732941	1.238046	126.955208	37.003849	47.929638	126.175377	38.368395	24.583842	126.5652925	-76.267787	11.63262	124.5778035
-15.082455	-3.549176	124.674675	-18.574474	17.749006	125.702271	39.837635	0.874375	126.905083	37.00375	47.739895	126.900497	38.4206925	24.307135	126.90279	-75.5696405	11.190877	124.501752
-15.783463	-3.246895	124.50029	-18.400261	17.53956	125.926208	39.891453	0.555313	126.860344	37.248829	47.452148	127.543053	38.570141	24.0037305	127.2016985	-75.370663	11.0753895	124.6507175
-16.484632	-2.96114	124.398911	-18.242872	17.36496	126.18866	40.007484	0.253207	126.815811	37.568481	47.203747	128.111023	38.7879825	23.728477	127.463417	-75.2737265	11.001443	124.913903
-17.508091	-2.473024	124.425339	-18.008692	17.217178	126.600906	40.152409	-0.017761	126.737686	37.988201	46.899628	128.825745	39.070305	23.4409335	127.7817155	-75.087689	10.9934225	125.4200965
-18.160048	-2.189246	124.442986	-17.861607	17.137589	126.814613	40.264557	-0.154097	126.694534	38.212673	46.736897	129.152557	39.238615	23.2914	127.9235455	-74.961829	10.983778	125.7056805
-18.781649	-1.955107	124.447525	-17.726448	17.060812	126.962914	40.40361	-0.296162	126.641144	38.41687	46.582298	129.392014	39.41024	23.143068	128.016579	-74.863136	10.978556	125.909249
-19.234819	-1.867925	124.367714	-17.590059	16.978951	127.030876	40.532345	-0.402871	126.622498	38.599049	46.441635	129.553085	39.565697	23.019382	128.0877915	-74.745815	10.93852	125.9739605
-19.842737	-1.727913	124.380173	-17.467846	16.89687	127.054176	40.641983	-0.487118	126.637474	38.750751	46.330994	129.592651	39.696367	22.921938	128.1150625	-74.632059	10.871802	125.9932895
-20.457407	-1.583734	124.425636	-17.365784	16.821524	127.040741	40.725388	-0.550837	126.664055	38.843315	46.251141	129.508072	39.7843515	22.850152	128.0860635	-74.5159195	10.792896	125.9954185
-21.068115	-1.467719	124.597374	-17.296965	16.773499	127.016151	40.789116	-0.595942	126.700302	38.90398	46.158558	129.305847	39.846548	22.781308	128.0030745	-74.440478	10.76569	126.0292275
-21.915802	-1.490822	124.780464	-17.175385	16.630468	126.938423	40.882523	-0.71345	126.808357	38.916119	45.966183	128.837814	39.899321	22.6263665	127.8230855	-74.250091	10.6345695	126.0537605
-22.491711	-1.507879	125.014389	-17.109211	16.488562	126.924561	40.913815	-0.817533	126.917908	38.899075	45.826191	128.469482	39.906445	22.504329	127.693695	-74.124867	10.472795	126.155427
-23.106113	-1.525707	125.271095	-17.048246	16.325249	126.923882	40.990047	-0.960439	127.050819	38.885422	45.657291	128.101959	39.9377345	22.348426	127.576389	-74.0342265	10.302072	126.271375
-23.664528	-1.584406	125.539375	-16.982552	16.152525	126.923515	41.066845	-1.097459	127.22747	38.872261	45.49654	127.750458	39.969553	22.1995405	127.488964	-73.934657	10.1055095	126.358066
-24.19482	-1.595877	125.743614	-16.961327	16.005751	126.941132	41.142387	-1.244102	127.406761	38.840546	45.347984	127.414635	39.9914665	22.051941	127.410698	-73.9141205	9.959561	126.471566
-24.705919	-1.562454	125.934708	-16.885366	15.853111	126.856491	41.536949	-1.579607	127.426437	38.821236	45.199482	127.095985	40.1790925	21.8099375	127.261211	-73.9498245	9.8962845	126.451771
-25.199419	-1.538045	126.061401	-16.831858	15.722763	126.808258	41.605057	-1.703425	127.588631	38.792477	45.060154	126.756241	40.198767	21.6783645	127.172436	-73.862483	9.7671615	126.44408
-25.921934	-1.424569	126.238312	-16.760414	15.540547	126.718475	41.692108	-1.877252	127.790619	38.814835	44.864212	126.335358	40.2534715	21.49348	127.0629885	-73.7742995	9.587614	126.3739615
-26.442286	-1.218693	126.366653	-16.732559	15.421881	126.68148	41.762302	-2.025653	127.935776	38.827057	44.722931	126.083206	40.2946795	21.348639	127.009491	-73.7597975	9.495123	126.353469
-26.870548	-1.054859	126.398361	-16.703646	15.305922	126.696098	41.81818	-2.13414	128.040253	38.847412	44.60783	125.876877	40.332796	21.236845	126.958565	-73.740088	9.374999	126.433631
-27.279251	-0.791711	126.465118	-16.592747	15.16623	126.635811	41.900669	-2.230664	128.13707	38.876541	44.502144	125.717674	40.388605	21.13574	126.927372	-73.574099	9.19672	126.34425
-27.664242	-0.472778	126.546326	-16.501474	15.056755	126.646591	42.002213	-2.311497	128.206207	38.928909	44.42683	125.599495	40.465561	21.0576665	126.902851	-73.468509	9.0558435	126.390331
-28.051943	-0.126502	126.588531	-16.432398	14.951621	126.665627	42.116291	-2.377982	128.248489	38.967644	44.373016	125.488113	40.5419675	20.997517	126.868301	-73.4067635	8.905725	126.462953
-28.376596	0.275647	126.620483	-16.375626	14.85478	126.723518	42.217236	-2.426617	128.251724	39.001808	44.335644	125.40728	40.609522	20.9545135	126.829502	-73.360774	8.7550465	126.617534
-28.863522	1.039099	126.636871	-16.218729	14.691792	126.673889	42.366116	-2.470617	128.241547	39.046833	44.300468	125.346031	40.7064745	20.9149255	126.793789	-73.1439325	8.4686585	126.553989
-29.069141	1.592497	126.480247	-16.134455	14.597325	126.637283	42.463932	-2.468449	128.214462	39.076012	44.299702	125.337349	40.769972	20.9156265	126.7759055	-73.038882	8.2790235	126.4986605
-29.302475	2.265477	126.397514	-16.122562	14.545517	126.643196	42.533951	-2.471051	128.166061	39.099426	44.299461	125.349724	40.8166885	20.914205	126.7578925	-73.0618125	8.176829	126.5284995
-29.549625	2.944397	126.265503	-16.034573	14.465852	126.540031	42.581936	-2.472107	128.090317	39.128754	44.305054	125.392357	40.855345	20.9164735	126.741337	-72.924491	8.0152305	126.338725
-29.730579	3.647696	126.104416	-15.990655	14.413114	126.476654	42.607868	-2.497627	127.982712	39.176186	44.313274	125.486633	40.892027	20.9078235	126.7346725	-72.873337	7.9184045	126.2186355
-29.907217	4.459754	125.992134	-15.991508	14.390603	126.461639	42.62093	-2.558667	127.81308	39.249496	44.30407	125.623276	40.935213	20.8727015	126.718178	-72.918229	7.9085045	126.2051
-29.954529	5.297793	125.658211	-15.943935	14.353723	126.36441	42.629425	-2.616138	127.625809	39.32716	44.297253	125.770378	40.9782925	20.8405575	126.6980935	-72.8661625	7.8668885	126.0307265
-30.146334	6.678232	125.427673	-15.843352	14.335853	126.157188	42.333321	-2.41323	127.468811	39.430252	44.362022	126.084724	40.8817865	20.974396	126.7767675	-72.5684905	7.69731	125.5376085
-30.162058	7.55522	125.147377	-15.818797	14.379747	126.113281	42.380592	-2.327706	127.275703	39.478973	44.458241	126.318451	40.9297825	21.0652675	126.797077	-72.5673765	7.6942265	125.429485
-30.198786	8.489787	125.072441	-15.730061	14.422873	126.000084	42.44593	-2.199168	127.127754	39.545139	44.583721	126.5718	40.9955345	21.1922765	126.849777	-72.4556565	7.6534695	125.150391
-30.120209	9.428609	124.873817	-15.694626	14.499063	125.989555	42.533001	-2.107396	127.023766	39.93943	44.566448	126.726318	41.2362155	21.229526	126.875042	-72.6254675	7.7686	125.104068
-30.088924	10.395911	124.769531	-15.643764	14.54152	125.948692	42.621021	-2.037415	126.925949	39.99189	44.634377	127.024803	41.3064555	21.298481	126.975376	-72.5939835	7.784559	124.922008
-30.058002	11.316884	124.77523	-15.560548	14.56675	125.855682	42.680962	-2.015088	126.847855	39.673939	44.785984	127.463829	41.1774505	21.385448	127.155842	-72.2985465	7.748052	124.555522
-29.942265	12.188635	124.611542	-15.535898	14.618781	125.848511	42.743332	-2.013016	126.790466	39.769909	44.775944	127.794815	41.2566205	21.381464	127.2926405	-72.3284165	7.856098	124.4043815
-29.697275	13.490563	124.617302	-15.468039	14.73274	125.822617	42.830627	-2.036308	126.872612	39.909237	44.720181	128.44252	41.369932	21.3419365	127.657566	-72.30601	8.1235435	123.987668
-29.526976	14.337646	124.513206	-15.446772	14.82643	125.870346	42.856335	-2.009404	127.066109	40.008148	44.746387	128.891312	41.4322415	21.3684915	127.9787105	-72.3257855	8.2843685	123.7619815
-29.420052	15.139	124.618355	-15.413626	14.928061	125.917244	42.868961	-1.967011	127.270424	40.087204	44.807156	129.27739	41.4780825	21.4200725	128.273907	-72.3053345	8.4360495	123.560581
-29.292982	15.837283	124.808609	-15.497015	15.056936	126.102493	42.852039	-1.940105	127.437447	40.113838	44.865761	129.52536	41.4829385	21.462828	128.4814035	-72.4769685	8.651044	123.7235825
-29.161427	16.536177	124.991074	-15.596728	15.156343	126.232277	42.80666	-1.933674	127.543556	40.091698	44.951733	129.555862	41.449179	21.5090295	128.549709	-72.642635	8.8036565	123.914845
-29.055155	17.140408	125.140991	-15.677397	15.224564	126.282822	42.708721	-1.855696	127.577171	40.013725	45.043488	129.382553	41.361223	21.593896	128.479862	-72.716017	8.855232	124.085782
-28.944931	17.675438	125.295113	-15.777066	15.305842	126.360962	42.562252	-1.703309	127.582893	39.895958	45.142536	129.054749	41.229105	21.7196135	128.318821	-72.783237	8.8920705	124.403103
-28.727051	18.429668	125.490173	-15.963778	15.395139	126.512337	42.758614	-1.744873	127.504303	39.981987	45.115143	128.224197	41.3703005	21.685135	127.86425	-73.2978565	9.105143	125.160424
-28.522369	18.879303	125.490166	-16.062862	15.429732	126.573265	42.673752	-1.674329	127.610229	39.779488	45.120937	127.662277	41.22662	21.723304	127.636253	-73.352344	9.13616	125.510277
-28.372551	19.2917	125.518211	-16.142563	15.426667	126.615379	42.604977	-1.642816	127.791389	39.237	45.211884	127.206421	40.9209885	21.784534	127.498905	-73.2061145	9.0688	125.731853
-28.15218	19.678967	125.491356	-16.199158	15.386267	126.597992	42.550121	-1.665814	128.081573	39.056473	45.134281	126.665176	40.803297	21.7342335	127.3733745	-73.201613	9.0383005	125.8226095
-27.957556	20.10948	125.423576	-16.315836	15.329945	126.639023	42.48764	-1.75429	128.43132	38.890896	44.998272	126.196457	40.689268	21.621991	127.3138885	-73.32094	9.037899	125.9641575
-27.72991	20.528662	125.279236	-16.434608	15.220587	126.667068	42.423012	-1.904304	128.814392	38.744377	44.800114	125.834015	40.5836945	21.447905	127.3242035	-73.4529105	8.993269	126.0099325
-27.517479	20.954063	125.146736	-16.56892	15.060413	126.672829	42.327454	-2.100134	129.139877	38.609444	44.581417	125.583839	40.468449	21.2406415	127.361858	-73.606289	8.8801845	125.9838
-27.273315	21.863873	124.930084	-16.757519	14.771986	126.61039	42.105911	-2.365587	129.418045	38.422031	44.264557	125.389397	40.263971	20.949485	127.403721	-73.779009	8.594487	125.817059
-27.054506	22.43622	124.685478	-16.880405	14.601296	126.484322	41.982918	-2.497662	129.504745	38.287415	44.139488	125.317657	40.1351665	20.820913	127.411201	-73.8959765	8.381679	125.557443
-26.791191	23.12368	124.415756	-17.001291	14.466417	126.297653	41.87244	-2.547784	129.46608	38.15284	44.086067	125.299393	40.01264	20.7691415	127.3827365	-74.015222	8.1636925	125.2125695
-26.496702	23.862604	124.103844	-17.135082	14.388166	126.065407	41.73064	-2.581255	129.335159	37.983566	44.077908	125.274574	39.857103	20.7483265	127.3048665	-74.127267	8.0280055	124.8259475
-26.470104	24.86721	124.066078	-17.27943	14.358711	125.841354	41.579323	-2.57681	129.100525	37.804302	44.092537	125.189087	39.6918125	20.7578635	127.144806	-74.2506725	7.9595585	124.537902
-25.872225	25.624245	123.655678	-17.416256	14.368232	125.654724	41.365807	-2.544388	128.776901	37.629547	44.12669	125.118347	39.497677	20.791151	126.947624	-74.330189	7.945313	124.361824
-25.589449	26.62009	123.649338	-17.533497	14.391689	125.532791	41.180824	-2.507252	128.411911	37.492474	44.166584	125.141907	39.336649	20.829666	126.776909	-74.403643	7.953712	124.288673
-25.075869	28.219748	123.702789	-17.895592	14.580851	125.512733	40.963749	-2.444169	127.830925	37.366718	44.278942	125.353447	39.1652335	20.9173865	126.592186	-74.9564175	8.2443155	124.43328
-24.678776	29.341227	123.822403	-17.985115	14.617146	125.413513	40.518539	-2.144167	127.435623	37.287853	44.426178	125.608803	38.903196	21.1410055	126.522213	-74.873426	8.0932865	124.304813
-24.345783	30.47831	124.00956	-18.105614	14.686638	125.258492	40.397469	-2.026316	126.718071	37.124481	44.603966	125.861656	38.760975	21.288825	126.2898635	-74.972203	8.084451	124.2271205
-23.981749	31.668716	124.235771	-18.268465	14.79608	125.046814	40.234352	-1.83882	125.830208	36.928577	44.82597	126.022545	38.5814645	21.493575	125.9263765	-75.1183945	8.098585	124.1672515
-23.606728	32.832954	124.492409	-18.432343	14.966668	124.799637	39.91946	-1.5271	124.959206	36.692833	45.06715	126.112732	38.3061465	21.770025	125.535969	-75.1708325	8.163311	124.063305
-23.198704	33.989929	124.754692	-18.632206	15.220489	124.608109	39.584881	-1.189032	124.170914	36.468204	45.357983	126.219536	38.0265425	22.0844755	125.195225	-75.2909545	8.3565025	124.020993
-22.781607	35.103069	125.143478	-18.853548	15.526702	124.549171	39.305923	-0.839198	123.540138	36.290009	45.64444	126.398849	37.797966	22.402621	124.9694935	-75.505062	8.650783	124.1288485
-22.037872	36.641182	125.815964	-19.132475	15.997221	124.657608	38.925499	-0.327507	123.008049	36.041862	46.055019	126.782013	37.4836805	22.863756	124.895031	-75.7486305	9.130686	124.420185
-21.472464	37.535412	126.287018	-19.310007	16.279074	124.822144	38.696301	-0.039636	122.811035	35.871891	46.28611	127.04493	37.284096	23.123237	124.9279825	-75.90411	9.434911	124.7163055
-20.928654	38.3283	126.716064	-19.495407	16.491716	125.04425	38.482632	0.204357	122.669029	35.68541	46.464596	127.27494	37.084021	23.3344765	124.9719845	-76.074835	9.6489555	125.1165155
-20.047768	38.856018	127.06044	-19.647488	16.602835	125.296661	38.298244	0.374767	122.570015	35.512985	46.600193	127.449295	36.9056145	23.48748	125.009655	-76.2005905	9.71819	125.583667
-19.367426	39.403992	127.451027	-19.790958	16.645319	125.544342	38.119179	0.486027	122.531044	35.346416	46.678543	127.583549	36.7327975	23.582285	125.0572965	-76.3147135	9.708353	126.0313875
-18.685251	39.762573	127.817856	-19.728657	16.507839	125.731812	37.953335	0.514391	122.497452	35.175926	46.697853	127.671394	36.5646305	23.606122	125.084423	-76.0219445	9.409556	126.379201
-17.932619	40.06876	128.016647	-19.872635	16.502874	125.941872	37.79142	0.506825	122.49472	34.995747	46.69297	127.710556	36.3935835	23.5998975	125.102638	-76.1388535	9.4058505	126.781106
-16.671797	40.330502	128.153839	-20.125219	16.476215	126.224663	37.510529	0.489502	122.575607	34.72649	46.669724	127.697815	36.1185095	23.579613	125.136711	-76.3689475	9.372817	127.312615
-15.788139	40.396732	128.192566	-20.298	16.461817	126.382088	37.356873	0.430719	122.679695	34.55965	46.614609	127.703217	35.9582615	23.522664	125.191456	-76.5542615	9.40097	127.57272
-14.919382	40.275063	128.258484	-20.452307	16.427343	126.531281	37.215797	0.34058	122.829033	34.424004	46.537163	127.714561	35.8199005	23.4388715	125.271797	-76.7245145	9.4158145	127.790765
-13.936335	40.094929	128.171097	-20.61013	16.394466	126.652161	37.057606	0.241609	122.990295	34.302155	46.451817	127.722954	35.6798805	23.346713	125.3566245	-76.9001405	9.44221900000001	127.9476975
-12.937668	39.78157	128.14119	-20.736425	16.284222	126.690804	36.921001	0.113267	123.131813	34.188389	46.341572	127.760674	35.554695	23.2274195	125.4462435	-77.027545	9.3410245	127.9353645
-11.901506	39.400146	128.086243	-20.895321	16.220085	126.782951	36.816769	-0.048891	123.271683	34.0826	46.191292	127.833794	35.4496845	23.0712005	125.5527385	-77.2403265	9.3689695	128.0131635
-10.847359	38.839436	128.055923	-20.978823	16.084839	126.758789	36.751945	-0.218583	123.477768	34.015297	46.029697	127.979828	35.383621	22.905557	125.728798	-77.341267	9.264121	127.78878
-9.163475	37.877682	128.042358	-21.125504	15.938449	126.848877	36.756401	-0.514204	123.908791	33.97567	45.739193	128.417755	35.3660355	22.6124945	126.163273	-77.6170435	9.2644035	127.534481
-8.001323	37.141289	128.103638	-21.194557	15.831594	126.914001	36.83313	-0.720875	124.381432	33.979374	45.563992	128.836182	35.406252	22.4215585	126.608807	-77.795366	9.2416295	127.219195
-6.882348	36.243675	128.288773	-21.219406	15.75516	126.958672	36.971195	-0.920078	124.99044	34.047062	45.444019	129.375458	35.5091285	22.2619705	127.182949	-77.9479405	9.2483495	126.734395
-5.694191	35.256462	128.445801	-21.281832	15.697011	127.134956	37.172527	-1.146426	125.711739	34.139549	45.337883	129.981384	35.656038	22.0957285	127.8465615	-78.219702	9.2982935	126.4233505
-4.515736	34.226749	128.643814	-21.288195	15.628349	127.230476	37.367867	-1.361044	126.501938	34.552479	45.141094	130.428558	35.960173	21.890025	128.465248	-78.536563	9.366673	125.995704
-3.379777	33.047417	128.821533	-21.303915	15.597161	127.337502	37.593479	-1.558591	127.26413	34.640808	45.098774	130.922943	36.1171435	21.7700915	129.0935365	-78.7249735	9.4242305	125.5814675
-2.337784	31.84177	128.991852	-21.340696	15.591489	127.484253	38.126545	-1.908869	127.852776	34.721653	45.079285	131.287735	36.424099	21.585208	129.5702555	-79.105491	9.59777	125.3982505
-0.682291	29.86161	129.002686	-21.290766	15.55032	127.512314	38.424431	-2.154475	128.773254	34.525768	45.165512	131.685715	36.4750995	21.5055185	130.2294845	-79.0566315	9.5951215	124.7951435
0.290476	28.487514	128.978287	-21.267643	15.527142	127.512573	38.595192	-2.296191	129.294724	34.903152	45.004128	131.639114	36.749172	21.3539685	130.466919	-79.284458	9.7003155	124.558227
1.249517	27.066444	128.922516	-21.268015	15.496272	127.490761	38.727074	-2.397972	129.702179	34.97036	44.947796	131.614685	36.848717	21.274912	130.658432	-79.384747	9.717632	124.32309
2.120826	25.546173	128.783646	-21.188601	15.404165	127.291344	38.841675	-2.507534	129.980972	35.035873	44.862904	131.569153	36.938774	21.177685	130.7750625	-79.315976	9.630645	123.8076255
2.893695	24.015457	128.620117	-21.197222	15.328399	127.103844	38.925694	-2.657248	130.14006	35.069332	44.749405	131.499832	36.997513	21.0460785	130.819946	-79.391957	9.6107195	123.387742
2.714676	23.033875	128.922043	-21.1719	15.210319	126.830605	38.938282	-2.795603	130.161041	34.759991	44.727776	131.466049	36.8491365	20.9660865	130.813545	-79.1929365	9.4545515	122.847665
4.253524	20.802235	128.146362	-21.189405	15.091417	126.521042	38.92057	-2.930832	130.118073	35.072632	44.455002	131.244186	36.996601	20.762085	130.6811295	-79.375411	9.420749	122.3609545
5.056924	18.325991	127.77095	-21.201658	14.941777	126.058304	38.852856	-3.090699	129.986252	35.039131	44.256729	131.04277	36.9459935	20.583015	130.514511	-79.3493095	9.300539	121.602097
5.464757	16.631573	127.505043	-21.223249	14.872048	125.72821	38.816326	-3.163009	129.927765	35.03096	44.180927	130.9496	36.923643	20.508959	130.4386825	-79.370141	9.235137	121.0177375
5.747131	14.950212	127.254807	-21.253181	14.813073	125.44178	38.763393	-3.232804	129.819733	34.947529	44.066154	130.821777	36.855461	20.416675	130.320755	-79.361823	9.209471	120.562805
5.947764	13.213076	126.990555	-21.29846	14.746634	125.224533	38.69854	-3.286065	129.716812	34.862225	43.969604	130.617035	36.7803825	20.3417695	130.1669235	-79.3773025	9.1514985	120.2821425
6.072437	11.487226	126.751747	-21.543833	14.802001	125.120094	38.620377	-3.352306	129.647156	34.820667	43.895607	130.407089	36.720522	20.2716505	130.0271225	-79.808188	9.3323515	120.2130655
6.107391	9.715624	126.569458	-21.538149	14.6865	124.9645	38.56303	-3.452513	129.592484	34.758778	43.753189	130.172516	36.660904	20.150338	129.8825	-79.737202	9.222662	120.0465
6.052653	7.900636	126.422501	-21.529276	14.549604	124.880775	38.541973	-3.569309	129.588593	34.40395	43.730141	129.993683	36.4729615	20.080416	129.791138	-79.5315135	9.018792	119.970412
5.77057	5.237737	126.337196	-21.513523	14.3316	124.817451	38.521095	-3.742686	129.708145	34.348541	43.510227	129.476456	36.434818	19.8837705	129.5923005	-79.461864	8.7794295	120.0426015
5.459589	3.433129	126.32946	-21.468868	14.170689	124.77224	38.534576	-3.862518	129.795181	34.306026	43.360519	129.130249	36.420301	19.7490005	129.462715	-79.358037	8.5923775	120.081765
5.064801	1.689368	126.414505	-21.720289	14.158128	124.966957	38.544567	-4.00968	129.924362	34.26593	43.186413	128.74617	36.4052485	19.5883665	129.335266	-79.8458265	8.7278895	120.598648
4.56831	-0.04898	126.585892	-21.41111	13.804397	124.810471	38.583221	-4.141855	130.078537	34.244789	43.005085	128.395004	36.414005	19.431615	129.2367705	-79.236225	8.177179	120.3841715
4.048422	-1.774435	126.766441	-21.353153	13.598721	124.864456	38.628284	-4.301937	130.224014	34.245853	42.818188	128.121262	36.4370685	19.2581255	129.172638	-79.1433745	7.9393165	120.556274
3.426325	-3.361275	126.99205	-21.285009	13.370459	124.955978	38.694561	-4.475597	130.363937	34.277039	42.614109	127.890968	36.4858	19.069256	129.1274525	-79.055818	7.671662	120.7845035
2.699543	-4.93722	127.192352	-21.220743	13.134684	125.065758	38.745613	-4.645658	130.463318	34.344753	42.414005	127.728271	36.545183	18.8841735	129.0957945	-78.986669	7.3851945	121.0357215
1.552529	-7.142009	127.396584	-20.866476	12.632055	125.169411	38.860847	-4.923345	130.531219	34.453999	42.090202	127.605843	36.657423	18.5834285	129.068531	-78.390375	6.6806815	121.270291
0.727674	-8.532596	127.538811	-20.753555	12.417124	125.318382	38.960613	-5.096347	130.566116	34.569527	41.897385	127.565811	36.76507	18.400519	129.0659635	-78.27218	6.433729	121.5708005
-0.167967	-9.844108	127.653862	-20.630466	12.234534	125.45266	39.064285	-5.223288	130.609024	34.701389	41.752068	127.551567	36.882837	18.26439	129.0802955	-78.143769	6.204678	121.8250245
-1.134203	-10.993584	127.768982	-20.51314	12.086596	125.599754	39.179344	-5.324983	130.633255	34.823624	41.643009	127.536034	37.001484	18.159013	129.0846445	-78.027764	6.014179	122.1148635
-2.135404	-12.092845	127.893127	-20.398243	11.956156	125.738289	39.293549	-5.418855	130.635315	34.939583	41.542469	127.527573	37.116566	18.061807	129.081444	-77.913052	5.850505	122.395134
-3.202174	-13.118527	127.963699	-20.29343	11.808506	125.870644	39.412445	-5.518202	130.633972	35.046066	41.441002	127.542725	37.2292555	17.9614	129.0883485	-77.8161155	5.655612	122.6529395
-4.288255	-14.034822	128.000565	-20.199156	11.645922	126.02092	39.501728	-5.647958	130.621429	35.133831	41.312187	127.586792	37.3177795	17.8321145	129.1041105	-77.7160915	5.4597295	122.9377295
-6.048148	-15.278636	128.02536	-20.091202	11.376557	126.247826	39.614353	-5.888382	130.559387	35.260342	41.102039	127.706192	37.4373475	17.6068285	129.1327895	-77.6197515	5.1462855	123.3628625
-7.231722	-16.031946	128.018112	-20.03299	11.18039	126.419739	39.661793	-6.047707	130.494766	35.347042	40.973698	127.795776	37.5044175	17.4629955	129.145271	-77.5703975	4.8977845	123.694207
-8.454593	-16.660872	127.949776	-19.969112	10.998697	126.573624	39.7048	-6.184031	130.425674	35.414268	40.858696	127.884743	37.559534	17.3373325	129.1552085	-77.497758	4.6600615	123.9920395
-9.728393	-17.20727	127.874313	-19.908184	10.837831	126.724075	39.754642	-6.296331	130.321182	35.444805	40.749084	127.961365	37.5997235	17.2263765	129.1412735	-77.4160915	4.4492855	124.3068765
-11.007018	-17.718992	127.858688	-19.85021	10.708795	126.872025	39.784065	-6.380884	130.232254	35.472691	40.659519	127.962158	37.628378	17.1393175	129.097206	-77.328798	4.2782725	124.646844
-12.282059	-18.109018	127.886414	-19.806213	10.623074	127.036819	39.823246	-6.445579	130.135315	35.522892	40.598946	127.911888	37.673069	17.0766835	129.0236015	-77.285495	4.1694645	125.0500365
-13.635577	-18.394718	128.052322	-19.735434	10.552508	127.208351	39.878967	-6.48783	130.078842	35.533554	40.531246	127.809433	37.7062605	17.021708	128.9441375	-77.1771285	4.083308	125.4725645
-15.611323	-18.738087	128.512283	-19.635006	10.486479	127.568176	39.984707	-6.494154	130.074982	35.575855	40.440369	127.589249	37.780281	16.9731075	128.8321155	-77.050293	3.9998505	126.3042365
-16.932491	-18.841181	128.938919	-19.496016	10.412	127.771172	40.111576	-6.52353	130.163055	35.624092	40.386433	127.455376	37.867834	16.9314515	128.8092155	-76.859866	3.8925485	126.7331285
-18.268185	-18.842628	129.403961	-19.365225	10.328276	128.030762	40.249622	-6.561217	130.266479	35.673744	40.320778	127.35273	37.961683	16.8797805	128.8096045	-76.692133	3.7767715	127.2519195
-19.567659	-18.843468	129.818756	-19.24468	10.231931	128.297241	40.406532	-6.614897	130.372604	35.751236	40.242683	127.28524	38.078884	16.813893	128.828922	-76.568244	3.649969	127.76556
-20.847397	-18.768223	130.143066	-19.112068	10.103699	128.520355	40.53521	-6.695388	130.45224	35.861908	40.155827	127.272865	38.198559	16.7302195	128.8625525	-76.422695	3.4771785	128.1781575
-22.123714	-18.586874	130.327026	-18.980917	9.964124	128.706604	40.648254	-6.795395	130.509155	35.993546	40.064655	127.293228	38.3209	16.63463	128.9011915	-76.282734	3.293618	128.5120165
-23.384098	-18.361359	130.381424	-18.854191	9.808688	128.838043	40.767422	-6.881729	130.4944	36.107864	40.015453	127.350677	38.437643	16.566862	128.9225385	-76.146025	3.050514	128.7535475
-25.2155	-17.85924	130.163437	-18.704792	9.627251	128.925858	40.872154	-6.925891	130.282669	36.229507	39.977703	127.507034	38.5508305	16.525906	128.8948515	-75.9604145	2.728596	128.9568645
-26.391226	-17.390667	129.912216	-18.621641	9.536142	128.899475	40.920471	-6.948374	130.044235	36.284954	39.994003	127.565239	38.6027125	16.5228145	128.804737	-75.8459945	2.5494695	128.994213
-27.579239	-16.843718	129.57666	-18.576193	9.482635	128.838333	40.908234	-6.922081	129.705643	36.304848	40.042934	127.563499	38.606541	16.5604265	128.634571	-75.758927	2.4048435	129.042095
-28.742027	-16.260403	129.267746	-18.533663	9.458336	128.732117	40.88063	-6.855547	129.313126	36.297977	40.119595	127.515366	38.5893035	16.632024	128.414246	-75.6566295	2.284648	129.049988
-29.847612	-15.614852	129.072189	-18.502323	9.461331	128.601013	40.852516	-6.764209	128.927307	36.286957	40.220238	127.461266	38.5697365	16.7280145	128.1942865	-75.5743825	2.1946475	129.0077395
-30.992931	-14.885743	128.79985	-18.474808	9.485712	128.462662	40.856045	-6.657266	128.568771	36.259834	40.349239	127.369141	38.5579395	16.8459865	127.968956	-75.5075555	2.1254375	128.956368
-32.095974	-14.079698	128.505585	-18.465097	9.535192	128.332825	40.852581	-6.495926	128.261307	36.201599	40.504131	127.276108	38.52709	17.0041025	127.7687075	-75.457284	2.0662815	128.8969425
-33.510136	-12.78958	128.260391	-18.497549	9.671913	128.143234	40.556477	-6.047963	128.011765	36.084862	40.788746	127.057755	38.3206695	17.3703915	127.53476	-75.3157675	1.9734345	128.751708
-34.571087	-11.83179	128.068954	-18.490788	9.745348	127.93779	40.55468	-5.854931	127.7714	35.974277	40.989582	126.855209	38.2644785	17.5673255	127.3133045	-75.2460545	1.9233705	128.5622755
-35.375534	-10.830812	127.918068	-18.527454	9.834311	127.778419	40.53793	-5.664837	127.561859	35.85067	41.160469	126.634338	38.1943	17.747816	127.0980985	-75.249208	1.920806	128.4587395
-36.275639	-9.89897	127.769562	-18.54871	9.900024	127.629601	40.511738	-5.508385	127.378342	35.730354	41.287632	126.420769	38.121046	17.8896235	126.8995555	-75.218466	1.9104245	128.3596465
-37.149418	-8.828875	127.765617	-18.562737	9.934622	127.505409	40.473267	-5.372776	127.25589	35.622753	41.395462	126.248566	38.04801	18.011343	126.752228	-75.173484	1.857901	128.25859
-37.861282	-7.773793	127.649323	-18.592257	9.966415	127.420174	40.407272	-5.254963	127.190491	35.526524	41.477005	126.147415	37.966898	18.111021	126.668953	-75.151412	1.821809	128.171395
-38.509686	-6.655867	127.556396	-18.6569	10.023817	127.397346	40.331161	-5.151493	127.19368	35.43782	41.555031	126.071754	37.8844905	18.201769	126.632717	-75.1982905	1.845865	128.161975
-39.544937	-4.865655	127.570251	-18.703344	10.112977	127.292297	40.204845	-4.948353	127.204552	35.310936	41.711452	125.948845	37.7578905	18.3815495	126.5766985	-75.1645785	1.8444045	128.0078955
-40.06945	-3.643347	127.471291	-18.782085	10.191786	127.274063	40.100861	-4.829519	127.199051	35.21616	41.803497	125.840042	37.6585105	18.486989	126.5195465	-75.2226805	1.896583	128.0285795
-40.560123	-2.33129	127.436218	-18.886896	10.2724	127.214279	39.992958	-4.751173	127.161392	35.109631	41.871479	125.694931	37.5512945	18.560153	126.4281615	-75.3250865	1.984647	128.0003965
-41.037525	-1.011443	127.427933	-18.98151	10.316739	127.147507	39.871597	-4.696989	127.057037	34.993511	41.923027	125.554504	37.432554	18.613019	126.3057705	-75.395574	2.020459	127.9892435
-41.42123	0.328441	127.292717	-19.122999	10.373396	127.087105	39.762096	-4.678855	126.899719	34.851158	41.965622	125.410126	37.306627	18.6433835	126.1549225	-75.552625	2.1034085	128.0192875
-41.793983	1.742012	127.054382	-19.191942	10.398851	126.906189	39.617886	-4.59048	126.728531	34.694439	42.049225	125.245193	37.1561625	18.7293725	125.986862	-75.5400465	2.0683295	127.825516
-42.110085	3.152158	126.888618	-19.293182	10.463628	126.747169	39.486885	-4.457659	126.473381	34.513298	42.18737	125.083626	37.0000915	18.8648555	125.7785035	-75.5864555	2.0624005	127.7158345
-42.396103	5.38031	126.568779	-19.476461	10.620435	126.505875	39.284046	-4.214504	126.101181	34.230045	42.431553	124.789391	36.7570455	19.1085245	125.445286	-75.7099675	2.1323455	127.566464
-42.586327	6.935672	126.415291	-19.587042	10.749697	126.336624	39.164814	-4.043423	125.832344	34.072392	42.609146	124.594078	36.618603	19.2828615	125.213211	-75.792687	2.2165325	127.460037
-42.656136	8.522571	126.288261	-19.677492	10.883299	126.172615	39.042538	-3.866377	125.585495	33.941051	42.777866	124.437119	36.4917945	19.4557445	125.011307	-75.8467785	2.3108535	127.333923
-42.661617	10.115817	126.030518	-19.766565	11.024484	126.043938	38.927383	-3.699037	125.410172	33.843075	42.927742	124.339188	36.385229	19.6143525	124.87468	-75.918359	2.4346155	127.213196
-42.648895	11.745013	125.947311	-19.863264	11.160214	125.999916	38.850956	-3.576914	125.295082	33.773998	43.052353	124.320374	36.312477	19.7377195	124.807728	-76.039005	2.5827085	127.192104
-42.567505	13.380577	125.902283	-19.872498	11.241208	125.932312	38.785503	-3.459795	125.278198	33.734749	43.174347	124.368011	36.260126	19.857276	124.8231045	-76.005122	2.62514	127.0415195
-42.316711	15.062528	125.759872	-19.944181	11.359355	125.966408	38.721294	-3.337774	125.2967	33.693623	43.293957	124.462723	36.2074585	19.9780915	124.8797115	-76.0958205	2.7406185	127.0531045
-41.991524	17.631096	125.819633	-20.066748	11.517059	126.02124	38.577896	-3.180979	125.332245	33.643661	43.451534	124.638702	36.1107785	20.1352775	124.9854735	-76.2442745	2.8988405	127.0570065
-41.587845	19.342602	125.69767	-20.189337	11.648187	126.094688	38.460342	-3.087316	125.366188	33.602638	43.54665	124.81266	36.03149	20.229667	125.089424	-76.410164	3.066707	127.099952
-41.220093	21.042948	125.730873	-20.254206	11.753448	126.082787	38.36454	-2.980844	125.396881	33.598495	43.653614	125.067032	35.9815175	20.336385	125.2319565	-76.4899295	3.170511	126.9336175
-40.777626	22.805288	125.804565	-20.375889	11.893398	126.174805	38.265705	-2.841203	125.395271	33.585297	43.78194	125.380455	35.925501	20.4703685	125.387863	-76.677279	3.3164275	126.961747
-40.279079	24.54797	125.948837	-20.457115	12.029059	126.208542	38.135048	-2.660291	125.328293	33.552246	43.934734	125.712013	35.843647	20.6372215	125.520153	-76.757877	3.4208965	126.896931
-39.713684	26.283964	126.280403	-20.586849	12.199979	126.316605	37.970081	-2.437159	125.186279	33.406181	44.131668	126.082489	35.688131	20.8472545	125.634384	-76.861829	3.5527035	126.998826
-39.062325	28.036606	126.640907	-20.723146	12.407386	126.457504	37.782303	-2.189183	124.963402	33.317684	44.366627	126.448952	35.5499935	21.088722	125.706177	-76.9962855	3.72605	127.208831
-38.109226	30.579338	127.533813	-20.949511	12.788327	126.72477	37.509937	-1.73787	124.521706	33.146629	44.767765	126.998962	35.328283	21.5149475	125.760334	-77.227305	4.0617065	127.689206
-37.341183	32.263596	128.109863	-21.052599	13.066138	126.843437	37.323868	-1.392315	124.225487	33.031792	45.035503	127.349342	35.17783	21.821594	125.7874145	-77.283028	4.310682	127.8994595
-36.525902	33.846127	128.656296	-21.195795	13.422688	127.060341	37.147583	-1.020366	123.979744	32.94072	45.344566	127.659645	35.0441515	22.1621	125.8196945	-77.4357415	4.683276	128.3009875
-35.659225	35.405212	129.183823	-21.299793	13.797547	127.208206	37.024929	-0.659563	123.769363	32.856853	45.657211	127.93969	34.940891	22.498824	125.8545265	-77.540477	5.09627	128.5618855
-34.721466	36.92672	129.54895	-21.373882	14.143554	127.275146	36.909954	-0.311191	123.611176	32.785774	45.961555	128.194244	34.847864	22.825182	125.90271	-77.595628	5.461926	128.647582
-33.716255	38.31707	129.882294	-21.453266	14.496511	127.342331	36.817108	-0.021979	123.508873	32.723911	46.240356	128.405334	34.7705095	23.1091885	125.9571035	-77.6770415	5.8838335	128.7275585
-32.64526	39.607517	130.133743	-21.557764	14.837554	127.409317	36.729794	0.24281	123.455688	32.697018	46.485184	128.582474	34.713406	23.363997	126.019081	-77.828934	6.311111	128.799553
-30.897507	41.379715	130.275162	-21.648808	15.273978	127.396515	36.664883	0.566425	123.482452	32.701511	46.808655	128.845428	34.683197	23.68754	126.16394	-77.980813	6.860416	128.62909
-29.665169	42.433666	130.322998	-21.694996	15.563275	127.3834	36.645393	0.736701	123.568321	32.699802	47.008614	129.003204	34.6725975	23.8726575	126.2857625	-78.0625895	7.2538925	128.4810375
-28.382841	43.331333	130.329315	-21.765116	15.811962	127.373466	36.624599	0.886222	123.676727	32.682564	47.18668	129.094879	34.6535815	24.036451	126.385803	-78.1838135	7.587473	128.361129
-27.00243	44.129883	130.257385	-21.792486	16.038441	127.34742	36.58535	1.035837	123.831512	32.647606	47.340656	129.157181	34.616478	24.1882465	126.4943465	-78.20145	7.8886355	128.2004935
-25.601629	44.833012	130.195755	-21.856165	16.28091	127.40065	36.563789	1.177959	124.017349	32.606621	47.503628	129.200333	34.585205	24.3407935	126.608841	-78.297535	8.2210265	128.192459
-24.187248	45.395809	130.103271	-21.950003	16.533102	127.492355	36.540215	1.317146	124.209091	32.58189	47.678726	129.229141	34.5610525	24.497936	126.719116	-78.4610585	8.568268	128.265594
-22.66481	45.907341	129.936188	-22.003679	16.77404	127.509674	36.529411	1.453732	124.420914	32.570461	47.847359	129.233307	34.549936	24.6505455	126.8271105	-78.557294	8.8975345	128.1922375
-20.368532	46.459366	129.599533	-22.081547	17.133314	127.409019	36.52626	1.644529	124.63446	32.553902	48.100498	129.167679	34.540081	24.8725135	126.9010695	-78.703175	9.3941145	127.9169685
-18.784946	46.740742	129.266052	-22.092417	17.354824	127.213821	36.51215	1.775276	124.713577	32.54937	48.273666	129.073792	34.53076	25.024471	126.8936845	-78.715594	9.685177	127.5339575
-17.162619	46.943897	128.960724	-22.145899	17.610872	127.068504	36.49921	1.927697	124.766899	32.547325	48.445423	129.00209	34.5232675	25.18656	126.8844945	-78.8150655	10.035184	127.2525135
-15.540499	46.988369	128.693741	-22.17543	17.845984	126.854385	36.475235	2.067847	124.818947	32.558746	48.587719	128.980591	34.5169905	25.327783	126.899769	-78.8678505	10.364185	126.809001
-13.904757	46.965706	128.476776	-22.173552	18.07349	126.600906	36.471931	2.212815	124.911728	32.575047	48.721611	129.041397	34.523489	25.467213	126.9765625	-78.870593	10.679767	126.2252495
-12.215055	46.862137	128.281677	-22.218653	18.33182	126.444733	36.478947	2.374288	125.04953	32.611965	48.871506	129.171021	34.545456	25.622897	127.1102755	-78.982762	11.040743	125.7791905
-10.545767	46.659256	128.166931	-22.221437	18.55858	126.247826	36.518688	2.555279	125.22316	32.645756	49.031521	129.392456	34.582222	25.7934	127.307808	-79.025096	11.32376	125.187844
-8.012811	46.162735	128.067856	-22.186861	18.912457	126.005577	36.649143	2.875759	125.615463	32.708382	49.279011	129.817001	34.6787625	26.077385	127.716232	-79.0524845	11.747529	124.294922
-6.347027	45.704521	128.079849	-22.095417	19.136639	125.921944	36.825157	3.097133	125.987473	32.781525	49.462601	130.178177	34.803341	26.279867	128.082825	-78.994175	11.993411	123.761063
-4.66698	45.139893	128.168243	-21.940241	19.330879	125.9002	37.05994	3.305097	126.456223	32.87748	49.659981	130.615631	34.96871	26.482539	128.535927	-78.849192	12.179219	123.264473
-2.983925	44.465794	128.322189	-21.712692	19.480759	125.929749	37.706768	3.313498	126.865791	33.080173	49.853207	131.089966	35.3934705	26.5833525	128.9778785	-78.8188545	12.3781655	122.8816195
-1.434165	43.675419	128.570313	-21.439484	19.623011	126.00058	38.080673	3.431037	127.483597	33.324734	50.028008	131.62793	35.7027035	26.7295225	129.5557635	-78.5816715	12.5164995	122.4453965
0.227388	42.792931	128.716415	-21.133076	19.731436	126.08287	38.509132	3.50081	128.126358	33.587917	50.174236	132.099075	36.0485245	26.837523	130.1127165	-78.3146765	12.625349	122.0530235
1.798237	41.817463	128.839249	-20.787779	19.828623	126.144493	38.933922	3.5706	128.780426	33.869415	50.304245	132.495941	36.4016685	26.9374225	130.6381835	-77.9772265	12.7198235	121.6508025
3.991364	40.178642	128.990219	-20.252308	19.922855	126.218185	39.511078	3.684204	129.63472	34.613087	50.327808	132.874435	37.0620825	27.006006	131.2545775	-77.5666985	12.839704	121.1817925
4.729497	39.373295	129.350677	-19.873966	19.941931	126.246941	39.872803	3.695101	130.168884	34.928711	50.385918	133.068558	37.400757	27.0405095	131.618721	-77.148689	12.8433525	120.875161
6.657328	37.670067	129.023499	-19.520779	19.916664	126.225998	40.192856	3.666178	130.659363	35.236248	50.386417	133.241241	37.714552	27.0262975	131.950302	-76.75611	12.8070305	120.501694
7.933472	36.318935	129.033798	-19.160852	19.869648	126.21167	40.469059	3.620901	131.116882	35.51075	50.333752	133.350586	37.9899045	26.9773265	132.233734	-76.3116085	12.7619695	120.189606
9.078675	34.925842	128.972107	-18.819551	19.829292	126.17556	40.761745	3.574669	131.585449	35.801186	50.297661	133.377472	38.2814655	26.936165	132.4814605	-75.9205675	12.722419	119.8696595
10.066841	33.452171	128.939789	-18.441639	19.759998	126.097641	41.011333	3.519123	132.047699	36.092979	50.25404	133.423538	38.552156	26.8865815	132.7356185	-75.435434	12.6334145	119.4596635
10.981339	31.932587	128.939133	-18.130226	19.706106	126.099182	41.257294	3.459553	132.466797	36.382339	50.205429	133.418259	38.8198165	26.832491	132.942528	-75.0802685	12.579721	119.255836
12.094073	29.628775	128.922516	-18.706158	20.106285	126.503014	41.610756	3.40781	133.055252	36.76664	50.174923	133.2509	39.188698	26.7913665	133.153076	-76.601014	13.4212035	119.852952
12.727812	28.073799	128.919403	-17.527075	19.552311	126.108261	41.804996	3.358161	133.289917	36.968315	50.139828	133.104248	39.3866555	26.7489945	133.1970825	-74.4408055	12.3556275	119.0194395
13.283326	26.510229	128.896317	-17.34672	19.46147	126.138367	41.985485	3.313411	133.461777	37.148006	50.071728	132.882309	39.5667455	26.6925695	133.172043	-74.2601855	12.2303705	119.104691
13.682379	24.958387	128.869171	-17.20023	19.340982	126.156151	42.122112	3.24382	133.534393	36.995026	50.113148	132.74556	39.558569	26.678484	133.1399765	-73.959029	12.00348	119.1723255
14.001711	23.389179	128.811508	-17.07546	19.207945	126.150063	42.218319	3.142934	133.507538	37.110195	49.955566	132.512619	39.664257	26.54925	133.0100785	-73.815177	11.86664	119.2900475
14.239001	21.836489	128.715683	-16.984247	19.09506	126.135788	42.269161	3.02302	133.466431	37.229824	49.81242	132.278961	39.7494925	26.41772	132.872696	-73.7179865	11.7724	119.39888
14.354086	20.324642	128.637772	-16.900318	18.994158	126.108185	42.310017	2.920195	133.399612	37.323246	49.682037	132.086121	39.8166315	26.301116	132.7428665	-73.6172675	11.6872	119.4735035
14.290808	18.108278	128.581009	-16.80348	18.867926	126.121864	42.342857	2.794014	133.353775	37.406677	49.477272	131.845779	39.874767	26.135643	132.599777	-73.481727	11.600209	119.643951
14.169664	16.671127	128.556732	-16.77697	18.806311	126.177826	42.358387	2.695451	133.380844	37.479061	49.383541	131.690552	39.918724	26.039496	132.535698	-73.472664	11.573126	119.819954
13.914059	15.272416	128.610748	-16.743685	18.706074	126.2668	42.388569	2.586623	133.402069	37.507381	49.249851	131.530563	39.947975	25.918237	132.466316	-73.435345	11.493911	120.067284
13.539484	13.902706	128.662064	-16.714615	18.601746	126.351593	42.406967	2.448231	133.451004	37.541809	49.082943	131.327057	39.974388	25.765587	132.3890305	-73.403618	11.437905	120.3141555
13.126919	12.559247	128.676071	-16.639248	18.479187	126.400352	42.455311	2.293792	133.50412	37.966946	48.773556	130.983292	40.2111285	25.533674	132.243706	-73.4896245	11.4247	120.556998
12.631046	11.300566	128.701157	-16.557573	18.314039	126.40799	42.507256	2.094843	133.586563	38.074852	48.552822	130.737335	40.291054	25.3238325	132.161949	-73.4062	11.3042455	120.654031
12.048635	10.072817	128.72818	-16.461197	18.125395	126.380219	42.578884	1.890429	133.665863	38.194046	48.323711	130.518158	40.386465	25.10707	132.0920105	-73.308859	11.14372	120.6684275
11.011372	8.3613	128.728821	-16.335976	17.730396	126.370361	42.700287	1.581108	133.734283	37.998138	48.093452	130.426712	40.3492125	24.83728	132.0804975	-73.0211645	10.623512	120.6602245
10.242004	7.32385	128.686066	-16.28759	17.410587	126.42952	42.797688	1.353384	133.69075	38.031731	47.856392	130.401001	40.4147095	24.604888	132.0458755	-72.9898895	10.216286	120.8131645
9.414072	6.329622	128.671753	-16.250286	17.088844	126.526024	42.870026	1.102883	133.633224	38.390888	47.477982	130.351837	40.630457	24.2904325	131.9925305	-73.131029	9.88725550000001	121.0595175
8.480108	5.447663	128.635925	-16.209455	16.778147	126.630821	42.936455	0.869824	133.572052	38.449898	47.256268	130.477844	40.6931765	24.063046	132.024948	-73.1120865	9.493248	121.236694
7.511158	4.617345	128.534286	-16.219509	16.546934	126.726852	42.997082	0.641626	133.429123	38.496861	47.059395	130.645676	40.7469715	23.8505105	132.0373995	-73.1859895	9.2433575	121.4163045
6.460792	3.904847	128.382431	-16.22559	16.396832	126.782669	43.003849	0.438531	133.227615	38.517876	46.906841	130.819244	40.7608625	23.672686	132.0234295	-73.2120425	9.120978	121.5419085
5.37147	3.247214	128.152191	-16.269543	16.312635	126.790916	42.958786	0.310019	132.931763	38.525597	46.79871	131.009521	40.7421915	23.5543645	131.970642	-73.2812775	9.0709055	121.61119
3.630164	2.360382	127.580856	-16.353479	16.248528	126.71769	42.907875	0.182799	132.324036	38.515194	46.69677	131.387131	40.7115345	23.4397845	131.8555835	-73.4184925	9.0572715	121.5797965
2.411053	1.867694	127.082039	-16.393671	16.200212	126.630737	42.877403	0.084384	131.901611	38.500538	46.636398	131.694489	40.6889705	23.360391	131.79805	-73.4763125	9.040033	121.463424
1.14905	1.380114	126.593712	-16.438051	16.167799	126.639923	42.813049	0.029292	131.408844	38.532887	46.549992	132.02272	40.672968	23.289642	131.715782	-73.54907	9.045956	121.564064
-0.442212	1.095813	126.257156	-16.425409	16.127785	126.691307	42.749413	-0.055229	130.889633	38.576721	46.437347	132.289001	40.663067	23.191059	131.589317	-73.513885	9.064511	121.793297
-1.843403	0.687754	125.989128	-16.37911	16.110697	126.863457	42.722683	-0.117686	130.377182	38.643002	46.329014	132.480728	40.6828425	23.105664	131.428955	-73.4410625	9.11573	122.297959
-3.213575	0.216795	125.774673	-16.304998	16.120592	127.143135	42.73732	-0.130277	129.999786	38.733845	46.249352	132.622177	40.7355825	23.0595375	131.3109815	-73.3455785	9.1816465	122.9752885
-4.276039	-0.474945	125.605438	-16.193081	16.128477	127.453735	42.808517	-0.133803	129.762955	38.848148	46.194939	132.763916	40.8283325	23.030568	131.2634355	-73.2144945	9.226386	123.6440345
-6.448522	-1.21055	125.834183	-16.075766	16.156893	128.063507	42.993546	-0.174203	129.652603	39.007412	46.084423	132.934341	41.000479	22.95511	131.293472	-73.152011	9.358676	124.833542
-7.913657	-1.729398	126.036179	-15.924973	16.122932	128.339417	43.158978	-0.22549	129.689728	39.126495	46.008091	133.002106	41.1427365	22.8913005	131.345917	-72.9926825	9.3545635	125.332917
-9.380384	-2.294207	126.192368	-15.845306	16.067175	128.623627	43.31012	-0.30975	129.777481	39.250149	45.915596	133.052612	41.2801345	22.802923	131.4150465	-72.9707465	9.331427	125.8322075
-10.891787	-2.893993	126.363876	-15.764597	15.92904	128.794464	43.453602	-0.467555	129.870392	39.325592	45.767075	133.069489	41.389597	22.64976	131.4699405	-72.918791	9.20832	126.1189875
-12.371071	-3.560216	126.503075	-15.682232	15.750731	128.90831	43.578659	-0.668556	129.965958	39.380161	45.580265	133.021759	41.47941	22.4558545	131.4938585	-72.843874	9.0456075	126.3227615
-13.903603	-4.19502	126.617111	-15.617022	15.544744	128.985489	43.666473	-0.907686	130.047592	39.456673	45.355221	132.887527	41.561573	22.2237675	131.4675595	-72.795617	8.8657205	126.5034185
-15.423582	-4.886228	126.777077	-15.560259	15.317033	128.997101	43.724247	-1.176949	130.154739	39.515034	45.108353	132.676895	41.6196405	21.965702	131.415817	-72.7401585	8.668364	126.578385
-17.727367	-5.942896	127.054443	-15.490064	14.95052	128.950439	43.807339	-1.591191	130.341812	39.547165	44.740021	132.164658	41.677252	21.574415	131.253235	-72.65738	8.326625	126.647643
-19.278088	-6.638518	127.376511	-15.404829	14.678155	128.866165	43.873425	-1.89258	130.565598	39.564888	44.458977	131.723419	41.7191565	21.2831985	131.1445085	-72.5288145	8.0731115	126.5878215
-20.801535	-7.359493	127.697586	-15.340738	14.385174	128.821426	43.947628	-2.221912	130.851318	39.610435	44.178406	131.229996	41.7790315	20.978247	131.040657	-72.4605075	7.792101	126.602195
-22.361942	-7.997802	127.997566	-15.330861	14.055707	128.796539	44.012901	-2.553826	131.108917	39.637669	43.88216	130.745239	41.825285	20.664167	130.927078	-72.487007	7.447247	126.666
-23.915247	-8.631001	128.276047	-15.283638	13.670998	128.683838	44.034065	-2.86765	131.287949	39.628742	43.544876	130.265656	41.8314035	20.338613	130.7768025	-72.3986795	7.003383	126.5908735
-25.455376	-9.254559	128.488068	-15.274544	13.24074	128.63855	44.006954	-3.170556	131.376724	39.589008	43.210373	129.82515	41.797981	20.0199085	130.600937	-72.347069	6.4615715	126.676163
-27.03013	-9.775284	128.634338	-15.31061	12.816858	128.62294	43.971016	-3.441935	131.400665	39.197796	43.045956	129.571335	41.584406	19.8020105	130.486	-72.205626	5.8317055	126.75988
-29.345434	-10.430651	128.782242	-15.405257	12.227157	128.66011	43.861691	-3.746935	131.213074	39.045853	42.731182	129.133926	41.453772	19.4921235	130.1735	-72.264286	4.9621905	127.14672
-30.928463	-10.708179	128.921021	-15.51511	11.897865	128.717819	43.724514	-3.901257	130.937607	38.892509	42.555473	128.839844	41.3085115	19.327108	129.8887255	-72.3387315	4.468622	127.5469125
-32.486965	-10.942743	129.063217	-15.706589	11.666882	128.801865	43.558441	-4.037583	130.620956	38.699905	42.411236	128.447235	41.129173	19.1868265	129.5340955	-72.542351	4.1469375	128.0696345
-34.014324	-11.054225	129.170242	-15.828169	11.486123	128.743423	43.399513	-4.128719	130.211334	38.530678	42.285046	128.10231	40.9650955	19.0781635	129.156822	-72.6214335	3.8940825	128.330024
-35.532494	-11.090727	129.24472	-15.968183	11.355689	128.67395	43.265671	-4.244879	129.804184	38.352814	42.162148	127.710953	40.8092425	18.9586345	128.7575685	-72.7456085	3.7527435	128.5903315
-37.035816	-11.042845	129.310806	-16.108809	11.266535	128.532364	43.116222	-4.36862	129.485413	38.135853	42.081326	127.253723	40.6260375	18.856353	128.369568	-72.8436555	3.676717	128.69516
-38.475029	-10.90741	129.331665	-16.266819	11.231591	128.361908	42.935238	-4.424761	129.060913	37.934837	42.013168	126.806725	40.4350375	18.7942035	127.933819	-72.9686755	3.6689785	128.789997
-40.581615	-10.580306	129.28273	-16.476946	11.158106	128.022217	42.69561	-4.563406	128.273788	37.542549	41.912045	125.986526	40.1190795	18.6743195	127.130157	-73.0729715	3.6418925	128.914277
-41.918468	-10.286071	129.245102	-16.626793	11.144507	127.733932	42.18325	-4.37684	127.851578	37.265949	41.897636	125.331688	39.7245995	18.760398	126.591633	-72.9781855	3.528616	128.876231
-43.185215	-9.836164	129.211258	-16.738739	11.127606	127.431847	41.919308	-4.361917	127.144554	37.035053	41.924206	124.642395	39.4771805	18.7811445	125.8934745	-72.9546585	3.4740675	128.9702195
-44.413342	-9.343715	129.120178	-16.848055	11.120609	127.099228	41.684158	-4.395826	126.518967	36.798111	41.954025	123.968208	39.2411345	18.7790995	125.2435875	-72.9372445	3.4621185	128.9548685
-45.535259	-8.77879	128.95433	-16.961897	11.135252	126.834106	41.45578	-4.309649	125.931061	36.611031	41.987247	123.391319	39.0334055	18.838799	124.66119	-72.9571995	3.431705	129.007022
-46.596169	-8.129182	128.820465	-17.001781	11.114593	126.533234	41.279537	-4.267002	125.391365	36.470406	42.039909	122.975266	38.8749715	18.8864535	124.1833155	-72.8785335	3.3427325	128.8831525
-47.586563	-7.399959	128.692703	-17.104851	11.130445	126.375595	41.154716	-4.229356	124.970245	36.34996	42.089931	122.712502	38.752338	18.9302875	123.8413735	-72.96204	3.3306025	128.9098165
-48.959641	-6.182283	128.509933	-17.195723	11.146518	126.120361	40.91494	-4.076482	124.46946	36.166485	42.198727	122.47728	38.5407125	19.0611225	123.47337	-72.9321585	3.2319135	128.767352
-49.727531	-5.34111	128.402145	-17.286224	11.199112	126.020752	40.745487	-4.005255	124.211395	36.04818	42.262074	122.411705	38.3968335	19.1284095	123.31155	-72.9692815	3.2698145	128.729954
-50.378273	-4.377145	128.418762	-17.386343	11.290893	125.956329	40.587479	-3.934172	124.034523	35.933327	42.358131	122.379837	38.260403	19.2119795	123.20718	-73.033089	3.3698065	128.705478
-51.038666	-3.36923	128.351624	-17.494978	11.394588	125.904755	40.454006	-3.834262	123.887398	35.814167	42.465107	122.406197	38.1340865	19.3154225	123.1467975	-73.1240425	3.4737535	128.6627125
-51.581619	-2.340147	128.284698	-17.625563	11.521118	125.895859	40.328205	-3.739773	123.817757	35.710758	42.572723	122.49749	38.0194815	19.416475	123.1576235	-73.2706075	3.625761	128.6340945
-52.060032	-1.258498	128.206757	-17.76597	11.639784	125.927162	40.209408	-3.637345	123.827911	35.613029	42.700306	122.662231	37.9112185	19.5314805	123.245071	-73.4431585	3.7480875	128.609253
-52.514286	-0.14709	128.049667	-17.923992	11.753512	126.011681	40.097683	-3.540061	123.909935	35.481785	42.815372	122.905777	37.789734	19.6376555	123.407856	-73.637718	3.8693685	128.615506
-52.964794	1.534747	128.041428	-18.223194	11.905129	126.250549	39.940254	-3.31116	124.037956	35.26976	43.005924	123.469711	37.605007	19.847382	123.7538335	-74.051395	3.962876	128.7472645
-53.114574	2.72128	127.981232	-18.422283	11.997141	126.397621	39.851795	-3.132011	124.084389	35.101246	43.179214	123.884758	37.4765205	20.0236015	123.9845735	-74.3210865	3.9706805	128.8106685
-53.228687	3.946002	127.956116	-18.62574	12.116868	126.498558	39.732277	-2.908271	124.100403	34.918362	43.384968	124.303558	37.3253195	20.2383485	124.2019805	-74.5767995	3.9953875	128.7951355
-53.261238	5.156615	127.891922	-18.85638	12.271018	126.567841	39.596596	-2.661304	124.089966	34.975922	43.501785	124.581512	37.286259	20.4202405	124.335739	-74.999019	4.1217955	128.799943
-53.229038	6.346693	127.797958	-19.079746	12.426957	126.563736	39.42934	-2.432115	123.96048	34.436543	43.859245	125.013313	36.9329415	20.713565	124.4868965	-75.0924335	4.140349	128.6405755
-53.052402	7.564844	127.607391	-19.286165	12.59435	126.447632	39.21817	-2.20087	123.722282	34.218277	44.074982	125.20919	36.7182235	20.937056	124.465736	-75.2905535	4.251644	128.429528
-52.898605	8.721917	127.467751	-19.489979	12.746631	126.31118	38.989109	-2.024512	123.483337	34.007942	44.253471	125.330505	36.4985255	21.1144795	124.406921	-75.4784835	4.3787825	128.215439
-52.475513	10.44381	127.200821	-19.806543	12.981192	126.121925	38.662098	-1.831032	123.277138	33.785236	44.452934	125.534271	36.223667	21.310951	124.4057045	-75.836753	4.651433	127.8381455
-52.047741	11.561326	126.912842	-19.95499	13.12631	125.942024	38.527119	-1.740055	123.299179	33.688919	44.571404	125.695587	36.108019	21.4156745	124.497383	-76.017999	4.8369455	127.386665
-51.54826	12.573546	126.59507	-20.142582	13.315519	125.879036	38.418266	-1.64803	123.449921	33.606468	44.687553	125.855888	36.012367	21.5197615	124.6529045	-76.297531	5.1112765	127.1051675
-51.016628	13.605884	126.405144	-20.287031	13.480602	125.77858	38.26366	-1.587012	123.766197	33.520821	44.755596	125.926003	35.8922405	21.584292	124.8461	-76.4663025	5.376912	126.71106
-50.400024	14.568192	126.208923	-20.405684	13.649924	125.710823	38.136284	-1.602871	124.29258	33.458763	44.795906	125.922462	35.7975235	21.5965175	125.107521	-76.6088915	5.7033305	126.314125
-49.726044	15.492368	125.997635	-20.500254	13.786583	125.75135	38.126011	-1.654202	124.973587	33.42252	44.811035	125.9151	35.7742655	21.5784165	125.4443435	-76.7747735	5.9947495	126.0583565
-48.962814	16.311527	125.753464	-20.538774	13.891403	125.823868	38.18615	-1.758177	125.838234	33.42358	44.783768	125.953545	35.804865	21.5127955	125.8958895	-76.882413	6.2700105	125.7518465
-47.795067	17.548416	125.563828	-20.686632	13.941617	126.207664	38.366081	-1.982654	127.359436	33.454575	44.684475	126.023781	35.910328	21.3509105	126.6916085	-77.283592	6.5323235	125.7237195
-46.94516	18.321724	125.423203	-20.802158	13.891975	126.494476	38.79044	-2.360349	128.28743	33.456413	44.528503	126.131996	36.1234265	21.084077	127.209713	-77.7277425	6.699873	125.779239
-46.038322	19.060701	125.195572	-20.914129	13.789077	126.793053	38.893341	-2.541426	129.405258	33.446251	44.356018	126.285469	36.169796	20.907296	127.8453635	-77.998054	6.670858	125.7407425
-45.164837	19.856184	125.065735	-21.000078	13.638949	127.065971	38.96402	-2.668954	130.447876	33.439972	44.234791	126.45005	36.201996	20.7829185	128.448963	-78.202152	6.4949795	125.682979
-44.268826	20.694191	124.942001	-21.137003	13.500495	127.358421	38.957207	-2.786195	131.31987	33.385586	44.09869	126.5923	36.1713965	20.6562475	128.956085	-78.4454025	6.3447425	125.760757
-43.378376	21.609159	124.778786	-21.272156	13.383884	127.611717	38.910156	-2.879962	132.02861	33.287537	43.967312	126.657745	36.0988465	20.543675	129.3431775	-78.6431585	6.224093	125.8802565
-42.492916	22.609072	124.707916	-21.422403	13.303387	127.824127	38.796658	-2.912067	132.506165	33.196823	43.867786	126.684166	35.9967405	20.4778595	129.5951655	-78.8415465	6.1289145	126.0530885
-41.141968	24.325218	124.558022	-21.602497	13.218262	128.007431	38.662426	-2.900142	132.797485	33.006882	43.850769	126.762283	35.834654	20.4753135	129.779884	-79.039648	5.9612105	126.234978
-40.246616	25.578537	124.523453	-21.71068	13.215802	128.065903	38.564953	-2.741382	132.691193	32.890041	43.958382	126.886665	35.727497	20.6085	129.788929	-79.148857	5.823104	126.342877
-39.344017	26.966698	124.557663	-21.794636	13.255138	128.043991	38.455967	-2.510669	132.379745	32.796852	44.166489	127.095711	35.6264095	20.82791	129.737728	-79.2156815	5.682366	126.350254
-38.411777	28.469944	124.645126	-21.879385	13.363153	127.97728	38.348518	-2.284967	131.937119	32.69276	44.435738	127.373596	35.520639	21.0753855	129.6553575	-79.279409	5.6509205	126.2992025
-37.511642	30.087112	124.920906	-21.938879	13.525178	127.838913	38.198425	-1.962819	131.296356	32.600262	44.797024	127.752899	35.3993435	21.4171025	129.5246275	-79.2771015	5.6332535	126.1531985
-36.615326	31.815163	125.288712	-22.024292	13.767581	127.679024	38.040844	-1.593844	130.533905	32.489361	45.212479	128.218872	35.2651025	21.8093175	129.3763885	-79.3136865	5.7258445	125.9816595
-35.743671	33.565121	125.889801	-22.108717	14.101768	127.549194	37.912189	-1.139244	129.769485	32.347374	45.667542	128.71579	35.1297815	22.264149	129.2426375	-79.3472155	5.939387	125.8557505
-34.372623	36.241783	126.866104	-22.206528	14.700915	127.388016	37.742992	-0.221525	128.639404	32.127003	46.492146	129.575073	34.9349975	23.1353105	129.1072385	-79.3480535	6.2665195	125.6687935
-33.450218	37.962425	127.664253	-22.247477	15.157056	127.349831	37.698265	0.485897	127.985779	31.95644	47.089149	130.146301	34.8273525	23.787523	129.06604	-79.3223065	6.526589	125.633622
-32.510757	39.627056	128.492538	-22.287855	15.615461	127.354607	37.659283	1.216849	127.396568	31.776226	47.661869	130.69458	34.7177545	24.439359	129.045574	-79.2934645	6.791563	125.66364
-31.505075	41.188774	129.196014	-22.336241	16.064653	127.364716	37.574272	1.915546	126.785446	31.574249	48.121593	131.201447	34.5742605	25.0185695	128.9934465	-79.2467425	7.1107365	125.7359855
-30.463877	42.631439	129.941147	-22.398493	16.471233	127.388702	37.09042	2.689828	126.428894	31.416464	48.518696	131.635391	34.253442	25.604262	129.0321425	-79.050428	7.338204	125.7452615
-29.372263	43.931847	130.666275	-22.39646	16.811983	127.371597	36.950359	3.182013	126.039864	31.340229	48.834702	132.055634	34.145294	26.0083575	129.047749	-78.938214	7.6156085	125.695445
-28.234339	45.109272	131.239899	-22.467869	17.155933	127.454376	36.876305	3.525161	125.853012	31.586201	48.978222	132.402008	34.231253	26.2516915	129.12751	-79.166991	8.0601745	125.781242
-26.479727	46.615974	132.037933	-22.527344	17.626528	127.581093	36.865299	3.929879	125.825897	31.565607	49.322277	133.071518	34.215453	26.626078	129.4487075	-79.270141	8.626978	125.7134785
-25.276011	47.461689	132.428665	-22.536901	17.911303	127.636635	36.876076	4.13112	125.951126	31.591007	49.517109	133.448471	34.2335415	26.8241145	129.6997985	-79.3073435	8.9984915	125.5734715
-24.014805	48.16264	132.699829	-22.548365	18.19677	127.731499	36.893604	4.255989	126.118706	31.642073	49.651928	133.781937	34.2678385	26.9539585	129.9503215	-79.3645685	9.4395815	125.5126765
-22.733679	48.68869	132.864594	-22.545599	18.426611	127.788483	36.947311	4.315527	126.339485	31.728882	49.691929	134.055176	34.3380965	27.003728	130.1973305	-79.4292945	9.849494	125.3796355
-21.439943	49.01659	133.007584	-22.511364	18.60043	127.866959	37.345463	4.07923	126.432976	31.85302	49.626774	134.321732	34.5992415	26.853002	130.377354	-79.6219695	10.347858	125.356564
-20.13369	49.221928	133.060715	-22.481308	18.751762	127.897034	37.403717	3.9153	126.673805	32.01292	49.526001	134.551987	34.7083185	26.7206505	130.612896	-79.6709345	10.7828735	125.181172
-18.805426	49.277451	133.069092	-22.384121	18.892046	128.018753	37.508457	3.783864	126.971184	32.196606	49.456642	134.728973	34.8525315	26.620253	130.8500785	-79.6207735	11.163839	125.1874275
-16.874031	49.076958	133.025818	-22.28434	19.082651	128.155594	37.691586	3.708391	127.417847	32.453259	49.472858	134.944427	35.0724225	26.5906245	131.181137	-79.6411025	11.5746775	125.130051
-15.610173	48.804184	132.927185	-22.191429	19.223949	128.271805	37.817291	3.765441	127.679443	32.586121	49.549892	135.008163	35.201706	26.6576665	131.343803	-79.584564	11.7902315	125.199807
-14.370738	48.361118	132.810226	-22.075706	19.373241	128.29483	37.887951	3.841891	127.922966	32.702576	49.648972	135.052734	35.2952635	26.7454315	131.48785	-79.4466755	12.0010505	125.10181
-13.152106	47.799911	132.670944	-22.036526	19.52619	128.333389	37.943027	3.8716	128.133408	32.808804	49.720318	135.065109	35.3759155	26.795959	131.5992585	-79.4489675	12.256421	125.0675195
-11.973325	47.105854	132.493805	-22.015474	19.645897	128.327866	37.971588	3.873954	128.323578	32.89069	49.781193	135.071808	35.431139	26.8275735	131.697693	-79.462087	12.4642205	124.958039
-10.875519	46.288811	132.295547	-22.027906	19.795994	128.305939	37.966137	3.880093	128.451981	32.953548	49.836636	135.08429	35.4598425	26.8583645	131.7681355	-79.5156545	12.7336235	124.8437425
-9.725651	45.362026	132.060272	-22.043179	19.881346	128.158691	37.927952	3.882994	128.526993	32.977551	49.86795	135.042206	35.4527515	26.875472	131.7845995	-79.5391095	12.88722	124.5327825
-8.154445	43.761936	131.581482	-22.109257	20.018929	127.9561	37.830063	3.873022	128.593857	32.983727	49.893753	134.930069	35.406895	26.8833875	131.761963	-79.625409	13.1544705	124.150237
-7.109138	42.572094	131.219604	-22.128946	20.079981	127.712425	37.752972	3.865843	128.618546	32.968742	49.899326	134.845047	35.360857	26.8825845	131.7317965	-79.618749	13.2773775	123.6930535
-6.116972	41.26495	130.812546	-22.201725	20.156584	127.549484	37.687996	3.852297	128.654907	32.923405	49.929291	134.737335	35.3057005	26.890794	131.696121	-79.7091505	13.422374	123.402847
-5.195004	39.848526	130.459702	-22.28517	20.229197	127.395943	37.60762	3.849221	128.694992	32.851887	49.95882	134.628403	35.2297535	26.9040205	131.6616975	-79.8000935	13.5543735	123.1301885
-4.271084	38.347469	130.112213	-22.337311	20.294138	127.249359	37.513191	3.845657	128.771713	32.791569	49.995121	134.486252	35.15238	26.920389	131.6289825	-79.827002	13.667887	122.8697355
-3.405521	36.75238	129.78273	-22.451365	20.388647	127.252052	37.405937	3.852838	128.842896	32.735245	50.034046	134.324341	35.070591	26.943442	131.5836185	-79.973321	13.833852	122.9204855
-2.623032	35.054256	129.552765	-22.50115	20.41847	127.193138	37.316853	3.850834	128.906509	32.656929	50.044125	134.158234	34.986891	26.9474795	131.5323715	-79.989191	13.8894605	122.8539045
-1.462679	32.317051	129.123505	-22.629665	20.461748	127.252686	37.1796	3.805539	129.091003	32.608494	50.039558	133.886093	34.894047	26.9225485	131.488548	-80.153377	14.0009475	123.016824
-0.677297	30.375158	128.828705	-22.655886	20.447262	127.244759	37.133476	3.773995	129.237671	32.595627	50.028725	133.69339	34.8645515	26.90136	131.4655305	-80.1763235	13.993164	123.0239875
-0.036429	28.36845	128.568024	-22.667664	20.421619	127.195068	37.108219	3.712833	129.377182	32.58812	49.988022	133.478134	34.8481695	26.8504275	131.427658	-80.1834975	13.9928105	122.962478
0.669826	26.273991	128.228165	-22.657156	20.402067	127.11232	37.08577	3.660398	129.554352	32.595955	49.955418	133.193024	34.8408625	26.807908	131.373688	-80.1551745	13.996226	122.850952
1.281396	24.127411	127.916443	-22.618572	20.376837	127.007889	37.100235	3.621126	129.747559	32.616199	49.943909	132.856003	34.858217	26.7825175	131.301781	-80.095361	13.9711565	122.713997
1.856764	21.908396	127.663551	-22.52478	20.344795	126.90461	37.19418	3.577389	129.959366	32.651066	49.93042	132.483398	34.922623	26.7539045	131.221382	-79.972183	13.9356855	122.587838
2.144587	19.783634	127.571068	-22.370438	20.282669	126.742424	37.358017	3.509239	130.315689	32.404503	50.023472	132.119339	34.88126	26.7663555	131.217514	-79.622136	13.7989825	122.267334
3.059405	16.195898	127.426552	-22.192667	20.157518	126.572037	37.64687	3.360314	131.118317	32.516159	49.949287	131.285385	35.0815145	26.6548005	131.201851	-79.4668485	13.6602355	121.942223
3.41861	13.87067	127.591469	-22.005136	19.97448	126.369682	37.862438	3.229387	131.753708	32.594334	49.85252	130.715683	35.228386	26.5409535	131.2346955	-79.238658	13.4080065	121.5046685
3.697172	11.538058	127.888092	-21.845821	19.708063	126.225685	38.068165	3.06725	132.424576	32.703732	49.693611	130.193237	35.3859485	26.3804305	131.3089065	-79.0775905	13.0356955	121.1424635
3.881728	9.252154	128.310349	-21.717674	19.332535	126.148903	38.230545	2.853367	133.056717	32.802765	49.450916	129.813904	35.516655	26.1521415	131.4353105	-78.952003	12.5129285	120.8624955
3.960343	6.984582	128.78154	-21.607035	18.880011	126.097961	38.315704	2.590018	133.577911	32.918045	49.132206	129.588409	35.6168745	25.861112	131.58316	-78.8309445	11.89891	120.612762
3.993722	4.810976	129.128632	-21.517649	18.418764	126.077141	38.365719	2.295604	133.944427	33.050995	48.790379	129.456192	35.708357	25.5429915	131.7003095	-78.743655	11.2945365	120.4539725
3.923148	2.723599	129.427689	-21.410521	18.043467	126.066864	38.427998	2.032445	134.188889	33.197628	48.514687	129.374878	35.812813	25.273566	131.7818835	-78.633855	10.813368	120.3518445
3.729816	-0.190333	129.607635	-21.223339	17.700899	125.98027	38.590641	1.758831	134.30307	33.443008	48.275669	129.426025	36.0168245	25.01725	131.8645475	-78.4635025	10.384548	120.0959925
3.488242	-1.993929	129.618805	-21.075701	17.597486	125.912704	38.747234	1.651778	134.271408	33.633804	48.181309	129.499359	36.190519	24.9165435	131.8853835	-78.341921	10.2784285	119.9400245
3.203777	-3.740892	129.470108	-20.907087	17.535086	125.829437	38.878204	1.552451	134.130493	33.843456	48.10387	129.636017	36.36083	24.8281605	131.883255	-78.175004	10.2420115	119.775619
2.825249	-5.365359	129.262787	-20.727802	17.482285	125.754776	38.97897	1.46231	133.944901	34.028522	48.00185	129.733414	36.503746	24.73208	131.8391575	-77.95935	10.23249	119.6703945
2.336518	-6.948368	129.027527	-20.55475	17.450275	125.716003	39.078461	1.362235	133.754776	34.249165	47.916325	129.796921	36.663813	24.63928	131.7758485	-77.773313	10.26127	119.6561575
1.784294	-8.424668	128.812469	-20.383825	17.430227	125.727669	39.212208	1.256864	133.575577	34.439735	47.805759	129.874115	36.8259715	24.5313115	131.724846	-77.5936215	10.3291425	119.730492
1.133537	-9.842473	128.736191	-20.205261	17.414383	125.745331	39.375233	1.137979	133.495346	34.639324	47.681168	129.88356	37.0072785	24.4095735	131.689453	-77.4178005	10.4191925	119.801209
-0.095127	-11.822174	128.740158	-19.97333	17.368759	125.756767	39.594448	0.938822	133.426254	34.957771	47.48687	129.776962	37.2761095	24.212846	131.601608	-77.2227695	10.524672	119.911926
-1.007196	-13.015738	128.817398	-19.848276	17.297163	125.732895	39.71936	0.775112	133.374039	35.123672	47.295033	129.590912	37.421516	24.0350725	131.4824755	-77.118068	10.5592535	119.9833145
-2.034215	-14.174278	128.878632	-19.731785	17.179943	125.711021	39.817249	0.591686	133.292969	35.279736	47.087387	129.343155	37.5484925	23.8395365	131.318062	-77.0120625	10.5203495	120.10398
-3.094038	-15.263597	128.86998	-19.623049	17.023443	125.685814	39.925568	0.382101	133.195877	35.400684	46.843994	129.11319	37.663126	23.6130475	131.1545335	-76.909224	10.4338385	120.2170945
-4.239225	-16.239683	128.866043	-19.512041	16.86187	125.685822	40.018169	0.158533	133.088547	35.508823	46.61385	128.904434	37.763496	23.3861915	130.9964905	-76.787578	10.3375485	120.3751535
-5.483591	-17.122921	128.907379	-19.417673	16.710178	125.721588	40.100109	-0.019095	132.956085	35.624176	46.408386	128.678253	37.8621425	23.1946455	130.817169	-76.6974885	10.2257105	120.626007
-6.63112	-17.809381	128.911102	-19.349628	16.57382	125.796959	40.134937	-0.176817	132.746811	35.705063	46.200226	128.448196	37.92	23.0117045	130.5975035	-76.619256	10.1359355	120.9964145
-8.865607	-18.866032	128.897537	-19.316107	16.384918	125.920143	40.181023	-0.542603	132.13913	35.801846	45.830666	128.036499	37.9914345	22.6440315	130.0878145	-76.6236485	10.1258045	121.7524715
-10.312338	-19.4084	128.725891	-19.29575	16.218103	125.978531	40.230053	-0.848026	131.62532	35.839485	45.580059	127.646721	38.034769	22.3660165	129.6360205	-76.626269	10.0701895	122.3210415
-11.761237	-19.813257	128.499695	-19.238035	16.07226	125.987694	40.223759	-1.088495	131.032913	35.887451	45.354321	127.249886	38.055605	22.132913	129.1413995	-76.531675	10.011607	122.8339885
-13.257259	-20.130318	128.28775	-19.193411	15.935485	125.983429	40.180893	-1.303053	130.43277	35.960804	45.160961	126.735794	38.0708485	21.928954	128.584282	-76.4576705	9.942016	123.382576
-14.769344	-20.297382	128.126175	-19.151535	15.855514	125.955704	40.110714	-1.484559	129.923599	35.993134	45.0355	126.115868	38.051924	21.7754705	128.0197335	-76.354994	9.9355575	123.8916745
-16.264231	-20.332922	128.072327	-19.131477	15.835593	125.941765	40.015064	-1.541479	129.316574	36.031891	44.951645	125.509476	38.0234775	21.705083	127.413025	-76.2864315	9.966103	124.470505
-17.790594	-20.242966	128.104797	-19.111439	15.841049	125.902473	39.94944	-1.6293	128.811218	36.035103	44.826347	124.942032	37.9922715	21.5985235	126.876625	-76.2151495	10.0835745	124.928321
-20.018112	-19.899542	128.285522	-19.094135	15.87721	125.888565	39.885616	-1.80982	128.405685	36.058907	44.643887	124.262108	37.9722615	21.4170335	126.3338965	-76.1605315	10.3373865	125.4432335
-21.484898	-19.549393	128.449158	-19.075903	15.897346	125.880241	39.876453	-1.902437	128.241577	36.093193	44.529526	123.991669	37.984823	21.3135445	126.116623	-76.136629	10.4811475	125.643859
-22.898487	-19.060642	128.610016	-19.085869	15.906523	125.878967	39.877201	-2.016761	128.226395	36.088821	44.412277	123.814354	37.983011	21.197758	126.0203745	-76.154749	10.615288	125.7375595
-24.289688	-18.498365	128.752853	-19.126143	15.887422	125.889984	39.806904	-2.089278	128.226379	36.072903	44.30875	123.751854	37.9399035	21.109736	125.9891165	-76.1921895	10.665108	125.7908515
-25.663588	-17.824007	128.747864	-19.15547	15.822266	125.857414	39.751606	-2.207817	128.250977	36.056664	44.185524	123.775185	37.904135	20.9888535	126.013081	-76.215075	10.6556785	125.701747
-26.959116	-17.071857	128.651138	-19.235359	15.75889	125.869499	39.684788	-2.361977	128.31485	36.01981	44.085045	123.86702	37.852299	20.861534	126.090935	-76.323017	10.656246	125.648063
-28.572071	-15.945601	128.717239	-19.324736	15.702473	125.880638	39.614777	-2.461325	128.341782	35.993122	44.027107	123.979713	37.8039495	20.782891	126.1607475	-76.4534215	10.622055	125.6005285
-30.109951	-14.692356	128.21347	-19.519442	15.680242	125.939789	39.450886	-2.550009	128.338928	35.909313	43.986851	124.18959	37.6800995	20.718421	126.264259	-76.7189835	10.642063	125.615319
-31.246931	-13.53826	128.126007	-19.658007	15.691006	125.994965	39.266495	-2.573456	128.336136	35.859642	43.987751	124.323257	37.5630685	20.7071475	126.3296965	-76.8790825	10.6748645	125.6602335
-32.406845	-12.275407	127.909721	-19.782297	15.72624	126.05957	39.081268	-2.600324	128.30423	35.814884	44.009235	124.498238	37.448076	20.7044555	126.401234	-77.01267	10.7480245	125.717906
-33.559792	-10.977743	127.578781	-19.9086	15.774317	126.135506	38.905312	-2.593947	128.280609	35.744217	44.048996	124.709496	37.3247645	20.7275245	126.4950525	-77.1419645	10.8211095	125.7759595
-34.540302	-9.524772	127.439835	-20.041218	15.82589	126.20578	38.731037	-2.516962	128.197144	35.66135	44.119293	124.958183	37.1961935	20.8011655	126.5776635	-77.2786295	10.8506145	125.8338965
-35.544777	-8.012035	127.175095	-20.162811	15.900385	126.25872	38.579487	-2.445868	128.076202	35.554714	44.235046	125.198105	37.0671005	20.894589	126.6371535	-77.3927225	10.906181	125.8802865
-36.505444	-6.451056	126.930107	-20.286661	16.001589	126.293732	38.440907	-2.332719	127.888069	35.417564	44.371223	125.437332	36.9292355	21.019252	126.6627005	-77.5025575	10.983926	125.9247635
-37.848728	-3.947002	126.560425	-20.488081	16.171034	126.325584	38.219482	-2.111852	127.608284	35.223457	44.586922	125.777122	36.7214695	21.237535	126.692703	-77.6976315	11.104533	125.958465
-38.750595	-2.24544	126.314972	-20.617783	16.283413	126.384125	38.115871	-1.976191	127.429893	35.105175	44.757725	126.014183	36.610523	21.390767	126.722038	-77.846089	11.176059	126.046212
-39.489174	-0.5018	126.172852	-20.666693	16.379454	126.333405	37.700821	-1.643692	127.393257	35.003654	44.887798	126.25145	36.3522375	21.622053	126.8223535	-77.6856235	11.136855	125.8444565
-40.195381	1.272443	125.958023	-20.716938	16.462317	126.300751	37.657909	-1.507228	127.20755	34.943233	45.009422	126.466248	36.300571	21.751097	126.836899	-77.734447	11.173537	125.764603
-40.873928	3.064528	125.778091	-20.72345	16.510769	126.253067	37.616714	-1.412974	127.02047	34.935661	45.110447	126.667046	36.2761875	21.8487365	126.843758	-77.7230875	11.1728015	125.662376
-41.436321	4.886815	125.606064	-20.739504	16.554159	126.26165	37.611095	-1.384391	126.866493	34.932777	45.12587	126.934921	36.271936	21.8707395	126.900707	-77.750944	11.2375785	125.622593
-41.913639	6.77641	125.387421	-20.709507	16.592607	126.259491	37.634739	-1.389652	126.790619	34.945953	45.107086	127.260437	36.290346	21.858717	127.025528	-77.70936	11.326497	125.493454
-42.72887	9.455896	125.473938	-20.646395	16.671028	126.365219	37.654945	-1.323614	126.807526	35.047234	45.133965	127.826248	36.3510895	21.9051755	127.316887	-77.6438795	11.4368805	125.413551
-43.111893	11.317408	125.636307	-20.6709	16.762365	126.570305	37.690102	-1.260866	126.860878	35.084984	45.170574	128.214233	36.387543	21.954854	127.5375555	-77.729343	11.569876	125.6030545
-43.467991	13.133383	125.907433	-20.719767	16.865114	126.856934	37.689522	-1.180592	126.927063	35.12125	45.239643	128.586517	36.405386	22.0295255	127.75679	-77.84492	11.7007025	125.957078
-43.740692	14.93751	126.182961	-20.770761	16.937914	127.106178	37.676476	-1.127781	127.008797	35.147728	45.310623	128.912003	36.412102	22.091421	127.9604	-77.953624	11.784407	126.251956
-43.959202	16.736912	126.59404	-20.79483	16.976044	127.287865	37.632118	-1.08991	127.043007	35.138165	45.355068	129.200806	36.3851415	22.132579	128.1219065	-77.9748015	11.819509	126.4538235
-44.151169	18.430267	126.81868	-20.926811	17.045883	127.537537	37.520485	-1.057665	126.99649	35.084743	45.369869	129.405014	36.302614	22.156102	128.200752	-78.156236	11.935664	126.874322
-44.299419	20.13924	127.141678	-21.054323	17.099663	127.689972	37.34549	-1.008894	126.924011	34.988827	45.392113	129.522919	36.1671585	22.1916095	128.223465	-78.2758045	12.0077165	127.156479
-44.4524	22.595753	127.620209	-21.293781	17.201803	127.840843	37.016228	-0.869699	126.653542	34.726757	45.463741	129.565399	35.8714925	22.297021	128.1094705	-78.4590545	12.106585	127.5722155
-44.488274	24.207636	127.901802	-21.465109	17.304571	127.900543	36.800743	-0.742702	126.45018	34.511417	45.572128	129.524796	35.65608	22.414713	127.987488	-78.586298	12.194429	127.813598
-44.464672	25.747194	128.221512	-21.623909	17.420637	127.946564	36.640701	-0.572028	126.25029	34.313549	45.712883	129.507401	35.477125	22.5704275	127.8788455	-78.724943	12.2708465	128.0142825
-44.316628	27.198893	128.379089	-21.775454	17.550056	127.986275	36.51001	-0.396931	126.122498	34.118431	45.880985	129.442184	35.3142205	22.742027	127.782341	-78.8651285	12.358085	128.190209
-44.170864	28.641611	128.57666	-21.897259	17.686283	127.965927	36.379837	-0.232629	125.98661	33.928356	46.049049	129.379486	35.1540965	22.90821	127.683048	-78.9486145	12.464356	128.248806
-43.953957	29.977655	128.736633	-22.055925	17.844011	128.016907	36.209671	-0.071677	125.879265	33.759708	46.157352	129.299408	34.9846895	23.0428375	127.5893365	-79.0965395	12.6451845	128.4444775
-43.667828	31.299484	128.808517	-22.165417	17.933638	128.014618	36.054478	-0.019647	125.868187	33.633278	46.230045	129.183044	34.843878	23.105199	127.5256155	-79.174712	12.762077	128.5036205
-43.17947	33.152817	128.827454	-22.353724	18.050735	127.984154	35.864777	-0.034213	125.935295	33.463333	46.270023	129.00972	34.664055	23.117905	127.4725075	-79.371503	12.983565	128.4958005
-42.758308	34.269337	128.773911	-22.485426	18.113173	127.976784	35.72274	-0.077374	126.072929	33.371933	46.265347	128.884842	34.5473365	23.0939865	127.4788855	-79.5181885	13.1323595	128.4746825
-42.280338	35.384644	128.673904	-22.62859	18.183304	127.969238	35.578602	-0.15853	126.310287	33.295605	46.246628	128.759171	34.4371035	23.044049	127.534729	-79.6942835	13.322559	128.403747
-41.72691	36.422398	128.509888	-22.78091	18.26219	127.989594	35.425419	-0.22457	126.543877	33.226334	46.213875	128.677383	34.3258765	22.9946525	127.61063	-79.8876965	13.5297275	128.368558
-41.17691	37.438248	128.402924	-22.940239	18.339733	128.02063	35.292007	-0.288422	126.777359	33.145149	46.179337	128.610352	34.218578	22.9454575	127.6938555	-80.099056	13.7340085	128.3474045
-40.53336	38.341366	128.356033	-23.079386	18.395382	128.104813	35.158371	-0.299059	127.006111	33.041168	46.175446	128.575668	34.0997695	22.9381935	127.7908895	-80.2585415	13.8525705	128.4187365
-39.822384	39.210587	128.415176	-23.175327	18.392151	128.20993	35.388229	-0.474722	127.002502	32.956535	46.188969	128.616577	34.172382	22.8571235	127.8095395	-80.523036	13.9271785	128.6103205
-38.679504	40.394604	128.720093	-23.342363	18.365891	128.452209	35.23711	-0.489951	127.122749	32.817596	46.198715	128.822021	34.027353	22.854382	127.972385	-80.712079	13.8774	128.932033
-37.864498	41.119949	129.07962	-23.458971	18.332739	128.633942	35.10017	-0.453014	127.115967	32.718212	46.237133	129.015305	33.909191	22.8920595	128.065636	-80.827133	13.7734185	129.202248
-36.985146	41.797329	129.471497	-23.569324	18.337334	128.752777	34.944687	-0.359651	127.027451	32.610374	46.305584	129.265488	33.7775305	22.9729665	128.1464695	-80.9161785	13.7017015	129.3590845
-36.064148	42.407024	129.844925	-23.746752	18.420347	128.930145	34.45311	-0.068895	127.075874	32.487522	46.409565	129.541595	33.470316	23.170335	128.3087345	-80.96382	13.670359	129.5515555
-35.123878	43.00066	130.228088	-23.878248	18.540167	129.020935	34.315853	0.094545	126.973091	32.370651	46.579258	129.837555	33.343252	23.3369015	128.405323	-81.099748	13.7434325	129.636547
-34.107819	43.496944	130.577011	-24.007187	18.685709	129.107422	34.234364	0.296524	126.856445	32.257416	46.770798	130.169006	33.24589	23.533661	128.5127255	-81.260264	13.837757	129.7021185
-33.096725	43.934402	130.86998	-24.108879	18.858437	129.166733	34.149033	0.497153	126.773628	32.136055	46.955029	130.504532	33.142544	23.726091	128.63908	-81.360302	13.990783	129.694386
-31.459263	44.45303	131.154556	-24.299026	19.089613	129.260239	34.03043	0.785976	126.695946	32.241341	47.094845	130.792313	33.1358855	23.9404105	128.7441295	-81.7339375	14.2388155	129.7763485
-30.334299	44.638359	131.2883	-24.411015	19.231983	129.291138	33.975803	0.932648	126.662468	32.101845	47.223179	131.000427	33.038824	24.0779135	128.8314475	-81.860854	14.3860525	129.7508285
-29.183722	44.736557	131.317383	-24.505407	19.318316	129.302277	33.911625	1.057454	126.670288	31.699812	47.445129	131.24144	32.8057185	24.2512915	128.955864	-81.8165325	14.3853405	129.64869
-28.001543	44.722797	131.306473	-24.587902	19.382614	129.284698	33.8652	1.113766	126.714256	31.620035	47.511803	131.353546	32.7426175	24.3127845	129.033901	-81.9184215	14.4524435	129.535495
-26.789289	44.624935	131.212814	-24.666006	19.438187	129.244141	33.809998	1.131507	126.770958	31.542927	47.553646	131.422256	32.6764625	24.3425765	129.096607	-82.0084745	14.5337975	129.391675
-25.558149	44.397449	131.071884	-24.741924	19.482431	129.188065	33.737892	1.113143	126.833771	31.468576	47.558353	131.442398	32.603234	24.335748	129.1380845	-82.087082	14.629114	129.2380455
-24.362082	44.073647	130.923004	-24.84326	19.515736	129.146606	33.968891	0.897235	126.768051	31.411425	47.554729	131.413895	32.690158	24.225982	129.090973	-82.376678	14.80549	129.202239
-22.48089	43.427574	130.672256	-24.980268	19.553518	129.104279	33.803024	0.808152	126.907501	31.621965	47.403736	131.231186	32.7124945	24.105944	129.0693435	-82.6730305	15.001092	129.1392145
-21.235851	42.868416	130.4617	-25.068939	19.591951	129.064774	33.724792	0.742247	127.028954	31.267578	47.479012	131.26947	32.496185	24.1106295	129.149212	-82.634063	15.0732725	128.980336
-19.989414	42.215748	130.245972	-25.141069	19.635229	129.016266	33.633286	0.672967	127.158318	31.535799	47.342667	131.10585	32.5845425	24.007817	129.132084	-82.8666805	15.262641	128.900448
-18.711353	41.498741	129.998535	-25.237673	19.714184	128.946365	33.56155	0.637111	127.274429	31.49287	47.344349	131.023026	32.52721	23.99073	129.1487275	-83.002556	15.437638	128.7440025
-17.463762	40.703785	129.726044	-25.31716	19.813715	128.86058	33.481617	0.628199	127.38372	31.441916	47.36454	130.940475	32.4617665	23.9963695	129.1620975	-83.0960865	15.6310605	128.5590625
-16.227032	39.833088	129.481873	-25.38723	19.92293	128.749756	33.399059	0.638413	127.462593	31.396088	47.401409	130.850433	32.3975735	24.019911	129.156513	-83.1720335	15.825949	128.342999
-15.0162	38.878166	129.282791	-25.477869	20.04088	128.63179	33.323174	0.658296	127.539696	31.347075	47.443687	130.788208	32.3351245	24.0509915	129.163952	-83.2908625	16.0307685	128.099628
-13.180429	37.319435	128.91333	-25.600153	20.237217	128.482864	33.208694	0.710503	127.685081	30.986572	47.650547	130.807861	32.097633	24.180525	129.246471	-83.297939	16.293909	127.719257
-11.975413	36.197289	128.762268	-25.685728	20.376873	128.415009	33.144505	0.749024	127.812447	30.949593	47.725887	130.790802	32.047049	24.2374555	129.3016245	-83.418505	16.5162905	127.5283935
-10.827667	35.017124	128.620804	-25.758574	20.522516	128.364731	33.093452	0.792979	127.980682	30.924734	47.816654	130.776062	32.009093	24.3048165	129.378372	-83.526241	16.7402155	127.35109
-9.647619	33.797775	128.507599	-25.824081	20.662575	128.3172	33.072243	0.865613	128.18576	30.890079	47.920532	130.762238	31.981161	24.3930725	129.473999	-83.629323	16.9320775	127.160401
-8.517914	32.507359	128.355453	-25.815197	20.809057	128.213364	33.081638	0.94039	128.391602	30.86245	48.023651	130.763626	31.972044	24.4820205	129.577614	-83.602438	17.1360935	126.849114
-7.422534	31.159834	128.244461	-25.872427	20.965309	128.214844	33.119308	1.00418	128.609604	30.847752	48.117619	130.744232	31.98353	24.5608995	129.676918	-83.728384	17.3697185	126.75277
-6.336831	29.746574	128.130524	-25.818106	21.09338	128.097427	33.161308	1.040693	128.839035	30.884087	48.210613	130.702942	32.0226975	24.625653	129.7709885	-83.6589095	17.561107	126.4238655
-4.790925	27.584761	127.978195	-25.802807	21.284166	128.011032	33.255238	1.142201	129.157379	30.952873	48.346142	130.629745	32.1040555	24.7441715	129.893562	-83.7096695	17.8241605	126.128502
-3.793639	26.069515	127.843643	-25.768774	21.358246	127.864716	33.314411	1.215247	129.343155	30.982443	48.447697	130.576248	32.148427	24.831472	129.9597015	-83.685975	17.88502	125.7697305
-2.881892	24.527294	127.719902	-25.736771	21.387165	127.694794	33.404766	1.283673	129.47345	30.981571	48.531498	130.498428	32.1931685	24.9075855	129.985939	-83.6667105	17.8667445	125.403649
-1.949794	22.944748	127.587914	-25.644245	21.355143	127.456345	33.473137	1.339536	129.539597	30.988619	48.587643	130.417511	32.230878	24.9635895	129.978554	-83.519368	17.7466965	124.934136
-1.466265	21.539345	127.689835	-25.586117	21.304573	127.31749	33.589314	1.374523	129.543854	31.015814	48.607849	130.317062	32.302564	24.991186	129.930458	-83.474798	17.61796	124.704522
-0.626679	19.898869	127.487274	-25.39411	21.173775	127.065407	33.749859	1.405117	129.544235	31.08955	48.618099	130.197327	32.4197045	25.011608	129.870781	-83.2079245	17.335942	124.260033
0.192102	18.218628	127.292076	-25.173592	21.025307	126.769463	33.991207	1.428872	129.551376	31.235418	48.629372	130.113846	32.6133125	25.029122	129.832611	-82.9604965	17.021492	123.706315
1.641828	15.525971	126.717819	-24.784943	20.811598	126.163437	34.449776	1.451308	129.535217	31.512732	48.630901	130.030685	32.981254	25.0411045	129.782951	-82.55114	16.5820915	122.543923
1.984684	14.009648	126.554405	-24.481745	20.694702	125.643517	34.748943	1.487158	129.536316	31.736616	48.636406	129.881897	33.2427795	25.061782	129.7091065	-82.2062695	16.327622	121.5779275
2.553569	12.361433	126.228882	-24.390844	20.8083	125.12059	35.032593	1.496243	129.583893	31.955708	48.651436	129.721695	33.4941505	25.0738395	129.652794	-82.2758385	16.5427605	120.588386
3.078952	10.680177	125.995926	-24.097492	20.797279	124.622391	35.310978	1.55676	129.665482	32.152481	48.681293	129.285782	33.7317295	25.1190265	129.475632	-81.9267135	16.4755315	119.76915
3.472976	9.01258	125.801361	-23.820745	20.807123	124.165405	35.55529	1.585603	129.677917	32.379246	48.70982	128.874664	33.967268	25.1477115	129.2762905	-81.608758	16.4665345	119.0545195
3.776601	7.358498	125.680794	-23.531731	20.802896	123.803688	35.780781	1.584286	129.701935	32.545715	48.663891	128.28569	34.163248	25.1240885	128.9938125	-81.22671	16.4817035	118.6135635
4.002473	5.700094	125.680397	-23.30234	20.728577	123.590302	35.982479	1.571259	129.761292	32.784184	48.631493	127.705193	34.3833315	25.101376	128.7332425	-80.9880115	16.355778	118.4473615
4.137767	3.310373	125.828125	-22.961157	20.574209	123.340622	36.231678	1.41685	129.911224	33.08485	48.41468	127.213417	34.658264	24.915765	128.5623205	-80.580578	16.232653	118.1189235
4.114458	1.773283	126.030388	-22.776472	20.455786	123.221527	36.393276	1.266619	130.093643	33.28233	48.258533	126.978157	34.837803	24.762576	128.5359	-80.390747	16.148996	117.907154
4.24839	0.133344	126.104523	-22.644392	20.407007	123.095665	36.493469	1.154308	130.268723	33.467373	48.157764	126.837265	34.980421	24.656036	128.552994	-80.269205	16.157978	117.638336
4.045646	-1.219012	126.285622	-22.531712	20.394115	122.970428	36.553093	1.079595	130.422699	33.599678	48.071632	126.674149	35.0763855	24.5756135	128.548424	-80.1398095	16.2126165	117.392432
3.751636	-2.500526	126.458832	-22.444824	20.425545	122.842697	36.607975	1.047063	130.548935	33.748302	48.03405	126.543282	35.1781385	24.5405565	128.5461085	-80.0677865	16.3105335	117.1392855
3.338734	-3.691638	126.616928	-22.365679	20.472675	122.704948	36.672874	1.041349	130.669708	33.885189	48.021717	126.439964	35.2790315	24.531533	128.554836	-80.0103895	16.413817	116.85506
2.871034	-4.778546	126.691521	-22.298853	20.527205	122.589325	36.728443	1.051774	130.701004	33.984081	48.020313	126.337769	35.356262	24.5360435	128.5193865	-79.953968	16.5183665	116.6592635
2.012627	-6.238718	126.686707	-22.205717	20.581299	122.433769	36.788662	1.092836	130.649323	34.073151	48.014076	126.183556	35.4309065	24.553456	128.4164395	-79.8423405	16.609142	116.4510985
1.329558	-7.089216	126.664017	-22.157076	20.584684	122.376976	36.829929	1.145362	130.616516	34.126808	48.021732	126.097366	35.4783685	24.583547	128.356941	-79.7925205	16.585821	116.397011
0.60278	-7.840873	126.611969	-22.06949	20.545942	122.363068	36.877354	1.187419	130.602295	34.197605	48.026588	126.073563	35.5374795	24.6070035	128.337929	-79.6764595	16.4848805	116.388207
-0.251154	-8.410883	126.580444	-21.997175	20.510456	122.401764	36.948551	1.199738	130.616028	34.281044	48.045521	126.07962	35.6147975	24.6226295	128.347824	-79.6091475	16.3982825	116.455704
-1.178561	-8.899875	126.580254	-21.898602	20.451921	122.484756	37.071026	1.219375	130.609787	34.373093	48.071159	126.058746	35.7220595	24.645267	128.3342665	-79.5192635	16.258575	116.6352455
-2.146638	-9.301593	126.558701	-21.822878	20.424238	122.613564	37.160255	1.266915	130.547012	34.433819	48.098713	126.038895	35.797037	24.682814	128.2929535	-79.442793	16.165662	116.9341745
-3.138469	-9.604178	126.552536	-21.720621	20.408529	122.776329	37.261215	1.342512	130.452484	34.476505	48.13575	125.952354	35.86886	24.739131	128.202419	-79.310102	16.077927	117.350239
-4.831504	-9.857569	126.597214	-21.59296	20.413502	123.079239	37.432827	1.473492	130.278397	34.548698	48.204041	125.82296	35.9907625	24.8387665	128.0506785	-79.1766825	15.9882375	118.1077995
-5.967293	-9.874104	126.593567	-21.474339	20.386343	123.284302	37.557838	1.535697	130.172775	34.592316	48.2384	125.80452	36.075077	24.8870485	127.9886475	-79.023755	15.8856375	118.5799565
-7.133044	-9.826281	126.549469	-21.36849	20.363392	123.493866	37.706612	1.601501	130.098541	34.677334	48.300343	125.854202	36.191973	24.950922	127.9763715	-78.928953	15.775862	119.0113605
-8.364074	-9.672752	126.455048	-21.241062	20.330681	123.658737	37.830681	1.67108	130.011673	34.767487	48.353825	125.93689	36.299084	25.0124525	127.9742815	-78.781208	15.6489095	119.3431925
-9.592668	-9.408988	126.284767	-21.138752	20.323137	123.770378	37.942024	1.730157	129.916656	34.86586	48.415356	126.036346	36.403942	25.0727565	127.976501	-78.681446	15.5735175	119.564255
-10.881625	-9.088401	126.03463	-21.003122	20.339281	123.831108	38.062897	1.790607	129.813095	34.997047	48.488739	126.174309	36.529972	25.139673	127.993702	-78.536216	15.538889	119.668514
-12.178677	-8.668081	125.747345	-20.844543	20.381243	123.86087	38.184299	1.861682	129.732605	35.156994	48.55925	126.343369	36.6706465	25.210466	128.037987	-78.3597325	15.55202	119.683753
-14.145036	-7.862507	125.301208	-20.595201	20.481071	123.912643	38.427868	1.895601	129.628571	35.469105	48.657375	126.696274	36.9484865	25.276488	128.1624225	-78.1388885	15.685654	119.6628635
-15.492153	-7.188552	125.006805	-20.411358	20.557482	123.964691	38.597294	1.877761	129.572357	35.699337	48.694649	126.979996	37.1483155	25.286205	128.2761765	-77.9710315	15.828759	119.6532055
-16.841543	-6.453658	124.761963	-20.5236	20.821655	124.27269	38.76297	1.851776	129.523163	35.957367	48.723114	127.339813	37.3601685	25.287445	128.431488	-78.4073685	16.355865	120.113892
-18.248043	-5.64799	124.539932	-20.072647	20.733414	124.228798	38.947834	1.775377	129.492264	36.246132	48.719234	127.778015	37.596983	25.2473055	128.6351395	-77.742277	16.2195225	119.8224565
-19.661125	-4.753555	124.244331	-19.949711	20.814415	124.436104	39.142723	1.702786	129.461258	36.494122	48.724812	128.292496	37.8184225	25.213799	128.876877	-77.7178445	16.415031	119.995331
-21.23546	-3.62725	123.968567	-19.808275	20.862747	124.595963	39.272285	1.681546	129.416519	36.694756	48.72718	128.828598	37.9835205	25.204363	129.1225585	-77.6000705	16.521131	120.0693675
-22.637789	-2.646279	123.670517	-19.701199	20.909279	124.791542	39.356049	1.69529	129.347794	36.884632	48.716839	129.332047	38.1203405	25.2060645	129.3399205	-77.5227385	16.6124935	120.2431635
-24.848282	-1.009539	123.439255	-19.589531	20.995388	125.115097	39.427845	1.716424	129.158508	37.082748	48.690327	129.928726	38.2552965	25.2033755	129.543617	-77.4343585	16.7874005	120.686577
-26.323908	0.087742	123.445747	-19.554523	21.040049	125.330582	39.438362	1.721336	129.017487	37.133522	48.688484	130.113754	38.285942	25.20491	129.5656205	-77.394988	16.875188	121.0955435
-27.808962	1.237442	123.548141	-19.535452	21.074516	125.516144	39.406326	1.774234	128.882782	37.132847	48.69603	130.134613	38.2695865	25.235132	129.5086975	-77.3404905	16.9139	121.5235905
-29.087988	2.240822	123.742447	-19.521723	21.105709	125.670609	39.38747	1.816926	128.775375	37.110935	48.702831	130.038315	38.2492025	25.2598785	129.406845	-77.2926485	16.9515395	121.934373
-30.566614	3.409007	123.926338	-19.520557	21.116104	125.79538	39.38689	1.811625	128.662415	37.078407	48.682758	129.860992	38.2326485	25.2471915	129.2617035	-77.2737625	16.9850165	122.3290565
-32.028084	4.583961	124.132133	-19.336819	20.99205	125.835739	39.385971	1.752612	128.594437	37.040199	48.631195	129.622635	38.213085	25.1919035	129.108536	-76.886723	16.7921965	122.562942
-33.570324	5.810931	124.260201	-19.364054	20.992741	125.912216	39.340168	1.710078	128.536804	37.006516	48.582916	129.344147	38.173342	25.146497	128.9404755	-76.90145	16.838985	122.8839565
-35.709721	7.621133	124.552574	-19.398035	21.014027	125.973381	39.234646	1.724567	128.477921	36.938755	48.54324	128.979706	38.0867005	25.1339035	128.7288135	-76.8827705	16.8941505	123.2179485
-37.218235	8.915418	124.574921	-19.387474	21.02759	125.966705	39.197399	1.703492	128.523331	36.895897	48.518059	128.836487	38.046648	25.1107755	128.679909	-76.821596	16.9444045	123.253501
-38.549961	10.204601	124.639061	-19.428871	21.044359	126.003876	39.164604	1.690595	128.572754	36.867367	48.518265	128.765488	38.0159855	25.10443	128.669121	-76.8737275	16.984288	123.338631
-39.968029	11.54128	124.596443	-19.548153	21.059439	126.066437	39.098461	1.698658	128.566025	36.814072	48.548069	128.721252	37.9562665	25.1233635	128.6436385	-77.0525725	16.9955145	123.4892355
-41.379356	12.861601	124.531898	-19.649431	21.055048	126.030769	38.981354	1.750024	128.402664	36.720013	48.592072	128.621536	37.8506835	25.171048	128.5121	-77.1495455	16.939048	123.549438
-42.784107	14.236641	124.422928	-19.824345	21.038713	125.941658	38.829857	1.808032	128.019135	36.515327	48.674957	128.415817	37.672592	25.2414945	128.217476	-77.321282	16.8359315	123.66584
-44.170399	15.634453	124.330437	-20.036993	21.079277	125.748489	38.614525	1.936029	127.387321	36.195534	48.812328	128.003494	37.4050295	25.3741785	127.6954075	-77.4790155	16.7843755	123.8015705
-46.207661	17.807823	124.279762	-20.58716	21.378712	125.343414	37.70047	2.539105	126.131104	35.574062	49.171375	126.964691	36.637266	25.85524	126.5478975	-77.811586	16.902184	124.1389305
