# Supplementary material for: How to jointly control a ball trajectory on a moving board: Methodological insights into Motor Learning and Rehabilitation
Source: PLoS One. 2025 Oct 15;20(10):e0334588. doi: 10.1371/journal.pone.0334588 (PMC12527165; doi:10.1371/journal.pone.0334588)
Supplement: S2 Data — (ZIP) [file pone.0334588.s002.zip › D11_021.csv]

Ball_X	Ball_Y	Ball_Z	BoardCentre_X	BoardCentre_Y	BoardCentre_Z	P1LeftHand_X	P1LeftHand_Y	P1LeftHand_Z	P1RightHand_X	P1RightHand_Y	P1RightHand_Z	P1MidHands_X	P1MidHands_Y	P1MidHands_Z	P2MidHands_X	P2MidHands_Y	P2MidHands_Z
-20.511944	44.668034	126.996933	-24.099649	16.498281	124.724648	34.934715	0.006143	122.582222	31.018309	45.972618	126.682449	32.976512	22.9893805	124.6323355	-81.17581	10.0071815	124.8169605
-19.687691	44.646721	127.011574	-24.132771	16.41596	124.746964	34.948036	-0.07285	122.609177	30.986521	45.88633	126.843765	32.9672785	22.90674	124.726471	-81.2328205	9.92518	124.767457
-18.808544	44.56105	127.134415	-24.153305	16.343882	124.770592	34.935547	-0.140657	122.685707	30.972301	45.804794	127.011238	32.953924	22.8320685	124.8484725	-81.260534	9.8556955	124.6927115
-17.998913	44.420044	127.234314	-24.189585	16.263781	124.800995	34.93713	-0.217991	122.787964	30.958176	45.718639	127.164017	32.947653	22.750324	124.9759905	-81.326823	9.777238	124.6259995
-17.186563	44.198746	127.321152	-24.198227	16.196199	124.844849	34.943657	-0.305674	122.902969	30.934637	45.613636	127.33506	32.939147	22.653981	125.1190145	-81.335601	9.738417	124.5706835
-16.349787	43.952606	127.409508	-24.201866	16.095119	124.874069	34.960072	-0.408202	123.043381	30.941088	45.502533	127.549362	32.95058	22.5471655	125.2963715	-81.354312	9.6430725	124.4517665
-15.117621	43.413536	127.516365	-24.14801	15.940979	124.885178	35.048859	-0.604068	123.289581	31.008873	45.27766	127.869125	33.028866	22.336796	125.579353	-81.324886	9.545162	124.191003
-14.254994	42.981552	127.593788	-24.101538	15.824005	124.891319	35.124104	-0.727776	123.39978	31.066374	45.142746	128.034607	33.095239	22.207485	125.7171935	-81.298315	9.440525	124.0654445
-13.478563	42.502861	127.597069	-24.042488	15.717812	124.886917	35.211777	-0.82367	123.47242	31.12475	45.031147	128.144928	33.1682635	22.1037385	125.808674	-81.2532395	9.3318855	123.96516
-12.697251	41.978012	127.535545	-23.957521	15.634993	124.874565	35.314999	-0.90965	123.499428	31.200813	44.944073	128.171722	33.257906	22.0172115	125.835575	-81.172948	9.2527745	123.913555
-11.840228	41.407413	127.440788	-23.860022	15.567289	124.833763	35.413723	-1.012045	123.484039	31.287945	44.848133	128.148422	33.350834	21.918044	125.8162305	-81.070878	9.216534	123.8512955
-11.051857	40.718643	127.283707	-23.759928	15.498736	124.771538	35.485165	-1.101909	123.454163	31.398952	44.740536	128.075745	33.4420585	21.8193135	125.764954	-80.9619145	9.1781585	123.778122
-10.258629	40.00869	127.157043	-23.673321	15.413968	124.697029	35.554565	-1.223688	123.419174	31.495878	44.621811	127.990356	33.5252215	21.6990615	125.704765	-80.8718635	9.1288745	123.689293
-9.08702	38.801014	126.937851	-23.545265	15.301612	124.622574	35.650105	-1.432609	123.443649	31.689909	44.431664	127.87352	33.670007	21.4995275	125.6585845	-80.760537	9.1036965	123.5865635
-8.269938	37.946529	126.784935	-23.477859	15.230065	124.569992	35.696301	-1.577518	123.50798	31.791037	44.300686	127.804588	33.743669	21.361584	125.656284	-80.699387	9.098546	123.4837
-7.50334	36.97287	126.60891	-23.414738	15.162749	124.513969	35.727367	-1.722351	123.561684	31.885799	44.179047	127.693535	33.806583	21.228348	125.6276095	-80.636059	9.09715	123.4003285
-6.730258	35.998924	126.426407	-23.365005	15.083294	124.4459	35.763622	-1.841738	123.563637	31.963655	44.05611	127.565742	33.8636385	21.107186	125.5646895	-80.5936485	9.059402	123.3271105
-6.012176	34.957355	126.223816	-23.326372	14.99856	124.389076	35.804241	-1.987113	123.531601	32.030964	43.921394	127.385391	33.9176025	20.9671405	125.458496	-80.5703465	9.0299795	123.319656
-5.202812	33.870861	125.979111	-23.256676	14.911983	124.318626	35.830612	-2.118769	123.488602	32.123348	43.798084	127.188766	33.97698	20.8396575	125.338684	-80.490332	8.9843085	123.298568
-4.516601	32.722649	125.833	-23.194687	14.836815	124.268341	35.881336	-2.268997	123.422089	32.200439	43.65205	126.988235	34.0408875	20.6915265	125.205162	-80.4302615	8.9821035	123.33152
-3.350247	30.905378	125.46698	-23.084919	14.691344	124.163284	35.988667	-2.454212	123.38517	32.635834	43.357815	126.565842	34.3122505	20.4518015	124.975506	-80.4820885	8.9308865	123.351062
-2.547864	29.665508	125.192009	-23.00869	14.633736	124.097427	36.091877	-2.557831	123.385048	32.427139	43.385056	126.510178	34.259508	20.4136125	124.947613	-80.276888	8.8538595	123.247241
-1.879972	28.381582	125.093674	-22.905264	14.575481	124.007607	36.212471	-2.663893	123.437759	32.531818	43.296387	126.36731	34.3721445	20.316247	124.9025345	-80.1826725	8.834715	123.1126795
-1.086545	27.04133	124.875603	-22.793638	14.550579	123.910751	36.334057	-2.735734	123.575447	32.64661	43.222252	126.282478	34.4903335	20.243259	124.9289625	-80.0776095	8.857899	122.8925395
-0.272596	25.702164	124.689117	-22.676477	14.518511	123.795341	36.502731	-2.819586	123.795639	32.785458	43.164848	126.237778	34.6440945	20.172631	125.0167085	-79.9970485	8.864391	122.5739735
0.39743	24.34128	124.681595	-22.579906	14.487913	123.67704	36.647282	-2.877862	124.027184	32.895775	43.134544	126.228622	34.7715285	20.128341	125.127903	-79.9313405	8.847485	122.226177
0.904367	23.087309	124.596367	-22.477333	14.473584	123.499153	36.79163	-2.924854	124.27034	33.319366	42.984852	126.075676	35.055498	20.029999	125.173008	-80.010164	8.917169	121.825298
2.009456	20.963371	124.441109	-22.373524	14.429823	123.185791	36.949509	-2.984981	124.569176	33.460926	42.982891	125.912285	35.2052175	19.998955	125.2407305	-79.9522655	8.860691	121.1308515
2.696839	19.561745	124.267937	-22.311724	14.409018	122.930466	37.034115	-3.049774	124.62059	33.518871	42.937908	125.807343	35.276493	19.944067	125.2139665	-79.899941	8.873969	120.6469655
3.366	18.074823	124.05201	-22.279821	14.378695	122.700867	37.075191	-3.098748	124.615311	33.573269	42.901836	125.584557	35.32423	19.901544	125.099934	-79.883872	8.855846	120.3018
4.014965	16.593634	123.801025	-22.241747	14.347933	122.490837	37.059132	-3.09162	124.474129	33.604572	42.876099	125.363686	35.331852	19.8922395	124.9189075	-79.815346	8.8036265	120.0627665
4.562917	15.163032	123.612503	-22.206724	14.342319	122.332527	37.069065	-3.081625	124.279388	33.614944	42.841766	125.167213	35.3420045	19.8800705	124.7233005	-79.7554525	8.8045675	119.9417535
5.119323	13.720953	123.427559	-22.167864	14.355943	122.226547	37.073429	-3.013778	124.118889	33.642708	42.889694	124.98999	35.3580685	19.937958	124.5544395	-79.6937965	8.773928	119.8986545
5.67307	12.227004	123.293709	-22.143312	14.392917	122.138252	37.081268	-2.891131	123.948326	33.63203	42.972477	124.864342	35.356649	20.040673	124.406334	-79.643273	8.745161	119.87017
6.405977	10.055155	123.062538	-22.080799	14.493007	122.041992	37.129681	-2.646849	123.712387	33.605938	43.155655	124.723961	35.3678095	20.254403	124.218174	-79.5294075	8.731611	119.86581
6.877652	8.591002	122.925476	-22.050072	14.580051	122.01741	37.153954	-2.4734	123.605659	33.590714	43.309578	124.650467	35.372334	20.418089	124.128063	-79.472478	8.742013	119.906757
7.28352	7.173962	122.831535	-22.018007	14.683085	122.04068	37.170799	-2.282042	123.560822	33.567028	43.468845	124.581314	35.3689135	20.5934015	124.071068	-79.4049275	8.7727685	120.010292
7.714529	5.699109	122.800766	-22.017029	14.811221	122.113213	37.17701	-2.073022	123.605644	33.52692	43.640594	124.499107	35.351965	20.783786	124.0523755	-79.386023	8.838656	120.1740505
8.11935	4.145401	122.955116	-22.012884	14.972648	122.226509	37.194588	-1.866552	123.789871	33.496014	43.835533	124.388107	35.345301	20.9844905	124.088989	-79.371069	8.9608055	120.364029
8.446195	2.690912	123.267326	-22.028152	15.163234	122.338234	37.210503	-1.666258	124.088577	33.144039	44.158276	124.387428	35.177271	21.246009	124.2380025	-79.233575	9.080459	120.4384655
8.8088	1.162433	123.556938	-22.074751	15.3778	122.424545	37.206711	-1.486212	124.496803	33.098667	44.327694	124.167671	35.152689	21.420741	124.332237	-79.302191	9.334859	120.516853
9.175779	-0.980277	124.286293	-22.131786	15.693517	122.498688	37.158104	-1.187319	125.142776	33.037464	44.590221	123.687271	35.097784	21.701451	124.4150235	-79.361356	9.685583	120.5823525
9.503551	-2.488789	124.684074	-22.168455	15.872712	122.500443	37.127289	-1.035264	125.518906	32.997578	44.715481	123.316277	35.0624335	21.8401085	124.4175915	-79.3993435	9.9053155	120.5832945
10.003492	-4.051029	124.950577	-22.199974	15.997487	122.509125	37.107994	-0.921944	125.797714	32.979809	44.79076	122.969101	35.0439015	21.934408	124.3834075	-79.4438495	10.060566	120.6348425
9.617294	-4.842206	125.227798	-22.177876	16.021807	122.465622	37.105354	-0.853741	125.986435	32.973221	44.813549	122.703827	35.0392875	21.979904	124.345131	-79.3950395	10.06371	120.586113
8.758802	-5.139277	125.29528	-22.160135	15.999254	122.455772	37.106384	-0.78184	126.134422	32.97007	44.834927	122.608658	35.038227	22.0265435	124.37154	-79.358497	9.9719645	120.540004
7.908594	-5.413615	125.375854	-22.142424	15.955766	122.453598	37.150681	-0.722917	126.246979	32.958115	44.898895	122.646072	35.054398	22.087989	124.4465255	-79.339246	9.823543	120.4606705
7.058117	-5.575638	125.17321	-22.143263	15.926741	122.447495	37.152458	-0.626297	126.291718	32.927097	44.995499	122.77861	35.0397775	22.184601	124.535164	-79.3263035	9.668881	120.359826
5.708004	-5.799652	124.963104	-22.393726	16.126804	122.656944	37.122585	-0.446473	126.229164	32.870491	45.190002	123.019005	34.996538	22.3717645	124.6240845	-79.78399	9.8818435	120.6898035
4.48162	-5.70184	125.014481	-22.176123	16.142239	122.582031	37.106709	-0.301352	126.180672	32.874062	45.348717	123.195457	34.9903855	22.5236825	124.6880645	-79.3426315	9.7607955	120.4759975
3.810163	-5.894801	124.766159	-22.197762	16.35466	122.752617	37.109531	-0.121875	126.16259	32.910645	45.553394	123.4058	35.010088	22.7157595	124.784195	-79.405612	9.9935605	120.721039
2.759501	-5.923659	124.760246	-22.171688	16.586115	122.877213	37.108154	0.097169	126.148727	32.959759	45.779358	123.611542	35.0339565	22.9382635	124.8801345	-79.3773325	10.2339665	120.8742915
1.415224	-5.635602	124.694908	-22.144344	16.819826	122.966148	37.14975	0.284211	126.078102	33.013908	46.005585	123.81649	35.081829	23.144898	124.947296	-79.370517	10.494754	120.985
0.432355	-5.6851	124.510551	-22.123838	17.046925	123.02681	37.172642	0.465778	125.954369	33.046505	46.202244	123.97187	35.1095735	23.334011	124.9631195	-79.3572495	10.759839	121.0905005
-0.600076	-5.674731	124.236595	-22.099457	17.260145	123.049751	37.159657	0.650275	125.78051	33.076488	46.389206	124.079254	35.1180725	23.5197405	124.929882	-79.3169865	11.0005495	121.16962
-2.300373	-5.600657	123.900513	-22.050114	17.56329	123.10302	37.188019	0.915809	125.453743	33.120239	46.659401	124.16304	35.154129	23.787605	124.8083915	-79.254357	11.338975	121.3976485
-3.471065	-5.617277	123.777298	-22.031834	17.748455	123.18969	37.167923	1.08488	125.246933	33.152328	46.827332	124.157372	35.1601255	23.956106	124.7021525	-79.2237935	11.540804	121.6772275
-4.651509	-5.62582	123.662331	-22.011036	17.914007	123.311295	37.158318	1.239087	125.059631	33.176247	46.961685	124.171516	35.1672825	24.100386	124.6155735	-79.1893545	11.727628	122.0070165
-5.798797	-5.659224	123.57972	-21.994234	18.070456	123.444572	37.171032	1.356109	124.952614	33.212067	47.068241	124.168709	35.1915495	24.212175	124.5606615	-79.1800175	11.928737	122.3284825
-7.130089	-5.664142	123.715973	-21.964157	18.219208	123.57029	37.209789	1.471683	124.895248	33.257313	47.207802	124.161232	35.233551	24.3397425	124.52824	-79.161865	12.0986735	122.61234
-8.194347	-5.808946	123.633888	-21.94034	18.360907	123.705482	37.227188	1.603614	124.850128	33.268978	47.325157	124.141296	35.248083	24.4643855	124.495712	-79.128763	12.2574285	122.915252
-9.229866	-6.051456	123.64547	-21.93623	18.48192	123.848236	37.209877	1.719234	124.79007	33.290993	47.423317	124.08284	35.250435	24.5712755	124.436455	-79.122895	12.3925645	123.260017
-11.07996	-6.23713	123.859962	-21.91548	18.621328	124.142876	37.176758	1.825195	124.756088	33.30328	47.497837	123.981987	35.240019	24.661516	124.3690375	-79.070979	12.58114	123.9167145
-12.728803	-6.141127	124.331474	-21.890123	18.712528	124.412605	37.173931	1.865052	124.79789	33.339138	47.521088	123.986588	35.2565345	24.69307	124.392239	-79.0367805	12.731986	124.432971
-13.736651	-6.435076	124.45372	-21.848534	18.772463	124.715492	37.189285	1.866995	124.901199	33.398708	47.529133	124.061897	35.2939965	24.698064	124.481548	-78.9910645	12.846862	124.949436
-14.767607	-6.779739	124.694572	-21.809734	18.814362	125.031456	37.209831	1.832539	125.027992	33.461887	47.521545	124.171448	35.335859	24.677042	124.59972	-78.955327	12.951682	125.463192
-16.015457	-7.00029	124.946106	-21.790766	18.826822	125.321617	37.21843	1.788917	125.129379	33.518951	47.49704	124.293533	35.3686905	24.6429785	124.711456	-78.9502225	13.0106655	125.931778
-17.20479	-7.227348	125.146042	-21.599951	18.686073	125.529587	37.198536	1.728046	125.160622	33.548031	47.451298	124.388802	35.3732835	24.589672	124.774712	-78.5731855	12.782474	126.284462
-18.395489	-7.455285	125.233437	-21.616028	18.655981	125.705383	37.150471	1.687325	125.144875	33.559113	47.388157	124.459244	35.354792	24.537741	124.8020595	-78.586848	12.774221	126.6087065
-20.191593	-7.850871	125.302544	-21.653116	18.629494	125.864349	37.06749	1.616364	125.080238	33.541634	47.326485	124.487396	35.304562	24.4714245	124.783817	-78.610794	12.7875635	126.944881
-21.32955	-8.094893	125.346169	-21.646755	18.625586	125.843597	37.016697	1.587155	125.06398	33.541862	47.30896	124.464455	35.2792795	24.4480575	124.7642175	-78.5727895	12.8031145	126.9229765
-22.461432	-8.348218	125.397278	-21.736828	18.65484	125.901505	36.931671	1.565629	125.020287	33.522354	47.288902	124.377571	35.2270125	24.4272655	124.698929	-78.7006685	12.8824145	127.104081
-23.569006	-8.610728	125.477234	-21.792753	18.659477	125.911209	36.841091	1.493535	124.945381	33.48106	47.237049	124.225388	35.1610755	24.365292	124.5853845	-78.7465815	12.953662	127.2370335
-24.674139	-8.900589	125.685478	-21.835833	18.639282	125.968742	36.738823	1.427452	124.841034	33.41663	47.173969	124.029991	35.0777265	24.3007105	124.4355125	-78.7493925	12.9778535	127.5019715
-25.681824	-9.236775	125.944374	-21.880379	18.588165	126.101685	36.647152	1.364517	124.744919	33.344276	47.112247	123.801613	34.995714	24.238382	124.273266	-78.756472	12.937948	127.930104
-26.726229	-9.588869	126.156738	-21.917572	18.536209	126.275505	36.57135	1.28502	124.603737	33.263653	47.064323	123.568794	34.9175015	24.1746715	124.0862655	-78.7526455	12.8977465	128.4647445
-28.20459	-10.050843	126.798233	-21.93317	18.430182	126.54277	36.462158	1.183752	124.421288	33.141197	46.977276	123.118767	34.8016775	24.080514	123.7700275	-78.6680175	12.77985	129.3155125
-29.057673	-10.372128	127.288795	-21.962015	18.405422	126.78746	36.720787	0.925849	124.201416	33.072433	46.911995	122.764099	34.89661	23.918922	123.4827575	-78.82064	12.891922	130.0921625
-29.888088	-10.640991	127.829018	-21.945829	18.385073	126.999817	36.701649	0.862924	124.122391	33.002865	46.843739	122.403526	34.852257	23.8533315	123.2629585	-78.743915	12.9168145	130.7366755
-30.642155	-10.9257	128.434982	-21.873819	18.353601	127.164063	36.684761	0.797798	124.141823	32.970505	46.747581	122.08741	34.827633	23.7726895	123.1146165	-78.575271	12.9345125	131.2135095
-31.325356	-11.175614	128.981705	-21.799194	18.324104	127.368866	36.713432	0.713235	124.281189	33.007435	46.634911	121.873184	34.8604335	23.674073	123.0771865	-78.4588215	12.974135	131.6605455
-31.942505	-11.405986	129.49614	-21.761051	18.308268	127.609863	36.808857	0.61534	124.494995	33.074135	46.517216	121.74929	34.941496	23.566278	123.1221425	-78.463598	13.050258	132.0975835
-32.485886	-11.631491	129.899948	-21.648487	18.228582	127.720428	36.879982	0.52049	124.733261	33.159187	46.395111	121.712349	35.0195845	23.4578005	123.222805	-78.3165585	12.9993635	132.218051
-33.201839	-11.932522	130.17128	-21.599665	18.123619	127.878487	36.944088	0.340997	125.023041	33.267685	46.198891	121.77005	35.1058865	23.269944	123.3965455	-78.3052165	12.977294	132.3604285
-33.636032	-12.083835	130.243469	-21.589603	18.009172	127.951225	36.939426	0.196631	125.174667	33.330322	46.062172	121.856728	35.134874	23.1294015	123.5156975	-78.31408	12.8889425	132.3867525
-34.015213	-12.022129	130.290039	-21.606606	17.913549	128.035065	36.903961	0.054731	125.291214	33.379189	45.923412	122.016396	35.141575	22.9890715	123.653805	-78.354787	12.8380265	132.416325
-34.237724	-11.902314	130.240814	-21.654411	17.802719	128.118546	36.867134	-0.085564	125.391647	33.411282	45.796543	122.185257	35.139208	22.8554895	123.788452	-78.44803	12.7499485	132.44864
-34.469101	-11.734482	130.162827	-21.741459	17.717161	128.258026	36.795769	-0.223155	125.436615	33.412056	45.6758	122.359375	35.1039125	22.7263225	123.897995	-78.5868305	12.7079995	132.618057
-34.67392	-11.5093	130.089874	-21.790884	17.626982	128.313965	36.730404	-0.324147	125.454247	33.378128	45.583858	122.501335	35.054266	22.6298555	123.977791	-78.636034	12.6241085	132.650139
-34.85759	-11.212358	129.981873	-21.820961	17.540552	128.324814	36.701565	-0.412729	125.470016	33.376026	45.488342	122.632538	35.0387955	22.5378065	124.051277	-78.6807175	12.5432975	132.598351
-35.035969	-10.634392	129.794968	-21.767416	17.425055	128.247086	36.735374	-0.57099	125.571762	33.45961	45.335266	122.842201	35.097492	22.382138	124.2069815	-78.632324	12.467972	132.2871905
-35.116318	-10.192908	129.667572	-21.722727	17.352142	128.208145	36.793907	-0.68825	125.709709	33.552067	45.205402	123.019302	35.172987	22.258576	124.3645055	-78.618441	12.445708	132.0517845
-35.18428	-9.722081	129.575867	-21.671455	17.275541	128.182739	36.86441	-0.851915	125.875214	33.665291	45.036201	123.23011	35.2648505	22.092143	124.552662	-78.6077605	12.458939	131.812816
-35.227306	-9.215814	129.499023	-21.627171	17.150412	128.207047	36.939091	-1.035026	126.089188	33.797859	44.847099	123.490379	35.368475	21.9060365	124.7897835	-78.622817	12.3947875	131.6243105
-35.276108	-8.657524	129.390533	-21.618382	17.004097	128.340683	37.014729	-1.301331	126.335144	33.964012	44.601982	123.867081	35.4893705	21.6503255	125.1011125	-78.7261345	12.3578685	131.5802535
-35.309956	-8.069942	129.217346	-21.543879	16.81049	128.355026	37.087204	-1.586378	126.652229	34.148643	44.355362	124.35585	35.6179235	21.384492	125.5040395	-78.7056815	12.236488	131.2060125
-35.355331	-7.403076	128.979187	-21.490986	16.63039	128.385132	37.18148	-1.818378	126.983536	34.345318	44.141735	124.884155	35.763399	21.1616785	125.9338455	-78.745371	12.0991015	130.8364185
-35.393204	-6.352986	128.275055	-21.437019	16.438303	128.295609	37.307785	-2.168875	127.381065	34.603569	43.869514	125.764908	35.955677	20.8503195	126.5729865	-78.829715	12.0262865	130.0182315
-35.439495	-5.596933	127.844559	-21.473705	16.344437	128.264893	37.340595	-2.36048	127.599625	34.746571	43.728596	126.239029	36.043583	20.684058	126.919327	-78.990993	12.004816	129.610459
-35.520596	-4.83443	127.504181	-21.435003	16.23065	128.168869	37.308949	-2.561004	127.660751	34.851944	43.559052	126.686653	36.0804465	20.499024	127.173702	-78.9504525	11.962276	129.164036
-35.659676	-4.012865	127.373001	-21.483086	16.161346	128.22673	37.275803	-2.772986	127.683983	34.94154	43.371151	126.984283	36.1086715	20.2990825	127.334133	-79.0748435	12.0236095	129.119327
-35.804611	-3.163477	127.27095	-21.459583	16.08872	128.254532	37.266972	-2.917116	127.663681	35.03931	43.258682	127.166573	36.153141	20.170783	127.415127	-79.072307	12.006657	129.093937
-35.987621	-2.329786	127.274872	-21.468765	16.064308	128.37384	37.271923	-3.016447	127.577003	35.080246	43.166142	127.303024	36.1760845	20.0748475	127.4400135	-79.1136145	12.0537685	129.3076665
-36.109978	-1.484295	127.265022	-21.399542	16.018082	128.40657	37.015587	-2.890941	127.609238	35.105747	43.105709	127.327934	36.060667	20.107384	127.468586	-78.859751	11.92878	129.344554
-36.41296	-0.330907	127.395805	-21.350967	15.977706	128.524429	37.111687	-2.956409	127.521072	35.181786	43.030106	127.279106	36.1467365	20.0368485	127.400089	-78.8486705	11.9185635	129.648769
-36.603237	0.475427	127.384331	-21.277044	15.925774	128.507629	37.189236	-3.025599	127.531326	35.25008	42.953476	127.269485	36.219658	19.9639385	127.4004055	-78.773746	11.8876095	129.6148525
-36.830048	1.271701	127.292229	-21.209442	15.864987	128.433823	37.285812	-3.126967	127.573311	35.333492	42.875584	127.27697	36.309652	19.8743085	127.4251405	-78.728536	11.8556655	129.4425055
-37.076401	2.063063	127.123573	-21.163181	15.800018	128.309113	37.334145	-3.224705	127.605453	35.404484	42.77953	127.297401	36.3693145	19.7774125	127.451427	-78.6956765	11.8226235	129.166799
-37.325283	2.839745	126.930168	-21.11043	15.715471	128.137589	37.346684	-3.325347	127.632889	35.439041	42.682724	127.316109	36.3928625	19.6786885	127.474499	-78.6137225	11.7522535	128.800679
-37.650101	3.631485	126.8368	-21.134537	15.660471	128.074402	37.345592	-3.423952	127.636314	35.473392	42.59277	127.369164	36.409492	19.584409	127.502739	-78.678566	11.736533	128.646065
-37.933937	4.423191	126.692429	-21.11282	15.598257	128.022308	37.333851	-3.510325	127.668701	35.51347	42.494514	127.432236	36.4236605	19.4920945	127.5504685	-78.6493005	11.7044195	128.4941475
-38.525173	5.568244	126.738449	-21.107836	15.504024	128.104889	37.315277	-3.663223	127.683899	35.550682	42.351288	127.534485	36.4329795	19.3440325	127.609192	-78.6486515	11.6640155	128.600586
-38.917755	6.318188	126.900169	-21.119236	15.460101	128.250366	37.254799	-3.72274	127.701782	35.565266	42.277142	127.586258	36.4100325	19.277201	127.64402	-78.6485045	11.643001	128.856712
-39.341995	7.053101	127.131104	-21.133482	15.414645	128.43837	37.233723	-3.780873	127.719048	35.562019	42.215183	127.65181	36.397871	19.217155	127.685429	-78.664835	11.612135	129.191311
-39.795242	7.789967	127.412033	-21.14171	15.367659	128.671783	37.222355	-3.816887	127.762184	35.538326	42.172668	127.729652	36.3803405	19.1778905	127.745918	-78.6637605	11.5574275	129.597648
-40.284241	8.502493	127.714333	-21.154613	15.312762	128.926743	37.204487	-3.842851	127.817726	35.499268	42.133366	127.826546	36.3518775	19.1452575	127.822136	-78.6611035	11.4802665	130.03135
-40.833786	9.193435	128.078003	-21.185865	15.244926	129.183594	37.471603	-4.0557	127.754486	35.464268	42.087212	127.92028	36.4679355	19.015756	127.837383	-78.8396655	11.474096	130.529805
-41.305367	9.834822	128.320709	-21.167015	15.138574	129.383774	37.460594	-4.126133	127.823387	35.430206	42.016056	128.013107	36.4454	18.9449615	127.918247	-78.77943	11.3321865	130.849301
-42.108887	10.801166	128.682907	-21.208374	14.956699	129.654846	37.419804	-4.263015	127.86853	35.397957	41.882046	128.089523	36.4088805	18.8095155	127.9790265	-78.8256285	11.1038825	131.3306655
-42.628757	11.41671	128.731461	-21.254509	14.830831	129.720352	37.106003	-4.206909	127.890572	35.344032	41.807232	128.02977	36.2250175	18.8001615	127.960171	-78.7340355	10.8615005	131.480533
-43.220409	11.988606	128.710297	-21.297647	14.715208	129.643814	37.069016	-4.26703	127.681374	35.259197	41.73642	127.851227	36.1641065	18.734695	127.7663005	-78.7594005	10.695721	131.5213275
-43.768841	12.557686	128.571716	-21.328058	14.613934	129.436234	37.013668	-4.300389	127.304367	35.160862	41.691975	127.556229	36.087265	18.695793	127.430298	-78.743381	10.532075	131.44217
-44.319946	13.130653	128.367264	-21.370577	14.553279	129.154388	36.974213	-4.366332	126.824356	35.079197	41.612907	127.179909	36.026705	18.6232875	127.0021325	-78.767859	10.4832705	131.3066435
-44.881947	13.675697	128.143677	-21.408993	14.510309	128.864685	36.874359	-4.391305	126.382896	35.015877	41.541782	126.736809	35.945118	18.5752385	126.5598525	-78.763104	10.4453795	131.1695175
-45.472546	14.193055	127.955414	-21.398554	14.470781	128.502029	36.7962	-4.421089	125.883553	34.968231	41.508568	126.291069	35.8822155	18.5437395	126.087311	-78.6793235	10.3978225	130.916747
-46.394493	14.853986	127.794937	-21.472092	14.468835	128.185471	36.645325	-4.45837	125.253693	34.819592	41.453968	125.648499	35.7324585	18.497799	125.451096	-78.6766425	10.439871	130.919846
-46.986416	15.282102	127.841293	-21.5445	14.458502	128.042786	36.516663	-4.44768	124.926422	34.682858	41.456436	125.194611	35.5997605	18.504378	125.0605165	-78.6887605	10.412626	131.0250555
-47.500282	15.65982	127.872887	-21.624323	14.426677	127.919006	36.3904	-4.481194	124.592194	34.513126	41.455894	124.788651	35.451763	18.48735	124.6904225	-78.700409	10.366004	131.1475895
-48.032547	16.02939	127.980972	-21.714886	14.405727	127.880035	36.25946	-4.518944	124.350586	34.319515	41.416023	124.374031	35.2894875	18.4485395	124.3623085	-78.7192595	10.3629145	131.3977615
-48.522453	16.400377	128.135208	-21.836035	14.359816	127.90406	36.115284	-4.561274	124.15152	34.146942	41.403744	123.896408	35.131113	18.421235	124.023964	-78.803183	10.298397	131.784156
-48.969425	16.774248	128.211868	-21.922251	14.291409	127.846077	36.000431	-4.634603	123.859634	33.991093	41.374622	123.483383	34.995762	18.3700095	123.6715085	-78.840264	10.2128085	132.0206455
-49.3848	17.136923	128.211624	-21.982933	14.167215	127.689598	35.868526	-4.718687	123.573212	33.804317	41.292957	123.107933	34.8364215	18.287135	123.3405725	-78.8022875	10.047295	132.0386235
-49.927719	17.619032	128.056458	-22.105629	13.989815	127.438736	35.730331	-4.855093	123.195969	33.589081	41.188843	122.548637	34.659706	18.166875	122.872303	-78.870964	9.812755	132.005169
-50.211369	17.985729	127.877029	-22.095737	13.835971	127.132965	35.699631	-4.952071	122.912003	33.491333	41.096752	122.321548	34.595482	18.0723405	122.6167755	-78.786956	9.5996015	131.6491545
-50.403698	18.340651	127.590416	-22.121269	13.715714	126.889839	35.671677	-5.029605	122.698769	33.443569	41.02354	122.118889	34.557623	17.9969675	122.408829	-78.800161	9.4344605	131.370849
-50.596706	18.677197	127.39061	-22.111343	13.576089	126.651108	35.667809	-5.082299	122.510056	33.420109	40.960258	121.97435	34.543959	17.9389795	122.242203	-78.766645	9.2131985	131.060013
-50.769688	19.064587	127.2854	-22.149996	13.502498	126.53347	35.66066	-5.152391	122.292419	33.396648	40.897758	121.896767	34.528654	17.8726835	122.094593	-78.828646	9.1323125	130.972347
-50.875729	19.461573	127.175331	-22.161861	13.42198	126.408493	35.660389	-5.204334	122.146629	33.402409	40.85236	121.832886	34.531399	17.824013	121.9897575	-78.855121	9.019947	130.8272285
-50.929749	19.882956	127.087959	-22.117512	13.335064	126.275787	35.656658	-5.227476	122.032379	33.40921	40.818169	121.839615	34.532934	17.7953465	121.935997	-78.767958	8.8747815	130.615577
-50.958138	20.476917	126.960281	-22.136459	13.235445	126.171806	35.668823	-5.251493	121.910118	33.384277	40.79987	121.91832	34.52655	17.7741885	121.914219	-78.799468	8.6967015	130.429393
-51.004429	20.896172	126.903687	-22.165236	13.176332	126.130501	35.654243	-5.253422	121.853767	33.341255	40.800106	121.988617	34.497749	17.773342	121.921192	-78.828221	8.579322	130.33981
-50.997513	21.304916	126.821342	-22.248913	13.121581	126.117241	35.623283	-5.25785	121.778046	33.267746	40.794083	122.054398	34.4455145	17.7681165	121.916222	-78.9433405	8.4750455	130.31826
-50.965881	21.679447	126.752235	-22.323687	13.055742	126.038467	35.561676	-5.260347	121.692429	33.17083	40.788219	122.100471	34.366253	17.763936	121.89645	-79.013627	8.347548	130.180484
-50.886929	22.049423	126.664162	-22.410675	12.983023	125.941048	35.476353	-5.275598	121.590462	33.068531	40.782021	122.114906	34.272442	17.7532115	121.852684	-79.093792	8.2128345	130.029412
-50.776024	22.448215	126.560104	-22.469557	12.876387	125.77356	35.415615	-5.297664	121.473564	32.953964	40.769035	122.099686	34.1847895	17.7356855	121.786625	-79.1239035	8.0170885	129.760495
-50.639576	22.849916	126.525665	-22.569036	12.791206	125.703964	35.352562	-5.327541	121.321487	32.836514	40.756626	122.022072	34.094538	17.7145425	121.6717795	-79.23261	7.8678695	129.7361485
-50.2537	23.348352	126.37043	-22.667767	12.661552	125.54039	35.242348	-5.390456	121.002304	32.678883	40.699135	121.809044	33.9606155	17.6543395	121.405674	-79.2961495	7.6687645	129.675106
-49.971661	23.739079	126.325317	-22.724367	12.583961	125.43969	35.160755	-5.424216	120.8004	32.581123	40.666656	121.616508	33.870939	17.62122	121.208454	-79.319673	7.546702	129.670926
-49.687653	24.13451	126.26033	-22.726389	12.527296	125.302696	35.104404	-5.444226	120.615074	32.503925	40.633961	121.468307	33.8041645	17.5948675	121.0416905	-79.2569425	7.4597245	129.5637015
-49.363487	24.544521	126.170326	-22.767612	12.527664	125.258087	35.077389	-5.449116	120.512238	32.469265	40.62212	121.363747	33.773327	17.586502	120.9379925	-79.308551	7.468826	129.5781815
-48.991997	24.949127	126.060356	-22.74556	12.51688	125.115379	35.071541	-5.433715	120.461617	32.447296	40.634659	121.303604	33.7594185	17.600472	120.8826105	-79.2505385	7.433288	129.3481475
-48.595081	25.368721	125.902733	-22.785355	12.528792	125.062241	35.083927	-5.426497	120.391273	32.436432	40.647202	121.293678	33.7601795	17.6103525	120.8424755	-79.3308895	7.4472315	129.2820065
-48.169563	25.808254	125.777496	-22.805061	12.528077	124.931702	35.077633	-5.423599	120.331398	32.422195	40.663692	121.293045	33.749914	17.6200465	120.8122215	-79.360036	7.4361075	129.0511825
-47.418388	26.429087	125.556961	-23.054832	12.658574	124.79216	35.024174	-5.415217	120.229027	32.412685	40.678608	121.334503	33.7184295	17.6316955	120.781765	-79.8280935	7.6854525	128.802555
-46.884594	26.85523	125.413445	-23.09729	12.689521	124.681282	34.972546	-5.389489	120.182083	32.398277	40.701641	121.392265	33.6854115	17.656076	120.787174	-79.8799915	7.722966	128.57539
-46.354362	27.317265	125.296196	-23.160133	12.74874	124.608849	34.920849	-5.335523	120.163048	32.369667	40.768604	121.477493	33.645258	17.7165405	120.8202705	-79.965524	7.7809395	128.3974275
-45.788532	27.770042	125.19767	-23.208988	12.821594	124.532272	34.879639	-5.264397	120.179642	32.63221	40.719524	121.460999	33.7559245	17.7275635	120.8203205	-80.1739005	7.9156245	128.2442235
-45.186718	28.223881	125.102554	-23.274881	12.875445	124.482681	34.831139	-5.189844	120.216026	32.584373	40.7981	121.530167	33.707756	17.804128	120.8730965	-80.257518	7.946762	128.0922655
-44.607227	28.73106	125.089371	-23.334663	12.936072	124.458633	34.79911	-5.122781	120.214058	32.532978	40.874348	121.57991	33.666044	17.8757835	120.896984	-80.33537	7.9963605	128.020282
-43.956585	29.194572	125.044998	-23.369875	12.98998	124.458336	34.782753	-5.049746	120.222305	32.19561	41.069202	121.71167	33.4891815	18.009728	120.9669875	-80.2289315	7.970232	127.9496845
-43.000484	29.964792	125.033119	-23.358784	13.081596	124.468674	34.795017	-4.937973	120.265793	32.474388	41.052578	121.621063	33.6347025	18.0573025	120.943428	-80.3522705	8.1058895	127.99392
-42.317406	30.473202	125.045074	-23.349066	13.12378	124.494789	34.817783	-4.876986	120.320572	32.46199	41.118206	121.629059	33.6398865	18.12061	120.9748155	-80.3380185	8.12695	128.0147625
-41.606506	30.981012	125.034477	-23.335829	13.159032	124.520096	34.843212	-4.804985	120.406494	32.48716	41.186844	121.664536	33.665186	18.1909295	121.035515	-80.336844	8.1271345	128.004677
-40.922035	31.555901	125.053383	-23.318388	13.214247	124.559151	34.884197	-4.739175	120.533798	32.505352	41.240814	121.752403	33.6947745	18.2508195	121.1431005	-80.3315505	8.1776745	127.9752015
-40.170269	32.092072	125.00634	-23.290525	13.288366	124.604729	34.932804	-4.673561	120.703377	32.539085	41.321167	121.84626	33.7359445	18.323803	121.2748185	-80.3169945	8.252929	127.9346395
-39.443413	32.682373	124.967972	-23.274616	13.37507	124.651428	34.974304	-4.593077	120.858208	32.58033	41.407593	121.956573	33.777317	18.407258	121.4073905	-80.326549	8.342882	127.8954655
-38.68058	33.246006	124.945915	-23.276321	13.455312	124.686768	35.004368	-4.50042	121.002411	32.601746	41.501423	122.056534	33.803057	18.5005015	121.5294725	-80.355699	8.4101225	127.8440635
-37.529705	34.160923	124.959038	-23.281101	13.626353	124.730148	35.019077	-4.341784	121.151543	32.632206	41.666378	122.179688	33.8256415	18.662297	121.6656155	-80.3878435	8.590409	127.7946805
-36.75946	34.817905	124.938896	-23.279902	13.75565	124.745346	35.028843	-4.237193	121.220566	32.656029	41.776009	122.282288	33.842436	18.769408	121.751427	-80.40224	8.741892	127.739265
-36.227135	35.660172	125.061836	-23.261824	13.867739	124.74649	35.047752	-4.119833	121.315178	32.711555	41.879074	122.434319	33.8796535	18.8796205	121.8747485	-80.4033015	8.8558575	127.6182315
-35.417931	36.320114	125.059105	-23.236233	14.010726	124.750748	35.086811	-3.999998	121.435966	32.782043	41.982643	122.663727	33.934427	18.9913225	122.0498465	-80.406893	9.0301295	127.4516495
-34.629883	36.995781	125.144402	-23.192608	14.160705	124.766922	35.151951	-3.857321	121.573425	32.844231	42.138718	122.938904	33.998091	19.1406985	122.2561645	-80.383307	9.1807115	127.2776795
-33.838318	37.715378	125.243965	-23.163111	14.336705	124.806686	35.190361	-3.672657	121.704391	32.916855	42.312756	123.203781	34.053608	19.3200495	122.454086	-80.37983	9.3533605	127.159286
-33.056171	38.40892	125.402069	-23.152658	14.518526	124.883774	35.224583	-3.459858	121.836304	32.658493	42.621799	123.562134	33.941538	19.5809705	122.699219	-80.246854	9.4560815	127.068329
-31.871944	39.460903	125.640083	-23.11849	14.827888	125.050285	35.299374	-3.138204	121.995476	32.670254	42.940086	123.96946	33.984814	19.900941	122.982468	-80.221794	9.754835	127.118102
-31.071148	40.149696	125.843826	-22.887077	14.875099	125.130905	35.339722	-2.918078	122.100105	32.70512	43.157066	124.170807	34.022421	20.119494	123.135456	-79.796575	9.630704	127.126354
-30.274979	40.839241	126.071342	-22.810818	15.018166	125.206635	35.395264	-2.725923	122.164711	32.726795	43.352703	124.345551	34.0610295	20.31339	123.255131	-79.6826655	9.722942	127.158139
-29.483097	41.516453	126.278976	-22.775898	15.177938	125.346878	35.452423	-2.536156	122.188759	32.753601	43.540207	124.464325	34.103012	20.5020255	123.326542	-79.654808	9.8538505	127.367214
-28.466915	42.037632	126.339218	-22.748549	15.303638	125.436783	35.497978	-2.351819	122.199501	32.776787	43.730209	124.54026	34.1373825	20.689195	123.3698805	-79.6344805	9.918081	127.5036855
-27.709877	42.69989	126.468025	-22.710083	15.447906	125.476372	35.530861	-2.180246	122.153877	32.801533	43.902634	124.596176	34.166197	20.861194	123.3750265	-79.586363	10.034618	127.5777175
-27.178061	43.467163	126.657578	-22.690655	15.606977	125.467896	35.542061	-2.002882	122.057816	32.79406	44.085827	124.58522	34.1680605	21.0414725	123.321518	-79.5493705	10.1724815	127.614274
-26.038467	44.436127	126.672325	-22.685116	15.855845	125.326385	35.543919	-1.670411	121.736099	33.093449	44.29401	124.335327	34.318684	21.3117995	123.035713	-79.688916	10.3998905	127.617057
-25.302172	45.07214	126.624092	-22.658855	16.02446	125.158798	35.537212	-1.402817	121.409973	32.744385	44.636284	124.372444	34.1407985	21.6167335	122.8912085	-79.4585085	10.4321865	127.4263875
-24.534269	45.679874	126.613106	-22.852373	16.317837	125.071358	35.574032	-1.120474	121.057571	32.737637	44.859425	124.346245	34.1558345	21.8694755	122.701908	-79.8605805	10.7661985	127.440808
-23.732714	46.242085	126.687706	-22.756178	16.459059	124.895798	35.658882	-0.838214	120.734009	32.7817	45.058666	124.509254	34.220291	22.110226	122.6216315	-79.732647	10.807892	127.1699645
-22.980928	46.803959	127.002594	-22.649904	16.585997	124.774345	35.782673	-0.581369	120.515297	32.877121	45.233692	124.811432	34.329897	22.3261615	122.6633645	-79.629705	10.8458325	126.8853255
-21.985687	47.214283	127.322052	-22.549976	16.709085	124.7342	35.881752	-0.321626	120.396423	32.973358	45.412197	125.260559	34.427555	22.5452855	122.828491	-79.527507	10.8728845	126.639909
-21.235756	47.704765	127.846298	-22.482759	16.860533	124.758362	35.958733	-0.047628	120.319054	33.051903	45.579483	125.791725	34.505318	22.7659275	123.0553895	-79.470836	10.9551385	126.4613345
-20.142483	48.350056	128.73288	-22.341398	17.154268	124.950195	36.155262	0.387083	120.57885	33.223263	45.867451	126.755051	34.6892625	23.127267	123.6669505	-79.3720585	11.181269	126.2334395
-19.422434	48.709602	129.33522	-22.245428	17.367512	125.169434	36.405121	0.657461	120.926163	33.371708	46.064465	127.499298	34.8884145	23.360963	124.2127305	-79.3792705	11.374061	126.1261375
-18.627377	48.983173	129.794662	-21.888826	17.450533	125.315521	36.640686	0.939279	121.325851	33.524818	46.300625	128.136307	35.082752	23.619952	124.731079	-78.860404	11.281114	125.899963
-17.859816	49.225845	130.202179	-21.809534	17.682833	125.597229	36.824722	1.233301	121.642197	33.646568	46.538525	128.671204	35.235645	23.885913	125.1567005	-78.854713	11.479753	126.0377575
-17.106867	49.390942	130.489288	-21.708097	17.893131	125.792755	37.009769	1.44521	121.901451	33.767384	46.725769	129.068542	35.3885765	24.0854895	125.4849965	-78.8047705	11.7007725	126.1005135
-16.357712	49.424786	130.731506	-21.586599	18.059494	125.924889	37.182404	1.589116	122.117699	33.912418	46.888329	129.365021	35.547411	24.2387225	125.74136	-78.720609	11.8802655	126.108418
-15.570299	49.410034	130.867416	-21.496397	18.266825	126.083115	37.306099	1.718517	122.260544	34.037289	47.015045	129.593323	35.671694	24.366781	125.9269335	-78.664488	12.166869	126.2392965
-14.388018	49.196243	130.960846	-21.371273	18.525024	126.208115	37.482841	1.856427	122.540298	34.242939	47.193531	129.763794	35.86289	24.524979	126.152046	-78.605436	12.525069	126.264184
-13.561802	48.973656	130.912338	-21.267023	18.679764	126.237213	37.60791	1.955729	122.68692	34.380367	47.314747	129.847946	35.9941385	24.635238	126.267433	-78.5281845	12.72429	126.206993
-12.722759	48.691086	130.811111	-21.158384	18.81039	126.221512	37.76897	2.034456	122.791397	34.509842	47.419147	129.857651	36.139406	24.7268015	126.324524	-78.456174	12.8939785	126.1185
-11.891755	48.262875	130.608124	-21.045879	18.928532	126.171707	37.884289	2.129577	122.85659	34.638878	47.552731	129.741943	36.2615835	24.841154	126.2992665	-78.3533415	13.01591	126.0441475
-11.017278	47.781288	130.404144	-20.924486	19.047792	126.077423	37.99757	2.211392	122.851334	34.764103	47.66328	129.590897	36.3808365	24.937336	126.2211155	-78.2298085	13.158248	125.9337305
-10.146826	47.212795	130.026489	-20.802574	19.147654	125.977005	38.151306	2.269045	122.810005	34.893433	47.74847	129.407928	36.5223695	25.0087575	126.1089665	-78.1275175	13.2865505	125.8450435
-9.288016	46.567249	129.728745	-20.694487	19.253033	125.876793	38.253727	2.32313	122.817146	35.011143	47.824097	129.186981	36.632435	25.0736135	126.0020635	-78.021409	13.4324525	125.7515225
-7.889937	45.438625	129.164429	-20.528564	19.403811	125.697685	38.365303	2.391775	122.891975	35.169125	47.911392	128.930878	36.767214	25.1515835	125.9114265	-77.824342	13.6560385	125.4839435
-6.907351	44.624538	128.853027	-20.471672	19.541203	125.69957	38.448639	2.402633	123.046753	35.269035	47.960869	128.795654	36.858837	25.181751	125.9212035	-77.802181	13.900655	125.4779365
-5.97128	43.702732	128.574539	-20.414358	19.649811	125.703346	38.50116	2.39405	123.258484	35.383415	48.011883	128.686722	36.9422875	25.2029665	125.972603	-77.7710035	14.0966555	125.434089
-5.01649	42.723045	128.319061	-20.373472	19.76939	125.720535	38.566662	2.362773	123.477646	35.484905	48.036938	128.591614	37.0257835	25.1998555	126.03463	-77.7727275	14.3389245	125.40644
-4.000723	41.68259	128.138794	-20.336565	19.886768	125.739326	38.616673	2.307071	123.726883	35.573891	48.064892	128.467163	37.095282	25.1859815	126.097023	-77.768412	14.5875545	125.381629
-3.041386	40.583969	127.857826	-20.32423	19.97967	125.742912	38.644104	2.267153	123.944832	35.650181	48.096348	128.347641	37.1471425	25.1817505	126.1462365	-77.7956025	14.7775895	125.3395875
-2.070273	39.430317	127.607056	-20.336802	20.076832	125.700569	38.652901	2.217891	124.131119	35.672974	48.087139	128.256653	37.1629375	25.152515	126.193886	-77.8365415	15.001149	125.207252
-0.688584	37.576042	127.320244	-20.590248	20.275021	125.627533	38.625011	2.128441	124.329697	35.672657	48.03817	128.082581	37.148834	25.0833055	126.206139	-78.32933	15.4667365	125.048927
0.257048	36.290695	127.122879	-20.619835	20.288754	125.529564	38.583282	2.058507	124.47448	35.645668	47.986881	128.01091	37.114475	25.022694	126.242695	-78.354145	15.554814	124.816433
1.309841	34.988205	126.900085	-20.622225	20.293482	125.47966	38.565556	1.991614	124.70076	36.014351	47.820271	127.875282	37.2899535	24.9059425	126.288021	-78.5344035	15.6810215	124.671299
2.210848	33.598541	126.919579	-20.583143	20.302395	125.493744	38.610016	1.918486	125.010643	36.062412	47.744308	127.967407	37.336214	24.831397	126.489025	-78.5025	15.773393	124.498463
3.193078	32.210056	126.976357	-20.500402	20.319281	125.587677	38.714397	1.832365	125.492081	36.164104	47.653877	128.189621	37.4392505	24.743121	126.840851	-78.4400545	15.895441	124.334503
4.164799	30.763376	127.186943	-20.118277	20.168785	125.643089	38.890297	1.723107	126.167854	36.326893	47.56559	128.509384	37.608595	24.6443485	127.338619	-77.845149	15.6932215	123.947559
5.195669	29.283667	127.49472	-19.988924	20.12182	125.915993	39.142166	1.57745	127.000191	36.518612	47.459045	128.925674	37.830389	24.5182475	127.9629325	-77.808237	15.7253925	123.8690535
6.613273	27.023861	128.111816	-19.741226	19.946203	126.32798	39.813866	1.146013	128.130005	36.534443	47.353031	129.759933	38.1741545	24.249522	128.944969	-77.6566065	15.642884	123.710991
7.467903	25.445387	128.548126	-19.554752	19.768768	126.593384	40.004894	0.938687	128.862183	36.733192	47.152023	130.152939	38.369043	24.045355	129.507561	-77.478547	15.492181	123.679207
8.322593	23.911732	128.942398	-19.390657	19.585892	126.912354	40.158455	0.727129	129.47612	37.251572	46.815281	130.340057	38.7050135	23.771205	129.9080885	-77.4863275	15.400579	123.9166195
9.117618	22.349894	129.310257	-19.240007	19.401323	127.228371	40.299641	0.512367	129.997543	37.452309	46.593719	130.568146	38.875975	23.553043	130.2828445	-77.355989	15.249603	124.1738975
9.862103	20.797487	129.675186	-19.098551	19.244207	127.546631	40.436756	0.309352	130.486496	37.632881	46.393688	130.761734	39.0348185	23.35152	130.624115	-77.2319205	15.136894	124.469147
10.593291	19.291218	130.024933	-18.967896	19.095676	127.857765	40.565907	0.102015	130.959595	37.786953	46.209274	130.927155	39.17643	23.1556445	130.943375	-77.112222	15.0357075	124.772155
11.248064	17.76635	130.354706	-18.857151	18.949324	128.150894	40.66758	-0.035391	131.426422	37.905216	46.05138	131.083328	39.286398	23.0079945	131.254875	-77.0007	14.8906535	125.046913
12.128893	15.53439	130.849884	-18.720978	18.753172	128.511002	40.75856	-0.156875	132.102554	38.019524	45.874176	131.385239	39.389042	22.8586505	131.7438965	-76.830998	14.6476935	125.2781075
12.68479	14.082572	131.121689	-18.630871	18.618639	128.687302	40.808903	-0.24818	132.553452	38.070889	45.757477	131.597687	39.439896	22.7546485	132.0755695	-76.701638	14.4826295	125.2990345
13.11509	12.615967	131.426117	-18.58264	18.482222	128.826431	40.797268	-0.365022	132.963379	38.121571	45.618546	131.828659	39.4594195	22.626762	132.396019	-76.6246995	14.337682	125.256843
13.580072	11.211164	131.662567	-18.540226	18.339382	128.948837	40.793713	-0.509802	133.33699	38.147243	45.454098	132.022385	39.470478	22.472148	132.6796875	-76.55093	14.206616	125.2179865
13.96272	9.841855	131.904907	-18.5147	18.18638	129.057053	40.735996	-0.62392	133.674347	38.141479	45.302044	132.194061	39.4387375	22.339062	132.934204	-76.4681375	14.033698	125.179902
14.249548	8.455727	132.120468	-18.540464	18.048141	129.186401	40.680538	-0.723983	133.991348	38.127373	45.180149	132.327347	39.4039555	22.228083	133.1593475	-76.4848835	13.868199	125.2134545
14.492387	7.113646	132.358505	-18.556395	17.894491	129.302734	40.609463	-0.819062	134.287857	38.068657	45.067062	132.438538	39.33906	22.124	133.3631975	-76.45185	13.664982	125.2422705
14.803079	5.196765	132.693115	-18.632439	17.626848	129.480942	40.479202	-0.946945	134.713486	37.971451	44.892841	132.568985	39.2253265	21.972948	133.6412355	-76.4902045	13.280748	125.3206485
14.92965	3.930523	132.900482	-18.690102	17.445547	129.586227	40.403358	-1.029992	134.943909	37.899429	44.787624	132.641129	39.1513935	21.878816	133.792519	-76.5315975	13.012278	125.379935
14.945549	2.703499	133.119186	-18.744568	17.265415	129.641586	40.322117	-1.136136	135.17041	37.810326	44.672455	132.664185	39.0662215	21.7681595	133.9172975	-76.5553575	12.7626705	125.3658745
14.979897	1.534289	133.247894	-18.824165	17.090748	129.671478	40.224712	-1.213277	135.336273	37.723015	44.582035	132.637253	38.9738635	21.684379	133.986763	-76.6221935	12.497117	125.356193
14.96543	0.415464	133.326279	-18.897932	16.900108	129.638153	40.135761	-1.324751	135.408279	37.621338	44.453873	132.565002	38.8785495	21.564561	133.9866405	-76.6744135	12.235655	125.2896655
14.893551	-0.706968	133.316132	-18.986221	16.722874	129.565369	40.048622	-1.407839	135.423126	37.49107	44.357254	132.436081	38.769846	21.4747075	133.9296035	-76.742288	11.9710405	125.2011345
14.364605	-1.469246	133.245926	-19.085802	16.572369	129.436142	39.950569	-1.416318	135.404251	37.363441	44.311577	132.290634	38.657005	21.4476295	133.8474425	-76.828609	11.6971085	125.0248415
13.491693	-2.322634	133.059143	-19.207741	16.392431	129.198761	39.866173	-1.440417	135.358551	37.14851	44.272243	132.162888	38.5073415	21.415913	133.7607195	-76.9228235	11.368949	124.6368025
12.767824	-2.818328	132.900986	-19.273516	16.29714	129.048965	39.78529	-1.436027	135.298935	37.021915	44.252293	132.076279	38.4036025	21.408133	133.687607	-76.9506345	11.186147	124.410323
11.946042	-3.309203	132.65863	-19.337017	16.201359	128.948837	39.71508	-1.451228	135.180756	36.941059	44.22982	131.995911	38.3280695	21.389296	133.5883335	-77.0021035	11.013422	124.3093405
11.119534	-3.705091	132.451111	-19.397078	16.137371	128.918777	39.663567	-1.475876	135.047333	36.847668	44.184372	131.948166	38.2556175	21.354248	133.4977495	-77.0497735	10.920494	124.3398045
10.175691	-4.120128	132.305237	-19.442852	16.099104	128.985748	39.630775	-1.466105	134.936081	36.795147	44.176025	131.966263	38.212961	21.35496	133.451172	-77.098665	10.843248	124.520324
9.262453	-4.468956	132.187119	-19.483294	16.068577	129.10321	39.614624	-1.445425	134.816193	36.73711	44.167747	132.044327	38.175867	21.361161	133.43026	-77.142455	10.775993	124.77616
8.255699	-4.848186	132.048782	-19.542017	16.029827	129.25	39.629196	-1.436344	134.713287	36.676399	44.202568	132.101196	38.1527975	21.383112	133.4072415	-77.2368315	10.676542	125.0927585
6.593911	-5.375134	131.79039	-19.64175	15.973457	129.404175	39.594681	-1.38578	134.40155	36.544922	44.247463	132.208191	38.0698015	21.4308415	133.3048705	-77.3533015	10.5160725	125.5034795
5.436503	-5.723555	131.492996	-19.72583	15.918167	129.434067	39.552643	-1.393999	134.183258	36.424931	44.250591	132.20929	37.988787	21.428296	133.196274	-77.440447	10.408038	125.67186
4.25422	-6.083633	131.240265	-19.833363	15.890126	129.43428	39.487446	-1.346592	133.98114	36.328209	44.30262	132.156296	37.9078275	21.478014	133.068718	-77.5745535	10.302238	125.799842
2.958316	-6.46702	130.951065	-19.929783	15.879626	129.383774	39.406864	-1.30843	133.776855	36.184135	44.32354	132.096222	37.7954995	21.507555	132.9365385	-77.6550655	10.251697	125.8310095
1.654235	-6.837693	130.741638	-20.034689	15.873681	129.327881	39.332859	-1.258297	133.676453	36.068676	44.358295	132.012558	37.7007675	21.549999	132.8445055	-77.7701455	10.197363	125.8112565
0.318327	-7.193036	130.606079	-20.142715	15.893814	129.273102	39.248978	-1.197847	133.641449	35.973587	44.434063	131.942062	37.6112825	21.618108	132.7917555	-77.8967125	10.16952	125.7544485
-1.144854	-7.632102	130.429214	-20.239969	15.901587	129.190598	39.175465	-1.183526	133.622665	35.861362	44.471912	131.878525	37.5184135	21.644193	132.750595	-77.9983515	10.158981	125.630601
-3.338718	-8.209012	130.100647	-20.457159	15.846942	129.000671	39.02219	-1.232879	133.372314	35.625458	44.433262	131.626846	37.323824	21.6001915	132.49958	-78.238142	10.0936925	125.501762
-4.854275	-8.642597	129.70047	-20.618282	15.747182	128.775345	38.827084	-1.265812	133.027145	35.441994	44.373913	131.354218	37.134539	21.5540505	132.1906815	-78.371103	9.9403135	125.3600085
-6.45484	-9.096086	129.189514	-20.780323	15.634214	128.489807	38.656391	-1.340004	132.642258	35.257751	44.273174	131.060471	36.957071	21.466585	131.8513645	-78.517717	9.801843	125.1282495
-8.060901	-9.536722	128.627609	-20.937859	15.533347	128.175064	38.500263	-1.400279	132.223206	35.066925	44.195889	130.823853	36.783594	21.397805	131.5235295	-78.659312	9.668889	124.8265985
-9.708209	-10.018698	128.021866	-21.086082	15.440037	127.839745	38.336544	-1.436409	131.80571	34.882988	44.135395	130.614212	36.609766	21.349493	131.209961	-78.78193	9.530581	124.469529
-11.419277	-10.486886	127.471222	-21.255285	15.360637	127.511665	38.157101	-1.490314	131.332901	34.704605	44.131287	130.326874	36.430853	21.3204865	130.8298875	-78.941423	9.4007875	124.1934425
-13.131913	-10.959497	126.767982	-21.463261	15.321018	127.159592	37.995342	-1.571808	130.778275	34.174313	44.22332	130.129105	36.0848275	21.325756	130.45369	-79.0113495	9.31628	123.865494
-15.832938	-11.749149	125.764824	-21.719959	15.312057	126.54483	37.634308	-1.535357	129.842178	34.156601	44.095982	129.428802	35.8954545	21.2803125	129.63549	-79.3353725	9.3438015	123.45417
-17.622301	-12.264883	124.975182	-21.885332	15.336863	126.062408	37.442741	-1.550078	129.179367	33.954639	44.148354	128.949875	35.69869	21.299138	129.064621	-79.469354	9.374588	123.060195
-19.511957	-12.852865	124.194038	-22.065765	15.383874	125.598564	37.222458	-1.524413	128.385361	33.752831	44.182018	128.507538	35.4876445	21.3288025	128.4464495	-79.6191745	9.4389455	122.7506785
-21.37237	-13.418548	123.44799	-22.411625	15.541842	125.138306	37.007473	-1.515035	127.745605	33.559219	44.232895	127.979187	35.283346	21.35893	127.862396	-80.106596	9.724754	122.414216
-23.657101	-13.786104	122.98423	-22.533236	15.578297	124.691071	36.513908	-1.234333	127.264961	33.391205	44.352184	127.492882	34.9525565	21.5589255	127.3789215	-80.0190285	9.5976685	122.0032205
-25.377707	-14.557459	122.279022	-22.644672	15.623909	124.262619	36.342838	-1.150718	126.688675	33.227753	44.406391	127.114906	34.7852955	21.6278365	126.9017905	-80.0746395	9.6199815	121.6234475
-27.282381	-15.291958	121.764671	-22.725842	15.664337	123.873985	36.218262	-1.099937	126.311646	33.050842	44.507462	126.688599	34.634552	21.7037625	126.5001225	-80.086236	9.6249115	121.2478475
-30.245739	-16.352398	121.133362	-22.853746	15.765718	123.361847	36.030544	-0.906553	125.825203	32.859859	44.68293	126.207413	34.4452015	21.8881885	126.016308	-80.1526935	9.6432475	120.707386
-32.239212	-17.117304	120.789803	-22.915758	15.839201	123.061577	35.955379	-0.837409	125.645531	32.735199	44.756638	125.940369	34.345289	21.9596145	125.79295	-80.176805	9.7187875	120.330204
-34.250881	-17.915863	120.588577	-22.973896	15.94896	122.819542	35.879395	-0.773767	125.537918	32.6497	44.813465	125.700249	34.2645475	22.019849	125.6190835	-80.2123395	9.878071	120.0200005
-36.310989	-18.732327	120.508636	-23.039511	16.052086	122.648224	36.109718	-0.950296	125.357422	32.566597	44.888565	125.422302	34.3381575	21.9691345	125.389862	-80.4171795	10.1350375	119.906586
-38.401394	-19.566059	120.567322	-23.117191	16.136599	122.532478	35.997185	-0.939395	125.27388	32.170322	45.065975	125.221161	34.0837535	22.06329	125.2475205	-80.3181355	10.209908	119.8174355
-40.533394	-20.402981	120.766769	-23.182571	16.22406	122.421432	35.882755	-1.03525	125.126053	32.049675	45.091759	124.769936	33.966215	22.0282545	124.9479945	-80.331357	10.4198655	119.8948695
-42.576817	-21.304075	121.099808	-23.252401	16.283045	122.289406	35.723362	-1.122752	124.941063	31.94746	45.158131	124.056694	33.835411	22.0176895	124.4988785	-80.340213	10.5484005	120.0799335
NaN	NaN	NaN	-23.314461	16.347166	122.027672	35.524567	-1.188611	124.445915	31.841036	45.190063	122.910416	33.6828015	22.000726	123.6781655	-80.3117235	10.693606	120.3771785
NaN	NaN	NaN	-23.285391	16.342276	121.822929	35.132298	-1.101742	124.217476	31.791664	45.131905	122.134171	33.461981	22.0150815	123.1758235	-80.032763	10.6694705	120.4700345
NaN	NaN	NaN	-23.230028	16.304346	121.662186	35.11301	-1.201139	123.776291	31.782091	45.032692	121.524574	33.4475505	21.9157765	122.6504325	-79.9076065	10.6929155	120.6739395
-46.987225	-18.754549	122.166588	-23.156139	16.25132	121.615128	35.124897	-1.28805	123.406311	31.813652	44.933098	121.155945	33.4692745	21.822524	122.281128	-79.7815525	10.680116	120.949128
-46.854065	-17.268572	122.134613	-23.056129	16.175016	121.692215	35.163914	-1.345432	123.162422	31.8606	44.863991	121.014465	33.512257	21.7592795	122.0884435	-79.624515	10.5907525	121.2959865
-46.724545	-15.757587	122.217644	-22.971819	16.103876	121.916512	35.197968	-1.341588	122.998131	31.92297	44.836147	121.088814	33.560469	21.7472795	122.0434725	-79.504107	10.4604725	121.7895515
-46.491901	-14.17443	122.329926	-22.916008	16.064421	122.208633	35.236694	-1.290674	122.883514	31.960941	44.880814	121.345123	33.5988175	21.79507	122.1143185	-79.4308335	10.333772	122.3029475
-46.186989	-11.746728	122.436165	-22.855272	16.068285	122.644295	35.269604	-1.08004	122.801437	31.978474	45.051132	121.913353	33.624039	21.985546	122.357395	-79.334583	10.151024	122.931195
-45.949642	-10.173743	122.263046	-22.809668	16.1259	122.887459	35.286777	-0.830591	122.942581	32.015358	45.274933	122.405334	33.6510675	22.222171	122.6739575	-79.2704035	10.029629	123.1009605
-45.756142	-8.53115	122.027634	-22.787832	16.25387	123.085167	35.364639	-0.535861	123.191277	32.084419	45.531864	123.046837	33.724529	22.4980015	123.119057	-79.300193	10.0097385	123.051277
-45.517368	-6.91496	121.649765	-22.762602	16.443272	123.235512	35.454124	-0.248273	123.504272	32.132545	45.693245	123.796227	33.7933345	22.722486	123.6502495	-79.3185385	10.164058	122.8207745
-45.559639	-5.093404	121.419205	-22.762377	16.658577	123.344803	35.533173	0.022596	123.869339	32.184631	45.851837	124.613441	33.858902	22.9372165	124.24139	-79.383656	10.3799375	122.448216
-45.387161	-3.440393	121.154938	-22.793285	16.881897	123.45488	35.542149	0.28081	124.331329	32.302483	45.996597	125.440918	33.922316	23.1387035	124.8861235	-79.508886	10.6250905	122.0236365
-45.311413	-1.802347	120.901695	-22.830027	17.101171	123.547173	35.598461	0.446821	124.866501	32.388512	46.141434	126.141953	33.9934865	23.2941275	125.504227	-79.6535405	10.9082145	121.590119
-45.116985	0.475309	120.521225	-22.950409	17.384636	123.567772	35.66748	0.594824	125.543465	32.440125	46.321194	126.968697	34.0538025	23.458009	126.256081	-79.9546205	11.311263	120.879463
-45.144024	1.980432	120.171722	-22.752642	17.385731	123.344673	35.725086	0.630595	125.954857	32.489243	46.372219	127.3283	34.1071645	23.501407	126.6415785	-79.6124485	11.270055	120.0477675
-45.431755	3.571213	119.958046	-22.926388	17.570763	123.233673	35.751835	0.643824	126.222443	32.567505	46.371845	127.569214	34.15967	23.5078345	126.8958285	-80.012446	11.6336915	119.5715175
-45.573879	4.970888	119.702171	-22.893217	17.584772	123.084572	35.792587	0.593934	126.34964	32.63496	46.323196	127.704475	34.2137735	23.458565	127.0270575	-80.0002075	11.710979	119.1420865
-45.890358	6.352287	119.561768	-22.858059	17.568335	122.962997	35.807491	0.530994	126.347694	32.721111	46.251713	127.733139	34.264301	23.3913535	127.0404165	-79.980419	11.7453165	118.8855775
-46.206024	7.657459	119.46772	-22.81444	17.545609	122.873047	35.770554	0.487181	126.226318	32.796726	46.177082	127.681717	34.28364	23.3321315	126.9540175	-79.91252	11.7590865	118.7920765
-46.625584	8.946833	119.424461	-22.774721	17.551966	122.800362	35.75457	0.459528	126.032875	32.879524	46.122395	127.591064	34.317047	23.2909615	126.8119695	-79.866489	11.8129705	118.7887545
-47.383263	10.799717	119.370064	-22.707794	17.605062	122.692917	35.807884	0.420608	125.639915	32.995476	46.123295	127.409554	34.40168	23.2719515	126.5247345	-79.817268	11.9381725	118.8610995
-48.000092	12.003838	119.335434	-22.654299	17.66073	122.599182	35.805317	0.429717	125.351807	33.061493	46.116638	127.253113	34.433405	23.2731775	126.30246	-79.742003	12.0482825	118.895904
-48.705444	13.129285	119.312798	-22.640148	17.713625	122.482918	35.795822	0.424228	124.973282	33.101414	46.122501	127.00827	34.448618	23.2733645	125.990776	-79.728914	12.1538855	118.97506
-49.42868	14.193338	119.195702	-22.660196	17.748217	122.304955	35.723755	0.424385	124.545166	33.115356	46.162701	126.665878	34.4195555	23.293543	125.605522	-79.7399475	12.202891	119.004388
-50.241245	15.238854	119.031036	-22.706444	17.773163	122.056877	35.602222	0.433814	124.140129	33.118134	46.197411	126.241554	34.360178	23.3156125	125.1908415	-79.773066	12.2307135	118.9229125
-51.119137	16.197088	118.847763	-22.763842	17.790956	121.769119	35.545479	0.381393	123.582733	33.050491	46.25573	125.725639	34.297985	23.3185615	124.654186	-79.825669	12.2633505	118.884052
-52.028412	17.095516	118.59021	-22.823042	17.819582	121.402184	35.455605	0.321651	123.04039	32.951794	46.30088	125.166428	34.2036995	23.3112655	124.103409	-79.8497835	12.3278985	118.700959
-53.486652	18.353367	118.291161	-22.931118	17.863712	120.866096	35.23439	0.306392	122.31218	32.804401	46.439167	124.185242	34.0193955	23.3727795	123.248711	-79.8816315	12.3546445	118.483481
-54.444672	19.096962	118.040108	-22.982159	17.882601	120.522453	35.139626	0.268398	121.826767	32.679092	46.473969	123.587372	33.909359	23.3711835	122.7070695	-79.873677	12.3940185	118.3378365
-55.504627	19.793736	117.785667	-23.029974	17.878538	120.185364	35.030262	0.252113	121.421387	32.856045	46.399204	122.9104	33.9431535	23.3256585	122.1658935	-80.0031015	12.4314175	118.2048345
-56.558048	20.447292	117.542473	-23.097528	17.87105	119.856667	34.911736	0.206127	121.046921	32.74604	46.486221	122.350838	33.828888	23.346174	121.6988795	-80.023944	12.395926	118.0144545
-57.595867	21.030275	117.206337	-23.157715	17.882113	119.500122	34.827168	0.185497	120.671066	32.627495	46.523933	121.890434	33.7273315	23.354715	121.28075	-80.0427615	12.409511	117.719494
-58.74371	21.611822	116.823959	-23.207798	17.903978	119.122932	34.763424	0.131437	120.259163	32.526268	46.541553	121.495201	33.644846	23.336495	120.877182	-80.060442	12.471461	117.368682
-59.831703	22.153332	116.352463	-23.264929	17.917761	118.699196	34.693264	0.050239	119.878067	32.438549	46.571133	121.008286	33.5659065	23.310686	120.4431765	-80.0957645	12.524836	116.9552155
-61.541885	22.85717	115.63649	-23.331636	17.977255	117.95443	34.554184	-0.03194	119.069244	31.988478	46.740444	120.373177	33.271331	23.354252	119.7212105	-79.934603	12.600258	116.1876495
-62.748898	23.25526	115.195824	-23.386198	17.967159	117.418823	34.435001	-0.081685	118.321381	31.878531	46.768726	119.769493	33.156766	23.3435205	119.045437	-79.929162	12.5907975	115.792209
-63.904686	23.64325	114.746819	-23.407129	17.956799	116.825447	34.338509	-0.134448	117.539421	31.810835	46.779236	119.086929	33.074672	23.322394	118.313175	-79.88893	12.591204	115.337719
-64.884087	23.768061	114.420662	-23.407913	17.949656	116.244301	34.275723	-0.172293	116.634796	31.783691	46.79995	118.341103	33.029707	23.3138285	117.4879495	-79.845533	12.5854835	115.0006525
-66.044296	24.064932	114.08017	-23.387598	17.906921	115.661911	34.211876	-0.176824	115.681648	31.745747	46.82325	117.539505	32.9788115	23.323213	116.6105765	-79.7540075	12.490629	114.7132455
-65.252571	23.341269	113.871696	-23.334541	17.889174	115.084633	34.198494	-0.192643	114.675568	31.731632	46.813072	116.660515	32.965063	23.3102145	115.6680415	-79.634145	12.4681335	114.5012245
-64.975609	22.855972	113.738213	-23.296167	17.87241	114.581955	34.179764	-0.209867	113.637779	31.753386	46.838375	115.663719	32.966575	23.314254	114.650749	-79.558909	12.430566	114.513161
-64.548912	21.990807	113.665543	-23.192406	17.867901	113.95314	34.165592	-0.211916	112.144745	31.735308	46.828983	114.248238	32.95045	23.3085335	113.1964915	-79.335262	12.4272685	114.7097885
-64.398315	21.525074	113.716377	-23.124758	17.878887	113.623138	34.217869	-0.224397	111.381638	31.790178	46.827599	113.362549	33.0040235	23.301601	112.3720935	-79.2535395	12.456173	114.8741825
-64.063553	20.892927	113.567543	-23.062571	17.88983	113.311676	34.306923	-0.215466	110.791374	31.859135	46.813412	112.628128	33.083029	23.298973	111.709751	-79.208171	12.480687	114.913601
-63.757603	20.249739	113.166595	-23.029308	17.86327	112.952789	34.416317	-0.244784	110.380646	31.906551	46.737137	112.045586	33.161434	23.2461765	111.213116	-79.22005	12.4803635	114.692462
-63.436462	19.55459	112.533211	-23.017002	17.808651	112.495628	34.50972	-0.296029	110.125374	31.942631	46.641499	111.641251	33.2261755	23.172735	110.8833125	-79.2601795	12.444567	114.1079435
-63.0821	18.83115	111.840584	-23.059294	17.747572	112.044083	34.547146	-0.369869	109.949982	31.944567	46.520092	111.336815	33.2458565	23.0751115	110.6433985	-79.3644445	12.4200325	113.4447675
-62.82003	18.061642	111.109283	-23.138693	17.697285	111.613968	34.521492	-0.455438	109.919167	31.895924	46.39727	111.088928	33.208708	22.970916	110.5040475	-79.486094	12.423654	112.7238885
-62.362701	16.940536	110.098663	-23.255863	17.633047	110.996201	34.447956	-0.652584	110.014053	31.84823	46.208008	110.870232	33.148093	22.777712	110.4421425	-79.659819	12.488382	111.5502595
-62.051189	16.206026	109.351089	-23.329166	17.585596	110.591675	34.376373	-0.839183	110.140396	31.836828	46.072491	110.794594	33.1066005	22.616654	110.467495	-79.7649325	12.554538	110.715855
-61.765404	15.442846	108.626007	-23.443148	17.525208	110.204338	34.287762	-1.034258	110.214767	31.80677	45.925625	110.736832	33.047266	22.4456835	110.4757995	-79.933562	12.6047325	109.9328765
-61.512177	14.676239	108.061302	-23.568163	17.462925	109.831299	34.130226	-1.23716	110.133339	31.736847	45.763279	110.559402	32.9335365	22.2630595	110.3463705	-80.0698625	12.6627905	109.3162275
-61.365734	13.895233	107.744621	-23.717222	17.395512	109.513153	33.908371	-1.428873	109.879372	31.612709	45.602436	110.275635	32.76054	22.0867815	110.0775035	-80.194984	12.7042425	108.9488025
-61.200153	13.16328	107.661568	-23.861685	17.320715	109.280754	33.703419	-1.59807	109.446228	31.478769	45.46796	109.889557	32.591094	21.934945	109.6678925	-80.314464	12.706485	108.8936155
-61.067043	12.371458	107.648888	-23.991575	17.22674	109.11821	33.515774	-1.763428	108.950829	31.364557	45.385845	109.449974	32.4401655	21.8112085	109.2004015	-80.4233155	12.6422715	109.0360185
-60.694534	11.063918	107.583092	-24.130074	17.072559	108.865372	33.31794	-1.968393	108.246681	31.224077	45.349411	108.777512	32.2710085	21.690509	108.5120965	-80.5311565	12.454609	109.2186475
-60.789703	10.346478	107.378326	-24.20141	16.969849	108.648125	33.190353	-2.108447	107.798294	31.140242	45.333817	108.416344	32.1652975	21.612685	108.107319	-80.5681175	12.327013	109.188931
-60.726948	9.518608	107.221054	-24.252138	16.84656	108.416748	33.074509	-2.232359	107.405518	31.075283	45.290993	108.139481	32.074896	21.529317	107.7724995	-80.579172	12.163803	109.0609965
-60.660053	8.700664	107.067062	-24.303246	16.765863	108.202385	32.986736	-2.340936	107.119965	31.024794	45.223602	107.925285	32.005765	21.441333	107.522625	-80.612257	12.090393	108.882145
-60.605915	7.893138	106.834702	-24.360607	16.708118	108.016876	32.923256	-2.440596	106.929825	30.964569	45.151089	107.800163	31.9439125	21.3552465	107.364994	-80.6651265	12.0609895	108.668758
-60.570938	7.083317	106.646919	-24.426901	16.680105	107.860817	32.856838	-2.516349	106.867287	30.912766	45.081501	107.667068	31.884802	21.282576	107.2671775	-80.738604	12.077634	108.4544565
-60.541512	6.28213	106.422913	-24.536766	16.668083	107.725647	32.777691	-2.611619	106.866882	30.837164	45.014698	107.550537	31.8074275	21.2015395	107.2087095	-80.8809595	12.1346265	108.2425845
-60.587891	5.063161	106.196907	-24.722395	16.659956	107.543739	32.59547	-2.767324	106.998566	30.723513	44.888733	107.348572	31.6594915	21.0607045	107.173569	-81.1042815	12.2592075	107.913909
-60.650593	4.279355	106.182159	-24.838139	16.666468	107.474205	32.454666	-2.90753	107.127441	30.661398	44.793884	107.171593	31.558032	20.943177	107.149517	-81.23431	12.389759	107.798893
-60.732452	3.49747	106.139839	-24.983969	16.628347	107.419968	32.315952	-3.055047	107.251678	30.602587	44.678177	107.015182	31.4592695	20.811565	107.13343	-81.4272075	12.445129	107.706506
-60.824299	2.70173	106.110916	-25.087414	16.558205	107.389923	32.210026	-3.217789	107.340065	30.54612	44.560371	106.890198	31.378073	20.671291	107.1151315	-81.552901	12.445119	107.6647145
-60.933388	1.897885	106.011452	-25.175226	16.470831	107.337631	32.129345	-3.356629	107.385811	30.479324	44.451324	106.79052	31.3043345	20.5473475	107.0881655	-81.6547865	12.3943145	107.5870965
-61.032242	1.097364	105.93132	-25.249546	16.34691	107.244858	32.05722	-3.472869	107.386932	30.41268	44.34201	106.699142	31.23495	20.4345705	107.043037	-81.734042	12.2592495	107.446679
-61.152225	0.365325	105.959152	-25.317066	16.229614	107.199242	31.997227	-3.576147	107.353035	30.323944	44.245026	106.621422	31.1605855	20.3344395	106.9872285	-81.7947175	12.1247885	107.4112555
-61.39753	-0.696759	106.095398	-25.410158	16.078701	107.215584	31.905607	-3.706199	107.382111	30.224869	44.127064	106.555893	31.065238	20.2104325	106.969002	-81.885554	11.9469695	107.462166
-61.219482	-1.064968	106.261459	-25.4601	15.987595	107.333267	31.85206	-3.809125	107.425819	30.169853	44.044346	106.567825	31.0109565	20.1176105	106.996822	-81.9311565	11.8575795	107.669712
-61.015636	-1.331602	106.439758	-25.512318	15.928949	107.463776	31.803963	-3.898912	107.540955	30.137045	43.966942	106.623962	30.970504	20.034015	107.0824585	-81.99514	11.823883	107.8450935
-60.827148	-1.649752	106.586517	-25.550968	15.858849	107.561241	31.755928	-3.972375	107.656708	30.096474	43.899601	106.692108	30.926201	19.963613	107.174408	-82.028137	11.754085	107.948074
-60.680111	-1.962768	106.62606	-25.617298	15.79987	107.618629	31.71106	-4.032604	107.738304	30.031099	43.842705	106.751396	30.8710795	19.9050505	107.24485	-82.1056755	11.6946895	107.992408
-60.502781	-2.29395	106.631302	-25.687372	15.725972	107.621315	31.659492	-4.085199	107.79406	29.947689	43.803986	106.780777	30.8035905	19.8593935	107.2874185	-82.1783345	11.5925505	107.9552115
-60.366337	-2.627225	106.630234	-25.769121	15.64956	107.613358	31.591501	-4.129692	107.783401	29.865557	43.769669	106.774017	30.728529	19.8199885	107.278709	-82.266771	11.4791315	107.948007
-60.103691	-3.090248	106.659279	-25.879526	15.559723	107.597801	31.470722	-4.20087	107.70845	29.757053	43.71452	106.721077	30.6138875	19.756825	107.2147635	-82.3729395	11.362621	107.9808385
-59.999611	-3.381457	106.759178	-25.94186	15.516175	107.621597	31.399143	-4.240897	107.66748	29.687462	43.676388	106.644676	30.5433025	19.7177455	107.156078	-82.4270225	11.3146045	108.087116
-59.903397	-3.649506	106.873665	-26.002525	15.494522	107.644318	31.333939	-4.262335	107.629501	29.615349	43.654068	106.587837	30.474644	19.6958665	107.108669	-82.479694	11.2931775	108.179967
-59.811264	-3.871184	106.966827	-26.072464	15.475006	107.657326	31.273218	-4.268175	107.570305	29.536489	43.646587	106.525841	30.4048535	19.689206	107.048073	-82.5497815	11.260806	108.266579
-59.288162	-3.825581	106.944366	-26.139301	15.454668	107.624939	31.216255	-4.281965	107.512733	29.473635	43.642208	106.455704	30.344945	19.6801215	106.9842185	-82.623547	11.2292145	108.2656595
-59.765221	-4.216794	106.811844	-26.19059	15.426524	107.556709	31.161999	-4.282588	107.492981	29.417044	43.646858	106.441078	30.2895215	19.682135	106.9670295	-82.6707015	11.170913	108.1463885
-59.761982	-4.337446	106.637695	-26.231544	15.410452	107.471695	31.124306	-4.272245	107.513725	29.378107	43.666889	106.474007	30.2512065	19.697322	106.993866	-82.7142945	11.123582	107.949524
-59.769989	-4.412797	106.368912	-26.312975	15.399924	107.378685	31.111097	-4.215951	107.617363	29.325396	43.703232	106.590569	30.2182465	19.7436405	107.103966	-82.8441965	11.0562075	107.653404
-59.78223	-4.399067	106.274734	-26.33197	15.403445	107.350769	31.119522	-4.176452	107.695023	29.272789	43.749146	106.634605	30.1961555	19.786347	107.164814	-82.8600955	11.020543	107.536724
-59.790428	-4.336665	106.257484	-26.347795	15.411191	107.355103	31.138769	-4.105191	107.776344	29.218594	43.80912	106.629768	30.1786815	19.8519645	107.203056	-82.8742715	10.9704175	107.50715
-59.782906	-4.226427	106.307671	-26.364092	15.42485	107.383072	31.164383	-4.019878	107.833672	29.158991	43.886726	106.625702	30.161687	19.933424	107.229687	-82.889871	10.916276	107.536457
-59.768318	-4.091332	106.361374	-26.36091	15.429382	107.406868	31.188354	-3.961301	107.845497	29.124748	43.953266	106.566284	30.156551	19.9959825	107.2058905	-82.878371	10.8627815	107.6078455
-59.719276	-3.909949	106.482712	-26.332071	15.404778	107.447983	31.209457	-3.938848	107.731567	29.107347	44.008343	106.438568	30.158402	20.0347475	107.0850675	-82.822544	10.7748085	107.8108985
-59.622055	-3.669206	106.663383	-26.265186	15.365061	107.515244	31.239437	-3.924711	107.431969	29.083088	44.064568	106.272041	30.1612625	20.0699285	106.852005	-82.6916345	10.6601935	108.178483
-59.382294	-3.244421	106.767784	-26.16733	15.326509	107.50573	31.30505	-3.872465	106.81398	29.091	44.192551	105.950287	30.198025	20.160043	106.3821335	-82.532685	10.492975	108.6293265
-59.2243	-2.940917	106.676056	-26.096586	15.351124	107.367531	31.341639	-3.803658	106.297592	29.102718	44.310841	105.666748	30.2221785	20.2535915	105.98217	-82.4153505	10.4486565	108.752892
-59.02235	-2.624125	106.463921	-26.035511	15.404922	107.121315	31.357113	-3.717585	105.730247	29.114086	44.424545	105.312225	30.2355995	20.35348	105.521236	-82.3066215	10.456364	108.721394
-58.814739	-2.322258	106.143234	-25.952408	15.47301	106.775978	31.369745	-3.617824	105.112396	29.128223	44.527496	104.96138	30.248984	20.454836	105.036888	-82.1538	10.491184	108.515068
-58.547447	-2.018214	105.730423	-25.890938	15.534303	106.396629	31.393198	-3.523314	104.516388	29.163847	44.63797	104.64109	30.2785225	20.557328	104.578739	-82.0603985	10.511278	108.214519
-58.273739	-1.745899	105.348572	-25.825251	15.591156	106.043587	31.409731	-3.433096	104.005348	29.197132	44.73481	104.359184	30.3034315	20.650857	104.182266	-81.9539335	10.531455	107.904908
-58.031578	-1.501125	105.004379	-25.781103	15.664701	105.719543	31.425091	-3.346381	103.530571	29.227304	44.82933	104.073799	30.3261975	20.7414745	103.802185	-81.8884035	10.5879275	107.636901
-57.600204	-1.20644	104.600311	-25.766945	15.798034	105.323318	31.397602	-3.179156	102.943527	29.192108	44.99139	103.704498	30.294855	20.906117	103.3240125	-81.828745	10.689951	107.3226235
-57.293552	-1.06471	104.38353	-25.825193	15.911369	105.097977	31.36112	-3.045775	102.657043	29.114235	45.114288	103.496841	30.2376775	21.0342565	103.076942	-81.8880635	10.7884815	107.119012
-56.965637	-0.939346	104.136017	-25.908705	16.021255	104.882515	31.311363	-2.913633	102.467003	29.023016	45.226048	103.329323	30.1671895	21.1562075	102.898163	-81.9845995	10.8863025	106.866867
-56.626957	-0.85594	103.786697	-26.004011	16.078178	104.647255	31.265718	-2.803581	102.335999	28.913832	45.327721	103.186119	30.089775	21.26207	102.761059	-82.097797	10.894286	106.533451
-56.223988	-0.857579	103.426277	-26.084888	16.12591	104.380203	31.24198	-2.69565	102.175629	28.804258	45.424263	103.031647	30.023119	21.3643065	102.603638	-82.192895	10.8875135	106.156768
-55.74221	-0.902622	103.074837	-26.133198	16.148705	104.098389	31.24155	-2.604997	102.021027	28.721458	45.516251	102.834557	29.981504	21.455627	102.427792	-82.2479	10.841783	105.768986
-55.271721	-0.924957	102.804909	-26.141565	16.129702	103.842804	31.266928	-2.53858	101.843681	28.671297	45.574543	102.639618	29.9691125	21.5179815	102.2416495	-82.2522425	10.7414225	105.4439585
-54.610275	-1.00247	102.435326	-26.099018	16.090071	103.503632	31.349012	-2.470836	101.68512	28.650003	45.647148	102.353249	29.9995075	21.588156	102.0191845	-82.1975435	10.591986	104.9880795
-54.157345	-1.107152	102.19442	-26.065258	16.060724	103.291878	31.433889	-2.447872	101.678192	28.653339	45.680584	102.195633	30.043614	21.616356	101.9369125	-82.17413	10.505092	104.6468435
-53.712231	-1.250411	102.030945	-26.030645	16.044807	103.130898	31.506937	-2.413388	101.717583	28.658852	45.715549	102.053856	30.0828945	21.6510805	101.8857195	-82.1441845	10.4385335	104.3760765
-53.275429	-1.438455	102.002228	-25.995176	16.038866	103.057755	31.567133	-2.380809	101.765465	28.66995	45.748363	101.891502	30.1185415	21.683777	101.8284835	-82.1088935	10.393955	104.2870265
-52.813793	-1.626737	102.038231	-25.945705	16.042732	103.034637	31.615931	-2.35017	101.831291	28.687508	45.778282	101.806198	30.1517195	21.714056	101.8187445	-82.0431295	10.371408	104.2505295
-52.323524	-1.837776	102.058479	-25.905642	16.022226	103.058693	31.686863	-2.317251	101.978195	28.705692	45.809589	101.814445	30.1962775	21.746169	101.89632	-82.0075615	10.298283	104.221066
-51.801647	-2.073266	102.09346	-25.869537	16.021605	103.11335	31.763407	-2.26032	102.205528	28.711134	45.852207	101.87075	30.2372705	21.7959435	102.038139	-81.9763445	10.2472665	104.188561
-51.092636	-2.449446	102.214241	-25.820524	16.06406	103.218971	31.901369	-2.104634	102.552292	28.689342	45.983372	101.959213	30.2953555	21.939369	102.2557525	-81.9364035	10.188751	104.1821895
-50.648045	-2.677433	102.382996	-25.775776	16.101458	103.290054	32.01469	-1.976306	102.796196	28.679285	46.070244	101.966988	30.3469875	22.046969	102.381592	-81.8985395	10.155947	104.198516
-50.20919	-2.875654	102.621719	-25.725719	16.194515	103.398529	32.111794	-1.862042	103.102753	28.693485	46.16264	101.920929	30.4026395	22.150299	102.511841	-81.8540775	10.238731	104.285217
-49.773209	-3.066487	102.843117	-25.69342	16.263603	103.488556	32.190388	-1.793651	103.44397	28.735668	46.214607	101.8983	30.463028	22.210478	102.671135	-81.849868	10.316728	104.305977
-49.379314	-3.242113	103.021492	-25.659079	16.319786	103.586983	32.239487	-1.77086	103.769135	28.789925	46.231808	101.899651	30.514706	22.230474	102.834393	-81.832864	10.409098	104.339573
-49.018909	-3.43145	103.17588	-25.637918	16.348917	103.658501	32.264008	-1.781515	104.035774	28.839483	46.219387	101.911079	30.5517455	22.218936	102.9734265	-81.8275815	10.478898	104.3435755
-48.652164	-3.595618	103.300735	-25.624323	16.346004	103.7351	32.280308	-1.81147	104.225143	28.885006	46.202488	101.954041	30.582657	22.195509	103.089592	-81.831303	10.496499	104.380608
-48.076691	-3.769884	103.396896	-25.603453	16.318821	103.83065	32.289749	-1.820669	104.418411	28.924545	46.189518	102.10466	30.607147	22.1844245	103.2615355	-81.814053	10.4532175	104.3997645
-47.703098	-3.907267	103.413177	-25.617132	16.325457	103.89447	32.291687	-1.794765	104.530678	28.924768	46.21172	102.230179	30.6082275	22.2084775	103.3804285	-81.8424915	10.4424365	104.4085115
-47.320175	-4.044935	103.392914	-25.627768	16.350178	103.930008	32.28471	-1.74096	104.663918	28.92251	46.265434	102.370247	30.60361	22.262237	103.5170825	-81.859146	10.438119	104.3429335
-46.980915	-4.145948	103.381882	-25.643562	16.394451	103.963783	32.276184	-1.678947	104.788605	28.915047	46.335396	102.528404	30.5956155	22.3282245	103.6585045	-81.8827395	10.4606775	104.2690615
-46.692242	-4.214254	103.411568	-25.673199	16.464642	104.035202	32.265156	-1.625382	104.926552	28.9259	46.399036	102.708626	30.595528	22.386827	103.817589	-81.941926	10.542457	104.252815
-46.424191	-4.254836	103.512527	-25.675354	16.557713	104.161201	32.249962	-1.588445	105.094299	28.951559	46.465851	102.917885	30.6007605	22.438703	104.006092	-81.9514685	10.676723	104.31631
-46.186989	-4.26569	103.659996	-25.690165	16.645666	104.31839	32.229546	-1.569862	105.319176	28.977812	46.50877	103.154579	30.603679	22.469454	104.2368775	-81.984009	10.821878	104.3999025
-45.852108	-4.229657	103.893745	-25.682533	16.774134	104.582169	32.195503	-1.548959	105.720535	29.018826	46.58427	103.557526	30.6071645	22.5176555	104.6390305	-81.9722305	11.0306125	104.5253075
-45.666882	-4.20065	104.029976	-25.703939	16.842096	104.766548	32.168869	-1.543782	106.023895	29.041498	46.618244	103.855827	30.6051835	22.537231	104.939861	-82.0130615	11.146961	104.593235
-45.527164	-4.140728	104.178009	-25.69524	16.88595	104.963646	32.130329	-1.541449	106.394386	29.076487	46.66243	104.210075	30.603408	22.5604905	105.3022305	-81.993888	11.2114095	104.6250615
-45.413208	-4.057106	104.375198	-25.657085	16.914513	105.221558	32.128574	-1.589452	106.799629	29.136988	46.692532	104.638687	30.632781	22.55154	105.719158	-81.946951	11.277486	104.723958
-45.323143	-3.960642	104.587936	-25.607473	16.927351	105.53186	32.127197	-1.653048	107.269409	29.221149	46.698689	105.121216	30.674173	22.5228205	106.1953125	-81.889119	11.3318815	104.8684075
-45.277538	-3.866573	104.799713	-25.546997	16.939028	105.853607	32.142796	-1.715971	107.778229	29.31147	46.701004	105.648109	30.727133	22.4925165	106.713169	-81.821127	11.3855395	104.994045
-45.261345	-3.745618	105.012802	-25.496811	16.950813	106.179199	32.15897	-1.763854	108.300659	29.377975	46.699959	106.171776	30.7684725	22.4680525	107.2362175	-81.7620945	11.4335735	105.1221805
-45.31794	-3.531172	105.371239	-25.446495	17.003841	106.681549	32.170113	-1.769335	109.101257	29.431047	46.726982	106.939659	30.80058	22.4788235	108.020458	-81.69357	11.5288585	105.34264
-45.440548	-3.373073	105.632019	-25.440512	17.024666	107.034515	32.17725	-1.769991	109.622101	29.452324	46.739056	107.445107	30.814787	22.4845325	108.533604	-81.695811	11.5647995	105.535426
-45.632889	-3.178081	105.902328	-25.437265	17.040447	107.379044	32.166245	-1.780948	110.138962	29.459867	46.754539	107.93425	30.813056	22.4867955	109.036606	-81.687586	11.5940985	105.721482
-45.895447	-2.931862	106.144394	-25.462479	17.041149	107.703796	32.124153	-1.814615	110.638138	29.450359	46.749939	108.375633	30.787256	22.467662	109.5068855	-81.712214	11.614636	105.9007065
-46.211678	-2.679219	106.336632	-25.51058	17.012444	108.009277	32.070766	-1.86499	111.079391	29.417044	46.723831	108.773422	30.743905	22.4294205	109.9264065	-81.765065	11.5954675	106.0921475
-46.572105	-2.353286	106.528877	-25.573658	16.996046	108.269058	31.999111	-1.920334	111.448441	29.367527	46.69054	109.086357	30.683319	22.385103	110.267399	-81.830635	11.606989	106.270717
-47.055767	-1.981271	106.74366	-25.639339	16.971802	108.517792	31.911293	-1.977458	111.736153	29.304424	46.661301	109.315849	30.6078585	22.3419215	110.526001	-81.8865365	11.6016825	106.509583
-47.779675	-1.419858	107.128464	-25.750601	16.928837	108.900536	31.789171	-2.041862	112.041557	29.196987	46.61858	109.544144	30.493079	22.288359	110.7928505	-81.994281	11.569315	107.0082215
-48.296497	-1.012963	107.352486	-25.794188	16.89299	109.153282	31.730799	-2.086103	112.177872	29.134926	46.61945	109.626564	30.4328625	22.2666735	110.902218	-82.0212385	11.5193065	107.404346
-48.85564	-0.610874	107.627167	-25.836935	16.856239	109.401283	31.69696	-2.124044	112.205299	29.073849	46.629406	109.603477	30.3854045	22.252681	110.904388	-82.0592745	11.459797	107.898178
-49.519138	-0.190356	107.928406	-25.835833	16.833279	109.615852	31.683817	-2.189796	112.028481	29.025757	46.632046	109.402229	30.354787	22.221125	110.715355	-82.026453	11.445433	108.516349
-50.156815	0.290922	108.23703	-25.808949	16.805923	109.784386	31.666458	-2.273899	111.609077	29.003345	46.6077	108.95002	30.3349015	22.1669005	110.2795485	-81.9527995	11.4449455	109.2892235
-50.893707	0.817608	108.605515	-25.771046	16.770845	109.874687	31.642563	-2.385057	110.89476	29.002327	46.558998	108.255325	30.322445	22.0869705	109.5750425	-81.864537	11.4547195	110.1743315
-51.60817	1.352291	108.943954	-25.70966	16.730713	109.819916	31.601467	-2.487742	109.851051	28.985813	46.486137	107.296707	30.29364	21.9991975	108.573879	-81.71296	11.4622285	111.065953
-52.683281	2.174968	109.379852	-25.668188	16.718874	109.550461	31.473646	-2.546476	107.942986	28.877222	46.44426	105.57029	30.175434	21.948892	106.756638	-81.51181	11.488856	112.344284
-53.438747	2.765432	109.543625	-25.702997	16.734047	109.313011	31.366291	-2.54637	106.665482	28.741196	46.460125	104.433647	30.0537435	21.9568775	105.5495645	-81.4597375	11.5112165	113.0764575
-54.194427	3.433902	109.803856	-25.801601	16.782675	109.098923	31.194666	-2.511003	105.49321	28.541002	46.509212	103.372978	29.867834	21.9991045	104.433094	-81.471036	11.5662455	113.764752
-54.882591	4.105503	110.051407	-25.951212	16.836973	108.922104	30.968836	-2.450743	104.493904	28.300022	46.545471	102.473007	29.634429	22.047364	103.4834555	-81.536853	11.626582	114.3607525
-55.535038	4.785074	110.268295	-26.17754	16.8834	108.824013	30.714951	-2.399687	103.735115	28.016809	46.582638	101.793114	29.36588	22.0914755	102.7641145	-81.72096	11.6753245	114.8839115
-56.157822	5.446964	110.523163	-26.41954	16.918186	108.839706	30.443579	-2.372155	103.203308	27.72452	46.625362	101.288399	29.0840495	22.1266035	102.2458535	-81.9231295	11.7097685	115.4335585
-56.777901	6.156119	110.699974	-26.693729	16.926458	108.86853	30.17141	-2.328474	102.923164	27.422281	46.647587	101.026703	28.7968455	22.1595565	101.9749335	-82.1843035	11.6933595	115.7621265
-57.574707	7.303139	110.869728	-27.124161	16.929863	108.990074	29.775354	-2.313328	102.873138	26.997721	46.640739	100.917267	28.3865375	22.1637055	101.8952025	-82.6348595	11.6960205	116.0849455
-58.002792	8.057139	110.935104	-27.41568	16.894936	109.101547	29.548979	-2.338254	103.06765	26.764071	46.613674	101.071808	28.156525	22.13771	102.069729	-82.987885	11.652162	116.133365
-58.428806	8.823301	110.912415	-27.703699	16.839554	109.21373	29.335699	-2.375948	103.322517	26.542482	46.573101	101.244202	27.9390905	22.0985765	102.2833595	-83.3464885	11.5805315	116.1441005
-58.766441	9.59572	110.880318	-27.963785	16.776897	109.303413	29.127005	-2.40317	103.527916	26.322546	46.540306	101.400543	27.7247755	22.068568	102.4642295	-83.6523455	11.485226	116.1425965
-59.086208	10.44725	110.736427	-28.216854	16.708942	109.318901	28.942764	-2.430579	103.694603	26.112955	46.493359	101.562416	27.5278595	22.03139	102.6285095	-83.9615675	11.386494	116.0092925
-59.325886	11.341641	110.620209	-28.412992	16.650244	109.319603	28.79878	-2.436591	103.858879	25.927317	46.460697	101.665459	27.3630485	22.012053	102.762169	-84.1890325	11.288435	115.877037
-59.478592	12.22635	110.586334	-28.554487	16.569836	109.353508	28.712702	-2.435407	104.003311	25.777864	46.451038	101.779259	27.245283	22.0078155	102.891285	-84.354257	11.1318565	115.815731
-59.601986	13.606397	110.62101	-28.653648	16.491289	109.484444	28.677183	-2.416143	104.182961	25.631872	46.472218	101.899925	27.1545275	22.0280375	103.041443	-84.4618235	10.9545405	115.927445
-59.64706	14.576395	110.697899	-28.677208	16.428291	109.614708	28.675518	-2.400823	104.274002	25.561131	46.480743	101.937294	27.1183245	22.03996	103.105648	-84.4727405	10.816622	116.123768
-59.597767	15.638993	110.819374	-28.680017	16.373215	109.741318	28.67935	-2.390178	104.330269	25.520199	46.480003	102.011063	27.0997745	22.0449125	103.170666	-84.4598085	10.7015175	116.31197
-59.537209	16.696802	110.927605	-28.695658	16.335625	109.87146	28.67536	-2.384692	104.430298	25.515955	46.481281	102.104614	27.0956575	22.0482945	103.267456	-84.4869735	10.6229555	116.475464
-59.417648	17.766733	110.940147	-28.727467	16.31008	109.980728	28.678518	-2.377501	104.556694	25.506905	46.490269	102.253021	27.0927115	22.056384	103.4048575	-84.5476455	10.563776	116.5565985
-59.257431	18.920513	110.858521	-28.774429	16.305414	110.038971	28.667011	-2.338463	104.656342	25.46793	46.533268	102.428802	27.0674705	22.0974025	103.542572	-84.6163285	10.5134255	116.53537
-59.06229	20.126612	110.815117	-28.854319	16.339891	110.100761	28.623587	-2.274492	104.732254	25.402584	46.610634	102.572884	27.0130855	22.168071	103.652569	-84.7217235	10.511711	116.548953
-58.697552	21.938877	110.806641	-28.996382	16.413626	110.176003	28.537672	-2.163003	104.782043	25.272659	46.705658	102.76638	26.9051655	22.2713275	103.7742115	-84.8979295	10.5559245	116.5777945
-58.41655	23.251842	110.79731	-29.066027	16.455143	110.251381	28.484318	-2.080253	104.812286	25.226894	46.765255	102.936317	26.855606	22.342501	103.8743015	-84.98766	10.567785	116.6284605
-58.064209	24.580868	110.804977	-29.104046	16.492319	110.302971	28.464848	-1.994703	104.845741	25.215397	46.85585	103.145554	26.8401225	22.4305735	103.9956475	-85.0482145	10.5540645	116.6102945
-57.63427	25.883106	110.776398	-29.133934	16.541431	110.355995	28.465826	-1.904478	104.85363	25.204901	46.94923	103.333977	26.8353635	22.522376	104.0938035	-85.1032315	10.560486	116.6181865
-57.192665	27.259869	110.798599	-29.126766	16.606827	110.384857	28.485363	-1.789613	104.830551	25.210016	47.076683	103.520676	26.8476895	22.643535	104.1756135	-85.1012215	10.570119	116.5941005
-56.681931	28.68568	110.920547	-29.111353	16.68527	110.465584	28.521357	-1.668866	104.809723	25.205639	47.203178	103.740547	26.863498	22.767156	104.275135	-85.086204	10.603384	116.656033
-56.149113	30.057373	111.120567	-29.073473	16.758505	110.628143	28.572447	-1.552518	104.843437	25.220875	47.321938	103.963005	26.896661	22.88471	104.403221	-85.043607	10.6323	116.853065
-55.247543	32.247276	111.428772	-29.010004	16.889542	110.922539	28.646687	-1.392706	104.951324	25.275118	47.47385	104.280792	26.9609025	23.040572	104.616058	-84.9809105	10.738512	117.22902
-54.57412	33.69706	111.647125	-28.944918	16.960958	111.08754	28.695595	-1.308641	105.037949	25.33466	47.550903	104.49157	27.0151275	23.121131	104.7647595	-84.9049635	10.800785	117.4103205
-53.871025	35.130638	111.745964	-28.888079	17.008171	111.202576	28.762596	-1.25218	105.128876	25.415447	47.591599	104.705978	27.0890215	23.1697095	104.917427	-84.8651795	10.8466325	117.487725
-53.125572	36.600712	111.787903	-28.823406	17.02713	111.257729	28.826078	-1.222794	105.200195	25.515265	47.633064	104.956078	27.1706715	23.205135	105.0781365	-84.8174835	10.849125	117.4373215
-52.328102	38.020557	111.83857	-28.786472	17.030279	111.268852	28.867704	-1.204128	105.216583	25.58403	47.652893	105.180382	27.225867	23.2243825	105.1984825	-84.798811	10.8361755	117.3392215
-51.525951	39.458313	111.884178	-28.769402	17.019861	111.27005	28.885136	-1.150736	105.198036	25.615677	47.683876	105.36097	27.2504065	23.26657	105.279503	-84.7892105	10.773152	117.260597
-50.676666	40.920219	112.034714	-28.756973	17.016041	111.304581	28.938515	-1.074164	105.173897	25.613075	47.742756	105.566643	27.275795	23.334296	105.37027	-84.789741	10.697786	117.238892
-49.347588	43.030197	112.23259	-28.719807	17.023268	111.405792	29.077682	-0.890251	105.25322	25.610357	47.871433	105.994774	27.3440195	23.490591	105.623997	-84.7836335	10.555945	117.187587
-48.419827	44.46273	112.418159	-28.7103	17.040243	111.488007	29.176712	-0.75652	105.337753	25.630468	47.954033	106.348167	27.40359	23.5987565	105.84296	-84.82419	10.4817295	117.133054
-47.444332	45.840038	112.623581	-28.695948	17.07246	111.551155	29.271004	-0.607493	105.464409	25.698895	48.034283	106.73735	27.4849495	23.713395	106.1008795	-84.8768455	10.431525	117.0014305
-46.432224	47.241886	112.836456	-28.661081	17.11236	111.65509	29.399527	-0.48802	105.613945	25.789824	48.096527	107.217773	27.5946755	23.8042535	106.415859	-84.9168375	10.4204665	116.894321
-45.426582	48.634209	113.166901	-28.623407	17.18988	111.785927	29.52669	-0.303769	105.829796	25.938717	48.154644	107.852844	27.7327035	23.9254375	106.84132	-84.9795175	10.4543225	116.730534
-44.36454	49.995445	113.553581	-28.576481	17.290268	112.001656	29.729063	-0.063455	106.237198	26.086103	48.244572	108.508514	27.907583	24.0905585	107.372856	-85.060545	10.4899775	116.630456
-43.320389	51.356571	114.074493	-28.484226	17.379868	112.321053	29.956472	0.145961	106.702377	26.301888	48.292599	109.449051	28.12918	24.21928	108.075714	-85.097632	10.540456	116.566392
-41.644859	53.272202	115.090012	-28.326654	17.532413	112.909485	30.333319	0.541086	107.661186	26.622116	48.401005	111.021164	28.4777175	24.4710455	109.341175	-85.1310255	10.5937805	116.477795
-40.352386	54.415459	115.788055	-28.211796	17.605835	113.345383	30.596272	0.758388	108.378136	26.830116	48.502468	112.110008	28.713194	24.630428	110.244072	-85.136786	10.581242	116.446694
-39.241714	55.572891	116.609596	-28.104168	17.689766	113.786148	30.842396	0.938609	109.064636	27.007999	48.570442	113.165787	28.9251975	24.7545255	111.1152115	-85.1335335	10.6250065	116.4570845
-38.269142	56.269585	117.501724	-28.003601	17.796074	114.17794	31.058434	1.129352	109.781647	27.149857	48.636158	114.096703	29.1041455	24.882755	111.939175	-85.1113475	10.709393	116.416705
-37.290051	56.20179	117.792831	-27.908186	17.902132	114.50914	31.22356	1.290886	110.357651	27.274305	48.730736	114.917694	29.2489325	25.010811	112.6376725	-85.0653045	10.793453	116.3806075
-36.312851	56.255268	117.971817	-27.821974	17.983877	114.784561	31.379381	1.397973	110.88102	27.35574	48.801292	115.580032	29.3675605	25.0996325	113.230526	-85.0115085	10.8681215	116.338596
-35.468899	56.237446	118.29631	-27.738316	18.047369	115.04319	31.532293	1.515186	111.394272	27.443167	48.860889	116.165604	29.48773	25.1880375	113.779938	-84.964362	10.9067005	116.306442
-34.136208	56.179577	118.68074	-27.538494	18.088278	115.421616	31.803242	1.61015	112.143555	27.59038	48.897594	117.020081	29.696811	25.253872	114.581818	-84.773799	10.922684	116.261414
-33.238667	55.94099	118.986855	-27.404112	18.03952	115.704369	31.988102	1.583462	112.670479	27.691893	48.844765	117.603775	29.8399975	25.2141135	115.137127	-84.6482215	10.8649265	116.271611
-32.382675	55.754028	119.324318	-27.252827	17.953627	115.999542	32.151184	1.53814	113.241997	27.801361	48.76701	118.141579	29.9762725	25.152575	115.691788	-84.4819265	10.754679	116.307296
-31.619987	55.348766	119.588745	-27.107679	17.846659	116.286041	32.317307	1.497211	113.805405	27.909744	48.680626	118.68148	30.1135255	25.0889185	116.2434425	-84.3288835	10.6043995	116.3286395
-30.666792	54.870094	119.740448	-26.970798	17.732023	116.57901	32.485111	1.437936	114.383469	28.012428	48.583012	119.210121	30.2487695	25.010474	116.796795	-84.1903655	10.453572	116.361225
-30.049335	54.243755	119.998322	-26.818775	17.629614	116.894302	32.650833	1.376402	115.007339	28.125179	48.491718	119.715866	30.388006	24.93406	117.3616025	-84.025556	10.325168	116.4270015
-29.196791	53.599339	120.144234	-26.672443	17.520523	117.227921	32.83358	1.306592	115.620628	28.236362	48.390083	120.216263	30.534971	24.8483375	117.9184455	-83.879857	10.1927085	116.5373965
-28.15947	52.541901	120.463516	-26.450157	17.369499	117.725601	33.089691	1.185444	116.526047	28.40583	48.225929	120.931778	30.7477605	24.7056865	118.7289125	-83.6480745	10.0333115	116.7222895
-27.490917	51.704281	120.663704	-26.306042	17.23691	118.031952	33.247219	1.077428	117.091728	28.515318	48.107269	121.344231	30.8812685	24.5923485	119.2179795	-83.4933525	9.8814715	116.8459245
-26.776463	50.792034	120.70932	-26.172411	17.093369	118.273369	33.374779	0.953854	117.562057	28.622835	47.978222	121.674812	30.998807	24.466038	119.6184345	-83.343629	9.7207	116.9283035
-26.220861	49.85017	120.855797	-26.071638	16.941742	118.452644	33.448677	0.800066	117.891563	28.696028	47.843327	121.882835	31.0723525	24.3216965	119.887199	-83.2156285	9.5617875	117.018089
-25.561459	48.875999	120.795929	-25.99057	16.819773	118.576035	33.505241	0.630835	118.097046	28.744083	47.750458	121.866585	31.124662	24.1906465	119.9818155	-83.105802	9.4488995	117.1702545
-25.05953	47.860554	120.749413	-25.91024	16.693556	118.626678	33.522678	0.445309	118.161377	28.762472	47.719521	121.640656	31.142575	24.082415	119.9010165	-82.963055	9.304697	117.3523395
-24.414913	46.809349	120.423843	-25.84514	16.600115	118.638596	33.505383	0.259347	118.046738	28.781208	47.666912	121.325684	31.1432955	23.9631295	119.686211	-82.8335755	9.2371005	117.590981
-23.972658	45.237663	120.261528	-25.739321	16.466722	118.591949	33.448105	-0.02813	117.722557	28.780779	47.643661	120.496597	31.114442	23.8077655	119.109577	-82.593084	9.1256785	118.074321
-23.488117	44.117897	119.898163	-25.683594	16.400833	118.52002	33.391056	-0.217763	117.360863	28.757139	47.580639	119.850746	31.0740975	23.681438	118.6058045	-82.4412855	9.120228	118.4342355
-22.98377	42.954971	119.49704	-25.650963	16.347412	118.399796	33.297329	-0.389751	116.919777	28.708231	47.513912	119.156876	31.00278	23.5620805	118.0383265	-82.304706	9.1327435	118.7612655
-22.538589	41.706936	119.104088	-25.650566	16.259544	118.262062	33.146687	-0.579934	116.427444	28.605133	47.443764	118.355515	30.87591	23.431915	117.3914795	-82.177042	9.087173	119.1326445
-22.072147	40.505306	118.70359	-25.68202	16.150759	118.106712	32.944977	-0.815071	115.822067	28.468243	47.323032	117.540398	30.70661	23.2539805	116.6812325	-82.07065	9.0475375	119.5321915
-21.554916	39.25787	118.266617	-25.73498	15.989592	117.930878	32.696075	-1.056333	115.204346	28.320095	47.14452	116.679123	30.508085	23.0440935	115.9417345	-81.978045	8.9350905	119.9200215
-21.07863	37.980835	117.860176	-25.780708	15.807195	117.802155	32.458496	-1.349321	114.670906	28.184134	46.930168	115.890869	30.321315	22.7904235	115.2808875	-81.882731	8.8239665	120.3234225
-20.235085	36.065559	117.530884	-25.809639	15.462833	117.751244	32.230618	-1.741993	114.218452	28.060623	46.570538	115.114952	30.1456205	22.4142725	114.666702	-81.7648985	8.5113935	120.835786
-19.591549	34.793739	117.475578	-25.822809	15.22868	117.831825	32.188019	-1.971159	114.213524	28.040039	46.357224	114.939247	30.114029	22.1930325	114.5763855	-81.759647	8.2643275	121.0872645
-18.971142	33.522053	117.476677	-25.8225	15.008897	117.936852	32.200806	-2.150387	114.378082	28.037462	46.16703	114.972305	30.119134	22.0083215	114.6751935	-81.764134	8.0094725	121.1985105
-18.268253	32.26244	117.517105	-25.830015	14.817325	118.026588	32.233955	-2.24086	114.631714	28.066429	45.990307	115.179276	30.150192	21.8747235	114.905495	-81.810222	7.7599265	121.147681
-17.547836	31.044992	117.625603	-25.85692	14.615541	118.10939	32.329826	-2.234772	115.013458	28.163069	45.775425	115.558533	30.2464475	21.7703265	115.2859955	-81.9602875	7.4607555	120.9327845
-16.734499	29.833921	117.84668	-25.8533	14.424952	118.239304	32.560829	-2.184415	115.785179	28.409328	45.49649	116.209305	30.4850785	21.6560375	115.997242	-82.1916785	7.1938665	120.481366
-15.891502	28.601997	118.294189	-25.790888	14.297226	118.520691	33.002697	-2.251249	116.689598	28.805292	45.321342	117.042282	30.9039945	21.5350465	116.86594	-82.4857705	7.0594055	120.175442
-14.592445	26.878361	119.439995	-25.559647	14.253548	119.359505	33.860497	-2.09734	118.026306	29.451269	45.169575	118.358948	31.655883	21.5361175	118.192627	-82.775177	6.9709785	120.526383
-13.613066	25.688025	120.185005	-25.325199	14.290055	120.011452	34.518085	-2.098119	118.690002	29.779764	45.09935	119.036041	32.1489245	21.5006155	118.8630215	-82.7993225	7.0794945	121.1598825
-12.637075	24.511452	120.86618	-25.025135	14.32692	120.640991	35.185364	-1.923249	118.934456	30.035866	45.157658	119.573227	32.610615	21.6172045	119.2538415	-82.660885	7.0366355	122.0281405
-11.738733	23.305941	121.438202	-24.742258	14.265861	121.169769	35.901089	-0.785348	118.817497	30.277264	45.072906	119.97448	33.0891765	22.143779	119.3959885	-82.5736925	6.387943	122.9435495
-10.716627	22.007729	121.80835	-24.500761	14.061825	121.611191	36.745201	0.727903	118.612564	30.552254	44.818035	120.423416	33.6487275	22.772969	119.51799	-82.6502495	5.350681	123.704392
-9.788675	20.625589	122.117912	-24.346018	13.78693	121.942665	37.575928	2.040211	119.00808	30.906307	44.420681	121.113297	34.2411175	23.230446	120.0606885	-82.9331535	4.343414	123.8246415
-8.944121	19.328123	122.507027	-24.249226	13.573463	122.308556	37.847191	2.26911	119.909523	31.236357	44.175747	121.834526	34.541774	23.2224285	120.8720245	-83.040226	3.9244975	123.7450875
-7.641554	17.296404	123.349724	-24.26836	13.235068	122.999023	37.559788	1.898752	121.323349	31.456697	43.810852	122.784912	34.5082425	22.854802	122.0541305	-83.0449625	3.615334	123.9439155
-6.526678	15.730998	123.975006	-24.432932	13.073606	123.565292	37.520405	1.756385	122.21315	31.443146	43.442413	123.33313	34.4817755	22.599399	122.77314	-83.3476395	3.547813	124.357444
-5.775159	14.388649	124.635124	-24.609091	12.961258	124.013695	37.508549	1.530015	123.382629	31.289425	43.020985	123.529671	34.398987	22.2755	123.45615	-83.617169	3.647016	124.57124
-5.361921	13.195896	125.131943	-24.812614	12.911219	124.295486	37.397705	1.41008	124.179459	31.345493	42.135391	123.61264	34.371599	21.7727355	123.8960495	-83.996827	4.0497025	124.6949225
-4.609364	11.842237	125.270317	-25.003662	12.912585	124.402412	37.302837	1.399737	124.579498	31.747236	40.602856	123.633614	34.5250365	21.0012965	124.106556	-84.5323605	4.8238735	124.698268
-3.488296	10.300287	125.032791	-25.16807	12.958328	124.387344	37.170776	1.481455	124.78511	32.256134	38.891048	123.510872	34.713455	20.1862515	124.147991	-85.049595	5.7304045	124.626697
-3.169837	9.095673	125.2146	-25.328054	12.939981	124.345901	36.987461	1.499555	124.738312	32.520897	38.277977	123.572098	34.754179	19.888766	124.155205	-85.410287	5.991196	124.536597
-2.162846	7.153419	125.299469	-25.523838	12.957618	124.351524	36.835976	1.664052	124.671677	32.111858	38.518047	123.348022	34.473917	20.0910495	124.0098495	-85.521593	5.8241865	124.6931985
-1.497795	5.869375	125.508667	-25.677507	13.006536	124.445023	36.781136	1.872331	124.905655	31.937174	38.804928	123.374428	34.359155	20.3386295	124.1400415	-85.714169	5.6744425	124.7500045
-0.905838	4.646625	125.811127	-25.782207	13.032511	124.547852	36.721626	2.101647	125.416183	31.90251	39.060066	123.666092	34.312068	20.5808565	124.5411375	-85.876482	5.4841655	124.5545665
-0.317413	3.516131	126.039742	-25.82453	13.067304	124.63282	36.702824	2.250011	125.996254	31.917398	39.251129	124.065804	34.310111	20.75057	125.031029	-85.959171	5.384038	124.234611
0.318413	2.294826	126.190567	-25.785109	13.133533	124.661972	36.71347	2.308107	126.495811	31.960741	39.391457	124.504112	34.3371055	20.849782	125.4999615	-85.9073235	5.417284	123.8239825
1.213454	0.940315	126.085129	-25.745583	13.216064	124.70002	36.727943	2.335003	126.845238	32.023624	39.491913	124.824692	34.3757835	20.913458	125.834965	-85.8669495	5.51867	123.565075
1.819031	-0.169367	126.156685	-25.488916	13.178176	124.754486	37.033672	2.2858	126.836777	32.14323	39.615902	124.937126	34.588451	20.950851	125.8869515	-85.566283	5.405501	123.6220205
2.596765	-1.843891	126.230911	-25.379721	13.359739	124.929985	37.088322	2.52847	126.758934	32.312458	39.803932	125.038017	34.70039	21.166201	125.8984755	-85.459832	5.553277	123.9614945
3.114454	-2.915875	126.350571	-25.268698	13.483543	124.916122	37.195595	2.727899	126.774529	32.384033	40.009811	125.016296	34.789814	21.368855	125.8954125	-85.32721	5.598231	123.9368315
3.663515	-3.954228	126.63652	-25.199265	13.637529	124.912628	37.371723	2.951844	126.809479	32.424587	40.224266	124.930832	34.898155	21.588055	125.8701555	-85.296685	5.687003	123.9551005
4.050952	-4.972667	127.121689	-25.346279	13.890171	124.944481	37.580837	3.081713	126.742699	32.446686	40.421478	124.880203	35.0137615	21.7515955	125.811451	-85.7063195	6.0287465	124.077511
4.41981	-5.951786	127.711723	-25.223415	13.868435	124.874222	37.350864	3.209773	126.598701	32.384777	40.581497	124.791	34.8678205	21.895635	125.6948505	-85.3146505	5.841235	124.0535935
4.779022	-6.834959	128.350586	-25.31386	13.919247	124.911926	37.234829	2.824733	126.135872	32.260967	40.716366	124.691925	34.747898	21.7705495	125.4138985	-85.375618	6.0679445	124.4099535
5.130782	-7.719388	128.804474	-25.381199	13.885986	124.978844	37.024796	2.255706	126.07058	32.150757	40.795944	124.49025	34.5877765	21.525825	125.280415	-85.3501745	6.246147	124.677273
5.301147	-8.775065	129.283295	-25.405989	13.755445	125.150169	36.725853	1.32345	126.912773	32.068455	40.768284	124.043953	34.397154	21.045867	125.478363	-85.209132	6.465023	124.821975
4.807518	-8.97998	129.502686	-25.418854	13.630637	125.356003	36.617374	1.264355	126.97393	32.100616	40.605011	123.984459	34.358995	20.934683	125.4791945	-85.196703	6.326591	125.2328115
4.235901	-9.072705	129.665833	-25.455851	13.515674	125.548241	36.56789	1.149224	127.296768	32.061108	40.439022	124.037971	34.314499	20.794123	125.6673695	-85.226201	6.237225	125.4291125
3.652436	-9.07986	129.651672	-25.49058	13.422137	125.737778	36.534836	1.069142	127.665092	32.062592	40.307304	124.150063	34.298714	20.688223	125.9075775	-85.279874	6.156051	125.5679785
2.964957	-8.965631	129.509521	-25.505945	13.363878	125.895226	36.467846	1.039395	127.841507	32.083057	40.236202	124.417343	34.2754515	20.6377985	126.129425	-85.2873415	6.0899575	125.661027
2.354865	-8.801631	129.338608	-25.517391	13.360567	126.002228	36.489475	1.063421	128.007004	32.080139	40.151787	124.697433	34.284807	20.607604	126.3522185	-85.319589	6.11353	125.6522375
1.630924	-8.602546	129.045822	-25.510036	13.400171	126.059326	36.54113	1.227878	128.059387	32.078545	40.090061	124.968735	34.3098375	20.6589695	126.514061	-85.3299095	6.1413725	125.604591
0.524335	-8.117029	128.482742	-25.498957	13.538597	126.102188	36.626373	1.389557	127.858398	32.1049	40.199177	125.164238	34.3656365	20.794367	126.511318	-85.3635505	6.282827	125.693058
-0.260578	-7.677402	128.089493	-25.523207	13.706915	126.144539	36.60775	1.583007	127.506447	32.125046	40.410881	125.255905	34.366398	20.996944	126.381176	-85.412812	6.416886	125.907902
-1.070423	-7.210176	127.686394	-26.039684	14.231017	126.492165	36.587059	1.663228	127.030396	32.097137	40.589039	125.234619	34.342098	21.1261335	126.1325075	-86.421466	7.3359005	126.8518225
-1.99976	-6.749299	127.36834	-25.575844	14.17555	126.320412	36.247406	1.606251	126.652695	32.063179	40.863342	125.208199	34.1552925	21.2347965	125.930447	-85.3069805	7.1163035	126.710377
-2.863211	-6.189106	126.986084	-25.56214	14.475592	126.451859	36.037956	1.086694	126.155762	31.974915	41.147377	125.313362	34.0064355	21.1170355	125.734562	-85.1307155	7.8341485	127.169156
-3.70751	-5.659988	126.551117	-25.523413	14.657408	126.539253	35.847141	0.931781	125.870087	31.945953	41.406181	125.430367	33.896547	21.168981	125.650227	-84.943373	8.145835	127.428279
-5.050743	-4.872788	126.366898	-25.510735	14.785155	126.664627	35.808609	0.904896	125.544479	32.010128	41.563278	125.738297	33.9093685	21.234087	125.641388	-84.9308385	8.336223	127.687866
-6.495924	-4.227835	126.007332	-25.435505	14.880398	126.808235	35.791866	0.520458	124.944176	32.066448	41.425163	126.50856	33.929157	20.9728105	125.726368	-84.800167	8.7879855	127.890102
-7.053629	-4.08585	125.552109	-25.397259	14.884856	126.915916	35.665821	0.760558	124.973785	32.182152	41.378876	126.957535	33.9239865	21.069717	125.96566	-84.7185045	8.699995	127.866172
-8.454103	-3.405705	125.546181	-25.362989	14.9186	127.023521	35.513027	0.936972	125.152779	32.287071	41.43029	127.363075	33.900049	21.183631	126.257927	-84.626027	8.653569	127.789115
-9.002538	-3.363578	125.296425	-25.339371	15.053346	127.199532	35.485054	1.082043	125.265907	32.296295	41.521118	127.68576	33.8906745	21.3015805	126.4758335	-84.5694165	8.8051115	127.9232305
-9.984297	-3.07751	125.468742	-25.334784	15.261805	127.442078	35.46373	1.32085	125.329552	32.292442	41.728096	127.919899	33.878086	21.524473	126.6247255	-84.547654	8.999137	128.2594305
-10.932237	-2.844069	125.603783	-25.369528	15.504085	127.712204	35.431343	1.54069	125.486031	32.275196	41.97065	128.059601	33.8532695	21.75567	126.772816	-84.5923255	9.2525	128.651592
-11.933792	-2.653866	125.798416	-25.407482	15.721544	127.961792	35.407593	1.703477	125.6017	32.242702	42.151573	128.172928	33.8251475	21.927525	126.887314	-84.6401115	9.515563	129.03627
-13.459365	-2.586091	126.142357	-25.46454	15.99702	128.274506	35.384159	1.854632	125.839767	32.233963	42.302441	128.334061	33.809061	22.0785365	127.086914	-84.738141	9.9155035	129.462098
-14.434902	-2.582531	126.38916	-25.46896	16.132431	128.449081	35.335953	1.930241	126.048729	32.25169	42.388752	128.405289	33.7938215	22.1594965	127.227009	-84.7317415	10.1053655	129.671153
-15.458477	-2.627045	126.628769	-25.509735	16.265987	128.607758	35.309437	1.953522	126.249542	32.254642	42.500362	128.412567	33.7820395	22.226942	127.3310545	-84.8015095	10.305032	129.8844615
-16.45857	-2.735148	126.756302	-25.556877	16.38242	128.738754	35.259319	2.003926	126.437828	32.209717	42.819393	128.348297	33.734518	22.4116595	127.3930625	-84.848272	10.3531805	130.0844455
-17.483351	-2.91064	126.897598	-25.580454	16.519661	128.795288	35.209675	2.053463	126.541435	32.0895	43.454491	128.218063	33.6495875	22.753977	127.379749	-84.8104955	10.285345	130.210827
-18.457024	-3.062315	126.969131	-25.624821	16.672091	128.847519	35.186428	2.121694	126.572502	31.872437	43.980339	127.940903	33.5294325	23.0510165	127.2567025	-84.7790745	10.2931655	130.4383355
-19.480478	-3.230836	126.994537	-25.59911	16.811699	128.789154	35.217075	2.162114	126.569839	31.466652	44.688255	127.483681	33.3418635	23.4251845	127.02676	-84.5400835	10.1982135	130.551548
-20.927284	-3.547333	126.844978	-25.516716	17.072531	128.552383	35.302811	2.397083	126.44957	31.07119	45.233467	127.12175	33.1870005	23.815275	126.78566	-84.2204325	10.329787	130.319106
-21.888615	-3.793436	126.823746	-25.542736	17.263304	128.471375	35.361423	2.578829	126.329865	30.907333	45.384251	126.947617	33.134378	23.98154	126.638741	-84.21985	10.545068	130.304009
-22.8484	-4.030138	126.830032	-25.587595	17.397264	128.405045	35.35746	2.794045	126.247917	30.974037	45.587368	126.694275	33.1657485	24.1907065	126.471096	-84.3409385	10.6038215	130.338994
-23.813931	-4.299035	126.897537	-25.602203	17.481441	128.403061	35.323196	2.985737	126.262199	31.119934	45.613461	126.508759	33.221565	24.299599	126.385479	-84.425971	10.663283	130.420643
-24.800093	-4.618258	127.063461	-25.545094	17.557484	128.469055	35.38142	3.094267	126.411644	31.127632	45.561516	126.549576	33.254526	24.3278915	126.48061	-84.344714	10.7870765	130.4575
-25.736628	-4.942878	127.389229	-25.447029	17.571657	128.572601	35.484943	3.158839	126.679024	31.171932	45.472851	126.700035	33.3284375	24.315845	126.6895295	-84.2224955	10.827469	130.4556725
-26.652527	-5.245925	127.791214	-25.422543	17.563473	128.845947	35.824524	3.042065	126.878418	31.235531	45.437298	126.7845	33.5300275	24.2396815	126.831459	-84.3751135	10.8872645	130.860435
-28.062386	-5.732561	128.535797	-25.285875	17.467865	129.213791	35.892147	3.001202	127.293251	31.301126	45.352367	126.874496	33.5966365	24.1767845	127.0838735	-84.1683865	10.7589455	131.3437085
-28.996101	-6.038559	129.139847	-25.181828	17.412176	129.464828	35.964748	2.959105	127.632759	31.351841	45.284618	126.869873	33.6582945	24.1218615	127.251316	-84.0219505	10.7024905	131.67834
-29.880064	-6.298122	129.764282	-25.04291	17.375751	129.637787	36.049622	2.922765	128.047409	31.425407	45.203392	126.847755	33.7375145	24.0630785	127.447582	-83.8233345	10.6884235	131.827992
-30.770388	-6.510293	130.379669	-24.987625	17.39484	129.83638	36.139359	2.947679	128.48172	31.487856	45.173496	126.79007	33.8136075	24.0605875	127.635895	-83.7888575	10.7290925	132.036865
-31.665167	-6.644815	130.932373	-24.968824	17.448673	130.018539	36.150387	3.053435	128.824783	31.488312	45.218311	126.712418	33.8193495	24.135873	127.7686005	-83.7569975	10.761473	132.2684775
-32.442318	-6.671394	131.326263	-25.001175	17.527767	130.199417	36.15192	3.173172	129.036835	31.424088	45.298882	126.631256	33.788004	24.236027	127.8340455	-83.790354	10.819507	132.5647885
-33.50375	-6.805279	131.744949	-25.03204	17.569359	130.379517	36.141518	3.216756	129.185135	31.374538	45.34446	126.584267	33.758028	24.280608	127.884701	-83.822108	10.85811	132.874333
-34.807362	-6.711781	132.004929	-25.053463	17.539402	130.660492	36.070854	3.203978	129.300507	31.358397	45.34737	126.626633	33.7146255	24.275674	127.96357	-83.8215515	10.80313	133.357414
-35.68594	-6.576851	132.043213	-25.071789	17.486208	130.815872	35.998001	3.17501	129.244324	31.335279	45.334023	126.700996	33.66664	24.2545165	127.97266	-83.810218	10.7178995	133.659084
-36.534203	-6.333616	131.953125	-25.122732	17.427189	130.941574	35.894123	3.18465	129.045349	31.252039	45.34853	126.7584	33.573081	24.26659	127.9018745	-83.818545	10.587788	133.9812735
-37.411003	-6.097399	131.912842	-25.165009	17.389727	131.027679	35.781635	3.240939	128.743347	31.157299	45.394646	126.777901	33.469467	24.3177925	127.760624	-83.799485	10.4616615	134.294734
-38.187748	-5.79045	131.780563	-25.19618	17.366282	131.064087	35.720329	3.274847	128.433258	31.081629	45.458767	126.783516	33.400979	24.366807	127.608387	-83.793339	10.365757	134.519787
-38.934784	-5.412357	131.625381	-25.185623	17.346849	131.087906	35.719574	3.285712	128.17749	31.067434	45.508236	126.819695	33.393504	24.396974	127.4985925	-83.76475	10.296724	134.6772195
-39.667439	-4.980925	131.488983	-25.135168	17.344267	131.115967	35.729782	3.2935	127.984474	31.106318	45.526642	126.890587	33.41805	24.410071	127.4375305	-83.688386	10.278463	134.7944035
-40.702732	-4.232571	131.447891	-25.049538	17.326492	131.185364	35.765533	3.277801	127.789703	31.192997	45.510342	126.892517	33.479265	24.3940715	127.34111	-83.578341	10.2589125	135.029618
-41.349522	-3.764194	131.544098	-25.004614	17.320112	131.22612	35.789986	3.278132	127.709564	31.221857	45.491062	126.827454	33.5059215	24.384597	127.268509	-83.5151495	10.255627	135.183731
-41.909702	-3.242338	131.644287	-24.973856	17.320976	131.266708	35.832371	3.279151	127.67421	31.242756	45.469749	126.767944	33.5375635	24.37445	127.221077	-83.4852755	10.267502	135.312339
-42.454594	-2.674779	131.708221	-24.921898	17.297531	131.298676	35.910259	3.261719	127.73745	31.290098	45.436291	126.725533	33.6001785	24.349005	127.2314915	-83.4439745	10.246057	135.3658605
-42.976059	-2.072961	131.694611	-24.871832	17.238102	131.281906	35.986618	3.220693	127.872742	31.334803	45.380058	126.737579	33.6607105	24.3003755	127.3051605	-83.4043745	10.1758285	135.2586515
-43.463577	-1.434586	131.636078	-24.846111	17.171148	131.221878	36.035736	3.153602	127.994202	31.371788	45.308899	126.747787	33.703762	24.2312505	127.3709945	-83.395984	10.1110455	135.0727615
-43.900894	-0.822428	131.513992	-24.861395	17.08766	131.128036	36.050396	3.082988	128.061264	31.346867	45.231632	126.719353	33.6986315	24.15731	127.3903085	-83.4214215	10.01801	134.8657635
-44.498276	0.187909	131.270111	-24.917427	16.97361	130.910416	35.996605	3.001462	127.995338	31.244144	45.141117	126.551781	33.6203745	24.0712895	127.2735595	-83.4552285	9.8759305	134.5472725
-44.854122	0.947387	131.067352	-24.977438	16.915426	130.748169	35.921524	2.964236	127.819969	31.161901	45.113461	126.370583	33.5417125	24.0388485	127.095276	-83.4965885	9.7920035	134.401062
-45.203194	1.781913	130.920105	-25.039896	16.887417	130.59079	35.851593	2.959765	127.565613	31.065317	45.102249	126.127991	33.458455	24.031007	126.846802	-83.538247	9.743827	134.334778
-45.485222	2.611857	130.828766	-25.085339	16.877113	130.464096	35.770424	2.972124	127.21685	30.975756	45.098511	125.90419	33.37309	24.0353175	126.56052	-83.543768	9.7189085	134.367672
-45.59481	3.580345	130.707306	-25.108913	16.853384	130.365479	35.697453	2.955973	126.868248	30.917194	45.086433	125.706528	33.3073235	24.021203	126.287388	-83.5251495	9.685565	134.44357
-45.964497	4.400214	130.68457	-25.110334	16.802582	130.301971	35.655926	2.942292	126.584862	30.876558	45.063965	125.582504	33.266242	24.0031285	126.083683	-83.48691	9.6020355	134.520259
-46.134003	5.30755	130.573181	-25.091297	16.727982	130.264786	35.30838	3.088491	126.494339	30.862484	45.026783	125.553986	33.085432	24.057637	126.0241625	-83.268026	9.398327	134.5054095
-46.303265	6.749425	130.433289	-25.079323	16.619013	130.219086	35.285923	3.001906	126.2257	30.886898	44.951679	125.63121	33.0864105	23.9767925	125.928455	-83.2450565	9.2612335	134.509717
-46.370777	7.68398	130.316681	-25.059015	16.516041	130.156677	35.268768	2.907973	126.128754	30.922768	44.880054	125.706161	33.095768	23.8940135	125.9174575	-83.213798	9.1380685	134.3958965
-46.419079	8.713526	130.169327	-25.057285	16.453718	130.092545	35.249554	2.814082	126.084114	30.959007	44.78096	125.803581	33.1042805	23.797521	125.9438475	-83.2188505	9.109915	134.2412425
-46.428402	9.761409	130.00943	-25.047504	16.398947	130.021347	35.250423	2.713526	126.081169	31.021551	44.68195	125.882629	33.135987	23.697738	125.981899	-83.230995	9.100156	134.060795
-46.375401	10.781999	129.899185	-25.027571	16.343235	129.94606	35.255363	2.607063	126.095108	31.076712	44.582863	125.940063	33.1660375	23.594963	126.0175855	-83.2211795	9.091507	133.8745345
-46.313225	11.782536	129.817703	-25.023571	16.295162	129.885269	35.262138	2.456252	126.113571	31.13586	44.451828	125.973091	33.198999	23.45404	126.043331	-83.246141	9.136284	133.727207
-46.230282	12.849997	129.711365	-25.019178	16.224243	129.845535	35.281487	2.303234	126.154053	31.18968	44.314178	125.98777	33.2355835	23.308706	126.0709115	-83.2739395	9.13978	133.6201585
-46.068649	14.442153	129.636749	-24.992704	16.067804	129.82338	35.307018	2.052285	126.215919	31.259325	44.095127	126.019157	33.2831715	23.073706	126.117538	-83.2685795	9.061902	133.529222
-45.883652	15.477636	129.576797	-25.020561	15.971649	129.852753	35.317852	1.924713	126.252708	31.307364	43.966469	126.085075	33.312608	22.945591	126.1688915	-83.35373	8.997707	133.5366145
-45.762825	16.543734	129.538422	-24.985744	15.820978	129.777344	35.338814	1.799069	126.271881	31.333775	43.8232	126.187065	33.3362945	22.8111345	126.229473	-83.3077825	8.8308215	133.325215
-45.588562	17.619724	129.395874	-25.034639	15.698391	129.79274	35.358387	1.685458	126.294411	31.348434	43.69648	126.346542	33.3534105	22.690969	126.3204765	-83.4226885	8.705813	133.2650035
-45.38541	18.710583	129.335938	-25.019365	15.564039	129.713959	35.360435	1.583381	126.3078	31.364155	43.569218	126.544678	33.362295	22.5762995	126.426239	-83.401025	8.5517785	133.001679
-45.156143	19.738863	129.293411	-25.022629	15.446436	129.682465	35.354301	1.503953	126.291634	31.372997	43.479095	126.767586	33.363649	22.491524	126.52961	-83.408907	8.401348	132.83532
-44.933678	20.792833	129.274399	-25.070307	15.373923	129.701218	35.360828	1.467386	126.239754	31.38114	43.432793	126.998016	33.370984	22.4500895	126.618885	-83.511598	8.2977565	132.783551
-44.509613	22.392611	129.258224	-25.041634	15.234973	129.588058	35.358986	1.448601	126.076782	31.36655	43.405605	127.316177	33.362768	22.427103	126.6964795	-83.446036	8.042843	132.4796365
-44.186695	23.399729	129.25058	-25.03599	15.182492	129.503174	35.363747	1.460396	125.913094	31.678654	43.291916	127.359749	33.5212005	22.376156	126.6364215	-83.5931805	7.988828	132.3699265
-43.915051	24.4212	129.273148	-25.030998	15.126862	129.38533	35.359188	1.489322	125.713036	31.671804	43.31068	127.520355	33.515496	22.400001	126.6166955	-83.577492	7.853723	132.1539645
-43.584969	25.425524	129.200775	-25.048706	15.075911	129.233627	35.351227	1.530049	125.493034	31.648899	43.343285	127.64109	33.500063	22.436667	126.567062	-83.597475	7.715155	131.900192
-43.270866	26.397806	129.199646	-25.060841	15.05308	129.078751	35.335808	1.590948	125.275948	31.251297	43.520939	127.852509	33.2935525	22.5559435	126.5642285	-83.4152345	7.5502165	131.5932735
-42.90781	27.272648	129.219604	-25.081385	15.017555	128.920853	35.323586	1.656886	125.033173	31.203657	43.567406	127.916245	33.2636215	22.612146	126.474709	-83.4263915	7.422964	131.366997
-42.571877	28.067043	129.208633	-25.100554	14.973943	128.754639	35.301598	1.731455	124.805435	31.142879	43.605221	127.969978	33.2222385	22.668338	126.3877065	-83.4233465	7.279548	131.1215715
-41.984783	29.182056	129.202179	-25.145573	14.859062	128.53653	35.260399	1.827433	124.476349	31.047386	43.657555	128.077835	33.1538925	22.742494	126.277092	-83.4450385	6.97563	130.795968
-41.574673	29.839766	129.213181	-25.198456	14.834248	128.45723	35.23687	1.896932	124.303757	31.005215	43.695812	128.123398	33.1210425	22.796372	126.2135775	-83.5179545	6.872124	130.7008825
-41.157722	30.371943	129.265839	-25.246738	14.776683	128.352646	35.210487	1.961805	124.207413	30.930965	43.750134	128.154587	33.070726	22.8559695	126.181	-83.564202	6.6973965	130.524292
-40.765156	30.859476	129.211243	-25.258896	14.724353	128.196243	35.212315	2.040517	124.129425	30.852608	43.816269	128.124435	33.0324615	22.928393	126.12693	-83.5502535	6.520313	130.265556
-40.312229	31.295849	129.102707	-25.321987	14.707875	128.150284	35.207031	2.103769	124.068787	30.751308	43.872868	128.01947	32.9791695	22.9883185	126.0441285	-83.6231435	6.4274315	130.2564395
-39.817806	31.679255	128.870636	-25.359688	14.656332	127.979149	35.161243	2.17017	124.067558	30.593485	43.93655	127.753487	32.877364	23.05336	125.9105225	-83.59674	6.259304	130.0477755
-39.334972	32.050739	128.628036	-25.424191	14.617905	127.842506	35.132408	2.220306	124.055733	30.495438	43.989166	127.411903	32.813923	23.104736	125.733818	-83.662305	6.131074	129.951194
-38.556992	32.448883	128.024277	-25.483395	14.566066	127.583549	35.133259	2.210095	124.100197	30.311411	44.00032	126.800369	32.722335	23.1052075	125.450283	-83.689125	6.0269245	129.716815
-38.054691	32.64336	127.586349	-25.524462	14.518693	127.427269	35.141682	2.195013	124.208786	30.218643	44.004738	126.390305	32.6801625	23.0998755	125.2995455	-83.7290865	5.9375105	129.5549925
-37.561279	32.8237	127.117393	-25.560394	14.482366	127.312019	35.157505	2.184202	124.378441	30.438354	43.864788	125.882515	32.7979295	23.024495	125.130478	-83.9187175	5.940237	129.49356
-37.007454	32.99493	126.659714	-25.586874	14.440252	127.200722	35.209103	2.145366	124.634979	30.018625	43.976006	125.698021	32.613864	23.060686	125.1665	-83.787612	5.819818	129.234944
-36.393806	33.157001	126.212219	-25.662731	14.389179	127.176453	35.210739	2.110502	124.899124	29.953358	43.92701	125.442528	32.5820485	23.018756	125.170826	-83.9075105	5.759602	129.18208
-35.803558	33.324425	125.973282	-25.673624	14.28134	127.096725	35.184879	2.022615	125.156151	29.901987	43.841751	125.259018	32.543433	22.932183	125.2075845	-83.890681	5.630497	128.9858655
-35.181091	33.503403	125.732193	-25.733534	14.157799	127.07534	35.154762	1.882762	125.389572	29.856087	43.699135	125.119766	32.5054245	22.7909485	125.254669	-83.9724925	5.5246495	128.896011
-34.351261	33.763302	125.572601	-25.81031	13.955057	127.072632	35.092937	1.626086	125.649384	29.808308	43.449665	124.971596	32.4506225	22.5378755	125.31049	-84.0712425	5.3722385	128.834774
-33.770061	33.947666	125.349113	-25.859365	13.809745	127.033958	35.048218	1.446104	125.785431	29.781639	43.277496	124.872063	32.4149285	22.3618	125.328747	-84.1336585	5.25769	128.739169
-33.401196	34.348629	125.259483	-25.871021	13.654338	126.931168	35.014751	1.270939	125.871742	29.759502	43.100365	124.780464	32.3871265	22.185652	125.326103	-84.1291685	5.123024	128.536233
-32.805401	34.653793	125.034462	-25.920694	13.527806	126.885735	34.970364	1.091207	125.928833	29.75102	42.931259	124.705215	32.360692	22.011233	125.317024	-84.20208	5.044379	128.454446
-32.159298	35.004524	124.88446	-25.982285	13.399977	126.798782	34.898998	0.939604	125.941833	29.728832	42.77177	124.645027	32.313915	21.855687	125.29343	-84.278485	4.944267	128.304134
-31.581339	35.374935	124.87159	-26.061621	13.275586	126.760033	34.800278	0.768432	125.885704	29.69878	42.595966	124.62571	32.249529	21.682199	125.255707	-84.372771	4.868973	128.264359
-31.066385	35.777641	124.986115	-26.139647	13.165344	126.784607	34.658581	0.598601	125.756561	29.674126	42.396446	124.677956	32.1663535	21.4975235	125.2172585	-84.4456475	4.8331645	128.3519555
-30.276812	36.502316	125.41156	-26.24304	13.010643	126.898216	34.470535	0.352737	125.545525	29.618582	42.167068	124.908127	32.0445585	21.2599025	125.226826	-84.5306385	4.7613835	128.569606
-29.731575	37.055115	125.790764	-26.294153	12.906368	126.928017	34.368649	0.23009	125.35257	29.579189	42.058529	125.172112	31.973919	21.1443095	125.262341	-84.562225	4.6684265	128.593693
-28.958794	37.495701	126.100899	-26.370075	12.853233	126.962196	34.254227	0.166932	125.104485	29.506742	42.006226	125.460854	31.8804845	21.086579	125.2826695	-84.6206345	4.619887	128.6417225
-28.436438	38.041069	126.509789	-26.47205	12.804836	126.932297	34.146481	0.169415	124.803413	29.433901	42.005192	125.758232	31.790191	21.0873035	125.2808225	-84.734291	4.5223685	128.5837715
-27.960592	38.581558	126.956573	-26.566849	12.825319	126.835785	34.024231	0.194471	124.457077	29.678976	41.884682	125.944389	31.8516035	21.0395765	125.200733	-84.9853015	4.6110615	128.470837
-27.440306	39.122761	127.30336	-26.659668	12.862635	126.696121	33.876892	0.233728	124.152336	29.309586	42.019794	126.339745	31.593239	21.126761	125.2460405	-84.912575	4.598509	128.1462015
-26.78824	39.633595	127.505516	-26.767483	12.954539	126.546944	33.748283	0.275977	123.911392	29.270796	42.045982	126.62455	31.5095395	21.1609795	125.267971	-85.0445055	4.7480985	127.825917
-25.939524	40.342319	128.004868	-26.881012	13.164106	126.378105	33.607143	0.40044	123.64032	29.226151	42.118271	127.058731	31.416647	21.2593555	125.3495255	-85.178671	5.0688565	127.4066845
-25.352991	40.724518	128.264252	-26.946735	13.302726	126.304138	33.55022	0.500184	123.535934	29.527489	42.076149	127.213684	31.5388545	21.2881665	125.374809	-85.4323245	5.3172855	127.233467
-24.813023	41.017811	128.476761	-27.036289	13.468907	126.311729	33.504272	0.599541	123.45015	29.190117	42.254616	127.570869	31.3471945	21.4270785	125.5105095	-85.4197725	5.5107355	127.1129485
-24.254356	41.23151	128.626526	-27.084869	13.547608	126.212219	33.440796	0.672196	123.416832	29.165436	42.296101	127.768005	31.303116	21.4841485	125.5924185	-85.472854	5.6110675	126.8320195
-23.719805	41.365791	128.800339	-27.148485	13.661093	126.167885	33.384739	0.678453	123.395096	29.151171	42.291889	127.945305	31.267955	21.485171	125.6702005	-85.564925	5.837015	126.6655695
-23.076218	41.391685	128.760559	-27.22871	13.736256	126.073219	33.304981	0.640561	123.389908	29.126326	42.267284	128.097061	31.2156535	21.4539225	125.7434845	-85.6730735	6.0185895	126.4029535
-22.421371	41.329334	128.817383	-27.33699	13.849934	126.026344	33.195652	0.596571	123.39109	29.112465	42.233109	128.228195	31.1540585	21.41484	125.8096425	-85.8280385	6.285028	126.2430455
-21.510208	41.100239	128.780502	-27.519312	14.04208	125.821594	32.941574	0.498107	123.335777	29.055494	42.157524	128.330933	30.998534	21.3278155	125.833355	-86.037158	6.7563445	125.809833
-20.986437	40.856995	128.76709	-27.682966	14.235518	125.793755	32.738697	0.453431	123.283638	29.017082	42.12175	128.319107	30.8778895	21.2875905	125.8013725	-86.2438215	7.1834455	125.7861375
-20.412615	40.520798	128.625504	-27.800533	14.360273	125.675095	32.553608	0.408292	123.195473	28.989151	42.097305	128.269913	30.7713795	21.2527985	125.732693	-86.3724455	7.4677475	125.617497
-19.887609	40.050243	128.499969	-27.890057	14.523321	125.579109	32.404675	0.368503	123.099754	28.957193	42.065678	128.200775	30.680934	21.2170905	125.6502645	-86.461048	7.8295515	125.5079535
-19.325485	39.50251	128.376495	-27.965006	14.657351	125.491943	32.270683	0.333055	122.965881	28.937126	42.05188	128.052383	30.6039045	21.1924675	125.509132	-86.5339165	8.1222345	125.474754
-18.807081	38.843502	128.078629	-28.045013	14.757392	125.379204	32.143734	0.288646	122.742508	28.898689	42.04203	127.795471	30.5212115	21.165338	125.2689895	-86.6112375	8.349446	125.4894185
-18.283178	38.113781	127.727676	-28.116852	14.845596	125.233063	31.991419	0.220562	122.419907	28.850153	42.060535	127.406601	30.420786	21.1405485	124.913254	-86.65449	8.5506435	125.552872
-17.608137	36.904671	127.163277	-28.269594	14.944296	124.927208	31.699371	0.088672	121.738602	28.665987	42.130371	126.470398	30.182679	21.1095215	124.1045	-86.721867	8.7790705	125.749916
-17.137161	35.949814	126.58287	-28.408524	14.999698	124.636856	31.463734	0.007706	121.163094	28.819683	42.063202	125.498795	30.1417085	21.035454	123.3309445	-86.9587565	8.963942	125.9427675
-16.624039	34.926975	125.805542	-28.748386	15.22578	124.348953	31.186947	-0.053871	120.518425	28.308409	42.208965	124.690475	29.747678	21.077547	122.60445	-87.24445	9.374013	126.093456
-16.433836	34.005772	125.180199	-28.881205	15.30429	123.897896	30.915216	-0.107058	119.855293	28.114494	42.217201	123.666801	29.514855	21.0550715	121.761047	-87.277265	9.5535085	126.034745
-15.983112	32.877125	124.28743	-29.001423	15.385902	123.418594	30.643867	-0.160195	119.20211	27.928391	42.205704	122.674706	29.286129	21.0227545	120.938408	-87.288975	9.7490495	125.89878
-15.482688	31.642448	123.396049	-29.083982	15.473949	122.925888	30.390728	-0.202578	118.575142	27.791981	42.182602	121.728287	29.0913545	20.990012	120.1517145	-87.2593185	9.957886	125.7000615
-15.023056	30.390137	122.624184	-29.150539	15.522146	122.442009	30.212635	-0.248069	118.045258	27.688868	42.16304	120.913864	28.9507515	20.9574855	119.479561	-87.2518295	10.0868065	125.404457
-14.297946	28.372673	121.586563	-29.177999	15.62038	121.799301	30.038919	-0.346643	117.565643	27.622599	42.081398	120.015129	28.830759	20.8673775	118.790386	-87.186757	10.3733825	124.808216
-13.985189	27.053701	121.220184	-29.191679	15.665281	121.482124	30.012199	-0.448997	117.508423	27.65835	42.001217	119.676117	28.8352745	20.77611	118.59227	-87.2186325	10.554452	124.371978
-13.2665	25.523609	120.767227	-29.193243	15.756437	121.282196	30.018166	-0.539331	117.674469	27.72488	41.921951	119.513474	28.871523	20.69131	118.5939715	-87.258009	10.821564	123.9704205
-12.75218	24.011932	120.603394	-29.163918	15.855457	121.18647	30.088699	-0.623165	118.071594	27.859554	41.855488	119.547974	28.9741265	20.6161615	118.809784	-87.3019625	11.0947525	123.563156
-12.231472	22.521631	120.646118	-29.159006	15.965205	121.160194	30.213503	-0.693245	118.731186	28.033516	41.793552	119.82373	29.1235095	20.5501535	119.277458	-87.4415215	11.3802565	123.04293
-11.688846	21.024776	120.795563	-29.127115	16.081791	121.194824	30.369606	-0.737019	119.609367	28.277683	41.75481	120.343994	29.3236445	20.5088955	119.9766805	-87.5778745	11.6546865	122.4129675
-11.237776	19.476341	121.007774	-29.0832	16.189022	121.31337	30.524042	-0.742661	120.640442	28.569845	41.662529	121.080826	29.5469435	20.459934	120.860634	-87.7133435	11.91811	121.766106
-10.547389	17.224546	121.717323	-28.980974	16.318897	121.669212	30.768017	-0.777448	122.228531	28.886992	41.41647	122.616135	29.8275045	20.319511	122.422333	-87.7894525	12.318283	120.916091
-10.229777	15.670839	122.327713	-28.893974	16.360546	122.074951	30.983635	-0.795328	123.177444	29.051653	41.361095	123.488907	30.017644	20.2828835	123.3331755	-87.805592	12.4382085	120.8167265
-9.997411	14.21726	123.058556	-28.799101	16.354061	122.547951	31.16597	-0.800238	124.07	29.240631	41.353065	124.192116	30.2033005	20.2764135	124.131058	-87.8015025	12.4317085	120.964844
-9.446827	12.554158	123.49485	-28.721077	16.325539	122.997078	31.312195	-0.818391	124.782249	29.405054	41.324139	124.85788	30.3586245	20.252874	124.8200645	-87.8007785	12.398204	121.1740915
-9.261063	10.993158	123.973129	-28.650269	16.277378	123.366257	31.443293	-0.889628	125.296974	29.51675	41.259716	125.408951	30.4800215	20.185044	125.3529625	-87.7805595	12.369712	121.3795515
-9.127848	9.489555	124.374962	-28.617605	16.252439	123.633339	31.508755	-0.957067	125.70903	29.616356	41.206635	125.776672	30.5625555	20.124784	125.742851	-87.7977655	12.380094	121.523827
-8.713719	7.837834	124.477707	-28.593716	16.251541	123.803436	31.516567	-0.994723	126.008034	29.702028	41.163528	125.997231	30.6092975	20.0844025	126.0026325	-87.7967295	12.4186795	121.6042395
-8.922035	5.742526	124.722382	-28.574892	16.336159	123.888885	31.529104	-0.972961	126.316467	29.749924	41.200516	126.155602	30.639514	20.1137775	126.2360345	-87.789298	12.5585405	121.5417355
-9.022217	4.338477	124.746147	-28.558687	16.435759	123.855362	31.551573	-0.87669	126.512398	29.770819	41.28302	126.165703	30.661196	20.203165	126.3390505	-87.77857	12.668353	121.3716735
-9.070876	2.910582	124.738098	-28.528408	16.567299	123.825325	31.590113	-0.748892	126.682327	29.793722	41.391037	126.134857	30.6919175	20.3210725	126.408592	-87.7487335	12.8135255	121.242058
-9.42303	1.617694	124.917282	-28.436172	16.677048	123.763344	31.647856	-0.631416	126.865959	29.819483	41.470249	126.04631	30.7336695	20.4194165	126.4561345	-87.6060135	12.9346795	121.0705535
-9.523743	0.157922	124.904129	-28.597292	16.896278	123.964714	31.728693	-0.544256	127.054871	29.894056	41.537346	125.914886	30.8113745	20.496545	126.4848785	-88.0059585	13.296011	121.4445495
-9.641825	-1.355877	124.999451	-28.272799	16.821102	123.859131	32.115768	-0.660959	127.098404	29.974709	41.560322	125.83326	31.0452385	20.4496815	126.465832	-87.5908365	13.1925225	121.25243
-10.255154	-2.530517	125.25312	-28.172701	16.834732	123.962105	32.238876	-0.652128	127.258347	30.045557	41.555389	125.750793	31.1422165	20.4516305	126.50457	-87.4876185	13.2178335	121.41964
-10.804399	-4.566783	125.489471	-28.076952	16.82205	124.141243	32.34951	-0.621986	127.430138	30.153994	41.566528	125.639511	31.251752	20.472271	126.5348245	-87.405656	13.171829	121.7476615
-11.42687	-5.771928	125.695892	-28.026098	16.815083	124.285088	32.421307	-0.591248	127.517998	30.189445	41.587837	125.589058	31.305376	20.4982945	126.553528	-87.357572	13.1318715	122.016648
-12.032253	-6.896474	125.951851	-27.969425	16.81538	124.451157	32.501377	-0.529677	127.6436	30.225363	41.630714	125.544418	31.36337	20.5505185	126.594009	-87.30222	13.0802415	122.308305
-12.734021	-7.95446	126.220787	-27.892981	16.811142	124.628342	32.604084	-0.456846	127.783981	30.277706	41.686882	125.513771	31.440895	20.615018	126.648876	-87.226857	13.007266	122.607808
-13.509771	-8.970899	126.516434	-27.595142	16.667669	124.730194	32.726818	-0.395482	127.911507	30.323624	41.742016	125.485023	31.525221	20.673267	126.698265	-86.715505	12.662071	122.762123
-14.277501	-9.94084	126.847099	-27.512697	16.651583	124.919662	32.847527	-0.320676	128.03775	30.366573	41.797024	125.403992	31.60705	20.738174	126.720871	-86.632444	12.564992	123.118453
-15.135251	-10.76464	127.174461	-27.452827	16.629087	125.107742	32.939602	-0.252173	128.107422	30.424551	41.866245	125.300423	31.6820765	20.807036	126.7039225	-86.5877305	12.451138	123.5115615
-16.570213	-11.920027	127.575539	-27.352592	16.560442	125.381889	33.100224	-0.203013	128.003891	30.491024	41.921608	125.187698	31.795624	20.8592975	126.5957945	-86.500808	12.2615865	124.1679835
-17.495134	-12.617275	127.770546	-27.302147	16.506573	125.580811	33.159367	-0.171333	127.857315	30.529039	41.926281	125.135056	31.844203	20.877474	126.4961855	-86.448497	12.135672	124.6654365
-18.495529	-13.180449	127.805389	-27.245008	16.432896	125.76474	33.162117	-0.132567	127.653099	30.572065	41.939228	125.16227	31.867091	20.9033305	126.4076845	-86.357107	11.9624615	125.1217955
-19.540941	-13.705124	127.655876	-27.213837	16.336956	125.956573	33.18195	-0.149052	127.341461	30.591314	41.924477	125.242363	31.886632	20.8877125	126.291912	-86.314306	11.7861995	125.621234
-20.609522	-14.190042	127.365425	-27.159782	16.24073	126.124512	33.230045	-0.149906	127.018356	30.597984	41.951775	125.316444	31.9140145	20.9009345	126.1674	-86.2335785	11.5805255	126.081624
-21.619944	-14.532871	126.915955	-27.120157	16.184015	126.282761	32.917412	0.103552	126.759766	30.586306	42.064056	125.348282	31.751859	21.083804	126.054024	-85.992173	11.284226	126.511498
-22.714161	-14.884104	126.508606	-27.09045	16.178616	126.430641	32.890831	0.231413	126.28093	30.553663	42.226456	125.348389	31.722247	21.2289345	125.8146595	-85.903147	11.1282975	127.0466225
-24.368212	-15.226147	126.171661	-27.036098	16.305897	126.705635	32.900101	0.494582	125.581596	30.503511	42.501316	125.210526	31.701806	21.497949	125.396061	-85.774002	11.113845	128.015209
-25.446404	-15.361498	126.213142	-26.942223	16.425211	126.859032	32.932884	0.678967	125.283989	30.52623	42.682499	125.129089	31.729557	21.680733	125.206539	-85.614003	11.169689	128.511525
-26.466227	-15.491269	126.317345	-26.781696	16.554684	126.947639	33.052971	0.824543	125.182487	30.603195	42.836391	125.064911	31.828083	21.830467	125.123699	-85.391475	11.278901	128.771579
-27.551004	-15.579825	126.581467	-26.655336	16.690788	127.071472	33.217571	0.955973	125.225853	30.709856	42.985744	125.001442	31.9637135	21.9708585	125.1136475	-85.2743855	11.4107175	129.0292965
-28.512352	-15.64658	127.147034	-26.576324	16.790154	127.219414	33.348186	1.068768	125.386383	30.789221	43.113876	124.908684	32.0687035	22.091322	125.1475335	-85.2213515	11.488986	129.2912945
-29.538757	-15.725604	127.461151	-26.511631	16.82023	127.322662	33.46352	1.132182	125.562057	30.819685	43.196564	124.770676	32.1416025	22.164373	125.1663665	-85.1648645	11.476087	129.4789575
-30.525673	-15.753558	127.956795	-26.457077	16.766783	127.447273	33.548527	1.147993	125.735367	30.818853	43.22644	124.608376	32.18369	22.1872165	125.1718715	-85.097844	11.3463495	129.7226745
-32.002075	-15.717387	128.650955	-26.40436	16.601042	127.658806	33.658363	1.094518	126.000977	30.806606	43.18491	124.414467	32.2324845	22.139714	125.207722	-85.0412045	11.06237	130.10989
-32.934357	-15.601961	129.043488	-26.368977	16.444342	127.800919	33.6968	1.046107	126.17794	30.787615	43.102245	124.320076	32.2422075	22.074176	125.249008	-84.9801615	10.814508	130.35283
-34.078896	-15.197718	129.567154	-26.304514	16.257229	127.881493	33.730564	0.955891	126.316383	30.773331	43.037895	124.251282	32.2519475	21.996893	125.2838325	-84.8609755	10.517565	130.4791535
-34.698711	-15.193328	129.593552	-26.292128	16.096228	127.978424	33.775188	0.851706	126.362289	30.758322	42.961262	124.191917	32.266755	21.906484	125.277103	-84.851011	10.285972	130.679745
-35.530273	-14.914576	129.681305	-26.278057	15.962111	128.081482	33.786297	0.764644	126.359085	30.76531	42.883369	124.153343	32.2758035	21.8240065	125.256214	-84.8319175	10.1002155	130.90675
-36.366028	-14.509134	129.718948	-26.21879	15.819987	128.110413	33.824409	0.668366	126.370636	30.793762	42.820122	124.136475	32.3090855	21.744244	125.2535555	-84.7466655	9.89573	130.9672705
-37.131187	-14.06716	129.626389	-26.137777	15.680053	128.132248	33.878578	0.568535	126.344025	30.845816	42.757217	124.171532	32.362197	21.662876	125.2577785	-84.637751	9.69723	131.0067175
-38.226704	-13.253595	129.348099	-26.006771	15.500219	128.145599	33.956581	0.443204	126.200333	30.956894	42.670883	124.314796	32.4567375	21.5570435	125.2575645	-84.4702795	9.4433945	131.0336335
-38.912594	-12.594612	129.135818	-25.945654	15.367847	128.144592	34.002712	0.353695	126.078499	31.045893	42.623478	124.417007	32.5243025	21.4885865	125.247753	-84.4156105	9.2471075	131.041431
-39.609245	-11.876997	128.959747	-25.895739	15.270231	128.145203	34.022793	0.288528	125.888908	31.118164	42.583385	124.528374	32.5704785	21.4359565	125.208641	-84.3619565	9.1045055	131.081765
-40.2402	-11.119734	128.726776	-25.818178	15.163086	128.091888	33.992962	0.255985	125.681534	31.154659	42.564564	124.620529	32.5738105	21.4102745	125.1510315	-84.2101665	8.9158975	131.0327445
-40.798786	-10.337872	128.41568	-25.799809	15.108468	128.089066	33.982819	0.242228	125.47448	31.182388	42.568516	124.686096	32.5826035	21.405372	125.080288	-84.1822215	8.811564	131.097844
-41.337143	-9.395753	128.285629	-25.773493	15.047282	128.083908	33.998672	0.235247	125.245071	31.195683	42.582218	124.76239	32.5971775	21.4087325	125.0037305	-84.1441635	8.6858315	131.1640855
-41.848366	-8.518303	128.114731	-25.729492	14.991757	128.074661	34.007732	0.251754	125.034866	31.217129	42.590435	124.835182	32.6124305	21.4210945	124.935024	-84.0714145	8.5624195	131.214298
-42.448994	-7.110474	127.867401	-25.69408	14.935592	128.091949	34.045074	0.265155	124.80378	31.282705	42.585037	124.936005	32.6638895	21.425096	124.8698925	-84.0520495	8.446088	131.3140055
-42.755711	-6.13547	127.678062	-25.600561	14.866871	128.024704	34.103046	0.240331	124.67524	31.33345	42.556988	125.007782	32.718248	21.3986595	124.841511	-83.91937	8.3350825	131.207897
-43.09877	-5.162801	127.676857	-25.525103	14.800188	128.001465	34.156487	0.194914	124.603058	31.406319	42.493717	125.084351	32.781403	21.3443155	124.8437045	-83.831609	8.2560605	131.1592255
-43.285297	-4.227763	127.684715	-25.469938	14.741169	128.034454	34.245388	0.076032	124.608978	31.498819	42.407097	125.135574	32.8721035	21.2415645	124.872276	-83.8119795	8.2407735	131.196632
-43.510265	-3.217028	127.621628	-25.356541	14.647369	127.995956	34.334709	-0.035094	124.640236	31.605595	42.311935	125.184021	32.970152	21.1384205	124.9121285	-83.683234	8.1563175	131.0797835
-43.622883	-2.182593	127.556908	-25.28252	14.581698	128.036316	34.398815	-0.147783	124.683594	31.710472	42.209469	125.24353	33.0546435	21.030843	124.963562	-83.6196835	8.132553	131.10907
-43.700737	-1.209631	127.634285	-25.205132	14.511265	128.053802	34.491505	-0.2665	124.745323	31.800362	42.121906	125.282707	33.1459335	20.927703	125.014015	-83.5561975	8.094827	131.093589
-43.755005	0.294318	127.708527	-25.143442	14.463361	128.068344	34.603024	-0.367993	124.81723	31.901121	42.037727	125.35939	33.2520725	20.834867	125.08831	-83.5389565	8.091855	131.048378
-43.670925	1.277936	127.590179	-25.087776	14.434864	128.06395	34.66832	-0.395853	124.821724	31.958584	42.013893	125.429703	33.313452	20.80902	125.1257135	-83.489004	8.060708	131.0021865
-43.639599	2.339298	127.600586	-25.052786	14.428388	128.060287	34.714577	-0.405005	124.831726	32.012066	42.015663	125.495613	33.3633215	20.805329	125.1636695	-83.4688935	8.051447	130.9569045
-43.506874	3.371915	127.564552	-25.032505	14.443835	128.062683	34.745964	-0.403949	124.793755	32.059219	42.02317	125.550735	33.4025915	20.8096105	125.172245	-83.4676015	8.0780595	130.953121
-43.347336	4.372048	127.552925	-25.011421	14.466574	128.062714	34.779087	-0.407898	124.725685	32.114677	42.022774	125.613388	33.446882	20.807438	125.1695365	-83.469724	8.12571	130.9558915
-43.084888	5.404658	127.489342	-24.980522	14.504959	128.062225	34.810917	-0.429849	124.674927	32.169697	42.024361	125.698135	33.490307	20.797256	125.186531	-83.451351	8.212662	130.937919
-42.863396	6.459059	127.467636	-24.927364	14.539213	128.064148	34.857388	-0.463592	124.707153	32.253319	41.986721	125.866081	33.5553535	20.7615645	125.286617	-83.4100815	8.3168615	130.841679
-42.363327	7.966058	127.506813	-24.852655	14.629976	128.189026	34.983913	-0.444335	125.013519	32.367535	41.769646	126.462791	33.675724	20.6626555	125.738155	-83.381034	8.5972965	130.639897
-41.987942	8.915062	127.59594	-24.755346	14.690926	128.319672	35.052666	-0.356505	125.431755	32.478157	41.64225	127.034332	33.7654115	20.6428725	126.2330435	-83.2761035	8.7389795	130.4063005
-41.5079	9.884233	127.707718	-24.703684	14.749969	128.597778	35.141903	-0.284175	125.978729	32.613995	41.590977	127.664116	33.877949	20.653401	126.8214225	-83.285317	8.846537	130.3741335
-41.109524	10.835292	127.939201	-24.701092	14.823479	128.912415	35.245087	-0.259186	126.573181	32.724644	41.587265	128.274216	33.9848655	20.6640395	127.4236985	-83.3870495	8.9829185	130.4011315
-40.661827	11.749101	128.167313	-24.7635	14.890101	129.259018	35.295876	-0.229958	127.148056	32.802486	41.599373	128.806335	34.049181	20.6847075	127.9771955	-83.576181	9.0954945	130.5408405
-40.209034	12.597026	128.342957	-24.777464	14.907916	129.404877	35.692699	-0.439845	127.524773	32.858093	41.617645	129.203613	34.275396	20.5889	128.364193	-83.830324	9.226932	130.445561
-39.689293	13.420625	128.377029	-24.85759	14.960669	129.532852	35.754246	-0.495769	127.91188	32.855927	41.647537	129.409714	34.3050865	20.575884	128.660797	-84.0202665	9.345454	130.404907
-39.013096	14.650549	128.241776	-24.929615	15.00316	129.52449	35.74049	-0.531775	128.198364	32.816132	41.664814	129.375427	34.278311	20.5665195	128.7868955	-84.137541	9.4398005	130.2620845
-38.538212	15.472631	128.224335	-24.942966	15.025757	129.442139	35.723007	-0.586826	128.241226	32.788105	41.66259	129.175598	34.255556	20.537882	128.708412	-84.141488	9.513632	130.175866
-38.100197	16.265169	128.198242	-24.940237	15.034834	129.372131	35.720879	-0.653328	128.171127	32.792225	41.620655	128.882614	34.256552	20.4836635	128.5268705	-84.137026	9.5860045	130.2173915
-37.541691	17.026108	128.154755	-24.912088	15.035999	129.273712	35.738598	-0.732137	128.044159	32.817707	41.551838	128.559189	34.2781525	20.4098505	128.301674	-84.1023285	9.6621475	130.24575
-37.011242	17.851254	127.945641	-24.834278	14.998306	129.135452	35.730213	-0.817519	127.884224	32.871201	41.45623	128.255615	34.300707	20.3193555	128.0699195	-83.969263	9.6772565	130.2009845
-36.540852	18.651697	127.906349	-24.803045	14.975093	129.081604	35.742275	-0.918482	127.721115	32.925961	41.341457	127.99556	34.334118	20.2114875	127.8583375	-83.940208	9.7386985	130.3048705
-36.010376	19.503788	127.79776	-24.725338	14.940697	128.927536	35.747246	-1.032008	127.570549	32.997429	41.212429	127.807114	34.3723375	20.0902105	127.6888315	-83.8230135	9.7911835	130.1662405
-35.237637	20.713869	127.679764	-24.682297	14.927808	128.83429	35.722397	-1.217011	127.465477	33.092411	41.028687	127.588356	34.407404	19.905838	127.5269165	-83.771998	9.949778	130.1416635
-34.637241	21.642788	127.510162	-24.628428	14.952729	128.715866	35.700436	-1.323129	127.44017	33.145222	40.933453	127.471565	34.422829	19.805162	127.4558675	-83.679685	10.100296	129.9758645
-34.113987	22.533079	127.451981	-24.664454	15.034657	128.717819	35.667873	-1.419608	127.452728	33.182835	40.829956	127.362061	34.425354	19.705174	127.4073945	-83.754262	10.36414	130.0282435
-33.575203	23.521379	127.366402	-24.669052	15.101335	128.675705	35.628323	-1.472531	127.507675	33.202675	40.755974	127.239159	34.415499	19.6417215	127.373417	-83.753603	10.5609485	129.977993
-33.023563	24.427124	127.23571	-24.638937	15.162173	128.585983	35.583069	-1.518068	127.568878	33.232826	40.710941	127.115631	34.4079475	19.5964365	127.3422545	-83.6858215	10.7279095	129.8297115
-32.311691	25.408926	126.990211	-24.636641	15.223696	128.52771	35.576633	-1.56276	127.617737	33.246197	40.663982	127.005783	34.411415	19.550611	127.31176	-83.684697	10.896781	129.74366
-31.774372	26.412609	126.874031	-24.643513	15.261311	128.470184	35.543354	-1.592134	127.673843	33.25927	40.613029	126.8993	34.401312	19.5104475	127.2865715	-83.688338	11.0121745	129.6537965
-30.86681	28.00774	126.687012	-24.679461	15.292588	128.411316	35.447567	-1.677758	127.660629	33.280975	40.523235	126.75679	34.364271	19.4227385	127.2087095	-83.723193	11.1624375	129.6139225
-30.144623	29.109169	126.564552	-24.739929	15.30719	128.405807	35.379597	-1.763213	127.60376	33.266102	40.427502	126.690254	34.3228495	19.3321445	127.147007	-83.8027075	11.2822355	129.664607
-29.581108	30.238932	126.517258	-24.750109	15.276477	128.308853	35.281231	-1.846382	127.540146	33.248394	40.349525	126.671997	34.2648125	19.2515715	127.1060715	-83.7650305	11.3013825	129.5116345
-28.937267	31.453276	126.452911	-24.81403	15.240409	128.26268	35.18895	-1.916475	127.430008	33.22081	40.286888	126.710602	34.20488	19.1852065	127.070305	-83.83294	11.2956115	129.455055
-28.218931	32.640373	126.512886	-24.888069	15.225286	128.17749	34.780544	-1.784088	127.412033	33.163723	40.251293	126.782608	33.9721335	19.2336025	127.0973205	-83.7482715	11.2169695	129.2576595
-27.604666	33.896069	126.450493	-24.968601	15.230513	128.113312	34.675842	-1.783314	127.230385	33.097332	40.256809	126.854614	33.886587	19.2367475	127.0424995	-83.823789	11.2242785	129.1841245
-26.940504	35.228561	126.519669	-25.046549	15.24481	128.027359	34.562729	-1.729936	126.9842	32.994678	40.304043	126.92765	33.7787035	19.2870535	126.955925	-83.8718015	11.2025665	129.098793
-25.895992	37.200066	126.699471	-25.209343	15.322065	127.987	34.411034	-1.593756	126.588669	32.806248	40.443813	127.010025	33.608641	19.4250285	126.799347	-84.027327	11.2191015	129.174653
-25.191975	38.557659	126.946983	-25.344336	15.409838	128.03479	34.311073	-1.421725	126.331398	32.695633	40.606297	127.089134	33.503353	19.592286	126.710266	-84.192025	11.22739	129.359314
-24.481148	39.857082	127.307129	-25.397345	15.48384	128.015244	34.242477	-1.223234	126.076149	32.561977	40.777927	127.24025	33.402227	19.7773465	126.6581995	-84.196917	11.1903335	129.3722885
-23.731792	41.186241	127.552269	-25.476023	15.582699	128.072281	34.183235	-0.992963	125.818596	32.451321	40.973381	127.439583	33.317278	19.990209	126.6290895	-84.269324	11.175189	129.5154725
-22.947462	42.528332	128.016266	-25.571907	15.707199	128.178986	34.123226	-0.73028	125.569496	32.344784	41.189262	127.697479	33.234005	20.229491	126.6334875	-84.377819	11.184907	129.7244845
-22.199066	43.779812	128.615753	-25.599131	15.797464	128.167191	34.064754	-0.453929	125.282166	32.242241	41.39888	128.011261	33.1534975	20.4724755	126.6467135	-84.3517595	11.1224525	129.6876685
-21.325977	45.005085	129.117172	-25.672081	15.930164	128.231567	34.042423	-0.191638	124.955879	32.148327	41.587242	128.350525	33.095375	20.697802	126.653202	-84.439537	11.162526	129.809932
-20.04418	46.7728	130.095993	-25.734404	16.10952	128.252472	34.014103	0.191195	124.561378	32.048866	41.890797	128.822998	33.0314845	21.040996	126.692188	-84.5002925	11.178044	129.812756
-19.107801	47.825386	130.689056	-25.765442	16.251015	128.266678	33.99118	0.429225	124.360535	31.987249	42.027031	129.149765	32.9892145	21.228128	126.75515	-84.5200985	11.273902	129.778206
-18.172028	48.78825	131.213318	-25.76626	16.342363	128.23645	33.974434	0.646036	124.229523	31.93062	42.148533	129.453979	32.952527	21.3972845	126.841751	-84.485047	11.2874415	129.631149
-17.198553	49.693962	131.616531	-25.819775	16.476156	128.232269	33.96785	0.856999	124.151321	31.869698	42.254524	129.729019	32.918774	21.5557615	126.94017	-84.558324	11.3965505	129.524368
-16.217937	50.425529	131.915741	-25.904032	16.588848	128.234619	33.972748	1.009621	124.133255	31.802341	42.359348	129.960129	32.8875445	21.6844845	127.046692	-84.6956085	11.4932115	129.422546
-15.195995	51.099758	131.992889	-25.932142	16.66255	128.075668	33.971275	1.111702	124.143028	32.051933	42.301544	130.028427	33.011604	21.706623	127.0857275	-84.875888	11.618477	129.0656085
-14.128719	51.672829	132.005325	-25.988276	16.732588	127.920403	33.954086	1.180158	124.15699	31.995605	42.352966	130.147751	32.9748455	21.766562	127.1523705	-84.9513975	11.698614	128.6884355
-12.576653	52.236893	131.926651	-26.069885	16.790169	127.665771	33.897011	1.235444	124.21492	31.919897	42.397873	130.161697	32.908454	21.8166585	127.1883085	-85.048224	11.7636795	128.1432335
-11.49473	52.506454	131.732071	-26.127714	16.799345	127.511559	33.857254	1.199675	124.238014	31.873598	42.379078	130.11734	32.865426	21.7893765	127.177677	-85.120854	11.8093135	127.845441
-10.39756	52.622639	131.604156	-26.167706	16.775173	127.37352	33.809383	1.143182	124.32531	31.842184	42.334549	130.067368	32.8257835	21.7388655	127.196339	-85.1611955	11.8114805	127.550701
-9.31286	52.641415	131.470795	-26.186857	16.751064	127.270737	33.771034	1.055524	124.432251	31.820103	42.256142	130.03595	32.7955685	21.655833	127.2341005	-85.1692825	11.846295	127.3073735
-8.279826	52.413464	131.395447	-26.230652	16.704407	127.210152	33.741383	0.950275	124.560211	31.811979	42.159538	130.034332	32.776681	21.5549065	127.2972715	-85.237985	11.8539075	127.1230325
-7.189581	52.189404	131.251129	-26.264154	16.607502	127.144814	33.737381	0.842357	124.718414	31.795216	42.078407	130.052261	32.7662985	21.460382	127.3853375	-85.2946065	11.754622	126.9042905
-6.163084	51.794052	131.184097	-26.318169	16.559292	127.147659	33.721504	0.773016	124.865685	31.784578	42.011116	130.08284	32.753041	21.392066	127.4742625	-85.389379	11.726518	126.8210555
-4.633339	51.026291	130.987778	-26.341242	16.435661	127.02626	33.69046	0.691527	125.01786	31.720692	41.928162	130.085205	32.705576	21.3098445	127.5515325	-85.38806	11.5614775	126.5009875
-3.617746	50.380886	130.829987	-26.342619	16.376165	126.953186	33.684734	0.658321	125.094864	31.689701	41.898422	130.054352	32.6872175	21.2783715	127.574608	-85.3724555	11.4739585	126.331764
-2.668808	49.633114	130.699341	-26.350302	16.34226	126.911331	33.703938	0.632851	125.16259	31.684652	41.877602	130.041626	32.694295	21.2552265	127.602108	-85.394899	11.4292935	126.220554
-1.727081	48.828022	130.539658	-26.293396	16.328938	126.761078	33.727646	0.634377	125.230705	31.697542	41.858387	130.019653	32.712594	21.246382	127.625179	-85.299386	11.411494	125.896977
-0.809637	47.906025	130.335434	-26.257664	16.322706	126.628876	33.774704	0.605262	125.25164	31.730869	41.8312	129.970047	32.7527865	21.218231	127.6108435	-85.2681145	11.427181	125.6469085
0.059291	46.900616	130.060333	-26.21851	16.338659	126.479385	33.782871	0.582605	125.230911	31.767502	41.786713	129.880524	32.7751865	21.184659	127.5557175	-85.2122065	11.492659	125.4030525
0.896686	45.834724	129.800125	-26.163912	16.369703	126.341057	33.782978	0.544491	125.208649	31.51285	41.864391	129.860016	32.647914	21.204441	127.5343325	-84.975738	11.534965	125.1477815
2.081307	44.044819	129.345398	-26.08313	16.403723	126.154282	33.807865	0.477933	125.246986	31.611961	41.793255	129.690979	32.709913	21.135594	127.4689825	-84.876173	11.671852	124.8395815
2.831884	42.786823	129.061752	-26.010811	16.473139	126.054703	33.847206	0.448546	125.338303	31.680975	41.759388	129.581787	32.7640905	21.103967	127.460045	-84.7857125	11.842311	124.649361
3.540886	41.45348	128.752838	-25.959688	16.518	125.981651	33.924183	0.406947	125.44191	31.757605	41.74947	129.446198	32.840894	21.0782085	127.444054	-84.76027	11.9577915	124.519248
4.183728	40.030365	128.36116	-25.898453	16.570984	125.893845	33.96257	0.396331	125.543045	31.815323	41.743134	129.272446	32.8889465	21.0697325	127.4077455	-84.6858525	12.0722355	124.3799445
4.783117	38.584251	127.999069	-25.838953	16.635107	125.791588	34.033554	0.386635	125.648941	31.864887	41.758369	129.046616	32.9492205	21.072502	127.3477785	-84.6271265	12.197712	124.2353975
5.32225	37.075836	127.634827	-25.815969	16.69383	125.742722	34.067299	0.419744	125.726509	31.896656	41.783604	128.817551	32.9819775	21.101674	127.27203	-84.6139155	12.285986	124.213414
5.799289	35.499496	127.240135	-25.754881	16.74963	125.625801	34.141792	0.421154	125.770309	31.921228	41.801365	128.580933	33.03151	21.1112595	127.175621	-84.541272	12.3880005	124.075981
6.436866	33.107052	126.811234	-25.67271	16.819208	125.484322	34.2057	0.443741	125.862679	31.977051	41.832058	128.26178	33.0913755	21.1378995	127.0622295	-84.4367955	12.5005165	123.9064145
6.780582	31.434423	126.564682	-25.574615	16.857454	125.337776	34.243473	0.457559	125.929298	32.0228	41.840363	128.103256	33.1331365	21.148961	127.016277	-84.2823665	12.565947	123.659275
7.094633	29.779392	126.401505	-25.555696	16.91312	125.329102	34.27956	0.458667	125.983116	32.063282	41.860764	127.965652	33.171421	21.1597155	126.974384	-84.282813	12.6665245	123.68382
7.319956	28.093708	126.260056	-25.466787	16.961285	125.256012	34.307941	0.484412	126.02887	32.101395	41.890316	127.849495	33.204668	21.187364	126.9391825	-84.138242	12.735206	123.5728415
7.526109	26.40428	126.153435	-25.427488	17.01923	125.251961	34.328156	0.522248	126.075424	32.501068	41.805191	127.616135	33.414612	21.1637195	126.8457795	-84.269588	12.8747405	123.6581425
7.676049	24.730833	126.078972	-25.378796	17.118708	125.253654	34.344021	0.586987	126.134125	32.542877	41.865788	127.507973	33.443449	21.2263875	126.821049	-84.201041	13.0110285	123.686259
6.624198	23.498631	126.409874	-25.349279	17.220062	125.268684	34.364948	0.691126	126.21212	32.588051	41.974464	127.396324	33.4764995	21.332795	126.804222	-84.1750575	13.107329	123.733146
7.830168	20.547586	125.967827	-25.308413	17.397537	125.33004	34.451267	0.8651	126.370003	32.628815	42.148983	127.285454	33.540041	21.5070415	126.8277285	-84.156867	13.2880325	123.8323515
7.788691	18.86319	125.968086	-25.25889	17.492065	125.316963	34.534145	0.95652	126.499512	32.649899	42.264645	127.229843	33.592022	21.6105825	126.8646775	-84.109802	13.3735475	123.7692485
7.691084	17.240597	125.974297	-25.254314	17.56358	125.284729	34.579994	1.042483	126.619232	32.667072	42.373257	127.165291	33.623533	21.70787	126.8922615	-84.132161	13.41929	123.6771965
7.223484	15.745025	126.106552	-25.256357	17.643564	125.248543	34.591698	1.110966	126.710167	32.646976	42.456825	127.057198	33.619337	21.7838955	126.8836825	-84.132051	13.5032325	123.6134035
7.022046	14.119802	126.098213	-25.260729	17.710423	125.22261	34.579582	1.172317	126.787628	32.327446	42.654781	127.057602	33.453514	21.913549	126.922615	-83.974972	13.507297	123.522605
6.7434	12.546466	126.214012	-25.262817	17.764833	125.205406	34.587799	1.224758	126.906654	32.323902	42.719463	126.966789	33.4558505	21.9721105	126.9367215	-83.9814845	13.5575555	123.4740905
6.456015	10.937056	126.269661	-25.242264	17.824972	125.192513	34.94313	1.119651	126.931213	32.331688	42.80262	126.920029	33.637409	21.9611355	126.925621	-84.121937	13.6888085	123.459405
5.912065	8.696987	126.460197	-25.227425	17.903128	125.212357	35.015839	1.238322	127.173004	32.350922	42.947815	126.881393	33.6833805	22.0930685	127.0271985	-84.1382305	13.7131875	123.3975155
5.486459	7.194474	126.543381	-25.21479	17.947531	125.225983	35.061253	1.32679	127.295647	32.365669	43.058472	126.865814	33.713461	22.192631	127.0807305	-84.143041	13.702431	123.3712355
5.039845	5.803554	126.614548	-25.164513	17.972294	125.201675	35.108021	1.398811	127.350792	32.376976	43.148399	126.874855	33.7424985	22.273605	127.1128235	-84.0715245	13.670983	123.2905265
4.761817	4.291023	126.576973	-25.132412	18.008535	125.236832	35.148693	1.454098	127.354683	32.410526	43.205948	126.883545	33.7796095	22.330023	127.119114	-84.0444335	13.687047	123.35455
4.192285	2.95954	126.589134	-25.139349	18.047922	125.352623	35.160782	1.489294	127.325081	32.455372	43.261387	126.892731	33.808077	22.3753405	127.108906	-84.086775	13.7205035	123.59634
3.583468	1.734811	126.612747	-25.120596	18.092501	125.463249	35.166176	1.532658	127.2603	32.499523	43.319981	126.893486	33.8328495	22.4263195	127.076893	-84.0740415	13.7586825	123.849605
2.918171	0.566938	126.652237	-25.107368	18.144379	125.586723	35.154324	1.611243	127.193848	32.513924	43.404137	126.907623	33.834124	22.50769	127.0507355	-84.04886	13.781068	124.1227105
1.885081	-1.136477	126.670135	-25.049189	18.221806	125.690269	35.164513	1.773617	127.197205	32.518406	43.557705	126.981674	33.8414595	22.665661	127.0894395	-83.9398375	13.777951	124.2910985
1.120171	-2.123895	126.717186	-25.043699	18.277437	125.804031	35.206558	1.896152	127.254066	32.530121	43.660919	127.071404	33.8683395	22.7785355	127.162735	-83.9557375	13.7763385	124.445327
0.335274	-3.13067	126.762215	-24.968342	18.302029	125.802505	35.262054	1.97695	127.345917	32.549206	43.751892	127.157959	33.90563	22.864421	127.251938	-83.842314	13.739637	124.353072
-0.493378	-4.097204	126.821312	-24.926605	18.334887	125.8433	35.32328	2.033303	127.422989	32.5844	43.814358	127.18383	33.95384	22.9238305	127.3034095	-83.80705	13.7459435	124.3831905
-1.350676	-4.974073	126.884544	-24.882317	18.356401	125.867477	35.364838	2.083714	127.477623	32.621578	43.853943	127.146088	33.993208	22.9688285	127.3118555	-83.757842	13.7439735	124.4230985
-2.243518	-5.818761	126.96936	-24.869062	18.374992	125.938568	35.402107	2.109107	127.500549	32.642059	43.88179	127.034653	34.022083	22.9954485	127.267601	-83.760207	13.7545355	124.609535
-3.20508	-6.599536	127.064934	-24.817007	18.375881	125.957886	35.450394	2.149832	127.498604	32.659119	43.906967	126.885712	34.0547565	23.0283995	127.192158	-83.6887705	13.7233625	124.723614
-4.652195	-7.630225	127.275978	-24.730816	18.390289	125.998367	35.543461	2.246705	127.528587	32.665615	43.981709	126.627625	34.104538	23.114207	127.078106	-83.56617	13.666371	124.918628
-5.636843	-8.229864	127.459442	-24.641939	18.403158	125.996307	35.612862	2.326989	127.541779	32.670757	44.034927	126.492584	34.1418095	23.180958	127.0171815	-83.4256875	13.625358	124.9754325
-6.693397	-8.73056	127.632187	-24.610411	18.453568	126.149643	35.676182	2.382023	127.576187	32.688107	44.068813	126.390366	34.1821445	23.225418	126.9832765	-83.4029665	13.681718	125.3160095
-7.729589	-9.196722	127.844147	-24.520372	18.452206	126.260078	35.727917	2.409616	127.625366	32.727726	44.08363	126.328949	34.2278215	23.246623	126.9771575	-83.2685655	13.657789	125.5429985
-8.773041	-9.54866	128.004257	-24.454052	18.442852	126.450096	35.793217	2.395007	127.666	32.804443	44.062656	126.34404	34.29883	23.2288315	127.00502	-83.206934	13.6568725	125.895172
-9.854598	-9.838177	128.118607	-24.363379	18.419243	126.641174	35.874729	2.333963	127.696693	32.904537	44.01741	126.410271	34.389633	23.1756865	127.053482	-83.116391	13.6627995	126.228866
-10.964379	-10.027846	128.168625	-24.305246	18.415049	126.856148	35.943165	2.267434	127.707161	33.046619	43.983101	126.48542	34.494892	23.1252675	127.0962905	-83.105384	13.7048305	126.6160055
-12.538542	-10.188174	128.102188	-24.147831	18.401979	127.040543	36.064796	2.176424	127.654793	33.250744	43.932461	126.643036	34.65777	23.0544425	127.1489145	-82.953432	13.7495155	126.9321715
-13.60244	-10.190953	128.020004	-24.029285	18.386627	127.089272	36.152981	2.11126	127.612595	33.392982	43.887112	126.756271	34.7729815	22.999186	127.184433	-82.8315515	13.774068	126.994111
-14.686042	-10.084894	127.922379	-23.932281	18.386604	127.219788	36.257435	2.045911	127.598427	33.545982	43.846893	126.918854	34.9017085	22.946402	127.2586405	-82.7662705	13.826806	127.1809355
-15.751505	-9.932015	127.901222	-23.834345	18.386148	127.345207	36.376934	1.970931	127.652016	33.726707	43.802158	127.131317	35.0518205	22.8865445	127.3916665	-82.7205105	13.8857515	127.2987475
-16.755136	-9.682684	127.85997	-23.71534	18.376785	127.488266	36.511742	1.882998	127.78083	33.904125	43.750111	127.427361	35.2079335	22.8165545	127.6040955	-82.6386135	13.9370155	127.3724365
-17.837412	-9.393429	127.887955	-23.615959	18.363499	127.657745	36.644768	1.790371	127.952705	34.098454	43.699112	127.750488	35.371611	22.7447415	127.8515965	-82.603529	13.9822565	127.4638935
-18.681461	-8.948205	127.903198	-23.523302	18.351677	127.829048	36.78994	1.698778	128.138702	34.297565	43.672153	128.109085	35.5437525	22.6854655	128.1238935	-82.5903565	14.0178885	127.5342025
-20.370842	-8.414184	127.92907	-23.367645	18.358364	128.032013	36.98489	1.619725	128.437088	34.538612	43.681622	128.707977	35.761751	22.6506735	128.5725325	-82.497041	14.0660545	127.4914935
-21.388065	-7.894918	127.945839	-23.344959	18.405401	128.248184	37.09404	1.610644	128.660614	34.691109	43.724239	129.107834	35.8925745	22.6674415	128.884224	-82.5824925	14.1433605	127.612144
-22.359266	-7.353909	127.947533	-23.303873	18.450888	128.422089	37.196323	1.631269	128.889542	34.811138	43.784286	129.481064	36.0037305	22.7077775	129.185303	-82.6114765	14.1939985	127.658875
-23.366182	-6.736773	128.036255	-23.233299	18.513214	128.539017	37.272919	1.670132	129.099731	34.917053	43.84132	129.783554	36.094986	22.755726	129.4416425	-82.561584	14.270702	127.6363915
-24.35318	-6.075609	128.079224	-23.209379	18.569923	128.692902	37.319939	1.687479	129.260223	35.001244	43.874672	129.98291	36.1605915	22.7810755	129.6215665	-82.5793495	14.3587705	127.7642375
-25.372843	-5.410811	128.130936	-23.221107	18.638662	128.857071	37.351944	1.690816	129.344467	35.078178	43.88023	130.063431	36.215061	22.785523	129.703949	-82.657275	14.491801	128.010193
-26.336828	-4.723337	128.140533	-23.179268	18.67906	128.908722	37.366467	1.682473	129.355408	35.148491	43.869343	130.046326	36.257479	22.775908	129.700867	-82.616015	14.582212	128.116577
-28.27223	-3.238183	128.393906	-23.069115	18.680363	128.860886	37.40266	1.636544	129.25351	35.264229	43.799866	129.930878	36.3334445	22.718205	129.592194	-82.4716745	14.642521	128.129578
-29.1735	-2.561384	128.241455	-23.036617	18.69002	128.862671	37.428398	1.581305	129.148041	35.347141	43.728878	129.836349	36.3877695	22.6550915	129.492195	-82.4610035	14.7249485	128.233147
-30.130732	-1.746237	128.050583	-22.937775	18.69001	128.788895	37.467663	1.510221	129.040451	35.458828	43.653809	129.732742	36.4632455	22.582015	129.3865965	-82.3387955	14.798005	128.1911935
-30.765518	-1.161773	127.698387	-22.835722	18.681814	128.65007	37.500206	1.444175	128.927292	35.567142	43.587685	129.658951	36.533674	22.51593	129.2931215	-82.205118	14.847698	128.0070185
-31.756771	-0.281976	127.533974	-22.802807	18.706886	128.591187	37.526821	1.377669	128.817947	35.653168	43.520702	129.575272	36.5899945	22.4491855	129.1966095	-82.1956085	14.9645865	127.9857645
-32.670673	0.572386	127.368568	-22.751335	18.713314	128.501709	37.540565	1.332757	128.712555	35.724339	43.470051	129.487045	36.632452	22.401404	129.0998	-82.135122	15.025224	127.903618
-33.592903	1.512054	127.360893	-22.669245	18.682766	128.359085	37.557377	1.283262	128.616409	35.787727	43.40976	129.408768	36.672552	22.346511	129.0125885	-82.011042	15.019021	127.7055815
-35.02774	2.961907	127.084839	-22.633686	18.65354	128.326462	37.607376	1.187844	128.528671	35.864986	43.298645	129.347656	36.736181	22.2432445	128.9381635	-82.003553	15.0638355	127.7147605
-35.947113	3.869258	127.013412	-22.553701	18.589399	128.262146	37.63438	1.119084	128.49469	35.929867	43.217365	129.340485	36.7821235	22.1682245	128.9175875	-81.8895255	15.0105735	127.6067045
-36.932251	4.846994	126.978889	-22.508905	18.533697	128.267807	37.65995	1.037496	128.470383	35.989838	43.141445	129.355972	36.824894	22.0894705	128.9131775	-81.842704	14.9779235	127.6224365
-37.864254	5.880312	126.964355	-22.505959	18.486019	128.325409	37.680637	0.948684	128.431198	36.046532	43.06496	129.391342	36.8635845	22.006822	128.91127	-81.8755025	14.965216	127.739548
-38.718418	6.853522	126.854149	-22.42733	18.412271	128.278748	37.69239	0.878545	128.352875	36.090225	42.987995	129.444626	36.8913075	21.93327	128.8987505	-81.7459675	14.891272	127.6587455
-39.675789	7.875008	126.821564	-22.440569	18.377514	128.331024	37.688248	0.82291	128.234344	36.113293	42.92551	129.50061	36.9007705	21.87421	128.867477	-81.7819085	14.880818	127.794571
-40.576996	8.97226	126.863647	-22.423973	18.365252	128.358002	37.670906	0.817042	128.085709	36.126362	42.914196	129.528427	36.898634	21.865619	128.807068	-81.74658	14.864885	127.908936
-41.851303	10.571117	126.919365	-22.370344	18.402573	128.393814	37.653168	0.883318	127.885284	36.142479	42.963253	129.522568	36.8978235	21.9232855	128.703926	-81.6385115	14.8818605	128.083702
-42.754673	11.687853	127.104698	-22.370708	18.452505	128.455978	37.640858	0.975611	127.699722	36.124107	43.046467	129.429764	36.8824825	22.011039	128.564743	-81.6238985	14.893971	128.347213
-43.591385	12.75436	127.223114	-22.463057	18.535954	128.559525	37.61562	1.052172	127.378532	36.039822	43.178825	129.161453	36.827721	22.1154985	128.2699925	-81.753835	14.9564095	128.8490575
-44.397526	13.886017	127.390816	-22.521086	18.571436	128.492905	37.176029	1.340875	126.93206	35.858967	43.336506	128.666992	36.517498	22.3386905	127.799526	-81.55967	14.8041815	129.186284
-45.260601	14.948366	127.58477	-22.684433	18.608969	128.358444	36.949657	1.418173	126.162193	35.547905	43.487514	127.913681	36.248781	22.4528435	127.037937	-81.617647	14.7650945	129.678951
-46.062466	16.071671	127.776337	-22.914562	18.659786	128.202667	36.672653	1.478068	125.243744	35.173435	43.654243	126.953484	35.923044	22.5661555	126.098614	-81.752168	14.7534165	130.30672
-46.711975	17.161732	127.890411	-23.081089	18.688644	127.918991	36.373573	1.600162	124.235107	34.760422	43.751144	125.950394	35.5669975	22.675653	125.0927505	-81.7291755	14.701635	130.7452315
-47.7244	18.784966	128.177505	-23.313347	18.760221	127.670494	35.87748	1.795358	123.303696	34.202209	43.850033	124.575005	35.0398445	22.8226955	123.9393505	-81.6665385	14.6977465	131.4016375
-48.22451	19.914616	128.326996	-23.386009	18.806133	127.587402	35.657394	1.884073	122.93322	33.992039	43.901226	124.011757	34.8247165	22.8926495	123.4724885	-81.5967345	14.7196165	131.7023155
-48.592499	21.084044	128.389313	-23.418602	18.831388	127.606117	35.604946	1.868312	122.83242	33.892361	43.893723	123.738335	34.7486535	22.8810175	123.2853775	-81.5858575	14.7817585	131.9268565
-48.928108	22.242498	128.455933	-23.425404	18.826077	127.65995	35.618374	1.871759	122.959076	33.860149	43.924377	123.644516	34.7392615	22.898068	123.301796	-81.5900695	14.754086	132.018104
-49.17403	23.3703	128.436691	-23.430769	18.8001	127.701378	35.64481	1.902842	123.118439	33.869469	43.979118	123.664238	34.7571395	22.94098	123.3913385	-81.6186775	14.65922	132.0114175
-49.201332	24.60832	128.345306	-23.457644	18.764986	127.717445	35.678913	1.913757	123.231682	33.846889	44.017784	123.744324	34.762901	22.9657705	123.488003	-81.678189	14.5642015	131.946887
-49.351597	25.793642	128.309784	-23.489195	18.713766	127.714363	35.696278	1.933791	123.320534	33.807285	44.052689	123.807541	34.7517815	22.99324	123.5640375	-81.7301715	14.434292	131.8646885
-49.260605	27.590853	128.247833	-23.521164	18.606743	127.697075	35.644131	1.997622	123.381065	33.773819	44.081013	123.992966	34.708975	23.0393175	123.6870155	-81.751303	14.1741685	131.7071345
-49.043266	28.856091	128.165878	-23.537128	18.545586	127.673897	35.633514	2.030982	123.365036	33.760391	44.094624	124.170708	34.6969525	23.062803	123.767872	-81.7712085	14.028369	131.579922
-48.823948	30.073912	128.206039	-23.540541	18.515535	127.584167	35.588776	2.074597	123.286522	33.7439	44.15659	124.336281	34.666338	23.1155935	123.8114015	-81.74742	13.9154765	131.3569325
-48.486706	31.332415	128.207657	-23.639887	18.547764	127.561478	35.502674	2.17419	123.085403	33.701496	44.268986	124.445328	34.602085	23.221588	123.7653655	-81.881859	13.87394	131.3575905
-48.037262	32.621258	128.196304	-23.674219	18.61619	127.413651	35.403164	2.324577	122.824478	33.622978	44.421844	124.507751	34.513071	23.3732105	123.6661145	-81.861509	13.8591695	131.1611875
-47.562389	33.848686	128.279388	-23.77643	18.762688	127.359177	35.335503	2.535351	122.554611	33.532295	44.613586	124.566795	34.433899	23.5744685	123.560703	-81.986759	13.9509075	131.157651
-46.966457	35.096085	128.337891	-23.802576	18.940559	127.26667	35.305416	2.79688	122.371086	33.493877	44.845425	124.69474	34.3996465	23.8211525	123.532913	-82.0047985	14.0599655	131.000427
-45.914955	36.924953	128.428619	-23.793139	19.174456	127.234634	35.362629	3.187525	122.277298	33.492756	45.205238	125.038078	34.4276925	24.1963815	123.657688	-82.0139705	14.1525305	130.81158
-45.144512	38.022934	128.580078	-23.789413	19.32494	127.256813	35.427826	3.440144	122.273575	33.479546	45.428596	125.328766	34.453686	24.43437	123.8011705	-82.032512	14.21551	130.7124555
-44.276199	39.110168	128.715118	-23.80563	19.440027	127.298508	35.445244	3.673637	122.302841	33.453621	45.618732	125.605103	34.4494325	24.6461845	123.953972	-82.0606925	14.2338695	130.643044
-43.364002	40.169411	128.827362	-23.838308	19.567457	127.342186	35.456627	3.870518	122.357384	33.43425	45.802116	125.847351	34.4454385	24.836317	124.1023675	-82.1220545	14.298597	130.5820045
-42.393391	41.116817	128.908234	-23.870926	19.656878	127.355751	35.47823	4.039989	122.424019	33.405827	45.964378	126.086403	34.4420285	25.0021835	124.255211	-82.1838805	14.3115725	130.456291
-41.355469	42.040031	128.953033	-23.910027	19.751558	127.355591	35.500664	4.178592	122.520241	33.389099	46.078335	126.329613	34.4448815	25.1284635	124.424927	-82.2649355	14.3746525	130.286255
-40.259987	42.878742	128.979706	-23.92454	19.84318	127.34655	35.532288	4.3052	122.70285	33.369854	46.177769	126.597084	34.451071	25.2414845	124.649967	-82.300151	14.4448755	130.043133
-38.486206	43.991325	128.982925	-23.950111	19.993547	127.423706	35.651783	4.453193	123.141861	33.381542	46.265194	127.161682	34.5166625	25.3591935	125.1517715	-82.4168845	14.6279005	129.6956405
-37.249813	44.608692	129.094299	-23.912418	20.094976	127.514458	35.775192	4.541955	123.583267	33.455593	46.362514	127.608154	34.6153925	25.4522345	125.5957105	-82.4402285	14.7377175	129.4332055
-35.977726	45.173176	129.267136	-23.940229	20.241276	127.79319	35.906487	4.643651	124.167145	33.569714	46.481079	128.161331	34.7381005	25.562365	126.164238	-82.6185585	14.920187	129.422142
-34.613106	45.696957	129.501862	-23.945927	20.387245	128.113815	36.070969	4.734921	124.805359	33.67622	46.630642	128.782028	34.8735945	25.6827815	126.7936935	-82.7654485	15.0917085	129.4339365
-33.281937	46.110088	129.802933	-23.953108	20.516537	128.47403	36.239914	4.850276	125.53756	33.796955	46.835773	129.439484	35.0184345	25.8430245	127.488522	-82.9246505	15.1900495	129.459538
-31.941246	46.38549	130.128723	-23.957117	20.658653	128.845367	36.439331	4.994326	126.260933	33.913559	47.096786	130.116501	35.176445	26.045556	128.188717	-83.090679	15.27175	129.502017
-30.550354	46.639305	130.453369	-23.957771	20.765472	129.213043	36.956249	4.964468	126.839447	34.009476	47.367878	130.740494	35.4828625	26.166173	128.7899705	-83.3984045	15.364771	129.6361155
-28.513224	46.807888	130.962921	-23.97846	20.922125	129.704224	37.203724	5.141864	127.782227	34.109287	47.712109	131.575989	35.6565055	26.4269865	129.679108	-83.6134255	15.4172635	129.72934
-27.191153	46.834049	131.215134	-23.993229	21.017349	129.94516	37.293785	5.231484	128.309769	34.466751	47.77935	131.935913	35.880268	26.505417	130.122841	-83.866726	15.529281	129.767479
-25.839939	46.782856	131.467087	-24.035618	21.104156	130.17543	37.361568	5.302597	128.74762	34.164639	48.053204	132.379776	35.7631035	26.6779005	130.563698	-83.8343395	15.5304115	129.787162
-24.563019	46.624775	131.645676	-24.102821	21.208925	130.357758	37.388432	5.359867	129.095871	34.480553	48.072803	132.538681	35.9344925	26.716335	130.817276	-84.1401345	15.701515	129.89824
-23.319799	46.394405	131.722092	-24.1675	21.289478	130.479996	37.379951	5.414925	129.347321	34.470432	48.176159	132.697098	35.9251915	26.795542	131.0222095	-84.2601915	15.783414	129.9377825
-22.084198	46.095528	131.772232	-24.238567	21.364721	130.543625	37.352043	5.466238	129.517502	34.409458	48.256092	132.770096	35.8807505	26.861165	131.143799	-84.3578845	15.868277	129.943451
-20.877953	45.752846	131.747681	-24.317545	21.445196	130.574692	37.305763	5.514825	129.635376	34.35635	48.321064	132.770477	35.8310565	26.9179445	131.2029265	-84.4661465	15.9724475	129.9464575
-19.151115	45.084221	131.654922	-24.414667	21.511702	130.552704	37.206104	5.568517	129.770508	34.254379	48.3797	132.704193	35.7302415	26.9741085	131.2373505	-84.5595755	16.0492955	129.8680575
-18.055676	44.534298	131.599716	-24.501232	21.546021	130.537628	37.131161	5.580056	129.84491	34.18745	48.39941	132.668533	35.6593055	26.989733	131.2567215	-84.6617695	16.102309	129.8185345
-17.007023	43.939381	131.540329	-24.571964	21.548662	130.507843	37.069073	5.581053	129.923828	34.114399	48.403217	132.645554	35.591736	26.992135	131.284691	-84.735664	16.105189	129.730995
-16.001663	43.265408	131.494827	-24.651676	21.537569	130.491013	36.933838	5.585333	130.063599	34.049858	48.410824	132.654007	35.491848	26.9980785	131.358803	-84.7952	16.0770595	129.623223
-15.064534	42.504417	131.504105	-24.739061	21.534067	130.48085	36.918545	5.580243	130.097717	33.977898	48.414959	132.697693	35.4482215	26.997601	131.397705	-84.9263435	16.070533	129.563995
-14.166201	41.726063	131.525406	-24.81678	21.528837	130.487411	36.839588	5.558276	130.193741	33.893265	48.418194	132.744492	35.3664265	26.988235	131.4691165	-84.9999865	16.069439	129.5057055
-13.334014	40.876049	131.556824	-24.933399	21.540562	130.517822	36.68552	5.55363	130.354797	33.821999	48.428535	132.812592	35.2537595	26.9910825	131.5836945	-85.1205575	16.0900415	129.4519495
-12.228787	39.501907	131.655884	-25.076496	21.586475	130.56839	36.55022	5.568253	130.566895	33.702351	48.46801	132.949234	35.1262855	27.0181315	131.7580645	-85.2792775	16.1548185	129.3787155
-11.547462	38.5406	131.749908	-25.187799	21.624821	130.630569	36.529354	5.583955	130.649231	33.626522	48.497261	133.072556	35.077938	27.040608	131.8608935	-85.453536	16.209034	129.4002445
-10.938015	37.534836	131.822769	-25.295601	21.667564	130.702545	36.380337	5.61279	130.84816	33.550312	48.537903	133.183197	34.9653245	27.0753465	132.0156785	-85.5565265	16.2597815	129.3894115
-10.380559	36.489262	131.909424	-25.367468	21.701056	130.781906	36.364822	5.662432	130.932709	33.47282	48.586441	133.293976	34.918821	27.1244365	132.1133425	-85.653757	16.2776755	129.4504695
-9.887889	35.404606	132.009018	-25.446659	21.75337	130.880325	36.250622	5.702459	131.105225	33.421337	48.636021	133.389801	34.8359795	27.16924	132.247513	-85.7292975	16.3375	129.513137
-9.468249	34.2593	132.049713	-25.486511	21.789183	130.945648	36.22253	5.747334	131.21019	33.380985	48.675583	133.46727	34.8017575	27.2114585	132.33873	-85.7747795	16.3669075	129.552566
-9.113634	33.099346	132.042572	-25.52033	21.826048	130.986008	36.201374	5.774424	131.331421	33.34655	48.713856	133.530884	34.773962	27.24414	132.4311525	-85.814622	16.407956	129.5408635
-8.707933	31.262121	132.040115	-25.595177	21.876898	131.004288	36.162167	5.786133	131.484512	33.299328	48.745354	133.584625	34.7307475	27.2657435	132.5345685	-85.9211015	16.4880525	129.4740075
-8.559577	29.990074	131.974075	-25.638458	21.895794	130.979675	36.117455	5.777563	131.567261	33.25922	48.747318	133.562881	34.6883375	27.2624405	132.565071	-85.9652535	16.5291475	129.394279
-8.46144	28.715511	131.845978	-25.686255	21.916666	130.92012	36.056023	5.773263	131.616196	33.219929	48.742599	133.498901	34.637976	27.257931	132.5575485	-86.010486	16.575401	129.2826915
-8.411296	27.402452	131.699966	-25.752426	21.937811	130.826218	35.987743	5.779	131.60733	33.178516	48.747578	133.373505	34.5831295	27.263289	132.4904175	-86.0879815	16.612333	129.1620185
-8.4565	26.066202	131.482941	-25.802834	21.967466	130.693893	35.892879	5.78435	131.489014	33.118931	48.738232	133.168259	34.505905	27.261291	132.3286365	-86.111573	16.673641	129.0591495
-8.563693	24.707907	131.170624	-25.840092	21.995106	130.525345	35.79916	5.790741	131.254944	33.069794	48.727734	132.833984	34.434477	27.2592375	132.044464	-86.114661	16.7309745	129.006226
-8.73352	23.373079	130.806274	-25.853863	22.019123	130.329376	35.761993	5.809197	130.848999	33.022369	48.704182	132.388443	34.392181	27.2566895	131.618721	-86.099907	16.7815565	129.040031
-9.119667	21.310884	130.166214	-25.81971	22.019396	129.971252	35.641541	5.852794	130.128571	32.654446	48.769356	131.634827	34.1479935	27.311075	130.881699	-85.7874135	16.727717	129.060805
-9.41521	19.941023	129.670425	-25.761143	22.012434	129.685379	35.627346	5.849979	129.612549	32.642643	48.692081	131.070404	34.1349945	27.27103	130.3414765	-85.6572805	16.753838	129.0292815
-9.780845	18.583984	129.232864	-25.655449	22.000715	129.376129	35.634483	5.83586	129.110992	32.643467	48.613655	130.552521	34.138975	27.2247575	129.8317565	-85.449873	16.7766725	128.9205015
-10.241076	17.233103	128.850388	-25.594627	22.014088	129.149979	35.652462	5.820532	128.697159	32.686657	48.537167	130.106277	34.1695595	27.1788495	129.401718	-85.3588135	16.8493265	128.89824
-10.690017	15.885314	128.507919	-25.476227	22.014215	128.91568	35.680424	5.789907	128.380585	32.743828	48.447399	129.73912	34.212126	27.118653	129.0598525	-85.16458	16.909777	128.7715075
-11.199288	14.579174	128.280212	-25.380013	22.018429	128.737747	35.724976	5.738974	128.140396	32.823547	48.367207	129.463501	34.2742615	27.0530905	128.8019485	-85.0342875	16.9837675	128.6735455
-11.809708	13.279284	128.106277	-25.273779	22.01236	128.599731	35.748978	5.707282	127.950905	32.921837	48.292133	129.255676	34.3354075	26.9997075	128.6032905	-84.8829655	17.0250125	128.5961715
-12.719068	11.352216	127.841064	-25.13212	21.962534	128.407257	35.787685	5.613063	127.743698	33.02816	48.172264	129.044937	34.4079225	26.8926635	128.3943175	-84.6721625	17.0324045	128.4201965
-13.403111	10.111918	127.716446	-25.096685	21.955528	128.388733	35.807846	5.556695	127.619102	33.103214	48.095627	128.954208	34.45553	26.826161	128.286655	-84.6489	17.084895	128.490811
-14.142325	8.875249	127.569748	-25.029902	21.935774	128.32399	35.844769	5.508274	127.47438	33.178532	48.00819	128.875687	34.5116505	26.758232	128.1750335	-84.5714545	17.113316	128.4729465
-14.884514	7.679999	127.38401	-24.933868	21.906652	128.226822	35.887054	5.452925	127.334389	33.255672	47.933613	128.789017	34.571363	26.693269	128.061703	-84.439099	17.120035	128.391941
-15.665571	6.520617	127.21521	-24.852825	21.895405	128.132355	35.951557	5.405415	127.15818	33.347504	47.863773	128.671234	34.6495305	26.634594	127.914707	-84.3551805	17.156216	128.350003
-16.49094	5.356643	127.024948	-24.707891	21.878082	127.938065	36.026306	5.341194	126.97493	33.447952	47.800434	128.533859	34.737129	26.570814	127.7543945	-84.152911	17.18535	128.1217355
-17.310289	4.243945	126.862549	-24.637968	21.911533	127.837753	36.089134	5.281169	126.837112	33.541729	47.745495	128.302109	34.8154315	26.513332	127.5696105	-84.0913675	17.309734	128.1058955
-18.652218	2.623234	126.815567	-24.482006	21.941395	127.625641	36.186913	5.239288	126.64534	33.656296	47.693974	127.847435	34.9216045	26.466631	127.2463875	-83.8856165	17.416159	128.0048945
-19.547831	1.545945	126.898178	-24.39942	21.945776	127.546074	36.262123	5.197114	126.583687	33.703125	47.631813	127.493217	34.982624	26.4144635	127.038452	-83.781464	17.4770885	128.053696
-20.482952	0.559036	127.100754	-24.309019	21.899252	127.521896	36.342812	5.120333	126.592896	33.743614	47.528687	127.164551	35.043213	26.32451	126.8787235	-83.661251	17.473994	128.1650685
-21.467621	-0.405598	127.461243	-24.204201	21.789211	127.554749	36.405651	4.986154	126.651978	33.795895	47.372692	126.912132	35.100773	26.179423	126.782055	-83.509175	17.398999	128.327443
-22.443823	-1.347715	127.853119	-24.109488	21.654232	127.728401	36.462708	4.771483	126.790405	33.86388	47.15406	126.735855	35.163294	25.9627715	126.76313	-83.38227	17.3456925	128.693672
-23.436035	-2.186458	128.337341	-24.047174	21.479664	128.018799	36.516617	4.528063	126.992477	33.957874	46.903767	126.628151	35.2372455	25.715915	126.810314	-83.3315935	17.243413	129.227284
-24.40625	-2.969458	128.861877	-23.947014	21.28953	128.323547	36.572327	4.281046	127.194939	34.065952	46.652813	126.56871	35.3191395	25.4669295	126.8818245	-83.2131675	17.1121305	129.7652695
-25.914896	-3.945661	129.647308	-23.767809	21.001526	128.782349	36.642075	3.953999	127.483299	34.202316	46.300571	126.578484	35.4221955	25.127285	127.0308915	-82.9578135	16.875767	130.5338065
-26.88711	-4.546042	130.094727	-23.650894	20.843441	129.066742	36.69606	3.804023	127.725861	34.30479	46.114731	126.632477	35.500425	24.959377	127.179169	-82.802213	16.727505	130.954315
-27.809397	-5.032805	130.423431	-23.594669	20.703527	129.373703	36.768581	3.684447	127.951431	34.435192	45.989326	126.750397	35.6018865	24.8368865	127.350914	-82.7912245	16.5701675	131.396492
-28.758272	-5.391689	130.677887	-23.473648	20.58606	129.54953	36.873238	3.579821	128.162933	34.556015	45.909477	126.920639	35.7146265	24.744649	127.541786	-82.6619225	16.427471	131.557274
-29.710043	-5.680378	130.837006	-23.382318	20.483892	129.713928	36.967937	3.494596	128.391006	34.658607	45.846985	127.105347	35.813272	24.6707905	127.7481765	-82.577908	16.2969935	131.6796795
-30.604488	-5.875828	130.954498	-23.323462	20.391445	129.857285	37.055908	3.414464	128.591339	34.751705	45.808746	127.262962	35.9038065	24.611605	127.9271505	-82.5507305	16.171285	131.7874195
-31.457424	-6.005128	131.012589	-23.277927	20.293041	129.977509	37.144966	3.337642	128.739777	34.822548	45.76088	127.421722	35.983757	24.549261	128.0807495	-82.539611	16.036821	131.8742685
-32.765835	-5.995021	131.083206	-23.210819	20.146296	130.0952	37.241199	3.220911	128.92659	34.893448	45.664898	127.624763	36.0673235	24.4429045	128.2756765	-82.4889615	15.8496875	131.9147235
-33.574059	-5.940289	131.09407	-23.182503	20.046822	130.136948	37.295883	3.148505	129.021484	34.942253	45.612041	127.710548	36.119068	24.380273	128.366016	-82.484074	15.713371	131.90788
-34.389053	-5.746929	131.133194	-23.156235	19.964361	130.150894	37.335987	3.086976	129.097488	34.971836	45.57642	127.756653	36.1539115	24.331698	128.4270705	-82.4663815	15.597024	131.8747175
-35.14518	-5.439016	131.14537	-23.133808	19.911108	130.144958	37.370399	3.068826	129.151733	34.979362	45.558758	127.742508	36.1748805	24.313792	128.4471205	-82.4424965	15.508424	131.8427955
-35.889477	-5.086987	131.175568	-23.118132	19.865784	130.133743	37.402046	3.079202	129.174118	34.973465	45.567112	127.684418	36.1877555	24.323157	128.429268	-82.4240195	15.408411	131.838218
-36.575481	-4.652603	131.181198	-23.089914	19.810844	130.12442	37.447514	3.095881	129.168884	34.963654	45.57193	127.609543	36.205584	24.3339055	128.3892135	-82.385412	15.2877825	131.8596265
-37.249168	-4.151441	131.185989	-23.045305	19.746593	130.102692	37.502716	3.101011	129.184586	34.957905	45.566563	127.544769	36.2303105	24.333787	128.3646775	-82.3209205	15.159399	131.8407065
-38.159966	-3.180938	131.125168	-22.984627	19.631889	130.087723	37.590061	3.097428	129.195374	34.967373	45.548557	127.513977	36.278717	24.3229925	128.3546755	-82.247971	14.9407855	131.8207705
-38.727139	-2.473042	131.013672	-22.947073	19.531069	130.081879	37.649101	3.072083	129.191574	34.98835	45.526997	127.533974	36.3187255	24.29954	128.362774	-82.2128715	14.762598	131.800984
-39.23764	-1.675773	130.847351	-22.88273	19.430082	130.063705	37.70834	3.044714	129.183334	35.024708	45.508125	127.573441	36.366524	24.2764195	128.3783875	-82.131984	14.5837445	131.7490225
-39.727783	-0.805268	130.719055	-22.840721	19.349039	130.054062	37.757336	3.009224	129.133301	35.065453	45.484188	127.622314	36.4113945	24.246706	128.3778075	-82.0928365	14.451372	131.7303165
-40.134899	0.176808	130.545181	-22.790926	19.257576	130.040924	37.805443	2.977442	129.051743	35.105503	45.46534	127.667175	36.455473	24.221391	128.359459	-82.037325	14.293761	131.722389
-40.328133	1.34339	130.377365	-22.75021	19.174873	130.041443	37.848209	2.964509	128.949799	35.150661	45.457794	127.718246	36.499435	24.2111515	128.3340225	-81.999855	14.1385945	131.7488635
-40.792206	2.296028	130.215652	-22.685358	19.085928	130.045639	37.919765	2.955135	128.822159	35.192024	45.465042	127.793182	36.5558945	24.2100885	128.3076705	-81.9266105	13.9617675	131.7836075
-41.180771	4.039317	130.06546	-22.593048	18.947859	130.086502	38.011299	2.944693	128.642563	35.256901	45.461376	127.939163	36.6341	24.2030345	128.290863	-81.820196	13.6926835	131.882141
-41.343052	5.239034	129.996796	-22.54394	18.854208	130.140564	38.088661	2.93252	128.545135	35.282341	45.460545	128.039368	36.685501	24.1965325	128.2922515	-81.773381	13.5118835	131.9888765
-41.463554	6.486029	129.94548	-22.490084	18.72909	130.190613	38.15834	2.922271	128.460876	35.303555	45.458527	128.142853	36.7309475	24.190399	128.3018645	-81.7111155	13.267781	132.0793615
-41.533436	7.760936	129.919601	-22.442364	18.602236	130.245392	38.238255	2.898454	128.395996	35.32003	45.43317	128.260712	36.7791425	24.165812	128.328354	-81.6638705	13.03866	132.16243
-41.526054	9.04781	129.888367	-22.389914	18.472662	130.289871	38.321678	2.855334	128.365692	35.337269	45.39806	128.38118	36.8294735	24.126697	128.373436	-81.6093015	12.818627	132.206306
-41.482128	10.358915	129.8302	-22.336042	18.314739	130.318878	38.406147	2.807743	128.342178	35.366825	45.350529	128.499023	36.886486	24.079136	128.4206005	-81.55857	12.550342	132.2171555
-41.35112	11.678534	129.78569	-22.272894	18.160614	130.32901	38.484924	2.746419	128.31633	35.390862	45.284058	128.607849	36.937893	24.0152385	128.4620895	-81.483681	12.3059895	132.1959305
-41.062283	13.691616	129.647324	-22.207289	17.940477	130.296219	38.59486	2.631483	128.257019	35.427582	45.188583	128.741974	37.011221	23.910033	128.4994965	-81.425799	11.970921	132.0929415
-40.817051	15.032917	129.572327	-22.154594	17.774363	130.240143	38.668694	2.55881	128.195602	35.448982	45.12384	128.798737	37.058838	23.841325	128.4971695	-81.368026	11.707401	131.9831165
-40.461102	16.400431	129.439728	-22.118622	17.640505	130.177826	38.736874	2.497335	128.108917	35.468361	45.054344	128.845566	37.1026175	23.7758395	128.4772415	-81.3398615	11.5051705	131.8784105
-40.096645	17.759081	129.342789	-22.068157	17.506691	130.097015	38.791512	2.437178	127.992676	35.47057	44.99139	128.892273	37.131041	23.714284	128.4424745	-81.267355	11.299098	131.7515555
-39.665379	19.1078	129.309616	-22.026192	17.390705	130.028107	38.844257	2.402639	127.85553	35.486813	44.94556	128.928207	37.165535	23.6740995	128.3918685	-81.217919	11.1073105	131.6643455
-39.129536	20.464796	129.266266	-21.990173	17.301174	129.981476	38.872364	2.391793	127.69352	35.495815	44.917473	128.993301	37.1840895	23.654633	128.3434105	-81.1644355	10.947715	131.6195415
-38.586544	21.80825	129.289383	-21.951397	17.234537	129.9673	38.910976	2.397899	127.546082	35.507122	44.906857	129.073776	37.209049	23.652378	128.309929	-81.111843	10.816696	131.624671
-37.601742	23.788349	129.399719	-21.884598	17.177219	129.97261	38.989563	2.433023	127.394714	35.560471	44.931908	129.29039	37.275017	23.6824655	128.342552	-81.044213	10.6719725	131.602668
-36.927269	25.100258	129.488892	-21.846338	17.173788	130.000824	39.046261	2.480788	127.363716	35.610397	44.960346	129.509003	37.328329	23.720567	128.4363595	-81.021005	10.627009	131.5652885
-36.176807	26.346012	129.621872	-21.808931	17.175581	130.036057	39.121517	2.557159	127.36747	35.651756	44.995117	129.75972	37.3866365	23.776138	128.563595	-81.0044985	10.575024	131.508519
-35.352684	27.558008	129.741425	-21.777981	17.175234	130.085617	39.174358	2.62748	127.380356	35.678265	45.036083	130.004517	37.4263115	23.8317815	128.6924365	-80.9822735	10.5186865	131.4787975
-34.520401	28.714163	129.893936	-21.773239	17.172245	130.149155	39.211426	2.711327	127.363503	35.684586	45.089619	130.192062	37.448006	23.900473	128.7777825	-80.994484	10.444017	131.5205275
-33.650024	29.794413	130.05101	-21.782436	17.157055	130.214447	39.208496	2.775812	127.299797	35.67041	45.144035	130.287033	37.439453	23.9599235	128.793415	-81.004325	10.3541865	131.635479
-32.708595	30.820078	130.166946	-21.781101	17.123201	130.239441	39.221115	2.825813	127.143417	35.988552	45.059731	130.248138	37.6048335	23.942772	128.6957775	-81.1670355	10.30363	131.7831045
-31.260872	32.243683	130.210495	-21.744093	17.020479	130.201981	39.304806	2.852242	126.923141	35.97472	45.064289	130.258484	37.639763	23.9582655	128.5908125	-81.127949	10.0826925	131.8131495
-30.220928	33.11068	130.199661	-21.682499	16.933558	130.129623	39.378105	2.840571	126.861549	35.669083	45.168247	130.316925	37.523594	24.004409	128.589237	-80.888592	9.862707	131.670009
-29.123011	33.889351	130.159241	-21.653662	16.878141	130.091553	39.460083	2.802032	126.792381	35.713943	45.128216	130.287704	37.587013	23.965124	128.5400425	-80.894337	9.791158	131.6430635
-28.034267	34.625183	130.153351	-21.557074	16.784622	129.977631	39.525021	2.74285	126.745918	35.749645	45.081375	130.250839	37.637333	23.9121125	128.4983785	-80.751481	9.6571315	131.4568835
-26.886658	35.268337	130.145569	-21.546501	16.742983	129.973495	39.254524	2.854464	126.851105	35.805023	45.03899	130.201324	37.5297735	23.946727	128.5262145	-80.6227755	9.539239	131.4207755
-25.701736	35.845127	130.14064	-21.500162	16.687159	129.939957	39.603878	2.662352	126.747002	36.178432	44.879456	130.086685	37.891155	23.770904	128.4168435	-80.891479	9.603414	131.4630705
-24.461939	36.315178	130.151031	-21.423548	16.645367	129.879974	39.672546	2.653111	126.899551	36.233196	44.857956	130.148483	37.952871	23.7555335	128.524017	-80.799967	9.5352005	131.235931
-22.584406	36.894943	130.264725	-21.357183	16.669163	129.993332	39.876286	2.635789	127.390739	36.364822	44.906242	130.520157	38.120554	23.7710155	128.955448	-80.83492	9.5673105	131.031216
-21.315979	37.173279	130.447952	-21.269873	16.68491	130.118774	40.080624	2.651727	127.956024	36.483902	44.983482	130.974655	38.282263	23.8176045	129.4653395	-80.822009	9.5522155	130.7722085
-20.01194	37.332226	130.765106	-21.222597	16.726351	130.399368	40.287163	2.680924	128.680557	36.619202	45.105301	131.555527	38.4531825	23.8931125	130.118042	-80.8983765	9.5595895	130.680694
-18.752985	37.406097	131.187164	-21.174677	16.803722	130.788025	40.453884	2.724152	129.48877	36.753456	45.264179	132.211929	38.60367	23.9941655	130.8503495	-80.953024	9.6132785	130.7257005
-17.513134	37.416916	131.694794	-21.142002	16.870951	131.259766	40.734116	2.774281	130.159821	36.872578	45.446835	132.840714	38.803347	24.110558	131.5002675	-81.087351	9.631344	131.0192645
-16.332697	37.306488	132.240189	-21.11212	16.952387	131.772644	40.916328	2.836187	130.791992	36.969952	45.620087	133.392853	38.94314	24.228137	132.0924225	-81.16738	9.676637	131.4528655
-15.151846	37.154999	132.758484	-21.095856	17.049051	132.277756	41.008846	2.893343	131.382172	37.051956	45.747517	133.854431	39.030401	24.32043	132.6183015	-81.222113	9.777672	131.9372105
-13.465238	36.775826	133.405563	-21.026381	17.149384	132.880325	41.210098	2.944098	132.052979	37.213654	45.906696	134.398239	39.211876	24.425397	133.225609	-81.264638	9.87337100000001	132.535041
-12.408176	36.467495	133.702698	-20.953901	17.215702	133.15155	41.384403	2.967161	132.376419	37.350258	45.95343	134.637802	39.3673305	24.4602955	133.5071105	-81.2751325	9.9711085	132.7959895
-11.372698	36.055824	133.930115	-20.891373	17.256195	133.334167	41.420776	2.95579	132.751221	37.4767	45.964138	134.854294	39.448738	24.459964	133.8027575	-81.231484	10.052426	132.8655765
-10.379829	35.636257	134.081512	-20.826349	17.29719	133.435104	41.504078	2.894132	133.009644	37.606983	45.941727	135.018341	39.5555305	24.4179295	134.0139925	-81.2082285	10.1764505	132.8562155
-9.462112	35.153725	134.145462	-20.773657	17.32914	133.469208	41.547031	2.813446	133.1978	37.714161	45.8965	135.092209	39.630596	24.354973	134.1450045	-81.17791	10.303307	132.7934115
-8.5928	34.690945	134.117264	-20.735382	17.340239	133.445786	41.578846	2.726887	133.293777	37.793507	45.842335	135.065292	39.6861765	24.284611	134.1795345	-81.1569405	10.395867	132.7120375
-7.826494	34.120914	134.048798	-20.702372	17.336351	133.379745	41.600521	2.635615	133.312637	37.868393	45.778816	134.954681	39.734457	24.2072155	134.133659	-81.139201	10.4654865	132.625831
-6.717115	33.237774	133.847214	-20.629406	17.312658	133.233536	41.648491	2.461382	133.255692	37.993099	45.652351	134.668457	39.820795	24.0568665	133.9620745	-81.079607	10.5684495	132.5049975
-6.079125	32.613903	133.70546	-20.55648	17.279612	133.134293	41.684818	2.355041	133.162308	38.113087	45.582832	134.508575	39.8989525	23.9689365	133.8354415	-81.0119125	10.5902875	132.4331445
-5.498141	31.999809	133.565704	-20.50017	17.244862	133.063644	41.713955	2.246118	133.036041	38.144203	45.475655	134.20575	39.929079	23.8608865	133.6208955	-80.929419	10.6288375	132.5063925
-4.980859	31.380091	133.421783	-20.463028	17.216887	132.998566	41.72364	2.145657	132.849945	38.172279	45.348202	133.919632	39.9479595	23.7469295	133.3847885	-80.8740155	10.6868445	132.6123435
-4.593816	30.721792	133.278366	-20.439199	17.17873	132.893829	41.67944	2.056293	132.588608	38.192245	45.224117	133.55455	39.9358425	23.640205	133.071579	-80.8142405	10.717255	132.716079
-4.256582	30.044851	133.045502	-20.461433	17.128662	132.738739	41.60577	1.924281	132.239502	38.170357	45.087448	133.131287	39.8880635	23.5058645	132.6853945	-80.8109295	10.7514595	132.7920835
-3.948366	29.387241	132.707031	-20.513844	17.094976	132.498444	41.457386	1.805236	131.78566	38.092758	44.959023	132.608383	39.775072	23.3821295	132.1970215	-80.80276	10.8078225	132.7998665
-3.609186	28.401201	131.974167	-20.621956	17.048717	131.952423	41.198292	1.601685	130.863541	37.958508	44.749889	131.701218	39.5784	23.175787	131.2823795	-80.822312	10.921647	132.6224665
-3.432859	27.771288	131.358414	-20.691603	17.022352	131.493912	40.990524	1.490872	130.115479	37.830959	44.607819	130.949905	39.4107415	23.0493455	130.532692	-80.7939475	10.9953585	132.455132
-3.287179	27.152288	130.645157	-20.756243	16.996965	130.996841	40.8391	1.360937	129.259567	37.377502	44.604893	130.245895	39.108301	22.982915	129.752731	-80.620787	11.011015	132.240951
-3.213888	26.518446	129.966599	-20.816959	16.96331	130.485306	40.627403	1.253858	128.427139	37.249489	44.461147	129.484879	38.938446	22.8575025	128.956009	-80.572364	11.0691175	132.014603
-3.220082	25.877064	129.401947	-20.862745	16.91349	130.059311	40.458984	1.162456	127.677414	37.157787	44.323761	128.832932	38.8083855	22.7431085	128.255173	-80.5338755	11.0838715	131.863449
-3.187109	25.267303	128.953522	-20.851566	16.815304	129.686554	40.381695	1.069184	127.133385	37.121696	44.184467	128.394836	38.7516955	22.6268255	127.7641105	-80.4548275	11.0037825	131.6089975
-3.195716	24.679255	128.710617	-20.804939	16.725986	129.429749	40.047447	1.141038	126.922356	37.135555	44.054108	128.201538	38.591501	22.597573	127.561947	-80.201379	10.854399	131.297551
-3.277657	23.865461	128.625702	-20.747644	16.619816	129.232819	40.010021	1.012212	126.728287	37.149139	43.917667	128.190918	38.57958	22.4649395	127.4596025	-80.074868	10.7746925	131.0060355
-3.305451	23.351068	128.603577	-20.788013	16.612221	129.255112	39.955418	0.969936	126.654709	37.115963	43.912399	128.196945	38.5356905	22.4411675	127.425827	-80.1117165	10.7832745	131.084397
-3.374886	22.864342	128.627792	-20.854408	16.629786	129.312119	39.846085	0.974342	126.585709	37.066521	43.92511	128.183914	38.456303	22.449726	127.3848115	-80.165119	10.809846	131.2394265
-3.484407	22.392319	128.643005	-20.960211	16.66264	129.414597	39.719555	0.991861	126.473961	36.998348	43.929695	128.135651	38.3589515	22.460778	127.304806	-80.2793735	10.864502	131.524388
-3.606092	21.919195	128.612747	-21.01803	16.673031	129.450699	39.599682	0.978992	126.283623	36.899937	43.932655	127.998055	38.2498095	22.4558235	127.140839	-80.2858695	10.8902385	131.760559
-3.821058	21.425714	128.574677	-21.08534	16.68166	129.446503	39.475815	0.976147	126.052383	36.817924	43.894112	127.829323	38.1468695	22.4351295	126.940853	-80.3175495	10.9281905	131.952153
-3.975758	20.926506	128.448624	-21.126431	16.672779	129.419281	39.37122	0.931182	125.796341	36.735954	43.853127	127.625	38.053587	22.3921545	126.7106705	-80.306449	10.9534035	132.1278915
-4.231377	20.207024	128.258957	-21.159456	16.660934	129.370956	39.227833	0.8825	125.420631	36.63105	43.79414	127.305367	37.9294415	22.33832	126.362999	-80.2483535	10.983548	132.378913
-4.390862	19.750002	128.12912	-21.187643	16.656733	129.354828	39.132748	0.861303	125.205574	36.574539	43.767868	127.076256	37.8536435	22.3145855	126.140915	-80.2289295	10.9988805	132.568741
-4.57417	19.323086	128.050049	-21.213547	16.659586	129.319077	39.045174	0.866982	125.048103	36.515491	43.766399	126.879539	37.7803325	22.3166905	125.963821	-80.2074265	11.0024815	132.674333
-4.703225	18.920454	127.946136	-21.235863	16.670765	129.25209	38.988213	0.873163	124.929092	36.446392	43.774521	126.707054	37.7173025	22.323842	125.818073	-80.1890285	11.017688	132.686107
-4.802534	18.527235	127.811012	-21.271334	16.680027	129.145782	38.93502	0.885355	124.850334	36.368008	43.793957	126.562027	37.651514	22.339656	125.7061805	-80.194182	11.020398	132.5853835
-4.889235	18.153746	127.655884	-21.353449	16.71489	129.020416	38.870052	0.895344	124.798134	36.285023	43.799328	126.400902	37.5775375	22.347336	125.599518	-80.2844355	11.082444	132.441314
-4.968329	17.760368	127.526581	-21.383955	16.741291	128.835846	38.810749	0.898673	124.764656	36.216576	43.802456	126.254669	37.5136625	22.3505645	125.5096625	-80.2815725	11.1320175	132.1620295
-5.064453	17.136936	127.356743	-21.527964	16.793158	128.684784	38.716747	0.88045	124.781059	36.101967	43.798489	126.113869	37.409357	22.3394695	125.447464	-80.465285	11.2468465	131.922104
-5.138893	16.721323	127.317093	-21.582544	16.793303	128.547043	38.632187	0.868139	124.805008	36.003674	43.775715	126.029495	37.3179305	22.321927	125.4172515	-80.4830185	11.264679	131.6768345
-5.170836	16.293337	127.277733	-21.6756	16.795202	128.521484	38.542458	0.870368	124.849388	35.913979	43.758537	125.953255	37.2282185	22.3144525	125.4013215	-80.5794185	11.2759515	131.6416465
-5.211472	15.872766	127.301094	-21.780319	16.829617	128.590637	38.462463	0.859933	124.903023	35.823624	43.751484	125.910797	37.1430435	22.3057085	125.40691	-80.7036815	11.3535255	131.774364
-5.260327	15.492993	127.38916	-21.834534	16.843697	128.641327	38.399529	0.87288	124.972168	35.756512	43.755787	125.918343	37.0780205	22.3143335	125.4452555	-80.7470885	11.3730605	131.8373985
-5.302825	15.134718	127.46962	-21.869358	16.847546	128.651947	38.342209	0.892749	125.059509	35.720837	43.764526	126.007355	37.031523	22.3286375	125.533432	-80.770239	11.3664545	131.770462
-5.340157	14.780741	127.502022	-21.979546	16.874786	128.745773	38.283398	0.905381	125.160637	35.710148	43.759258	126.174164	36.996773	22.3323195	125.6674005	-80.955865	11.4172525	131.8241455
-5.386411	14.322923	127.597771	-22.075226	16.877041	128.787369	38.200493	0.944109	125.481346	35.719799	43.777512	126.621773	36.960146	22.3608105	126.0515595	-81.110598	11.3932715	131.5231785
-5.410529	14.0553	127.696953	-22.161718	16.88595	128.839188	38.138206	0.998719	125.839958	35.736649	43.807037	127.057793	36.9374275	22.402878	126.4488755	-81.2608635	11.369022	131.2295005
-5.421406	13.793068	127.84903	-22.237244	16.895294	128.918884	38.075405	1.055619	126.208008	35.760487	43.878765	127.590012	36.917946	22.467192	126.89901	-81.392434	11.323396	130.938758
-5.431924	13.524988	128.041489	-22.333946	16.928566	129.043442	38.042877	1.117553	126.530006	35.773197	43.960213	128.212601	36.908037	22.538883	127.3713035	-81.575929	11.318249	130.7155805
-5.455494	13.240472	128.271881	-22.383789	16.972002	129.179077	38.025387	1.198087	126.808395	35.770016	44.038643	128.835327	36.8977015	22.618365	127.821861	-81.6652795	11.325639	130.536293
-5.483689	12.915964	128.507309	-22.514677	17.060102	129.4422	37.971855	1.314084	127.041069	35.750198	44.134354	129.458694	36.8610265	22.724219	128.2498815	-81.8903805	11.395985	130.6345185
-5.47364	12.570371	128.711075	-22.577003	17.116861	129.624496	38.245804	1.267749	127.090744	35.732597	44.264854	130.02121	36.9892005	22.7663015	128.555977	-82.1432065	11.4674205	130.693015
-5.584724	11.968108	128.982788	-22.717213	17.20396	129.938995	38.178959	1.46314	127.235672	35.669914	44.492893	130.663589	36.9244365	22.9780165	128.9496305	-82.3588625	11.4299035	130.9283595
-5.659913	11.52452	129.066864	-22.794386	17.271128	130.101776	38.118523	1.638016	127.275276	35.943611	44.539459	130.879623	37.031067	23.0887375	129.0774495	-82.619839	11.4535185	131.1261025
-5.720931	11.032726	129.042114	-22.856199	17.383139	130.210648	38.063023	1.835664	127.293991	35.881634	44.731747	131.09491	36.9723285	23.2837055	129.1944505	-82.6847265	11.4825725	131.2268455
-5.835765	10.52452	128.997009	-22.913855	17.49448	130.304001	38.022633	2.060096	127.324852	35.80864	44.94838	131.22644	36.9156365	23.504238	129.275646	-82.7433465	11.484722	131.332356
-5.972311	10.001907	128.955185	-22.936262	17.639193	130.36908	37.998493	2.302467	127.365135	35.420776	45.289639	131.383453	36.7096345	23.796053	129.374294	-82.5821585	11.482333	131.363866
-6.157956	9.378425	128.938293	-22.953623	17.801178	130.407837	38.009884	2.545946	127.422836	35.682945	45.372284	131.299423	36.8464145	23.959115	129.3611295	-82.7536605	11.643241	131.4545445
-6.294891	8.698806	128.857071	-22.945253	17.930637	130.395355	38.039497	2.773657	127.50386	35.301025	45.691326	131.345718	36.670261	24.2324915	129.424789	-82.560767	11.6287825	131.365921
-6.558118	7.529135	128.74115	-22.948389	18.116798	130.338699	38.101875	3.059611	127.680374	35.222507	45.946171	131.271057	36.662191	24.502891	129.4757155	-82.558969	11.730705	131.2016825
-6.76892	6.723973	128.688553	-22.93758	18.198858	130.24704	38.186989	3.19909	127.854599	35.525768	45.966797	131.13533	36.8563785	24.5829435	129.4949645	-82.7315385	11.8147725	130.9991155
-6.994882	5.849343	128.701538	-22.9161	18.292364	130.130508	38.286591	3.279577	128.075989	35.142689	46.21843	131.168289	36.71464	24.7490035	129.622139	-82.54684	11.8357245	130.638877
-7.280257	4.944917	128.784927	-22.934637	18.3757	130.03421	38.375031	3.375299	128.299759	35.083424	46.352386	131.04126	36.7292275	24.8638425	129.6705095	-82.5985015	11.8875575	130.3979105
-7.551674	3.955207	128.837158	-22.951351	18.459324	129.972656	38.467232	3.491826	128.518188	35.024002	46.486465	130.870132	36.745617	24.9891455	129.69416	-82.648319	11.9295025	130.251152
-7.886548	3.012874	128.947311	-22.919693	18.552065	129.822433	38.574402	3.584729	128.78418	35.004559	46.619976	130.700668	36.7894805	25.1023525	129.742424	-82.6288665	12.0017775	129.902442
-8.239281	2.065407	129.074585	-22.891985	18.611122	129.674225	38.666908	3.678372	129.065399	34.980183	46.743919	130.517136	36.8235455	25.2111455	129.7912675	-82.6075155	12.0110985	129.5571825
-8.848567	0.611027	129.299957	-22.844341	18.673098	129.478455	38.803524	3.76728	129.473099	34.994381	46.880505	130.295288	36.8989525	25.3238925	129.8841935	-82.5876345	12.0223035	129.0727165
-9.294434	-0.34218	129.407501	-22.781729	18.646818	129.352142	38.8162	3.807488	129.782166	34.985813	46.921165	130.144852	36.9010065	25.3643265	129.963509	-82.4644645	11.9293095	128.740775
-9.799964	-1.231746	129.49852	-22.739077	18.591387	129.30632	38.935062	3.802864	129.894455	34.995537	46.928505	130.042465	36.9652995	25.3656845	129.96846	-82.4434535	11.8170895	128.64418
-10.3053	-2.129301	129.528702	-22.682564	18.516493	129.291519	38.949009	3.780449	130.053299	35.009392	46.889164	129.984818	36.9792005	25.3348065	130.0190585	-82.3443285	11.6981795	128.5639795
-10.86801	-2.996838	129.486679	-22.609699	18.431858	129.276581	39.056465	3.748703	130.055557	35.061657	46.854099	129.956085	37.059061	25.301401	130.005821	-82.278459	11.562315	128.547341
-11.473143	-3.821311	129.413635	-22.552202	18.376886	129.276245	39.102821	3.721926	130.022385	35.118198	46.840591	129.955368	37.1105095	25.2812585	129.9888765	-82.2149135	11.4725135	128.5636135
-12.108155	-4.548681	129.339249	-22.502253	18.365366	129.285782	39.143124	3.753288	129.943436	35.148708	46.865593	129.941788	37.145916	25.3094405	129.942612	-82.150422	11.4212915	128.628952
-13.125165	-5.557409	129.27124	-22.417936	18.427151	129.310059	39.164837	3.914644	129.833267	35.192333	46.992962	129.888229	37.178585	25.453803	129.860748	-82.014457	11.400499	128.75937
-13.856565	-6.168396	129.287308	-22.355986	18.524649	129.321335	39.296535	4.04423	129.740143	35.201935	47.103546	129.835892	37.249235	25.573888	129.7880175	-81.961207	11.47541	128.8546525
-14.610384	-6.768054	129.37619	-22.28063	18.623468	129.329712	39.331455	4.191942	129.796204	35.229141	47.220669	129.746902	37.280298	25.7063055	129.771553	-81.841558	11.5406305	128.887871
-15.395411	-7.268054	129.561722	-22.202997	18.70792	129.348785	39.412289	4.317591	129.837814	35.261578	47.309528	129.589157	37.3369335	25.8135595	129.7134855	-81.7429275	11.6022805	128.9840845
-16.221697	-7.759696	129.826736	-22.13883	18.751305	129.377823	39.483818	4.37615	129.925949	35.298233	47.359818	129.404587	37.3910255	25.867984	129.665268	-81.6686855	11.634626	129.090378
-17.134514	-8.1542	130.148926	-22.070501	18.762064	129.448181	39.599075	4.384921	129.975555	35.316334	47.343739	129.201828	37.4577045	25.86433	129.5886915	-81.5987065	11.659798	129.3076705
-18.008997	-8.527621	130.527985	-22.01372	18.739254	129.570145	39.593307	4.357399	130.153854	35.344818	47.286163	128.992599	37.4690625	25.821781	129.5732265	-81.4965025	11.656727	129.5670635
-19.351295	-8.955392	131.124268	-21.922565	18.626884	129.827194	39.729931	4.263	130.284698	35.382359	47.15168	128.742477	37.556145	25.70734	129.5135875	-81.401275	11.546428	130.1408005
-20.272095	-9.131059	131.530502	-21.873972	18.545103	130.036057	39.782684	4.187279	130.411835	35.40501	47.057533	128.61972	37.593847	25.622406	129.5157775	-81.341791	11.4678	130.5563365
-21.209038	-9.200666	131.865448	-21.815548	18.449514	130.22998	39.752186	4.12202	130.573624	35.427734	46.970661	128.533691	37.58996	25.5463405	129.5536575	-81.221056	11.3526875	130.9063025
-22.149443	-9.194873	132.143784	-21.79862	18.347622	130.413742	39.784756	4.042632	130.663101	35.445026	46.882217	128.477371	37.614891	25.4624245	129.570236	-81.212131	11.2328195	131.257248
-23.052734	-9.096447	132.287598	-21.767189	18.260605	130.545837	39.81496	3.976164	130.729172	35.462372	46.8125	128.454453	37.638666	25.394332	129.5918125	-81.173044	11.126878	131.4998615
-23.97736	-8.885229	132.348557	-21.744383	18.184086	130.643723	39.881351	3.901418	130.725021	35.48489	46.741375	128.446869	37.6831205	25.3213965	129.585945	-81.1718865	11.0467755	131.701501
-24.894257	-8.60598	132.325409	-21.748941	18.101507	130.695251	39.822849	3.826279	130.772568	35.494171	46.668991	128.43869	37.65851	25.247635	129.605629	-81.156392	10.955379	131.784873
-26.229065	-7.972418	132.146469	-21.745922	17.995251	130.696625	39.819561	3.694417	130.676239	35.510094	46.57272	128.428238	37.6648275	25.1335685	129.5522385	-81.1566715	10.8569335	131.8410115
-27.141577	-7.439766	131.973526	-21.754215	17.924109	130.659943	39.771545	3.625313	130.583405	35.517639	46.496765	128.407135	37.644592	25.061039	129.49527	-81.153022	10.787179	131.824616
-28.031832	-6.858849	131.738831	-21.783901	17.864981	130.618774	39.78606	3.546096	130.427841	35.527576	46.422626	128.408218	37.656818	24.984361	129.4180295	-81.22462	10.745601	131.8195185
-28.902229	-6.193353	131.48703	-21.797588	17.813053	130.555771	39.743504	3.465729	130.348129	35.538307	46.34827	128.460876	37.6409055	24.9069995	129.4045025	-81.2360815	10.7191065	131.7070395
-29.770315	-5.445311	131.240112	-21.812048	17.777273	130.500427	39.667507	3.400632	130.340149	35.552116	46.287746	128.542465	37.6098115	24.844189	129.441307	-81.2339075	10.710357	131.559547
-30.628237	-4.579726	131.017059	-21.838682	17.737951	130.440811	39.63776	3.330921	130.29509	35.567814	46.238129	128.642883	37.602787	24.784525	129.4689865	-81.280151	10.691377	131.4126355
-31.453356	-3.692838	130.796295	-21.863583	17.705862	130.406235	39.603912	3.261036	130.230591	35.563545	46.190025	128.731873	37.5837285	24.7255305	129.481232	-81.3108945	10.6861935	131.331238
-32.653027	-2.194809	130.514008	-21.9098	17.665802	130.38678	39.551208	3.197383	130.092728	35.517647	46.144783	128.842194	37.5344275	24.671083	129.467461	-81.3540275	10.660521	131.306099
-33.454159	-1.102025	130.395706	-21.946516	17.636753	130.37944	39.583084	3.17684	129.942566	35.480782	46.128128	128.922729	37.531933	24.652484	129.4326475	-81.424965	10.621022	131.3262325
-34.188469	0.013072	130.217499	-21.964979	17.610811	130.374069	39.507469	3.180792	129.910797	35.455086	46.124508	129.02916	37.4812775	24.65265	129.4699785	-81.4112355	10.568972	131.2781595
-34.916378	1.216508	130.036514	-21.979992	17.586132	130.373734	39.56813	3.167335	129.80896	35.42907	46.131817	129.179443	37.4986	24.649576	129.4942015	-81.458584	10.522688	131.2532665
-35.663418	2.453772	129.908966	-21.990829	17.57707	130.390472	39.57267	3.176082	129.770401	35.42107	46.160469	129.365509	37.49687	24.6682755	129.567955	-81.478528	10.4858645	131.212989
-36.316502	3.735126	129.757767	-21.998398	17.573353	130.425644	39.51511	3.190925	129.785599	35.428646	46.186195	129.577927	37.471878	24.68856	129.681763	-81.468674	10.458146	131.169525
-36.998535	5.081759	129.652069	-21.997997	17.564371	130.480789	39.569057	3.185181	129.711777	35.459568	46.19775	129.787582	37.5143125	24.6914655	129.7496795	-81.5103065	10.4372765	131.2118985
-37.973	7.115972	129.556534	-21.995714	17.54417	130.59166	39.513096	3.150066	129.669373	35.531693	46.179066	130.083221	37.5223945	24.664566	129.876297	-81.5138225	10.423774	131.307023
-38.551842	8.540889	129.502518	-21.979635	17.521011	130.623734	39.570572	3.119833	129.546906	35.568542	46.152325	130.267258	37.569557	24.636079	129.907082	-81.528827	10.405943	131.340386
-39.166477	9.900968	129.451935	-21.951212	17.479744	130.635284	39.571793	3.111314	129.469513	35.605026	46.135883	130.407379	37.5884095	24.6235985	129.938446	-81.4908335	10.3358895	131.332122
-39.698524	11.330175	129.380722	-21.927094	17.44034	130.629547	39.583027	3.103373	129.386826	35.63139	46.122173	130.52655	37.6072085	24.612773	129.956688	-81.4613965	10.267907	131.302406
-40.245964	12.781605	129.388947	-21.924648	17.404873	130.62471	39.535988	3.095977	129.357422	35.644985	46.114452	130.634491	37.5904865	24.6052145	129.9959565	-81.4397825	10.2045315	131.2534635
-40.759598	14.148561	129.398102	-21.918364	17.365755	130.637894	39.598419	3.081012	129.253494	35.651405	46.109119	130.723434	37.624912	24.5950655	129.988464	-81.46164	10.1364445	131.287324
-41.186832	15.595196	129.427872	-21.916359	17.312485	130.691803	39.539867	3.07518	129.247818	35.649212	46.096733	130.801422	37.5945395	24.5859565	130.02462	-81.4272575	10.0390135	131.358986
-41.9118	17.693247	129.685181	-21.905737	17.227087	130.830734	39.599548	3.046046	129.10524	35.955326	45.950905	130.78595	37.777437	24.4984755	129.945595	-81.588911	9.9556985	131.715873
-42.298405	19.098715	129.883011	-21.907768	17.168947	130.951035	39.586536	3.039206	129.04985	35.933407	45.935886	130.835342	37.7599715	24.487546	129.942596	-81.5755075	9.850348	131.959474
-42.733528	20.51321	130.067932	-21.931499	17.13628	131.06929	39.502247	3.059844	129.04895	35.90377	45.920559	130.865356	37.7030085	24.4902015	129.957153	-81.5660065	9.7823585	132.181427
-43.125446	21.834711	130.219025	-21.955004	17.100636	131.145325	39.511723	3.075232	128.914627	35.534138	46.02726	130.950195	37.5229305	24.551246	129.932411	-81.4329385	9.650026	132.358239
-43.374027	23.239079	130.347977	-22.011707	17.069214	131.198471	39.455196	3.081167	128.834442	35.474319	46.011696	130.914871	37.4647575	24.5464315	129.8746565	-81.4881715	9.5919965	132.5222855
-43.80476	24.612635	130.486252	-22.062696	17.055355	131.226532	39.370373	3.107615	128.748169	35.420204	45.98418	130.830688	37.3952885	24.5458975	129.7894285	-81.5206805	9.5648125	132.6636355
-44.101807	25.923916	130.561142	-22.114534	17.045361	131.237167	39.25663	3.129291	128.593002	35.378925	45.948154	130.705902	37.3177775	24.5387225	129.649452	-81.5468455	9.5519995	132.824882
-44.455971	27.946943	130.671356	-22.229029	16.977417	131.207153	39.027843	3.11069	128.195023	35.587986	45.76606	130.279022	37.3079145	24.438375	129.2370225	-81.7659725	9.516459	133.1772835
-44.729912	29.234823	130.811218	-22.364895	16.938526	131.103241	38.745178	3.203952	127.694954	35.054283	45.912315	130.032547	36.8997305	24.5581335	128.8637505	-81.6295205	9.3189185	133.3427315
-44.947979	30.485191	130.93782	-22.543308	16.94825	130.93869	38.459038	3.397869	127.000977	34.748848	46.020069	129.52243	36.603943	24.708969	128.2617035	-81.690559	9.187531	133.6156765
-45.06554	31.773142	131.04158	-22.73876	17.000175	130.692474	37.903172	3.727818	126.468781	34.335648	46.219494	128.891998	36.11941	24.973656	127.6803895	-81.59693	9.026694	133.7045585
-45.206409	33.00304	131.199127	-22.903933	17.127666	130.404205	37.618683	3.968703	125.675034	34.259491	46.340004	128.146606	35.939087	25.1543535	126.91082	-81.746953	9.1009785	133.89759
-45.247997	34.216778	131.319504	-23.046776	17.251963	130.102615	37.267868	4.276546	124.785446	33.585846	46.662086	127.743423	35.426857	25.469316	126.2644345	-81.520409	9.03461	133.9407955
-45.185219	35.383823	131.45372	-23.189589	17.387468	129.884766	37.038319	4.529184	124.128319	33.317226	46.869961	127.256096	35.1777725	25.6995725	125.6922075	-81.5569505	9.07536349999999	134.0773245
-44.914871	37.05595	131.540985	-23.290348	17.561186	129.555328	36.774982	4.935596	123.305664	33.072678	47.173794	126.935875	34.92383	26.054695	125.1207695	-81.504526	9.067677	133.9898865
-44.648205	38.095905	131.679993	-23.332085	17.649055	129.396347	36.703129	5.115391	122.942223	32.964672	47.329227	126.893547	34.8339005	26.222309	124.917885	-81.4980705	9.075801	133.874809
-44.264359	39.08004	131.759781	-23.352711	17.711103	129.258987	36.68063	5.280849	122.74456	32.889519	47.472664	126.929344	34.7850745	26.3767565	124.836952	-81.4904965	9.0454495	133.681022
-43.773155	39.995541	131.806595	-23.342319	17.743767	129.157532	36.67939	5.422531	122.612274	32.87019	47.588097	127.01387	34.77479	26.505314	124.813072	-81.459428	8.98222	133.501992
-43.173134	40.773136	131.846878	-23.308329	17.759197	129.018555	36.711674	5.504368	122.534752	32.870708	47.655018	127.109573	34.791191	26.579693	124.8221625	-81.407849	8.938701	133.2149475
-42.487411	41.512745	131.910858	-23.315142	17.798721	129.017746	36.742966	5.54739	122.518013	32.908123	47.709335	127.207245	34.8255445	26.6283625	124.862629	-81.4558285	8.9690795	133.172863
-41.720596	42.151649	131.957947	-23.277967	17.846542	129.012405	36.779045	5.586236	122.554382	32.95742	47.735775	127.28231	34.8682325	26.6610055	124.918346	-81.4241665	9.0320785	133.106464
-40.436138	42.965488	131.998184	-23.227322	17.896963	129.093506	36.862129	5.629484	122.689522	33.030022	47.784447	127.422501	34.9460755	26.7069655	125.0560115	-81.4007195	9.0869605	133.1310005
-39.47422	43.402687	131.983765	-23.187933	17.931522	129.165344	36.941959	5.651689	122.875046	33.083157	47.80938	127.556061	35.012558	26.7305345	125.2155535	-81.388424	9.1325095	133.1151345
-38.41872	43.778229	131.959351	-23.133844	17.99774	129.248978	37.072746	5.65361	123.122116	33.173878	47.83926	127.724411	35.123312	26.746435	125.4232635	-81.391	9.249045	133.0746925
-37.349422	43.99522	131.937775	-23.086439	18.034176	129.349716	37.203278	5.682121	123.349213	33.278351	47.888626	127.922562	35.2408145	26.7853735	125.6358875	-81.4136925	9.2829785	133.0635445
-36.225815	44.145905	131.899124	-23.05587	18.075634	129.418793	37.289925	5.695873	123.543045	33.338081	47.928734	128.084457	35.314003	26.8123035	125.813751	-81.425743	9.3389645	133.023835
-35.030071	44.238201	131.842712	-23.036087	18.105534	129.476303	37.330273	5.72283	123.663795	33.375214	47.961636	128.161499	35.3527435	26.842233	125.912647	-81.4249175	9.368835	133.039959
-33.773266	44.241589	131.780106	-23.032547	18.132519	129.50032	37.347717	5.748358	123.707245	33.380543	47.98336	128.197449	35.36413	26.865859	125.952347	-81.429224	9.399179	133.048293
-31.857607	44.032181	131.629242	-23.013086	18.136818	129.47554	37.379871	5.768014	123.672638	33.379387	47.984138	128.226166	35.379629	26.876076	125.949402	-81.405801	9.39756	133.001678
-30.480734	43.798153	131.514771	-22.998432	18.134712	129.41774	37.411789	5.759671	123.656441	33.386375	47.985287	128.230026	35.399082	26.872479	125.9432335	-81.395946	9.396945	132.8922465
-29.052454	43.491615	131.371597	-22.981462	18.137882	129.369415	37.437225	5.758937	123.634064	33.397606	47.987415	128.229111	35.4174155	26.873176	125.9315875	-81.3803395	9.402588	132.8072425
-27.638403	43.062489	131.196518	-22.967417	18.143711	129.312973	37.455708	5.769369	123.626617	33.413048	47.98951	128.226395	35.434378	26.8794395	125.926506	-81.369212	9.4079825	132.69944
-26.179937	42.548706	130.972366	-22.958906	18.172516	129.238876	37.487621	5.770642	123.64814	33.423626	48.003063	128.207809	35.4556235	26.8868525	125.9279745	-81.3734355	9.4581795	132.5497775
-24.654331	41.975327	130.722656	-22.957138	18.189363	129.174255	37.512012	5.78408	123.688637	33.426838	48.021114	128.181717	35.469425	26.902597	125.935177	-81.383701	9.476129	132.413333
-23.142492	41.29734	130.42247	-22.959324	18.208488	129.093307	37.553272	5.783497	123.745438	33.427765	48.04665	128.135468	35.4905185	26.9150735	125.940453	-81.4091665	9.5019025	132.246161
-20.790024	40.127514	129.926178	-22.981411	18.237288	128.938431	37.599857	5.785452	123.863281	33.379684	48.089123	128.021545	35.4897705	26.9372875	125.942413	-81.4525925	9.5372885	131.934449
-19.192713	39.259415	129.540726	-22.995617	18.26532	128.811188	37.628689	5.793158	123.993111	33.36219	48.116695	127.919456	35.4954395	26.9549265	125.9562835	-81.4866735	9.5757135	131.6660925
-17.575792	38.316044	129.193771	-23.008202	18.317205	128.691895	37.682632	5.790495	124.175537	33.35331	48.164391	127.801201	35.517971	26.977443	125.988369	-81.534375	9.656967	131.395421
-15.904798	37.309666	128.774963	-23.044596	18.387785	128.563721	37.742188	5.768486	124.394379	33.355682	48.212109	127.668869	35.548935	26.9902975	126.031624	-81.638127	9.7852725	131.095818
-14.278364	36.241341	128.416031	-23.04929	18.471169	128.417679	37.800117	5.761289	124.665833	33.359554	48.250084	127.513947	35.5798355	27.0056865	126.08989	-81.6784155	9.9366515	130.745468
-12.573565	35.137188	128.010803	-23.009689	18.553101	128.207306	37.886272	5.736129	125.008072	33.389404	48.287712	127.385033	35.637838	27.0119205	126.1965525	-81.657216	10.0942815	130.2180595
-10.911789	33.963558	127.672264	-22.998272	18.668404	128.052216	37.988625	5.699978	125.401779	33.453827	48.316589	127.32885	35.721226	27.0082835	126.3653145	-81.71777	10.3285245	129.7391175
-8.566751	32.294193	127.512291	-22.984652	18.792299	127.927063	38.236256	5.610096	126.308807	33.815536	48.262386	127.514061	36.025896	26.936241	126.911434	-81.9952	10.648357	128.942692
-6.889419	31.008085	127.637741	-22.928169	18.835747	127.932594	38.739742	5.349288	126.989029	34.045212	48.214966	127.892212	36.392477	26.782127	127.4406205	-82.248815	10.889367	128.4245675
-5.019798	29.564533	127.879501	-22.871447	18.845875	128.037399	38.966579	5.233124	127.973724	34.309727	48.175434	128.496368	36.638153	26.704279	128.235046	-82.381047	10.987471	127.839752
-3.473681	28.226332	128.508408	-22.832155	18.839096	128.296982	39.190407	5.137434	129.02243	34.574265	48.163353	129.246567	36.882336	26.6503935	129.1344985	-82.546646	11.0277985	127.4594655
-1.972707	26.852278	129.333466	-22.774761	18.820562	128.645035	39.367641	5.046645	130.149261	34.850769	48.174774	130.102722	37.109205	26.6107095	130.1259915	-82.658727	11.0304145	127.1640785
-0.599653	25.471935	130.27829	-22.757919	18.812544	129.122391	39.568497	4.9732	131.185013	35.094189	48.19886	130.986923	37.331343	26.58603	131.085968	-82.847181	11.039058	127.158814
0.728469	24.073832	131.247467	-22.772861	18.83638	129.687073	39.723465	4.912085	132.049973	35.267647	48.215145	131.856659	37.495556	26.563615	131.953316	-83.041278	11.109145	127.42083
2.491956	21.94882	132.614441	-22.75857	18.899393	130.51825	39.928692	4.867845	133.135193	35.790871	48.091179	132.947937	37.8597815	26.479512	133.041565	-83.3769215	11.319274	127.994935
3.583773	20.496311	133.375183	-22.740005	18.951958	130.989548	40.023212	4.875417	133.714539	35.89809	48.134048	133.621292	37.960651	26.5047325	133.6679155	-83.440661	11.3991835	128.3111805
4.532675	19.044771	134.007294	-22.71575	19.037701	131.394745	40.138264	4.90307	134.16954	35.965858	48.171482	134.183212	38.052061	26.537276	134.176376	-83.483561	11.538126	128.613114
5.406419	17.577328	134.532166	-22.681883	19.136187	131.734512	40.293198	4.97837	134.531708	36.027431	48.19614	134.586609	38.1603145	26.587255	134.5591585	-83.5240805	11.685119	128.9098655
6.164526	16.085724	134.894547	-22.629223	19.242147	131.992126	40.39772	5.075407	134.889313	36.066372	48.255409	134.860413	38.232046	26.665408	134.874863	-83.490492	11.818886	129.109389
6.768649	14.572859	135.228378	-22.577791	19.355555	132.166153	40.503719	5.1931	135.19516	36.090271	48.332668	135.030792	38.296995	26.762884	135.112976	-83.452577	11.948226	129.21933
7.276276	13.027887	135.464401	-22.521118	19.48431	132.267349	40.602188	5.323908	135.450989	36.135567	48.397491	135.100204	38.3688775	26.8606995	135.2755965	-83.4111135	12.1079205	129.2591015
7.745954	10.699001	135.71759	-22.4489	19.652124	132.326126	40.726036	5.50851	135.784164	36.1581	48.493481	134.989334	38.442068	27.0009955	135.386749	-83.339868	12.3032525	129.265503
7.864244	9.112997	135.889038	-22.39703	19.738047	132.309555	40.793152	5.619247	136.01297	36.189754	48.577061	134.7948	38.491453	27.098154	135.403885	-83.285513	12.37794	129.215225
7.855712	7.562759	136.027115	-22.356791	19.809603	132.269974	40.833096	5.700884	136.220856	36.237942	48.63409	134.569199	38.535519	27.167487	135.3950275	-83.249101	12.451719	129.1449205
7.682903	5.995624	136.236374	-22.310852	19.876352	132.221298	40.871826	5.741703	136.418304	36.282612	48.682411	134.337646	38.577219	27.212057	135.377975	-83.198923	12.540647	129.064621
7.367811	4.46041	136.444199	-22.27556	19.92034	132.194717	40.914024	5.791281	136.613815	36.324478	48.710281	134.079742	38.619251	27.250781	135.3467785	-83.170371	12.589899	129.0426555
6.923225	3.022491	136.65535	-22.214964	19.965401	132.169907	40.951218	5.842027	136.800064	36.406715	48.745373	133.862442	38.6789665	27.2937	135.331253	-83.1088945	12.637102	129.008561
6.334127	1.600261	136.872452	-22.143114	19.993793	132.159515	41.1054	5.909439	136.959076	36.468643	48.757149	133.713974	38.7870215	27.333294	135.336525	-83.0732495	12.654292	128.982505
5.216129	-0.380614	137.042969	-22.006365	20.009657	132.138138	41.193436	5.949605	137.103882	36.616852	48.74984	133.55928	38.905144	27.3497225	135.331581	-82.917874	12.6695915	128.944695
4.336148	-1.614618	137.056595	-21.934458	20.012388	132.129501	41.232262	5.977567	137.131973	36.687164	48.738235	133.501953	38.959713	27.357901	135.316963	-82.828629	12.666875	128.942039
3.327625	-2.79587	136.934082	-21.863117	20.015499	132.117035	41.252865	6.025971	137.060364	36.750633	48.715675	133.434875	39.001749	27.370823	135.2476195	-82.727983	12.660175	128.9864505
2.212475	-3.835217	136.709671	-21.78476	20.042999	132.084778	41.26453	6.072675	136.892426	36.818451	48.676704	133.306061	39.0414905	27.3746895	135.0992435	-82.6110105	12.7113085	129.0703125
0.969092	-4.808258	136.437576	-21.721846	20.074518	132.051788	41.264595	6.133141	136.648956	36.882549	48.658352	133.177704	39.073572	27.3957465	134.91333	-82.517264	12.7532895	129.190246
-0.360123	-5.705663	136.123734	-21.652267	20.131741	132.028137	41.261948	6.218928	136.330658	36.939545	48.668396	132.997131	39.1007465	27.443662	134.6638945	-82.4052805	12.81982	129.3923795
-1.811097	-6.466986	135.864197	-21.583302	20.203886	132.021912	41.26572	6.302494	135.963409	36.993866	48.716293	132.816772	39.129793	27.5093935	134.3900905	-82.296397	12.8983785	129.6537335
-4.205208	-7.431274	135.515137	-21.455734	20.333529	132.069443	41.275314	6.448896	135.464218	37.036976	48.812187	132.429947	39.156145	27.6305415	133.9470825	-82.067613	13.0365165	130.1918035
-5.886803	-7.970613	135.309677	-21.367699	20.417618	132.149933	40.746628	6.7701	135.198532	37.092052	48.923946	132.247116	38.91934	27.847023	133.722824	-81.654738	12.988213	130.577042
-7.68415	-8.390849	135.08934	-21.259787	20.503616	132.213562	41.278534	6.677951	134.800751	37.153847	49.046661	131.932129	39.2161905	27.862306	133.36644	-81.7357645	13.144926	131.060684
-9.499599	-8.72856	134.846909	-21.153269	20.572899	132.248138	41.323433	6.748523	134.474014	37.159687	49.157639	131.63028	39.24156	27.953081	133.052147	-81.548098	13.192717	131.444129
-11.452964	-8.957117	134.584	-21.072256	20.626419	132.28894	41.181763	6.807845	134.123489	36.861172	49.377689	131.465912	39.0214675	28.092767	132.7947005	-81.1659795	13.160071	131.7831795
-13.386017	-9.12813	134.259277	-20.998482	20.674433	132.317047	41.200493	6.890152	133.759872	36.867279	49.451965	131.235672	39.033886	28.1710585	132.497772	-81.03085	13.1778075	132.136322
-15.415772	-9.170197	133.951462	-20.959248	20.715212	132.350296	41.174438	6.960717	133.338867	36.869648	49.537399	131.004425	39.022043	28.249058	132.171646	-80.940539	13.181366	132.528946
-18.510235	-9.127549	133.531342	-20.936913	20.778633	132.446808	41.120789	7.029151	132.72493	36.805786	49.631317	130.727478	38.9632875	28.330234	131.726204	-80.8371135	13.227032	133.167412
-20.635866	-8.955565	133.432037	-20.961468	20.810051	132.588531	41.06916	7.126019	132.312042	36.743622	49.71389	130.555695	38.906391	28.4199545	131.4338685	-80.829327	13.2001475	133.7431935
-22.769508	-8.743291	133.436264	-20.971687	20.842896	132.785065	41.002216	7.218224	131.945145	36.687256	49.799263	130.417343	38.844736	28.5087435	131.181244	-80.78811	13.1770485	134.388886
-24.898478	-8.419947	133.584045	-20.964108	20.892601	133.018311	40.978424	7.300669	131.753296	36.623589	49.885651	130.310684	38.8010065	28.59316	131.03199	-80.7292225	13.192042	135.004632
-27.013948	-8.028219	133.836823	-20.945313	20.929409	133.291931	40.917759	7.409057	131.641586	36.595829	49.955139	130.253036	38.756794	28.682098	130.947311	-80.64742	13.17672	135.636551
-29.129702	-7.521342	134.196915	-20.947378	20.978447	133.588165	40.87606	7.450146	131.629211	36.553123	49.996452	130.215729	38.7145915	28.723299	130.92247	-80.6093475	13.233595	136.25386
-31.238058	-6.961512	134.569626	-20.985048	21.037615	133.872742	40.809093	7.503227	131.699677	36.506371	50.04092	130.167419	38.657732	28.7720735	130.933548	-80.627828	13.3031565	136.811936
-34.380562	-5.978274	135.150787	-21.080589	21.129438	134.228439	40.669506	7.577585	131.891281	36.398956	50.101429	130.045212	38.534231	28.839507	130.9682465	-80.695409	13.419369	137.4886315
-36.457275	-5.245637	135.448929	-21.165085	21.183367	134.395676	40.60186	7.621562	131.94281	36.267826	50.151711	129.917984	38.434843	28.8866365	130.930397	-80.765013	13.4800975	137.860955
-38.518135	-4.408357	135.736038	-21.298513	21.239071	134.532242	40.374374	7.652382	132.019821	36.115192	50.192188	129.7715	38.244783	28.922285	130.8956605	-80.841809	13.555857	138.1688235
-40.561806	-3.540659	135.886749	-21.460981	21.260605	134.622971	40.168877	7.656756	131.970581	35.915539	50.191723	129.596252	38.042208	28.9242395	130.7834165	-80.96417	13.5969705	138.4625255
-42.56744	-2.562967	136.049515	-21.605089	21.239559	134.675522	39.973904	7.620406	131.847595	35.710186	50.180935	129.397934	37.842045	28.9006705	130.6227645	-81.052223	13.5784475	138.7282795
-44.545624	-1.543929	136.103134	-21.759573	21.21559	134.727524	39.750309	7.572506	131.602936	35.5322	50.14426	129.223389	37.6412545	28.858383	130.4131625	-81.1604005	13.572797	139.0418855
-46.452549	-0.421349	136.127151	-21.888643	21.1614	134.739273	39.566734	7.495296	131.242294	35.36573	50.060993	129.090302	37.466232	28.7781445	130.166298	-81.243518	13.5446555	139.312248
-49.259193	1.349967	136.004944	-22.110876	21.043278	134.710785	39.199009	7.274288	130.766586	35.130684	49.892853	128.902847	37.1648465	28.5835705	129.8347165	-81.3865985	13.5029855	139.5868535
-51.081814	2.642328	135.941147	-22.243252	20.941051	134.64682	38.943508	7.111617	130.367767	34.995537	49.739429	128.8022	36.9695225	28.425523	129.5849835	-81.4560265	13.456579	139.7086565
-52.815605	3.950167	135.838089	-22.384745	20.827501	134.579285	38.71917	6.904678	129.970032	34.849304	49.560596	128.727921	36.784237	28.232637	129.3489765	-81.553727	13.422365	139.8095935
-54.457165	5.34988	135.907059	-22.506283	20.705582	134.509323	38.482735	6.740472	129.574921	34.707474	49.396111	128.673447	36.5951045	28.0682915	129.124184	-81.6076705	13.3428725	139.894462
-56.010265	6.759578	135.865189	-22.635683	20.60309	134.438889	38.269402	6.619172	129.211807	34.584011	49.246864	128.634171	36.4267065	27.933018	128.922989	-81.6980725	13.273162	139.954789
-57.469673	8.236215	135.916382	-22.762693	20.533146	134.389908	38.091816	6.497207	128.892868	34.452637	49.116001	128.62883	36.2722265	27.806604	128.760849	-81.7976125	13.259688	140.018967
-58.838428	9.731688	136.013626	-22.882362	20.467424	134.340271	37.940517	6.365941	128.698807	34.315212	48.963417	128.64328	36.1278645	27.664679	128.6710435	-81.8925885	13.270169	140.0094985
-60.891342	12.178659	136.080719	-23.09927	20.406668	134.322632	37.69817	6.174189	128.582367	34.124306	48.746281	128.69931	35.911238	27.460235	128.6408385	-82.109778	13.353101	140.0044255
-62.10165	13.866401	136.187408	-23.238869	20.363394	134.326782	37.551186	6.0288	128.567551	34.008549	48.583336	128.749664	35.7798675	27.306068	128.6586075	-82.2576055	13.42072	139.9949565
-63.088512	15.34102	136.194519	-23.385815	20.316843	134.349106	37.422329	5.866741	128.58374	33.901409	48.406593	128.803925	35.661869	27.136667	128.6938325	-82.433499	13.497019	140.0043795
-64.067909	17.027473	136.269958	-23.508406	20.262711	134.370987	37.302429	5.701858	128.606735	33.812885	48.2253	128.865616	35.557657	26.963579	128.7361755	-82.574469	13.561843	140.0057985
-64.791435	18.574125	136.29361	-23.629084	20.193302	134.393066	37.181725	5.516639	128.632111	33.722286	48.01804	128.927795	35.4520055	26.7673395	128.779953	-82.7101735	13.6192645	140.006179
-65.52179	20.192694	136.473373	-23.759321	20.137787	134.424957	37.072708	5.29546	128.643005	33.646774	47.810513	129.01944	35.359741	26.5529865	128.8312225	-82.878383	13.7225875	140.0186915
-66.305519	21.905416	136.391205	-23.845575	20.053413	134.43924	36.974144	5.093904	128.679031	33.59404	47.612877	129.149933	35.284092	26.3533905	128.914482	-82.975242	13.7534355	139.963998
NaN	NaN	NaN	-23.963938	19.977116	134.463562	36.829681	4.892606	128.774017	33.56295	47.418846	129.391815	35.1963155	26.155726	129.082916	-83.1241915	13.798506	139.844208
NaN	NaN	NaN	-24.067316	19.958782	134.486404	36.734619	4.797912	128.825897	33.528511	47.355415	129.543365	35.131565	26.0766635	129.184631	-83.266197	13.8409005	139.788177
-65.766632	25.769054	136.417038	-24.18343	19.990824	134.497101	36.635128	4.743494	128.83757	33.456604	47.307949	129.666473	35.045866	26.0257215	129.2520215	-83.412726	13.9559265	139.7421805
-64.896683	26.456308	136.221237	-24.313993	20.035639	134.497101	36.526134	4.691936	128.830124	33.376278	47.27174	129.754593	34.951206	25.981838	129.2923585	-83.579192	14.08944	139.7018435
-63.931305	27.177139	136.035889	-24.405973	20.06481	134.471863	36.435024	4.642574	128.804062	33.303581	47.239841	129.815521	34.8693025	25.9412075	129.3097915	-83.6812485	14.1884125	139.6339345
-62.857437	27.829472	135.886307	-24.510487	20.114887	134.452728	36.349533	4.603884	128.780548	33.22757	47.203629	129.862839	34.7885515	25.9037565	129.3216935	-83.8095255	14.3260175	139.5837625
-61.733406	28.464884	135.753876	-24.58584	20.152374	134.419907	36.27887	4.585654	128.793686	33.162468	47.18885	129.921677	34.720669	25.887252	129.3576815	-83.892349	14.417496	139.4821325
-59.90897	29.391754	135.569473	-24.691174	20.233028	134.405975	36.172703	4.576525	128.90683	33.081146	47.19582	130.067856	34.6269245	25.8861725	129.487343	-84.0092725	14.5798835	139.324607
-58.659004	29.98962	135.423416	-24.767572	20.299747	134.424545	36.133308	4.569067	129.053421	33.033344	47.208752	130.212936	34.583326	25.8889095	129.6331785	-84.11847	14.7105845	139.2159115
-57.33902	30.577881	135.279602	-24.820438	20.357605	134.455139	36.1138	4.594391	129.245316	32.999199	47.22699	130.393402	34.5564995	25.9106905	129.819359	-84.1973755	14.8045195	139.090919
-55.966576	31.167961	135.121887	-24.870745	20.409683	134.495331	36.101574	4.652474	129.444626	32.994766	47.271751	130.577698	34.54817	25.9621125	130.011162	-84.28966	14.8572535	138.9795
-54.535973	31.744942	134.940842	-24.926001	20.454687	134.521744	36.070663	4.700533	129.610153	32.99786	47.317383	130.723221	34.5342615	26.008958	130.166687	-84.3862635	14.900416	138.876801
-53.03569	32.284866	134.827484	-24.969919	20.476559	134.503906	36.036934	4.70965	129.678696	32.980553	47.349705	130.832047	34.5087435	26.0296775	130.2553715	-84.4485815	14.9234405	138.7524405
-51.54702	32.844757	134.675415	-25.041887	20.496569	134.434937	35.957001	4.699103	129.675186	32.93811	47.361523	130.871475	34.4475555	26.030313	130.2733305	-84.5313295	14.962825	138.5965435
-49.186283	33.655228	134.435074	-25.151321	20.513149	134.238968	35.794319	4.64476	129.523972	32.879879	47.308289	130.824707	34.337099	25.9765245	130.1743395	-84.639741	15.0497735	138.3035965
-47.595978	34.174675	134.214905	-25.207155	20.513859	134.072037	35.696533	4.567187	129.377823	32.859386	47.244022	130.777283	34.2779595	25.9056045	130.077553	-84.6922695	15.1221135	138.066521
-45.916405	34.656639	134.066101	-25.245085	20.492455	133.897186	35.605595	4.516016	129.225418	32.848598	47.170074	130.716995	34.2270965	25.843045	129.9712065	-84.7172665	15.141865	137.8231655
-44.226452	35.121727	133.870163	-25.27878	20.463066	133.737137	35.530197	4.448164	129.062622	32.837376	47.090065	130.646027	34.1837865	25.7691145	129.8543245	-84.7413465	15.1570175	137.6199495
-42.460678	35.547684	133.693893	-25.304529	20.426453	133.588272	35.462524	4.363814	128.923935	32.829414	47.020142	130.591339	34.145969	25.691978	129.757637	-84.755027	15.160928	137.418907
-40.699547	35.954334	133.539337	-25.328386	20.374008	133.46283	35.4188	4.270312	128.816574	32.822887	46.92054	130.516068	34.1208435	25.595426	129.666321	-84.7776155	15.15259	137.259339
-38.824375	36.345501	133.315277	-25.345898	20.335997	133.338699	35.387493	4.145056	128.773682	32.836906	46.82502	130.430481	34.1121995	25.485038	129.6020815	-84.8039955	15.186956	137.0753165
-36.022434	36.884205	132.935928	-25.368305	20.292767	133.15416	35.36985	3.937304	128.848755	32.889763	46.636127	130.33255	34.1298065	25.2867155	129.5906525	-84.8664165	15.2988185	136.7176675
-34.058899	37.197384	132.697433	-25.404182	20.237072	133.025116	35.350887	3.752993	128.943512	32.948967	46.474705	130.285828	34.149927	25.113849	129.61467	-84.958291	15.360295	136.435562
-32.130413	37.508896	132.349365	-25.424921	20.183664	132.858948	35.322701	3.537828	129.084396	33.02544	46.290485	130.255859	34.1740705	24.9141565	129.6701275	-85.0239125	15.4531715	136.0477685
-30.10486	37.79623	132.080154	-25.42733	20.113922	132.677536	35.296284	3.315467	129.268997	33.099178	46.088009	130.248062	34.197731	24.701738	129.7585295	-85.052391	15.526106	135.5965425
-28.13689	38.046318	131.771729	-25.456715	20.017633	132.51355	35.295971	3.066554	129.467285	33.179092	45.878181	130.292877	34.2375315	24.4723675	129.880081	-85.1509615	15.5628985	135.147019
-26.082294	38.309902	131.538391	-25.46909	19.94471	132.386429	35.294117	2.817189	129.664581	33.243587	45.659515	130.373154	34.268852	24.238352	130.0188675	-85.207032	15.651068	134.7539905
-24.086412	38.531036	131.357071	-25.501913	19.862478	132.289383	35.289364	2.595004	129.8629	33.319717	45.482594	130.464935	34.3045405	24.038799	130.1639175	-85.3083665	15.686157	134.4148485
-21.020813	38.897003	131.332947	-25.536087	19.76367	132.207047	35.268871	2.324968	130.109238	33.410679	45.266693	130.667633	34.339775	23.7958305	130.3884355	-85.411949	15.7315095	134.0256585
-18.975538	39.145073	131.347107	-25.586933	19.687597	132.182327	35.249004	2.170724	130.244186	33.458275	45.153053	130.832428	34.3536395	23.6618885	130.538307	-85.5275055	15.7133055	133.826347
-16.980782	39.377316	131.468491	-25.627104	19.651724	132.143616	35.178768	2.02661	130.411255	33.49865	45.048073	131.032822	34.338709	23.5373415	130.7220385	-85.592917	15.7661065	133.5651935
-14.926124	39.659084	131.572937	-25.671562	19.626085	132.10289	35.210453	1.917732	130.47435	33.53455	44.964485	131.261978	34.3725015	23.4411085	130.868164	-85.7156255	15.8110615	133.337616
-12.936577	39.888947	131.810028	-25.716198	19.626608	132.076233	35.134323	1.84157	130.660751	33.592945	44.921581	131.52182	34.363634	23.3815755	131.0912855	-85.79603	15.8716405	133.0611805
-10.888997	40.163486	132.022888	-25.741488	19.64653	132.073517	35.124283	1.793362	130.826172	33.660828	44.922295	131.821289	34.3925555	23.3578285	131.3237305	-85.8755315	15.9352315	132.8233035
-8.920609	40.358753	132.426743	-25.751532	19.687508	132.101105	35.141701	1.793075	131.017914	33.73761	44.960346	132.1409	34.4396555	23.3767105	131.579407	-85.9427195	15.9983055	132.622803
-5.926074	40.714924	133.017349	-25.770224	19.807785	132.216293	35.241127	1.84818	131.345993	34.195091	44.926785	132.653702	34.718109	23.3874825	131.9998475	-86.258557	16.2280875	132.4327385
-4.024432	40.840725	133.471344	-25.758787	19.90037	132.302017	35.32571	1.895183	131.563995	34.27829	44.994015	133.099487	34.802	23.444599	132.331741	-86.319574	16.356141	132.272293
-2.065583	40.994484	134.008301	-25.721491	19.987972	132.364151	35.442581	1.968122	131.783936	34.366158	45.069088	133.562149	34.9043695	23.518605	132.6730425	-86.3473515	16.457339	132.0552595
-0.208361	41.034229	134.531555	-25.67872	20.090979	132.43367	35.562878	2.030421	131.963699	34.46397	45.143974	133.971436	35.013424	23.5871975	132.9675675	-86.370864	16.5947605	131.8997725
1.695544	41.095955	134.991211	-25.640249	20.171198	132.503403	35.686195	2.084246	132.129089	34.531059	45.197414	134.355759	35.108627	23.64083	133.242424	-86.389125	16.701566	131.764382
3.417944	41.029617	135.483871	-25.595867	20.261106	132.541885	35.818115	2.149631	132.27095	34.595909	45.283669	134.634293	35.207012	23.71665	133.4526215	-86.398746	16.805562	131.6311485
5.189156	40.958374	135.794174	-25.555441	20.339304	132.530701	35.924374	2.192214	132.366943	34.686127	45.346226	134.889404	35.3052505	23.76922	133.6281735	-86.4161325	16.909388	131.4332285
7.210095	40.471992	136.225159	-25.454506	20.429428	132.357651	36.128239	2.203548	132.491623	34.769482	45.343285	135.11824	35.4488605	23.7734165	133.8049315	-86.3578725	17.0854395	130.9103705
7.076229	39.472614	135.899109	-25.391827	20.451065	132.157867	36.193863	2.191455	132.528549	34.826557	45.323822	135.173737	35.51021	23.7576385	133.851143	-86.293864	17.1444915	130.464591
7.076978	38.514877	135.717422	-25.371752	20.454237	131.949158	36.2299	2.168695	132.504562	34.83144	45.288857	135.147064	35.53067	23.728776	133.825813	-86.274174	17.179698	130.072503
6.994916	37.525097	135.395187	-25.370792	20.435501	131.731339	36.225906	2.146195	132.483459	34.842892	45.270245	135.025314	35.534399	23.70822	133.7543865	-86.275983	17.162782	129.7082915
6.808388	36.469669	135.047165	-25.369459	20.418234	131.513092	36.207798	2.126065	132.447174	34.84544	45.253258	134.880188	35.526619	23.6896615	133.663681	-86.265537	17.1468065	129.362503
6.624521	35.361706	134.802322	-25.356155	20.400091	131.322113	36.224277	2.110321	132.430832	34.839565	45.220562	134.708801	35.531921	23.6654415	133.5698165	-86.244231	17.1347405	129.0744095
6.418482	34.263935	134.499313	-25.317108	20.374105	131.15863	36.248337	2.096365	132.451859	34.851326	45.208462	134.534851	35.5498315	23.6524135	133.493355	-86.1840475	17.0957965	128.823905
5.897341	32.522308	134.046509	-25.301657	20.372057	131.035217	36.280888	2.081669	132.482773	34.848183	45.182125	134.280518	35.5645355	23.631897	133.3816455	-86.1678495	17.112217	128.6887885
5.505665	31.351608	133.794464	-25.300941	20.365034	131.007019	36.276634	2.071779	132.529312	34.848846	45.16217	134.110733	35.56274	23.6169745	133.3200225	-86.164622	17.1130935	128.6940155
5.043669	30.180847	133.637253	-25.301558	20.371202	131.030624	36.260838	2.069278	132.563629	34.84964	45.140831	134.011414	35.555239	23.6050545	133.2875215	-86.158355	17.1373495	128.7737265
4.49204	28.9328	133.416611	-25.296974	20.392864	131.107178	36.246502	2.056501	132.594284	34.846268	45.110851	133.861893	35.546385	23.583676	133.2280885	-86.140333	17.202052	128.9862675
3.947427	27.727577	133.308105	-25.290949	20.438997	131.252182	36.244999	2.065691	132.653351	34.861744	45.118629	133.702774	35.5533715	23.59216	133.1780625	-86.1352695	17.285834	129.3263015
3.309115	26.555077	133.251556	-25.256035	20.518238	131.42572	36.255257	2.096865	132.732254	34.901756	45.166931	133.534546	35.5785065	23.631898	133.1334	-86.0905765	17.404578	129.71804
2.560673	25.320324	133.185364	-25.213989	20.584347	131.598083	36.265442	2.149228	132.833908	34.963116	45.223103	133.407242	35.614279	23.6861655	133.120575	-86.042257	17.4825285	130.075591
1.47914	23.55649	133.2043	-25.122774	20.64905	131.800919	36.337509	2.191153	132.992813	35.080181	45.272972	133.323303	35.708845	23.7320625	133.158058	-85.954393	17.5660375	130.44378
0.619007	22.356766	133.172852	-25.068939	20.643784	131.893616	36.381851	2.201674	133.076172	35.147285	45.287575	133.33931	35.764568	23.7446245	133.207741	-85.902446	17.5429435	130.579491
-0.219366	21.191057	133.195038	-25.026257	20.606958	131.972855	36.413059	2.193068	133.118744	35.186516	45.282658	133.387085	35.7997875	23.737863	133.2529145	-85.8523015	17.476053	130.6927955
-1.140046	20.062815	133.143509	-24.999258	20.561344	132.026321	36.4538	2.161942	133.105545	35.239014	45.263725	133.440903	35.846407	23.7128335	133.273224	-85.844923	17.4098545	130.779418
-2.163384	18.874901	133.063385	-24.973831	20.515495	132.0578	36.484634	2.093827	133.052307	35.275372	45.200058	133.510239	35.880003	23.6469425	133.281273	-85.827665	17.3840475	130.834327
-3.126461	17.750902	132.970169	-24.932838	20.459314	132.080643	36.523426	2.035903	132.967316	35.300072	45.12344	133.585388	35.911749	23.5796715	133.276352	-85.777425	17.3389565	130.884934
-4.199447	16.633785	132.826569	-24.913179	20.400358	132.090652	36.556007	1.994991	132.895157	35.312984	45.071297	133.654114	35.9344955	23.533144	133.2746355	-85.7608535	17.267572	130.9066685
-5.860526	14.922304	132.627945	-24.912437	20.334993	132.097366	36.558743	1.94508	132.799072	35.316284	45.001038	133.73259	35.9375135	23.473059	133.265831	-85.7623875	17.196927	130.928901
-7.061604	13.806729	132.49855	-24.938824	20.312366	132.124466	36.532356	1.922501	132.771637	35.289555	44.969742	133.727203	35.9109555	23.4461215	133.24942	-85.7886035	17.1786105	130.999512
-8.319592	12.657754	132.404236	-24.967905	20.318336	132.157394	36.497627	1.910619	132.783005	35.263824	44.950356	133.699509	35.8807255	23.4304875	133.241257	-85.8165355	17.2061845	131.073531
-9.573845	11.548167	132.344467	-24.981398	20.343859	132.183807	36.472759	1.897738	132.827164	35.256306	44.926865	133.663803	35.8645325	23.4123015	133.2454835	-85.8273285	17.2754165	131.1221305
-10.909697	10.395737	132.255829	-24.981441	20.360191	132.199829	36.461647	1.876737	132.895355	35.262794	44.896835	133.613434	35.8622205	23.386786	133.2543945	-85.8251025	17.333596	131.1452635
-12.218346	9.266508	132.205566	-24.971447	20.365471	132.193069	36.46199	1.833117	132.952301	35.291695	44.856991	133.568726	35.8768425	23.345054	133.2605135	-85.8197365	17.385888	131.1256245
-13.606956	8.130951	132.069641	-24.954567	20.354525	132.161484	36.477924	1.780384	132.977997	35.317154	44.80518	133.521347	35.897539	23.292782	133.249672	-85.806673	17.416268	131.073296
-15.738604	6.416565	131.784988	-24.911243	20.316261	132.034027	36.481598	1.717611	132.94722	35.373081	44.744167	133.406525	35.9273395	23.230889	133.1768725	-85.7498255	17.401633	130.8911815
-17.23937	5.276771	131.528931	-24.873579	20.287432	131.932587	36.484192	1.671533	132.865326	35.416233	44.691544	133.309692	35.9502125	23.1815385	133.087509	-85.6973705	17.3933255	130.777665
-18.733253	4.180317	131.335632	-24.843636	20.267653	131.842407	36.472034	1.625188	132.755829	35.437656	44.641766	133.221588	35.954845	23.133477	132.9887085	-85.642117	17.401829	130.6961055
-20.30781	3.094387	131.127853	-24.831675	20.261242	131.788574	36.455311	1.576263	132.651062	35.466087	44.582775	133.120468	35.960699	23.079519	132.885765	-85.624049	17.442965	130.691383
-21.895428	1.975399	130.980499	-24.81089	20.261007	131.782227	36.444046	1.555895	132.539673	35.48682	44.528519	133.033691	35.965433	23.042207	132.786682	-85.587213	17.479807	130.777772
-23.550446	0.906049	130.922531	-24.786987	20.264376	131.817139	36.434978	1.53237	132.429672	35.49728	44.469955	132.924805	35.966129	23.0011625	132.6772385	-85.540103	17.5275895	130.9570395
-25.219498	-0.178771	130.910553	-24.76495	20.264082	131.878922	36.412022	1.511648	132.263	35.502712	44.422047	132.754761	35.957367	22.9668475	132.5088805	-85.487267	17.5613165	131.2489635
-27.791332	-1.781287	131.048996	-24.720289	20.223301	132.038574	36.34428	1.482968	131.914612	35.494606	44.34058	132.291809	35.919443	22.911774	132.1032105	-85.360021	17.534828	131.9739375
-29.499716	-2.76439	131.412094	-24.670492	20.154037	132.209671	36.273808	1.443939	131.638245	35.463177	44.271366	131.797913	35.8684925	22.8576525	131.718079	-85.2094765	17.4504215	132.701263
-31.312862	-3.843935	131.938751	-24.605654	20.080999	132.445709	36.204075	1.379328	131.272919	35.386169	44.198292	131.162918	35.795122	22.78881	131.2179185	-85.00643	17.373188	133.6734995
-33.082802	-4.845732	132.694794	-24.510647	19.985435	132.718094	36.059166	1.301124	130.789459	34.985023	44.273983	130.541473	35.5220945	22.7875535	130.665466	-84.5433885	17.1833165	134.770722
-34.847977	-5.766523	133.482285	-24.389324	19.857254	132.983307	35.956894	1.156996	130.311676	34.910603	44.08427	129.827576	35.4337485	22.620633	130.069626	-84.2123965	17.093875	135.896988
-36.571301	-6.665382	134.382278	-24.283072	19.69318	133.278091	35.796295	0.919859	130.020325	34.840809	43.854313	129.117416	35.318552	22.387086	129.5688705	-83.884696	16.999274	136.9873115
-38.234192	-7.481243	135.267715	-24.158796	19.52836	133.587189	35.738235	0.636113	129.586838	34.784847	43.603592	128.504196	35.261541	22.1198525	129.045517	-83.579133	16.9368675	138.128861
-40.637188	-8.687023	136.436417	-23.979258	19.239952	133.98761	35.703777	0.28201	129.258911	34.738056	43.243904	127.861549	35.2209165	21.762957	128.56023	-83.1794325	16.716947	139.41499
-42.174732	-9.365562	136.98912	-23.849613	19.081299	134.227081	35.722507	0.132874	129.136185	34.76931	43.085613	127.66745	35.2459085	21.6092435	128.4018175	-82.9451345	16.5533545	140.0523445
-43.663113	-9.988434	137.40834	-23.765898	18.948225	134.429993	35.776554	0.035386	129.047394	34.812775	42.987843	127.64119	35.2946645	21.5116145	128.344292	-82.8264605	16.3848355	140.515694
-45.037334	-10.536827	137.589157	-23.725956	18.867199	134.619263	35.807743	-0.009352	128.98735	34.845387	42.951099	127.724968	35.326565	21.4708735	128.356159	-82.778477	16.2635245	140.882367
-46.408073	-11.025386	137.731384	-23.724504	18.846548	134.778946	35.783257	0.01268	128.931931	34.861401	42.960178	127.842262	35.322329	21.486429	128.3870965	-82.771337	16.206667	141.1707955
-47.673096	-11.466866	137.828964	-23.746878	18.857565	134.8862	35.738869	0.053839	128.896713	34.877995	43.023811	127.974701	35.308432	21.538825	128.435707	-82.802188	16.176305	141.336693
-48.834801	-11.828727	137.831009	-23.786135	18.912338	134.972336	35.707813	0.116687	128.849625	34.881866	43.088005	128.117035	35.2948395	21.602346	128.48333	-82.8671095	16.22233	141.461342
NaN	NaN	NaN	-23.775345	19.028391	134.9944	35.721817	0.206117	128.806976	34.93021	43.173866	128.314056	35.3260135	21.6899915	128.560516	-82.8767035	16.3667905	141.428284
NaN	NaN	NaN	-23.748463	19.090527	134.93483	35.782154	0.244415	128.850235	34.990471	43.234341	128.374741	35.3863125	21.739378	128.612488	-82.8832385	16.441676	141.257172
NaN	NaN	NaN	-23.705894	19.163189	134.832535	35.840801	0.263284	128.906723	35.044605	43.250858	128.358536	35.442703	21.757071	128.6326295	-82.854491	16.569307	141.0324405
NaN	NaN	NaN	-23.681087	19.213831	134.700592	35.88921	0.251949	128.97229	35.059761	43.242817	128.247925	35.4744855	21.747383	128.6101075	-82.8366595	16.680279	140.7910765
NaN	NaN	NaN	-23.665932	19.256496	134.573242	35.927357	0.215118	129.068619	35.063377	43.197254	128.070206	35.495367	21.706186	128.5694125	-82.827231	16.806806	140.5770715
NaN	NaN	NaN	-23.633839	19.282755	134.475571	35.910938	0.160609	129.215897	35.063072	43.122868	127.875504	35.487005	21.6417385	128.5457005	-82.754683	16.9237715	140.4054415
NaN	NaN	NaN	-23.60845	19.292637	134.427063	35.978962	0.07907	129.245361	35.057819	43.023594	127.702179	35.5183905	21.551332	128.47377	-82.7352905	17.033942	140.380356
NaN	NaN	NaN	-23.570461	19.274885	134.3564	35.958282	-0.097913	129.246338	34.979546	42.818378	127.454376	35.468914	21.3602325	128.350357	-82.609836	17.1895375	140.362443
-50.706257	-9.157639	138.866638	-23.521843	19.224251	134.252213	35.983971	-0.315179	129.149353	34.898712	42.660828	127.251007	35.4413415	21.1728245	128.20018	-82.4850275	17.2756775	140.304246
-50.234825	-8.32233	138.734451	-23.468634	19.181156	134.102097	36.056934	-0.525241	128.933151	34.841862	42.503983	127.016556	35.449398	20.989371	127.9748535	-82.386666	17.372941	140.2293405
-49.712978	-7.398437	138.442932	-23.367565	19.116707	133.875961	36.160061	-0.738897	128.663559	34.791603	42.340996	126.818916	35.475832	20.8010495	127.7412375	-82.210962	17.4323645	140.0106845
-49.141609	-6.435238	138.016495	-23.274889	19.058201	133.605515	36.268436	-0.859345	128.374069	34.778698	42.213287	126.6353	35.523567	20.676971	127.5046845	-82.073345	17.439431	139.7063455
-48.524261	-5.293532	137.497086	-23.186676	18.99221	133.322006	36.318138	-0.934518	128.04744	34.831299	42.125954	126.475334	35.5747185	20.595718	127.261387	-81.9480705	17.388702	139.382625
-47.842339	-4.111008	136.916214	-23.096523	18.915012	133.037216	36.352055	-0.965247	127.730202	34.891785	42.044075	126.332245	35.62192	20.539414	127.0312235	-81.814966	17.29061	139.0432085
-46.740009	-2.1942	135.910172	-22.969959	18.797756	132.544174	36.381031	-0.928959	127.236031	34.993698	41.959435	126.186584	35.6873645	20.515238	126.7113075	-81.6272825	17.080274	138.3770405
-45.917648	-0.768379	135.184555	-22.875128	18.718933	132.168884	36.166649	-0.743378	127.038261	35.067089	41.937225	126.052475	35.616869	20.5969235	126.545368	-81.367125	16.8409425	137.7924
-45.041786	0.679927	134.366852	-22.7311	18.646893	131.716141	36.283566	-0.70886	126.658157	35.166687	41.949192	125.887558	35.7251265	20.620166	126.2728575	-81.1873265	16.67362	137.1594245
-44.130379	2.260469	133.519058	-22.567667	18.589651	131.193466	36.433014	-0.679296	126.219299	35.295872	41.994278	125.641777	35.864443	20.657491	125.930538	-80.999777	16.521811	136.456394
-43.123497	3.873766	132.648163	-22.333067	18.539991	130.614929	36.648899	-0.668891	125.68766	35.440311	42.080334	125.320587	36.044605	20.7057215	125.5041235	-80.710739	16.3742605	135.7257345
-42.071362	5.555927	131.661041	-22.091372	18.511396	129.981979	36.882435	-0.586718	125.149796	35.628136	42.175308	124.989662	36.2552855	20.794295	125.069729	-80.4380295	16.228497	134.894229
-40.952885	7.324692	130.7005	-21.814188	18.502707	129.302658	37.138924	-0.525137	124.584328	35.804634	42.290028	124.62925	36.471779	20.8824455	124.606789	-80.100155	16.1229685	133.998527
-39.189568	10.103575	129.236313	-21.366785	18.523882	128.217346	37.444981	-0.352395	123.829247	36.08987	42.529602	124.149452	36.7674255	21.0886035	123.9893495	-79.5009955	15.9591605	132.4453425
-37.962254	11.974629	128.327866	-21.189989	18.59289	127.62281	37.581551	-0.165315	123.432281	36.244423	42.727104	123.891518	36.912987	21.2808945	123.6618995	-79.292965	15.9048855	131.5837205
-36.761208	13.955182	127.546227	-21.038652	18.661413	127.052795	37.63792	0.014213	123.083054	36.353779	42.907288	123.753189	36.9958495	21.4607505	123.4181215	-79.0731535	15.8620755	130.6874685
-35.436283	15.928461	126.715637	-20.886164	18.708893	126.491341	37.685089	0.207193	122.864082	36.429226	43.070335	123.716949	37.0571575	21.638764	123.2905155	-78.8294855	15.779022	129.6921665
-34.139568	17.983112	126.063492	-20.858362	18.76099	126.081131	37.732269	0.383407	122.64061	36.472435	43.221004	123.72522	37.102352	21.8022055	123.182915	-78.819076	15.7197745	128.979347
-32.815342	20.040045	125.423256	-20.836082	18.819878	125.637032	37.773922	0.506906	122.448372	36.494972	43.334137	123.761345	37.134447	21.9205215	123.1048585	-78.806611	15.7192345	128.1692055
-31.476372	22.141453	124.807861	-21.036848	18.999748	125.204918	37.780617	0.677672	122.332825	36.49728	43.455772	123.775009	37.1389485	22.066722	123.053917	-79.2126445	15.932774	127.355919
-29.71664	25.481997	124.070648	-21.065641	19.111509	124.534737	37.744202	0.883507	122.109795	36.48222	43.642235	123.748444	37.113211	22.262871	122.9291195	-79.244493	15.960147	126.1403545
-28.351412	27.626308	123.512421	-21.07939	19.165705	124.073174	37.745453	1.040535	122.093346	36.471771	43.771023	123.734154	37.108612	22.405779	122.91375	-79.267392	15.925631	125.232598
-27.024967	29.786318	123.058365	-21.119411	19.201355	123.65258	37.715946	1.217769	122.068993	36.454094	43.867352	123.762772	37.08502	22.5425605	122.9158825	-79.323842	15.8601495	124.3892775
-25.670137	31.950729	122.620476	-21.189716	19.261856	123.292801	37.663727	1.395306	122.131882	36.410751	43.950237	123.797798	37.037239	22.6727715	122.96484	-79.416671	15.8509405	123.620762
-24.341818	34.152977	122.320473	-21.272846	19.311098	122.990379	37.542442	1.611712	122.323181	36.363922	44.0471	123.835434	36.953182	22.829406	123.0793075	-79.498874	15.79279	122.9014505
-23.07988	36.359776	122.105011	-21.408249	19.377308	122.797569	37.411884	1.822048	122.47963	36.296925	44.160004	123.939682	36.8544045	22.991026	123.209656	-79.6709025	15.76359	122.385482
-21.75065	38.567966	121.943985	-21.556545	19.456192	122.667351	37.324341	1.983243	122.666611	36.18782	44.280979	124.031982	36.7560805	23.132111	123.3492965	-79.8691705	15.780273	121.9854055
-19.909355	41.931499	121.859047	-21.792435	19.574196	122.536789	37.119759	2.241858	122.928024	36.001259	44.484501	124.16774	36.560509	23.3631795	123.547882	-80.145379	15.7852125	121.525696
-18.77088	44.202168	121.811768	-21.939871	19.662767	122.466537	36.999218	2.421131	123.075783	35.867138	44.625713	124.275414	36.433178	23.523422	123.6755985	-80.31292	15.802112	121.2574755
-17.564144	46.478649	121.810043	-22.069063	19.747282	122.375618	36.916122	2.615479	123.211136	35.747532	44.802101	124.432907	36.331827	23.70879	123.8220215	-80.469953	15.785774	120.9292145
-16.418936	48.766972	121.955963	-22.185669	19.83976	122.282982	36.845463	2.798865	123.237541	35.657425	44.965355	124.631676	36.251444	23.88211	123.9346085	-80.622782	15.79741	120.6313555
-15.338752	51.086681	122.171761	-22.288837	19.918139	122.174324	36.757843	2.991532	123.233971	35.558388	45.130329	124.803032	36.1581155	24.0609305	124.0185015	-80.7357895	15.7753475	120.3301465
-13.939001	53.251034	122.448669	-22.371235	19.98316	122.054718	36.651264	3.14895	123.112526	35.506649	45.299343	125.004196	36.0789565	24.2241465	124.058361	-80.8214265	15.7421735	120.051075
-12.911649	55.537296	122.963402	-22.460537	20.080839	121.987663	36.572071	3.299277	122.91275	35.448273	45.453751	125.207535	36.010172	24.376514	124.0601425	-80.931246	15.785164	119.9151835
-11.558247	58.400715	124.097931	-22.517447	20.290323	121.919754	36.482899	3.618724	122.685966	35.429646	45.73978	125.537621	35.9562725	24.679252	124.1117935	-80.9911665	15.901394	119.7277145
-11.099047	57.801239	124.509338	-22.552189	20.460146	121.89267	36.453991	3.860642	122.486938	35.42001	45.941017	125.766098	35.9370005	24.9008295	124.126518	-81.0413785	16.0194625	119.658822
-10.61206	57.331097	124.761108	-22.578815	20.636631	121.875534	36.438759	4.124115	122.316528	35.368332	46.137314	125.871727	35.9035455	25.1307145	124.0941275	-81.0611755	16.1425475	119.6569405
-10.014154	57.033409	124.908974	-22.606226	20.816605	121.823418	36.405289	4.405255	122.133675	35.309727	46.364906	125.960716	35.857508	25.3850805	124.0471955	-81.06996	16.2481295	119.5996405
-9.484524	56.702942	124.997368	-22.646389	20.995338	121.778992	36.36554	4.66226	121.990395	35.243565	46.583439	126.004181	35.8045525	25.6228495	123.997288	-81.0973305	16.3678265	119.560696
-8.841921	56.296234	124.910591	-22.695889	21.124231	121.742233	36.332123	4.846134	121.96312	35.185951	46.76226	125.979828	35.759037	25.804197	123.971474	-81.150815	16.444265	119.512992
-8.284213	55.80246	124.766876	-22.752935	21.241957	121.710884	36.297035	4.924932	121.971001	35.140762	46.875351	125.947571	35.7188985	25.9001415	123.959286	-81.2247685	16.5837725	119.462482
-7.405147	54.863445	124.389565	-22.87084	21.271774	121.731018	36.215935	4.867787	122.080193	35.056107	46.903893	125.768089	35.636021	25.88584	123.924141	-81.377701	16.657708	119.537895
-6.982152	54.125576	124.18158	-22.948284	21.228006	121.73735	36.145329	4.73473	122.179184	35.006081	46.850784	125.617943	35.575705	25.792757	123.8985635	-81.472273	16.663255	119.5761365
-6.380485	53.34726	123.864601	-23.027864	21.153494	121.730354	36.088989	4.571304	122.282265	34.931122	46.754013	125.470886	35.5100555	25.6626585	123.8765755	-81.5657835	16.6443295	119.5841325
-5.872625	52.532898	123.599304	-23.077522	21.05562	121.710693	36.032284	4.4387	122.391319	34.871635	46.650932	125.304398	35.4519595	25.544816	123.8478585	-81.6070035	16.566424	119.5735275
-5.351961	51.67054	123.33255	-23.11644	20.980185	121.68679	35.995682	4.350993	122.507416	34.814461	46.59708	125.15699	35.4050715	25.4740365	123.832203	-81.6379515	16.4863335	119.541377
-4.899696	50.72541	123.122879	-23.13946	20.920731	121.666893	35.982315	4.333279	122.625557	34.767941	46.564152	125.017914	35.375128	25.4487155	123.8217355	-81.654048	16.3927465	119.5120505
-4.316031	49.825233	122.882233	-23.125938	20.856182	121.637901	36.001816	4.33058	122.745621	34.720161	46.571495	124.897507	35.3609885	25.4510375	123.821564	-81.6128645	16.2613265	119.454238
-3.585113	48.427219	122.688126	-23.082977	20.787596	121.567085	36.093349	4.328402	122.877838	34.67944	46.595627	124.751877	35.3863945	25.4620145	123.8148575	-81.5523485	16.1131775	119.3193125
-2.954186	47.48719	122.422577	-23.033566	20.742216	121.511162	36.134579	4.35612	122.932495	34.661354	46.630581	124.633751	35.3979665	25.4933505	123.783123	-81.4650985	15.9910815	119.239201
-2.417819	46.506294	122.263885	-22.992029	20.701681	121.470894	36.169437	4.371873	122.988258	34.673359	46.669094	124.520996	35.421398	25.5204835	123.754627	-81.405456	15.8828785	119.187161
-1.875854	45.551495	122.159485	-22.952696	20.663319	121.455048	36.219582	4.364548	123.075775	34.708874	46.694427	124.415298	35.464228	25.5294875	123.7455365	-81.36962	15.7971505	119.1645595
-1.286628	44.57486	122.044548	-22.898741	20.616158	121.445129	36.292534	4.338682	123.145256	34.719833	46.672985	124.315559	35.5061835	25.5058335	123.7304075	-81.3036655	15.7264825	119.1598505
-0.787939	43.546173	121.979813	-22.85523	20.560772	121.417809	36.341125	4.309271	123.191917	34.716694	46.645054	124.260117	35.5289095	25.4771625	123.726017	-81.2393695	15.6443815	119.109601
-0.122146	42.563427	121.808014	-22.820024	20.478422	121.391846	36.406506	4.259505	123.170128	34.701504	46.608795	124.191353	35.554005	25.43415	123.6807405	-81.194053	15.522694	119.1029515
0.676512	41.113232	121.772575	-22.801567	20.351706	121.332184	36.435207	4.210239	123.16098	34.710655	46.595314	124.08683	35.572931	25.4027765	123.623905	-81.176065	15.3006355	119.040463
1.029765	40.304054	121.782982	-22.770948	20.268379	121.282791	36.44791	4.176738	123.165939	34.717743	46.591217	124.052765	35.5828265	25.3839775	123.609352	-81.1247225	15.1527805	118.95623
1.655012	39.30925	121.76429	-22.753378	20.216082	121.250786	36.468399	4.148307	123.176826	34.722511	46.58831	124.022736	35.595455	25.3683085	123.599781	-81.102211	15.0638555	118.901791
2.292036	38.357208	121.738884	-22.720383	20.156469	121.220695	36.5	4.108828	123.154366	34.748001	46.571568	123.978806	35.6240005	25.340198	123.566586	-81.0647665	14.97274	118.874804
2.941177	37.420681	121.68708	-22.689939	20.107637	121.199188	36.542812	4.066487	123.076042	34.746723	46.542698	123.938133	35.6447675	25.3045925	123.5070875	-81.0246455	14.9106815	118.8912885
3.597604	36.445084	121.605995	-22.641861	20.033409	121.16581	36.601276	4.022573	122.961166	34.732849	46.500893	123.878075	35.6670625	25.261733	123.4196205	-80.9507845	14.805085	118.9119995
4.274141	35.490189	121.580956	-22.603378	19.948254	121.130386	36.673744	3.947469	122.847069	34.742176	46.448288	123.871567	35.70796	25.1978785	123.359318	-80.914716	14.6986295	118.901454
5.30494	34.050415	121.587036	-22.516617	19.790865	121.081146	36.827915	3.783325	122.798714	34.794804	46.305508	123.951187	35.8113595	25.0444165	123.3749505	-80.8445935	14.5373135	118.7873415
6.025064	33.111687	121.619759	-22.444395	19.693512	121.02121	36.921223	3.619033	122.891891	34.911446	46.149166	124.077606	35.9163345	24.8840995	123.4847485	-80.8051245	14.5029245	118.5576715
6.995503	31.94207	121.564316	-22.359827	19.586636	120.938667	37.010902	3.404221	123.06572	35.059692	45.974918	124.175278	36.035297	24.6895695	123.620499	-80.754951	14.4837025	118.256835
7.520794	31.047417	121.667061	-22.297165	19.410997	120.834663	37.108696	3.157042	123.243858	35.229744	45.761642	124.237564	36.16922	24.459342	123.740711	-80.76355	14.362652	117.928615
8.231896	30.049845	121.656883	-22.194592	19.219103	120.64682	37.262245	2.859615	123.389816	35.428238	45.524452	124.348259	36.3452415	24.1920335	123.8690375	-80.7344255	14.2461725	117.4246025
8.974554	29.068207	121.611786	-22.077013	18.993361	120.437119	37.450344	2.506112	123.491478	35.601486	45.201496	124.350464	36.525915	23.853804	123.920971	-80.679941	14.132918	116.953267
9.826015	27.877468	121.503082	-21.946108	18.723568	120.184242	37.665756	2.136276	123.502731	35.802498	44.86908	124.302376	36.734127	23.502678	123.9025535	-80.626343	13.944458	116.4659305
10.855854	26.339241	121.338272	-21.735147	18.292757	119.716713	37.911472	1.564607	123.434464	36.116936	44.338013	124.228775	37.014204	22.95131	123.8316195	-80.484498	13.634204	115.6018065
11.531515	25.305784	121.170029	-21.58559	17.98262	119.392921	38.052635	1.209134	123.347733	36.319878	43.97414	124.13131	37.1862565	22.591637	123.7395215	-80.3574365	13.373603	115.0463205
12.245351	24.296894	120.992912	-21.423601	17.688034	119.056786	38.185188	0.8783	123.227814	36.505779	43.646187	124.0886	37.3454835	22.2622435	123.658207	-80.1926855	13.1138245	114.455365
12.937635	23.175943	120.809235	-21.244137	17.421579	118.802521	38.298553	0.605886	123.090256	36.643345	43.353279	124.024582	37.470949	21.9795825	123.557419	-79.959223	12.8635755	114.047623
13.527264	22.187347	120.730545	-21.102087	17.16901	118.604301	38.412388	0.363479	122.936546	36.797497	43.116035	123.998878	37.6049425	21.739757	123.467712	-79.8091165	12.598263	113.74089
14.077847	21.170044	120.652832	-21.001968	16.96291	118.489822	38.495316	0.15141	122.789528	36.898193	42.895367	124.052795	37.6967545	21.5233885	123.4211615	-79.7006905	12.4024315	113.5584825
14.598149	20.160469	120.65657	-20.942793	16.789848	118.451401	38.57402	-0.060505	122.704971	36.949108	42.665188	124.106468	37.761564	21.3023415	123.4057195	-79.64715	12.2773545	113.4970825
15.322794	18.556156	120.709244	-20.919544	16.596617	118.400215	38.640285	-0.357571	122.737572	37.0084	42.367191	124.315857	37.8243425	21.00481	123.5267145	-79.6634305	12.188424	113.2737155
15.701713	17.529068	120.829689	-20.936562	16.496874	118.341461	38.652401	-0.515173	122.849312	36.999702	42.213799	124.498055	37.8260515	20.849313	123.6736835	-79.6991755	12.144435	113.0092385
16.047625	16.452831	120.898201	-20.99231	16.394939	118.225777	38.648621	-0.663336	122.960815	36.973305	42.098152	124.640717	37.810963	20.717408	123.800766	-79.795583	12.07247	112.650788
16.401505	15.341099	120.913055	-21.050463	16.296827	118.074463	38.632469	-0.806738	122.984673	36.931965	42.004166	124.728477	37.782217	20.598714	123.856575	-79.883143	11.99494	112.292351
16.639774	14.233969	120.764969	-21.105907	16.180033	117.900826	38.597435	-0.911955	122.901367	36.858265	41.940788	124.635948	37.72785	20.5144165	123.7686575	-79.939664	11.8456495	112.0329945
16.821844	13.094522	120.621666	-21.155922	16.09016	117.720367	38.579411	-0.9982	122.713646	36.79509	41.952835	124.356392	37.6872505	20.4773175	123.535019	-79.9990945	11.7030025	111.905715
16.94173	11.998297	120.519485	-21.198378	16.0324	117.556778	38.60294	-1.068724	122.443459	36.784286	42.099155	123.996376	37.693613	20.5152155	123.2199175	-80.090369	11.5495845	111.8936385
17.643375	9.98172	120.099663	-21.162273	15.971494	117.346741	38.740532	-1.3322	121.747017	36.692421	42.342167	123.222015	37.7164765	20.5049835	122.484516	-80.0410225	11.4380045	112.208966
17.617889	8.691053	120.097816	-21.126307	15.929142	117.200073	38.825504	-1.554166	121.161148	36.601536	42.529045	122.763275	37.71352	20.4874395	121.9622115	-79.966134	11.3708445	112.4379345
17.687336	7.451264	119.943024	-21.102295	15.870592	117.10762	38.928665	-1.915465	120.540787	36.365189	42.56057	122.20372	37.646927	20.3225525	121.3722535	-79.851517	11.4186315	112.8429865
17.701794	6.099969	119.753334	-21.02536	15.77173	116.983971	38.973175	-2.254439	120.123627	36.057652	42.507679	121.765053	37.5154135	20.12662	120.94434	-79.5661335	11.41684	113.023602
17.683418	4.737399	119.42868	-20.971684	15.647784	116.808853	38.88636	-2.244731	119.974602	35.867554	42.613064	121.588577	37.376957	20.1841665	120.7815895	-79.320325	11.1114015	112.8361165
17.09824	3.801733	119.093407	-21.015314	15.540412	116.617821	38.789551	-2.301029	119.83255	35.738804	42.69986	121.351601	37.2641775	20.1994155	120.5920755	-79.2948055	10.8814085	112.6435665
16.192139	3.057689	119.07843	-21.137112	15.431304	116.436279	38.758156	-2.383384	119.59745	35.65485	42.952244	121.082497	37.206503	20.28443	120.3399735	-79.480727	10.578178	112.5325845
15.530075	1.499397	118.20871	-21.337107	15.324616	116.091957	38.659668	-2.13409	119.519958	35.562408	43.299744	121.105385	37.111038	20.582827	120.3126715	-79.785252	10.066405	111.8712425
14.701629	0.528097	118.04142	-21.451572	15.303927	115.970062	38.560837	-1.947826	119.357742	35.362915	43.154278	121.048866	36.961876	20.603226	120.203304	-79.86502	10.004628	111.73682
13.641988	-0.256033	117.890862	-21.576479	15.288141	115.948105	38.486145	-1.977112	119.224678	35.106258	43.186512	121.015999	36.7962015	20.6047	120.1203385	-79.9491595	9.971582	111.7758715
12.791133	-1.298678	117.640778	-21.650431	15.317027	115.999924	38.377426	-2.129808	119.069374	34.951313	43.149822	121.168121	36.6643695	20.510007	120.1187475	-79.9652315	10.124047	111.8811005
11.82527	-2.386557	117.566887	-21.684149	15.359556	116.091309	38.284664	-2.06173	118.833946	34.859314	43.253254	121.284607	36.571989	20.595762	120.0592765	-79.940287	10.12335	112.1233415
10.894536	-3.42933	117.560196	-21.689198	15.441273	116.177177	38.284557	-2.412875	118.583824	34.758949	43.477474	121.242355	36.521753	20.5322995	119.9130895	-79.900149	10.3502465	112.4412645
10.174314	-4.682644	117.09317	-21.598017	15.554534	116.214333	38.179199	-2.847629	118.268791	34.665684	43.66473	121.167465	36.4224415	20.4085505	119.718128	-79.6184755	10.7005175	112.710538
8.46561	-6.203683	116.803764	-21.453459	15.68714	116.214813	37.960468	-3.036478	117.828987	34.656223	43.825756	120.629547	36.3083455	20.394639	119.229267	-79.2152635	10.979641	113.200359
7.427206	-7.482258	116.41449	-21.390327	15.716805	116.204437	37.987827	-3.177876	117.73497	34.691273	43.783806	120.06794	36.33955	20.302965	118.901455	-79.120204	11.130645	113.507419
6.30673	-8.777769	116.29586	-21.28002	15.702395	116.161621	37.831944	-3.047413	117.734238	34.722275	43.663368	119.612923	36.2771095	20.3079775	118.6735805	-78.8371495	11.0968125	113.6496615
5.202286	-10.038149	116.304794	-21.20203	15.656694	116.140152	37.640648	-2.97383	117.82708	34.770004	43.554626	119.17733	36.205326	20.290398	118.502205	-78.609386	11.02299	113.778099
4.054666	-11.354609	116.40564	-21.153675	15.562809	116.156593	37.555374	-3.040248	117.983185	34.795265	43.406944	118.900696	36.1753195	20.183348	118.4419405	-78.4826695	10.94227	113.8712455
3.146711	-12.952121	116.556374	-21.131199	15.41081	116.181061	37.542458	-3.114327	118.237534	34.777805	43.212265	118.822182	36.1601315	20.048969	118.529858	-78.4225295	10.772651	113.832264
1.725311	-14.231401	117.038658	-21.114988	15.186284	116.277435	37.502762	-3.243503	118.60994	34.731541	43.004032	118.700859	36.1171515	19.8802645	118.6553995	-78.3471275	10.4923035	113.8994705
0.163371	-16.461491	117.707047	-21.086699	14.786218	116.528702	37.433754	-3.536547	119.25116	34.683418	42.651325	118.507622	36.058586	19.557389	118.879391	-78.231984	10.015047	114.178013
-1.300663	-17.708197	118.42688	-21.092827	14.478951	116.729462	37.399464	-3.781776	119.693436	34.672031	42.351334	118.454536	36.0357475	19.284779	119.073986	-78.2214015	9.673123	114.384938
-2.586747	-19.026443	119.052795	-21.078564	14.157004	116.943047	37.338032	-4.020673	120.127716	34.680836	42.031036	118.430725	36.009434	19.0051815	119.2792205	-78.166562	9.3088265	114.6068735
-3.512175	-20.514736	119.432465	-21.091438	13.8495	117.191162	37.258972	-4.257871	120.481659	34.688519	41.71693	118.476318	35.9737455	18.7295295	119.4789885	-78.1566215	8.9694705	114.9033355
-4.763596	-21.848047	119.771812	-21.12208	13.558677	117.493462	37.148869	-4.48743	120.774696	34.677387	41.416348	118.550934	35.913128	18.464459	119.662815	-78.157288	8.652895	115.324109
-6.014114	-23.071539	120.121063	-21.142675	13.318825	117.825783	37.066196	-4.703916	120.940041	34.658913	41.182224	118.666985	35.8625545	18.239154	119.803513	-78.1479045	8.398496	115.848053
-7.168379	-24.195168	120.368149	-21.147964	13.155786	118.161346	37.037991	-4.839547	121.05471	34.649078	41.037846	118.817032	35.8435345	18.0991495	119.935871	-78.1394625	8.2124225	116.386821
-9.347369	-25.53697	120.986847	-21.153282	13.050609	118.615593	37.069668	-4.94802	121.252975	34.656631	40.982582	119.07959	35.8631495	18.017281	120.1662825	-78.1697135	8.083937	117.0649035
-10.335493	-26.246929	121.107628	-21.145201	13.05798	118.871284	37.082146	-4.934374	121.400917	34.688946	41.00457	119.254776	35.885546	18.035098	120.3278465	-78.175948	8.080862	117.4147215
-11.233997	-25.973654	121.229935	-21.144775	13.086399	119.082405	37.089237	-4.914365	121.573006	34.727196	41.030727	119.435333	35.9082165	18.058181	120.5041695	-78.1977665	8.114617	117.6606405
-12.262154	-25.637245	121.31958	-21.14957	13.114887	119.241348	37.091866	-4.893492	121.711288	34.764992	41.064529	119.610191	35.928429	18.0855185	120.6607395	-78.227569	8.1442555	117.8219565
-13.270569	-25.3479	121.28038	-21.181797	13.133274	119.348289	37.057796	-4.860229	121.781853	34.774624	41.096817	119.794678	35.91621	18.118294	120.7882655	-78.279804	8.148254	117.9083125
-14.209297	-25.077339	121.070816	-21.22123	13.124016	119.417694	36.995407	-4.843737	121.737358	34.750713	41.123169	119.96064	35.87306	18.139716	120.848999	-78.31552	8.108316	117.986389
-15.201475	-24.854809	120.750977	-21.273428	13.091996	119.445038	36.943829	-4.837683	121.616829	34.696087	41.162224	120.080803	35.819958	18.1622705	120.848816	-78.366814	8.0217215	118.04126
-16.713404	-24.342733	120.195938	-21.342663	13.0549	119.453773	36.887024	-4.774995	121.368965	34.595398	41.277149	120.266739	35.741211	18.251077	120.817852	-78.426537	7.858723	118.089694
-17.729736	-23.99844	119.887093	-21.368898	13.047486	119.464203	36.856808	-4.691494	121.204651	34.524803	41.377548	120.387497	35.6908055	18.343027	120.796074	-78.4286015	7.751945	118.132332
-18.753	-23.619688	119.608131	-21.413898	13.088851	119.483063	36.837311	-4.581962	121.053017	34.44648	41.510574	120.491943	35.6418955	18.464306	120.77248	-78.4696915	7.713396	118.193646
-19.816109	-23.16404	119.456078	-21.429291	13.169849	119.527306	36.825241	-4.427649	120.927582	34.375607	41.667999	120.56881	35.600424	18.620175	120.748196	-78.459006	7.719523	118.306416
-20.828796	-22.753174	119.414124	-21.432409	13.287923	119.597183	36.847603	-4.248955	120.861526	34.319328	41.849602	120.654259	35.5834655	18.8003235	120.7578925	-78.4482835	7.7755225	118.4364735
-21.897829	-22.364855	119.448303	-21.437134	13.435851	119.691086	36.885468	-4.052806	120.877281	34.294724	42.048409	120.731758	35.590096	18.9978015	120.8045195	-78.464364	7.8739005	118.5776525
-22.953608	-21.889174	119.565376	-21.430618	13.587573	119.804024	36.915604	-3.844964	120.928276	34.283634	42.24379	120.774292	35.599619	19.199413	120.851284	-78.460855	7.975733	118.756764
-24.54204	-21.245583	119.892105	-21.43622	13.790838	119.989273	36.953716	-3.552933	120.985626	34.22242	42.506756	120.796753	35.588068	19.4769115	120.8911895	-78.460508	8.1047645	119.0873565
-25.607288	-20.848864	120.089813	-21.453255	13.904158	120.131554	36.951714	-3.397456	121.010719	34.163071	42.671642	120.756828	35.5573925	19.637093	120.8837735	-78.4639025	8.171223	119.3793345
-26.680357	-20.377373	120.332375	-21.486872	13.999835	120.282257	36.944603	-3.253546	121.020981	34.081566	42.804276	120.708725	35.5130845	19.775365	120.864853	-78.4868285	8.224305	119.699661
-27.732479	-19.943336	120.604393	-21.504221	14.076855	120.452705	36.932991	-3.121308	121.056137	34.023422	42.931931	120.648834	35.4782065	19.9053115	120.8524855	-78.4866485	8.2483985	120.0529245
-28.766632	-19.5126	120.87735	-21.521141	14.175028	120.605484	36.931133	-2.997241	121.120773	33.990971	43.06012	120.594391	35.461052	20.0314395	120.857582	-78.503334	8.3186165	120.353386
-29.840479	-19.029404	121.134315	-21.530346	14.268343	120.737419	36.943798	-2.884124	121.208321	33.970295	43.173748	120.54567	35.4570465	20.144812	120.8769955	-78.5177385	8.391874	120.5978425
-30.876776	-18.520046	121.39003	-21.523851	14.382929	120.851555	36.954018	-2.765163	121.294128	33.967304	43.271194	120.501556	35.460661	20.2530155	120.897842	-78.508363	8.5128425	120.805268
-32.377388	-17.791954	121.645752	-21.471409	14.512341	120.970978	36.984558	-2.649719	121.399651	34.016644	43.385113	120.436714	35.500601	20.367697	120.9181825	-78.443419	8.656985	121.0237735
-33.415127	-17.255215	121.730865	-21.42564	14.587174	121.014717	37.027786	-2.617935	121.443939	34.079842	43.436005	120.394981	35.553814	20.409035	120.91946	-78.405094	8.765313	121.109974
-34.425961	-16.690136	121.788773	-21.365709	14.67025	121.032692	37.056431	-2.595911	121.453949	34.167175	43.46386	120.332542	35.611803	20.4339745	120.8932455	-78.343221	8.9065255	121.1721385
-35.2686	-16.248945	121.830238	-21.332449	14.728941	121.047745	37.066849	-2.589395	121.436943	34.221329	43.468662	120.254051	35.644089	20.4396335	120.845497	-78.308987	9.0182485	121.249993
-36.283924	-15.660339	121.92025	-21.272207	14.807245	121.094147	37.038631	-2.569072	121.427773	34.262878	43.469246	120.183075	35.6507545	20.450087	120.805424	-78.1951685	9.164403	121.38287
-37.260624	-15.040181	122.129753	-21.220448	14.872453	121.207809	37.049133	-2.553232	121.47168	34.324097	43.467667	120.145782	35.686615	20.4572175	120.808731	-78.127511	9.2876885	121.606887
-38.187145	-14.421747	122.47435	-21.151022	14.943917	121.399345	37.087894	-2.536345	121.605789	34.410255	43.478622	120.164406	35.7490745	20.4711385	120.8850975	-78.0511185	9.4166955	121.9135925
-39.701077	-13.398746	122.939812	-21.028618	15.022185	121.794495	37.204777	-2.505811	121.843628	34.561382	43.502918	120.26371	35.8830795	20.4985535	121.053669	-77.9403155	9.5458165	122.535321
-40.632908	-12.706839	123.31424	-20.947567	15.034379	122.084442	37.285545	-2.486631	121.953964	34.650417	43.501236	120.314445	35.967981	20.5073025	121.1342045	-77.863115	9.5614555	123.0346795
-41.521923	-12.026581	123.757614	-20.831684	15.014401	122.342979	37.371029	-2.493735	122.005508	34.730778	43.489601	120.338295	36.0509035	20.497933	121.1719015	-77.7142715	9.530869	123.5140565
-42.50069	-11.255606	124.041809	-20.734709	14.989464	122.597	37.44783	-2.497717	121.981522	34.792042	43.468468	120.341301	36.119936	20.4853755	121.1614115	-77.589354	9.4935525	124.0325885
-43.354576	-10.5055	124.295448	-20.609825	14.956132	122.818199	37.549099	-2.50905	121.920631	34.848179	43.458725	120.324089	36.198639	20.4748375	121.12236	-77.418289	9.4374265	124.514038
-44.222191	-9.673846	124.644363	-20.488251	14.949216	123.035942	37.623451	-2.464687	121.872292	34.907639	43.474339	120.321037	36.265545	20.504826	121.0966645	-77.242047	9.393606	124.9752195
-45.071266	-8.834789	124.907913	-20.370665	14.930944	123.256744	37.730057	-2.433484	121.823761	34.968143	43.514999	120.349709	36.3491	20.5407575	121.086735	-77.09043	9.3211305	125.426753
-46.250175	-7.475155	125.315117	-20.239454	14.915079	123.647018	37.845234	-2.337075	121.810555	35.055092	43.578594	120.467224	36.450163	20.6207595	121.1388895	-76.929071	9.2093985	126.1551465
-46.961872	-6.570837	125.706017	-20.163448	14.899113	123.932564	37.908775	-2.304699	121.837616	35.112804	43.604412	120.576561	36.5107895	20.6498565	121.2070885	-76.8376855	9.1483695	126.6580395
-47.746105	-5.545346	125.973335	-20.108192	14.888245	124.233315	37.94281	-2.279315	121.912071	35.158875	43.621647	120.729385	36.5508425	20.671166	121.320728	-76.7672265	9.105324	127.145902
-48.385876	-4.540267	126.27417	-20.060972	14.881579	124.5597	37.972942	-2.232467	122.019791	35.201038	43.640049	120.918976	36.58699	20.703791	121.4693835	-76.708934	9.059367	127.6500165
-49.034428	-3.470447	126.715889	-20.014896	14.881418	124.911285	38.009926	-2.184374	122.174896	35.253601	43.66188	121.16259	36.6317635	20.738753	121.668743	-76.6615555	9.024083	128.153827
-49.604954	-2.417451	127.071037	-19.9914	14.890816	125.253845	38.05806	-2.126297	122.348167	35.292824	43.700947	121.454193	36.675442	20.787325	121.90118	-76.658242	8.994307	128.60651
-50.195683	-1.236049	127.264191	-19.763384	14.771112	125.442146	38.069691	-2.028788	122.453377	35.292931	43.782906	121.672844	36.681311	20.877059	122.0631105	-76.208079	8.665165	128.8211815
-50.883133	0.497775	127.561699	-19.819078	14.834781	125.713646	37.942333	-1.802577	122.309052	35.504196	43.811314	121.661774	36.7232645	21.0043685	121.985413	-76.3614205	8.6651935	129.441879
-51.303768	1.685658	127.825912	-19.914814	14.921786	125.840363	37.813858	-1.678836	122.099236	35.38958	43.903133	121.624878	36.601719	21.1121485	121.862057	-76.431347	8.7314235	129.818669
-51.688938	2.975207	127.773941	-19.942867	14.995072	125.865448	37.70752	-1.563712	121.871971	35.293003	43.987961	121.57283	36.5002615	21.2121245	121.7224005	-76.3859955	8.7780195	130.0084955
-52.015503	4.228508	127.797653	-19.95837	15.05933	125.845718	37.638138	-1.458102	121.665848	35.229828	44.067932	121.565643	36.433983	21.304915	121.6157455	-76.350723	8.813745	130.0756905
-52.156387	5.657242	127.679848	-19.974514	15.148743	125.802025	37.590572	-1.363559	121.529259	35.192913	44.154568	121.574509	36.3917425	21.3955045	121.551884	-76.3407705	8.9019815	130.052166
-52.517654	6.846225	127.588882	-19.985081	15.232873	125.711098	37.563473	-1.252755	121.428131	35.170399	44.258778	121.597672	36.366936	21.5030115	121.5129015	-76.337098	8.9627345	129.9092945
-52.652817	8.190643	127.459969	-20.003729	15.325457	125.636185	37.538929	-1.117347	121.351051	34.815571	44.500057	121.759163	36.17725	21.691355	121.555107	-76.184708	8.959559	129.717263
-52.786331	10.231313	127.345528	-20.039555	15.451299	125.529076	37.490574	-0.911774	121.331665	35.056522	44.571747	121.719894	36.273548	21.8299865	121.5257795	-76.352658	9.0726115	129.5323725
-52.777863	11.593127	127.302277	-20.106585	15.543281	125.566017	37.480049	-0.77782	121.350166	34.989422	44.702618	121.805618	36.2347355	21.962399	121.577892	-76.4479055	9.124163	129.554142
-52.718311	12.934181	127.374352	-20.187361	15.609074	125.684608	37.462166	-0.664564	121.366165	34.881866	44.824581	121.901787	36.172016	22.0800085	121.633976	-76.546738	9.1381395	129.73524
-52.636074	14.326136	127.537239	-20.262829	15.635325	125.783005	37.405365	-0.550901	121.345856	34.781574	44.925072	121.952972	36.0934695	22.1870855	121.649414	-76.6191275	9.0835645	129.916596
-52.473892	15.695045	127.694061	-20.325655	15.627244	125.91053	37.348087	-0.472094	121.307411	34.656815	44.996994	121.986961	36.002451	22.26245	121.647186	-76.653761	8.992038	130.173874
-52.238274	17.052164	127.837692	-20.363829	15.620499	126.038918	37.295002	-0.398196	121.304871	34.547512	45.06049	122.033928	35.921257	22.331147	121.6693995	-76.648915	8.909851	130.4084365
-51.951694	18.470057	128.020889	-20.395451	15.630652	126.190102	37.254204	-0.312953	121.336319	34.463711	45.13699	122.111305	35.8589575	22.4120185	121.723812	-76.6498595	8.8492855	130.656392
-51.427086	20.631311	128.168518	-20.461151	15.69558	126.390541	37.200306	-0.197749	121.437325	34.376301	45.260963	122.269806	35.7883035	22.531607	121.8535655	-76.7106055	8.859553	130.9275165
-51.035206	22.086685	128.24585	-20.499823	15.756657	126.47847	37.153656	-0.105602	121.53125	34.351871	45.355774	122.38485	35.7527635	22.625086	121.95805	-76.7524095	8.888228	130.99889
-50.540836	23.580759	128.210464	-20.568068	15.861093	126.55616	37.120171	-0.032898	121.637894	34.324245	45.45293	122.504852	35.722208	22.710016	122.071373	-76.858344	9.01217	131.040947
-50.030899	25.098312	128.138214	-20.63682	15.970314	126.594879	37.064514	0.065032	121.740257	34.295666	45.569019	122.633682	35.68009	22.8170255	122.1869695	-76.95373	9.1236025	131.0027885
-49.487465	26.627462	128.067764	-20.713018	16.077051	126.607849	37.002625	0.185383	121.806511	34.251816	45.707657	122.74852	35.6272205	22.94652	122.2775155	-77.0532565	9.207582	130.9381825
-48.848289	28.17289	127.925705	-20.828005	16.204647	126.586571	36.930676	0.342592	121.835152	34.182579	45.86412	122.865082	35.5566275	23.103356	122.350117	-77.2126375	9.305938	130.823025
-48.21405	29.712921	127.825821	-20.967382	16.320736	126.549004	36.824871	0.497672	121.800926	34.069565	46.02496	122.956802	35.447218	23.261316	122.378864	-77.381982	9.380156	130.719144
-47.091633	32.06427	127.691757	-21.168983	16.478882	126.401161	36.650291	0.739134	121.682777	33.569157	46.392231	123.242844	35.109724	23.5656825	122.4628105	-77.44769	9.3920815	130.3395115
-46.334518	33.63459	127.631882	-21.331841	16.603857	126.370705	36.548443	0.895026	121.601524	33.458347	46.542725	123.391174	35.003395	23.7188755	122.496349	-77.667077	9.4888385	130.245061
-45.488873	35.211349	127.593735	-21.44545	16.705496	126.290581	36.471443	1.045898	121.548721	33.369823	46.687336	123.565506	34.920633	23.866617	122.5571135	-77.811533	9.544375	130.0240485
-44.569805	36.808781	127.492966	-21.514208	16.826557	126.134781	36.412586	1.186891	121.518723	33.319576	46.826477	123.799744	34.866081	24.006684	122.6592335	-77.894497	9.64643	129.6103285
-43.630539	38.377449	127.462494	-21.654182	17.007675	126.072441	36.350231	1.339582	121.494469	33.28738	46.964268	124.030891	34.8188055	24.151925	122.76268	-78.1271695	9.863425	129.382202
-42.597149	39.965828	127.429619	-21.704535	17.180964	125.905037	36.284206	1.520308	121.484009	33.275406	47.097187	124.266304	34.779806	24.3087475	122.8751565	-78.188876	10.0531805	128.9349175
-41.558014	41.52306	127.47142	-21.8377	17.403399	125.86039	36.248417	1.684819	121.41951	33.234867	47.203461	124.580742	34.741642	24.44414	123.000126	-78.417042	10.362658	128.720654
-39.897995	43.827538	127.708969	-21.97584	17.70842	125.785622	36.171326	1.919854	121.385811	33.211323	47.35783	125.107994	34.6913245	24.638842	123.2469025	-78.6430045	10.777998	128.3243415
-38.749535	45.307724	127.925598	-22.040421	17.923601	125.756577	36.198944	2.106076	121.504089	33.273438	47.554302	125.524864	34.736191	24.830189	123.5144765	-78.817033	11.017013	127.9986775
-37.58976	46.775471	128.188385	-22.055588	18.156078	125.7229	36.288651	2.308165	121.633636	33.33802	47.772434	125.99398	34.8133355	25.0402995	123.813808	-78.9245115	11.2718565	127.631992
-36.381168	48.199478	128.352493	-22.149096	18.461163	125.785042	36.358021	2.544782	121.804169	33.355976	48.013229	126.380417	34.8569985	25.2790055	124.092293	-79.1551905	11.6433205	127.477791
-35.1693	49.55785	128.508896	-22.209694	18.75585	125.744202	36.429798	2.793856	121.963623	33.376904	48.272629	126.691727	34.903351	25.5332425	124.327675	-79.322739	11.9784575	127.160729
-33.936676	50.911419	128.588943	-22.245436	19.061352	125.692429	36.514698	2.997662	122.105873	33.395748	48.507458	126.958763	34.955223	25.75256	124.532318	-79.446095	12.370144	126.85254
-32.682453	52.191578	128.567093	-22.242392	19.384838	125.610558	36.601906	3.190377	122.321465	33.453152	48.719711	127.159431	35.027529	25.955044	124.740448	-79.512313	12.814632	126.480668
-30.754456	53.993904	128.502228	-22.213528	19.76965	125.464424	36.743156	3.37583	122.600708	33.638729	48.938267	127.455017	35.1909425	26.1570485	125.0278625	-79.6179985	13.3822515	125.9009855
-29.428301	55.094685	128.403458	-22.383232	20.119806	125.391937	36.833767	3.448263	122.727074	33.732082	49.027782	127.54319	35.2829245	26.2380225	125.135132	-80.0493885	14.0015895	125.648742
-28.106398	56.110733	128.355759	-22.312073	20.276608	125.228882	36.909687	3.484635	122.789291	33.834942	49.0816	127.582169	35.3723145	26.2831175	125.18573	-79.9964605	14.2700985	125.272034
-26.814264	57.085396	128.298752	-22.246618	20.428068	125.011864	36.999344	3.502086	122.73822	33.976151	49.082603	127.614082	35.4877475	26.2923445	125.176151	-79.9809835	14.5637915	124.847577
-25.453117	57.947922	128.211884	-22.147823	20.553074	124.731216	37.10001	3.528045	122.643158	34.095623	49.077473	127.611305	35.5978165	26.302759	125.1272315	-79.8934625	14.803389	124.3352005
-24.109005	58.679752	128.206909	-22.050091	20.657175	124.35051	37.180553	3.540387	122.492706	34.242107	49.085003	127.65107	35.71133	26.312695	125.071888	-79.811512	15.001655	123.629132
-22.96266	59.147434	128.337097	-21.964077	20.774712	123.955215	37.233807	3.562208	122.219757	34.355614	49.060177	127.733757	35.7947105	26.3111925	124.976757	-79.7228645	15.2382315	122.933673
-21.16021	59.059452	128.172379	-21.881987	20.974974	123.372581	37.269287	3.665927	121.839104	34.482269	49.081062	127.772232	35.875778	26.3734945	124.805668	-79.639752	15.5764535	121.939494
-20.113171	58.757938	128.04538	-21.850969	21.172188	123.076057	37.275188	3.790254	121.59774	34.544727	49.173031	127.824928	35.9099575	26.4816425	124.711334	-79.6118955	15.8627335	121.44078
-19.051704	58.413357	127.882919	-21.833202	21.413368	122.871017	37.305157	3.942381	121.500565	34.586121	49.314396	127.825562	35.945639	26.6283885	124.6630635	-79.612043	16.1983475	121.0789705
-17.880096	57.921886	127.560822	-21.818647	21.682592	122.72464	37.340336	4.10688	121.502243	34.651031	49.483154	127.849182	35.9956835	26.795017	124.6757125	-79.6329775	16.570167	120.7735675
-16.901503	57.364601	127.282806	-21.797043	21.944023	122.588577	37.396648	4.228499	121.584663	34.687088	49.622025	127.828575	36.041868	26.925262	124.706619	-79.635954	16.962784	120.470535
-15.802658	56.718796	126.86908	-21.774799	22.153816	122.448792	37.434391	4.310248	121.723625	34.735119	49.744926	127.732704	36.084755	27.027587	124.7281645	-79.634353	17.280045	120.1694195
-14.725195	55.979382	126.403137	-21.735687	22.321295	122.318741	37.474667	4.34955	121.864082	34.784149	49.839897	127.62468	36.129408	27.0947235	124.744381	-79.600782	17.5478665	119.893101
-13.047542	54.779274	125.655075	-21.656296	22.475777	122.173813	37.572506	4.35058	122.169403	34.859348	49.918488	127.371559	36.215927	27.134534	124.770481	-79.528519	17.81702	119.577145
-12.086576	53.856106	125.273277	-21.591618	22.537672	122.130966	37.652065	4.341594	122.393105	34.933334	49.965694	127.204239	36.2926995	27.153644	124.798672	-79.4759355	17.9217	119.46326
-10.944099	52.870361	124.793556	-21.518223	22.58666	122.089409	37.752758	4.304638	122.618881	35.013039	49.977051	127.040459	36.3828985	27.1408445	124.82967	-79.4193445	18.0324755	119.349148
-9.872228	51.851124	124.433556	-21.445023	22.630032	122.041344	37.852665	4.270243	122.87574	35.089485	49.99847	126.856628	36.471075	27.1343565	124.866184	-79.361121	18.1257075	119.216504
-8.95782	50.748699	124.166893	-21.381201	22.649006	121.952232	37.949501	4.267808	123.105133	35.174637	50.035946	126.711166	36.562069	27.151877	124.9081495	-79.324471	18.146135	118.9963145
-7.882362	49.635307	123.775253	-21.305626	22.654345	121.835495	38.058807	4.251784	123.312088	35.250549	50.067448	126.610603	36.654678	27.159616	124.9613455	-79.26593	18.149074	118.7096445
-7.189322	48.636181	123.636864	-21.216375	22.65144	121.666229	38.154991	4.220977	123.488113	35.335907	50.081497	126.507355	36.745449	27.151237	124.997734	-79.178199	18.151643	118.334724
-5.428811	46.705963	123.0849	-21.128866	22.666277	121.405815	38.240234	4.190546	123.631729	35.4221	50.105564	126.279282	36.831167	27.148055	124.9555055	-79.088899	18.184499	117.8561245
-4.527071	45.538185	122.888496	-21.086315	22.696539	121.220207	38.262852	4.20126	123.661697	35.459122	50.123795	126.085838	36.860987	27.1625275	124.8737675	-79.033617	18.2305505	117.5666465
-3.653905	44.343056	122.653214	-21.04933	22.746386	121.095619	38.284008	4.233736	123.660622	35.478443	50.163525	125.884567	36.8812255	27.1986305	124.7725945	-78.9798855	18.2941415	117.4186435
-2.971661	43.280907	122.532097	-21.00893	22.797573	121.032501	38.301834	4.300892	123.682907	35.49984	50.213875	125.722054	36.900837	27.2573835	124.7024805	-78.918697	18.3377625	117.3625215
-1.758194	41.947411	122.342873	-20.963865	22.84444	121.070114	38.33556	4.352233	123.741272	35.898746	50.139755	125.474632	37.117153	27.245994	124.607952	-79.044883	18.442886	117.532276
-1.033919	40.721123	122.428581	-20.905779	22.883596	121.17028	38.401573	4.392688	123.845375	35.938118	50.176559	125.406662	37.1698455	27.2846235	124.6260185	-78.9814035	18.4825685	117.7145415
-0.153684	39.525101	122.3946	-20.850447	22.899725	121.273056	38.473022	4.445446	123.976433	35.98489	50.216545	125.355698	37.228956	27.3309955	124.6660655	-78.92985	18.4684545	117.8800465
0.764731	37.840511	122.552132	-20.756227	22.904472	121.342407	38.613033	4.494843	124.125763	35.665726	50.396	125.449265	37.1393795	27.4454215	124.787514	-78.6518335	18.3635225	117.8973
1.560369	36.627533	122.511101	-20.675571	22.874304	121.310936	38.702278	4.510158	124.220451	35.784584	50.417595	125.357628	37.243431	27.4638765	124.7890395	-78.594573	18.2847315	117.8328325
2.333403	35.445419	122.482658	-20.602196	22.841249	121.24807	38.769798	4.53626	124.272034	35.84124	50.435101	125.293854	37.305519	27.4856805	124.782944	-78.509911	18.1968175	117.713196
3.084951	34.232483	122.429428	-20.542217	22.787991	121.180466	38.835846	4.515992	124.284157	35.892738	50.419773	125.24704	37.364292	27.4678825	124.7655985	-78.448726	18.1080995	117.5953335
3.809063	33.030155	122.378578	-20.483438	22.72876	121.111633	38.88641	4.482674	124.275955	35.936909	50.381763	125.195061	37.4116595	27.4322185	124.735508	-78.3785355	18.0253015	117.487758
4.505627	31.879463	122.373215	-20.442205	22.651117	121.059097	38.93169	4.43202	124.2565	36.001312	50.330013	125.158035	37.466501	27.3810165	124.7072675	-78.350911	17.9212175	117.4109265
5.208359	30.712933	122.368393	-20.38674	22.616516	121.004089	38.975586	4.381352	124.258865	36.081345	50.271122	125.173119	37.5284655	27.326237	124.715992	-78.3019455	17.906795	117.292186
6.262301	28.964127	122.349182	-20.268688	22.587063	120.907509	39.065002	4.327332	124.300941	36.212452	50.225437	125.205933	37.638727	27.2763845	124.753437	-78.176103	17.8977415	117.061581
6.917176	27.852297	122.341469	-20.195358	22.585974	120.804466	39.139236	4.278358	124.280121	36.298943	50.188011	125.260834	37.7190895	27.2331845	124.7704775	-78.1098055	17.9387635	116.8384545
7.577498	26.720053	122.274124	-20.113771	22.598253	120.685974	39.201809	4.228295	124.266609	36.385265	50.131886	125.262955	37.793537	27.1800905	124.764782	-78.021079	18.0164155	116.607166
8.195282	25.591496	122.207329	-20.017567	22.593012	120.562134	39.25692	4.166453	124.231995	36.845734	49.958351	125.125122	38.051327	27.062402	124.6785585	-78.086461	18.123622	116.4457095
8.801709	24.51351	122.140907	-19.918077	22.608398	120.403206	39.332687	4.080657	124.199936	36.97646	49.886559	125.129387	38.1545735	26.983608	124.6646615	-77.9907275	18.233188	116.1417505
9.37334	23.422314	122.066948	-19.82865	22.626017	120.208122	39.427773	3.985765	124.224129	36.791077	49.929585	125.217735	38.109425	26.957675	124.720932	-77.766725	18.294359	115.695312
9.93777	22.302067	121.967842	-19.708385	22.626438	119.9422	39.513195	3.919438	124.218048	36.923363	49.875607	125.158569	38.218279	26.8975225	124.6883085	-77.635049	18.3553535	115.1960915
10.700244	20.706112	121.72419	-19.568398	22.660816	119.441246	39.658623	3.80638	124.180305	37.090092	49.774448	125.065506	38.3743575	26.790414	124.6229055	-77.5111535	18.531218	114.2595865
11.171501	19.67271	121.556999	-19.4389	22.640812	119.067291	39.735394	3.746919	124.137177	37.205715	49.723045	124.914078	38.4705545	26.734982	124.5256275	-77.3483545	18.546642	113.6089545
11.638556	18.589817	121.334778	-19.330769	22.635798	118.671585	39.824539	3.673726	124.069763	37.33345	49.651203	124.796509	38.5789945	26.6624645	124.433136	-77.2405325	18.6091315	112.910034
12.021634	17.562464	121.135071	-19.181486	22.613945	118.312752	39.93557	3.597203	124.024918	37.437347	49.572968	124.6222	38.6864585	26.5850855	124.323559	-77.0494305	18.6428045	112.301945
12.404008	16.567537	120.952057	-19.041559	22.571989	117.990074	40.037163	3.5576	123.99411	37.573891	49.510826	124.426842	38.805527	26.534213	124.210476	-76.888645	18.609765	111.769672
12.720545	15.563287	120.845833	-18.867283	22.532471	117.673996	40.177559	3.510288	123.965576	37.71513	49.458897	124.309799	38.9463445	26.4845925	124.1376875	-76.6809105	18.5803495	111.2103045
12.99319	14.559144	120.743645	-18.700119	22.46542	117.379044	40.349163	3.431688	123.989143	37.87418	49.40287	124.18045	39.1116715	26.417279	124.0847965	-76.5119095	18.513561	110.6732915
13.342259	13.045609	120.500206	-18.586636	22.363327	116.959747	40.56739	3.299668	123.95784	38.143505	49.334671	124.050453	39.3554475	26.3171695	124.0041465	-76.5287195	18.4094845	109.9153475
13.782655	11.898383	120.136192	-18.441023	22.240526	116.582344	40.702911	3.162548	123.849884	38.276299	49.24855	123.975372	39.489605	26.205549	123.912628	-76.371651	18.275503	109.25206
13.566009	11.073046	120.030022	-18.274755	22.101284	116.172234	40.819313	3.052085	123.666954	38.398926	49.151897	123.83152	39.6091195	26.101991	123.749237	-76.1586295	18.100577	108.595231
13.615634	10.09339	119.657829	-18.137636	21.986397	115.771843	40.916832	2.965048	123.427353	38.507591	49.069466	123.681465	39.7122115	26.017257	123.554409	-75.9874835	17.955537	107.989277
13.594796	9.087824	119.279243	-17.963774	21.875797	115.411415	41.028603	2.895504	123.131218	38.595966	48.993652	123.483185	39.8122845	25.944578	123.3072015	-75.7398325	17.807016	107.5156285
13.509943	8.111608	118.927979	-17.7257	21.743042	115.077461	41.145233	2.85272	122.843613	38.698326	48.934258	123.258003	39.9217795	25.893489	123.050808	-75.3731795	17.592595	107.104114
13.615769	6.977592	118.518921	-17.553234	21.674562	114.837936	41.262047	2.838754	122.55542	38.798866	48.901646	123.040375	40.0304565	25.8702	122.7978975	-75.1369245	17.478924	106.8779745
13.261538	5.498411	118.100616	-17.323818	21.579351	114.541367	41.45068	2.793802	122.177765	38.949215	48.871773	122.684769	40.1999475	25.8327875	122.431267	-74.8475835	17.3259145	106.651467
12.608461	4.643877	117.936584	-17.196323	21.507277	114.367821	41.545029	2.761141	121.969917	39.033394	48.845505	122.443703	40.2892115	25.803323	122.20681	-74.6818575	17.211231	106.528832
12.181931	3.622817	117.656181	-17.088852	21.410931	114.186325	41.607681	2.714166	121.777321	39.089382	48.783913	122.274506	40.3485315	25.7490395	122.0259135	-74.5262355	17.0728225	106.3467365
11.894606	2.419614	117.318962	-17.011784	21.313124	114.014053	41.656734	2.630671	121.66008	39.104851	48.694733	122.182739	40.3807925	25.662702	121.9214095	-74.4043605	16.963546	106.1066965
11.060656	1.540117	117.225098	-16.968941	21.203356	113.889404	41.677807	2.541507	121.601692	39.149372	48.601818	122.102165	40.4135895	25.5716625	121.8519285	-74.3514715	16.8350495	105.9268795
10.340976	0.476642	117.038963	-16.96002	21.102152	113.816246	41.687714	2.439335	121.558693	39.171787	48.506165	122.055733	40.4297505	25.47275	121.807213	-74.3497905	16.731554	105.825279
9.532313	-0.546125	116.924522	-16.965624	21.017693	113.769089	41.670971	2.338627	121.515526	39.167835	48.419632	121.99575	40.419403	25.3791295	121.755638	-74.350651	16.6562565	105.78254
8.203954	-2.171228	116.691483	-17.003054	20.939474	113.716293	41.606682	2.23451	121.416367	39.147705	48.304302	121.829437	40.3771935	25.269406	121.622902	-74.3833015	16.609542	105.809684
7.189961	-3.26555	116.497826	-17.063444	20.910349	113.685562	41.522949	2.177271	121.328857	39.100449	48.249676	121.711731	40.311699	25.2134735	121.520294	-74.438587	16.6072245	105.85083
6.145476	-4.408324	116.37561	-17.109652	20.880518	113.653481	41.436298	2.129017	121.254646	39.054726	48.182175	121.608498	40.245512	25.155596	121.431572	-74.464816	16.60544	105.87539
5.010829	-5.510163	116.230217	-17.168221	20.847759	113.648438	41.35965	2.058519	121.191582	39.015171	48.128975	121.512375	40.1874105	25.093747	121.3519785	-74.5238525	16.601771	105.9448975
3.772566	-6.615674	116.02906	-17.219486	20.795521	113.62841	41.270489	2.005164	121.108902	38.97187	48.082684	121.439186	40.1211795	25.043924	121.274044	-74.5601515	16.547118	105.982776
2.514853	-7.777818	115.822685	-17.268732	20.748386	113.549828	41.192768	1.93486	121.024788	38.895763	48.012383	121.371506	40.0442655	24.9736215	121.198147	-74.5817295	16.5231505	105.901509
1.121715	-8.86007	115.658936	-17.335314	20.698542	113.453247	41.108818	1.879968	120.955742	38.842278	47.953274	121.266022	39.975548	24.916621	121.110882	-74.646176	16.480463	105.795612
-1.048005	-10.648447	115.482864	-17.431978	20.609457	113.408325	40.972866	1.770372	120.906136	38.727261	47.817806	121.068123	39.8500635	24.794089	120.9871295	-74.7140195	16.424825	105.8295205
-2.630637	-11.7648	115.69178	-17.553881	20.605036	113.558838	40.898998	1.65505	121.048058	38.695114	47.707111	120.87339	39.797056	24.6810805	120.960724	-74.904818	16.5289915	106.156952
-4.294011	-12.952232	116.067215	-17.506458	20.459774	113.713303	40.825809	1.504541	121.236244	38.711037	47.565468	120.637573	39.768423	24.5350045	120.9369085	-74.781339	16.3845435	106.4896975
-6.118632	-14.045383	116.784714	-17.544178	20.348019	114.058388	40.752464	1.323987	121.439217	38.697399	47.360004	120.371338	39.7249315	24.3419955	120.9052775	-74.8132875	16.3540425	107.2114985
-7.957882	-15.165573	117.514107	-17.6026	20.206062	114.502037	40.667107	1.103534	121.614792	38.670395	47.091427	120.051788	39.668751	24.0974805	120.83329	-74.873951	16.3146435	108.170784
-9.970676	-16.11762	118.559204	-17.611984	19.984173	114.977119	40.544491	0.874894	121.817863	38.623337	46.791431	119.75174	39.583914	23.8331625	120.7848015	-74.807882	16.1351835	109.1694365
-11.888405	-17.20779	119.417191	-17.876377	19.839291	115.696014	40.442612	0.61682	122.119286	38.541924	46.465775	119.522942	39.492268	23.5412975	120.821114	-75.245022	16.1372845	110.570914
-15.095414	-18.418766	121.132294	-18.098024	19.477537	116.701889	40.299858	0.266813	122.715294	38.351753	46.064831	119.437004	39.3258055	23.165822	121.076149	-75.5218535	15.789252	112.327629
-17.031065	-19.410372	121.781448	-18.28863	19.221825	117.372719	40.161976	0.04738	123.101654	38.192791	45.828106	119.525681	39.1773835	22.937743	121.3136675	-75.7546435	15.505907	113.4317705
-19.029886	-19.64842	122.773956	-18.526979	18.973095	118.038025	39.963554	-0.162757	123.419312	38.006695	45.592243	119.631279	38.9851245	22.714743	121.5252955	-76.0390825	15.231447	114.5507545
NaN	NaN	NaN	-18.790129	18.723927	118.621132	39.741951	-0.403863	123.632133	37.814083	45.343151	119.75528	38.778017	22.469644	121.6937065	-76.358275	14.97821	115.5485575
NaN	NaN	NaN	-18.808426	18.333336	118.927719	39.506306	-0.648273	123.77459	37.601749	45.080437	119.867897	38.5540275	22.216082	121.8212435	-76.1708795	14.45059	116.0341945
-24.460381	-18.968031	123.890945	-19.043709	18.133104	119.27816	39.282711	-0.884666	123.94165	37.416016	44.83374	119.94429	38.3493635	21.974537	121.94297	-76.4367815	14.291671	116.61335
-26.376894	-18.583145	123.882042	-19.249489	17.943878	119.504753	39.074272	-1.115734	124.122154	37.271374	44.626652	119.994736	38.172823	21.755459	122.058445	-76.671801	14.132297	116.951061
-29.26926	-17.887897	123.910164	-19.540089	17.639399	119.76899	38.805153	-1.470525	124.276695	37.040142	44.296745	120.048607	37.9226475	21.41311	122.162651	-77.0028255	13.865688	117.375329
-31.31386	-17.258587	123.862816	-19.679264	17.376225	120.006027	38.610733	-1.707605	124.255836	36.88126	44.037567	120.088554	37.7459965	21.164981	122.172195	-77.1045245	13.587469	117.839859
-33.29068	-16.561687	123.799805	-19.836615	17.043589	120.352051	38.405952	-1.985678	124.136612	36.731327	43.764839	120.170639	37.5686395	20.8895805	122.1536255	-77.2418695	13.1975975	118.5504765
-35.369034	-15.788819	123.733948	-19.992777	16.683626	120.818367	38.236256	-2.309474	123.921227	36.570095	43.483448	120.319008	37.4031755	20.586987	122.1201175	-77.3887295	12.780265	119.5166165
-37.696785	-14.620411	124.011169	-20.089098	16.252089	121.279037	38.069771	-2.617166	123.602043	36.39785	43.229382	120.510864	37.2338105	20.306108	122.0564535	-77.4120065	12.19807	120.5016205
-39.439182	-14.037567	123.694763	-20.232592	15.832893	121.811966	37.911385	-2.891628	123.175003	36.19162	43.029099	120.753227	37.0515025	20.0687355	121.964115	-77.5166865	11.5970505	121.659817
-41.48172	-13.109927	123.774895	-20.37253	15.465265	122.364273	37.724922	-3.10502	122.680664	35.95026	42.867043	121.053421	36.837591	19.8810115	121.8670425	-77.582651	11.0495185	122.8615035
-44.522476	-11.510245	124.195686	-20.567043	15.062891	123.307182	37.477127	-3.252612	121.973167	35.598328	42.769138	121.560516	36.5377275	19.758263	121.7668415	-77.6718135	10.367519	124.8475225
-46.533787	-10.397366	124.670303	-20.67272	14.886779	123.995605	37.313427	-3.189288	121.555664	35.724751	42.710712	121.877945	36.519089	19.760712	121.7168045	-77.864529	10.012846	126.2744055
-48.428215	-9.276772	125.1222	-20.77129	14.776744	124.63652	37.174667	-3.037848	121.263527	35.547569	42.802879	122.410652	36.361118	19.8825155	121.8370895	-77.903698	9.6709725	127.4359505
-50.304413	-8.142195	125.454391	-20.833399	14.717616	125.13398	37.137154	-2.885364	121.116135	35.083225	43.036083	123.125206	36.1101895	20.0753595	122.1206705	-77.7769875	9.3598725	128.1472895
-52.01749	-7.054257	125.702408	-20.678392	14.556214	125.426125	37.177277	-2.730774	121.062111	35.041504	43.163818	123.660751	36.1093905	20.216522	122.361431	-77.4661745	8.895906	128.490819
-53.98745	-5.822372	125.752625	-20.695877	14.553316	125.569031	37.250496	-2.6006	121.038712	34.986629	43.262119	124.052597	36.1185625	20.3307595	122.5456545	-77.5103165	8.7758725	128.5924075
-55.448498	-4.77773	125.800812	-20.688717	14.539359	125.566826	37.321659	-2.485339	120.996651	34.935658	43.32058	124.268898	36.1286585	20.4176205	122.6327745	-77.5060925	8.6610975	128.5008775
-55.582977	-2.606785	125.80011	-20.596148	14.453949	125.417068	37.523022	-2.513342	120.993294	34.929165	43.270157	124.33947	36.2260935	20.3784075	122.666382	-77.4183895	8.5294905	128.167754
-55.693985	-1.267195	125.74749	-20.495131	14.317393	125.322105	37.717091	-2.681689	121.058083	35.022633	43.137993	124.255157	36.369862	20.228152	122.65662	-77.360124	8.406634	127.98759
-55.487274	-0.071594	125.736908	-20.54278	14.314358	125.243416	37.910248	-2.932567	121.154617	35.165154	42.939453	124.13163	36.537701	20.003443	122.6431235	-77.623261	8.625273	127.8437085
-55.536919	1.186541	125.685738	-20.387045	14.188986	125.112602	38.057983	-3.206348	121.228325	35.324474	42.678745	123.947037	36.6912285	19.7361985	122.587681	-77.4653185	8.6417735	127.637523
-55.551201	2.518406	125.598	-20.227617	14.090911	124.970474	38.174046	-3.463128	121.223557	35.52763	42.420406	123.725533	36.850838	19.478639	122.474545	-77.306072	8.703183	127.466403
-55.412251	3.773598	125.458145	-20.054625	14.029767	124.810532	38.295071	-3.667096	121.165993	35.729935	42.197315	123.539497	37.012503	19.2651095	122.352745	-77.121753	8.7944245	127.268319
-55.287083	5.074282	125.327515	-19.90346	13.997147	124.660667	38.422047	-3.835484	121.077751	35.970779	42.041908	123.453186	37.196413	19.103212	122.2654685	-77.003333	8.891082	127.0558655
-54.934715	6.970889	125.030388	-19.717289	14.029455	124.447655	38.550697	-3.980884	120.805107	36.316906	41.91436	123.532486	37.4338015	18.966738	122.1687965	-76.8683795	9.092172	126.7265135
-54.573719	8.189419	124.919785	-19.59498	14.109957	124.303963	38.609398	-3.981002	120.487961	36.529003	41.907677	123.589775	37.5692005	18.9633375	122.038868	-76.7591605	9.2565765	126.569058
-54.283627	9.403718	124.753654	-19.482759	14.236966	124.127731	38.679768	-3.941416	120.021606	36.7108	41.953823	123.61338	37.695284	19.0062035	121.817493	-76.660802	9.4677285	126.437969
-53.791271	10.540004	124.502396	-19.318378	14.414854	123.861923	38.77203	-3.827817	119.491875	36.883659	42.027225	123.53904	37.8278445	19.099704	121.5154575	-76.4646005	9.730004	126.2083885
-53.305996	11.649803	124.191788	-19.09144	14.633544	123.453201	38.896049	-3.652072	118.892563	37.07056	42.115219	123.307213	37.9833045	19.2315735	121.099888	-76.1661845	10.0355145	125.806514
-52.726128	12.71767	123.897133	-18.78101	14.896722	122.903099	39.060135	-3.427513	118.11055	37.260918	42.243073	122.733879	38.1605265	19.40778	120.4222145	-75.7225465	10.385664	125.3839835
-51.969032	13.695653	123.583313	-18.420078	15.149447	122.211662	39.221222	-3.159639	117.039558	37.399551	42.436207	121.76619	38.3103865	19.638284	119.402874	-75.1505425	10.66061	125.02045
-50.652992	14.951296	123.095917	-17.720787	15.5055	121.003365	39.427021	-2.810661	115.182625	37.592205	42.891842	119.849228	38.509613	20.0405905	117.5159265	-73.951187	10.9704095	124.4908035
-49.711853	15.726325	122.79438	-17.151703	15.690014	120.246658	39.634018	-2.598593	114.195595	37.773457	43.167519	118.578743	38.7037375	20.284463	116.387169	-73.0071435	11.095565	124.106147
-48.795422	16.567505	122.31926	-16.595245	15.857117	119.606758	39.945457	-2.469577	113.603165	38.067818	43.372368	117.716476	39.0066375	20.4513955	115.6598205	-72.1971275	11.2628385	123.5536955
-47.66206	17.210957	121.683029	-16.100903	15.999344	119.112686	40.351887	-2.408836	113.470673	38.468914	43.467033	117.132271	39.4104005	20.5290985	115.301472	-71.6122065	11.4695895	122.9239
-46.439045	17.762611	121.032188	-15.62475	16.084253	118.721069	40.792213	-2.386514	113.54953	38.877453	43.504101	116.785477	39.834833	20.5587935	115.1675035	-71.084333	11.6097125	122.2746345
-45.157742	18.315681	120.4291	-15.245734	16.20673	118.360924	41.214542	-2.442658	113.72393	39.231396	43.414017	116.524384	40.222969	20.4856795	115.124157	-70.714437	11.9277805	121.597691
-43.818203	18.86957	119.686722	-14.839879	16.300629	117.924896	41.560421	-2.460971	113.916992	39.545826	43.312443	116.254303	40.5531235	20.425736	115.0856475	-70.2328815	12.175522	120.7641445
-41.70837	19.603338	118.354355	-14.22393	16.339474	117.124046	42.107628	-2.514738	114.083611	40.019302	43.18655	116.175446	41.063465	20.335906	115.1295285	-69.511325	12.343042	119.1185635
-40.223797	20.072968	117.131363	-13.777142	16.323725	116.403137	42.570999	-2.540127	114.359215	40.421913	43.135052	116.244797	41.496456	20.2974625	115.302006	-69.05074	12.3499875	117.504268
-38.679413	20.582369	115.806236	-13.304488	16.286142	115.585342	43.113224	-2.513235	114.548409	40.87656	43.159412	116.356789	41.994892	20.3230885	115.452599	-68.603868	12.2491955	115.718085
-37.117203	21.048502	114.553986	-12.800407	16.265303	114.739418	43.703556	-2.455675	114.568504	41.320656	43.209709	116.387962	42.512106	20.377017	115.478233	-68.11292	12.153589	114.000603
-35.524036	21.54213	113.446899	-12.228918	16.228712	113.931129	44.261818	-2.341553	114.41507	41.700001	43.274124	116.223373	42.9809095	20.4662855	115.3192215	-67.4387455	11.9911385	112.5430365
-33.913769	22.099422	112.50135	-11.623348	16.245703	113.148758	44.867226	-2.222609	114.070847	42.096283	43.331623	115.928482	43.4817545	20.554507	114.9996645	-66.7284505	11.936899	111.2978515
-32.278778	22.615906	111.570251	-11.037411	16.280693	112.390076	45.478325	-2.160733	113.696548	42.543907	43.411209	115.523949	44.011116	20.625238	114.6102485	-66.085938	11.936148	110.1699035
-29.930353	23.508936	109.956154	-10.340122	16.35541	111.149506	46.211525	-2.061996	113.462257	43.177296	43.530529	115.382179	44.6944105	20.7342665	114.422218	-65.3746545	11.9765535	107.876794
-28.44463	24.085476	108.857254	-10.154834	16.432562	110.320244	46.516373	-2.002624	113.548256	43.466797	43.644051	115.551949	44.991585	20.8207135	114.5501025	-65.301253	12.0444105	106.0903855
-27.069515	24.686928	107.841156	-10.169436	16.480457	109.549736	46.590355	-2.002771	113.803741	43.597542	43.684372	115.755753	45.0939485	20.8408005	114.779747	-65.4328205	12.1201135	104.319725
-25.754877	25.310717	107.069504	-10.297075	16.509697	108.954453	46.428864	-2.025505	113.982796	43.53709	43.61866	115.99057	44.982977	20.7965775	114.986683	-65.577127	12.2228165	102.922223
-24.579901	25.9298	106.730774	-10.404617	16.469196	108.609917	46.27277	-2.106361	114.116539	43.430977	43.523685	115.988937	44.8518735	20.708662	115.052738	-65.6611075	12.22973	102.167096
-23.443077	26.572155	106.584045	-10.386877	16.39543	108.413818	46.254436	-2.181516	114.217087	43.418106	43.439354	115.983833	44.836271	20.628919	115.10046	-65.610025	12.161941	101.727176
-22.415646	27.198639	106.515793	-10.219656	16.306578	108.283104	46.495399	-2.188148	114.217926	43.557037	43.450462	115.971962	45.026218	20.631157	115.094944	-65.46553	11.981999	101.471264
-20.855465	28.158295	106.309631	-9.808673	16.190475	108.009445	47.098495	-2.186528	114.097992	44.007198	43.530636	115.797684	45.5528465	20.672054	114.947838	-65.1701925	11.708896	101.071052
-19.8855	28.847794	106.142685	-9.566741	16.132915	107.803329	47.444099	-2.237452	113.922272	44.307365	43.570679	115.684067	45.875732	20.6666135	114.8031695	-65.009214	11.5992165	100.8034885
-19.087652	29.528582	106.065819	-9.465546	16.093388	107.641556	47.6395	-2.289393	113.80471	44.493675	43.578072	115.608772	46.0665875	20.6443395	114.706741	-64.9976795	11.5424365	100.576371
-18.421898	30.19923	106.096695	-9.503995	16.065842	107.56955	47.67432	-2.320264	113.753571	44.55426	43.54129	115.678581	46.11429	20.610513	114.716076	-65.12228	11.521171	100.423024
-17.880798	30.930466	106.228516	-9.65691	16.036713	107.580437	47.562443	-2.35969	113.816978	44.512238	43.502342	115.85939	46.0373405	20.571326	114.838184	-65.3511605	11.5021	100.32269
-17.408171	31.615597	106.41291	-9.895988	16.033497	107.673981	47.228138	-2.278476	113.965485	44.384209	43.478661	116.005836	45.8061735	20.6000925	114.9856605	-65.5981495	11.4669015	100.3623015
-17.072325	32.290661	106.622787	-10.197474	16.066404	107.832733	46.841309	-2.195341	114.054642	44.135872	43.509735	116.105179	45.4885905	20.657197	115.0799105	-65.8835385	11.475611	100.5855555
-16.718628	33.351402	106.98053	-10.776324	16.167568	108.100548	46.535213	-2.124185	114.188789	43.601151	43.578655	116.19072	45.068182	20.727235	115.1897545	-66.62083	11.607901	101.0113415
-16.577572	33.998669	107.180298	-11.115632	16.195137	108.282639	46.331909	-2.00379	114.297745	43.220013	43.68679	116.337273	44.775961	20.8415	115.317509	-67.007225	11.548774	101.247769
-16.483393	34.64922	107.366348	-11.437235	16.205267	108.483055	46.163364	-1.889496	114.415779	42.868168	43.801453	116.518379	44.515766	20.9559785	115.467079	-67.390236	11.4545555	101.499031
-16.4562	35.296856	107.607292	-11.706222	16.194542	108.720947	46.071957	-1.732231	114.541794	42.564045	43.880764	116.676842	44.318001	21.0742665	115.609318	-67.730445	11.3148175	101.832576
-16.493298	35.933514	107.896973	-11.882467	16.142256	108.98291	46.062607	-1.450716	114.606644	42.314442	43.95282	116.884995	44.1885245	21.251052	115.7458195	-67.9534585	11.03346	102.2200005
-16.582651	36.544098	108.142448	-12.066457	16.124094	109.264481	46.112831	-1.176146	114.53717	42.100819	44.063675	117.088142	44.106825	21.4437645	115.812656	-68.239739	10.8044235	102.716306
-16.7302	37.164639	108.345642	-12.249009	16.089437	109.52858	46.146656	-0.822221	114.339424	41.869877	44.174644	117.260811	44.0082665	21.6762115	115.8001175	-68.5062845	10.5026625	103.2570425
-17.16757	38.110565	108.607292	-12.635642	16.10671	109.884979	46.146088	-0.33556	113.975456	41.428036	44.278862	117.488754	43.787062	21.971651	115.732105	-69.058346	10.241769	104.037853
-17.466766	38.779072	108.861855	-13.001248	16.186968	110.131363	46.035027	-0.256537	113.913177	41.117039	44.297901	117.590179	43.576033	22.020682	115.751678	-69.578529	10.353254	104.511048
-17.883816	39.443428	109.183548	-13.414007	16.265993	110.394928	45.797222	-0.190968	113.950027	40.794903	44.350132	117.776634	43.2960625	22.079582	115.8633305	-70.1240765	10.452404	104.9265255
-18.353582	40.101669	109.605003	-13.868629	16.299068	110.701408	45.50716	-0.119221	114.044037	40.50951	44.379147	118.107071	43.008335	22.129963	116.075554	-70.745593	10.468173	105.327262
-18.975206	40.716595	110.208977	-14.364295	16.244081	111.089302	45.287697	-0.064787	114.108871	40.268543	44.357777	118.502083	42.77812	22.146495	116.305477	-71.50671	10.341667	105.873127
-19.683386	41.275005	110.947418	-14.874877	16.108803	111.52874	45.102619	-0.093337	114.12336	40.06255	44.359608	118.917465	42.5825845	22.1331355	116.5204125	-72.3323385	10.0844705	106.5370675
-20.511421	41.798931	111.778511	-15.329655	15.880577	111.960472	44.854813	-0.200468	114.205276	39.837654	44.408787	119.241585	42.3462335	22.1041595	116.7234305	-73.0055435	9.6569945	107.1975135
-21.840818	42.489109	113.05809	-15.963634	15.493974	112.507629	44.235268	-0.105265	114.019844	39.448254	44.565334	119.566391	41.841761	22.2300345	116.7931175	-73.769029	8.7579135	108.2221405
-22.708118	42.886452	113.919594	-16.282038	15.290032	112.880394	43.77161	-0.093507	113.840195	39.234924	44.687729	119.80249	41.503267	22.297111	116.8213425	-74.067343	8.282953	108.9394455
-23.673569	43.239738	114.816193	-16.602451	15.165215	113.329208	43.365143	0.122999	113.482193	39.088638	44.9603	120.05677	41.2268905	22.5416495	116.7694815	-74.4317925	7.7887805	109.8889345
-24.737761	43.486813	115.766823	-16.950546	15.050854	113.957024	43.15136	0.292476	113.082039	38.934216	45.430019	120.198097	41.042788	22.8612475	116.640068	-74.94388	7.2404605	111.27398
-25.807074	43.650047	116.833115	-17.175224	14.96298	114.78212	42.934097	0.246236	113.042358	38.65995	45.957813	120.233932	40.7970235	23.1020245	116.638145	-75.1474715	6.8239355	112.926095
-26.879707	43.75639	117.908752	-17.378912	14.952822	115.743217	42.604458	0.010921	113.209259	38.271149	46.326725	120.289169	40.4378035	23.168823	116.749214	-75.1956275	6.736821	114.73722
-27.906101	43.776478	118.918076	-17.606524	15.036869	116.769386	42.211536	-0.417766	113.297012	37.945229	46.583111	120.187149	40.0783825	23.0826725	116.7420805	-75.2914305	6.9910655	116.7966915
-29.385653	43.721622	120.111275	-17.726738	15.331501	118.130028	41.455189	-1.153078	113.371643	37.675465	46.834419	119.937607	39.565327	22.8406705	116.654625	-75.018803	7.8223315	119.605431
-30.354134	43.59417	120.709297	-17.788441	15.542668	118.832001	40.879211	-1.858418	113.99678	37.557053	46.939301	119.688942	39.218132	22.5404415	116.842861	-74.795014	8.5448945	120.821141
-31.252428	43.352177	121.229507	-17.830212	15.705368	119.379662	40.325417	-2.383555	114.916443	37.439854	46.997826	119.350555	38.8826355	22.3071355	117.133499	-74.5430595	9.1036005	121.625825
-32.161961	43.057518	121.636711	-17.966093	15.745542	119.918549	39.897896	-2.340908	115.298691	37.361923	46.889442	119.04454	38.6299095	22.274267	117.1716155	-74.5620955	9.216817	122.6654825
-33.01207	42.648479	121.999908	-18.061184	15.738755	120.380524	39.903442	-2.567683	115.70327	37.206738	46.816357	118.858704	38.55509	22.124337	117.280987	-74.677458	9.353173	123.480061
-33.783215	42.133514	122.266556	-18.121788	15.659842	120.70993	39.75552	-2.592661	116.450821	37.046539	46.491291	118.762398	38.4010295	21.949315	117.6066095	-74.6446055	9.370369	123.8132505
-34.510983	41.541782	122.504112	-18.197298	15.514602	120.982651	39.589546	-2.721352	117.005608	36.916737	46.21088	118.876991	38.2531415	21.744764	117.9412995	-74.6477375	9.28444	124.0240025
-35.590027	40.586266	122.725311	-18.294136	15.336387	121.29055	39.432079	-2.895139	117.535591	36.77298	45.896843	119.480621	38.1025295	21.500852	118.508106	-74.6908015	9.171922	124.072994
-36.238689	39.851448	122.801735	-18.321112	15.312637	121.429352	39.445965	-2.917806	117.666389	36.70647	45.550171	120.02549	38.0762175	21.3161825	118.8459395	-74.7184415	9.3090915	124.0127645
-36.810379	39.073395	122.825287	-18.337551	15.309803	121.585953	39.611416	-2.969217	117.578552	36.623573	45.408867	120.296188	38.1174945	21.219825	118.93737	-74.7925965	9.399781	124.234536
-37.393192	38.276142	122.772919	-18.317032	15.345394	121.701744	39.940655	-2.771344	117.46386	36.637932	45.367805	120.298218	38.2892935	21.2982305	118.881039	-74.9233575	9.3925575	124.522449
-37.867523	37.458305	122.538399	-18.165241	15.40027	121.721626	40.422588	-2.191424	117.138878	36.606018	45.329544	120.462509	38.514303	21.56906	118.8006935	-74.844785	9.23148	124.6425585
-38.27953	36.547272	122.21875	-18.049618	15.427001	121.619949	41.065269	-1.10885	116.68985	36.648315	45.215431	120.563438	38.856792	22.0532905	118.626644	-74.956028	8.8007115	124.613254
-38.624573	35.610634	121.944153	-17.919043	15.458533	121.463303	41.734978	-0.387603	116.622543	36.676987	45.329659	120.382599	39.2059825	22.471028	118.502571	-75.0440685	8.446038	124.424035
-39.14835	34.143845	121.662727	-17.753716	15.4852	121.136925	42.213894	0.291768	117.06929	36.583569	45.395134	120.004166	39.3987315	22.843451	118.536728	-74.9061635	8.126949	123.737122
-39.369957	33.124275	121.590446	-17.649561	15.404781	121.041725	42.122673	0.450846	117.104576	36.64146	45.408882	119.812599	39.3820665	22.929864	118.4585875	-74.6811885	7.879698	123.6248625
-39.514263	32.046284	121.586479	-17.62587	15.265231	121.106087	42.101898	0.433271	116.984573	36.708469	45.292896	119.810066	39.4051835	22.8630835	118.3973195	-74.6569235	7.6673785	123.8148545
-39.652832	30.971485	121.645096	-17.655491	15.123652	121.241905	42.033348	0.415345	117.169762	36.695847	45.104866	119.797028	39.3645975	22.7601055	118.483395	-74.6755795	7.4871985	124.000415
-39.737595	29.860535	121.707062	-17.681206	14.955883	121.392265	41.836498	0.358817	117.500244	36.744968	44.937698	119.739761	39.290733	22.6482575	118.6200025	-74.653145	7.2635085	124.1645275
-39.716339	28.765038	121.751389	-17.740112	14.779216	121.522568	41.715435	0.15265	117.760429	36.834778	44.752438	119.659515	39.2751065	22.452544	118.709972	-74.7553305	7.105888	124.335164
-39.621265	27.65789	121.701004	-17.807829	14.626842	121.618187	41.684944	-0.024001	118.099388	36.911877	44.694546	119.423531	39.2984105	22.3352725	118.7614595	-74.9140685	6.9184115	124.4749145
-39.423405	25.993368	121.405304	-17.815628	14.43456	121.616043	41.638718	-0.17723	118.7873	37.202923	44.32505	118.966484	39.4208205	22.07391	118.876892	-75.0520765	6.79521	124.355194
-39.184685	24.934826	121.112381	-17.730968	14.32133	121.529518	41.727684	-0.312963	119.134521	37.641109	43.725956	118.932571	39.6843965	21.7064965	119.033546	-75.1463325	6.9361635	124.02549
-38.874416	23.883654	120.90316	-17.610764	14.167955	121.438477	41.840813	-0.439427	119.530396	38.212967	42.853069	118.678978	40.02689	21.206821	119.104687	-75.248418	7.129089	123.772267
-38.455936	22.814072	120.865974	-17.45405	13.891461	121.415916	41.920177	-0.739199	119.687439	38.699947	42.199394	118.24807	40.310062	20.7300975	118.9677545	-75.218162	7.0528245	123.8640775
-38.055363	21.733791	120.979485	-17.279942	13.583149	121.460426	41.996078	-1.061124	119.634117	39.023762	41.673492	118.070343	40.50992	20.306184	118.85223	-75.069804	6.860114	124.068622
-37.554558	20.690613	121.079803	-17.0445	13.377703	121.494041	42.132263	-1.226107	119.4832	39.018284	41.293182	118.282715	40.5752735	20.0335375	118.8829575	-74.6642735	6.7218685	124.1051245
-37.020824	19.72015	121.112396	-16.854225	13.311987	121.509598	42.376431	-1.21712	119.410217	38.81176	40.973869	118.4981	40.5940955	19.8783745	118.9541585	-74.3025455	6.7455995	124.0650375
-36.197102	18.333153	120.887733	-16.713432	13.427546	121.402573	42.647568	-0.854927	119.420158	38.757725	41.073116	118.869446	40.7026465	20.1090945	119.144802	-74.1295105	6.7459975	123.660344
