# Supplementary material for: How to jointly control a ball trajectory on a moving board: Methodological insights into Motor Learning and Rehabilitation
Source: PLoS One. 2025 Oct 15;20(10):e0334588. doi: 10.1371/journal.pone.0334588 (PMC12527165; doi:10.1371/journal.pone.0334588)
Supplement: S2 Data — (ZIP) [file pone.0334588.s002.zip › D11_022.csv]

Ball_X	Ball_Y	Ball_Z	BoardCentre_X	BoardCentre_Y	BoardCentre_Z	P1LeftHand_X	P1LeftHand_Y	P1LeftHand_Z	P1RightHand_X	P1RightHand_Y	P1RightHand_Z	P1MidHands_X	P1MidHands_Y	P1MidHands_Z	P2MidHands_X	P2MidHands_Y	P2MidHands_Z
-48.677738	4.659981	125.083282	-22.709251	8.939458	124.643661	37.885971	-1.987101	120.338394	32.519901	38.256145	120.938934	35.202936	18.134522	120.638664	-80.621438	-0.255605999999997	128.648658
-48.708748	5.118429	124.64267	-22.881775	8.891365	124.434402	37.779263	-1.994867	120.465378	32.379757	38.253193	121.040848	35.07951	18.129163	120.753113	-80.84306	-0.346433000000001	128.115691
-48.753883	5.669799	124.315857	-23.050776	8.879481	124.256256	37.668118	-2.009142	120.681526	32.222797	38.240688	121.096924	34.9454575	18.115773	120.889225	-81.0470095	-0.356811	127.623287
-48.700031	6.203909	124.031509	-23.21048	8.831393	124.117867	37.552776	-2.00956	120.954041	32.081215	38.215603	121.148743	34.8169955	18.1030215	121.051392	-81.2379555	-0.4402355	127.184342
-48.625885	6.763935	123.830811	-23.35977	8.778346	124.05938	37.442799	-1.991	121.264397	31.947998	38.181866	121.222343	34.6953985	18.095433	121.24337	-81.4149385	-0.538740999999998	126.87539
-48.565918	7.330714	123.761436	-23.471519	8.727077	124.046478	37.36729	-1.999374	121.617271	31.810978	38.123344	121.273972	34.589134	18.061985	121.4456215	-81.532172	-0.607831000000001	126.6473345
-48.396507	8.114288	123.67308	-23.608231	8.59025	124.123192	37.294773	-2.041971	122.136986	31.67535	38.040276	121.375359	34.4850615	17.9991525	121.7561725	-81.7015235	-0.818652500000002	126.4902115
-48.259541	8.626718	123.527161	-23.667837	8.522883	124.182297	37.274178	-2.081781	122.495445	31.604937	37.995731	121.443153	34.4395575	17.956975	121.969299	-81.7752315	-0.911208999999999	126.395295
-48.204033	9.272123	123.452583	-23.743401	8.442399	124.224747	37.259716	-2.111213	122.796059	31.529444	37.982349	121.461914	34.39458	17.935568	122.1289865	-81.881382	-1.05077	126.3205075
-48.074444	9.974647	123.356499	-23.829611	8.402987	124.228981	37.234837	-2.142607	123.004402	31.451315	37.963943	121.501671	34.343076	17.910668	122.2530365	-82.002298	-1.104694	126.2049255
-47.943726	10.682587	123.114372	-23.910398	8.401873	124.17971	37.186195	-2.135531	123.186981	31.374207	37.966747	121.503136	34.280201	17.915608	122.3450585	-82.100997	-1.111862	126.0143615
-47.851608	11.456641	122.927437	-24.002924	8.402488	124.070824	37.124798	-2.105227	123.295769	31.291092	38.00832	121.480988	34.207945	17.9515465	122.3883785	-82.213793	-1.1465705	125.7532695
-47.752079	12.233949	122.674057	-24.098532	8.420552	123.913658	37.042274	-2.082825	123.257019	31.19733	38.024776	121.477951	34.119802	17.9709755	122.367485	-82.316866	-1.1298715	125.459831
-47.823982	13.65389	122.368256	-24.235271	8.455033	123.660614	36.862865	-2.045357	123.070526	31.078485	38.061493	121.34758	33.970675	18.008068	122.209053	-82.441217	-1.098002	125.112175
-47.754307	14.617025	122.300545	-24.326223	8.506952	123.552284	36.719078	-2.02579	122.761604	30.99412	38.098164	121.273102	33.856599	18.036187	122.017353	-82.509045	-1.022283	125.087215
-47.681469	15.622666	122.362671	-24.444233	8.598549	123.514114	36.549366	-1.994959	122.363701	30.874746	38.146679	121.186386	33.712056	18.07586	121.7750435	-82.600522	-0.878761999999998	125.2531845
-47.689583	16.66925	122.558174	-24.566751	8.729565	123.526176	36.368439	-1.920588	122.054382	30.740238	38.240547	121.072258	33.5543385	18.1599795	121.56332	-82.6878405	-0.7008495	125.489032
-47.469151	17.570444	122.666672	-24.701557	8.869267	123.608208	36.179375	-1.791683	121.727646	30.598757	38.377293	121.035896	33.389066	18.292805	121.381771	-82.79218	-0.554271	125.834645
-47.509663	18.709471	122.921074	-24.856058	8.982842	123.670685	36.018456	-1.658283	121.448608	30.413368	38.525669	121.053467	33.215912	18.433693	121.2510375	-82.928028	-0.468009000000002	126.0903325
-47.446278	19.797207	123.048035	-25.040413	9.085031	123.712387	35.821159	-1.511624	121.261467	30.21242	38.675411	121.069542	33.0167895	18.5818935	121.1655045	-83.0976155	-0.411831499999998	126.2592695
-47.432224	21.503601	123.311874	-25.315041	9.246757	123.752853	35.509415	-1.29847	120.999336	29.915953	38.880314	121.178909	32.712684	18.790922	121.0891225	-83.342766	-0.297407999999997	126.4165835
-47.365864	22.589422	123.34021	-25.476704	9.37806	123.764206	35.316097	-1.168433	120.924675	29.737934	39.019203	121.264221	32.5270155	18.925385	121.094448	-83.4804235	-0.169264999999999	126.433964
-47.3279	23.791508	123.489639	-25.64258	9.523227	123.795296	35.151524	-1.047379	120.841347	29.588017	39.159863	121.333633	32.3697705	19.056242	121.08749	-83.6549305	-0.00978800000000035	126.503102
-47.208809	24.956829	123.606422	-25.771574	9.634092	123.840454	34.98003	-0.916787	120.757378	29.437696	39.285847	121.411476	32.208863	19.18453	121.084427	-83.752011	0.0836540000000028	126.596481
-47.10844	26.126036	123.876442	-25.890511	9.749303	123.940994	34.846436	-0.799762	120.677208	29.316341	39.418018	121.453735	32.0813885	19.309128	121.0654715	-83.8624105	0.189477999999998	126.8165165
-46.918213	27.208954	124.048676	-25.9814	9.853086	124.051956	34.721413	-0.660098	120.607742	29.205635	39.554531	121.525146	31.963524	19.4472165	121.066444	-83.926324	0.258955499999999	127.037468
-46.820335	28.405237	124.357201	-26.069275	9.948436	124.156403	34.627445	-0.536182	120.531937	29.425133	39.542965	121.5382	32.026289	19.5033915	121.0350685	-84.164839	0.393480499999995	127.2777375
-46.493694	30.091366	124.689888	-26.203499	10.046906	124.227692	34.48328	-0.34416	120.378815	29.296223	39.728268	121.791771	31.8897515	19.692054	121.085293	-84.2967495	0.401758000000001	127.370091
-46.269577	31.206495	124.950836	-26.296238	10.124819	124.21595	34.361355	-0.203295	120.198402	28.89143	39.996044	122.104218	31.6263925	19.8963745	121.15131	-84.2188685	0.353263500000001	127.28059
-46.103081	32.333641	125.316574	-26.390606	10.266897	124.175285	34.223946	-0.051004	119.962288	28.802204	40.154991	122.307693	31.513075	20.0519935	121.1349905	-84.294287	0.481800499999999	127.2155795
-45.821224	33.410267	125.689163	-26.52873	10.438056	124.108795	34.066738	0.164314	119.674065	28.71043	40.344395	122.478043	31.388584	20.2543545	121.076054	-84.446044	0.621757500000001	127.141536
-45.489178	34.457935	126.087448	-26.609468	10.652144	124.103905	33.924911	0.411519	119.374374	28.635141	40.564285	122.683571	31.280026	20.487902	121.0289725	-84.498962	0.816386000000001	127.1788375
-45.18877	35.458698	126.616394	-26.666508	10.920723	124.13945	33.809017	0.723052	119.175781	28.57592	40.822151	122.915474	31.1924685	20.7726015	121.0456275	-84.5254845	1.0688445	127.2332725
-44.849621	36.361263	127.082809	-26.718977	11.150515	124.183723	33.752022	1.084826	119.081863	28.518871	41.123272	123.202286	31.1354465	21.104049	121.1420745	-84.5734005	1.196981	127.2253715
-44.291576	37.653625	127.620331	-26.773077	11.569613	124.331055	33.75214	1.655054	119.033936	28.439342	41.596436	123.678467	31.095741	21.625745	121.3562015	-84.641895	1.513481	127.3059085
-43.838902	38.448345	127.921867	-26.811478	11.818608	124.39138	33.744041	2.023356	119.061455	28.368362	41.923779	123.917702	31.0562015	21.9735675	121.4895785	-84.6791575	1.6636485	127.2931815
-43.331413	39.123978	128.032089	-26.84351	12.034202	124.387619	33.771652	2.336051	119.098518	28.310457	42.206593	124.097504	31.0410545	22.271322	121.598011	-84.7280745	1.797082	127.177227
-42.838902	39.72905	128.052597	-26.843691	12.231833	124.34491	33.827583	2.602321	119.151779	28.291235	42.449162	124.254295	31.059409	22.5257415	121.703037	-84.746791	1.9379245	126.986783
-42.345936	40.248138	128.028076	-26.83301	12.402144	124.271118	33.877541	2.822627	119.210899	28.29088	42.656124	124.35392	31.0842105	22.7393755	121.7824095	-84.7502305	2.0649125	126.7598265
-41.800709	40.684475	127.945862	-26.81373	12.56441	124.190292	33.920506	2.987879	119.234039	28.302155	42.838531	124.355888	31.1113305	22.913205	121.7949635	-84.7387905	2.215615	126.5856205
-41.175373	41.037846	127.845291	-26.788494	12.714717	124.163818	33.925228	3.150215	119.236839	28.298456	42.992874	124.280167	31.111842	23.0715445	121.758503	-84.68883	2.3578895	126.569133
-40.101849	41.480171	127.702377	-26.747501	12.918006	124.190102	33.977638	3.361899	119.24839	28.313143	43.220364	124.137321	31.1453905	23.2911315	121.6928555	-84.6403925	2.5448805	126.6873485
-39.322365	41.610977	127.620148	-26.698143	13.045831	124.21759	34.032284	3.506469	119.291756	28.342979	43.375431	124.043564	31.1876315	23.44095	121.66766	-84.5839175	2.650712	126.76752
-38.551659	41.707321	127.501129	-26.667299	13.16566	124.239693	34.088036	3.639897	119.349358	28.370846	43.52911	123.920654	31.229441	23.5845035	121.635006	-84.564039	2.7468165	126.84438
-37.78157	41.729839	127.357719	-26.618767	13.276623	124.210808	34.150623	3.769609	119.365799	28.38389	43.676357	123.810806	31.2672565	23.722983	121.5883025	-84.5047905	2.830263	126.8333135
-36.886059	41.678082	127.256355	-26.605862	13.347322	124.148392	34.180099	3.929847	119.356827	28.370518	43.8442	123.703674	31.2753085	23.8870235	121.5302505	-84.4870325	2.8076205	126.7665335
-36.050735	41.566845	126.959435	-26.602444	13.408606	124.104485	34.215488	4.073264	119.350243	28.351221	43.983074	123.623207	31.2833545	24.028169	121.486725	-84.4882425	2.789043	126.722245
-35.074772	41.366169	126.716682	-26.597845	13.475768	124.000633	34.270226	4.211532	119.360992	28.321817	44.131565	123.543617	31.2960215	24.1715485	121.4523045	-84.4917115	2.7799875	126.5489615
-33.644245	41.006386	126.254013	-26.586464	13.588413	123.848534	34.333385	4.440039	119.427177	28.254446	44.379375	123.397888	31.2939155	24.409707	121.4125325	-84.4668435	2.767119	126.2845355
-32.553299	40.708832	125.86924	-26.605284	13.648727	123.747002	34.376842	4.597361	119.48513	28.198975	44.528706	123.260689	31.2879085	24.5630335	121.3729095	-84.4984765	2.7344205	126.1210945
-31.704134	40.489475	125.646713	-26.600721	13.732841	123.700562	34.42152	4.72823	119.582237	28.145159	44.679077	123.091911	31.2833395	24.7036535	121.337074	-84.4847815	2.7620285	126.06405
-30.629726	40.079853	125.309143	-26.601908	13.790136	123.596169	34.457928	4.816772	119.700119	28.100512	44.775871	122.892235	31.27922	24.7963215	121.296177	-84.483036	2.7839505	125.896161
-29.493671	39.659233	124.904541	-26.60487	13.861383	123.478889	34.481689	4.877405	119.831932	28.066519	44.85413	122.673378	31.274104	24.8657675	121.252655	-84.483844	2.8569985	125.705123
-28.29974	39.200382	124.481186	-26.627111	13.881324	123.334816	34.502567	4.915881	119.961021	28.058681	44.907387	122.483459	31.280624	24.911634	121.22224	-84.534846	2.851014	125.447392
-27.049879	38.703552	124.034706	-26.645178	13.926882	123.161057	34.548584	4.922294	120.093941	28.045221	44.944088	122.31456	31.2969025	24.933191	121.2042505	-84.5872585	2.920573	125.1178635
-25.16843	37.9776	123.370041	-26.691618	14.023149	122.853149	34.568039	4.969346	120.342003	27.992201	45.047535	122.057655	31.28012	25.0084405	121.199829	-84.663356	3.0378575	124.506469
-23.829905	37.462223	122.940254	-26.745296	14.105794	122.606171	34.566669	5.014759	120.446991	28.000206	45.11026	121.988365	31.2834375	25.0625095	121.217678	-84.7740295	3.1490785	123.994664
-22.558084	36.924744	122.64576	-26.760555	14.216547	122.371353	34.574051	5.06167	120.565903	28.015244	45.174332	121.943558	31.2946475	25.118001	121.2547305	-84.8157575	3.315093	123.4879755
-21.214272	36.429615	122.423569	-26.766008	14.33341	122.154152	34.56023	5.134362	120.719551	28.092979	45.20496	122.020218	31.3266045	25.169661	121.3698845	-84.8586205	3.497159	122.9384195
-19.818167	35.893723	122.307381	-26.730982	14.460482	121.999916	34.579079	5.192577	120.977692	28.203573	45.188866	122.352493	31.391326	25.1907215	121.6650925	-84.85329	3.7302425	122.3347395
-18.473915	35.316677	122.4888	-26.68067	14.519523	121.981583	34.671028	5.200392	121.390274	28.37491	45.178104	122.868713	31.522969	25.189248	122.1294935	-84.884309	3.849798	121.8336725
-17.10519	34.780647	122.841766	-26.590481	14.601214	122.107079	34.820065	5.190688	121.995056	28.587559	45.169327	123.562256	31.703812	25.1800075	122.778656	-84.884774	4.0224205	121.435502
-14.801409	33.736332	123.460556	-26.483185	14.70876	122.465599	35.064873	5.164058	123.009995	28.851616	45.18755	124.685013	31.9582445	25.175804	123.847504	-84.9246145	4.241716	121.083694
-13.480453	33.145195	123.946259	-26.435549	14.781845	122.733688	35.218842	5.192512	123.655296	28.981722	45.248787	125.347984	32.100282	25.2206495	124.50164	-84.97138	4.3430405	120.965736
-12.14105	32.504963	124.353722	-26.370546	14.913015	122.99057	35.376427	5.254803	124.234474	29.089827	45.342506	125.98275	32.233127	25.2986545	125.108612	-84.974219	4.5273755	120.872528
-10.867533	31.882118	124.73793	-26.337688	15.038151	123.242249	35.520752	5.314137	124.812126	29.474718	45.309742	126.331696	32.497735	25.3119395	125.571911	-85.173111	4.7643625	120.912587
-9.66101	31.223017	125.015106	-26.323296	15.129803	123.478249	35.62756	5.368247	125.316895	29.540869	45.402973	126.667419	32.5842145	25.38561	125.992157	-85.2308065	4.873996	120.964341
-8.470696	30.537376	125.280502	-26.299566	15.22372	123.689674	35.733093	5.424451	125.719742	29.256857	45.604588	126.986992	32.494975	25.5145195	126.353367	-85.094107	4.9329205	121.025981
-7.275289	29.83313	125.390388	-26.29418	15.276903	123.848579	35.815823	5.460961	126.067856	29.248846	45.662533	127.079758	32.5323345	25.561747	126.573807	-85.1206945	4.992059	121.123351
-6.067605	28.990316	125.741455	-26.257551	15.300606	123.960175	36.226555	5.291059	126.323235	29.304487	45.684284	127.091774	32.765521	25.4876715	126.7075045	-85.280623	5.1135405	121.2128455
-4.541371	27.935659	125.523781	-26.208664	15.277304	123.932716	36.309483	5.205143	126.538574	29.377005	45.626144	127.076698	32.843244	25.4156435	126.807636	-85.260572	5.1389645	121.057796
-3.473345	27.173496	125.544701	-26.151123	15.239796	123.880936	36.376446	5.105677	126.686707	29.472706	45.541801	127.027153	32.924576	25.323739	126.85693	-85.226822	5.155853	120.904942
-2.510224	26.39488	125.534401	-26.079082	15.207936	123.808846	36.442932	4.988826	126.794754	29.574957	45.428272	126.994339	33.0089445	25.208549	126.8945465	-85.1671085	5.207323	120.7231455
-1.469617	25.673067	125.55748	-25.996962	15.208944	123.801659	36.510902	4.893521	126.873688	29.674179	45.334438	126.990273	33.0925405	25.1139795	126.9319805	-85.0864645	5.3039085	120.6713375
-0.660605	24.905359	125.66774	-25.904741	15.237385	123.847473	36.589275	4.816425	127.017525	29.793802	45.257526	127.030205	33.1915385	25.0369755	127.023865	-85.0010205	5.4377945	120.671081
0.226141	24.175817	125.833527	-25.802496	15.287102	123.939743	36.687305	4.770255	127.223793	29.927942	45.202263	127.157509	33.3076235	24.986259	127.190651	-84.9126155	5.587945	120.688835
1.394974	23.112787	126.109489	-25.613243	15.392135	124.13443	36.88105	4.723857	127.628578	30.129904	45.154606	127.412727	33.505477	24.9392315	127.5206525	-84.731963	5.8450385	120.7482075
2.212064	22.418129	126.247429	-25.448952	15.458824	124.245659	37.015793	4.710911	127.914238	30.278635	45.117523	127.598763	33.647214	24.914217	127.7565005	-84.545118	6.003431	120.7348175
2.815727	21.672903	126.464424	-25.304094	15.493531	124.385963	37.160599	4.677013	128.142365	30.450958	45.05254	127.737167	33.8057785	24.8647765	127.939766	-84.4139665	6.1222855	120.83216
3.477823	20.996199	126.638664	-25.144377	15.509842	124.513504	37.31023	4.605315	128.307571	30.632158	44.971909	127.83799	33.971194	24.788612	128.0727805	-84.259948	6.231072	120.9542275
4.043201	20.288092	126.761795	-25.002129	15.497952	124.624084	37.432117	4.526247	128.457993	30.806223	44.863754	127.87545	34.11917	24.6950005	128.1667215	-84.123428	6.3009035	121.0814465
4.569491	19.630278	126.870285	-24.886438	15.488479	124.707733	37.519753	4.454098	128.578903	30.970716	44.781864	127.907135	34.2452345	24.617981	128.243019	-84.0181105	6.358977	121.172447
5.112606	19.008266	126.954674	-24.804667	15.484331	124.772789	37.593273	4.372447	128.684921	31.094826	44.686531	127.904678	34.3440495	24.529489	128.2947995	-83.9533835	6.439173	121.2507785
5.65242	18.020109	127.091873	-24.756422	15.514761	124.835098	37.621914	4.294547	128.828812	31.220711	44.606831	127.909348	34.4213125	24.450689	128.36908	-83.9341565	6.578833	121.301116
5.951923	17.489092	127.193604	-24.749344	15.567791	124.881195	37.588985	4.258045	128.896988	31.259043	44.575974	127.897095	34.424014	24.4170095	128.3970415	-83.922702	6.7185725	121.3653485
6.23792	16.95075	127.241425	-24.775936	15.639959	124.90892	37.554874	4.244963	128.93985	31.278492	44.56868	127.892685	34.416683	24.4068215	128.4162675	-83.968555	6.8730965	121.4015725
6.419172	16.442146	127.2658	-24.79002	15.72006	124.908081	37.538147	4.246321	129.009109	31.313478	44.580139	127.905533	34.4258125	24.41323	128.457321	-84.0058525	7.02689	121.358841
6.581778	15.949628	127.329659	-24.776075	15.806831	124.890045	37.534611	4.253601	129.083435	31.370968	44.616394	127.956558	34.4527895	24.4349975	128.5199965	-84.0049395	7.1786645	121.2600935
6.736938	15.484736	127.395966	-24.757767	15.86335	124.846939	37.546936	4.264795	129.123871	31.413412	44.641689	128.024368	34.480174	24.453242	128.5741195	-83.995708	7.273458	121.1197585
6.809201	15.060106	127.382195	-24.739851	15.9147	124.791267	37.572807	4.272251	129.124222	31.469007	44.67104	128.067154	34.520907	24.4716455	128.595688	-84.000609	7.3577545	120.986846
6.895879	14.410752	127.269997	-24.669992	15.972055	124.663902	37.629433	4.273901	129.127609	31.542099	44.694126	128.165253	34.585766	24.4840135	128.646431	-83.92575	7.4600965	120.681373
6.481872	14.171312	127.412186	-24.631702	16.01206	124.600807	37.679558	4.261072	129.145264	31.592161	44.708038	128.239975	34.6358595	24.484555	128.6926195	-83.8992635	7.539565	120.5089945
6.744162	13.559775	127.251472	-24.590443	16.063686	124.572098	37.71513	4.265266	129.202408	31.63434	44.728027	128.300888	34.674735	24.4966465	128.751648	-83.855621	7.6307255	120.392548
6.584315	13.191059	127.248451	-24.562141	16.106525	124.629631	37.739414	4.302148	129.264481	31.668129	44.760159	128.353363	34.7037715	24.5311535	128.808922	-83.8280535	7.6818965	120.45034
6.392166	12.84029	127.321693	-24.527304	16.147362	124.766922	37.773132	4.351978	129.328568	31.694403	44.802685	128.408463	34.7337675	24.5773315	128.8685155	-83.7883755	7.7173925	120.6653285
6.202673	12.464484	127.432358	-24.475666	16.168699	124.942947	37.857281	4.402354	129.429733	31.744162	44.847755	128.464706	34.8007215	24.6250545	128.9472195	-83.7520535	7.7123435	120.9386745
5.953524	12.079022	127.549515	-24.173046	16.031881	125.032631	37.952606	4.422125	129.563873	31.824961	44.882809	128.524384	34.8887835	24.652467	129.0441285	-83.2348755	7.411295	121.0211335
5.434213	11.45487	127.682304	-24.062107	16.010996	125.231598	38.08754	4.432172	129.689087	31.946602	44.870377	128.536636	35.017071	24.6512745	129.1128615	-83.141285	7.3707175	121.3503345
5.017958	11.017401	127.664055	-23.989719	15.989609	125.29097	38.176479	4.43491	129.718201	32.025574	44.841702	128.485016	35.1010265	24.638306	129.1016085	-83.0804645	7.340912	121.4803315
4.614758	10.608996	127.634689	-23.909309	15.953162	125.326248	38.241013	4.445043	129.666031	32.10043	44.817265	128.452591	35.1707215	24.631154	129.059311	-82.9893395	7.27517	121.593185
4.098365	10.204327	127.575775	-23.839495	15.928205	125.371025	38.311623	4.457228	129.478638	32.190056	44.756496	128.47818	35.2508395	24.606862	128.978409	-82.9298295	7.249548	121.763641
3.58228	9.810236	127.439568	-23.745924	15.894008	125.414848	38.368095	4.532258	129.100037	32.286568	44.73991	128.577728	35.3273315	24.636084	128.8388825	-82.8191795	7.151932	121.9908135
3.018074	9.397032	127.224716	-24.492985	16.316658	125.840401	38.396797	4.621453	128.699951	32.349766	44.758804	128.660233	35.3732815	24.6901285	128.680092	-84.3592515	7.9431875	123.00071
2.383523	8.981546	126.968826	-23.625866	15.940544	125.613113	38.412254	4.758411	128.162979	32.409691	44.813843	128.771072	35.4109725	24.786127	128.4670255	-82.6627045	7.094961	122.7592005
1.402015	8.339819	126.453697	-23.570044	16.007864	125.831833	38.395191	4.885339	127.389488	32.477512	44.887032	128.958649	35.4363515	24.8861855	128.1740685	-82.5764395	7.1295425	123.4895975
0.657205	7.887196	126.072464	-23.500969	16.022917	125.916946	38.365589	4.978082	126.83976	32.517921	44.935951	129.05629	35.441755	24.9570165	127.948025	-82.443693	7.0888175	123.885867
-0.049573	7.372504	125.697647	-23.455658	16.078926	126.025185	38.356377	5.101771	126.359306	32.86499	44.854454	129.022675	35.6106835	24.9781125	127.6909905	-82.5219995	7.1797395	124.3593795
-1.129112	6.969414	125.531044	-23.409246	16.162643	126.17598	38.012814	5.442469	126.115082	32.894032	44.958759	129.067047	35.453423	25.200614	127.5910645	-82.271915	7.124672	124.7608955
-1.47724	6.091238	125.174881	-23.36624	16.286077	126.373276	38.032825	5.604674	125.881073	32.643856	45.205822	129.208633	35.3383405	25.405248	127.544853	-82.0708205	7.166906	125.201699
-2.613308	5.519989	125.258972	-23.271626	16.372314	126.434662	38.122375	5.709621	125.799057	32.680347	45.306969	129.202393	35.401361	25.508295	127.500725	-81.944613	7.236333	125.368599
-2.993255	4.397037	125.074852	-23.243282	16.49296	126.545586	38.198772	5.772416	125.854469	32.731819	45.411198	129.112503	35.4652955	25.591807	127.483486	-81.9518595	7.394113	125.607686
-4.430823	3.110592	125.217369	-23.169817	16.49419	126.557854	38.323238	5.814447	126.013878	32.728653	45.489006	128.880798	35.5259455	25.6517265	127.447338	-81.8655795	7.3366535	125.66837
-5.171009	1.975558	125.222549	-23.110159	16.408949	126.528999	38.433792	5.750616	126.122856	33.05077	45.328403	128.584381	35.742281	25.5395095	127.3536185	-81.962599	7.2783885	125.7043795
-5.793741	0.648905	125.24675	-23.00671	16.228701	126.466393	38.552738	5.650114	126.256271	32.731091	45.381271	128.482849	35.6419145	25.5156925	127.36956	-81.6553345	6.9417095	125.563226
-6.534853	-0.564338	125.273918	-22.912949	16.051746	126.458801	38.977142	5.375057	126.279831	32.753788	45.268467	128.235687	35.865465	25.321762	127.257759	-81.691363	6.78173	125.659843
-7.277896	-1.89002	125.437752	-22.810961	15.898747	126.470818	39.079216	5.2711	126.471756	32.806236	45.152863	127.986992	35.942726	25.2119815	127.229374	-81.564648	6.5855125	125.712262
-7.92387	-3.315747	125.718307	-22.697319	15.771462	126.468323	39.236607	5.173142	126.809624	33.200436	44.934498	127.551689	36.2185215	25.05382	127.1806565	-81.6131595	6.489104	125.7559895
-8.142491	-4.979172	125.944504	-22.612099	15.64804	126.51403	39.391033	5.087922	127.234329	32.958004	44.970879	127.331223	36.1745185	25.0294005	127.282776	-81.3987165	6.2666795	125.745284
-9.237988	-7.081491	127.025131	-22.397591	15.434352	126.497971	39.653717	4.92149	128.007965	33.020191	44.737167	126.789299	36.336954	24.8293285	127.398632	-81.132136	6.0393755	125.59731
-9.940946	-8.45952	127.888367	-22.289661	15.296181	126.567078	39.81675	4.812579	128.599915	33.103222	44.580059	126.350464	36.459986	24.696319	127.4751895	-81.039308	5.896043	125.6589665
-10.689125	-9.772298	128.845749	-22.168455	15.112239	126.683937	39.969669	4.667146	129.110825	33.199577	44.370171	125.900009	36.584623	24.5186585	127.505417	-80.921533	5.7058195	125.862457
-11.40786	-10.975706	129.740601	-22.052168	14.893643	126.823387	40.117912	4.498956	129.522736	33.27129	44.10696	125.500725	36.694601	24.302958	127.5117305	-80.798937	5.484328	126.1350435
-12.163412	-12.195732	130.470947	-21.91482	14.59815	127.012085	40.24221	4.322905	129.830887	33.35667	43.838753	125.145706	36.79944	24.080829	127.4882965	-80.62908	5.115471	126.5358735
-12.888545	-13.270131	131.109756	-21.807886	14.309849	127.240875	40.371223	4.152609	130.025253	33.432678	43.588539	124.959007	36.9019505	23.870574	127.49213	-80.5177225	4.749124	126.98962
-13.649939	-14.257111	131.518463	-21.686544	14.053053	127.459206	40.493481	3.999788	130.149918	33.504723	43.382641	124.880348	36.999102	23.6912145	127.515133	-80.37219	4.4148915	127.403279
-14.802474	-15.553749	131.976303	-21.510986	13.860496	127.761803	40.657158	3.973256	130.30368	33.629814	43.315121	124.867485	37.143486	23.6441885	127.5855825	-80.165458	4.0768035	127.9380235
-15.541187	-16.190109	132.222092	-21.40155	13.851866	127.921066	40.779461	4.032947	130.343765	33.721333	43.382938	124.930992	37.250397	23.7079425	127.6373785	-80.053497	3.9957895	128.2047535
-16.393715	-16.702477	132.410583	-21.275984	13.903473	128.043716	40.905685	4.111612	130.38739	33.824192	43.467239	124.954666	37.3649385	23.7894255	127.671028	-79.9169065	4.0175205	128.416404
-17.114273	-17.055799	132.545715	-21.163525	13.962033	128.144806	41.037945	4.216635	130.439041	33.952965	43.577839	124.948326	37.495455	23.897237	127.6936835	-79.822505	4.026829	128.5959285
-18.001255	-17.447214	132.682938	-21.053661	13.984161	128.231216	41.170242	4.30225	130.426208	34.037964	43.648876	124.945236	37.604103	23.975563	127.685722	-79.711425	3.992759	128.77671
-18.832037	-17.598143	132.843735	-20.933285	13.996095	128.315292	41.292419	4.372229	130.387634	34.106499	43.700752	124.877441	37.699459	24.0364905	127.6325375	-79.566029	3.9556995	128.9980465
-19.66395	-17.695723	132.982483	-20.847618	13.996572	128.43544	41.396679	4.441966	130.338547	34.178528	43.762112	124.80526	37.7876035	24.102039	127.5719035	-79.4828395	3.891105	129.2989765
-20.91651	-17.62005	133.122971	-20.689627	13.973157	128.609772	41.583675	4.521546	130.252106	34.281689	43.834007	124.75927	37.932682	24.1777765	127.505688	-79.311936	3.7685375	129.713856
-21.812197	-17.475956	133.068771	-20.588905	13.952199	128.717255	41.698551	4.58142	130.208557	34.355606	43.893044	124.770226	38.0270785	24.237232	127.4893915	-79.2048885	3.667166	129.9451185
-22.705397	-17.220026	132.972794	-20.504187	13.905022	128.798233	41.790779	4.631517	130.068909	34.400497	43.955788	124.823738	38.095638	24.2936525	127.4463235	-79.104012	3.5163915	130.1501425
-23.560719	-16.853939	132.758301	-20.465118	13.874178	128.872147	41.834362	4.681132	129.920731	34.412205	44.007915	124.882195	38.1232835	24.3445235	127.401463	-79.0535195	3.4038325	130.342831
-24.481741	-16.398155	132.495743	-20.432047	13.844362	128.905243	41.839005	4.726689	129.74379	34.415482	44.065845	124.936966	38.1272435	24.396267	127.340378	-78.9913375	3.292457	130.470108
-25.466257	-15.823339	132.166565	-20.418608	13.83579	128.925293	41.828747	4.757124	129.53389	34.400654	44.138329	125.027428	38.1147005	24.4477265	127.280659	-78.9519165	3.2238535	130.569927
-26.40826	-15.145023	131.830093	-20.409254	13.83662	128.931885	41.831825	4.79793	129.356033	34.377907	44.222767	125.132813	38.104866	24.5103485	127.244423	-78.923374	3.1628915	130.619347
-27.851694	-14.010376	131.264526	-20.426044	13.849356	128.946426	41.821999	4.905138	129.104828	34.322853	44.394276	125.365082	38.072426	24.649707	127.234955	-78.924514	3.049005	130.657897
-28.893587	-13.150837	130.882126	-20.467176	13.872203	128.961716	41.801018	5.008048	128.952423	34.247025	44.513588	125.528206	38.0240215	24.760818	127.2403145	-78.9583735	2.983588	130.6831175
-29.906713	-12.197361	130.520859	-20.518398	13.882977	128.957947	41.73595	5.123362	128.811798	34.148388	44.647587	125.667938	37.942169	24.8854745	127.239868	-78.978965	2.8804795	130.676026
-30.975586	-11.225926	130.186127	-20.59646	13.895721	128.931778	41.650349	5.224606	128.664566	34.055229	44.762047	125.813255	37.852789	24.9933265	127.2389105	-79.045709	2.7981155	130.6246455
-32.059254	-10.164879	129.781952	-20.670307	13.898708	128.882248	41.574024	5.303119	128.520065	33.971249	44.852211	125.979507	37.7726365	25.077665	127.249786	-79.1132505	2.719751	130.51471
-33.094143	-9.035455	129.364838	-20.719166	13.902068	128.802109	41.51236	5.362858	128.397903	33.915695	44.943974	126.124641	37.7140275	25.153416	127.261272	-79.1523595	2.65072	130.342946
-34.235497	-7.942915	128.948868	-20.75799	13.902397	128.683334	41.454483	5.403327	128.199158	33.875893	45.024281	126.31189	37.665188	25.213804	127.255524	-79.181168	2.59099	130.111144
-35.92448	-6.140208	128.262177	-20.838476	13.950899	128.481964	41.366447	5.416226	127.834763	33.801678	45.09864	126.517021	37.5840625	25.257433	127.175892	-79.2610145	2.644365	129.788036
-37.080124	-4.968569	127.907959	-20.908373	14.000509	128.4133	41.303249	5.414284	127.532616	33.792351	45.141941	126.622681	37.5478	25.2781125	127.0776485	-79.364546	2.7229055	129.7489515
-38.237728	-3.715419	127.59185	-20.910769	14.022867	128.290985	41.239223	5.418054	127.221611	33.786606	45.184605	126.746765	37.5129145	25.3013295	126.984188	-79.3344525	2.7444045	129.597782
-39.382301	-2.504158	127.424644	-20.956438	14.073135	128.292068	41.152519	5.451312	126.951813	33.777287	45.249111	126.862022	37.464903	25.3502115	126.9069175	-79.377779	2.7960585	129.6772185
-40.587982	-1.309733	127.488121	-21.008755	14.130409	128.357529	41.051952	5.502416	126.724716	33.748497	45.292236	127.003708	37.4002245	25.397326	126.864212	-79.4177345	2.863492	129.850846
-41.77491	-0.095895	127.587936	-21.064463	14.16945	128.501373	40.936329	5.550174	126.567368	33.688503	45.307697	127.14019	37.312416	25.4289355	126.853779	-79.441342	2.9099645	130.148967
-42.911407	1.005526	127.853683	-21.149973	14.191794	128.734512	40.799801	5.581203	126.4869	33.911301	45.169155	127.147202	37.355551	25.375179	126.817051	-79.655497	3.008409	130.651973
-44.701485	2.645969	128.624542	-21.296331	14.134174	129.232773	40.563614	5.552662	126.371017	33.685997	45.059662	127.180138	37.1248055	25.306162	126.7755775	-79.7174675	2.962186	131.6899685
-45.86314	3.697575	129.223877	-21.482719	14.079534	129.64444	40.059162	5.678554	126.298775	33.464165	44.967846	127.013733	36.7616635	25.3232	126.656254	-79.7271015	2.835868	132.632626
-47.038357	4.706324	129.834045	-21.663527	14.025683	129.890274	39.787598	5.671846	125.972023	33.178482	44.92939	126.601364	36.48304	25.300618	126.2866935	-79.810094	2.750748	133.4938545
-48.207939	5.721726	130.312241	-21.872196	13.967019	129.974228	39.452087	5.660787	125.428482	32.540298	45.040234	126.018547	35.9961925	25.3505105	125.7235145	-79.7405845	2.5835275	134.2249415
-49.334286	6.739449	130.695343	-22.158754	13.984321	129.970367	39.083088	5.624403	124.622963	32.100872	45.004471	125.171051	35.59198	25.314437	124.897007	-79.909488	2.654205	135.043727
-50.425549	7.719313	130.950119	-22.408754	13.981068	129.681396	38.654945	5.620651	123.760651	31.615942	44.975288	124.193802	35.1354435	25.2979695	123.9772265	-79.9529515	2.6641665	135.3855655
-51.465767	8.754446	131.03656	-22.674688	14.030416	129.373672	38.204384	5.605675	122.854874	31.19936	44.958069	123.297646	34.701872	25.281872	123.07626	-80.051248	2.77896	135.671084
-52.879662	10.310733	130.891479	-22.95048	14.056152	128.791382	37.745049	5.519742	121.814964	30.714163	44.859699	122.26049	34.229606	25.1897205	122.037727	-80.130566	2.9225835	135.545037
-53.759747	11.334827	130.70311	-23.104744	14.063986	128.454208	37.497166	5.478511	121.389076	30.523602	44.798668	121.883308	34.010384	25.1385895	121.636192	-80.219872	2.9893825	135.272224
-54.546581	12.382986	130.432297	-23.260241	14.068791	128.114914	37.298782	5.440421	121.093964	30.345875	44.764385	121.656418	33.8223285	25.102403	121.375191	-80.3428105	3.035179	134.854637
-55.294464	13.432303	130.171326	-23.466333	14.090257	127.865753	37.084946	5.425554	120.920166	30.164227	44.771931	121.540382	33.6245865	25.0987425	121.230274	-80.5572525	3.0817715	134.501232
-55.93388	14.46472	129.898178	-23.700602	14.106112	127.634575	36.873234	5.44537	120.779182	29.986536	44.795845	121.548058	33.429885	25.1206075	121.16362	-80.831089	3.0916165	134.10553
-56.528652	15.505952	129.710999	-23.903116	14.112814	127.452644	36.6861	5.464346	120.633553	29.801041	44.843967	121.584213	33.2435705	25.1541565	121.108883	-81.0498025	3.0714715	133.796405
-57.036114	16.551563	129.621429	-24.083601	14.140794	127.311371	36.507717	5.485375	120.414948	29.637325	44.885769	121.626366	33.072521	25.185572	121.020657	-81.239723	3.096016	133.602085
-57.651756	18.145306	129.813126	-24.323038	14.193307	127.278374	36.184929	5.554067	119.998672	29.397881	44.955692	121.578751	32.791405	25.2548795	120.7887115	-81.437481	3.1317345	133.7680365
-57.941879	19.133518	130.062012	-24.385181	14.177951	127.230515	36.003147	5.61418	119.727623	29.277102	45.016956	121.552422	32.6401245	25.315568	120.6400225	-81.4104865	3.040334	133.8210075
-58.154446	20.147108	130.264297	-24.42247	14.185497	127.242134	35.908691	5.683187	119.540977	29.192104	45.087391	121.624184	32.5503975	25.385289	120.5825805	-81.3953375	2.985705	133.9016875
-58.285648	21.124748	130.342087	-24.442055	14.20544	127.231369	35.898579	5.780173	119.477448	29.168261	45.197994	121.744576	32.53342	25.4890835	120.611012	-81.41753	2.9217965	133.851726
-58.327587	22.098116	130.344528	-24.475368	14.250022	127.161659	35.90987	5.877316	119.490601	29.162853	45.293232	121.903946	32.5363615	25.585274	120.6972735	-81.4870975	2.91477	133.6260445
-58.345032	23.023645	130.144287	-24.553228	14.355622	127.061462	35.880123	5.954594	119.544914	29.149807	45.3699	122.007942	32.514965	25.662247	120.776428	-81.621421	3.048997	133.346496
-58.327347	23.920858	129.913712	-24.654915	14.423185	126.888489	35.827209	5.991145	119.588234	29.100573	45.439064	122.009956	32.463891	25.7151045	120.799095	-81.773721	3.1312655	132.977883
-58.172237	25.362917	129.502808	-24.8444	14.48173	126.644325	35.646011	5.99059	119.599342	28.961674	45.45208	121.910225	32.3038425	25.721335	120.7547835	-81.9926425	3.242125	132.5338665
-58.012726	26.262861	129.355164	-24.983648	14.493616	126.558029	35.522301	5.958602	119.642021	28.846582	45.436142	121.802429	32.1844415	25.697372	120.722225	-82.1517375	3.28986	132.393833
-57.807743	27.103037	129.272354	-25.104681	14.470467	126.555481	35.409054	5.875642	119.676842	28.728188	45.385559	121.743835	32.068621	25.6306005	120.7103385	-82.277983	3.3103335	132.4006235
-57.504929	27.925863	129.235474	-25.227695	14.405881	126.604797	35.310017	5.77508	119.783066	28.631804	45.298767	121.720032	31.9709105	25.5369235	120.751549	-82.4263005	3.2748385	132.458045
-57.178925	28.764332	129.23999	-25.307899	14.329764	126.631439	35.216198	5.655884	119.921967	28.546801	45.193512	121.738136	31.8814995	25.424698	120.8300515	-82.4972975	3.23483	132.4328265
-56.729191	29.611094	129.169647	-25.41646	14.241509	126.688171	35.154007	5.516178	120.060638	28.492275	45.068264	121.803535	31.823141	25.292221	120.9320865	-82.656061	3.190797	132.4442555
-56.298111	30.453411	129.043655	-25.526279	14.201999	126.737656	35.097397	5.399019	120.211617	28.455521	44.961872	121.891785	31.776459	25.1804455	121.051701	-82.829017	3.2235525	132.423611
-55.531223	31.697897	128.664429	-25.607506	14.106746	126.602425	35.027039	5.241345	120.426384	28.42029	44.821976	121.979012	31.7236645	25.0316605	121.202698	-82.9386765	3.1818315	132.002152
-54.957264	32.591911	128.362946	-25.713432	14.107492	126.533737	34.993526	5.124827	120.511993	28.412973	44.734322	122.05191	31.7032495	24.9295745	121.2819515	-83.1301135	3.2854095	131.7855225
-54.306133	33.466991	128.09761	-25.781214	14.083828	126.41877	34.949432	5.023803	120.584122	28.396303	44.649063	122.090508	31.6728675	24.836433	121.337315	-83.2352955	3.331223	131.500225
-53.628975	34.317883	127.896034	-25.849232	14.007534	126.277008	34.882801	4.919983	120.599838	28.377232	44.565834	122.149681	31.6300165	24.7429085	121.3747595	-83.3284805	3.2721595	131.1792565
-52.929008	35.184052	127.838982	-25.94923	13.987488	126.257912	34.796757	4.827532	120.552048	28.326792	44.47258	122.225555	31.5617745	24.650056	121.3888015	-83.4602345	3.32492	131.1270225
-52.108337	36.06205	127.871452	-26.031149	13.896868	126.252388	34.708302	4.749393	120.494209	28.301334	44.386948	122.31839	31.504818	24.5681705	121.4062995	-83.567116	3.2255655	131.0984765
-51.283539	36.921116	128.057465	-26.056688	13.817035	126.242706	34.62442	4.663451	120.400833	28.275373	44.298298	122.466423	31.4498965	24.4808745	121.433628	-83.5632725	3.1531955	131.051784
-49.971943	38.179527	128.433929	-26.146587	13.705872	126.333977	34.510357	4.589999	120.285141	28.257889	44.208015	122.792038	31.384123	24.399007	121.5385895	-83.677297	3.012737	131.1293645
-48.989662	39.04039	128.659546	-26.218723	13.684605	126.402351	34.475712	4.551064	120.244026	28.270472	44.171738	123.078094	31.373092	24.361401	121.66106	-83.810538	3.007809	131.143642
-47.985752	39.871605	128.84726	-26.226469	13.637288	126.341103	34.447395	4.55061	120.221092	28.295162	44.137653	123.416344	31.3712785	24.3441315	121.818718	-83.8242165	2.9304445	130.863488
-46.964062	40.680401	129.021652	-26.260099	13.646934	126.258072	34.444096	4.553219	120.212532	28.324402	44.113491	123.735535	31.384249	24.333355	121.9740335	-83.904447	2.960513	130.5421105
-45.860985	41.499641	129.127869	-26.298183	13.668342	126.184044	34.447845	4.539473	120.22171	28.361298	44.088898	124.046921	31.4045715	24.3141855	122.1343155	-84.0009375	3.0224985	130.2337725
-44.69239	42.249554	129.246872	-26.329723	13.703069	126.127037	34.451736	4.523943	120.24295	28.390356	44.04604	124.345459	31.421046	24.2849915	122.2942045	-84.080492	3.1211465	129.9598695
-43.547619	42.966114	129.405655	-26.351591	13.732571	126.121117	34.454815	4.512653	120.327087	28.430962	43.993954	124.640205	31.4428885	24.2533035	122.483646	-84.1460705	3.2118385	129.758588
-41.685062	43.970734	129.659286	-26.343515	13.751626	126.219414	34.561138	4.449029	120.583954	28.507498	43.895924	125.153732	31.534318	24.1724765	122.868843	-84.221348	3.3307755	129.569985
-40.390015	44.553886	129.829529	-26.30164	13.75325	126.325699	34.684158	4.392544	120.888206	28.595104	43.82243	125.573524	31.639631	24.107487	123.230865	-84.242911	3.399013	129.420533
-39.106216	45.092098	130.041	NaN	NaN	NaN	34.848057	4.340403	121.287857	28.718651	43.687214	126.110924	31.783354	24.0138085	123.6993905	NaN	NaN	NaN
-37.68874	45.588184	130.198212	-26.124218	13.72945	126.644882	35.06768	4.270494	121.807037	28.877354	43.576691	126.729675	31.972517	23.9235925	124.268356	-84.220953	3.5353075	129.021408
-36.256218	45.969868	130.381409	-26.035694	13.70669	126.836266	35.32608	4.165358	122.425934	29.073402	43.525158	127.414574	32.199741	23.845258	124.920254	-84.271129	3.568122	128.752278
-34.902382	46.333794	130.666199	-25.988785	13.7533	127.278694	35.577602	4.097604	123.021996	29.249567	43.4772	128.150955	32.4135845	23.787402	125.5864755	-84.3911545	3.719198	128.9709125
-33.455105	46.64592	130.976532	-25.82859	13.752622	127.462234	35.780037	4.07229	123.588707	29.399527	43.475254	128.848129	32.589782	23.773772	126.218418	-84.246962	3.731472	128.70605
-31.270699	46.940094	131.621841	-25.814533	13.787365	127.889023	36.008053	4.092817	124.264816	29.543552	43.546246	129.700439	32.7758025	23.8195315	126.9826275	-84.4048685	3.7551985	128.7954185
-29.866091	47.077938	132.079346	-25.735092	13.910344	128.252808	36.148335	4.120451	124.530777	29.616415	43.601597	130.173996	32.882375	23.861024	127.3523865	-84.352559	3.959664	129.1532295
-28.36898	47.176834	132.457184	-25.781437	13.990699	128.486923	36.270691	4.177818	124.69503	30.011621	43.521015	130.46492	33.141156	23.8494165	127.579975	-84.70403	4.1319815	129.393871
-26.879007	47.194492	132.712738	-25.557507	14.019869	128.49826	36.401169	4.240005	124.810181	30.100389	43.570866	130.776154	33.250779	23.9054355	127.7931675	-84.365793	4.1343025	129.2033525
-25.429388	47.170563	132.891235	-25.433361	14.156309	128.467941	36.535633	4.325229	124.836479	30.203661	43.633282	131.001083	33.369647	23.9792555	127.918781	-84.236369	4.3333625	129.017101
-23.922678	47.144897	132.918442	-25.395416	14.257296	128.473267	36.648682	4.410215	124.811813	30.295891	43.706512	131.085861	33.4722865	24.0583635	127.948837	-84.2631185	4.4562285	128.997697
-22.411253	46.989235	132.824783	-25.307257	14.398408	128.341324	36.766884	4.459466	124.758163	30.396479	43.774544	131.054932	33.5816815	24.117005	127.9065475	-84.1961955	4.679811	128.7761005
-20.140194	46.681412	132.444427	-25.155476	14.521444	128.022003	36.966507	4.428935	124.694405	30.626205	43.826664	130.858368	33.796356	24.1277995	127.7763865	-84.107308	4.9150885	128.2676195
-18.576174	46.371082	132.086014	-24.98719	14.617036	127.919449	37.100288	4.317276	124.807587	30.826504	43.824024	130.656525	33.963396	24.07065	127.732056	-83.937776	5.163422	128.106842
-16.997341	45.991238	131.661224	-24.839508	14.647653	127.80806	37.246178	4.161001	125.033188	31.066872	43.81723	130.447769	34.156525	23.9891155	127.7404785	-83.835541	5.3061905	127.8756415
-15.419958	45.530506	131.228088	-24.693365	14.675942	127.783752	37.440586	3.990788	125.346291	31.277393	43.774914	130.303879	34.3589895	23.882851	127.825085	-83.7457195	5.469033	127.742419
-13.822566	45.042446	130.843536	-24.573902	14.680268	127.84845	37.619804	3.825537	125.738075	31.466314	43.71521	130.205917	34.543059	23.7703735	127.971996	-83.690863	5.5901625	127.724904
-12.243547	44.479301	130.521011	-24.491861	14.668129	127.964233	37.809334	3.638614	126.209343	31.330936	43.758305	130.21701	34.570135	23.6984595	128.2131765	-83.553857	5.6377985	127.7152895
-10.712476	43.877628	130.290848	-24.383528	14.660986	128.125946	37.951462	3.485237	126.69883	31.453913	43.678776	130.154037	34.7026875	23.5820065	128.4264335	-83.4697435	5.7399655	127.8254585
-8.350842	42.935619	130.038605	-24.231726	14.624825	128.398102	38.527431	3.111163	127.318405	31.658495	43.536491	130.145218	35.092963	23.323827	128.7318115	-83.556415	5.925823	128.0643925
-6.788499	42.277668	129.935181	-24.109514	14.604921	128.589417	38.750404	2.926224	127.873817	32.164936	43.268063	130.122742	35.45767	23.0971435	128.9982795	-83.676698	6.1126985	128.1805545
-5.138193	41.688896	129.847168	-23.879751	14.548154	128.669464	38.957272	2.713004	128.484085	32.442482	43.039768	130.306213	35.699877	22.876386	129.395149	-83.459379	6.219922	127.943779
-3.693402	41.064537	129.884857	-23.589825	14.419207	128.706665	39.083424	2.508182	129.182602	32.784004	42.721436	130.555588	35.933714	22.614809	129.869095	-83.113364	6.223605	127.544235
-1.950182	40.356575	129.962189	-23.205664	14.276157	128.727585	39.229862	2.321132	129.977493	33.229721	42.406193	130.895065	36.2297915	22.3636625	130.436279	-82.6411195	6.1886515	127.018891
-0.341317	39.804832	130.157166	-22.69367	14.201091	128.761581	39.52457	2.191997	130.898056	33.775501	42.170273	131.418289	36.6500355	22.181135	131.1581725	-82.0373755	6.221047	126.3649895
1.268945	39.263313	130.48851	-22.07815	14.172873	128.824631	39.925434	2.029019	131.905945	34.400131	41.98988	132.072723	37.1627825	22.0094495	131.989334	-81.3190825	6.3362965	125.659928
3.610104	38.499279	131.189484	-21.242489	14.10178	129.15242	40.543552	1.675197	133.417923	35.353371	41.709084	133.069916	37.9484615	21.6921405	133.2439195	-80.4334395	6.5114195	125.0609205
4.9877	37.995468	131.713196	-20.816679	14.049146	129.419052	40.880928	1.510787	134.203125	35.883457	41.543877	133.655212	38.3821925	21.527332	133.9291685	-80.0155505	6.57096	124.9089355
6.349811	37.618629	132.1194	-20.518833	14.035149	129.630875	41.144707	1.416328	134.749252	36.256077	41.428463	134.147797	38.700392	21.4223955	134.4485245	-79.738058	6.6479025	124.8132255
7.511549	37.204838	132.499451	-20.317326	14.043262	129.779556	41.36311	1.370099	135.137192	36.495842	41.407539	134.468277	38.929476	21.388819	134.8027345	-79.564128	6.697705	124.7563775
8.600582	36.858608	132.806992	-20.206734	14.055215	129.83667	41.481915	1.385928	135.268265	36.636063	41.451508	134.709213	39.058989	21.418718	134.988739	-79.472457	6.691712	124.684601
9.594889	36.546303	133.003662	-20.120979	14.101672	129.77803	41.57766	1.430077	135.282928	36.698322	41.518871	134.867828	39.137991	21.474474	135.075378	-79.379949	6.72887	124.480682
10.552983	36.301292	133.140427	-20.046026	14.202449	129.671417	41.681473	1.547141	135.218597	36.786358	41.659054	134.936386	39.2339155	21.6030975	135.0774915	-79.3259675	6.8018005	124.2653425
11.856416	35.959263	133.222229	-19.869761	14.375069	129.429276	41.842522	1.685339	135.049042	36.94133	41.801346	135.014923	39.391926	21.7433425	135.0319825	-79.131448	7.0067955	123.8265695
12.127504	35.553692	133.162231	-19.737206	14.496228	129.290085	41.952148	1.774186	134.957474	37.080597	41.881428	134.987946	39.5163725	21.827807	134.97271	-78.9907845	7.164649	123.60746
12.313974	35.156574	133.108902	-19.566849	14.60283	129.168259	42.074509	1.863768	134.871857	37.278259	41.972946	135.037659	39.676384	21.918357	134.954758	-78.810082	7.287303	123.38176
12.306134	34.773663	133.119659	-19.373749	14.681935	129.080963	42.288067	1.901597	134.794983	37.468651	42.019211	135.075226	39.878359	21.960404	134.9351045	-78.625857	7.403466	123.2268215
12.202885	34.446598	133.060913	-19.188028	14.742288	129.007416	42.473064	1.918378	134.741074	37.690197	42.087894	135.054932	40.0816305	22.003136	134.898003	-78.4576865	7.48144	123.116829
12.001165	34.055115	132.939224	-18.989347	14.78126	128.920532	42.647629	1.943211	134.595703	37.91227	42.113804	135.016708	40.2799495	22.0285075	134.8062055	-78.2586435	7.5340125	123.0348585
11.687912	33.60268	132.758148	-18.809788	14.784351	128.843292	42.823765	1.945317	134.422882	38.10014	42.091999	134.904388	40.4619525	22.018658	134.663635	-78.0815285	7.550044	123.022949
11.219754	32.856884	132.577286	-18.553318	14.782693	128.789703	43.108292	1.961102	134.188187	38.428989	42.135681	134.749603	40.7686405	22.0483915	134.468895	-77.8752765	7.5169945	123.110511
10.79528	32.335361	132.449158	-18.395029	14.798816	128.807938	43.393696	1.973844	133.945038	38.659771	42.195389	134.570679	41.0267335	22.0846165	134.2578585	-77.8167915	7.5130155	123.3580175
10.345611	31.783682	132.26799	-18.275618	14.821328	128.813797	43.67033	2.024569	133.434601	38.851089	42.303963	134.222443	41.2607095	22.164266	133.828522	-77.8119455	7.47839	123.799072
9.804964	31.182026	131.857483	-18.211321	14.851417	128.719009	43.820145	2.118908	132.701187	38.946712	42.353825	133.61322	41.3834285	22.2363665	133.1572035	-77.8060705	7.4664675	124.2808145
9.215842	30.575392	131.221359	-18.165068	14.875256	128.468582	43.842854	2.233851	131.779373	38.968693	42.41518	132.743286	41.4057735	22.3245155	132.2613295	-77.7359095	7.4259965	124.6758345
8.614555	29.929241	130.400238	-18.185385	14.913649	128.100998	43.789387	2.358798	130.565033	38.895962	42.529369	131.775665	41.3426745	22.4440835	131.170349	-77.7134445	7.3832145	125.031647
7.96458	29.307318	129.410812	-18.228819	14.937181	127.595497	43.694069	2.36382	129.433395	38.729252	42.553757	130.595749	41.2116605	22.4587885	130.014572	-77.6692985	7.4155735	125.176422
6.380101	28.590977	128.076126	-18.350674	15.018463	126.804184	43.404278	2.502644	127.558723	38.160694	42.786007	128.762833	40.782486	22.6443255	128.160778	-77.483834	7.3926005	125.44759
5.967677	27.709658	126.804565	-18.424568	15.038927	126.178101	42.884682	2.676163	126.4534	37.964233	42.813267	127.458908	40.4244575	22.744715	126.956154	-77.2735935	7.333139	125.400048
5.30425	26.934263	125.772003	-18.511333	15.013239	125.523636	42.679756	2.688598	125.087975	37.728806	42.805523	126.326859	40.204281	22.7470605	125.707417	-77.226947	7.2794175	125.339855
4.634459	26.16461	124.805023	-18.845247	15.044636	124.860039	42.414536	2.68239	123.934647	37.453339	42.805416	125.212898	39.9339375	22.743903	124.5737725	-77.6244315	7.345369	125.1463055
3.991785	25.396294	123.921883	-19.030514	14.927901	124.112976	42.12714	2.670985	122.904945	37.239723	42.800186	124.343323	39.6834315	22.7355855	123.624134	-77.7444595	7.1202165	124.601818
3.371458	24.53487	123.157135	-19.269392	14.835244	123.371758	41.874191	2.624006	121.828651	36.971519	42.739414	123.850594	39.422855	22.68171	122.8396225	-77.961639	6.988778	123.9038935
2.705156	23.739836	122.472939	-19.520113	14.752303	122.617767	41.582329	2.600524	121.240059	36.96357	42.595131	123.237244	39.2729495	22.5978275	122.2386515	-78.3131755	6.9067785	122.9968825
1.816518	22.49085	121.75264	-19.903404	14.791457	121.760544	41.143421	2.753471	120.50779	36.624008	42.72596	122.98484	38.8837145	22.7397155	121.746315	-78.6905225	6.8431985	121.774773
1.263334	21.713955	121.432785	-20.08786	14.911381	121.295212	40.980831	2.851716	120.361237	36.444187	42.850792	123.009064	38.712509	22.851254	121.6851505	-78.888229	6.971508	120.9052735
0.777894	20.812195	121.199295	-20.2314	15.068893	120.933243	40.823441	3.044379	120.316483	36.36628	43.027561	123.173759	38.5948605	23.03597	121.745121	-79.0576605	7.101816	120.121365
0.266454	19.967598	121.003891	-20.353689	15.254057	120.590187	40.740498	3.212854	120.261658	36.282097	43.193554	123.419617	38.5112975	23.203204	121.8406375	-79.2186755	7.30491	119.3397365
-0.207815	19.018	120.705269	-20.46266	15.446504	120.215858	40.668835	3.377287	120.183655	35.839493	43.458359	123.755669	38.254164	23.417823	121.969662	-79.179484	7.475185	118.462054
-0.684602	18.073496	120.347153	-20.550344	15.62641	119.850647	40.582737	3.554092	119.949257	35.726215	43.617504	123.784637	38.154476	23.585798	121.866947	-79.255164	7.667022	117.834347
-1.166652	17.0509	119.843185	-20.637957	15.810865	119.509056	40.438644	3.715065	119.604218	35.59803	43.80011	123.650505	38.018337	23.7575875	121.6273615	-79.294251	7.8641425	117.3907505
-1.849135	15.362069	119.126663	-20.705717	16.021582	119.074562	40.249199	3.925773	118.957367	35.435478	44.123001	123.117661	37.8423385	24.024387	121.037514	-79.2537725	8.018777	117.11161
-2.268867	14.168209	118.637695	-20.712181	16.132435	118.846741	40.166698	3.998219	118.476952	35.314476	44.322075	122.679199	37.740587	24.160147	120.5780755	-79.164949	8.104723	117.1154065
-2.712565	12.911198	118.161263	-20.655315	16.198154	118.629822	40.128735	4.021135	118.098274	35.24847	44.516666	122.177872	37.6886025	24.2689005	120.138073	-78.9992325	8.1274075	117.121571
-3.114383	11.520104	117.751656	-20.614859	16.242876	118.444611	40.108444	4.032676	117.732361	35.22739	44.714455	121.648453	37.667917	24.3735655	119.690407	-78.897635	8.1121865	117.198815
-3.502412	10.117023	117.363693	-20.553385	16.280285	118.228279	40.066563	4.020415	117.387894	35.205425	44.814419	121.188797	37.635994	24.417417	119.2883455	-78.742764	8.143153	117.1682125
-3.902884	8.648894	116.981377	-20.504908	16.316132	118.008148	40.057663	4.013819	117.243286	35.211712	44.884983	120.756897	37.6346875	24.449401	119.0000915	-78.6445035	8.182863	117.0162045
-4.268403	7.109264	116.732704	-20.450943	16.366468	117.847672	40.093349	4.038184	117.260239	35.268875	44.939301	120.435318	37.681112	24.4887425	118.8477785	-78.582998	8.2441935	116.8475655
-4.778836	4.738403	116.613075	-20.361345	16.467588	117.708931	40.250172	4.070332	117.658356	35.325603	44.959377	120.30394	37.7878875	24.5148545	118.981148	-78.5105775	8.4203215	116.436714
-5.101591	3.053407	116.767166	-20.281004	16.527662	117.755905	40.38504	4.101744	118.2397	35.431091	45.009811	120.210472	37.9080655	24.5557775	119.225086	-78.4700735	8.4995465	116.286724
-5.388885	1.345358	117.126785	-20.151108	16.562962	117.912994	40.53339	4.173187	118.92897	35.548588	45.029453	120.261742	38.040989	24.60132	119.595356	-78.343205	8.524604	116.230632
-5.681869	-0.390768	117.673698	-19.980522	16.534136	118.151009	40.753807	4.222465	119.765495	35.688297	45.002293	120.318947	38.221052	24.612379	120.042221	-78.182096	8.455893	116.259797
-5.943005	-2.108076	118.414078	-19.782976	16.470778	118.445847	41.047077	4.235743	120.572319	35.892441	44.958706	120.378899	38.469759	24.5972245	120.475609	-78.035711	8.3443315	116.416085
-6.155636	-3.877753	119.138565	-19.532009	16.344414	118.740044	41.350346	4.188193	121.329834	36.095238	44.873615	120.414886	38.722792	24.530904	120.87236	-77.78681	8.157924	116.607728
-6.397163	-5.670559	119.905426	-19.305586	16.173578	119.040894	41.634682	4.102122	121.974243	36.303417	44.751652	120.34761	38.9690495	24.426887	121.1609265	-77.5802215	7.920269	116.9208615
-6.722412	-8.210784	121.062538	-18.982901	15.852715	119.48494	42.009052	3.95522	122.732224	36.591755	44.509129	120.246376	39.3004035	24.2321745	121.4893	-77.2662055	7.4732555	117.48058
-7.060716	-9.823649	121.847321	-18.816086	15.643683	119.778587	42.211239	3.842088	123.151863	36.74448	44.325935	120.160332	39.4778595	24.0840115	121.6560975	-77.1100315	7.2033545	117.9010765
-7.365813	-11.322473	122.633232	-18.688007	15.467723	120.015778	42.328396	3.763145	123.544609	36.85569	44.175529	119.977448	39.592043	23.969337	121.7610285	-76.968057	6.966109	118.2705275
-7.444819	-12.918729	123.152374	-18.61718	15.329196	120.197784	42.402367	3.695618	123.802185	36.909492	44.028564	119.826851	39.6559295	23.862091	121.814518	-76.8902895	6.796301	118.58105
-8.092866	-14.109105	123.877777	-18.596527	15.192577	120.337723	42.441162	3.61683	123.98336	36.913101	43.912399	119.717529	39.6771315	23.7646145	121.8504445	-76.8701855	6.6205395	118.8250015
-8.229534	-15.499628	124.229431	-18.604929	15.064878	120.437195	42.449799	3.514507	124.177086	36.927391	43.811192	119.65712	39.688595	23.6628495	121.917103	-76.898453	6.4669065	118.957287
-8.625188	-16.675949	124.561844	-18.615595	14.929739	120.537582	42.438923	3.406073	124.346687	36.951523	43.725098	119.711899	39.695223	23.5655855	122.029293	-76.926413	6.2938925	119.045871
-9.207047	-18.235905	124.971329	-18.670618	14.765711	120.686897	42.392662	3.236689	124.613953	36.972904	43.597408	119.822868	39.682783	23.4170485	122.2184105	-77.024019	6.1143735	119.1553835
-9.653202	-19.102516	125.248016	-18.708166	14.705203	120.797417	42.358414	3.181508	124.748756	36.976288	43.544865	119.869682	39.667351	23.3631865	122.309219	-77.083683	6.0472195	119.285615
-10.068521	-19.833714	125.557838	-18.724592	14.694794	120.936226	42.341057	3.164845	124.839951	36.962296	43.527092	119.879745	39.6516765	23.3459685	122.359848	-77.1008605	6.0436195	119.512604
-10.522547	-20.503534	125.843895	-18.718569	14.704988	121.068993	42.340614	3.186412	124.935745	36.96645	43.53373	119.867859	39.653532	23.360071	122.401802	-77.09067	6.049905	119.736184
-10.955312	-21.026211	126.024864	-18.677679	14.730612	121.187088	42.37455	3.236906	125.015976	36.996223	43.589626	119.883606	39.6853865	23.413266	122.449791	-77.0407445	6.047958	119.924385
-11.357038	-21.438902	126.179077	-18.622589	14.768087	121.299683	42.441006	3.302298	125.059151	37.040607	43.660938	119.925415	39.7408065	23.481618	122.492283	-76.9859845	6.054556	120.107083
-11.848458	-21.748365	126.291466	-18.584732	14.796374	121.387505	42.496147	3.362854	125.0914	37.07959	43.726906	119.978394	39.7878685	23.54488	122.534897	-76.9573325	6.047868	120.240113
-12.521368	-22.039604	126.329056	-18.554874	14.809465	121.461716	42.530666	3.436741	125.063263	37.125835	43.805374	120.051491	39.8282505	23.6210575	122.557377	-76.9379985	5.9978725	120.366055
-13.000677	-22.126326	126.197304	-18.575264	14.794464	121.492706	42.491875	3.461172	125.026276	37.127506	43.842979	120.141289	39.8096905	23.6520755	122.5837825	-76.9602185	5.9368525	120.4016295
-13.506232	-22.162914	125.992584	-18.634529	14.776943	121.530045	42.438438	3.440599	124.950897	37.117481	43.85743	120.286873	39.7779595	23.6490145	122.618885	-77.0470175	5.9048715	120.441205
-14.063795	-22.134125	125.737976	-18.70558	14.753559	121.580521	42.346771	3.379684	124.881996	37.098293	43.854038	120.425415	39.722532	23.616861	122.6537055	-77.133692	5.890257	120.5073365
-14.676133	-22.035137	125.431313	-18.787191	14.740129	121.665504	42.230911	3.32564	124.795319	37.067909	43.852463	120.591965	39.64941	23.5890515	122.693642	-77.223792	5.8912065	120.637366
-15.354021	-21.862123	125.086006	-18.848297	14.751214	121.746979	42.143318	3.283688	124.714149	37.040569	43.874676	120.805588	39.5919435	23.579182	122.7598685	-77.2885375	5.923246	120.7340895
-16.035648	-21.61879	124.742172	-18.945906	14.801386	121.884155	42.060993	3.296766	124.613998	37.022537	43.93755	121.047165	39.541765	23.617158	122.8305815	-77.433577	5.985614	120.9377285
-17.083763	-21.088243	124.111351	-19.007078	14.865663	121.938347	42.012032	3.354446	124.501419	36.993141	44.069248	121.451843	39.5025865	23.711847	122.976631	-77.5167425	6.019479	120.900063
-17.802673	-20.690163	123.659195	-19.078495	14.918026	121.95668	41.938095	3.442891	124.406906	36.967461	44.169041	121.743515	39.452778	23.805966	123.0752105	-77.609768	6.030086	120.8381495
-18.773117	-20.046783	123.307632	-19.19759	14.983604	121.960983	41.841423	3.505337	124.313393	36.897835	44.261665	121.974945	39.369629	23.883501	123.144169	-77.764809	6.083707	120.777797
-19.616098	-19.619835	122.902588	-19.33671	15.057146	121.9515	41.701977	3.557283	124.183525	36.791401	44.338451	122.140015	39.246689	23.947867	123.16177	-77.920109	6.166425	120.74123
-20.520626	-19.177639	122.667656	-19.495974	15.138268	121.956932	41.514557	3.616109	124.023346	36.663338	44.405262	122.211884	39.0889475	24.0106855	123.117615	-78.0808955	6.2658505	120.796249
-21.462273	-18.648941	122.518471	-19.64196	15.220078	121.977325	41.334934	3.66506	123.883591	36.531414	44.464703	122.229614	38.933174	24.0648815	123.0566025	-78.217094	6.3752745	120.8980475
-22.428024	-18.097433	122.451447	-19.779886	15.29465	122.004593	41.189346	3.710118	123.798203	36.409111	44.516186	122.22049	38.7992285	24.113152	123.0093465	-78.3590005	6.476148	120.9998395
-23.712902	-17.478973	122.296608	-19.961475	15.413429	122.022987	41.015755	3.800763	123.7257	36.231403	44.595776	122.200348	38.623579	24.1982695	122.963024	-78.546529	6.6285885	121.08295
-24.903694	-16.817358	122.279144	-20.066467	15.51287	121.991302	40.896652	3.864594	123.70179	36.112862	44.642887	122.142006	38.504757	24.2537405	122.921898	-78.637691	6.7719995	121.060706
-25.957054	-16.215462	122.291145	-20.194757	15.596077	121.921005	40.76495	3.926203	123.683289	35.992424	44.684689	122.039726	38.378687	24.305446	122.8615075	-78.768201	6.886708	120.9805025
-27.029833	-15.627584	122.332977	-20.310541	15.665891	121.858025	40.63755	3.958623	123.677994	35.869011	44.708447	121.922386	38.2532805	24.333535	122.80019	-78.8743625	6.998247	120.91586
-28.116013	-15.051505	122.342194	-20.428362	15.707202	121.81591	40.502712	3.967032	123.713707	35.75499	44.70557	121.798302	38.128851	24.336301	122.7560045	-78.985575	7.078103	120.8758155
-29.261402	-14.496964	122.421204	-20.558851	15.715486	121.825912	40.37495	3.95195	123.77005	35.641609	44.687401	121.687614	38.0082795	24.3196755	122.728832	-79.1259815	7.1112965	120.922992
-30.557377	-13.771963	122.718361	-20.667297	15.698857	121.891335	40.245308	3.922106	123.819412	35.516247	44.639214	121.594833	37.8807775	24.28066	122.7071225	-79.2153715	7.117054	121.0755475
-32.062401	-13.074522	122.75946	-20.847319	15.613307	122.065559	40.04298	3.849665	123.851059	35.307301	44.551922	121.465324	37.6751405	24.2007935	122.6581915	-79.3697785	7.0258205	121.4729265
-33.337299	-12.386315	122.904602	-20.975092	15.543875	122.201408	39.889076	3.787867	123.856445	35.178303	44.503143	121.400108	37.5336895	24.145505	122.6282765	-79.4838735	6.942245	121.7745395
-34.591877	-11.673139	123.043045	-21.109417	15.479307	122.355042	39.736832	3.737557	123.811386	35.031475	44.46011	121.337196	37.3841535	24.0988335	122.574291	-79.6029875	6.8597805	122.135793
-35.85989	-10.941653	123.155937	-21.235647	15.418405	122.519768	39.581535	3.688202	123.719421	34.869568	44.427635	121.257103	37.2255515	24.0579185	122.488262	-79.6968455	6.7788915	122.551274
-37.169048	-10.150598	123.411285	-21.373064	15.368324	122.680298	39.40871	3.662187	123.584724	34.696781	44.437866	121.159409	37.0527455	24.0500265	122.3720665	-79.7988735	6.6866215	122.9885295
-38.548965	-9.30312	123.518738	-21.498009	15.339955	122.853973	39.244251	3.66257	123.36599	34.505482	44.465023	121.027718	36.8748665	24.0637965	122.196854	-79.8708845	6.6161135	123.511092
-39.852821	-8.509992	123.63839	-21.640385	15.318834	123.034477	39.10701	3.65597	123.025681	34.285141	44.51424	120.831421	36.6960755	24.085105	121.928551	-79.9768455	6.552563	124.140403
-41.919876	-7.140872	124.099266	-21.819466	15.306512	123.25457	38.88451	3.737983	122.485146	33.918243	44.59676	120.439507	36.4013765	24.1673715	121.4623265	-80.0403085	6.4456525	125.0468135
-43.22065	-6.278713	124.310745	-21.909355	15.302295	123.41497	38.719284	3.81967	122.19751	33.713036	44.660061	120.154343	36.21616	24.2398655	121.1759265	-80.03487	6.3647245	125.6540135
-44.524517	-5.328899	124.832878	-21.967503	15.289966	123.61245	38.601795	3.877164	121.905113	33.503113	44.701912	119.902107	36.052454	24.289538	120.90361	-79.98746	6.290394	126.32129
-45.861282	-4.311821	125.256584	-22.029009	15.272578	123.871864	38.491329	3.932171	121.674179	33.314545	44.73233	119.687485	35.902937	24.3322505	120.680832	-79.960955	6.2129055	127.062896
-47.074184	-3.316202	125.724983	-22.073298	15.259507	124.194489	38.357422	3.996851	121.504044	33.130741	44.762352	119.528175	35.7440815	24.3796015	120.5161095	-79.8906775	6.1394125	127.8728685
-48.308372	-2.1965	126.382042	-22.111153	15.243379	124.573029	38.238396	4.046117	121.330353	32.953392	44.793015	119.42514	35.595894	24.419566	120.3777465	-79.8182	6.067192	128.7683115
-49.522968	-1.120937	126.990082	-22.170248	15.234672	124.967613	38.138493	4.077313	121.175751	32.773415	44.838257	119.373749	35.455954	24.457785	120.27475	-79.79645	6.011559	129.660476
-51.161617	0.596559	127.81459	-22.015932	15.069435	125.376953	37.993168	4.176854	120.98938	32.529213	44.927765	119.353401	35.2611905	24.5523095	120.1713905	-79.2930545	5.5865605	130.5825155
-52.296543	1.743905	128.11203	-22.055405	15.051177	125.631096	37.928722	4.236763	120.853134	32.390423	44.990135	119.370354	35.1595725	24.613449	120.111744	-79.2703825	5.488905	131.150448
-53.297062	2.952703	128.430527	-22.094362	15.044086	125.819839	37.858398	4.304116	120.73085	32.266693	45.063545	119.386497	35.0625455	24.6838305	120.0586735	-79.2512695	5.4043415	131.5810045
-54.26091	4.202571	128.630859	-22.175522	15.054783	126.002571	37.788528	4.385136	120.582077	32.148552	45.156261	119.393456	34.96854	24.7706985	119.9877665	-79.319584	5.3388675	132.0173755
-55.092667	5.548859	128.757828	-22.238176	15.065312	126.05648	37.701118	4.472732	120.384811	32.011513	45.241486	119.386314	34.8563155	24.857109	119.8855625	-79.3326675	5.273515	132.2273975
-56.074471	6.763838	128.861374	-22.274063	15.05159	126.005447	37.579433	4.551847	120.1409	31.868717	45.341759	119.3181	34.724075	24.946803	119.7295	-79.272201	5.156377	132.281394
-56.906624	8.070958	128.972046	-22.408972	15.103277	126.016281	37.416794	4.6111	119.829094	31.701797	45.422398	119.185806	34.5592955	25.016749	119.50745	-79.3772395	5.189805	132.525112
-58.03706	10.056437	129.104019	-22.527378	15.109322	125.910614	37.132957	4.681444	119.229164	31.408152	45.538227	118.855438	34.2705545	25.1098355	119.042301	-79.3253105	5.1088085	132.778927
-58.688217	11.43233	129.259384	-22.611233	15.11554	125.814453	36.936962	4.710853	118.777588	31.231842	45.603992	118.634796	34.084402	25.1574225	118.706192	-79.306868	5.0736575	132.922714
-59.275986	12.803645	129.376755	-22.672827	15.089915	125.728859	36.776501	4.72426	118.374207	31.09897	45.651211	118.427315	33.9377355	25.1877355	118.400761	-79.2833895	4.9920945	133.056957
-59.734623	14.183702	129.402969	-22.705606	15.045269	125.640121	36.668941	4.729875	118.050255	31.009605	45.679768	118.335518	33.839273	25.2048215	118.1928865	-79.250485	4.8857165	133.0873555
-60.124733	15.588635	129.423584	-22.709465	15.003724	125.550949	36.61433	4.748824	117.810204	30.95561	45.701721	118.354019	33.78497	25.2252725	118.0821115	-79.2039	4.7821755	133.0197865
-60.386753	16.98184	129.405823	-22.721491	14.967793	125.459183	36.59079	4.797611	117.668442	30.934181	45.738453	118.448723	33.7624855	25.268032	118.0585825	-79.2054675	4.667554	132.8597835
-60.668491	18.36882	129.161499	-22.762676	14.937769	125.361481	36.593048	4.85342	117.611107	30.910433	45.76984	118.625557	33.7517405	25.31163	118.118332	-79.2770925	4.563908	132.60463
-60.880733	20.498529	128.967773	-22.855999	14.926219	125.278366	36.594746	4.978002	117.683685	30.849367	45.869492	118.909988	33.7220565	25.423747	118.2968365	-79.4340545	4.428691	132.2598955
-60.888596	21.915052	128.89209	-22.887087	14.900496	125.229393	36.604366	5.046122	117.771271	30.780653	45.922768	119.139061	33.6925095	25.484445	118.455166	-79.4666835	4.316547	132.00362
-60.825737	23.299194	128.969788	-22.972874	14.890303	125.331024	36.601685	5.128054	117.908821	30.716356	45.959129	119.393097	33.6590205	25.5435915	118.650959	-79.6047685	4.2370145	132.011089
-60.631626	24.65663	129.058807	-23.040173	14.833043	125.424789	36.632923	5.175346	118.115875	30.691278	45.980743	119.64743	33.6621005	25.5780445	118.8816525	-79.7424465	4.0880415	131.9679255
NaN	NaN	NaN	-23.068893	14.756081	125.541397	36.68993	5.19521	118.342247	30.68561	45.967625	119.937424	33.68777	25.5814175	119.1398355	-79.825556	3.9307445	131.9429585
NaN	NaN	NaN	-23.075638	14.666794	125.577255	36.754276	5.21287	118.597099	30.70134	45.947121	120.227776	33.727808	25.5799955	119.4124375	-79.879084	3.7535925	131.7420725
NaN	NaN	NaN	-23.116585	14.582877	125.625839	36.819862	5.215472	118.826385	30.728636	45.925339	120.491806	33.774249	25.5704055	119.6590955	-80.007419	3.5953485	131.5925825
NaN	NaN	NaN	-23.184278	14.519585	125.662193	36.889748	5.201803	119.080879	30.751511	45.890572	120.784554	33.8206295	25.5461875	119.9327165	-80.1891855	3.4929825	131.3916695
NaN	NaN	NaN	-23.22814	14.44713	125.6129	36.898632	5.189115	119.159615	31.061449	45.764248	120.790466	33.9800405	25.4766815	119.9750405	-80.4363205	3.4175785	131.2507595
NaN	NaN	NaN	-23.254868	14.404349	125.535812	36.893997	5.166896	119.187584	30.729134	45.865234	121.012726	33.8115655	25.516065	120.100155	-80.3213015	3.292633	130.971469
NaN	NaN	NaN	-23.268929	14.365337	125.441467	36.88343	5.151934	119.150162	30.707602	45.854004	121.068863	33.795516	25.502969	120.1095125	-80.333374	3.227705	130.7734215
-55.520462	35.479588	128.049545	-23.266239	14.31676	125.310196	36.875664	5.149834	119.102219	30.700487	45.853149	121.149384	33.7880755	25.5014915	120.1258015	-80.3205535	3.1320285	130.4945905
-54.513138	36.703285	127.901482	-23.315973	14.299967	125.265251	36.863979	5.172967	119.029305	30.677858	45.862194	121.217606	33.7709185	25.5175805	120.1234555	-80.4028645	3.0823535	130.4070465
-53.475307	37.916283	127.814339	-23.33354	14.288688	125.187592	36.856339	5.233506	118.940613	30.658997	45.890091	121.300064	33.757668	25.5617985	120.1203385	-80.424748	3.0155775	130.2548455
-51.77309	39.753361	127.635971	-23.333172	14.31409	125.050911	36.86306	5.344818	118.837715	30.65871	45.986252	121.424553	33.760885	25.665535	120.131134	-80.427229	2.962645	129.970688
-50.584366	40.936943	127.582275	-23.499144	14.503631	125.010208	36.90152	5.444626	118.790543	30.673298	46.05793	121.566643	33.787409	25.751278	120.178593	-80.785697	3.255984	129.841823
-49.324425	42.162476	127.558983	-23.479244	14.557487	124.934853	36.959023	5.572776	118.819084	30.720631	46.14558	121.76635	33.839827	25.859178	120.292717	-80.798315	3.255796	129.576989
-47.934055	43.253132	127.619431	-23.451975	14.654705	124.874969	37.053677	5.733813	118.926064	30.795225	46.23193	122.067772	33.924451	25.9828715	120.496918	-80.828401	3.3265385	129.25302
-46.59103	44.443058	127.584969	-23.411854	14.802181	124.884705	37.182297	5.958153	119.15612	30.892721	46.371181	122.501671	34.037509	26.164667	120.8288955	-80.861217	3.439695	128.9405145
-45.131836	45.595963	127.681206	-23.379635	14.987859	124.936317	37.326103	6.222791	119.50412	30.967163	46.547615	123.060921	34.146633	26.385203	121.2825205	-80.905903	3.590515	128.5901135
-43.621441	46.700985	127.860222	-23.344786	15.244627	125.015953	37.482075	6.545706	119.869469	31.025597	46.754665	123.70874	34.253836	26.6501855	121.7891045	-80.943408	3.8390685	128.2428015
-41.30793	48.374359	128.264374	-23.325768	15.696504	125.094261	37.687809	7.067268	120.48616	31.14971	47.116787	124.77449	34.4187595	27.0920275	122.630325	-81.0702955	4.3009805	127.558197
-39.728748	49.426308	128.63385	-23.302011	16.052427	125.125778	37.798481	7.43744	120.808517	31.229847	47.36422	125.476166	34.514164	27.40083	123.1423415	-81.118186	4.704024	127.1092145
-38.152355	50.440155	129.087692	-23.263718	16.429113	125.1436	37.911053	7.791946	121.098351	31.304506	47.616234	126.130798	34.6077795	27.70409	123.6145745	-81.1352155	5.154136	126.6726255
-36.429821	51.335251	129.470123	-23.250542	16.811867	125.165512	37.995434	8.171095	121.283653	31.37545	47.900562	126.720093	34.685442	28.0358285	124.001873	-81.186526	5.5879055	126.329151
-34.780403	52.21347	129.925323	-23.239607	17.192768	125.18898	38.022808	8.514667	121.37574	31.431728	48.1782	127.153053	34.727268	28.3464335	124.2643965	-81.206482	6.03910250000001	126.1135635
-33.033382	52.960743	130.245926	-23.237707	17.571228	125.134064	38.033398	8.813996	121.399536	31.476248	48.416348	127.504158	34.754823	28.615172	124.451847	-81.230237	6.527284	125.816281
-31.289953	53.614426	130.518982	-23.23918	17.908375	125.08963	38.036205	9.092851	121.382431	31.527233	48.610508	127.797989	34.781719	28.8516795	124.59021	-81.260079	6.9650705	125.58905
-28.634691	54.448677	130.733246	-23.200686	18.358263	124.965981	38.059254	9.400282	121.480492	31.611904	48.889854	128.103897	34.835579	29.145068	124.7921945	-81.236951	7.571458	125.1397675
-26.840294	54.878128	130.698151	-23.176359	18.649099	124.898483	38.1007	9.602854	121.558777	31.652483	49.060135	128.295486	34.8765915	29.3314945	124.9271315	-81.2293095	7.9667035	124.8698345
-25.085989	55.268848	130.519867	-23.196718	18.90435	124.787018	38.148872	9.742619	121.686844	31.660255	49.244656	128.339478	34.9045635	29.4936375	125.013161	-81.2979995	8.3150625	124.560875
-23.209017	55.520813	130.184082	-23.190456	19.128187	124.714195	38.174583	9.872254	121.847664	31.690395	49.440887	128.312332	34.932489	29.6565705	125.079998	-81.313401	8.5998035	124.348392
-21.393042	55.682838	129.70491	-23.178949	19.316067	124.610855	38.208313	9.94073	122.073639	31.703972	49.542118	128.233963	34.9561425	29.741424	125.153801	-81.3140405	8.89071	124.067909
-19.527456	55.728001	129.165573	-23.139971	19.435778	124.552826	38.312702	9.907911	122.458054	31.760212	49.633617	128.121536	35.036457	29.770764	125.289795	-81.316399	9.100792	123.815857
-17.735634	55.664307	128.749054	-23.080988	19.480715	124.552299	38.432919	9.837432	122.924133	31.838072	49.649479	128.102646	35.1354955	29.7434555	125.5133895	-81.2974715	9.2179745	123.5912085
-14.843533	55.413086	128.086655	-22.925344	19.402937	124.664009	38.686192	9.605424	123.899307	32.022148	49.552425	128.212234	35.35417	29.5789245	126.0557705	-81.204858	9.2269495	123.2722475
-12.980087	55.115192	127.91227	-22.782755	19.318506	124.828659	38.848843	9.464838	124.617783	32.174114	49.480637	128.445679	35.5114785	29.4727375	126.531731	-81.0769885	9.1642745	123.125587
-11.184621	54.786247	127.954468	-22.583652	19.244392	125.048241	39.001446	9.35506	125.512672	32.381702	49.421127	128.813965	35.691574	29.3880935	127.1633185	-80.858878	9.1006905	122.9331635
-9.16378	54.39019	128.100082	-22.275362	19.217867	125.374535	39.563705	9.121453	126.422592	32.707092	49.393135	129.414246	36.1353985	29.257294	127.918419	-80.6861225	9.17843999999999	122.830651
-7.297777	53.943264	128.606201	-21.658875	19.083191	125.743233	39.893124	8.995914	127.655098	33.083012	49.33448	130.255081	36.488068	29.165197	128.9550895	-79.805818	9.001185	122.5313765
-5.412536	53.492619	129.196487	-21.168909	19.109934	126.26783	40.278294	8.805511	129.072495	33.555012	49.227993	131.376678	36.916653	29.016752	130.2245865	-79.254471	9.203116	122.3110735
-4.013111	53.189301	130.245285	-20.65724	19.092766	126.94223	40.669502	8.529093	130.812912	34.409431	48.949272	132.760895	37.5394665	28.7391825	131.7869035	-78.8539465	9.4463495	122.0975565
-0.723466	52.049492	132.011917	-19.956312	19.067032	128.374725	41.450691	8.01104	134.231247	35.31031	48.919483	135.766678	38.3805005	28.4652615	134.9989625	-78.2931245	9.6688025	121.7504875
0.855674	51.456787	133.785965	-19.721298	19.118324	129.572708	41.997036	7.710828	136.724274	35.722263	49.079845	137.980133	38.8596495	28.3953365	137.3522035	-78.3022455	9.8413115	121.7932125
2.247961	50.817974	135.694641	-19.672953	19.192719	130.831543	42.385319	7.56557	139.08049	35.969906	49.319038	140.076096	39.1776125	28.442304	139.578293	-78.5235185	9.943134	122.084793
3.498266	50.206341	137.577591	-19.759487	19.253342	132.025772	42.627365	7.553892	140.935089	36.137196	49.52766	141.70137	39.3822805	28.540776	141.3182295	-78.9012545	9.965908	122.7333145
4.642688	49.569176	139.0215	-19.844904	19.283714	132.948441	42.721863	7.571884	142.092438	36.20694	49.674538	142.760941	39.4644015	28.623211	142.4266895	-79.1542095	9.944217	123.4701925
5.74487	48.893276	139.825455	-19.924786	19.318569	133.482071	42.666695	7.690775	142.474182	36.154346	49.69558	143.190384	39.4105205	28.6931775	142.832283	-79.2600925	9.9439605	124.131859
6.649171	48.213223	140.011902	-20.015745	19.388729	133.635132	42.611633	7.77713	142.420074	36.063091	49.718479	143.111725	39.337362	28.7478045	142.7658995	-79.368852	10.0296535	124.5043645
7.208098	46.937542	139.569016	-20.077187	19.500586	133.315903	42.536903	7.976361	141.91069	35.945686	49.906506	142.679291	39.2412945	28.9414335	142.2949905	-79.3956685	10.0597385	124.3368155
7.324278	46.034817	139.229996	-20.104345	19.613998	132.932205	42.471725	8.183698	141.610168	35.877377	50.034428	142.446823	39.174551	29.109063	142.0284955	-79.383241	10.118933	123.8359145
7.408185	45.127602	138.835388	-20.146725	19.767269	132.520844	42.404388	8.404782	141.372955	35.738747	50.179207	142.31636	39.0715675	29.2919945	141.8446575	-79.3650175	10.2425435	123.1970305
7.257991	44.138035	138.498413	-20.236773	19.969893	132.188431	42.264412	8.623462	141.1698	35.56554	50.373459	142.196808	38.914976	29.4984605	141.683304	-79.388522	10.4413255	122.693558
7.038289	43.188679	138.151184	-20.385374	20.195852	131.950394	42.122787	8.873638	140.980347	35.421909	50.628323	142.037506	38.772348	29.7509805	141.5089265	-79.543096	10.6407235	122.3918615
6.639101	42.123283	137.788025	-20.495621	20.42355	131.728516	41.952354	9.082876	140.787094	35.313293	50.854748	141.810928	38.6328235	29.968812	141.299011	-79.6240655	10.878288	122.158021
6.239011	41.088142	137.291977	-20.605333	20.635592	131.481079	41.855896	9.285216	140.357391	35.207939	51.014042	141.393661	38.5319175	30.149629	140.875526	-79.7425835	11.121555	122.086632
5.422114	39.448864	135.911026	-20.813143	20.865475	130.861877	41.648022	9.561346	138.804718	35.00605	51.1423	139.794617	38.327036	30.351823	139.2996675	-79.953322	11.379127	122.4240865
4.803086	38.271805	134.381226	-20.963816	20.987234	130.148315	41.29805	9.799294	137.103378	34.739811	51.286964	138.2005	38.0189305	30.543129	137.651939	-79.9465625	11.431339	122.644691
4.213652	37.089466	132.593124	-21.167696	21.070534	129.230637	40.927425	9.992167	134.872971	34.344688	51.52211	136.237244	37.6360565	30.7571385	135.5551075	-79.9714485	11.3839295	122.9061665
3.472498	35.899384	130.647385	-21.380016	21.099995	128.14357	40.642628	9.997867	132.768661	33.963448	51.635094	134.12468	37.303038	30.8164805	133.4466705	-80.06307	11.3835095	122.8404695
2.683325	34.598568	128.854691	-21.564291	21.084639	127.07634	40.264576	10.178071	130.563904	33.267246	51.646404	132.292755	36.765911	30.9122375	131.4283295	-79.894493	11.2570405	122.7243505
1.673639	33.357178	127.380249	-21.780664	21.011013	126.117195	39.841801	10.189353	128.803452	32.908298	51.411419	130.636597	36.3750495	30.800386	129.7200245	-79.9363775	11.22164	122.5143655
0.731976	32.099873	126.349068	-22.295135	21.009644	125.36969	39.409847	10.099604	127.460754	32.537262	51.200886	129.323303	35.9735545	30.650245	128.3920285	-80.5638245	11.369043	122.3473515
-0.55754	29.953632	124.927162	-22.921719	20.772539	124.351059	38.695202	9.865999	125.769379	31.828382	50.991066	127.565025	35.261792	30.4285325	126.667202	-81.10523	11.1165455	122.034916
-1.444305	28.504511	123.878685	-23.401905	20.638212	123.606941	37.692329	9.968377	124.952782	31.25408	50.811852	126.450943	34.4732045	30.3901145	125.7018625	-81.2770145	10.8863095	121.5120195
-2.317908	27.12513	122.893883	-23.876488	20.523283	122.825005	37.113686	9.809131	123.86116	30.702219	50.717552	125.236664	33.9079525	30.2633415	124.548912	-81.6609285	10.7832245	121.101098
-3.199835	25.738186	121.821663	-24.257208	20.391138	121.937943	36.598923	9.603642	122.790924	30.203802	50.527237	124.09687	33.4013625	30.0654395	123.443897	-81.9157785	10.7168365	120.431989
-4.025866	24.314856	120.788155	-24.542004	20.253824	121.044373	36.067612	9.454614	121.782997	29.791147	50.324356	122.886017	32.9293795	29.889485	122.334507	-82.0133875	10.618163	119.754239
-4.78893	22.950987	119.744019	-24.769867	20.136721	120.155945	35.679024	9.229055	120.682335	29.483526	50.161213	121.773163	32.581275	29.695134	121.227749	-82.121009	10.578308	119.084141
-5.502439	21.558718	118.78669	-24.929819	20.020693	119.322227	35.343285	9.016263	119.659927	29.249382	49.943153	120.68306	32.2963335	29.479708	120.1714935	-82.1559715	10.561678	118.4729605
-6.533702	19.507158	117.53199	-25.135571	19.848255	118.227211	34.873943	8.697153	118.40947	28.951513	49.616165	119.396019	31.912728	29.156659	118.9027445	-82.18387	10.539851	117.5516775
-7.138251	18.102636	117.016235	-25.285393	19.721157	117.707573	34.636654	8.444226	117.863167	28.860838	49.381142	118.884155	31.748746	28.912684	118.373661	-82.319532	10.52963	117.041485
-7.726248	16.729301	116.627907	-25.459648	19.608032	117.319885	34.442345	8.218981	117.529907	28.731531	49.152683	118.449783	31.586938	28.685832	117.989845	-82.506234	10.530232	116.649925
-8.236325	15.356764	116.325676	-25.673317	19.515129	117.059029	34.187313	8.048056	117.288994	28.588226	48.964798	118.231155	31.3877695	28.506427	117.7600745	-82.7344035	10.523831	116.3579835
-8.717636	14.01053	116.190483	-25.907431	19.470175	116.876945	33.964725	7.901901	117.153717	28.41494	48.821838	118.010284	31.1898325	28.3618695	117.5820005	-83.0046945	10.5784805	116.1718895
-9.203902	12.693966	116.035805	-26.119768	19.423433	116.706757	33.78075	7.758424	117.010925	28.236338	48.63921	117.886627	31.008544	28.198817	117.448776	-83.24808	10.648049	115.964738
-9.606721	11.339029	115.89019	-26.300308	19.337664	116.537186	33.608685	7.595752	116.93251	28.113955	48.471596	117.875969	30.86132	28.033674	117.4042395	-83.461936	10.641654	115.6701325
-10.099678	9.360931	115.678192	-26.524574	19.190575	116.21534	33.442799	7.289651	116.893791	27.965584	48.210835	117.838799	30.7041915	27.750243	117.366295	-83.7533395	10.630907	115.064385
-10.433145	8.052516	115.453972	-26.65358	19.091146	115.97673	33.316845	7.109519	116.756943	27.879412	48.019073	117.807152	30.5981285	27.564296	117.2820475	-83.9052885	10.617996	114.6714125
-10.706042	6.741255	115.22583	-26.779192	18.998987	115.748306	33.179935	6.934838	116.591774	27.826214	47.840042	117.679962	30.5030745	27.38744	117.135868	-84.0614585	10.610534	114.360744
-10.951833	5.474573	115.074989	-26.85816	18.925611	115.580368	33.068035	6.748118	116.463402	27.784708	47.635216	117.560921	30.4263715	27.191667	117.0121615	-84.1426915	10.659555	114.1485745
-11.122541	4.201907	114.986801	-26.902285	18.85829	115.483772	32.988533	6.543246	116.370987	27.784315	47.438812	117.471054	30.386424	26.991029	116.9210205	-84.190994	10.725551	114.0465235
-11.301643	2.886564	115.000496	-26.905336	18.81732	115.454742	32.941582	6.325284	116.337585	27.854231	47.238285	117.273544	30.3979065	26.7817845	116.8055645	-84.2085785	10.8528555	114.1039195
-11.384404	1.643665	115.037178	-26.856331	18.779459	115.425659	32.928993	6.123163	116.349617	27.927294	47.041	117.005157	30.4281435	26.5820815	116.677387	-84.1408055	10.9768365	114.173931
-11.422319	-0.21042	115.248871	-26.678375	18.693682	115.354225	33.028515	5.887376	116.469833	28.121794	46.749287	116.548409	30.5751545	26.3183315	116.509121	-83.9319045	11.0690325	114.199329
-11.380445	-1.451714	115.470543	-26.496168	18.578682	115.316559	33.208557	5.712895	116.660927	28.30962	46.542702	116.247894	30.7590885	26.1277985	116.4544105	-83.7514245	11.0295655	114.1787075
-11.331064	-2.61669	115.780243	-26.280552	18.406868	115.295853	33.422535	5.510043	116.901489	28.503033	46.305267	116.060555	30.962784	25.907655	116.481022	-83.523888	10.906081	114.110684
-11.225722	-3.741546	116.154205	-26.095993	18.194729	115.305748	33.618511	5.253982	117.220329	28.729332	46.043106	115.967857	31.1739215	25.648544	116.594093	-83.3659075	10.740914	114.017403
-11.113194	-4.827464	116.545235	-25.924841	17.967703	115.363541	33.791237	4.980654	117.576874	28.918198	45.772308	115.92749	31.3547175	25.376481	116.752182	-83.2043995	10.558925	113.9749
-10.88985	-5.925515	116.758263	-25.812595	17.752949	115.456474	33.898804	4.721117	117.913643	29.092525	45.513718	116.085991	31.4956645	25.1174175	116.999817	-83.1208545	10.3884805	113.913131
-10.730775	-6.918583	117.027924	-25.707514	17.56015	115.563141	33.976917	4.461037	118.37944	29.269785	45.286205	116.327797	31.623351	24.873621	117.3536185	-83.038379	10.246679	113.7726635
-10.508965	-8.166457	117.341232	-25.631771	17.331024	115.81826	34.085438	4.174736	119.144203	29.546684	45.061729	116.966759	31.816061	24.6182325	118.055481	-83.079603	10.0438155	113.581039
-10.407485	-8.827251	117.644989	-25.542303	17.248335	116.020538	34.141655	4.084746	119.639313	29.718081	44.98201	117.482887	31.929868	24.533378	118.5611	-83.014474	9.963292	113.479976
-10.198256	-9.506372	117.837784	-25.423931	17.214165	116.271843	34.240551	4.028705	120.121811	29.945028	44.940983	118.018379	32.0927895	24.484844	119.070095	-82.9406515	9.943486	113.473591
-9.99802	-10.104	118.007889	-25.252701	17.219677	116.539154	34.40984	4.009566	120.571861	30.206755	44.949398	118.596718	32.3082975	24.479482	119.5842895	-82.8136995	9.959872	113.4940185
-9.513466	-10.871542	118.010208	-25.049555	17.25771	116.79567	34.635998	4.02303	120.971069	30.467051	44.982933	119.139824	32.5515245	24.5029815	120.0554465	-82.6506345	10.0124385	113.5358935
-9.357734	-11.338839	118.153145	-24.814106	17.293648	116.980446	34.897861	4.080983	121.344086	30.71983	45.059303	119.524971	32.8088455	24.570143	120.4345285	-82.4370575	10.017153	113.5263635
-9.154672	-11.770775	118.318024	-24.568008	17.33275	117.090378	35.168068	4.184926	121.65741	30.951162	45.162399	119.811485	33.059615	24.6736625	120.7344475	-82.195631	9.9918375	113.4463085
-8.902339	-12.332268	118.565453	-24.221731	17.353624	117.096245	35.617069	4.337973	122.171547	31.219372	45.307629	120.052185	33.4182205	24.822801	121.111866	-81.8616825	9.884447	113.080624
-8.750029	-12.675908	118.784927	-24.018013	17.334053	117.012611	35.91568	4.438632	122.502808	31.368155	45.386631	120.167648	33.6419175	24.9126315	121.335228	-81.6779435	9.7554745	112.689994
-8.969257	-12.751417	119.178238	-23.854671	17.303137	116.866829	36.167587	4.522241	122.814751	31.491861	45.438545	120.179893	33.829724	24.980393	121.497322	-81.539066	9.625881	112.236336
-8.908774	-13.038738	119.350876	-23.729235	17.247206	116.693375	36.329624	4.560266	123.072304	31.582779	45.442558	120.113113	33.9562015	25.001412	121.5927085	-81.4146715	9.493	111.7940415
-8.88938	-13.300376	119.544891	-23.610691	17.148647	116.564728	36.456039	4.534092	123.240509	31.65682	45.371185	120.019875	34.0564295	24.9526385	121.630192	-81.2778115	9.3446555	111.499264
-8.910035	-13.526557	119.733833	-23.793612	17.157858	116.718567	36.552544	4.434522	123.417984	31.715256	45.261425	119.916344	34.1339	24.8479735	121.667164	-81.721124	9.4677425	111.76997
-8.693162	-13.899079	119.793808	-23.486769	16.851334	116.605209	36.623951	4.320365	123.553894	31.760103	45.12318	119.895187	34.192027	24.7217725	121.7245405	-81.165565	8.9808955	111.4858775
-8.847029	-14.006988	120.114365	-23.442034	16.578146	116.81218	36.69437	4.128097	123.680832	31.808781	44.883289	119.859932	34.2515755	24.505693	121.770382	-81.1356435	8.650599	111.853978
-8.998541	-13.966234	120.220825	-23.404274	16.368319	116.935501	36.729252	3.983047	123.698212	31.837627	44.725258	119.871452	34.2834395	24.3541525	121.784832	-81.0919875	8.3824855	112.08617
-9.219547	-13.837953	120.259178	-23.378534	16.163019	117.045273	36.772175	3.835266	123.733536	31.865612	44.571426	119.915176	34.3188935	24.203346	121.824356	-81.0759615	8.122692	112.26619
-9.496503	-13.59072	120.240273	-23.3382	15.980731	117.125748	36.842293	3.700568	123.809494	31.896257	44.462715	120.016373	34.369275	24.0816415	121.9129335	-81.045675	7.8798205	112.3385625
-10.116446	-13.041043	120.393005	-23.300215	15.842617	117.211853	36.928211	3.572357	123.902252	31.957319	44.37159	120.178307	34.442765	23.9719735	122.0402795	-81.043195	7.7132605	112.3834265
-10.183312	-12.819937	120.15464	-23.244312	15.720579	117.323647	37.012135	3.422927	124.029434	32.034389	44.280769	120.387939	34.523262	23.851848	122.2086865	-81.011886	7.58931	112.4386075
-10.783329	-12.196897	120.236931	-23.170794	15.627392	117.486488	37.09877	3.261659	124.189285	32.154289	44.196747	120.63974	34.6265295	23.729203	122.4145125	-80.9681175	7.525581	112.5584635
-11.438102	-11.372426	120.152817	-23.028847	15.51897	117.820068	37.244972	3.028544	124.516975	32.413963	44.058697	121.282639	34.8294675	23.5436205	122.899807	-80.8871615	7.4943195	112.740329
-11.747637	-10.839218	119.989868	-23.185612	15.604589	118.320068	37.401939	2.83397	124.796829	32.627941	43.955849	121.960274	35.01494	23.3949095	123.3785515	-81.386164	7.8142685	113.2615845
-12.244777	-10.107967	119.804779	-22.790226	15.357669	118.486115	37.560101	2.637606	125.095543	32.867916	43.822411	122.87822	35.2140085	23.2300085	123.9868815	-80.7944605	7.4853295	112.9853485
-12.832085	-9.36074	119.671211	-22.692926	15.26453	118.967751	37.698746	2.42446	125.330772	33.148632	43.717827	123.883247	35.423689	23.0711435	124.6070095	-80.809541	7.4579165	113.3284925
-13.637313	-8.440571	119.503799	-22.596949	15.176799	119.407166	37.775528	2.265696	125.390816	33.386223	43.625145	124.836311	35.5808755	22.9454205	125.1135635	-80.7747735	7.4081775	113.7007685
-14.122799	-7.735671	119.040298	-22.544382	15.138009	119.772804	37.817902	2.155443	125.256607	33.886917	43.450783	125.495255	35.8524095	22.803113	125.375931	-80.9411735	7.472905	114.169677
-15.007112	-6.727593	118.689934	-22.491861	15.171711	120.052971	37.832314	2.164756	124.995056	33.679016	43.552906	126.235306	35.755665	22.858831	125.615181	-80.739387	7.484591	114.490761
-15.937811	-5.697509	118.15258	-22.409887	15.344191	120.327011	37.88131	2.40787	124.535812	33.825382	43.677513	126.897621	35.853346	23.0426915	125.7167165	-80.67312	7.6456905	114.9373055
-16.727497	-4.941929	117.882286	-22.09709	15.353805	120.281891	37.969944	2.610453	124.221886	33.9039	43.786472	127.145149	35.936922	23.1984625	125.6835175	-80.131102	7.5091475	114.8802645
-17.589136	-4.243458	117.620918	-21.999043	15.490997	120.258774	38.045696	2.830407	123.837173	33.952862	43.885662	127.249336	35.999279	23.3580345	125.5432545	-79.997365	7.6239595	114.9742935
-18.448206	-3.608975	117.36821	-21.912422	15.608877	120.208488	38.128429	2.973669	123.508621	34.016212	43.972996	127.21769	36.0723205	23.4733325	125.3631555	-79.8971645	7.7444215	115.0538205
-19.334574	-3.126987	117.111244	-21.81908	15.638474	120.097878	38.216858	3.081382	123.223282	34.083157	44.05072	127.182915	36.1500075	23.566051	125.2030985	-79.7881675	7.710897	114.9926575
-20.266357	-2.700037	116.892517	-21.720501	15.624109	120.001328	38.307411	3.136938	123.005119	34.118237	44.081249	127.16198	36.212824	23.6090935	125.0835495	-79.653826	7.6391245	114.9191065
-21.272528	-2.372911	116.730453	-21.635529	15.553408	119.893883	38.371235	3.140173	122.877953	34.119865	44.065441	127.128067	36.24555	23.602807	125.00301	-79.516608	7.504009	114.784756
-22.840065	-2.068246	116.661453	-21.669664	15.467949	119.93177	38.380451	3.126475	122.694221	34.074936	44.018585	126.98175	36.2276935	23.57253	124.8379855	-79.5670215	7.363368	115.0255545
-23.910362	-1.983507	116.679466	-21.696524	15.367067	119.954765	38.33551	3.122978	122.544876	33.98164	43.973961	126.806381	36.158575	23.5484695	124.6756285	-79.551623	7.1856645	115.2339015
-25.062183	-1.953302	116.763199	-21.939831	15.408002	120.067932	38.29324	3.1477	122.417725	33.877251	43.961967	126.545036	36.0852455	23.5548335	124.4813805	-79.9649075	7.2611705	115.6544835
-26.434034	-1.913416	117.039467	-21.946045	15.271935	120.143356	38.278427	3.160948	122.324112	33.777241	43.956207	126.258835	36.027834	23.5585775	124.2914735	-79.919924	6.9852925	115.9952385
-27.581549	-2.091578	117.279411	-21.958456	15.138417	120.254562	38.309532	3.176205	122.234215	33.659821	43.919228	125.932693	35.9846765	23.5477165	124.083454	-79.9015885	6.7291175	116.42567
-28.754011	-2.319827	117.558228	-21.928856	14.986496	120.347038	38.333157	3.189915	122.179283	33.549274	43.877846	125.508949	35.9412155	23.5338805	123.844116	-79.7989275	6.4391115	116.84996
-29.960962	-2.618806	117.883011	-21.900911	14.811656	120.44104	38.354637	3.193954	122.097923	33.427708	43.844746	124.970245	35.8911725	23.51935	123.534084	-79.6929945	6.103962	117.347996
-31.77977	-3.135573	118.548981	-21.806904	14.546065	120.568657	38.377522	3.186213	121.841087	33.28474	43.737209	123.955963	35.831131	23.461711	122.898525	-79.444939	5.630419	118.238789
-32.987404	-3.495098	119.019508	-21.752089	14.348936	120.6689	38.365589	3.113482	121.598755	33.160133	43.626057	123.159912	35.762861	23.3697695	122.3793335	-79.267039	5.3281025	118.9584665
-34.211353	-3.87357	119.548538	-21.715189	14.129766	120.759369	38.357815	2.982414	121.144638	32.984604	43.494938	122.21756	35.6712095	23.238676	121.681099	-79.1015875	5.020856	119.837639
-35.424248	-4.241179	120.048462	-21.717279	13.876057	120.788383	38.286636	2.864352	120.464752	33.05249	43.240353	121.079468	35.669563	23.0523525	120.77211	-79.104121	4.6997615	120.804656
-36.607422	-4.582086	120.472183	-21.730419	13.63264	120.765396	38.148151	2.722717	119.777122	32.507504	43.231312	120.083305	35.3278275	22.9770145	119.9302135	-78.7886655	4.2882655	121.6005785
-37.758236	-4.875146	120.815277	-21.781769	13.417606	120.708061	38.030197	2.619308	118.899513	32.246452	43.110638	119.083809	35.1383245	22.864973	118.991661	-78.7018625	3.970239	122.424461
-38.905609	-5.139549	121.175301	-21.853704	13.239257	120.638184	37.828861	2.510331	118.172432	31.960981	42.97369	118.21624	34.894921	22.7420105	118.194336	-78.602329	3.7365035	123.082032
-40.480721	-5.432775	121.664192	-22.005827	13.014254	120.641563	37.460217	2.43102	117.470459	31.588152	42.864304	117.237137	34.5241845	22.647662	117.353798	-78.5358385	3.380846	123.929328
-41.252354	-5.697405	121.901413	-22.118992	12.893163	120.725693	37.263962	2.342144	117.105392	31.348551	42.784531	116.957054	34.3062565	22.5633375	117.031223	-78.5442405	3.2229885	124.420163
-42.181026	-5.695095	122.247765	-22.242283	12.785075	120.85836	37.066624	2.264488	116.923904	31.13574	42.740906	116.661453	34.101182	22.502697	116.7926785	-78.585748	3.067453	124.9240415
-43.028648	-5.75385	122.500465	-22.359772	12.679378	120.982651	36.897461	2.231979	116.730431	30.941278	42.710529	116.491028	33.9193695	22.471254	116.6107295	-78.6389135	2.887502	125.3545725
-43.746456	-5.692012	122.738495	-22.460518	12.585871	121.061684	36.790894	2.197399	116.517166	30.757948	42.694412	116.318832	33.774421	22.4459055	116.417999	-78.695457	2.7258365	125.705369
-44.42424	-5.602077	122.867409	-22.514563	12.529315	121.026543	36.689381	2.200935	116.297493	30.596432	42.685654	115.999878	33.6429065	22.4432945	116.1486855	-78.6720325	2.6153355	125.9044005
-44.930805	-5.457596	122.896065	-22.559351	12.48682	120.892975	36.600487	2.213186	116.008034	30.444368	42.678024	115.720428	33.5224275	22.445605	115.864231	-78.6411295	2.528035	125.921719
-45.538563	-5.140434	122.71447	-22.586735	12.440593	120.576691	36.539288	2.131257	115.693581	30.375347	42.62608	115.27227	33.4573175	22.3786685	115.4829255	-78.6307875	2.5025175	125.6704565
-45.864422	-4.814942	122.512985	-22.578655	12.437379	120.323959	36.552158	2.096619	115.659309	30.365133	42.586334	115.020897	33.4586455	22.3414765	115.340103	-78.6159555	2.5332815	125.307815
-46.126522	-4.413294	122.25251	-22.587162	12.44384	120.077583	36.576534	2.037185	115.697609	30.385118	42.505291	114.897598	33.480826	22.271238	115.2976035	-78.65515	2.616442	124.8575625
-46.315594	-3.936605	122.00074	-22.626234	12.466432	119.859253	36.582531	1.990703	115.858284	30.403666	42.467522	114.816879	33.4930985	22.2291125	115.3375815	-78.7455665	2.7037515	124.3809245
-46.486645	-3.411411	121.755775	-22.700916	12.487181	119.701675	36.585636	1.936005	116.117737	30.389994	42.415382	114.793335	33.487815	22.1756935	115.455536	-78.889647	2.7986685	123.947814
-46.567738	-2.880453	121.591339	-22.785946	12.487771	119.620087	36.547428	1.838746	116.482971	30.392262	42.334251	114.92466	33.469845	22.0864985	115.7038155	-79.041737	2.8890435	123.5363585
-46.734306	-2.146973	121.463669	-22.878668	12.46764	119.604942	36.548347	1.728899	117.07753	30.43376	42.260803	115.153107	33.4910535	21.994851	116.1153185	-79.2483895	2.940429	123.0945655
-46.657146	-1.224085	121.243118	-23.0021	12.423124	119.762718	36.581146	1.558363	118.357918	30.574768	42.079906	115.931953	33.577957	21.8191345	117.1449355	-79.582157	3.0271135	122.3805005
-46.579193	-0.51366	121.09613	-23.084843	12.38678	119.958374	36.643879	1.438125	119.346275	30.718714	41.953037	116.673126	33.6812965	21.695581	118.0097005	-79.8509825	3.077979	121.9070475
-46.420124	0.304244	121.020439	-23.174734	12.324269	120.233856	36.693565	1.314824	120.359398	30.929956	41.85218	117.399506	33.8117605	21.583502	118.879452	-80.1612285	3.065036	121.58826
-46.264851	1.197944	120.954765	-23.266438	12.241886	120.521317	36.747974	1.154306	121.280754	31.046844	41.728287	118.147026	33.897409	21.4412965	119.71389	-80.430285	3.0424755	121.328744
-46.060772	2.141394	120.841072	-23.368532	12.150099	120.752106	36.790138	0.978518	122.085335	31.14674	41.61552	118.832863	33.968439	21.297019	120.459099	-80.705503	3.003179	121.045113
-45.874065	3.080188	120.729424	-23.462397	12.070534	120.929947	36.7775	0.825514	122.73526	31.251427	41.555359	119.373497	34.0144635	21.1904365	121.0543785	-80.9392575	2.9506315	120.8055155
-45.675156	4.096805	120.401001	-23.540022	11.989548	120.958389	36.793564	0.700486	123.264839	31.33358	41.501328	119.819214	34.063572	21.100907	121.5420265	-81.143616	2.878189	120.3747515
-45.385426	5.84236	119.799362	-23.640188	11.949057	120.786011	36.751862	0.512184	123.69175	31.393969	41.433437	120.29554	34.0729155	20.9728105	121.993645	-81.3532915	2.9253035	119.578377
-45.196041	7.026663	119.28904	-23.717043	11.963601	120.54229	36.668766	0.481615	123.792603	31.427711	41.435566	120.452751	34.0482385	20.9585905	122.122677	-81.4823245	2.9686115	118.961903
-45.030964	8.290343	118.707382	-23.772558	12.002779	120.231689	36.607342	0.428775	123.737457	31.437706	41.432217	120.683304	34.022524	20.930496	122.2103805	-81.56764	3.075062	118.2529975
-44.896492	9.72471	118.252907	-23.833809	12.127378	119.963776	36.538704	0.420603	123.587402	31.419832	41.442947	120.819069	33.979268	20.931775	122.2032355	-81.646886	3.322981	117.7243165
-44.739197	11.179306	117.853271	-23.874907	12.248998	119.709381	36.464844	0.47401	123.429764	31.459269	41.50029	120.984856	33.9620565	20.98715	122.20731	-81.7118705	3.510846	117.211452
-44.645679	12.63829	117.544365	-23.896721	12.366995	119.535889	36.440571	0.49937	123.147369	31.491703	41.564365	121.290756	33.966137	21.0318675	122.2190625	-81.759579	3.7021225	116.8527155
-44.564083	14.224497	117.390739	-23.901382	12.46721	119.437477	36.447845	0.513101	122.820976	31.505173	41.593613	121.613602	33.976509	21.053357	122.217289	-81.779273	3.881063	116.657665
-44.446758	16.573978	117.388062	-23.894419	12.562788	119.348785	36.310539	0.58542	122.262085	31.623522	41.619419	122.19561	33.9670305	21.1024195	122.2288475	-81.7558685	4.0231565	116.4687225
-44.435249	18.144283	117.511513	-23.90258	12.667425	119.272766	36.203854	0.605782	121.70134	31.659307	41.628883	122.480164	33.9315805	21.1173325	122.090752	-81.7367405	4.2175175	116.45478
-44.433128	19.791899	117.743935	-23.913582	12.807512	119.173584	36.087685	0.693766	120.970108	31.662067	41.669117	122.662582	33.874876	21.1814415	121.816345	-81.70204	4.4335825	116.530823
-44.42746	21.361217	118.067993	-23.947687	13.010088	119.0541	35.922195	0.888108	120.14798	31.625179	41.825462	122.669914	33.773687	21.356785	121.408947	-81.669061	4.663391	116.699253
-44.46698	22.870523	118.388023	-23.997496	13.284871	118.93158	35.746265	1.187946	119.220757	31.516766	42.06757	122.612534	33.6315155	21.627758	120.9166455	-81.6265075	4.941984	116.9465145
-44.484646	24.411995	118.72673	-24.04784	13.606678	118.788376	35.58823	1.525891	118.382851	31.390902	42.328938	122.436539	33.489566	21.9274145	120.409695	-81.585246	5.2859415	117.167057
-44.493328	25.851694	119.034996	-24.114941	13.953784	118.65358	35.399132	1.92622	117.681793	31.270584	42.648121	122.244797	33.334858	22.2871705	119.963295	-81.56474	5.6203975	117.343865
-44.484684	27.77969	119.458374	-24.234198	14.450691	118.545128	35.184296	2.473696	116.937508	31.123724	43.086166	122.13591	33.15401	22.779931	119.536709	-81.622406	6.121451	117.553547
-44.457291	28.951424	119.719185	-24.293068	14.743115	118.542755	35.052418	2.761277	116.75103	31.014046	43.313358	122.170624	33.033232	23.0373175	119.460827	-81.619368	6.4489125	117.624683
-44.425953	30.086378	119.977585	-24.396593	14.977884	118.591225	34.959503	2.957497	116.719475	30.925634	43.496159	122.280594	32.9425685	23.226828	119.5000345	-81.7357545	6.72894	117.6824155
-44.32082	31.048447	120.222923	-24.522295	15.155108	118.686447	34.88942	3.10562	116.764473	30.803663	43.631519	122.339226	32.8465415	23.3685695	119.5518495	-81.8911315	6.9416465	117.8210445
-44.182644	31.892649	120.35421	-24.65369	15.303654	118.787209	34.782814	3.209117	116.87809	30.664507	43.77002	122.277275	32.7236605	23.4895685	119.5776825	-82.0310405	7.1177395	117.9967355
-44.019634	32.60466	120.430183	-24.76685	15.393641	118.87162	34.689445	3.279534	116.992416	30.543495	43.889633	122.099472	32.61647	23.5845835	119.545944	-82.15017	7.2026985	118.197296
-43.810669	33.217831	120.412361	-24.860445	15.465239	118.931702	34.629406	3.307795	117.117081	30.417997	43.983833	121.842804	32.5237015	23.645814	119.4799425	-82.2445915	7.284664	118.3834615
-43.358849	34.049198	120.227173	-24.981295	15.562688	119.018898	34.539345	3.326778	117.361427	30.226189	44.120758	121.270477	32.382767	23.723768	119.315952	-82.345357	7.401608	118.721844
-43.011444	34.507595	120.057571	-25.070112	15.60005	119.076088	34.493202	3.317111	117.482307	30.138666	44.171837	120.908318	32.315934	23.744474	119.1953125	-82.456158	7.455626	118.9568635
-42.592602	34.86319	119.892792	-25.14994	15.618915	119.137863	34.463985	3.268528	117.608856	30.033716	44.189724	120.516571	32.2488505	23.729126	119.0627135	-82.5487305	7.508704	119.2130125
-42.225178	35.151146	119.767426	-25.240025	15.609467	119.183502	34.395336	3.223446	117.683777	29.931835	44.179428	120.106865	32.1635855	23.701437	118.895321	-82.6436355	7.517497	119.471683
-41.863174	35.393688	119.645775	-25.302782	15.597325	119.218864	34.303715	3.180944	117.669502	29.845737	44.147064	119.831696	32.074726	23.664004	118.750599	-82.68029	7.530646	119.687129
-41.49015	35.534962	119.572258	-25.376215	15.574612	119.247795	34.237976	3.130851	117.670715	29.762575	44.111248	119.589828	32.0002755	23.6210495	118.6302715	-82.7527055	7.5281745	119.8653185
-41.020222	35.633366	119.500862	-25.421822	15.581126	119.24263	34.174187	3.091261	117.701515	29.72249	44.094883	119.475578	31.9483385	23.593072	118.5885465	-82.7919825	7.56918	119.8967135
-40.235703	35.764736	119.355713	-25.499435	15.666181	119.211426	34.10907	3.098474	117.762199	29.707422	44.153851	119.457718	31.908246	23.6261625	118.6099585	-82.907116	7.7061995	119.8128935
-39.645664	35.824959	119.280792	-25.556833	15.802061	119.158806	34.060894	3.170672	117.800201	29.693874	44.244488	119.436409	31.877384	23.70758	118.618305	-82.99105	7.896542	119.699307
-39.050713	35.883282	119.186142	-25.616165	15.960375	119.123199	33.999218	3.286042	117.784393	29.645321	44.362686	119.389572	31.8222695	23.824364	118.5869825	-83.0545995	8.096386	119.6594155
-38.454937	35.956833	119.180931	-25.669411	16.152607	119.084526	33.928463	3.421136	117.775879	29.595926	44.492397	119.297668	31.7621945	23.9567665	118.5367735	-83.1010165	8.3484475	119.6322785
-37.821434	35.992973	119.054459	-25.736681	16.325644	119.043503	33.859043	3.56247	117.822014	29.553328	44.637344	119.139305	31.7061855	24.099907	118.4806595	-83.1795475	8.551381	119.6063465
-37.233833	36.050888	118.890312	-25.802368	16.486828	118.979858	33.821434	3.662712	117.94838	29.511023	44.711281	118.923637	31.6662285	24.1869965	118.4360085	-83.2709645	8.7866595	119.5237075
-36.525913	36.093102	118.672264	-25.855503	16.604612	118.927719	33.815041	3.714298	118.141243	29.489851	44.749565	118.697823	31.652446	24.2319315	118.419533	-83.363452	8.9772925	119.435905
-35.502563	36.109657	118.179405	-25.907162	16.672436	118.814377	33.830399	3.692443	118.574318	29.498243	44.737038	118.338943	31.664321	24.2147405	118.4566305	-83.478645	9.1301315	119.1721235
-34.764565	36.069695	117.771111	-25.93412	16.640287	118.743607	33.870399	3.639485	118.88324	29.478935	44.679989	118.077019	31.674667	24.159737	118.4801295	-83.542907	9.120837	119.0070845
-34.040688	36.034565	117.396179	-25.946114	16.543097	118.663536	33.924282	3.563534	119.203545	29.448112	44.610779	117.810356	31.686197	24.0871565	118.5069505	-83.578425	8.9990375	118.8201215
-33.357735	35.987736	117.00425	-25.947926	16.378937	118.60379	33.976742	3.449723	119.492279	29.422394	44.481041	117.625954	31.699568	23.965382	118.5591165	-83.59542	8.792492	118.6484635
-32.697571	36.003407	116.706177	-25.946157	16.170416	118.589722	34.041386	3.315594	119.744965	29.397699	44.339947	117.51355	31.7195425	23.8277705	118.6292575	-83.6118565	8.5130615	118.5501865
-31.948927	36.10778	116.486832	-25.930643	15.939135	118.623863	34.134083	3.143925	119.992065	29.364895	44.179935	117.450691	31.749489	23.66193	118.721378	-83.610775	8.21634	118.526348
-31.231287	36.237038	116.409241	-25.907934	15.710815	118.730293	34.187733	2.988476	120.139252	29.338461	44.012432	117.435013	31.763097	23.500454	118.7871325	-83.578965	7.921176	118.6734535
-30.150846	36.579338	116.396538	-25.837749	15.428252	118.945946	34.261211	2.748094	120.288574	29.388508	43.744431	117.446472	31.8248595	23.2462625	118.867523	-83.5003575	7.6102415	119.024369
-29.443508	36.884426	116.405846	-25.762665	15.278045	119.048309	34.337955	2.56476	120.35453	29.480541	43.581867	117.529694	31.909248	23.0733135	118.942112	-83.434578	7.4827765	119.154506
-28.755526	37.249287	116.429497	-25.681547	15.149261	119.054436	34.41679	2.401643	120.362198	29.613966	43.469574	117.713249	32.015378	22.9356085	119.0377235	-83.378472	7.3629135	119.0711485
-28.014256	37.752571	116.50692	-25.620153	15.042006	118.989861	34.451191	2.288625	120.285187	29.759169	43.394855	118.026123	32.10518	22.84174	119.155655	-83.345486	7.242272	118.824067
-27.255239	38.295368	116.702911	-25.578707	14.97909	118.859932	34.440571	2.202543	120.085701	29.904905	43.370373	118.419411	32.172738	22.786458	119.252556	-83.330152	7.171722	118.467308
-26.513454	38.905453	117.083153	-25.567705	14.968875	118.692932	34.357841	2.185177	119.764198	30.0077	43.372345	118.805038	32.1827705	22.778761	119.284618	-83.3181805	7.158989	118.101246
-25.861692	39.581192	117.564629	-25.593685	15.043451	118.522797	34.199524	2.267533	119.292709	30.067434	43.487873	119.131874	32.133479	22.877703	119.2122915	-83.320849	7.209199	117.8333025
-24.882139	40.640484	118.405975	-25.703758	15.368873	118.314949	33.957787	2.667947	118.301453	30.023333	43.83363	119.496796	31.99056	23.2507885	118.8991245	-83.398076	7.4869575	117.7307735
-24.224678	41.34206	118.920204	-25.75724	15.680346	118.174576	33.825836	3.049139	117.695152	29.943457	44.160526	119.727013	31.8846465	23.6048325	118.7110825	-83.3991265	7.7558595	117.6380695
-23.499266	41.993832	119.330238	-25.817686	16.033335	118.002113	33.732609	3.477498	117.189217	29.895084	44.502842	119.984543	31.8138465	23.99017	118.58688	-83.4492185	8.0765	117.417346
-22.838543	42.604668	119.677338	-25.887671	16.337761	117.804741	33.674889	3.848623	116.798317	29.818111	44.832912	120.182167	31.7465	24.3407675	118.490242	-83.521842	8.3347545	117.11924
-22.181732	43.13279	119.848396	-25.94536	16.638603	117.562805	33.6287	4.172248	116.476799	29.742426	45.099953	120.367516	31.685563	24.6361005	118.4221575	-83.576283	8.6411055	116.7034525
-21.507023	43.636051	119.923782	-25.994829	16.925367	117.303864	33.589336	4.452383	116.215828	29.7057	45.325874	120.556557	31.647518	24.8891285	118.3861925	-83.637176	8.9616055	116.2215355
-20.814798	44.063168	119.919502	-26.018642	17.149303	117.05265	33.581089	4.636979	116.077187	29.705864	45.48946	120.717262	31.6434765	25.0632195	118.3972245	-83.6807605	9.2353865	115.7080755
-19.459616	44.328846	119.879761	-25.973936	17.409782	116.734421	33.644142	4.786132	116.009537	29.810476	45.596649	121.042213	31.727309	25.1913905	118.525875	-83.675181	9.6281735	114.942967
-18.927197	44.576347	119.907639	-25.888304	17.56842	116.52005	33.761345	4.773269	116.083458	29.974291	45.612984	121.216728	31.867818	25.1931265	118.650093	-83.644426	9.9437135	114.390007
-17.959681	44.497009	119.64196	-25.769287	17.736843	116.237366	33.891567	4.722579	116.159164	30.178209	45.578308	121.350433	32.034888	25.1504435	118.7547985	-83.573462	10.3232425	113.7199335
-17.196264	44.455273	119.226967	-25.634506	17.922646	115.86969	34.035355	4.667467	116.180527	30.386204	45.556026	121.352753	32.2107795	25.1117465	118.76664	-83.4797915	10.7335455	112.97274
-16.538589	44.299213	118.888763	-25.500393	18.074665	115.468765	34.13472	4.62613	116.093132	30.586914	45.535633	121.232185	32.360817	25.0808815	118.6626585	-83.361603	11.0684485	112.2748715
-16.111221	44.137825	118.592598	-25.346745	18.224705	115.119148	34.22543	4.590337	115.908707	30.74472	45.49786	121.081924	32.485075	25.0440985	118.4953155	-83.178565	11.4053115	111.7429805
-15.469384	43.767807	118.284538	-25.221125	18.322515	114.836464	34.292717	4.541805	115.733131	30.902737	45.493793	120.870651	32.597727	25.017799	118.301891	-83.039977	11.627231	111.371037
-14.556286	42.898968	117.930031	-25.081497	18.40275	114.533188	34.356335	4.40969	115.35231	31.067234	45.452908	120.515862	32.7117845	24.931299	117.934086	-82.8747785	11.874201	111.13229
-13.935831	42.215614	117.603363	-25.011986	18.425077	114.335823	34.342896	4.302248	115.004242	31.144186	45.426094	120.112434	32.743541	24.864171	117.558338	-82.767513	11.985983	111.113308
-13.384658	41.458309	117.18235	-24.992729	18.436821	114.093742	34.292217	4.163907	114.481697	31.21427	45.419155	119.478859	32.7532435	24.791531	116.980278	-82.7387015	12.082111	111.207206
-12.841672	40.598286	116.588417	-24.962383	18.407677	113.746353	34.213375	3.985853	113.711655	31.266937	45.353802	118.671867	32.740156	24.6698275	116.191761	-82.664922	12.1455265	111.300945
-12.295803	39.614189	115.847382	-24.967972	18.331242	113.244156	34.080124	3.749536	112.662888	31.302721	45.225395	117.578545	32.6914225	24.4874655	115.1207165	-82.6273665	12.1750185	111.3675955
-11.736341	38.552132	114.864334	-24.976604	18.223139	112.578918	33.891376	3.50437	111.296997	31.283873	45.029881	116.149879	32.5876245	24.2671255	113.723438	-82.5408325	12.1791525	111.434398
-11.284629	37.469181	113.686943	-24.988146	18.133156	111.753845	33.702492	3.316589	109.69001	31.242224	44.828068	114.617325	32.472358	24.0723285	112.1536675	-82.44865	12.1939835	111.3540225
-10.532866	35.712234	111.789917	-24.98872	17.999718	110.438179	33.433304	3.096752	107.236252	31.178804	44.60458	112.159851	32.306054	23.850666	109.6980515	-82.283494	12.14877	111.1783065
-10.015855	34.382774	110.526863	-25.032213	17.969011	109.569405	33.263618	2.973584	105.818939	31.126781	44.443493	110.713921	32.1951995	23.7085385	108.26643	-82.2596255	12.2294835	110.87238
-9.449729	33.016457	109.410286	-25.090599	17.900648	108.859169	33.133919	2.825426	104.730209	31.081369	44.305153	109.392754	32.107644	23.5652895	107.0614815	-82.288842	12.2360065	110.6568565
-8.877158	31.546556	108.374855	-25.156658	17.841406	108.288315	33.031563	2.619036	103.8442	31.008928	44.138088	108.239456	32.0202455	23.378562	106.041828	-82.3335615	12.30425	110.534802
-8.280062	29.96789	107.474113	-25.245914	17.763645	107.776367	32.904289	2.376595	103.153923	30.942785	43.940826	107.145187	31.923537	23.1587105	105.149555	-82.415365	12.3685795	110.403179
-7.599244	28.329435	106.659737	-25.371086	17.615942	107.355736	32.757042	2.090133	102.588249	30.867523	43.723167	106.191765	31.8122825	22.90665	104.390007	-82.5544545	12.325234	110.321465
-6.911112	26.57608	105.931259	-25.4877	17.432684	106.99588	32.639809	1.783209	102.143112	30.799183	43.46537	105.431534	31.719496	22.6242895	103.787323	-82.694896	12.2410785	110.204437
-5.779083	23.848064	105.082962	-25.654884	17.125814	106.517517	32.509289	1.337781	101.76593	30.719419	43.090839	104.508087	31.614354	22.21431	103.1370085	-82.924122	12.037318	109.8980255
-4.96012	21.939707	104.628944	-25.754288	16.973982	106.26445	32.478607	1.096788	101.75058	30.686935	42.847843	104.211555	31.582771	21.9723155	102.9810675	-83.091347	11.9756485	109.5478325
-4.064919	20.028477	104.511414	-25.820196	16.842859	106.172058	32.578747	0.921368	102.219597	30.740616	42.666771	104.271568	31.6596815	21.7940695	103.2455825	-83.3000735	11.8916485	109.0985335
-3.134534	18.059261	104.802811	-25.786051	16.786032	106.351318	32.849125	0.841379	103.267418	30.91106	42.555141	104.831039	31.8800925	21.69826	104.0492285	-83.4521945	11.873804	108.6534075
-2.103676	16.063824	105.543755	-25.669277	16.769554	106.813446	33.225937	0.893154	104.87368	31.165379	42.511528	106.038818	32.195658	21.702341	105.456249	-83.534212	11.836767	108.170643
-1.033242	14.083807	106.624771	-25.397236	16.812447	107.550606	33.597271	1.123818	107.051697	31.498007	42.452763	107.665466	32.547639	21.7882905	107.3585815	-83.342111	11.8366035	107.7426305
0.110625	12.072299	108.092514	-24.973577	16.895454	108.522835	34.051727	1.404398	109.511589	31.891954	42.272015	109.834099	32.9718405	21.8382065	109.672844	-82.9189945	11.9527015	107.372826
1.788815	9.040401	110.813866	-24.080837	17.005981	110.335983	35.046967	1.611879	113.640251	32.528374	42.182545	113.730415	33.7876705	21.897212	113.685333	-81.9493445	12.11475	106.986633
2.948556	6.997327	112.871277	-23.332756	17.048834	111.755005	35.723137	1.740452	116.668869	33.14819	42.244755	116.445862	34.4356635	21.9926035	116.5573655	-81.1011755	12.1050645	106.9526445
4.002119	4.964432	115.139961	-22.539106	17.106434	113.270714	36.458725	1.856596	119.799843	33.836468	42.369438	119.141098	35.1475965	22.113017	119.4704705	-80.2258085	12.099851	107.0709575
5.01056	2.958655	117.464653	-21.770691	17.151415	114.784637	37.176949	1.871436	122.836639	34.521278	42.466747	121.746208	35.8491135	22.1690915	122.2914235	-79.3904955	12.1337385	107.2778505
5.909643	0.908806	119.573639	-21.054094	17.101427	116.15815	37.824356	1.714652	125.514221	35.224426	42.430618	123.903549	36.524391	22.072635	124.708885	-78.632579	12.130219	107.607415
6.671545	-1.122544	121.326843	-20.432045	16.95973	117.249443	38.661346	1.252103	127.44886	35.88522	42.256638	125.421417	37.273283	21.7543705	126.4351385	-78.137373	12.1650895	108.0637475
7.641956	-3.380516	122.434006	-19.938707	16.776394	118.010727	39.068386	1.012363	128.806976	36.490013	42.078487	126.268448	37.7791995	21.545425	127.537712	-77.6566135	12.007363	108.483742
8.446362	-6.364136	123.717705	-19.44746	16.539543	118.551949	39.550529	0.797934	129.990097	37.054047	41.887314	126.508621	38.302288	21.342624	128.249359	-77.197208	11.736462	108.854539
8.777383	-8.305842	124.375366	-19.284723	16.409407	118.70668	39.72847	0.837163	130.361908	37.295567	41.870647	126.378075	38.5120185	21.353905	128.3699915	-77.0814645	11.464909	109.0433685
8.926055	-10.144127	124.961914	-19.225138	16.271692	118.769394	39.84655	0.857869	130.575638	37.376434	41.853413	126.146721	38.611492	21.355641	128.3611795	-77.061768	11.187743	109.1776085
7.88358	-10.859624	125.142113	-19.244019	16.140823	118.773125	39.943497	0.887804	130.650742	37.35355	41.844307	125.85009	38.6485235	21.3660555	128.250416	-77.1365615	10.9155905	109.295834
6.942929	-11.696595	125.261429	-19.316397	16.026072	118.723473	39.967979	0.937943	130.536087	37.293262	41.857498	125.530708	38.6306205	21.3977205	128.0333975	-77.2634145	10.6544235	109.4135485
5.95747	-12.410019	125.311684	-19.400557	15.925974	118.635414	40.009449	0.971452	130.278229	37.225807	41.886501	125.108429	38.617628	21.4289765	127.693329	-77.418742	10.4229715	109.577499
4.928713	-13.057031	125.036072	-19.475426	15.806584	118.520035	40.062008	0.972738	129.685242	37.200165	41.868507	124.627007	38.6310865	21.4206225	127.1561245	-77.5819385	10.1925455	109.8839455
3.225786	-14.082831	124.430397	-19.556593	15.604637	118.200325	40.187534	0.721721	128.571136	37.168945	41.704945	123.751915	38.6782395	21.213333	126.1615255	-77.7914255	9.995941	110.2391245
2.210727	-14.516989	124.103653	-19.540703	15.47868	117.944077	40.243	0.568974	127.731621	37.202972	41.557007	123.171021	38.722986	21.0629905	125.451321	-77.804392	9.8943695	110.436833
1.304085	-14.791936	123.596931	-19.522381	15.380142	117.654205	39.911606	0.641259	126.919304	37.246979	41.435127	122.584061	38.5792925	21.038193	124.7516825	-77.6240545	9.722091	110.5567275
0.356515	-15.081003	122.213326	-19.52261	15.306133	117.284477	39.891651	0.515036	125.88382	37.223831	41.320347	122.016457	38.557741	20.9176915	123.9501385	-77.602961	9.6945745	110.6188155
-0.660029	-15.295971	121.589973	-19.524549	15.276443	116.880867	39.798851	0.466486	124.734322	37.148376	41.279011	121.485733	38.4736135	20.8727485	123.1100275	-77.5227115	9.6801375	110.6517065
-1.654379	-15.483287	119.884537	-19.522541	15.299114	116.430115	39.687302	0.462916	123.598541	37.027962	41.319378	120.788811	38.357632	20.891147	122.193676	-77.402714	9.707081	110.666554
-3.220337	-15.239939	119.237877	-19.577084	15.438044	116.007805	39.619766	0.579961	122.259483	36.874153	41.556679	119.98185	38.2469595	21.06832	121.1206665	-77.4011275	9.807768	110.8949435
-4.967597	-15.285422	117.450699	-19.624392	15.6962	115.301529	39.448868	0.895283	120.210663	36.555336	42.034683	118.667793	38.002102	21.464983	119.439228	-77.250886	9.927417	111.16383
-6.001156	-15.095652	116.586754	-19.712099	15.88005	114.861763	39.234718	1.138565	119.059547	36.389187	42.352303	117.826309	37.8119525	21.745434	118.442928	-77.2361505	10.014666	111.280598
-6.951994	-14.602867	115.98159	-19.840427	16.052071	114.464531	39.026768	1.315278	118.138214	36.182369	42.557568	117.173592	37.6045685	21.936423	117.655903	-77.2854225	10.167719	111.273159
-7.871758	-14.228354	115.42804	-20.043579	16.174505	114.124527	38.7859	1.411951	117.478325	35.965099	42.695332	116.749611	37.3754995	22.0536415	117.113968	-77.4626575	10.2953685	111.135086
-8.914003	-13.861484	114.951035	-20.299919	16.218735	113.910606	38.480824	1.458216	117.131447	35.719559	42.755379	116.473091	37.1001915	22.1067975	116.802269	-77.7000295	10.3306725	111.018943
-9.851576	-13.603285	115.004562	-20.591427	16.196335	113.865265	38.199917	1.425652	117.052032	35.444626	42.775303	116.417023	36.8222715	22.1004775	116.7345275	-78.0051255	10.2921925	110.9960025
-10.913458	-13.270137	114.795815	-20.912025	16.127045	113.975311	37.920395	1.3596	117.168793	35.162632	42.789604	116.496468	36.5415135	22.074602	116.8326305	-78.3655635	10.179488	111.1179915
-12.563923	-12.789169	114.936127	-21.394651	15.995799	114.246689	37.530819	1.300635	117.498123	34.704952	42.85574	116.595291	36.1178855	22.0781875	117.046707	-78.9071875	9.9134105	111.446671
-13.854236	-12.490999	115.386131	-21.704845	15.903978	114.413704	37.274429	1.294045	117.689423	34.399147	42.889572	116.622093	35.836788	22.0918085	117.155758	-79.246478	9.7161475	111.67165
-15.00442	-12.182602	115.566048	-21.967197	15.795348	114.550293	37.045925	1.268882	117.834541	34.109108	42.919807	116.592087	35.5775165	22.0943445	117.213314	-79.5119105	9.4963515	111.887272
-16.278196	-11.822306	115.543762	-22.19631	15.685897	114.62529	36.847122	1.252617	117.907623	33.830669	42.943985	116.547943	35.3388955	22.098301	117.227783	-79.7315155	9.273493	112.022797
-17.479179	-11.531255	115.413857	-22.399689	15.579028	114.659645	36.669281	1.240861	117.900826	33.593372	42.967579	116.504654	35.1313265	22.10422	117.20274	-79.9307045	9.053836	112.11655
-18.778475	-11.155787	115.371849	-22.544172	15.483077	114.658669	36.520271	1.25369	117.812607	33.390923	43.002071	116.479134	34.955597	22.1278805	117.1458705	-80.043941	8.8382735	112.1714675
-19.994755	-10.789187	115.212563	-22.653254	15.425305	114.646759	36.40926	1.308918	117.702438	33.224033	43.092937	116.514229	34.8166465	22.2009275	117.1083335	-80.1231545	8.6496825	112.1851845
-21.948612	-10.228589	114.867577	-22.730225	15.437417	114.657005	36.325932	1.472724	117.511833	33.049278	43.300789	116.626884	34.687605	22.3867565	117.0693585	-80.148055	8.4880775	112.2446515
-23.270168	-9.758555	114.629402	-22.747658	15.532856	114.706406	36.310699	1.65768	117.353676	32.965137	43.485561	116.769341	34.637918	22.5716205	117.0615085	-80.133234	8.4940915	112.3513035
-24.532148	-9.299153	114.483559	-22.743359	15.670188	114.771034	36.306614	1.896642	117.155548	32.900093	43.713421	116.936111	34.6033535	22.8050315	117.0458295	-80.0900715	8.5353445	112.4962385
-25.864639	-8.89201	114.275192	-22.746725	15.858457	114.866745	36.299221	2.168426	116.949829	32.849281	43.972313	117.102943	34.574251	23.0703695	117.026386	-80.067701	8.6465445	112.707104
-27.220238	-8.393243	114.162399	-22.728773	16.060997	115.006363	36.300354	2.449254	116.723679	32.804413	44.230682	117.28656	34.5523835	23.339968	117.0051195	-80.0099295	8.782026	113.0076065
-28.511984	-7.973494	114.139343	-22.718031	16.254917	115.206322	36.287586	2.728432	116.517296	32.773705	44.474674	117.470596	34.5306455	23.601553	116.993946	-79.9667075	8.908281	113.418698
-29.890049	-7.648793	114.09903	-22.703829	16.430817	115.413223	36.274662	2.966878	116.359566	32.754059	44.70013	117.59127	34.5143605	23.833504	116.975418	-79.9220185	9.02813	113.851028
-31.946976	-7.108234	114.247704	-22.705837	16.621616	115.684364	36.233643	3.218014	116.103767	32.683395	44.957821	117.606186	34.458519	24.0879175	116.8549765	-79.870193	9.1553145	114.5137515
-33.305588	-6.827405	114.459396	-22.754074	16.734793	115.861115	36.143452	3.319191	115.909729	32.604923	45.079975	117.456581	34.3741875	24.199583	116.683155	-79.8823355	9.270003	115.039075
-34.745777	-6.627814	114.70668	-22.821085	16.818031	116.016724	36.024387	3.370413	115.709175	32.518024	45.169647	117.191162	34.2712055	24.27003	116.4501685	-79.9133755	9.366032	115.5832795
-36.112705	-6.427043	114.998093	-22.927805	16.893404	116.142365	35.892685	3.386097	115.515411	32.396793	45.225929	116.816368	34.144739	24.306013	116.1658895	-80.000349	9.480795	116.1188405
-37.431152	-6.279899	115.311417	-23.054201	16.951178	116.223648	35.729946	3.385317	115.291931	32.232315	45.253117	116.374908	33.9811305	24.319217	115.8334195	-80.0895325	9.583139	116.6138765
-38.830124	-6.220881	115.578201	-23.206404	17.008888	116.250023	35.543968	3.357873	115.028343	32.052689	45.261894	115.906929	33.7983285	24.3098835	115.467636	-80.2111365	9.7078925	117.03241
-40.132492	-6.089376	115.828178	-23.355761	17.035553	116.208939	35.319565	3.302715	114.78949	31.856489	45.238052	115.450577	33.588027	24.2703835	115.1200335	-80.299549	9.8007225	117.2978445
-42.031849	-6.004647	115.995316	-23.655397	17.058207	116.070343	34.983032	3.185416	114.569405	31.578651	45.144104	114.840042	33.2808415	24.16476	114.7047235	-80.5916355	9.951654	117.4359625
-43.233768	-5.960179	116.074623	-23.869404	17.050713	115.964104	34.753578	3.112174	114.513901	31.399754	45.07251	114.492439	33.076666	24.092342	114.50317	-80.815474	10.009084	117.425038
-44.516029	-5.921102	116.112343	-24.073002	17.034788	115.854897	34.543064	3.02599	114.523422	31.225601	44.990692	114.214203	32.8843325	24.008341	114.3688125	-81.0303365	10.061235	117.3409815
-45.660103	-5.851747	116.138687	-24.274014	16.996435	115.780579	34.347641	2.934275	114.566269	31.071299	44.890553	114.040314	32.70947	23.912414	114.3032915	-81.257498	10.080456	117.2578665
-46.760471	-5.81457	116.142426	-24.490145	16.942566	115.720772	34.178009	2.808976	114.664101	30.936539	44.778408	113.924408	32.557274	23.793692	114.2942545	-81.537564	10.09144	117.1472895
-47.809193	-5.774569	116.202293	-24.691605	16.888966	115.686653	33.996567	2.678635	114.779259	30.802568	44.66206	113.836304	32.3995675	23.6703475	114.3077815	-81.7827775	10.1075845	117.0655245
-48.87006	-5.73946	116.229836	-24.894789	16.859442	115.665794	33.804886	2.55902	114.851151	30.670244	44.577061	113.744713	32.237565	23.5680405	114.297932	-82.027143	10.1508435	117.033656
-50.42205	-5.60998	116.351662	-25.18302	16.861273	115.642616	33.496277	2.45254	114.888786	30.422831	44.513699	113.548134	31.959554	23.4831195	114.21846	-82.325594	10.2394265	117.066772
-51.398308	-5.482659	116.436211	-25.357267	16.921394	115.624825	33.300808	2.441472	114.840446	30.256737	44.560261	113.325737	31.7787725	23.5008665	114.0830915	-82.4933065	10.3419215	117.1665585
-52.272736	-5.384075	116.543449	-25.490379	17.006992	115.613853	33.129829	2.50656	114.718246	30.088381	44.655933	113.090958	31.609105	23.5812465	113.904602	-82.589863	10.4327375	117.323104
-53.083694	-5.246204	116.660072	-25.608295	17.10869	115.577637	32.992668	2.618408	114.56115	29.937893	44.785866	112.807251	31.4652805	23.702137	113.6842005	-82.6818705	10.515243	117.4710735
-53.897423	-5.119427	116.689011	-25.680473	17.214359	115.518608	32.901882	2.752279	114.347092	29.788109	44.947212	112.482201	31.3449955	23.8497455	113.4146465	-82.7059415	10.5789725	117.6225695
-54.734486	-4.969974	116.684631	-25.752275	17.309631	115.393494	32.793488	2.889405	114.044655	29.634651	45.127922	112.130867	31.2140695	24.0086635	113.087761	-82.7186195	10.6105985	117.699227
-55.425709	-4.768434	116.658546	-25.825283	17.400688	115.232811	32.652466	3.002637	113.668915	29.476622	45.284245	111.695602	31.064544	24.143441	112.6822585	-82.71511	10.657935	117.7833635
-56.451756	-4.447028	116.626549	-25.91581	17.533951	114.968857	32.414879	3.093185	112.912689	29.248243	45.452293	110.995033	30.831561	24.272739	111.953861	-82.663181	10.795163	117.983853
-57.047379	-4.220991	116.62735	-25.971376	17.587975	114.790833	32.227062	3.159404	112.386032	29.115482	45.530869	110.515678	30.671272	24.3451365	111.450855	-82.614024	10.8308135	118.130811
-57.614647	-3.968967	116.638504	-26.017496	17.616524	114.611053	32.082146	3.208909	111.872528	28.990129	45.593117	110.068825	30.5361375	24.401013	110.9706765	-82.5711295	10.832035	118.2514295
-58.124584	-3.706468	116.591393	-26.062229	17.629538	114.429047	31.981823	3.266658	111.398041	28.874184	45.65905	109.688805	30.4280035	24.462854	110.543423	-82.5524615	10.796222	118.314671
-58.568825	-3.447534	116.504219	-26.092285	17.628036	114.250114	31.898373	3.344938	111.011627	28.785429	45.727131	109.366844	30.341901	24.5360345	110.1892355	-82.526471	10.7200375	118.3109925
-58.971985	-3.151396	116.400955	-26.122089	17.631207	114.090881	31.845671	3.419474	110.716995	28.715813	45.800159	109.131958	30.280742	24.6098165	109.9244765	-82.52492	10.6525975	118.2572855
-59.335308	-2.80993	116.282845	-26.151779	17.637167	113.970421	31.810383	3.49788	110.523094	28.640488	45.878471	108.982803	30.2254355	24.6881755	109.7529485	-82.5289935	10.5861585	118.1878935
-59.810661	-2.274167	116.133751	-26.244417	17.647781	113.856865	31.755909	3.601697	110.397186	28.535017	45.982292	108.937035	30.145463	24.7919945	109.6671105	-82.634297	10.5035675	118.0466195
-60.073376	-1.915781	116.07032	-26.321444	17.640139	113.850082	31.71891	3.642179	110.408844	28.474644	46.022129	108.960403	30.096777	24.832154	109.6846235	-82.739665	10.448124	118.0155405
-60.277313	-1.533477	116.061951	-26.405308	17.608965	113.888535	31.691772	3.660898	110.446419	28.397387	46.053051	109.046783	30.0445795	24.8569745	109.746601	-82.8551955	10.3609555	118.030469
-60.431564	-1.102677	116.05983	-26.480484	17.570812	113.975266	31.652174	3.681182	110.526512	28.341965	46.069939	109.162582	29.9970695	24.8755605	109.844547	-82.9580375	10.2660635	118.105985
-60.607624	-0.654373	116.170967	-26.538054	17.517208	114.090599	31.637091	3.680211	110.606911	28.275543	46.083191	109.307991	29.956317	24.881701	109.957451	-83.032425	10.152715	118.223747
-60.732044	-0.174646	116.198708	-26.581907	17.432051	114.204788	31.619696	3.663771	110.675964	28.229866	46.081928	109.47348	29.924781	24.8728495	110.074722	-83.088595	9.99125250000001	118.334854
-60.763157	0.345426	116.208305	-26.615831	17.354723	114.312447	31.618305	3.642874	110.737488	28.197468	46.075226	109.628273	29.9078865	24.85905	110.1828805	-83.1395485	9.850396	118.4420135
-60.808964	1.171752	116.132561	-26.657986	17.249359	114.362823	31.68132	3.612671	110.797379	28.166189	46.071072	109.843529	29.9237545	24.8418715	110.320454	-83.2397265	9.6568465	118.405192
-60.791321	1.733215	116.016647	-26.692825	17.22245	114.357254	31.683012	3.642739	110.859642	28.124493	46.090942	109.969917	29.9037525	24.8668405	110.4147795	-83.2894025	9.5780595	118.2997285
-60.725391	2.335882	115.854958	-26.749763	17.220776	114.342728	31.675276	3.685094	110.932243	28.056543	46.134186	110.078575	29.8659095	24.90964	110.505409	-83.3654355	9.531912	118.180047
-60.674274	2.952862	115.774689	-26.841167	17.230883	114.348518	31.645027	3.747885	111.040207	27.958759	46.179775	110.200157	29.801893	24.96383	110.620182	-83.484227	9.497936	118.076854
-60.651535	3.650517	115.742477	-26.96699	17.221167	114.407539	31.592365	3.801817	111.184036	27.830919	46.218414	110.333977	29.711642	25.0101155	110.7590065	-83.645622	9.4322185	118.0560715
-60.614048	4.352599	115.719772	-27.087317	17.176901	114.480591	31.528181	3.836654	111.326538	27.678194	46.240063	110.459099	29.6031875	25.0383585	110.8928185	-83.7778215	9.3154435	118.0683635
-60.515499	5.08989	115.731491	-27.227406	17.1028	114.545616	31.438023	3.859444	111.437675	27.521828	46.231956	110.556435	29.4799255	25.0457	110.997055	-83.9347375	9.1599	118.094177
-60.275948	6.206355	115.637718	-27.433208	16.924385	114.574646	31.276945	3.840533	111.525154	27.289455	46.188717	110.675598	29.2832	25.014625	111.100376	-84.149616	8.834145	118.048916
-60.119122	6.988791	115.517593	-27.55492	16.801668	114.554451	31.178713	3.773881	111.545242	27.151234	46.153725	110.746025	29.1649735	24.963803	111.1456335	-84.2748135	8.639533	117.9632685
-59.983356	7.807643	115.364502	-27.673521	16.674177	114.516899	31.075933	3.706267	111.543251	27.035934	46.095207	110.801781	29.0559335	24.900737	111.172516	-84.4029755	8.447617	117.861282
-59.788799	8.680237	115.287766	-27.778976	16.572428	114.469849	30.974054	3.644277	111.532936	26.932133	46.03854	110.838997	28.9530935	24.8414085	111.1859665	-84.5110455	8.3034475	117.7537315
-59.54829	9.563925	115.167892	-27.879642	16.485287	114.440979	30.888283	3.602203	111.54673	26.830235	45.980118	110.916626	28.859259	24.7911605	111.231678	-84.618543	8.1794135	117.65028
-59.279781	10.470711	115.032806	-27.962307	16.420599	114.425575	30.831751	3.57349	111.61171	26.739025	45.95829	111.030029	28.785388	24.76589	111.3208695	-84.710002	8.075308	117.5302805
-59.029728	11.430283	114.925896	-28.040167	16.35248	114.423225	30.785667	3.558018	111.709579	26.654478	45.93697	111.165405	28.7200725	24.747494	111.437492	-84.8004065	7.957466	117.408958
-58.583801	12.918122	114.864479	-28.169838	16.277325	114.461693	30.705103	3.542391	111.823318	26.522163	45.919113	111.346687	28.613633	24.730752	111.5850025	-84.953309	7.823898	117.3383835
-58.242752	13.911289	114.842453	-28.241121	16.238272	114.505371	30.651352	3.522997	111.902855	26.443123	45.901417	111.46151	28.5472375	24.712207	111.6821825	-85.0294795	7.764337	117.3285595
-57.912601	14.93476	114.831078	-28.307137	16.177248	114.558533	30.60998	3.493759	111.981453	26.380306	45.871971	111.586441	28.495143	24.682865	111.783947	-85.109417	7.671631	117.333119
-57.573299	16.009148	114.832047	-28.354471	16.10969	114.606026	30.582666	3.461359	112.033554	26.335436	45.854088	111.709869	28.459051	24.6577235	111.8717115	-85.167993	7.5616565	117.3403405
-57.170635	17.048532	114.813934	-28.390303	16.019913	114.620209	30.563133	3.429619	112.036491	26.285267	45.822178	111.795662	28.4242	24.6258985	111.9160765	-85.204806	7.4139275	117.3243415
-56.761993	18.118868	114.797165	-28.398254	15.943167	114.63089	30.558163	3.408305	111.995682	26.248529	45.802639	111.837837	28.403346	24.605472	111.9167595	-85.199854	7.280862	117.3450205
-56.389851	19.213846	114.83252	-28.380131	15.848833	114.658447	30.570951	3.386611	111.950806	26.214758	45.775703	111.881195	28.3928545	24.581157	111.9160005	-85.1531165	7.116509	117.4008935
-55.68174	20.858084	114.934921	-28.350016	15.693384	114.762543	30.620899	3.343232	111.909225	26.200897	45.71925	111.973	28.410898	24.531241	111.9411125	-85.11093	6.855527	117.5839735
-55.254673	21.970659	115.046715	-28.312857	15.577815	114.830574	30.672094	3.30906	111.894562	26.194481	45.674271	112.060143	28.4332875	24.4916655	111.9773525	-85.0590015	6.6639645	117.6837955
-54.827923	23.116184	115.154945	-28.273386	15.426157	114.906761	30.724323	3.26715	111.902534	26.202349	45.61462	112.168587	28.463336	24.440885	112.0355605	-85.010108	6.411429	117.7779615
-54.276245	24.241056	115.190948	-28.236612	15.292512	114.987221	30.780176	3.201102	111.934006	26.216558	45.54406	112.289513	28.498367	24.372581	112.1117595	-84.971591	6.212443	117.8626825
-53.782879	25.400131	115.291122	-28.203306	15.184365	115.070175	30.827347	3.11002	111.999916	26.264004	45.459541	112.436081	28.5456755	24.2847805	112.2179985	-84.9522875	6.0839495	117.9223515
-53.310413	26.61945	115.387741	-28.182537	15.157625	115.154015	30.864944	3.039778	112.117615	26.338503	45.39143	112.613167	28.6017235	24.215604	112.365391	-84.9667975	6.099646	117.942639
-52.763958	27.85148	115.467361	-28.169212	15.187931	115.263771	30.908293	3.033107	112.301994	26.408562	45.36145	112.857124	28.6584275	24.1972785	112.579559	-84.9968515	6.1785835	117.947983
-51.992489	29.729012	115.572655	-28.157198	15.343639	115.450813	31.018978	3.136267	112.792679	26.545311	45.405216	113.384262	28.7821445	24.2707415	113.0884705	-85.0965405	6.4165365	117.8131555
-51.509762	31.059	115.705452	-28.159174	15.506236	115.634575	31.123627	3.263018	113.210045	26.659763	45.488518	113.825272	28.891695	24.375768	113.5176585	-85.210043	6.636704	117.7514915
-50.959301	32.372944	115.847244	-28.157381	15.703257	115.848633	31.236897	3.442107	113.686218	26.762005	45.603798	114.358414	28.999451	24.5229525	114.022316	-85.314213	6.8835615	117.67495
-50.429638	33.700905	115.995918	-28.173409	15.92267	116.064087	31.370073	3.646816	114.156044	26.863396	45.715733	115.031281	29.1167345	24.6812745	114.5936625	-85.4635525	7.1640655	117.5345115
-49.9524	35.044037	116.207932	-28.16346	16.144308	116.282745	31.514183	3.896002	114.592758	26.984116	45.914387	115.673126	29.2491495	24.9051945	115.132942	-85.5760695	7.3834215	117.432548
-49.468979	36.370106	116.568901	-28.147697	16.346281	116.527328	31.670513	4.145352	115.024124	27.090305	46.118279	116.392326	29.380409	25.1318155	115.708225	-85.675803	7.5607465	117.346431
-48.964211	37.694378	117.014709	-28.132502	16.569675	116.817284	31.822527	4.401115	115.403915	27.193203	46.322178	117.147003	29.507865	25.3616465	116.275459	-85.772869	7.7777035	117.359109
-48.301537	39.638088	117.892563	-28.071129	16.945446	117.325508	32.006313	4.763765	115.853836	27.389896	46.618484	118.155121	29.6981045	25.6911245	117.0044785	-85.8403625	8.1997675	117.6465375
-47.876156	40.901073	118.562469	-27.999792	17.184359	117.661942	32.136539	4.972874	116.126289	27.531704	46.780495	118.786514	29.8341215	25.8766845	117.4564015	-85.8337055	8.4920335	117.8674825
-47.417526	42.092228	119.18454	-27.893396	17.428009	117.996147	32.298676	5.173152	116.357437	27.710348	46.952145	119.341599	30.004512	26.0626485	117.849518	-85.791304	8.7933695	118.142776
-46.947578	43.23336	119.74324	-27.76478	17.660837	118.284988	32.487946	5.378951	116.595924	27.913242	47.118061	119.869843	30.200594	26.248506	118.2328835	-85.730154	9.073168	118.3370925
-46.519226	44.323246	120.288124	-27.596954	17.89534	118.551704	32.677471	5.578358	116.807213	28.135513	47.256477	120.379173	30.406492	26.4174175	118.593193	-85.6004	9.3732625	118.510215
-46.091534	45.354687	120.820984	-27.439896	18.10919	118.804291	32.89164	5.732658	116.980728	28.365818	47.41589	120.811165	30.628729	26.574274	118.8959465	-85.508521	9.644106	118.7126355
-45.647133	46.294464	121.327065	-27.247854	18.307104	119.010635	33.086632	5.864387	117.104698	28.573069	47.539246	121.165512	30.8298505	26.7018165	119.135105	-85.3255585	9.9123915	118.886165
-44.988564	47.525661	122.027817	-26.976618	18.538843	119.27285	33.338703	5.948018	117.046722	28.898537	47.657234	121.539093	31.11862	26.802626	119.2929075	-85.071856	10.27506	119.2527925
-44.585392	48.250664	122.445503	-26.791958	18.659956	119.376442	33.461399	5.938144	116.867294	29.086107	47.660896	121.605156	31.273753	26.79952	119.236225	-84.857669	10.520392	119.516659
-44.220646	48.903679	122.770157	-26.616508	18.728529	119.368507	33.548855	5.899081	116.519569	29.294226	47.648106	121.475471	31.4215405	26.7735935	118.99752	-84.6545565	10.6834645	119.739494
-43.875107	49.48093	122.954353	-26.424694	18.809935	119.293129	33.598766	5.840185	116.040894	29.490536	47.602264	121.171967	31.544651	26.7212245	118.6064305	-84.394039	10.8986455	119.9798275
-43.557701	49.973553	123.023972	-26.205242	18.859879	119.148727	33.6455	5.756581	115.502419	29.676113	47.536114	120.741714	31.6608065	26.6463475	118.1220665	-84.0712905	11.0734105	120.1753875
-43.205921	50.355347	122.989594	-25.984394	18.868824	118.96769	33.709202	5.668021	114.995644	29.879025	47.450432	120.240494	31.7941135	26.5592265	117.618069	-83.7629015	11.1784215	120.317311
-42.875927	50.626637	122.87767	-25.754753	18.888931	118.837646	33.805141	5.566449	114.591743	30.066391	47.365822	119.760429	31.935766	26.4661355	117.176086	-83.445272	11.3117265	120.499206
-42.472309	50.799793	122.680191	-25.413265	18.821247	118.720589	34.007179	5.389575	114.21833	30.350479	47.184135	119.20636	32.178829	26.286855	116.712345	-83.005359	11.355639	120.728833
-42.237137	50.733768	122.612015	-25.225206	18.7223	118.736885	34.148052	5.244	114.085709	30.511942	47.055618	118.94413	32.329997	26.149809	116.5149195	-82.780409	11.294791	120.9588505
-42.014881	50.522751	122.622284	-25.047287	18.608845	118.835129	34.262344	5.075838	113.983406	30.654579	46.901276	118.757072	32.4584615	25.988557	116.370239	-82.5530355	11.229133	121.300019
-41.817062	50.183575	122.706268	-24.901651	18.462757	118.997704	34.341114	4.906567	113.916542	30.776962	46.722828	118.622124	32.559038	25.8146975	116.269333	-82.36234	11.1108165	121.726075
-41.63538	49.740814	122.863564	-24.773718	18.292341	119.172264	34.408005	4.738367	113.909721	30.875954	46.558762	118.551651	32.6419795	25.6485645	116.230686	-82.1894155	10.9361175	122.113842
-41.480576	49.215118	123.045624	-24.661819	18.134504	119.375	34.48077	4.569034	113.934669	30.965948	46.394424	118.558434	32.723359	25.481729	116.2465515	-82.046997	10.787279	122.5034485
-41.323708	48.599873	123.206184	-24.583502	17.961302	119.541466	34.546894	4.423875	113.9617	31.041241	46.243267	118.592659	32.7940675	25.333571	116.2771795	-81.9610715	10.589033	122.8057525
-41.0453	47.550423	123.365761	-24.48184	17.725235	119.709953	34.630035	4.208054	113.93187	31.115458	46.047478	118.55806	32.8727465	25.127766	116.244965	-81.8364265	10.322704	123.174941
-40.807491	46.780598	123.368858	-24.409199	17.568878	119.755348	34.665752	4.065273	113.851379	31.155556	45.890862	118.467354	32.910654	24.9780675	116.1593665	-81.729052	10.1596885	123.3513295
-40.520741	45.916348	123.26963	-24.329212	17.417917	119.798683	34.698452	3.895861	113.778915	31.19038	45.73119	118.254402	32.944416	24.8135255	116.0166585	-81.60284	10.0223085	123.5807075
-40.220978	44.998814	123.09227	-24.26737	17.272551	119.845787	34.729862	3.720894	113.718582	31.219912	45.553455	117.966995	32.974887	24.6371745	115.8427885	-81.509627	9.9079275	123.8487855
-39.917046	44.015163	122.845497	-24.162449	17.152363	119.923378	34.769329	3.522648	113.728584	31.26598	45.377445	117.685028	33.0176545	24.4500465	115.706806	-81.3425525	9.8546795	124.13995
-39.581783	42.973835	122.611656	-24.084991	16.99791	120.03878	34.857254	3.285187	113.899109	31.344593	45.17189	117.463051	33.1009235	24.2285385	115.68108	-81.2709055	9.7672815	124.39648
-39.163536	41.870369	122.381653	-24.004507	16.841385	120.216217	34.97823	3.025289	114.213959	31.424326	44.949596	117.324211	33.201278	23.9874425	115.769085	-81.210292	9.6953275	124.663349
-38.496223	40.104778	122.025337	-23.905249	16.596266	120.519424	35.187569	2.597662	114.808487	31.560987	44.571972	117.262733	33.374278	23.584817	116.03561	-81.184776	9.607715	125.003238
-38.069855	38.892319	121.804558	-23.849388	16.436792	120.719971	35.327549	2.306039	115.305649	31.678846	44.296406	117.303123	33.5031975	23.3012225	116.304386	-81.2019735	9.5723615	125.135556
-37.594204	37.634754	121.635674	-23.802753	16.25308	120.912384	35.499023	1.99665	115.888062	31.792831	44.018322	117.450424	33.645927	23.007486	116.669243	-81.251433	9.498674	125.155525
-37.034904	36.342098	121.462181	-23.758232	16.048189	121.091843	35.679787	1.675448	116.550743	31.971369	43.740227	117.649185	33.825578	22.7078375	117.099964	-81.342042	9.3885405	125.083722
-36.511196	35.028767	121.312019	-23.714159	15.82675	121.251083	35.836082	1.384464	117.199661	32.124809	43.452347	117.881691	33.9804455	22.4184055	117.540676	-81.4087635	9.2350945	124.96149
-35.998302	33.71666	121.228073	-23.661497	15.582124	121.382774	35.963432	1.091896	117.735352	32.27219	43.161247	118.116211	34.117811	22.1265715	117.9257815	-81.440805	9.0376765	124.8397665
-35.419102	32.386566	121.102158	-23.630186	15.363583	121.46022	36.062893	0.820226	118.193832	32.389805	42.903427	118.288826	34.226349	21.8618265	118.241329	-81.486721	8.8653395	124.679111
-34.589211	30.400948	120.888367	-23.605503	15.075699	121.500946	36.200893	0.49553	118.70713	32.524887	42.626728	118.443321	34.36289	21.561129	118.5752255	-81.573896	8.590269	124.4266665
-34.07872	29.115108	120.716652	-23.587645	14.918915	121.422783	36.26437	0.342179	118.917969	32.568443	42.498035	118.495155	34.4164065	21.420107	118.706562	-81.5916965	8.417723	124.139004
-33.518555	27.829092	120.508347	-23.589052	14.78806	121.285202	36.305294	0.221722	119.026314	32.601883	42.408405	118.500374	34.4535885	21.3150635	118.763344	-81.6316925	8.2610565	123.80706
-32.970303	26.559216	120.290581	-23.598789	14.676292	121.088806	36.313915	0.107865	119.037865	32.629116	42.313839	118.515381	34.4715155	21.210852	118.776623	-81.6690935	8.141732	123.400989
-32.478848	25.316227	120.079353	-23.618715	14.587745	120.885468	36.295227	-0.006908	118.991379	32.670788	42.2103	118.479713	34.4830075	21.101696	118.735546	-81.7204375	8.073794	123.03539
-31.963753	24.10141	119.921173	-23.624382	14.511093	120.697418	36.250828	-0.087062	118.898819	32.705967	42.125751	118.457138	34.4783975	21.0193445	118.6779785	-81.7271615	8.0028415	122.7168575
-31.427141	22.897284	119.800163	-23.624935	14.467886	120.546173	36.229607	-0.181131	118.772636	32.737755	42.052628	118.472862	34.483681	20.9357485	118.622749	-81.733551	8.0000235	122.469597
-30.731232	21.12141	119.73745	-23.596523	14.428338	120.433685	36.194946	-0.26017	118.634285	32.80526	41.987053	118.507614	34.500103	20.8634415	118.5709495	-81.693149	7.9932345	122.2964205
-30.234692	19.940327	119.730354	-23.57992	14.424684	120.402672	36.189754	-0.283873	118.557152	32.830929	41.966354	118.564285	34.5103415	20.8412405	118.5607185	-81.6701815	8.0081275	122.2446255
-29.700132	18.756966	119.688759	-23.569771	14.444916	120.39698	36.17683	-0.288231	118.501648	32.853806	41.967625	118.550232	34.515318	20.839697	118.52594	-81.65486	8.050135	122.26802
-29.300869	17.568048	119.647491	-23.569426	14.487653	120.370689	36.156742	-0.263226	118.45536	32.845352	41.966442	118.469429	34.501047	20.851608	118.4623945	-81.639899	8.123698	122.2789835
-28.832794	16.457262	119.622589	-23.580564	14.534315	120.322952	36.12878	-0.254231	118.39547	32.821709	41.957466	118.359818	34.4752445	20.8516175	118.377644	-81.6363725	8.2170125	122.26826
-28.380001	15.266773	119.510841	-23.607473	14.581457	120.247612	36.078579	-0.265176	118.3629	32.797577	41.945728	118.191406	34.438078	20.840276	118.277153	-81.653024	8.322638	122.218071
-27.717155	13.9597	119.337479	-23.632578	14.595066	120.168854	36.049999	-0.300383	118.354401	32.746658	41.898815	118.029198	34.3983285	20.799216	118.1917995	-81.6634845	8.390916	122.1459085
-27.096996	12.194012	119.199944	-23.504789	14.409057	119.93438	35.972973	-0.401079	118.441925	32.681267	41.773884	117.867706	34.32712	20.6864025	118.1548155	-81.336698	8.1317115	121.7139445
-26.974579	11.195058	119.257446	-23.62392	14.382723	119.918549	35.930908	-0.544097	118.561646	32.635765	41.657562	117.807663	34.2833365	20.5567325	118.1846545	-81.5311765	8.2087135	121.6524435
-26.570841	10.007863	119.214691	-23.878296	14.412327	119.90757	35.8451	-0.681005	118.69445	32.5877	41.525284	117.756104	34.2164	20.4221395	118.225277	-81.972992	8.4025145	121.589863
-26.222948	8.864741	119.228043	-23.990601	14.342126	119.86908	35.733864	-0.817851	118.832687	32.529457	41.381378	117.713486	34.1316605	20.2817635	118.2730865	-82.1128625	8.4024885	121.4650735
-25.847107	7.752056	119.226311	-24.080338	14.272964	119.836388	35.64043	-0.955051	118.96685	32.490875	41.256977	117.67318	34.0656525	20.150963	118.320015	-82.2263285	8.394965	121.352761
-25.499857	6.636148	119.213081	-24.149069	14.220045	119.789299	35.553185	-1.064226	119.079735	32.443565	41.141632	117.65406	33.998375	20.038703	118.3668975	-82.296513	8.401387	121.2117005
-25.180063	5.590976	119.231537	-24.235176	14.168556	119.737473	35.500019	-1.16436	119.157883	32.40498	41.04789	117.61985	33.9524995	19.941765	118.3888665	-82.4228515	8.395347	121.0860795
-24.73081	4.07167	119.260765	-24.322596	14.134828	119.678139	35.405991	-1.242088	119.221367	32.334633	40.958248	117.57045	33.870312	19.85808	118.3959085	-82.515504	8.411576	120.9603695
-24.440393	3.082312	119.318733	-24.365362	14.132401	119.694283	35.354103	-1.258767	119.227753	32.270985	40.932247	117.531036	33.812544	19.83674	118.3793945	-82.543268	8.428062	121.0091715
-24.158401	2.161462	119.453522	-24.388428	14.145947	119.76577	35.320995	-1.260189	119.249702	32.233791	40.919197	117.498589	33.777393	19.829504	118.3741455	-82.554249	8.46239	121.1573945
-23.939367	1.286953	119.628036	-24.402143	14.16539	119.887581	35.302116	-1.251658	119.307602	32.208862	40.918091	117.497757	33.755489	19.8332165	118.4026795	-82.559775	8.4975635	121.3724825
-23.681065	0.443238	119.7911	-24.421665	14.198335	119.990608	35.287422	-1.238189	119.363358	32.195564	40.915779	117.530762	33.741493	19.838795	118.44706	-82.584823	8.557875	121.534156
-23.471916	-0.339638	119.859444	-24.432867	14.218265	120.025566	35.27866	-1.233565	119.442093	32.200779	40.919579	117.571915	33.7397195	19.843007	118.507004	-82.6054535	8.593523	121.544128
-23.264177	-1.127429	119.8004	-24.462465	14.236316	119.976936	35.263229	-1.237941	119.468948	32.195572	40.924217	117.651428	33.7294005	19.843138	118.560188	-82.6543305	8.629494	121.393684
-22.94474	-2.220669	119.596085	-24.526655	14.258374	119.76104	35.197239	-1.243654	119.458008	32.181015	40.924385	117.728493	33.689127	19.8403655	118.5932505	-82.742437	8.6763825	120.9288295
-22.820301	-2.899545	119.420029	-24.593163	14.278353	119.579422	35.132111	-1.247443	119.414185	32.153378	40.927395	117.773926	33.6427445	19.839976	118.5940555	-82.8290705	8.71673	120.5647885
-22.679754	-3.55212	119.259087	-24.656298	14.315456	119.421471	35.069134	-1.230541	119.378578	32.12434	40.941956	117.814217	33.596737	19.8557075	118.5963975	-82.909333	8.7752045	120.2465445
-22.611916	-4.164441	119.145813	-24.697206	14.345762	119.320129	35.027355	-1.210464	119.375931	32.125359	40.957008	117.899261	33.576357	19.873272	118.637596	-82.970769	8.818252	120.002662
-22.590857	-4.745685	119.069824	-24.69433	14.405669	119.25325	35.010647	-1.185703	119.476257	32.16341	40.950623	118.095001	33.5870285	19.88246	118.785629	-82.9756885	8.928878	119.720871
-22.602222	-5.309795	119.064697	-24.666681	14.471044	119.255974	35.033447	-1.15294	119.77935	32.257401	40.954189	118.40596	33.645424	19.9006245	119.092655	-82.978786	9.0414635	119.419293
-22.563713	-5.828195	119.158409	-24.612799	14.539075	119.346413	35.058571	-1.103814	120.217552	32.396332	40.956451	118.74472	33.7274515	19.9263185	119.481136	-82.9530495	9.1518315	119.21169
-22.575647	-6.536633	119.465973	-24.554018	14.627332	119.629707	35.175171	-1.095517	120.765305	32.581783	40.965237	119.236229	33.878477	19.93486	120.000767	-82.986513	9.319804	119.258647
-22.685974	-6.931857	119.731812	-24.492722	14.690678	119.874397	35.253326	-1.075934	121.06543	32.674709	40.996468	119.489227	33.9640175	19.960267	120.2773285	-82.9494615	9.421089	119.4714655
-22.848375	-7.285856	120.000366	-24.441912	14.743636	120.126007	35.338261	-1.052737	121.290718	32.755695	41.038994	119.679832	34.046978	19.9931285	120.485275	-82.930802	9.4941435	119.766739
-23.041857	-7.57583	120.259789	-24.386023	14.796096	120.348267	35.4128	-1.030439	121.460915	32.819538	41.07394	119.774315	34.116169	20.0217505	120.617615	-82.888215	9.5704415	120.078919
-23.290936	-7.804608	120.506577	-24.330412	14.844791	120.516167	35.488743	-0.99373	121.582687	32.852989	41.093845	119.739517	34.170866	20.0500575	120.661102	-82.83169	9.6395245	120.371232
-23.579767	-7.988091	120.76265	-24.271982	14.881243	120.635605	35.544449	-0.963343	121.626495	32.897423	41.102425	119.633568	34.220936	20.069541	120.6300315	-82.7649	9.692945	120.6411785
-23.897409	-8.103451	121.012413	-24.222315	14.900992	120.705185	35.601242	-0.95398	121.63974	32.929955	41.078297	119.450249	34.2655985	20.0621585	120.5449945	-82.7102285	9.7398255	120.8653755
-24.328243	-8.1413	121.320816	-24.12863	14.927295	120.750748	35.685425	-0.954459	121.628525	32.971088	41.046295	119.113602	34.3282565	20.045918	120.3710635	-82.5855165	9.808672	121.1304325
-24.617439	-8.045571	121.464943	-24.06111	14.908043	120.752296	35.730473	-0.96692	121.575783	32.994793	41.029755	118.918739	34.362633	20.0314175	120.247261	-82.484853	9.7846685	121.257331
-24.854853	-7.866339	121.527779	-24.005131	14.882037	120.738815	35.789211	-1.013512	121.547806	33.026676	41.007229	118.760338	34.4079435	19.9968585	120.154072	-82.4182055	9.7672155	121.323558
-25.078129	-7.58714	121.564293	-23.954613	14.858966	120.733109	35.829952	-1.045675	121.557411	33.080925	40.985657	118.672302	34.4554385	19.969991	120.1148565	-82.3646645	9.747941	121.3513615
-25.261137	-7.229853	121.536652	-23.909807	14.84409	120.736084	35.878597	-1.079554	121.567574	33.147717	40.970722	118.688026	34.513157	19.945584	120.1278	-82.332771	9.742596	121.344368
-25.416609	-6.793182	121.516251	-23.867765	14.84446	120.759834	35.910931	-1.091135	121.576599	33.222378	40.978916	118.77713	34.5666545	19.9438905	120.1768645	-82.3021845	9.7450295	121.3428035
-25.510159	-6.321612	121.482147	-23.855486	14.884	120.809792	35.922413	-1.083745	121.597038	33.300888	40.995331	118.972542	34.6116505	19.955793	120.28479	-82.3226225	9.812207	121.334794
-25.570759	-5.454519	121.369637	-23.818026	14.987225	120.975388	35.961826	-1.066912	121.742783	33.450565	41.065533	119.560074	34.7061955	19.9993105	120.6514285	-82.3422475	9.9751395	121.2993475
-25.569042	-4.811535	121.311974	-23.771502	15.098799	121.185997	35.992023	-1.005725	122.064499	33.585938	41.102871	120.24131	34.7889805	20.048573	121.1529045	-82.3319845	10.149025	121.2190895
-25.525459	-4.097748	121.333755	-23.734055	15.228934	121.50087	36.02504	-0.930632	122.505119	33.749111	41.155441	121.065628	34.8870755	20.1124045	121.7853735	-82.3551855	10.3454635	121.2163665
-25.454653	-3.3453	121.387802	-23.71307	15.369816	121.900261	36.075298	-0.845819	122.937584	33.952118	41.227249	122.031342	35.013708	20.190715	122.484463	-82.439848	10.548917	121.316059
-25.372156	-2.594856	121.43853	-23.678923	15.514398	122.313431	36.089966	-0.74611	123.318886	34.160244	41.307041	123.027802	35.125105	20.2804655	123.173344	-82.482951	10.7483305	121.453518
-25.288412	-1.847926	121.503281	-23.68206	15.663142	122.720444	36.115879	-0.67096	123.620903	34.367008	41.399075	123.931206	35.2414435	20.3640575	123.7760545	-82.6055635	10.9622265	121.6648335
-25.187862	-1.120294	121.553329	-23.696711	15.816355	123.086967	36.150806	-0.616792	123.811218	34.530144	41.473484	124.750809	35.340475	20.428346	124.2810135	-82.733897	11.204364	121.8929205
-24.927198	-0.123373	121.566925	-23.67277	16.046165	123.484894	36.192356	-0.551561	124.014641	34.72506	41.535671	125.780403	35.458708	20.492055	124.897522	-82.804248	11.600275	122.072266
-24.770262	0.481451	121.581253	-23.667721	16.200661	123.693703	36.233364	-0.458544	124.147293	34.859623	41.58812	126.355064	35.5464935	20.564788	125.2511785	-82.8819355	11.836534	122.1362275
-24.618378	1.032963	121.636391	-23.653996	16.372416	123.860863	36.296051	-0.378345	124.306145	34.976036	41.645699	126.863823	35.6360435	20.633677	125.584984	-82.9440355	12.111155	122.136742
-24.504389	1.533985	121.747589	-23.628147	16.552801	123.991791	36.38953	-0.290815	124.563934	35.080204	41.701664	127.284325	35.734867	20.7054245	125.9241295	-82.991161	12.4001775	122.0594525
-24.239531	1.834417	121.817375	-23.593613	16.732239	124.114395	36.485443	-0.224378	124.905731	35.17939	41.752811	127.620605	35.8324165	20.7642165	126.263168	-83.0196425	12.7002615	121.965622
-24.216829	2.185337	121.991539	-23.566139	16.889669	124.223801	36.599854	-0.188075	125.278877	35.264919	41.791801	127.937065	35.9323865	20.801863	126.607971	-83.0646645	12.977475	121.839631
-24.159134	2.409728	122.153786	-23.563932	16.973476	124.344696	36.697056	-0.231969	125.681839	35.340893	41.778217	128.156464	36.0189745	20.773124	126.9191515	-83.1468385	13.173828	121.7702405
-24.139013	2.631215	122.512794	-23.548798	16.949642	124.498726	36.781929	-0.408254	126.189079	35.444962	41.668625	128.334503	36.1134455	20.6301855	127.261791	-83.2110415	13.2690985	121.735661
-24.132813	2.65186	122.671928	-23.563494	16.856302	124.560127	36.797634	-0.562519	126.420845	35.458637	41.536541	128.37326	36.1281355	20.487011	127.3970525	-83.2551235	13.225593	121.7232015
-24.12122	2.589155	122.718063	-23.576223	16.737701	124.575279	36.806732	-0.718945	126.602707	35.471523	41.432034	128.364746	36.1391275	20.3565445	127.4837265	-83.2915735	13.1188575	121.6668315
-24.356192	2.643775	122.839149	-23.612309	16.623064	124.528214	36.804413	-0.847893	126.720306	35.476135	41.32127	128.357803	36.140274	20.2366885	127.5390545	-83.364892	13.0094395	121.5173735
-24.40662	2.55122	122.790192	-23.639954	16.512636	124.447678	36.802689	-0.975951	126.792038	35.475533	41.227089	128.369141	36.139111	20.125569	127.5805895	-83.419019	12.899703	121.3147665
-24.273245	2.27946	122.574783	-23.648895	16.416422	124.359039	36.792873	-1.066234	126.824783	35.460796	41.140251	128.380203	36.1268345	20.0370085	127.602493	-83.4246245	12.7958355	121.115585
-24.386847	2.127524	122.49192	-23.681997	16.328749	124.30127	36.772396	-1.11584	126.815376	35.439281	41.084045	128.405685	36.1058385	19.9841025	127.6105305	-83.4698325	12.6733955	120.9920095
-24.614714	1.852762	122.381615	-23.739504	16.265444	124.29483	36.750549	-1.180043	126.776253	35.394966	41.041412	128.454926	36.0727575	19.9306845	127.6155895	-83.5517655	12.6002035	120.9740705
-24.814793	1.60786	122.358727	-23.765493	16.224506	124.339745	36.72411	-1.191287	126.764526	35.376457	41.017784	128.495102	36.0502835	19.9132485	127.629814	-83.5812695	12.5357635	121.049676
-25.03717	1.317047	122.32901	-23.806692	16.189709	124.408638	36.701675	-1.211648	126.764206	35.342804	40.997131	128.556198	36.0222395	19.8927415	127.660202	-83.6356235	12.4866765	121.157074
-25.301569	0.958731	122.288147	-23.825953	16.113045	124.425888	36.684437	-1.243083	126.753593	35.300617	40.960609	128.637817	35.992527	19.858763	127.695705	-83.644433	12.367327	121.156071
-25.621408	0.543446	122.243927	-23.681585	15.948288	124.397682	36.649918	-1.265867	126.73175	35.239525	40.926392	128.702469	35.9447215	19.8302625	127.7171095	-83.3078915	12.0663135	121.0782545
-25.998699	0.072977	122.166298	-23.754366	15.88655	124.41497	36.580639	-1.286124	126.712814	35.160458	40.891964	128.720444	35.8705485	19.80292	127.716629	-83.3792805	11.97018	121.113311
-26.361773	-0.450236	122.095657	-23.819525	15.846263	124.415085	36.501076	-1.251212	126.678123	35.062351	40.869408	128.653107	35.7817135	19.809098	127.665615	-83.4207635	11.883428	121.164555
-27.017387	-1.378244	122.17556	-24.161217	15.945995	124.494591	36.393005	-1.128141	126.632156	34.819771	40.893894	128.243225	35.606388	19.8828765	127.4376905	-83.928822	12.0091135	121.5514915
-27.712	-1.88701	122.431969	-24.227612	15.955278	124.48671	36.283192	-0.955948	126.535675	34.659939	40.981556	127.78878	35.4715655	20.012804	127.1622275	-83.9267895	11.897752	121.8111925
-28.17848	-2.588136	122.661591	-24.274427	15.960177	124.469948	36.176147	-0.77847	126.329063	34.488052	41.077118	127.155746	35.3320995	20.149324	126.7424045	-83.8809535	11.77103	122.1974915
-28.662712	-3.350878	122.957848	-24.327877	15.950643	124.393654	36.091702	-0.64089	126.02919	34.292828	41.141884	126.422371	35.192265	20.250497	126.2257805	-83.848019	11.650789	122.5615275
-28.954203	-4.243152	123.146927	-24.33004	15.912071	124.273956	35.992313	-0.515935	125.716461	34.135075	41.132675	125.757339	35.063694	20.30837	125.7369	-83.723774	11.515772	122.811012
-29.410395	-5.007223	123.415504	-24.308239	15.821251	124.118515	35.946423	-0.48294	125.519455	34.025322	41.051991	125.140083	34.9858725	20.2845255	125.329769	-83.6023505	11.3579765	122.907261
-29.934662	-5.767706	123.61834	-24.281126	15.690067	123.967064	35.95195	-0.581026	125.544533	33.968838	40.93848	124.654579	34.960394	20.178727	125.099556	-83.522646	11.201407	122.834572
-30.619434	-6.857297	123.770164	-24.285507	15.396423	123.777245	35.914017	-0.769508	125.736618	33.90657	40.693398	124.259201	34.9102935	19.961945	124.9979095	-83.4813075	10.830901	122.5565805
-31.176514	-7.635187	123.849152	-24.31613	15.204618	123.665024	35.899448	-0.94677	125.931679	33.831776	40.522697	124.143517	34.865612	19.7879635	125.037598	-83.497872	10.6212725	122.29245
-31.687185	-8.246605	123.929703	-24.397121	15.054442	123.619904	35.829117	-1.077043	126.160225	33.772812	40.4021	124.040161	34.8009645	19.6625285	125.100193	-83.5952065	10.4463555	122.139615
-32.195255	-8.817842	124.116608	-24.438501	14.959656	123.615356	35.747265	-1.166927	126.389923	33.741673	40.321449	123.980858	34.744469	19.577261	125.1853905	-83.621471	10.342051	122.0453215
-32.77422	-9.323318	124.427689	-24.481354	14.925382	123.70089	35.718433	-1.232213	126.681099	33.725582	40.256447	123.942932	34.7220075	19.512117	125.3120155	-83.6847155	10.338647	122.0897645
-33.308613	-9.707922	124.730385	-24.479536	14.894379	123.825134	35.746555	-1.271197	126.976433	33.726944	40.221142	123.91127	34.7367495	19.4749725	125.4438515	-83.6958215	10.3137855	122.2064165
-33.822075	-10.062042	125.017288	-24.461586	14.8576	123.960434	35.795315	-1.274514	127.227531	33.741352	40.20467	123.917839	34.7683335	19.465078	125.572685	-83.6915055	10.250122	122.348183
-34.578941	-10.519493	125.234451	-24.401369	14.71319	124.072266	36.23394	-1.44663	127.376938	33.747807	40.218918	123.936424	34.9908735	19.386144	125.656681	-83.7936115	10.040236	122.487851
-35.160088	-10.764872	125.241562	-24.388897	14.580083	124.088875	36.282013	-1.455888	127.468636	33.728466	40.224907	123.94223	35.0052395	19.3845095	125.705433	-83.7830335	9.7756565	122.472317
-35.766266	-10.961006	125.200439	-24.396114	14.424038	124.074364	36.286755	-1.477971	127.496323	33.678574	40.20853	123.924805	34.9826645	19.3652795	125.710564	-83.7748925	9.4827965	122.438164
-36.387241	-11.085809	125.158546	-24.427588	14.27608	124.077515	36.274536	-1.516533	127.480759	33.611862	40.185467	123.893013	34.943199	19.334467	125.686886	-83.798375	9.217693	122.468144
-37.004578	-11.087232	125.097084	-24.441568	14.15391	124.12149	36.264854	-1.531506	127.453255	33.548183	40.171661	123.87748	34.9065185	19.3200775	125.6653675	-83.7896545	8.9877425	122.5776125
-37.653484	-11.049932	125.08519	-24.463335	14.044722	124.186256	36.272278	-1.507148	127.448967	33.481415	40.182602	123.89959	34.8768465	19.337727	125.6742785	-83.8035165	8.751717	122.6982335
-38.369286	-10.976134	125.048996	-24.467232	13.96001	124.269234	36.311092	-1.466064	127.44976	33.451744	40.21357	123.965073	34.881418	19.373753	125.7074165	-83.815882	8.546267	122.8310515
-39.480759	-10.712367	124.961746	-24.456673	13.842145	124.367653	36.372711	-1.427584	127.471565	33.400246	40.259571	124.093697	34.8864785	19.4159935	125.782631	-83.7998245	8.2682965	122.952675
-40.256607	-10.455922	124.92337	-24.428423	13.763317	124.402199	36.419601	-1.402142	127.490738	33.398987	40.283566	124.162361	34.909294	19.440712	125.8265495	-83.76614	8.085922	122.9778485
-41.000793	-10.07036	124.775467	-24.378433	13.672217	124.416092	36.497448	-1.38508	127.486168	33.394547	40.294025	124.237183	34.9459975	19.4544725	125.8616755	-83.7028635	7.8899615	122.9705085
-41.831554	-9.752892	124.678383	-24.33935	13.553575	124.410454	36.568314	-1.391348	127.483955	33.385883	40.287487	124.292435	34.9770985	19.4480695	125.888195	-83.6557985	7.6590805	122.932713
-42.682926	-9.323986	124.54715	-24.313028	13.416503	124.387047	36.600121	-1.425093	127.455711	33.367386	40.258675	124.293732	34.9837535	19.416791	125.8747215	-83.6098095	7.416215	122.8993725
-43.610935	-8.871639	124.501839	-24.320866	13.287028	124.385323	36.586975	-1.475511	127.364937	33.313545	40.21862	124.222305	34.95026	19.3715545	125.793621	-83.591992	7.2025015	122.977025
-44.519951	-8.260419	124.497368	-24.348028	13.174488	124.406837	36.272861	-1.333261	127.308739	33.217709	40.194454	124.01857	34.745285	19.4305965	125.6636545	-83.441341	6.9183795	123.1500195
-46.022694	-7.337908	124.621155	-24.416967	13.0266	124.428024	36.240967	-1.345521	126.865471	32.967651	40.193993	123.463867	34.604309	19.424236	125.164669	-83.438243	6.628964	123.691379
-47.07074	-6.647266	124.699654	-24.458195	12.970853	124.378601	36.220955	-1.287881	126.444839	32.744659	40.242298	122.899376	34.482807	19.4772085	124.6721075	-83.399197	6.4644975	124.0850945
-48.062775	-5.809657	124.708282	-24.502216	12.938259	124.223579	36.140362	-1.167116	125.859894	32.47271	40.360878	122.046432	34.306536	19.596881	123.953163	-83.310968	6.279637	124.493995
-49.147079	-4.957211	124.683441	-24.56321	12.914605	123.967003	36.071217	-1.117488	124.959099	32.196495	40.475403	121.000336	34.133856	19.6789575	122.9797175	-83.260276	6.1502525	124.9542885
-50.24472	-3.996041	124.646255	-24.591749	12.88173	123.549561	35.949467	-1.139902	123.780273	31.865156	40.495949	119.80497	33.9073115	19.6780235	121.7926215	-83.0908095	6.0854365	125.3065005
-51.236511	-3.011921	124.505249	-24.602549	12.816533	123.001907	35.757244	-1.189766	122.429512	31.527863	40.502346	118.519165	33.6425535	19.65629	120.4743385	-82.8476515	5.976776	125.5294755
-52.364975	-1.940255	124.081421	-24.581331	12.730761	122.413429	35.5714	-1.247713	120.990059	31.262796	40.543972	117.37146	33.417098	19.6481295	119.1807595	-82.57976	5.8133925	125.6460985
-53.862762	-0.230553	123.347832	-24.508308	12.577103	121.578148	35.347469	-1.24244	118.990967	30.972231	40.70676	116.167656	33.15985	19.73216	117.5793115	-82.176466	5.422046	125.5769845
-54.84742	0.979864	122.899567	-24.491974	12.507833	121.122337	35.18161	-1.171695	117.819832	30.829664	40.902866	115.703873	33.005637	19.8655855	116.7618525	-81.989585	5.1500805	125.4828215
-55.767738	2.313818	122.62249	-24.498369	12.508843	120.817436	34.992496	-1.040217	116.705452	30.680925	41.133953	115.525749	32.8367105	20.046868	116.1156005	-81.8334485	4.970818	125.5192715
-56.628811	3.592563	122.598877	-24.525663	12.569311	120.639717	34.769897	-0.827268	115.836906	30.514505	41.420643	115.402901	32.642201	20.2966875	115.6199035	-81.693527	4.8419345	125.6595305
-57.467442	5.088929	122.558167	-24.5679	12.707385	120.583511	34.568607	-0.524942	115.028236	30.344152	41.779053	115.427467	32.4563795	20.6270555	115.2278515	-81.5921795	4.7877145	125.9391705
-58.190674	6.492378	122.827133	-24.615301	12.861951	120.614113	34.379787	-0.15282	114.276245	30.158508	42.195988	115.488937	32.2691475	21.021584	114.882591	-81.4997495	4.702318	126.345635
-58.894718	7.913287	123.207619	-24.628819	13.038426	120.668396	34.23122	0.267824	113.598763	29.962873	42.618088	115.533112	32.0970465	21.442956	114.5659375	-81.3546845	4.633896	126.7708545
-59.728836	9.9914	123.884239	-24.601883	13.226624	120.797394	34.030491	0.878102	112.582542	29.717913	43.182377	115.759644	31.874202	22.0302395	114.171093	-81.077968	4.4230085	127.423695
-60.15168	11.254636	124.336815	-24.578009	13.297944	120.881638	33.909584	1.242114	112.035416	29.630051	43.469631	115.90152	31.7698175	22.3558725	113.968468	-80.9258355	4.2400155	127.794808
-60.520279	12.492529	124.840034	-24.52914	13.316981	120.976402	33.846233	1.530444	111.58358	29.573874	43.69574	116.154205	31.7100535	22.613092	113.8688925	-80.7683335	4.02087	128.0839115
-60.72541	13.597712	125.250587	-24.462151	13.314719	121.057831	33.824215	1.771061	111.229012	29.579821	43.882191	116.446426	31.702018	22.826626	113.837719	-80.62632	3.802812	128.277943
-60.881084	14.62719	125.761887	-24.396244	13.298289	121.141418	33.830566	1.977835	110.954376	29.595264	44.037132	116.723083	31.712915	23.0074835	113.8387295	-80.505403	3.5890945	128.4441065
-60.902195	15.585211	126.015411	-24.325783	13.299701	121.16082	33.846664	2.174324	110.725609	29.611313	44.152744	116.987885	31.7289885	23.163534	113.856747	-80.3805545	3.435868	128.464893
-60.926563	16.483295	126.254944	-24.258198	13.310811	121.170929	33.888378	2.333229	110.548698	29.637619	44.245251	117.19426	31.7629985	23.28924	113.871479	-80.2793945	3.332382	128.470379
-60.619282	17.608383	126.490761	-24.132868	13.315233	121.144592	34.027779	2.514748	110.478165	29.740191	44.359459	117.393959	31.883985	23.4371035	113.936062	-80.149721	3.1933625	128.353122
-60.436237	18.264769	126.4758	-24.03442	13.344214	121.127609	34.176617	2.567852	110.592796	29.8333	44.394527	117.449966	32.0049585	23.4811895	114.021381	-80.0737985	3.2072385	128.233837
-60.005737	18.804485	126.456787	-23.927998	13.323591	121.147469	34.371155	2.552684	110.75605	29.929274	44.382347	117.457214	32.1502145	23.4675155	114.106632	-80.0062105	3.1796665	128.188306
-59.54166	19.25667	126.380219	-23.802534	13.264767	121.16481	34.580441	2.480045	110.934708	30.029192	44.332748	117.418884	32.3048165	23.4063965	114.176796	-79.9098845	3.1231375	128.152824
-58.927528	19.631279	126.277603	-23.675213	13.159026	121.19416	34.778629	2.374458	111.171913	30.117369	44.251568	117.333809	32.447999	23.313013	114.252861	-79.798425	3.005039	128.135459
-58.338905	19.871784	126.165596	-23.562435	13.006618	121.266579	34.972836	2.239818	111.429932	30.196589	44.124382	117.242386	32.5847125	23.1821	114.336159	-79.7095825	2.831136	128.196999
-57.509876	20.01862	126.202454	-23.460173	12.842463	121.335945	35.186558	2.086977	111.826096	30.27702	43.969601	117.18354	32.731789	23.028289	114.504818	-79.652135	2.656637	128.167072
-56.280117	20.210329	125.769699	-23.342155	12.578543	121.482254	35.538502	1.847763	112.909164	30.412262	43.673065	117.172836	32.975382	22.760414	115.041	-79.659692	2.396672	127.923508
-55.375809	20.27622	125.449501	-23.268122	12.423435	121.638298	35.786674	1.679655	113.931747	30.524042	43.444511	117.235603	33.155358	22.562083	115.583675	-79.691602	2.284787	127.692921
-54.322613	20.372334	124.97934	-23.193235	12.261737	121.847046	36.09251	1.494294	115.011612	30.673637	43.224117	117.373566	33.3830735	22.3592055	116.192589	-79.7695435	2.1642685	127.501503
-53.0746	20.356508	124.634895	-23.13809	12.110848	122.113586	36.442955	1.296398	116.146339	30.83316	43.004395	117.605972	33.6380575	22.1503965	116.8761555	-79.9142375	2.0712995	127.3510165
-51.945026	20.343204	124.173866	-23.100002	11.988305	122.351837	36.733498	1.144217	117.378403	30.979279	42.790031	117.846718	33.8563885	21.967124	117.6125605	-80.0563925	2.009486	127.0911135
-50.753944	20.368021	123.663925	-23.043619	11.831038	122.551277	37.025867	1.002473	118.563911	31.11623	42.598637	118.037498	34.0710485	21.800555	118.3007045	-80.1582865	1.861521	126.8018495
-49.382549	20.400391	123.090759	-23.004017	11.707031	122.721634	37.308338	0.874804	119.625244	31.253376	42.417965	118.245888	34.280857	21.6463845	118.935566	-80.288891	1.7676775	126.507702
-47.501186	20.6721	122.546127	-22.938761	11.461846	122.909393	37.643131	0.682356	120.985069	31.421021	42.163048	118.452965	34.532076	21.422702	119.719017	-80.409598	1.50099	126.099769
-46.069508	20.860216	122.256111	-22.875265	11.318683	122.992393	37.806149	0.538754	121.598557	31.53894	41.978943	118.559059	34.6725445	21.2588485	120.078808	-80.4230745	1.3785175	125.905978
-44.631733	21.157282	122.059776	-22.797565	11.185682	123.052803	37.94862	0.36921	122.057961	31.701517	41.802734	118.653023	34.8250685	21.085972	120.355492	-80.4201985	1.285392	125.750114
-43.18317	21.568787	121.83316	-22.689003	11.07346	123.07103	38.062679	0.274071	122.435486	31.883032	41.687256	118.753067	34.9728555	20.9806635	120.5942765	-80.3508615	1.1662565	125.5477835
-41.726994	22.07283	121.640686	-22.61289	11.026672	123.077538	38.171761	0.225897	122.688698	32.052773	41.634495	118.912186	35.112267	20.930196	120.800442	-80.338047	1.123148	125.354634
-40.264912	22.712482	121.473953	-22.549902	11.049004	123.058273	38.28257	0.23992	122.872223	32.199074	41.638947	119.109047	35.240822	20.9394335	120.990635	-80.340626	1.1585745	125.125911
-38.810287	23.435608	121.303223	-22.490593	11.122908	123.024658	38.370586	0.337203	123.024071	32.299511	41.733707	119.255325	35.3350485	21.035455	121.139698	-80.3162345	1.210361	124.909618
-36.632046	24.700567	121.145157	-22.437944	11.282166	122.986259	38.474823	0.584733	123.098122	32.357376	41.972153	119.548225	35.4160995	21.278443	121.3231735	-80.2919875	1.285889	124.6493445
-35.215771	25.660429	121.107689	-22.429443	11.406764	122.993591	38.555607	0.769545	123.10675	32.374371	42.152836	119.793869	35.464989	21.4611905	121.4503095	-80.323875	1.3523375	124.5368725
-33.77393	26.686958	121.131432	-22.406832	11.504998	123.022377	38.646137	0.932683	123.087036	32.414063	42.334713	120.106926	35.5301	21.633698	121.596981	-80.343764	1.376298	124.447773
-32.40789	27.799759	121.235832	-22.387943	11.576221	123.083649	38.734112	1.040741	123.032425	32.454403	42.477425	120.487404	35.5942575	21.759083	121.7599145	-80.3701435	1.393359	124.4073835
-30.991665	28.998779	121.44487	-22.366346	11.635973	123.163071	38.785492	1.109459	122.947052	32.507915	42.577583	121.04586	35.6467035	21.843521	121.996456	-80.3793955	1.428425	124.329686
-29.648441	30.244625	121.79071	-22.354338	11.686354	123.271729	38.777027	1.206932	122.905029	32.556648	42.675743	121.620796	35.6668375	21.9413375	122.2629125	-80.3755135	1.4313705	124.2805455
-28.296423	31.537285	122.281372	-22.318237	11.764015	123.409012	38.725452	1.307813	122.934464	32.634308	42.780056	122.280121	35.67988	22.0439345	122.6072925	-80.316354	1.4840955	124.2107315
-26.261881	33.559616	123.17157	-22.292383	11.961736	123.646774	38.650749	1.51171	122.980865	33.077858	42.838921	123.294617	35.8643035	22.1753155	123.137741	-80.4490695	1.7481565	124.155807
-24.925467	34.933182	123.869789	-22.305353	12.16431	123.810623	38.596306	1.75464	123.050758	32.858013	43.149269	124.2071	35.7271595	22.4519545	123.628929	-80.3378655	1.8766655	123.992317
-23.580997	36.314331	124.518349	-22.327065	12.473947	123.951317	38.56583	2.086471	123.15992	32.907383	43.407829	125.032982	35.7366065	22.74715	124.096451	-80.3907365	2.200744	123.806183
-22.304325	37.711296	125.156845	-22.349297	12.832769	124.066994	38.585213	2.561806	123.416557	32.937309	43.755596	125.885666	35.761261	23.158701	124.6511115	-80.459855	2.506837	123.4828765
-21.024647	39.110939	125.759995	-22.368916	13.275202	124.192596	38.664742	3.126823	123.754395	32.920216	44.175175	126.767433	35.792479	23.650999	125.260914	-80.530311	2.899405	123.124278
-19.51716	40.33757	126.152039	-22.408125	13.807744	124.356064	38.782314	3.714	124.24173	32.830864	44.619915	127.597656	35.806589	24.1669575	125.919693	-80.622839	3.4485305	122.792435
-18.289715	41.618259	126.648926	-22.420498	14.296993	124.527443	38.896477	4.309987	124.802101	32.780277	45.081909	128.375809	35.838377	24.695948	126.588955	-80.679373	3.898038	122.465931
-16.533411	43.477619	127.546074	-22.389793	14.92549	124.876335	39.103577	5.114115	125.806847	32.847843	45.677876	129.588577	35.97571	25.3959955	127.697712	-80.755296	4.4549845	122.054958
-15.346129	44.59285	128.136154	-22.065439	15.113716	124.988533	39.644611	5.354639	126.436218	32.933449	46.016941	130.434235	36.28903	25.68579	128.4352265	-80.419908	4.541642	121.5418395
-14.221536	45.605011	128.82579	-21.96442	15.393909	125.243774	39.853683	5.623689	127.223434	33.083397	46.264301	131.310898	36.46854	25.943995	129.267166	-80.39738	4.843823	121.220382
-13.167665	46.568394	129.56723	-21.84152	15.643322	125.533928	40.074558	5.798217	127.989265	33.589573	46.356133	132.032837	36.8320655	26.077175	130.011051	-80.5151055	5.209469	121.056805
-12.111455	47.432716	130.235641	-21.715319	15.85854	125.807693	40.290531	5.9203	128.729248	33.812832	46.537197	132.78746	37.0516815	26.2287485	130.758354	-80.4823195	5.4883315	120.857032
-11.162136	48.201279	130.868454	-21.570093	16.057629	126.037346	40.512234	6.037847	129.32103	34.039093	46.673115	133.497482	37.2756635	26.355481	131.409256	-80.4158495	5.759777	120.665436
-10.299328	48.883831	131.433289	-21.432507	16.275297	126.277374	40.722691	6.145228	129.839081	34.269341	46.820343	134.08432	37.496016	26.4827855	131.9617005	-80.36103	6.06780849999999	120.5930475
-9.140513	49.827023	132.141632	-21.171041	16.576082	126.45369	41.027023	6.34306	130.400665	34.622841	47.044731	134.769257	37.824932	26.6938955	132.584961	-80.167014	6.4582685	120.322419
-8.47144	50.34449	132.491653	-21.043154	16.826855	126.597504	41.235542	6.455923	130.606873	34.810764	47.172371	135.041641	38.023153	26.814147	132.824257	-80.109461	6.839563	120.370751
-7.875222	50.787746	132.733871	-20.931438	17.079126	126.661621	41.39386	6.59767	130.738251	35.013344	47.365391	135.159317	38.203602	26.9815305	132.948784	-80.066478	7.1767215	120.374458
-7.373298	51.158375	132.83699	-20.802094	17.348274	126.679268	41.481655	6.842232	130.757355	35.174263	47.564472	135.164566	38.327959	27.203352	132.9609605	-79.932147	7.493196	120.3975755
-6.971013	51.453423	132.850067	-20.712479	17.645845	126.676857	41.593857	7.113287	130.660156	35.308762	47.786816	135.066086	38.4513095	27.4500515	132.863121	-79.8762675	7.8416385	120.490593
-6.664795	51.652439	132.800919	-20.631718	17.928864	126.592743	41.651928	7.358693	130.459595	35.41523	48.042236	134.871704	38.533579	27.7004645	132.6656495	-79.797015	8.1572635	120.5198365
-6.467257	51.77533	132.665237	-20.636557	18.214668	126.559128	41.646206	7.578926	130.096893	35.465385	48.26664	134.498535	38.5557955	27.922783	132.297714	-79.8289095	8.506553	120.820542
-6.309047	51.785	132.194061	-20.714621	18.52729	126.288971	41.487823	7.787632	129.221527	35.389885	48.579323	133.648529	38.438854	28.1834775	131.435028	-79.868096	8.8711025	121.142914
-6.387545	51.5956	131.684036	-20.789314	18.652374	125.960197	41.350403	7.905048	128.260513	35.249329	48.782928	132.798096	38.299866	28.343988	130.5293045	-79.878494	8.96076	121.3910895
-6.548526	51.393845	130.953461	-20.900587	18.793606	125.538445	41.169594	7.965923	127.087822	35.040291	48.959171	131.711884	38.1049425	28.462547	129.399853	-79.9061165	9.124665	121.677037
-6.742997	51.10215	129.923981	-21.050148	18.925016	125.065041	40.549171	8.230929	125.801292	34.457245	49.270748	130.553223	37.503208	28.7508385	128.1772575	-79.603504	9.0991935	121.9528245
-6.987843	50.703781	128.703888	-21.181252	19.04822	124.448654	40.223907	8.287385	124.2481	34.21907	49.392567	129.021927	37.2214885	28.839976	126.6350135	-79.5839925	9.256464	122.2622945
-7.259305	50.189053	127.33625	-21.514828	19.269463	123.815742	39.867519	8.291868	122.618744	33.951134	49.537041	127.271233	36.9093265	28.9144545	124.9449885	-79.9389825	9.62447149999999	122.6864955
-7.620697	49.627151	125.906113	-21.616858	19.342529	123.017487	39.509918	8.228992	121.04393	33.711502	49.642464	125.395241	36.61071	28.935728	123.2195855	-79.844426	9.74933	122.8153885
-7.948876	48.676899	123.617432	-21.712246	19.425047	121.76226	38.998158	8.076559	118.795204	33.336922	49.798862	122.479156	36.16754	28.9377105	120.63718	-79.592032	9.9123835	122.88734
-8.245764	48.151001	122.217468	-21.786341	19.441154	120.900581	38.645287	7.950475	117.484871	33.118076	49.852417	120.599113	35.8816815	28.901446	119.041992	-79.4543635	9.980862	122.75917
-8.224522	47.395523	120.806969	-21.836359	19.434584	120.0578	38.365154	7.833451	116.345284	32.875599	49.803436	118.977417	35.6203765	28.8184435	117.6613505	-79.2930945	10.0507245	122.4542495
-8.192853	46.55088	119.62886	-21.894472	19.378582	119.304337	38.118477	7.731548	115.399681	32.689743	49.720901	117.745888	35.40411	28.7262245	116.5727845	-79.193054	10.0309395	122.0358895
-8.116326	45.619812	118.675674	-21.956955	19.304132	118.697372	37.905331	7.581273	114.780579	32.53566	49.61039	116.799995	35.2204955	28.5958315	115.790287	-79.1344055	10.0124325	121.604457
-8.003573	44.737236	118.012497	-22.010174	19.256842	118.270554	37.748432	7.426656	114.353287	32.402466	49.46706	116.130356	35.075449	28.446858	115.2418215	-79.095797	10.066826	121.2992865
-7.794804	43.861526	117.496704	-22.072626	19.243923	117.988029	37.613552	7.274476	114.129303	32.372086	49.345394	115.734795	34.992819	28.309935	114.932049	-79.138071	10.177911	121.044009
-7.275101	42.543011	117.064606	-22.142485	19.208361	117.720238	37.515842	7.070702	114.079559	32.394436	49.163326	115.426491	34.955139	28.117014	114.753025	-79.240109	10.299708	120.687451
-6.823125	41.623695	116.898003	-22.173067	19.201351	117.57016	37.492607	6.94461	114.09671	32.450691	49.042477	115.396736	34.971649	27.9935435	114.746723	-79.317783	10.4091585	120.393597
-6.401666	40.743069	116.796806	-22.197596	19.214565	117.424683	37.470959	6.84562	114.184395	32.550728	48.930668	115.43119	35.0108435	27.888144	114.8077925	-79.4060355	10.540986	120.0415735
-5.890984	39.859207	116.664673	-22.213732	19.234003	117.297447	37.485661	6.757208	114.327454	32.648598	48.813889	115.542183	35.0671295	27.7855485	114.9348185	-79.4945935	10.6824575	119.6600755
-5.336694	39.176826	116.723618	-22.227736	19.267984	117.215057	37.524872	6.688812	114.595413	32.763744	48.718819	115.805733	35.144308	27.7038155	115.200573	-79.59978	10.8321525	119.229541
-4.744227	38.432743	116.752365	-22.251211	19.296928	117.188538	37.583519	6.621597	114.978767	32.895729	48.647808	116.158546	35.239624	27.6347025	115.5686565	-79.742046	10.9591535	118.8084195
-4.107875	37.670982	117.007507	-22.272434	19.297928	117.24485	37.6558	6.534673	115.326294	33.022179	48.546505	116.617897	35.3389895	27.540589	115.9720955	-79.8838575	11.055267	118.5176045
-3.152375	36.522038	117.481743	-22.255894	19.258217	117.448997	37.742878	6.535683	116.107811	33.24477	48.296047	117.813919	35.493824	27.415865	116.960865	-80.005612	11.100569	117.937129
-2.505414	35.812984	118.016647	-22.233549	19.227882	117.693901	37.840427	6.530158	116.751083	33.43174	48.172752	118.548752	35.6360835	27.351455	117.6499175	-80.1031815	11.104309	117.7378845
-1.815764	35.04277	118.473946	-22.16153	19.208883	117.987427	37.97316	6.526059	117.384186	33.576195	47.976532	119.519661	35.7746775	27.2512955	118.4519235	-80.0977375	11.1664705	117.5229305
-1.09466	34.269691	119.012108	-22.051743	19.233194	118.277153	38.075027	6.51938	118.125366	33.729321	47.822414	120.464691	35.902174	27.170897	119.2950285	-80.00566	11.295491	117.2592775
-0.436848	33.478977	119.508575	-21.931076	19.24391	118.582405	38.204563	6.508097	118.827225	33.920433	47.768696	121.168159	36.062498	27.1383965	119.997692	-79.92465	11.3494235	117.167118
0.25642	32.675621	119.880081	-21.807817	19.280153	118.858513	38.393681	6.490225	119.475174	34.132526	47.714771	121.852264	36.2631035	27.102498	120.663719	-79.8787375	11.457808	117.053307
0.982783	31.858135	120.266739	-21.671906	19.28936	119.119736	38.575001	6.464701	120.083908	34.298424	47.645264	122.429993	36.4367125	27.0549825	121.2569505	-79.7805245	11.5237375	116.9825215
2.051764	30.533382	120.615067	-21.49972	19.247345	119.478134	38.816509	6.400424	120.699287	34.544762	47.548244	123.029694	36.6806355	26.974334	121.8644905	-79.6800755	11.520356	117.0917775
2.659883	29.627354	120.881142	-21.398737	19.170296	119.646713	38.959175	6.300687	120.938171	34.638443	47.443085	123.264297	36.798809	26.871886	122.101234	-79.596283	11.468706	117.192192
3.272575	28.684696	120.892441	-21.336729	19.101458	119.746712	39.046665	6.241773	121.079147	34.726967	47.358257	123.421219	36.886816	26.800015	122.250183	-79.560274	11.402901	117.243241
3.830884	27.712587	120.953712	-21.254698	19.02516	119.795898	39.120182	6.183082	121.110474	34.815723	47.295055	123.553482	36.9679525	26.7390685	122.331978	-79.4773485	11.3112515	117.259818
4.366428	26.704117	120.959053	-21.203102	18.973885	119.815681	39.196312	6.095253	121.131851	34.8745	47.200737	123.646034	37.035406	26.647995	122.3889425	-79.44161	11.299775	117.2424195
4.837732	25.678917	120.93148	-21.118397	18.903311	119.833847	39.245041	6.03835	121.24913	34.968906	47.093044	123.829361	37.1069735	26.565697	122.5392455	-79.3437675	11.240925	117.1284485
5.35457	24.594854	120.972359	-21.00164	18.837488	119.887375	39.339386	5.954563	121.518387	35.097305	46.947292	124.165939	37.2183455	26.4509275	122.842163	-79.2216255	11.2240485	116.932587
6.109508	22.885014	121.282074	-20.756218	18.767612	120.088768	39.56572	5.775078	122.349754	35.285854	46.614544	125.082413	37.425787	26.194811	123.7160835	-78.938223	11.340413	116.4614525
6.571414	21.639259	121.646843	-20.572039	18.701336	120.375946	39.7882	5.643701	123.077599	35.468563	46.457478	125.75769	37.6283815	26.0505895	124.4176445	-78.7724595	11.3520825	116.3342475
6.991503	20.357265	122.141716	-20.377558	18.633614	120.735275	40.051762	5.53438	123.845276	35.629246	46.33482	126.379082	37.840504	25.9346	125.112179	-78.59562	11.332628	116.358371
7.348593	19.110439	122.613434	-20.185673	18.58371	121.112022	40.328388	5.474548	124.576881	35.773182	46.255844	126.884552	38.050785	25.865196	125.7307165	-78.422131	11.302224	116.4933275
7.749849	17.699005	122.965179	-19.973726	18.542391	121.451698	40.631184	5.444617	125.316795	35.912689	46.233543	127.229294	38.2719365	25.83908	126.2730445	-78.2193885	11.245702	116.6303515
8.024483	16.353447	123.393723	-19.766146	18.447266	121.717575	40.890823	5.432039	125.997963	36.091064	46.21151	127.503494	38.4909435	25.8217745	126.7507285	-78.0232355	11.0727575	116.6844215
8.277083	14.945457	123.689201	-19.542248	18.264769	121.902206	41.502483	5.129728	126.459442	36.280712	46.116089	127.68792	38.8915975	25.6229085	127.073681	-77.9760935	10.9066295	116.730731
8.500064	12.715584	123.973656	-19.227345	17.872589	122.065735	41.868687	4.852156	127.17347	36.531242	45.853001	127.850739	39.1999645	25.3525785	127.5121045	-77.6546545	10.3925995	116.6193655
8.523619	11.286593	124.220367	-19.041531	17.584835	122.132446	42.043007	4.620729	127.560532	36.702637	45.621494	127.986542	39.372822	25.1211115	127.773537	-77.455884	10.0485585	116.491355
8.510749	9.844867	124.364281	-18.874729	17.304588	122.216141	42.191021	4.386746	127.980682	36.871033	45.400623	128.118607	39.531027	24.8936845	128.0496445	-77.280485	9.7154915	116.3826375
8.337357	8.425281	124.486717	-18.735912	17.065414	122.313774	42.306458	4.179347	128.360794	37.049198	45.21944	128.30722	39.677828	24.6993935	128.334007	-77.149652	9.4314345	116.293541
8.103889	6.93445	124.620689	-18.601091	16.879936	122.371651	42.400837	4.001868	128.729752	37.173328	45.063919	128.492218	39.7870825	24.5328935	128.610985	-76.9892645	9.2269785	116.132317
7.746189	5.565803	124.817406	-18.498291	16.759068	122.452103	42.49575	3.889932	129.064133	37.288757	44.968159	128.626556	39.8922535	24.4290455	128.8453445	-76.8888355	9.0890905	116.0588615
7.284828	4.252165	124.892982	-18.413517	16.669254	122.519562	42.563454	3.819286	129.295395	37.380268	44.916424	128.741272	39.971861	24.367855	129.0183335	-76.798895	8.970653	116.0207905
6.515805	2.223404	124.891853	-18.316021	16.571499	122.551117	42.6544	3.687884	129.477814	37.501369	44.820362	128.81459	40.0778845	24.254123	129.146202	-76.7099265	8.888875	115.956032
5.88641	0.938954	124.825035	-18.268438	16.513729	122.53299	42.667068	3.61134	129.495255	37.966583	44.625874	128.648727	40.3168255	24.118607	129.071991	-76.8537015	8.908851	115.993989
5.135665	-0.342715	124.639023	-18.225958	16.44562	122.509659	42.700039	3.52458	129.43158	37.639606	44.669674	128.726151	40.1698225	24.097127	129.0788655	-76.6217385	8.794113	115.9404525
4.301239	-1.620945	124.47982	-18.209454	16.392345	122.500374	42.732212	3.450257	129.341568	37.664215	44.594536	128.619583	40.1982135	24.0223965	128.9805755	-76.6171215	8.7622935	116.0201725
3.34695	-2.852286	124.375175	-18.218466	16.341059	122.52388	42.730713	3.434365	129.239441	37.68335	44.571453	128.465652	40.2070315	24.002909	128.8525465	-76.6439635	8.679209	116.1952135
2.277242	-4.076423	124.318863	-18.224037	16.300068	122.574463	42.740166	3.446541	129.101547	38.089672	44.456718	128.126556	40.414919	23.9516295	128.6140515	-76.862993	8.6485065	116.5348745
1.166178	-5.278232	124.246719	-18.254808	16.245975	122.637093	42.773815	3.442203	128.883255	38.076672	44.458057	127.853844	40.4252435	23.95013	128.3685495	-76.9348595	8.54182	116.9056365
-0.694256	-6.983227	124.216698	-18.280312	16.101936	122.664024	42.785023	3.380022	128.453278	37.679829	44.501343	127.302841	40.232426	23.9406825	127.8780595	-76.79305	8.2631895	117.4499885
-1.984197	-8.145871	124.132599	-18.298986	15.969149	122.66835	42.765907	3.334338	128.090851	37.622334	44.457813	126.721893	40.1941205	23.8960755	127.406372	-76.7920925	8.0422225	117.930328
-3.374403	-9.16296	124.287369	-18.309952	15.830992	122.671387	42.703171	3.313147	127.806213	37.584003	44.368748	126.087639	40.143587	23.8409475	126.946926	-76.763491	7.8210365	118.395848
-4.727599	-10.255841	124.346222	-18.307619	15.681924	122.699532	42.644264	3.292279	127.518906	37.508591	44.243507	125.47934	40.0764275	23.767893	126.499123	-76.6916655	7.595955	118.899941
-5.97695	-11.37014	124.553253	-18.323895	15.518123	122.798332	42.629318	3.228796	127.325401	37.384205	44.094402	124.866997	40.0067615	23.661599	126.096199	-76.6545515	7.374647	119.500465
-7.490419	-12.25764	124.962723	-18.365841	15.343393	122.968147	42.596592	3.166091	127.178467	37.260307	43.965492	124.368813	39.9284495	23.5657915	125.77364	-76.6601315	7.1209945	120.162654
-9.130753	-13.075474	125.449112	-18.405569	15.166333	123.20446	42.563538	3.09967	127.115738	37.138794	43.831272	123.998535	39.851166	23.465471	125.5571365	-76.662304	6.867195	120.8517835
-11.515294	-14.057611	126.237213	-18.482321	14.89462	123.708282	42.513634	2.952077	127.172829	36.947231	43.65799	123.697426	39.7304325	23.3050335	125.4351275	-76.6950745	6.4842065	121.9814365
-13.206964	-14.561804	126.768089	-18.531523	14.722058	124.129417	42.479019	2.85476	127.221954	36.84103	43.551399	123.618767	39.6600245	23.2030795	125.4203605	-76.7230705	6.2410365	122.8384735
-14.861605	-14.999469	127.32972	-18.579922	14.583564	124.626938	42.429836	2.740715	127.304283	36.76112	43.452496	123.595253	39.595478	23.0966055	125.449768	-76.755322	6.0705225	123.804108
-16.552876	-15.262154	127.894196	-18.889387	14.63463	125.356308	42.420422	2.63804	127.305939	36.708225	43.374931	123.606262	39.5643235	23.0064855	125.4561005	-77.3430975	6.2627745	125.2565155
-18.245707	-15.414546	128.472778	-18.382967	14.237216	125.608376	42.403202	2.567921	127.289917	36.662128	43.315468	123.617973	39.532665	22.9416945	125.453945	-76.298599	5.5327375	125.762807
-19.867208	-15.441889	128.917923	-18.358297	14.212561	126.102867	42.387959	2.546405	127.302513	36.661739	43.312115	123.648415	39.524849	22.92926	125.475464	-76.241443	5.495862	126.73027
-21.54422	-15.34409	129.282288	-18.318432	14.224371	126.53022	42.403664	2.536356	127.296471	36.699341	43.34174	123.764633	39.5515025	22.939048	125.530552	-76.1883665	5.509694	127.529888
-23.910906	-14.991447	129.489105	-18.272541	14.267531	127.015427	42.412914	2.584398	127.320053	36.787392	43.398743	124.055794	39.600153	22.9915705	125.6879235	-76.145235	5.5434915	128.3429305
-25.783516	-14.408827	129.580383	-18.194366	14.263948	127.151703	42.398762	2.630276	127.255882	36.865967	43.459812	124.314774	39.6323645	23.045044	125.785328	-76.0210965	5.482852	128.518078
-27.068203	-14.23081	129.115601	-18.18586	14.274081	127.28714	42.387409	2.644085	127.120766	36.911591	43.502476	124.596214	39.6495	23.0732805	125.85849	-76.02122	5.4748815	128.71579
-28.552771	-13.746156	128.732986	-18.134218	14.238499	127.297119	42.361637	2.648333	126.945374	36.953304	43.52919	124.860428	39.6574705	23.0887615	125.902901	-75.9259065	5.3882365	128.691337
-30.084818	-13.184545	128.360382	-18.133636	14.233741	127.350304	41.983238	2.864072	126.850388	37.007019	43.551651	125.135246	39.4951285	23.2078615	125.992817	-75.7624005	5.2596205	128.707791
-31.544014	-12.508221	128.06308	-18.20009	14.270994	127.454247	41.933022	2.90996	126.601944	37.002666	43.604885	125.335373	39.467844	23.2574225	125.9686585	-75.868024	5.2845655	128.9398355
-33.006218	-11.721691	127.953041	-18.257547	14.310637	127.469208	41.810886	3.024973	126.277832	37.252441	43.578224	125.255157	39.5316635	23.3015985	125.7664945	-76.0467575	5.3196755	129.1719215
-35.092724	-10.519071	127.94722	-18.44552	14.459809	127.539864	41.538841	3.299848	125.709358	36.988167	43.827431	125.12252	39.263504	23.5636395	125.415939	-76.154544	5.3559785	129.663789
-36.344643	-9.657537	127.97583	-18.562647	14.565555	127.536324	41.416649	3.487249	125.4282	36.777523	43.9911	125.014137	39.097086	23.7391745	125.2211685	-76.22238	5.3919355	129.8514795
-37.578808	-8.796976	127.913582	-18.678219	14.654456	127.51104	41.334087	3.663631	125.285683	36.238796	44.277618	125.047318	38.7864415	23.9706245	125.1665005	-76.1428795	5.3382875	129.8555795
-38.824783	-7.825483	127.997078	-18.783312	14.703856	127.429535	41.231834	3.827549	125.196732	36.042847	44.433865	124.96978	38.6373405	24.130707	125.083256	-76.2039645	5.277005	129.775814
-39.925121	-6.877768	127.961418	-18.955486	14.749532	127.369812	41.088703	3.950429	125.111473	35.82478	44.576752	124.909019	38.4567415	24.2635905	125.010246	-76.3677135	5.2354735	129.729378
-40.983601	-5.911256	127.82959	-19.183802	14.800678	127.348503	40.921585	4.055754	125.019745	35.880394	44.572678	124.655975	38.4009895	24.314216	124.83786	-76.7685935	5.28714	129.859146
-42.059761	-4.827849	127.937088	-19.433704	14.826777	127.271057	40.681793	4.155303	124.867928	35.59441	44.666046	124.497131	38.1381015	24.4106745	124.6825295	-77.0055095	5.2428795	129.8595845
-43.441132	-3.232291	127.852501	-19.808462	14.868265	127.117706	40.298641	4.297121	124.707558	35.109901	44.79221	124.209618	37.704271	24.5446655	124.458588	-77.321195	5.1918645	129.776824
-44.223217	-2.171724	127.689018	-20.076799	14.898825	127.014542	40.045052	4.428895	124.616241	34.780045	44.899109	124.006805	37.4125485	24.664002	124.311523	-77.5661465	5.133648	129.717561
-45.080872	-0.951706	127.749344	-20.344639	14.944943	126.909508	39.808308	4.53142	124.560257	34.4645	44.983967	123.815834	37.136404	24.7576935	124.1880455	-77.825682	5.1321925	129.6309705
-45.745129	0.193909	127.622643	-20.602655	14.967853	126.806465	39.58036	4.627462	124.564209	34.140526	45.06868	123.584572	36.860443	24.848071	124.0743905	-78.065753	5.087635	129.5385395
-46.391003	1.419646	127.522446	-20.833435	14.975866	126.656639	39.359104	4.694264	124.576691	33.525703	45.260666	123.520729	36.4424035	24.977465	124.04871	-78.1092735	4.974267	129.264568
-46.994476	2.742274	127.413033	-21.111296	14.996831	126.575066	39.151577	4.733325	124.676491	33.26173	45.292484	123.372757	36.2066535	25.0129045	124.024624	-78.4292455	4.9807575	129.125508
-47.516872	4.006701	127.153656	-21.338165	14.966847	126.421692	38.975758	4.74606	124.814537	33.012383	45.325394	123.2285	35.9940705	25.035727	124.0215185	-78.6704005	4.897967	128.8218655
-48.193398	6.092353	126.759697	-21.728855	14.890795	126.267494	38.653507	4.775796	124.93129	32.617958	45.370491	123.139153	35.6357325	25.0731435	124.0352215	-79.0934425	4.7084465	128.4997665
-48.630424	7.513888	126.663528	-21.99135	14.826852	126.179001	38.389309	4.777277	124.924042	32.330788	45.360462	123.075592	35.3600485	25.0688695	123.999817	-79.3427485	4.5848345	128.358185
-48.931572	8.977197	126.499245	-22.256918	14.756921	126.114227	38.128208	4.754404	124.858368	32.064533	45.372437	123.009399	35.0963705	25.0634205	123.9338835	-79.6102065	4.4504215	128.2945705
-49.172653	10.510164	126.207909	-22.50391	14.710438	126.034782	37.874046	4.744905	124.733643	31.845844	45.388866	123.036125	34.859945	25.0668855	123.884884	-79.867765	4.3539905	128.18468
-49.36718	12.080864	125.937035	-22.708488	14.681058	125.915489	37.656624	4.762012	124.646507	31.66123	45.435513	123.146713	34.658927	25.0987625	123.89661	-80.075903	4.2633535	127.934368
-49.499668	13.723065	125.640404	-22.89003	14.67939	125.76506	37.475796	4.801869	124.56945	31.51944	45.51762	123.340157	34.497618	25.1597445	123.9548035	-80.277678	4.1990355	127.5753165
-49.597744	15.403157	125.357773	-23.059328	14.719666	125.579361	37.327091	4.871727	124.468803	31.387812	45.609215	123.587418	34.3574515	25.240471	124.0281105	-80.4761075	4.198861	127.1306115
-49.526489	17.960205	124.967789	-23.301302	14.843327	125.314095	37.094791	5.041521	124.280022	31.191359	45.783646	123.851944	34.143075	25.4125835	124.065983	-80.745679	4.2740705	126.562207
-49.533646	19.698521	124.850716	-23.447781	14.941043	125.183228	36.941494	5.152955	124.084915	31.039948	45.890408	123.978058	33.990721	25.5216815	124.0314865	-80.886283	4.3604045	126.3349695
-49.399223	21.432487	124.82988	-23.58499	15.036596	125.136971	36.777111	5.261328	123.911819	30.912495	45.985558	124.047874	33.844803	25.623443	123.9798465	-81.014783	4.449749	126.2940955
-49.159451	23.167627	124.84317	-23.730274	15.132565	125.207558	36.624252	5.331067	123.795807	30.806246	46.060425	124.182655	33.715249	25.695746	123.989231	-81.175797	4.569384	126.425885
-48.975906	24.901117	125.097549	-23.830948	15.178627	125.243187	36.502525	5.390762	123.734627	30.726915	46.113663	124.398232	33.61472	25.7522125	124.0664295	-81.276616	4.6050415	126.4199445
-48.626671	26.601959	125.325882	-23.95153	15.246087	125.331665	36.409523	5.426319	123.722076	30.979019	46.036678	124.576401	33.694271	25.7314985	124.1492385	-81.597331	4.7606755	126.5140915
-48.380531	28.330067	125.46595	-24.073652	15.316537	125.390137	36.296219	5.45458	123.718811	30.588511	46.189575	125.011589	33.442365	25.8220775	124.3652	-81.589669	4.8109965	126.415074
-47.718124	30.826393	125.721672	-24.29715	15.493554	125.451553	36.090935	5.503973	123.670197	30.476021	46.234684	125.457764	33.283478	25.8693285	124.5639805	-81.877778	5.1177795	126.3391255
-47.341854	32.500347	125.857628	-24.428946	15.606415	125.42099	35.960922	5.540925	123.607841	30.429173	46.267788	125.721573	33.1950475	25.9043565	124.664707	-82.0529395	5.3084735	126.177273
-46.77924	34.091263	126.060104	-24.533134	15.741258	125.394569	35.851952	5.608073	123.539314	30.395412	46.321468	126.003624	33.123682	25.9647705	124.771469	-82.18995	5.5177455	126.017669
-46.197609	35.645218	126.319839	-24.629795	15.908787	125.387283	35.748943	5.711957	123.427284	30.361198	46.381207	126.311859	33.0550705	26.046582	124.8695715	-82.3146605	5.770992	125.9049945
-45.643623	37.131348	126.596725	-24.706245	16.105598	125.399338	35.641121	5.843394	123.287819	30.343086	46.477318	126.61676	32.9921035	26.160356	124.9522895	-82.4045935	6.05084	125.8463865
-44.969955	38.571392	127.112129	-24.747389	16.302437	125.409027	35.568172	5.964443	123.169502	30.338625	46.571793	126.907387	32.9533985	26.268118	125.0384445	-82.4481765	6.336756	125.7796095
-44.317703	39.920666	127.575668	-24.803768	16.532621	125.515297	35.493652	6.117231	123.052277	30.36767	46.687733	127.239944	32.930661	26.402482	125.1461105	-82.538197	6.66276	125.8844835
-43.13636	41.763191	128.27478	-24.869444	16.910955	125.678162	35.41544	6.331874	122.920212	30.438402	46.859543	127.757813	32.926921	26.5957085	125.3390125	-82.665809	7.2262015	126.0173115
-42.322197	42.882954	128.763245	-24.900181	17.148615	125.766373	35.361629	6.470157	122.839226	30.498493	46.962666	128.096741	32.930061	26.7164115	125.4679835	-82.730423	7.5808185	126.0647625
-41.464256	43.852886	129.220566	-24.919762	17.363842	125.824394	35.325462	6.570868	122.76899	30.555212	47.038712	128.416519	32.940337	26.80479	125.5927545	-82.779861	7.92289400000001	126.0560335
-40.558929	44.718899	129.527359	-24.91852	17.523464	125.794136	35.327698	6.640471	122.696724	30.617821	47.082184	128.704208	32.9727595	26.8613275	125.700466	-82.8097995	8.1856005	125.887806
-39.602165	45.474342	129.812439	-24.921438	17.686935	125.794067	35.342056	6.71012	122.64296	30.680271	47.123722	128.937027	33.0111635	26.916921	125.7899935	-82.8540395	8.45694899999999	125.7981405
-38.635979	46.092705	129.96228	-24.901972	17.835398	125.785004	35.356037	6.770648	122.629372	30.737347	47.162933	129.078186	33.046692	26.9667905	125.853779	-82.850636	8.7040055	125.716229
-37.652447	46.555752	130.026932	-24.916407	17.976772	125.784157	35.370949	6.824201	122.64917	30.780012	47.213955	129.126495	33.0754805	27.019078	125.8878325	-82.9082945	8.934466	125.6804815
-36.104988	47.042377	129.8302	-24.875673	18.126205	125.902473	35.444916	6.858767	122.741356	30.853489	47.263683	129.067627	33.1492025	27.061225	125.9044915	-82.9005485	9.191185	125.9004545
-34.986595	47.238869	129.624268	-24.818041	18.254875	125.908257	35.517372	6.833662	122.860931	30.925831	47.267395	128.938263	33.2216015	27.0505285	125.899597	-82.8576835	9.4592215	125.916917
-33.902264	47.266224	129.330261	-24.813395	18.382559	125.89122	35.567928	6.77571	123.004425	31.010166	47.245243	128.769379	33.289047	27.0104765	125.886902	-82.915837	9.7546415	125.895538
-32.836117	47.176716	128.972488	-24.793758	18.443014	125.893639	35.610699	6.681314	123.181061	31.098366	47.201149	128.553528	33.3545325	26.9412315	125.8672945	-82.9420485	9.9447965	125.9199835
-31.746637	46.973274	128.584259	-24.757689	18.517109	125.881561	35.653351	6.546176	123.36731	31.194996	47.138111	128.3237	33.4241735	26.8421435	125.845505	-82.9395515	10.1920745	125.917617
-30.541288	46.637882	128.134674	-24.696886	18.540934	125.80323	35.702209	6.375113	123.570099	31.308376	47.038929	128.115982	33.5052925	26.707021	125.8430405	-82.8990645	10.374847	125.7634195
-29.405891	46.220814	127.72831	-24.676392	18.565205	125.779785	35.742237	6.200065	123.785355	31.427971	46.930714	127.914604	33.585104	26.5653895	125.8499795	-82.937888	10.5650205	125.7095905
-27.788555	45.438705	127.153954	-24.678993	18.61125	125.780807	35.778767	5.919866	124.127403	31.590912	46.764568	127.599808	33.6848395	26.342217	125.8636055	-83.0428255	10.880283	125.6980085
-26.630131	44.802826	126.73793	-24.659113	18.630556	125.7612	35.806419	5.740012	124.364578	31.686115	46.643143	127.379501	33.746267	26.1915775	125.8720395	-83.064493	11.0695345	125.6503605
-25.772655	44.274754	126.49559	-24.629246	18.641939	125.747528	35.850815	5.585147	124.584343	31.779062	46.526402	127.162346	33.8149385	26.0557745	125.8733445	-83.0734305	11.2281035	125.6217115
-24.685083	43.56057	126.118233	-24.583519	18.636074	125.729385	35.899647	5.429551	124.820244	31.88253	46.418789	126.944122	33.8910885	25.92417	125.882183	-83.0581265	11.347978	125.576587
-23.578905	42.752384	125.769005	-24.533295	18.633982	125.715302	35.950775	5.280402	125.055054	31.979015	46.297646	126.755692	33.964895	25.789024	125.905373	-83.031485	11.47894	125.525231
-22.561764	41.968433	125.550247	-24.499542	18.634991	125.714317	35.981579	5.11761	125.268242	32.063843	46.168236	126.594414	34.022711	25.642923	125.931328	-83.021795	11.627059	125.497306
-21.492798	41.144215	125.35849	-24.472624	18.630499	125.724747	36.005486	4.942027	125.470444	32.152191	46.022472	126.467049	34.0788385	25.4822495	125.9687465	-83.0240865	11.7787485	125.4807475
-19.944086	39.853893	125.16713	-24.461613	18.626513	125.748131	35.990314	4.69203	125.689674	32.278122	45.81395	126.372147	34.134218	25.25299	126.0309105	-83.057444	12.000036	125.4653515
-19.01947	39.017277	125.17334	-24.460217	18.624353	125.755981	35.967899	4.55063	125.809967	32.340225	45.687874	126.355377	34.154062	25.119252	126.082672	-83.074496	12.129454	125.42929
-18.031635	38.13512	125.155136	-24.465769	18.624445	125.743439	35.938328	4.421804	125.871849	32.472073	45.580772	126.312019	34.2052005	25.001288	126.091934	-83.1367385	12.247602	125.394944
-17.106585	37.259525	125.11245	-24.48373	18.629332	125.715576	35.896671	4.332249	125.864647	32.509995	45.499809	126.297997	34.203333	24.916029	126.081322	-83.170793	12.342635	125.34983
-16.270256	36.375576	125.090958	-24.514889	18.631496	125.664207	35.840191	4.248787	125.830803	32.522125	45.431721	126.265778	34.181158	24.840254	126.0482905	-83.210936	12.422738	125.2801235
-15.396272	35.490559	125.111786	-24.512291	18.60825	125.561813	35.787575	4.160779	125.763451	32.847198	45.230217	126.112923	34.3173865	24.695498	125.938187	-83.3419685	12.521002	125.185439
-14.525501	34.581898	125.072075	-24.557089	18.594751	125.565681	35.748581	4.035388	125.690567	32.528847	45.246315	126.134834	34.138714	24.6408515	125.9127005	-83.252892	12.5486505	125.2186615
-13.36538	33.209198	124.970329	-24.607733	18.515461	125.514397	35.640579	3.846692	125.553642	32.828117	44.950081	125.873566	34.234348	24.3983865	125.713604	-83.449814	12.6325355	125.31519
-12.563875	32.299145	124.96003	-24.594063	18.425423	125.421463	35.592594	3.686427	125.480675	32.82753	44.805305	125.753555	34.210062	24.245866	125.617115	-83.398188	12.60498	125.225811
-11.786994	31.354284	124.885178	-24.636702	18.355469	125.431038	35.554497	3.532714	125.436089	32.841999	44.653191	125.645432	34.198248	24.0929525	125.5407605	-83.471652	12.6179855	125.3213155
-11.015999	30.419636	124.806702	-24.619528	18.26741	125.391815	35.54866	3.365216	125.424538	32.87606	44.488789	125.568855	34.21236	23.9270025	125.4966965	-83.451416	12.6078175	125.2869335
-10.375953	29.485086	124.799904	-24.576054	18.164949	125.315918	35.549065	3.197408	125.442299	32.617905	44.453434	125.631752	34.083485	23.825421	125.5370255	-83.235593	12.504477	125.0948105
-9.625838	28.555256	124.820816	-24.554041	18.067385	125.292839	35.563725	3.035427	125.486633	32.679955	44.31488	125.62944	34.12184	23.6751535	125.5580365	-83.229922	12.4596165	125.0276415
-8.925876	27.595102	124.809418	-24.562096	17.986588	125.313484	35.565506	2.877129	125.53878	32.752022	44.16256	125.649452	34.158764	23.5198445	125.594116	-83.282956	12.4533315	125.032852
-7.976855	26.209536	124.832298	-24.547586	17.850851	125.320412	35.553501	2.645763	125.591339	32.825481	43.938503	125.724792	34.189491	23.292133	125.6580655	-83.284663	12.409569	124.9827585
-7.428264	25.307951	124.917969	-24.517151	17.749279	125.311813	35.542294	2.476415	125.636444	32.861023	43.797718	125.802902	34.2016585	23.1370665	125.719673	-83.2359605	12.3614915	124.903953
-6.785927	24.406387	125.046089	-24.535206	17.698997	125.42009	35.547104	2.329425	125.709175	32.921307	43.655464	125.950333	34.2342055	22.9924445	125.829754	-83.3046175	12.4055495	125.010426
-6.186114	23.492575	125.185265	-24.483227	17.633175	125.477936	35.566837	2.196232	125.813553	32.99659	43.541042	126.172729	34.2817135	22.868637	125.993141	-83.2481675	12.397713	124.962731
-5.641356	22.629175	125.325714	-24.443375	17.585995	125.581131	35.595291	2.080231	125.937996	33.084484	43.441074	126.434349	34.3398875	22.7606525	126.1861725	-83.2266375	12.4113375	124.9760895
-5.186457	21.730467	125.502625	-24.433817	17.557457	125.694954	35.618298	1.976771	126.058746	33.149559	43.332775	126.752678	34.3839285	22.654773	126.405712	-83.2515625	12.460141	124.984196
-4.678329	20.861063	125.678787	-24.418962	17.544088	125.791336	35.627308	1.904125	126.170502	33.195732	43.213604	127.097023	34.41152	22.5588645	126.6337625	-83.249444	12.5293115	124.9489095
-3.952437	19.510044	125.857414	-24.422424	17.536179	125.916245	35.635376	1.827129	126.365578	33.233738	43.102962	127.561554	34.434557	22.4650455	126.963566	-83.279405	12.6073125	124.868924
-3.577858	18.614799	125.948761	-24.43882	17.533823	125.974861	35.640129	1.778113	126.502594	33.233669	43.057735	127.817383	34.436899	22.417924	127.1599885	-83.314539	12.649722	124.7897335
-3.265977	17.667517	126.082268	-24.467945	17.521708	126.024178	35.613876	1.74096	126.636101	33.220051	43.027515	128.000946	34.4169635	22.3842375	127.3185235	-83.3528535	12.6591785	124.7298325
-2.909942	16.727949	126.154099	-24.5235	17.489614	126.051224	35.577408	1.706486	126.770271	33.188324	42.992764	128.106857	34.382866	22.349625	127.438564	-83.429866	12.629603	124.663884
-2.620502	15.760719	126.184021	-24.570869	17.449194	126.052055	35.56818	1.646223	126.888611	33.153656	42.955395	128.142212	34.360918	22.300809	127.5154115	-83.502656	12.597579	124.5886985
-2.326491	14.753701	126.118019	-24.593695	17.390987	126.008583	35.89188	1.432038	126.913345	33.110016	42.916401	128.096771	34.500948	22.1742195	127.505058	-83.688338	12.6077545	124.512108
-2.105971	13.749281	126.100143	-24.582472	17.306408	125.940933	35.905491	1.407169	127.12014	33.088795	42.87907	128.017487	34.497143	22.1431195	127.5688135	-83.662087	12.4696965	124.3130525
-1.829878	12.249669	126.126587	-24.553343	17.18326	125.8862	36.020893	1.333495	127.475288	33.068001	42.834518	127.88372	34.544447	22.0840065	127.679504	-83.651133	12.2825135	124.092896
-1.79575	11.279582	126.240372	-24.515293	17.084221	125.858841	36.094368	1.291412	127.771362	33.069721	42.810623	127.824089	34.5820445	22.0510175	127.7977255	-83.6126305	12.1174245	123.9199565
-1.688571	10.27852	126.281425	-24.452572	16.972256	125.849663	36.196579	1.224894	128.051346	33.084564	42.748997	127.824997	34.6405715	21.9869455	127.9381715	-83.5457155	11.9575665	123.7611545
-1.645507	9.289083	126.428841	-24.412533	16.859417	125.861214	36.285633	1.148077	128.367371	33.100754	42.688236	127.845589	34.6931935	21.9181565	128.10648	-83.5182595	11.8006775	123.615948
-1.702273	8.358016	126.602379	-24.353567	16.737394	125.82196	36.344936	1.094497	128.675156	33.134834	42.649609	127.907303	34.739885	21.872053	128.2912295	-83.447019	11.602735	123.3526905
-1.80333	7.450686	126.762558	-24.343229	16.638399	125.825943	36.401714	1.036534	128.937225	33.137783	42.606892	127.984093	34.7697485	21.821713	128.460659	-83.4562065	11.455085	123.191227
-1.773859	6.455981	126.838028	-24.360512	16.527939	125.828842	36.433849	0.993251	129.173141	33.109955	42.577618	128.052505	34.771902	21.7854345	128.612823	-83.492926	11.2704435	123.044861
-2.160254	5.228763	126.967072	-24.912268	16.690001	126.131454	36.434372	0.951692	129.425568	33.049091	42.545742	128.131699	34.7417315	21.748717	128.7786335	-84.5662675	11.631285	123.4842745
-2.489445	4.474521	127.033302	-24.448572	16.265266	125.866577	36.431713	0.941266	129.527756	32.973495	42.534927	128.175049	34.702604	21.7380965	128.8514025	-83.599748	10.7924355	122.8817515
-2.865742	3.765902	127.087975	-24.471228	16.140934	125.899246	36.428291	0.952006	129.565445	32.902267	42.543941	128.22049	34.665279	21.7479735	128.8929675	-83.607735	10.5338945	122.9055245
-3.293906	3.141858	127.115059	-24.507496	16.020134	125.97821	36.417923	0.972541	129.56485	32.82288	42.553967	128.292221	34.6204015	21.763254	128.9285355	-83.6353935	10.277014	123.0278845
-3.811284	2.578305	127.140984	-24.545456	15.912414	126.086388	36.409214	1.008616	129.55368	32.749271	42.572407	128.436859	34.5792425	21.7905115	128.9952695	-83.6701545	10.0343165	123.1775065
-4.368576	2.059667	127.165375	-24.566612	15.824154	126.234375	36.410038	1.049604	129.538956	32.695061	42.593716	128.657501	34.5525495	21.82166	129.0982285	-83.6857735	9.826648	123.3705215
-4.934894	1.57099	127.137909	-24.575611	15.725875	126.417793	36.417431	1.085253	129.526306	32.636921	42.61631	128.940247	34.527176	21.8507815	129.2332765	-83.678398	9.6009685	123.6023095
-5.973078	1.015073	127.129829	-24.5835	15.631813	126.707756	36.393883	1.202828	129.468353	32.509197	42.710239	129.340668	34.45154	21.9565335	129.4045105	-83.61854	9.3070925	124.0110015
-6.626744	0.647168	127.10321	-24.62676	15.621572	126.971245	36.39085	1.300503	129.395706	32.471874	42.806522	129.549835	34.431362	22.0535125	129.4727705	-83.684882	9.1896315	124.4697195
-7.382925	0.367382	127.099945	-24.643213	15.643364	127.198914	36.383266	1.416764	129.293091	32.43679	42.905228	129.71492	34.410028	22.160996	129.5040055	-83.696454	9.125732	124.8938225
-8.161325	0.103446	127.091156	-24.6432	15.696721	127.41951	36.388744	1.539722	129.195847	32.42625	43.011986	129.828125	34.407497	22.275854	129.511986	-83.693897	9.117588	125.327034
-8.977701	-0.140507	127.086388	-24.627747	15.753312	127.632187	36.394894	1.638194	129.083466	32.441135	43.096752	129.939423	34.4180145	22.367473	129.5114445	-83.6735085	9.139151	125.7529295
-9.841064	-0.366911	127.11203	-24.605274	15.782751	127.811798	36.437901	1.716924	129.011688	32.485538	43.143353	130.059738	34.4617195	22.4301385	129.535713	-83.6722675	9.1353635	126.087883
-10.625484	-0.652132	127.104057	-24.575447	15.789886	127.962158	36.474022	1.773298	128.962662	32.880619	43.082989	130.092682	34.6773205	22.4281435	129.527672	-83.8282145	9.1516285	126.396644
-11.935036	-0.976073	127.101112	-24.517578	15.753868	128.124268	36.539688	1.826566	128.92038	32.933861	43.133511	130.268372	34.7367745	22.4800385	129.594376	-83.7719305	9.0276975	126.65416
-12.844255	-1.202771	127.043785	-24.47624	15.711032	128.18718	36.599018	1.854105	128.901489	32.92601	43.130775	130.354492	34.762514	22.49244	129.6279905	-83.714994	8.929624	126.7463695
-13.773304	-1.406555	127.026939	-24.434105	15.650055	128.24614	36.654053	1.853023	128.87619	32.96558	43.127377	130.417572	34.8098165	22.4902	129.646881	-83.6780265	8.80991	126.845399
-14.620842	-1.682869	126.990494	-24.368044	15.560738	128.238754	36.714481	1.7977	128.832169	33.011005	43.0854	130.444031	34.862743	22.44155	129.6381	-83.598831	8.679926	126.839408
-15.553816	-1.91442	126.982834	-24.351826	15.469816	128.280746	36.752621	1.717545	128.771027	32.740871	43.128754	130.499191	34.746746	22.4231495	129.635109	-83.450398	8.5164825	126.926383
-16.511908	-2.167344	126.956413	-24.333317	15.384436	128.331345	36.746891	1.624319	128.698318	33.073517	42.906483	130.346603	34.910204	22.265401	129.5224605	-83.576838	8.503471	127.1402295
-17.539125	-2.377743	127.030289	-24.291761	15.310108	128.376419	36.768967	1.540519	128.634872	33.098324	42.803261	130.298309	34.9336455	22.17189	129.4665905	-83.5171675	8.448326	127.2862475
-18.868507	-2.758064	127.015015	-24.25955	15.248446	128.511993	36.822357	1.450184	128.591263	33.150543	42.697578	130.228073	34.98645	22.073881	129.409668	-83.50555	8.423011	127.614318
-19.842337	-2.949007	127.070129	-24.181744	15.180079	128.525146	36.850071	1.426671	128.58728	32.857971	42.790066	130.270081	34.854021	22.1083685	129.4286805	-83.217509	8.2517895	127.6216115
-20.822493	-3.145947	127.114723	-24.162378	15.167212	128.571091	36.879002	1.416124	128.588486	33.179779	42.643974	130.072769	35.0293905	22.030049	129.3306275	-83.3541465	8.304375	127.8115545
-21.857092	-3.302406	127.284348	-24.142775	15.167167	128.626495	36.895149	1.403624	128.595306	33.175049	42.628719	129.918488	35.035099	22.0161715	129.256897	-83.320649	8.3181625	127.996093
-22.769701	-3.508526	127.373627	-24.139091	15.188829	128.720398	36.901768	1.391157	128.62883	32.850964	42.718651	129.832626	34.876366	22.054904	129.230728	-83.154548	8.322754	128.210068
-23.726759	-3.682327	127.601944	-24.08765	15.168587	128.749222	36.917591	1.343314	128.690414	32.856812	42.668968	129.628296	34.8872015	22.006141	129.159355	-83.0625015	8.331033	128.339089
-24.726988	-3.806968	127.859077	-24.058599	15.141788	128.916565	36.951427	1.254356	128.80304	33.246117	42.467056	129.33345	35.098772	21.860706	129.068245	-83.21597	8.42287	128.764885
-26.229652	-3.965676	128.398743	-23.940348	15.027122	129.104477	37.045025	1.109846	128.985275	32.958004	42.450897	129.229797	35.0015145	21.7803715	129.107536	-82.8822105	8.2738725	129.101418
-27.093899	-4.0647	128.635056	-23.860191	14.951122	129.262466	37.112808	1.006188	129.125443	33.01955	42.358685	129.112396	35.066179	21.6824365	129.1189195	-82.786561	8.2198075	129.4060125
-28.025442	-4.08368	128.915054	-23.827932	14.913353	129.459244	37.178539	0.930028	129.281158	33.146633	42.277695	129.00795	35.162586	21.6038615	129.144554	-82.81845	8.2228445	129.773934
-28.983788	-4.009166	129.160385	-23.730125	14.845884	129.541214	37.259983	0.867238	129.448624	33.204807	42.216759	128.929276	35.232395	21.5419985	129.18895	-82.692645	8.1497695	129.893478
-29.894028	-3.970053	129.377106	-23.705173	14.818088	129.662659	37.327496	0.831085	129.617935	33.245792	42.184414	128.851807	35.286644	21.5077495	129.234871	-82.69699	8.1284265	130.090447
-30.764421	-3.790488	129.531586	-23.649485	14.768918	129.669052	37.386208	0.809761	129.748535	33.253643	42.161282	128.770096	35.3199255	21.4855215	129.2593155	-82.6188955	8.0523145	130.0787885
-31.631275	-3.607069	129.646179	-23.631611	14.708977	129.685516	37.417812	0.781941	129.845978	33.261909	42.131908	128.662735	35.3398605	21.4569245	129.2543565	-82.6030825	7.9610295	130.1166755
-32.951424	-3.141614	129.741272	-23.628082	14.621061	129.695267	37.41938	0.71589	129.938202	33.252422	42.075768	128.492172	35.335901	21.395829	129.215187	-82.592065	7.846293	130.175347
-33.807537	-2.809155	129.805603	-23.66057	14.580657	129.751724	37.395428	0.677395	129.969116	33.237923	42.036728	128.381714	35.3166755	21.3570615	129.175415	-82.6378155	7.8042525	130.328033
-34.603157	-2.326318	129.841125	-23.657925	14.543538	129.77002	37.391125	0.65538	130.006378	33.227844	42.018394	128.288849	35.3094845	21.336887	129.1476135	-82.6253345	7.750189	130.3924265
-35.389858	-1.791525	129.868027	-23.645145	14.534468	129.78949	37.400433	0.663335	130.023804	33.238445	42.026081	128.221481	35.319439	21.344708	129.1226425	-82.609729	7.724228	130.4563375
-36.156815	-1.145976	129.867157	-23.587006	14.524094	129.754013	37.424198	0.699543	130.041275	33.253986	42.047775	128.154343	35.339092	21.373659	129.097809	-82.513104	7.674529	130.410217
-36.852638	-0.502483	129.813629	-23.550091	14.53725	129.744293	37.465027	0.742534	130.059189	33.274193	42.097561	128.108109	35.36961	21.4200475	129.083649	-82.469792	7.6544525	130.404937
-37.537758	0.267469	129.747726	-23.501085	14.555184	129.709869	37.525238	0.793553	130.061615	33.312481	42.150219	128.094086	35.4188595	21.471886	129.0778505	-82.4210295	7.638482	130.3418875
-38.506973	1.541448	129.517792	-23.432652	14.625252	129.653732	37.632622	0.871592	130.046768	33.405327	42.245037	128.118515	35.5189745	21.5583145	129.0826415	-82.3842785	7.6921895	130.2248225
-39.081131	2.472552	129.275055	-23.359138	14.660999	129.51709	37.677853	0.915211	130.014023	33.491856	42.325821	128.179428	35.5848545	21.620516	129.0967255	-82.3031305	7.701482	129.9374545
-39.646118	3.506792	129.043991	-23.299328	14.715197	129.419052	37.709034	0.964357	129.941177	33.558018	42.38773	128.260574	35.633526	21.6760435	129.1008755	-82.232182	7.7543505	129.7372285
-40.23069	4.558523	128.804916	-23.287523	14.797181	129.368454	37.721165	1.036945	129.833145	33.629406	42.462471	128.353867	35.6752855	21.749708	129.093506	-82.2503315	7.844654	129.643402
-40.777473	5.701883	128.67543	-23.24749	14.872885	129.29454	37.726257	1.098696	129.678223	33.696827	42.534164	128.461182	35.711542	21.81643	129.0697025	-82.206522	7.92934	129.5193775
-41.189999	6.855977	128.395737	-23.197218	14.973489	129.23053	37.73531	1.175871	129.517822	33.76339	42.628361	128.576996	35.74935	21.902116	129.047409	-82.143786	8.044862	129.413651
-41.709934	8.144353	128.368439	-23.150087	15.082357	129.199326	37.765442	1.268859	129.332764	33.855949	42.72797	128.679901	35.8106955	21.9984145	129.0063325	-82.1108695	8.1662995	129.3923195
-42.318558	10.047028	128.316681	-23.032534	15.274121	129.153412	37.783756	1.414598	129.015884	33.991604	42.879662	128.785385	35.88768	22.14713	128.9006345	-81.952748	8.401112	129.4061895
-42.604965	11.34499	128.26889	-22.991838	15.423727	129.245651	37.804592	1.522045	128.816254	34.089062	42.99176	128.832657	35.946827	22.2569025	128.8244555	-81.930503	8.5905515	129.6668465
-43.023201	12.740238	128.476563	-22.927311	15.565944	129.314926	37.834591	1.633561	128.632034	34.174652	43.086452	128.899857	36.0046215	22.3600065	128.7659455	-81.8592435	8.7718815	129.8639065
-43.303787	14.042955	128.564377	-22.819723	15.684481	129.375458	37.878513	1.739452	128.477829	34.253864	43.177467	128.976166	36.0661885	22.4584595	128.7269975	-81.7056345	8.9105025	130.0239185
-43.539585	15.391999	128.735321	-22.757963	15.806997	129.486572	37.939827	1.84749	128.343063	34.320084	43.280712	129.063858	36.1299555	22.564101	128.7034605	-81.6458815	9.049893	130.2696835
-43.751411	16.768608	128.887634	-22.720522	15.903537	129.616577	37.983437	1.951864	128.20285	34.372936	43.388088	129.135529	36.1781865	22.669976	128.6691895	-81.6192305	9.137098	130.5639645
-43.915028	18.080708	129.002853	-22.700808	15.958169	129.666229	38.0513	2.040616	127.966843	34.378998	43.48555	129.131668	36.215149	22.763083	128.5492555	-81.616765	9.153255	130.7832025
-44.04615	20.049757	129.121613	-22.680592	16.055079	129.58606	37.997051	2.193508	127.54084	34.299454	43.658031	129.019882	36.1482525	22.9257695	128.280361	-81.5094365	9.1843885	130.891759
-44.165344	21.367678	129.235413	-22.750662	16.163128	129.569565	37.902279	2.292626	127.277245	34.251167	43.735428	128.855652	36.076723	23.014027	128.0664485	-81.578047	9.312229	131.0726815
-44.18713	22.684547	129.25238	-22.761091	16.245384	129.43013	37.821484	2.35107	126.980652	34.206741	43.793056	128.701569	36.0141125	23.072063	127.8411105	-81.5362945	9.418705	131.0191495
-44.136257	23.925798	129.273438	-22.846586	16.353195	129.380157	37.416286	2.567219	126.811806	34.144394	43.84499	128.544342	35.78034	23.2061045	127.678074	-81.473512	9.5002855	131.08224
-44.043903	25.218615	129.217117	-22.885714	16.451992	129.254776	37.304203	2.61479	126.596275	34.073437	43.912907	128.346664	35.68882	23.2638485	127.4714695	-81.460248	9.6401355	131.0380825
-43.917084	26.400625	129.240829	-22.949936	16.557137	129.118622	37.194744	2.69516	126.354179	33.995335	44.013485	128.142303	35.5950395	23.3543225	127.248241	-81.4949115	9.7599515	130.989003
-43.71936	27.608658	129.136932	-23.020029	16.690584	128.97612	37.125553	2.786206	126.06456	33.919601	44.117924	127.96389	35.522577	23.452065	127.014225	-81.562635	9.929103	130.938015
-43.278664	29.354931	128.935562	-23.104548	16.88027	128.749435	36.995029	2.962878	125.757935	33.796646	44.28516	127.699745	35.3958375	23.624019	126.72884	-81.6049335	10.136521	130.77003
-42.955978	30.434391	128.868454	-23.154945	17.000402	128.589706	36.921959	3.062838	125.575302	33.755386	44.383789	127.602638	35.3386725	23.7233135	126.58897	-81.6485625	10.2774905	130.590442
-42.493893	31.500885	128.764618	-23.173656	17.114788	128.387512	36.879303	3.127961	125.429558	33.730316	44.456306	127.552727	35.3048095	23.7921335	126.4911425	-81.6521215	10.4374425	130.2838815
-42.00399	32.535568	128.659088	-23.2379	17.240553	128.288528	36.819641	3.189741	125.350479	33.713291	44.533108	127.534828	35.266466	23.8614245	126.4426535	-81.742266	10.6196815	130.1344025
-41.456978	33.537121	128.588837	-23.292698	17.335016	128.178772	36.754436	3.251366	125.250885	33.702057	44.606441	127.547089	35.2282465	23.9289035	126.398987	-81.8136425	10.7411285	129.958557
-40.900536	34.441132	128.580627	-23.348133	17.434277	128.091125	36.659565	3.332195	125.134529	33.656639	44.673218	127.564743	35.158102	24.0027065	126.349636	-81.854368	10.8658475	129.832614
-40.222507	35.323444	128.6436	-23.397764	17.530777	128.034134	36.582146	3.427554	125.046333	33.602081	44.752762	127.593903	35.0921135	24.090158	126.320118	-81.8876415	10.971396	129.74815
-39.151993	36.511883	128.705811	-23.472881	17.61702	127.964928	36.523087	3.560047	124.964142	33.548092	44.878189	127.709984	35.0355895	24.219118	126.337063	-81.9813515	11.014922	129.592793
-38.397209	37.237202	128.687988	-23.493933	17.654436	127.912201	36.523064	3.629008	124.941399	33.523884	44.945297	127.802811	35.023474	24.2871525	126.372105	-82.01134	11.0217195	129.452297
-37.580887	37.879063	128.698074	-23.532352	17.690046	127.828506	36.507317	3.681075	124.933311	33.508244	45.012264	127.868629	35.0077805	24.3466695	126.40097	-82.0724845	11.0334225	129.256042
-36.697632	38.488846	128.618347	-23.527033	17.710751	127.687325	36.491421	3.727076	124.939384	33.483471	45.086132	127.886597	34.987446	24.406604	126.4129905	-82.041512	11.014898	128.9616595
-35.826904	38.985928	128.578156	-23.580786	17.778881	127.629509	36.496208	3.795345	124.965408	33.444752	45.161594	127.882675	34.97048	24.4784695	126.4240415	-82.132052	11.0792925	128.8349765
-34.885193	39.450829	128.361496	-23.586542	17.823038	127.550423	36.515213	3.900295	125.035515	33.409595	45.260403	127.826416	34.962404	24.580349	126.4309655	-82.135488	11.065727	128.6698805
-33.897026	39.861237	128.233536	-23.571178	17.855656	127.449036	36.538448	3.9914	125.129616	33.346588	45.374878	127.728714	34.942518	24.683139	126.429165	-82.084874	11.028173	128.468907
-32.416824	40.261829	128.042236	-23.631296	17.824633	127.451828	36.570297	4.108619	125.287224	33.205223	45.494041	127.577065	34.88776	24.80133	126.4321445	-82.150352	10.847936	128.4715115
-31.389723	40.400867	127.943443	-23.698807	17.772663	127.535225	36.593784	4.137834	125.412605	33.101635	45.541435	127.50251	34.8477095	24.8396345	126.4575575	-82.2453235	10.7056915	128.6128925
-30.333841	40.580914	127.854965	-23.749386	17.680962	127.584503	36.587818	4.146609	125.557495	33.016651	45.566303	127.45224	34.8022345	24.856456	126.5048675	-82.3010065	10.505468	128.6641385
-29.23753	40.695717	127.801254	-23.810993	17.591473	127.639496	36.580105	4.134704	125.712059	32.93177	45.580231	127.41716	34.7559375	24.8574675	126.5646095	-82.3779235	10.3254785	128.7143825
-28.235214	40.765541	127.793182	-23.863863	17.501762	127.637421	36.521664	4.160995	125.846504	32.807758	45.609272	127.391243	34.664711	24.8851335	126.6188735	-82.392437	10.1183905	128.6559685
-27.112839	40.78141	127.651466	-23.9851	17.478886	127.697388	36.468956	4.197856	125.936523	32.666607	45.661076	127.369225	34.5677815	24.929466	126.652874	-82.5379815	10.028306	128.741902
-25.985836	40.818371	127.571404	-24.100676	17.477032	127.693497	36.389324	4.281647	126.013824	32.517223	45.739517	127.351692	34.4532735	25.010582	126.682758	-82.6546255	9.943482	128.704236
-24.374277	40.767143	127.489769	-24.227819	17.461983	127.635231	36.318039	4.40394	126.118958	32.328938	45.867397	127.366188	34.3234885	25.1356685	126.742573	-82.7791265	9.7882975	128.527889
-23.209494	40.671146	127.338882	-24.309372	17.479445	127.566551	36.292286	4.497827	126.221718	32.250801	45.964897	127.428856	34.2715435	25.231362	126.825287	-82.8902875	9.727528	128.307815
-22.008139	40.591915	127.22403	-24.333445	17.474211	127.407608	36.293964	4.571887	126.331314	32.187889	46.062737	127.522957	34.2409265	25.317312	126.9271355	-82.9078165	9.63111	127.8880805
-20.844341	40.443569	127.103424	-24.404324	17.506561	127.319504	36.287273	4.64002	126.404297	32.126507	46.134247	127.611839	34.20689	25.3871335	127.008068	-83.015538	9.6259885	127.63094
-19.966429	40.39859	127.141342	-24.465649	17.539267	127.221146	36.593662	4.548281	126.307091	32.0732	46.232285	127.660355	34.333431	25.390283	126.983723	-83.264729	9.688251	127.458569
-18.730028	40.172192	127.125023	-24.512131	17.567841	127.177933	36.570683	4.648515	126.310585	32.031849	46.311058	127.725853	34.301266	25.4797865	127.018219	-83.325528	9.6558955	127.337647
-17.590488	39.892956	127.231514	-24.526634	17.601049	127.181831	36.57534	4.729487	126.324173	32.015106	46.38393	127.84182	34.295223	25.5567085	127.0829965	-83.348491	9.6453895	127.2806655
-15.865071	39.438595	127.406929	-24.504322	17.67569	127.186897	36.653416	4.878646	126.371361	32.051937	46.550056	128.114075	34.3526765	25.714351	127.242718	-83.3613205	9.637029	127.131076
-14.635202	39.089333	127.522575	-24.441933	17.735067	127.092949	36.706638	4.985245	126.371132	32.099548	46.677086	128.318253	34.403093	25.8311655	127.3446925	-83.286959	9.6389685	126.8412055
-13.261848	38.549736	127.507126	-24.42458	17.813297	126.992905	36.741241	5.110438	126.330231	32.137459	46.802055	128.500031	34.43935	25.9562465	127.415131	-83.28851	9.67034749999999	126.570679
-12.141365	38.134029	127.521255	-24.440697	17.949184	126.92598	36.785587	5.244054	126.24221	32.161182	46.93652	128.608505	34.4733845	26.090287	127.4253575	-83.3547785	9.808081	126.4266025
-11.012412	37.621754	127.515854	-24.403051	18.070742	126.842163	36.488277	5.572157	126.252724	32.178707	47.07296	128.650635	34.333492	26.3225585	127.4516795	-83.139594	9.8189255	126.2326465
-9.882159	37.069328	127.4953	-24.352945	18.197308	126.790558	36.530407	5.720608	126.136765	32.206673	47.218502	128.628326	34.36854	26.469555	127.3825455	-83.07443	9.925061	126.1985705
-8.794214	36.459652	127.443634	-24.315569	18.335327	126.7845	36.561111	5.871188	126.052498	32.242023	47.35054	128.566055	34.401567	26.610864	127.3092765	-83.032705	10.05979	126.2597235
-7.189172	35.417934	127.362839	-24.252832	18.499947	126.832901	36.614544	6.064223	125.998474	32.282829	47.504078	128.480392	34.4486865	26.7841505	127.239433	-82.9543505	10.2157435	126.426369
-6.180178	34.621273	127.387024	-24.214945	18.576746	126.861526	36.634457	6.131097	126.03302	32.313053	47.554726	128.465195	34.473755	26.8429115	127.2491075	-82.903645	10.3105805	126.4739445
-5.121314	33.788876	127.292648	-24.166241	18.617777	126.847473	36.683834	6.156751	126.121605	32.342026	47.585339	128.489731	34.51293	26.871045	127.305668	-82.845412	10.364509	126.389278
-4.125243	32.871994	127.28331	-24.196499	18.664053	126.922775	37.054245	5.97179	126.119232	32.369701	47.599663	128.542923	34.711973	26.7857265	127.3310775	-83.104971	10.5423795	126.5144725
-3.138019	31.893837	127.289902	-24.189442	18.679094	126.946938	37.085739	5.968106	126.276627	32.393177	47.612457	128.596741	34.739458	26.7902815	127.436684	-83.118342	10.5679065	126.457192
-2.173629	30.873755	127.270782	-24.161791	18.682898	126.962959	37.137737	5.97892	126.471283	32.433136	47.627605	128.657623	34.7854365	26.8032625	127.564453	-83.1090185	10.5625335	126.361465
-1.256997	29.812712	127.269005	-24.061625	18.668665	126.941956	37.243332	5.970334	126.723732	32.492222	47.6059	128.764603	34.867777	26.788117	127.7441675	-82.991027	10.549213	126.1397445
-0.132398	28.222492	127.522324	-23.858603	18.674261	127.086853	37.552036	6.006894	127.262749	32.648048	47.528358	129.118378	35.100042	26.767626	128.1905635	-82.817248	10.580896	125.9831425
1.055135	26.909405	127.624771	-23.623806	18.683226	127.270927	37.88554	6.02765	127.804718	32.86216	47.546883	129.49968	35.37385	26.7872665	128.652199	-82.621462	10.5791855	125.889655
1.925092	25.663475	128.032791	-23.307701	18.707346	127.510536	38.275444	6.060662	128.47554	33.158978	47.549484	130.0457	35.717211	26.805073	129.26062	-82.332613	10.609619	125.760452
2.761987	24.399973	128.543472	-23.027882	18.751209	127.910591	38.669662	6.111004	129.183884	33.498474	47.560646	130.637009	36.084068	26.835825	129.9104465	-82.139832	10.666593	125.9107355
3.581186	23.112669	128.996323	-22.723034	18.781805	128.296387	39.037731	6.193717	129.877914	33.882526	47.621857	131.185974	36.4601285	26.907787	130.531944	-81.9061965	10.655823	126.06083
4.310327	21.792	129.525436	-22.407505	18.824127	128.702759	39.424442	6.258863	130.559067	34.287399	47.693031	131.743912	36.8559205	26.975947	131.1514895	-81.6709305	10.672307	126.2540285
4.988095	20.432182	130.120667	-22.09877	18.852446	129.162415	39.838634	6.297059	131.268387	34.675877	47.734344	132.320587	37.2572555	27.0157015	131.794487	-81.4547955	10.6891905	126.530343
5.899799	18.341171	131.115448	-21.707941	18.805391	129.968994	40.473972	6.295627	132.457031	35.575752	47.654499	133.10791	38.024862	26.975063	132.7824705	-81.440744	10.635719	127.1555175
6.367597	16.873133	131.906647	-21.454756	18.707027	130.532089	40.913193	6.274935	133.300919	35.9174	47.630795	133.680206	38.4152965	26.952865	133.4905625	-81.3248085	10.461189	127.5736155
6.740093	15.392057	132.740433	-21.27001	18.588676	131.141907	41.324226	6.217382	134.130722	36.180023	47.55687	134.186203	38.7521245	26.887126	134.1584625	-81.2921445	10.290226	128.1253515
7.056565	13.910286	133.465652	-21.123074	18.468512	131.696289	41.648697	6.134429	134.886139	36.405342	47.458385	134.584488	39.0270195	26.796407	134.7353135	-81.2731675	10.140617	128.6572645
7.239559	12.402994	134.130173	-20.999147	18.341265	132.145721	41.915829	6.056344	135.517303	36.5825	47.34333	134.844223	39.2491645	26.699837	135.180763	-81.2474585	9.982693	129.110679
7.353499	10.905795	134.668091	-20.893255	18.214571	132.469238	42.109402	5.973305	136.01915	36.715973	47.255333	134.967621	39.4126875	26.614319	135.4933855	-81.1991975	9.814823	129.4450905
7.422081	9.424514	135.007416	-20.799906	18.088463	132.642822	42.272835	5.891587	136.380539	36.803947	47.197788	134.97084	39.538391	26.5446875	135.6756895	-81.138203	9.6322385	129.6099545
7.309714	7.230054	135.314758	-20.691542	17.898764	132.698227	42.424664	5.82851	136.65773	36.903511	47.109287	134.792557	39.6640875	26.4688985	135.7251435	-81.0471715	9.3286295	129.6713105
7.116824	5.82167	135.396179	-20.621984	17.797466	132.642151	42.501446	5.779419	136.701553	36.960575	47.053532	134.610703	39.7310105	26.4164755	135.656128	-80.9749785	9.1784565	129.628174
6.870431	4.467619	135.361374	-20.563831	17.705147	132.56813	42.563232	5.695712	136.646149	37.017296	46.971104	134.409149	39.790264	26.333408	135.527649	-80.917926	9.076886	129.608611
6.505137	3.130355	135.31601	-20.500935	17.589008	132.507355	42.599796	5.608498	136.515533	37.067074	46.8531	134.259171	39.833435	26.230799	135.387352	-80.835305	8.947217	129.627358
6.031077	1.859257	135.217789	-20.440245	17.464575	132.469193	42.613483	5.523607	136.354019	37.145615	46.711647	134.159775	39.879549	26.117627	135.256897	-80.760039	8.811523	129.681489
5.53493	0.628029	135.0728	-20.373171	17.341541	132.473907	42.624641	5.415933	136.178375	37.221008	46.592472	134.109055	39.9228245	26.0042025	135.143715	-80.6691665	8.6788795	129.804099
4.950451	-0.525797	134.900085	-20.291815	17.227716	132.512726	42.663979	5.329003	135.9897	37.310947	46.469784	134.114105	39.987463	25.8993935	135.0519025	-80.571093	8.5560385	129.9735495
3.863153	-2.155559	134.658569	-20.176254	17.093954	132.617813	42.749329	5.201851	135.751022	37.435211	46.337471	134.153061	40.09227	25.769661	134.9520415	-80.444778	8.418247	130.2835845
3.071671	-3.164279	134.506775	-20.097008	17.035141	132.706345	42.809574	5.147912	135.641296	37.508064	46.298744	134.195633	40.158819	25.723328	134.9184645	-80.352835	8.346954	130.4942255
2.240883	-4.109831	134.388855	-20.024906	16.994133	132.799057	42.873581	5.122097	135.560013	37.584656	46.26207	134.228592	40.2291185	25.6920835	134.8943025	-80.2789305	8.2961825	130.7038115
1.280954	-5.002816	134.314636	-19.964798	16.973534	132.87645	42.949627	5.094165	135.495544	37.652267	46.233219	134.238754	40.300947	25.663692	134.867149	-80.230543	8.283376	130.885751
0.292463	-5.83534	134.272476	-19.8841	16.94729	132.946014	43.025806	5.073407	135.463379	37.696312	46.195629	134.206604	40.361059	25.634518	134.8349915	-80.129259	8.260062	131.0570365
-0.73775	-6.628357	134.24527	-19.822287	16.934061	132.992447	43.088158	5.076009	135.434891	37.748001	46.168015	134.107468	40.4180795	25.622012	134.7711795	-80.0626535	8.24611	131.2137145
-1.878197	-7.374714	134.287781	-19.755566	16.922428	133.03685	43.14109	5.089127	135.403091	37.79987	46.15287	133.938095	40.47048	25.6209985	134.670593	-79.981612	8.2238575	131.403107
-3.625579	-8.392016	134.377487	-19.639973	16.895857	133.071823	43.220154	5.122444	135.314178	37.846802	46.128784	133.565598	40.533478	25.625614	134.439888	-79.813424	8.1661	131.703758
-4.889802	-8.961954	134.455872	-19.585636	16.870192	133.082916	43.27253	5.134114	135.217926	37.868507	46.121685	133.297272	40.5705185	25.6278995	134.257599	-79.7417905	8.1124845	131.908233
-6.185566	-9.490676	134.556183	-19.502197	16.823105	133.07431	43.32732	5.124901	135.135101	37.896034	46.108166	133.038483	40.611677	25.6165335	134.086792	-79.616071	8.0296765	132.061828
-7.48932	-9.967891	134.619446	-19.444286	16.785892	133.074814	43.387283	5.110567	135.063904	37.924461	46.067287	132.815826	40.655872	25.588927	133.939865	-79.544444	7.982857	132.209763
-8.905565	-10.310048	134.683533	-19.358067	16.714149	133.075241	43.46434	5.079027	135.030396	37.97493	46.03347	132.627533	40.719635	25.5562485	133.8289645	-79.435769	7.8720495	132.3215175
-10.267808	-10.633966	134.708893	-19.300253	16.625231	133.113449	43.525227	5.048426	135.000214	38.039135	45.993622	132.524643	40.782181	25.521024	133.7624285	-79.382687	7.729438	132.4644695
-11.673717	-10.887835	134.656204	-19.222948	16.505592	133.159454	43.597294	4.973463	134.973083	37.743805	46.063038	132.575485	40.6705495	25.5182505	133.774284	-79.1164455	7.4929335	132.544624
-13.904415	-11.067292	134.623657	-19.135332	16.299828	133.319153	43.693657	4.844857	134.927246	38.145012	45.817566	132.497116	40.9193345	25.3312115	133.712181	-79.1899985	7.2684445	132.926125
-15.346429	-11.136196	134.552597	-19.07082	16.151697	133.458694	43.761456	4.753934	134.901932	38.194111	45.741035	132.572189	40.9777835	25.2474845	133.7370605	-79.1194235	7.0559095	133.1803275
-16.889765	-11.055398	134.521942	-18.994642	16.012672	133.61705	43.820484	4.662497	134.896301	38.23262	45.650002	132.698364	41.026552	25.1562495	133.7973325	-79.015836	6.8690945	133.4367675
-18.379248	-10.963946	134.49176	-18.938091	15.919833	133.779266	43.902252	4.573243	134.947464	38.310085	45.577477	132.853729	41.1061685	25.07536	133.9005965	-78.9823505	6.764306	133.6579355
-19.895069	-10.773161	134.434555	-18.858519	15.825665	133.935471	43.960861	4.517666	135.012833	38.394245	45.518826	133.029694	41.177553	25.018246	134.0212635	-78.894591	6.633084	133.8496785
-21.448622	-10.483788	134.40451	-18.792053	15.753828	134.088989	44.019379	4.463757	135.017487	38.468506	45.44799	133.188675	41.2439425	24.9558735	134.103081	-78.8280485	6.5517825	134.074897
-22.986137	-10.112556	134.418442	-18.748041	15.686297	134.236816	44.037521	4.42788	134.970016	38.497402	45.392349	133.288864	41.2674615	24.9101145	134.12944	-78.7635435	6.4624795	134.344192
-25.366056	-9.447975	134.484024	-18.752991	15.598843	134.497009	43.946716	4.46571	134.755127	38.470737	45.34623	133.259338	41.2087265	24.90597	134.0072325	-78.7147085	6.291716	134.9867855
-26.924423	-8.885986	134.607285	-18.76775	15.528581	134.666443	43.874176	4.474389	134.560608	38.427868	45.308598	133.194107	41.151022	24.8914935	133.8773575	-78.686522	6.1656685	135.4555285
-28.52302	-8.307898	134.75737	-18.754234	15.447452	134.83699	43.773418	4.443314	134.46315	38.37085	45.249954	133.119186	41.072134	24.846634	133.791168	-78.580602	6.04827	135.882812
-30.086651	-7.646284	134.927414	-18.760363	15.379761	135.024872	43.811054	4.418432	134.300812	38.309715	45.208405	133.034042	41.0603845	24.8134185	133.667427	-78.5811105	5.9461035	136.382317
-31.64924	-6.899577	135.134949	-18.792418	15.331191	135.209839	43.705322	4.413696	134.249146	38.225243	45.191036	132.969421	40.9652825	24.802366	133.6092835	-78.5501185	5.860016	136.8103945
-33.179775	-6.147408	135.323914	-18.844206	15.294673	135.387573	43.649315	4.398918	134.17485	38.101421	45.174019	132.877121	40.875368	24.7864685	133.5259855	-78.56378	5.8028775	137.2491605
-34.71703	-5.285279	135.542679	-18.9298	15.253491	135.560699	43.624855	4.405267	134.079056	37.969791	45.164742	132.80957	40.797323	24.7850045	133.444313	-78.656923	5.7219775	137.677085
-36.939396	-3.913062	135.764206	-19.074484	15.191944	135.784851	43.403889	4.39467	134.06636	37.770897	45.138058	132.755722	40.587393	24.766364	133.411041	-78.736361	5.617524	138.158661
-38.393318	-2.894445	135.888855	-19.175058	15.138239	135.887772	43.35104	4.379534	133.990829	37.609673	45.115021	132.759995	40.4803565	24.7472775	133.375412	-78.8304725	5.5292005	138.400132
-39.801311	-1.864878	135.912079	-19.330608	15.076523	135.986191	43.131878	4.365517	133.999863	37.446617	45.098652	132.768097	40.2892475	24.7320845	133.38398	-78.9504635	5.4209615	138.588402
-41.148636	-0.745594	135.922348	-19.477879	14.986632	136.037476	42.972179	4.334717	133.925095	37.253563	45.04932	132.806656	40.112871	24.6920185	133.3658755	-79.068629	5.2812455	138.7090765
-42.426735	0.44144	135.925751	-19.628733	14.881555	136.069122	42.844727	4.293893	133.829514	37.05735	44.997986	132.870239	39.9510385	24.6459395	133.3498765	-79.2085045	5.1171705	138.7883675
-43.666985	1.650723	135.870972	-19.812193	14.797308	136.101639	42.666485	4.262054	133.762131	36.868855	44.977634	132.968262	39.76767	24.619844	133.3651965	-79.392056	4.974772	138.8380815
-44.852253	2.938022	135.829163	-19.985445	14.705742	136.120682	42.424576	4.237475	133.768143	36.665775	44.944565	133.094009	39.5451755	24.59102	133.431076	-79.5160655	4.820464	138.810288
-46.490032	4.921313	135.797318	-20.28228	14.591755	136.164017	42.135437	4.242252	133.740692	36.318024	44.955765	133.280533	39.2267305	24.5990085	133.5106125	-79.7912905	4.5845015	138.8174215
-47.563274	6.281248	135.794174	-20.506474	14.538579	136.211227	41.948788	4.261941	133.740372	36.071011	44.979973	133.4086	39.0098995	24.620957	133.574486	-80.0228475	4.456201	138.847968
-48.499496	7.678083	135.76857	-20.729143	14.492308	136.241531	41.815113	4.301167	133.735794	35.795952	45.020214	133.530609	38.8055325	24.6606905	133.6332015	-80.2638185	4.3239255	138.8498605
-49.442638	9.124335	135.726852	-20.972521	14.45814	136.266357	41.624771	4.378499	133.793777	35.512009	45.095844	133.617935	38.56839	24.7371715	133.705856	-80.513432	4.1791085	138.826858
-50.330956	10.547482	135.661972	-21.247244	14.444006	136.267288	41.398518	4.48067	133.797531	35.1768	45.182781	133.672791	38.287659	24.8317255	133.735161	-80.782147	4.0562865	138.799415
-51.173637	12.037371	135.641068	-21.547213	14.447585	136.250885	41.127331	4.585388	133.748474	34.818371	45.273369	133.662491	37.972851	24.9293785	133.7054825	-81.067277	3.9657915	138.7962875
-51.994125	13.51653	135.629669	-21.863367	14.4582	136.21109	40.831532	4.709542	133.653046	34.415356	45.350136	133.534286	37.623444	25.029839	133.593666	-81.350178	3.886561	138.828514
-53.096848	15.808948	135.627029	-22.330194	14.503849	136.121063	40.327404	4.915576	133.357376	33.832703	45.486668	133.260315	37.0800535	25.201122	133.3088455	-81.7404415	3.806576	138.9332805
-53.771503	17.359228	135.61412	-22.593184	14.52812	136.039337	40.040459	4.992077	133.20787	33.491024	45.525627	133.058929	36.7657415	25.258852	133.1333995	-81.9521095	3.797388	138.9452745
-54.336731	18.912222	135.528137	-22.806351	14.534299	135.951645	39.785683	5.048591	133.100479	33.241825	45.564613	132.902298	36.513754	25.306602	133.0013885	-82.126456	3.761996	138.9019015
-54.888618	20.53661	135.422211	-22.978382	14.516273	135.86203	39.592625	5.068361	133.000565	33.073429	45.550812	132.843155	36.333027	25.3095865	132.92186	-82.289791	3.7229595	138.8022
-55.32766	22.136536	135.224457	-23.137327	14.494335	135.749634	39.424694	5.032145	132.95163	32.936935	45.522377	132.851776	36.1808145	25.277261	132.901703	-82.4554685	3.711409	138.597565
-55.665409	23.790009	135.017792	-23.276421	14.480371	135.610062	39.262669	5.043597	132.883942	32.816784	45.528481	132.903595	36.0397265	25.286039	132.8937685	-82.5925685	3.674703	138.3263555
-56.009857	25.457296	134.91568	-23.442123	14.490831	135.471893	39.057056	5.08335	132.748566	32.685852	45.576286	132.986801	35.871454	25.329818	132.8676835	-82.7557	3.651844	138.0761025
-56.324585	27.984974	134.950928	-23.710909	14.579757	135.291809	38.769402	5.21672	132.372757	32.41008	45.710297	133.167404	35.589741	25.4635085	132.7700805	-83.011559	3.6960055	137.8135375
-56.470497	29.62974	135.247467	-23.858547	14.653542	135.208313	38.578781	5.365259	132.096619	32.246334	45.847641	133.335968	35.4125575	25.60645	132.7162935	-83.1296515	3.700634	137.7003325
-56.525211	31.268492	135.58461	-23.985851	14.735222	135.203415	38.399834	5.536904	131.78331	32.109241	45.998943	133.596619	35.2545375	25.7679235	132.6899645	-83.2262395	3.7025205	137.7168655
-56.487839	32.917091	136.212296	-24.097727	14.821033	135.244522	38.282005	5.694672	131.441757	31.969294	46.128605	133.960068	35.1256495	25.9116385	132.7009125	-83.3211035	3.7304275	137.7881315
-56.387306	34.420811	137.033646	-24.202534	14.914692	135.341583	38.191925	5.882501	131.152985	31.857174	46.273842	134.362625	35.0245495	26.0781715	132.757805	-83.4296175	3.7512125	137.925361
NaN	NaN	NaN	-24.266624	15.030845	135.494141	38.088596	6.148132	130.879852	31.780315	46.453712	134.831421	34.9344555	26.300922	132.8556365	-83.4677035	3.760768	138.1326455
NaN	NaN	NaN	-24.324179	15.146875	135.67804	37.990414	6.40658	130.647614	31.718096	46.579872	135.272293	34.854255	26.493226	132.9599535	-83.502613	3.800524	138.3961265
NaN	NaN	NaN	-24.369432	15.339257	135.931168	37.896259	6.724061	130.432159	31.696617	46.782822	135.84227	34.796438	26.7534415	133.1372145	-83.535302	3.9250725	138.7251215
NaN	NaN	NaN	-24.373274	15.471654	136.075073	37.880333	6.885179	130.353241	31.715847	46.901344	136.110168	34.79809	26.8932615	133.2317045	-83.544638	4.0500465	138.9184415
NaN	NaN	NaN	-24.370541	15.580541	136.169724	37.898735	6.988544	130.257309	31.734253	46.970951	136.290329	34.816494	26.9797475	133.273819	-83.557576	4.1813345	139.065629
NaN	NaN	NaN	-24.381756	15.669237	136.19519	37.9034	7.042856	130.217819	31.76133	47.026356	136.378021	34.832365	27.034606	133.29792	-83.595877	4.303868	139.09246
NaN	NaN	NaN	-24.388479	15.73213	136.153854	37.888493	7.043971	130.211624	31.778027	47.048405	136.386658	34.83326	27.046188	133.299141	-83.610218	4.418072	139.008567
NaN	NaN	NaN	-24.412539	15.779726	136.077423	37.876816	6.994858	130.203644	31.803967	47.031109	136.355164	34.8403915	27.0129835	133.279404	-83.6654695	4.5464685	138.875442
-51.6432	44.654598	141.245544	-24.412342	15.816519	136.008194	37.897972	6.898785	130.257446	31.863117	46.996071	136.304626	34.8805445	26.947428	133.281036	-83.7052285	4.68561	138.735352
-50.396217	45.382462	140.804642	-24.326046	15.908381	135.949081	38.04771	6.740186	130.486633	32.065601	46.94231	136.258545	35.0566555	26.841248	133.372589	-83.7087475	4.975514	138.525573
-49.493378	45.7005	140.446594	-24.245735	15.982464	135.989639	38.166786	6.657639	130.65744	32.210171	46.88979	136.316589	35.1884785	26.7737145	133.4870145	-83.6799485	5.1912135	138.4922635
-48.548611	45.854347	140.143768	-24.184149	16.037903	136.007248	38.270107	6.586966	130.854721	32.307743	46.843361	136.389679	35.288925	26.7151635	133.6222	-83.657223	5.3606425	138.392296
-47.571789	45.854061	139.93425	-24.152445	16.098331	136.037598	38.346809	6.532878	131.057816	32.378716	46.80864	136.481461	35.3627625	26.670759	133.7696385	-83.6676525	5.52590300000001	138.3055575
-46.545647	45.748104	139.732635	-24.13295	16.145981	136.067886	38.432251	6.459133	131.268143	32.435955	46.744804	136.599762	35.434103	26.6019685	133.9339525	-83.700003	5.6899935	138.2018195
-45.527885	45.448235	139.462891	-24.086233	16.188545	136.087616	38.529621	6.363584	131.538574	32.508339	46.676502	136.723557	35.51898	26.520043	134.1310655	-83.691446	5.857047	138.0441665
-44.526093	45.036346	139.173752	-24.02165	16.221601	136.114212	38.636707	6.232321	131.818497	32.641548	46.589706	136.817352	35.6391275	26.4110135	134.3179245	-83.6824275	6.0321885	137.9104995
-42.993252	44.205986	138.600403	-23.925428	16.248972	136.113907	38.822479	5.882179	132.293289	32.880192	46.38456	136.866928	35.8513355	26.1333695	134.5801085	-83.7021915	6.3645745	137.6477055
-41.996525	43.526608	138.082993	-23.859533	16.249352	136.115692	38.886192	5.632661	132.678574	33.00861	46.229275	136.72908	35.947401	25.930968	134.703827	-83.666467	6.567736	137.527557
-41.010387	42.747417	137.461716	-23.788673	16.244284	136.076736	39.055965	5.414047	132.958023	33.161182	46.096809	136.459213	36.1085735	25.755428	134.708618	-83.6859195	6.73314	137.444854
-40.093414	41.882919	136.741943	-23.735647	16.245161	136.0242	39.068214	5.190461	133.344376	33.250107	45.949467	135.982254	36.1591605	25.569964	134.663315	-83.6304545	6.920358	137.385085
-39.153526	40.985714	135.989609	-23.708939	16.214357	135.984421	39.112926	4.984259	133.675842	33.27734	45.800575	135.344391	36.195133	25.392417	134.5101165	-83.613011	7.036297	137.4587255
-38.283573	39.976231	135.219986	-23.667114	16.151745	135.944382	39.152538	4.810338	133.98201	33.290451	45.633873	134.664398	36.2214945	25.2221055	134.323204	-83.5557225	7.0813845	137.56556
-37.494198	38.958107	134.445038	-23.624338	16.062546	135.921295	39.288036	4.639884	134.279251	33.292179	45.449852	133.98201	36.2901075	25.044868	134.1306305	-83.5387835	7.080224	137.7119595
-36.416874	37.34108	133.468811	-23.510952	15.865267	135.883698	39.453064	4.40955	134.871262	33.318771	45.172737	133.078583	36.3859175	24.7911435	133.9749225	-83.4078215	6.9393905	137.7924735
-35.724014	36.29203	132.962646	-23.445683	15.692735	135.867584	39.559208	4.264244	135.232727	33.363884	44.968117	132.632767	36.461546	24.6161805	133.932747	-83.352912	6.7692895	137.802421
-35.11702	35.286045	132.607239	-23.373226	15.477135	135.862656	39.671165	4.056437	135.56575	33.418827	44.73172	132.329102	36.544996	24.3940785	133.947426	-83.291448	6.5601915	137.777886
-34.537678	34.360394	132.390976	-23.340445	15.215466	135.86554	39.733406	3.808327	135.849182	33.467148	44.476913	132.168625	36.600277	24.14262	134.0089035	-83.281167	6.288312	137.7221765
-34.08115	33.498878	132.371109	-23.351727	14.932815	135.887619	39.750633	3.547505	136.064606	33.479111	44.215378	132.131149	36.614872	23.8814415	134.0978775	-83.318326	5.9841885	137.6773605
-33.652504	32.757816	132.43985	-23.372032	14.667776	135.912262	39.732777	3.291308	136.194077	33.481667	43.974148	132.181458	36.607222	23.632728	134.1877675	-83.351286	5.702824	137.6367565
-33.266289	32.112232	132.567017	-23.41617	14.425124	135.943848	39.690159	3.068306	136.271423	33.461357	43.786289	132.269531	36.575758	23.4272975	134.270477	-83.408098	5.4229505	137.617219
-32.803341	31.277826	132.804947	-23.515718	14.126571	135.981186	39.59198	2.835601	136.256805	33.371655	43.576923	132.409637	36.4818175	23.206262	134.333221	-83.5132535	5.04688	137.629151
-32.579624	30.841511	132.964401	-23.58597	13.978189	135.983093	39.520805	2.720629	136.181427	33.31274	43.461887	132.507462	36.4167725	23.091258	134.3444445	-83.5887125	4.86512	137.6217415
-32.355721	30.463791	133.055893	-23.628448	13.836299	135.947708	39.465549	2.605616	136.099716	33.292557	43.354382	132.605347	36.379053	22.979999	134.3525315	-83.635949	4.692599	137.5428845
-32.159878	30.153128	133.104248	-23.648457	13.702069	135.887177	39.434189	2.471832	136.020203	33.299007	43.228882	132.697678	36.366598	22.850357	134.3589405	-83.663512	4.553781	137.4154135
-32.007267	29.894695	133.082016	-23.647717	13.563392	135.778503	39.410061	2.321267	135.920593	33.321552	43.107075	132.811172	36.3658065	22.714171	134.3658825	-83.6612405	4.412613	137.1911235
-31.895744	29.702871	133.034302	-23.658571	13.425975	135.663284	39.404728	2.186304	135.809601	33.320366	42.996681	132.893127	36.362547	22.5914925	134.351364	-83.679689	4.2604575	136.975204
-31.831684	29.559656	133.005173	-23.673752	13.319004	135.558167	39.375912	2.063046	135.659561	33.31884	42.902374	132.930786	36.347376	22.48271	134.2951735	-83.69488	4.155298	136.8211605
-31.832336	29.431602	133.038589	-23.717392	13.176173	135.480347	39.300076	1.886212	135.387238	33.28157	42.734844	132.917191	36.290823	22.310528	134.1522145	-83.725607	4.041818	136.8084795
-31.903776	29.37302	133.11554	-23.752676	13.092793	135.488373	39.233475	1.772927	135.223434	33.238991	42.618977	132.845444	36.236233	22.195952	134.034439	-83.741585	3.989634	136.942307
-31.979778	29.352781	133.236969	-23.770222	13.007826	135.545227	39.198223	1.661142	135.065689	33.217705	42.507153	132.772858	36.207964	22.0841475	133.9192735	-83.748408	3.9315045	137.1711805
-32.09407	29.360115	133.350662	-23.764189	12.899785	135.632889	39.166222	1.54533	134.988541	33.221672	42.384155	132.718689	36.193947	21.9647425	133.853615	-83.722325	3.8348275	137.412163
-32.222408	29.387314	133.432144	-23.740915	12.77295	135.700134	39.179535	1.405583	134.946304	33.244251	42.23032	132.699463	36.211893	21.8179515	133.8228835	-83.693723	3.7279485	137.5773845
-32.393394	29.40287	133.457672	-23.725016	12.630356	135.747986	39.175709	1.23073	134.95311	33.267742	42.065247	132.727417	36.2217255	21.6479885	133.8402635	-83.6717575	3.6127235	137.6557085
-32.65654	29.42347	133.447449	-23.71603	12.479743	135.738983	39.176437	1.05104	134.969803	33.303864	41.888092	132.797974	36.2401505	21.469566	133.8838885	-83.6722105	3.48992	137.5940775
-33.088799	29.48609	133.356415	-23.745323	12.237328	135.650284	39.150723	0.774961	134.904099	33.319492	41.640224	132.866699	36.2351075	21.2075925	133.885399	-83.7257535	3.2670635	137.415169
-33.393074	29.54767	133.296005	-23.801291	12.094841	135.562347	39.055569	0.617225	134.628555	33.291058	41.473274	132.827469	36.1733135	21.0452495	133.728012	-83.7758955	3.1444325	137.396682
-33.768536	29.631147	133.291092	-23.881512	11.937879	135.448288	38.817989	0.4971	134.165817	33.200596	41.295013	132.642502	36.0092925	20.8960565	133.4041595	-83.7723165	2.9797015	137.4924165
-34.198475	29.737556	133.2901	-24.002253	11.777059	135.275574	38.594646	0.304726	133.564728	32.967762	41.093842	132.253647	35.781204	20.699284	132.9091875	-83.78571	2.854834	137.6419605
-34.621765	29.872519	133.281143	-24.149647	11.613237	135.023911	38.313133	0.1161	132.70311	32.72094	40.958015	131.750229	35.5170365	20.5370575	132.2266695	-83.8163305	2.6894165	137.8211525
-35.027607	30.015182	133.233246	-24.281464	11.442169	134.699158	38.013954	-0.066	131.709595	32.499119	40.818726	131.189178	35.2565365	20.376363	131.4493865	-83.8194645	2.507975	137.9489295
-35.419552	30.213047	133.16272	-24.384706	11.26052	134.305328	37.797806	-0.263998	130.692856	32.265396	40.671001	130.588593	35.031601	20.2035015	130.6407245	-83.801013	2.3175385	137.9699315
-35.943745	30.506622	133.005829	-24.481936	10.993077	133.694916	37.442661	-0.486923	129.294647	32.06517	40.452911	129.824692	34.7539155	19.982994	129.5596695	-83.7177875	2.00316	137.8301625
-36.29287	30.695641	132.900925	-24.526062	10.837577	133.313354	37.262501	-0.637437	128.526398	31.634739	40.424179	129.450531	34.44862	19.893371	128.9884645	-83.500744	1.781783	137.6382435
-36.640266	30.89377	132.773529	-24.555534	10.715023	132.986435	37.112816	-0.772104	127.920975	31.5245	40.297848	129.09079	34.318658	19.762872	128.5058825	-83.429726	1.667174	137.4669875
-36.934624	31.100306	132.636154	-24.573015	10.61373	132.714813	37.012024	-0.872657	127.457718	31.479967	40.172028	128.78833	34.2459955	19.6496855	128.123024	-83.3920255	1.5777745	137.306602
-37.169453	31.281942	132.456726	-24.570353	10.534117	132.471176	36.65303	-0.808793	127.324364	31.467333	40.059513	128.579788	34.0601815	19.62536	127.952076	-83.2008875	1.442874	136.990276
-37.372578	31.440636	132.277588	-24.583557	10.461397	132.308228	36.650902	-0.910547	127.183044	31.474539	39.965866	128.444031	34.0627205	19.5276595	127.8135375	-83.2298345	1.3951345	136.8029185
-37.522594	31.598249	132.103378	-24.603537	10.414108	132.163544	36.635414	-1.007423	127.15876	31.494825	39.875763	128.36676	34.0651195	19.43417	127.76276	-83.2721935	1.394046	136.564328
-37.674545	31.780832	131.887634	-24.660751	10.37924	132.014526	36.590446	-1.126609	127.205849	31.468054	39.782871	128.30513	34.02925	19.328131	127.7554895	-83.350752	1.430349	136.2735625
-37.706764	31.87509	131.806107	-24.741802	10.331629	131.968765	36.533432	-1.179629	127.226067	31.424778	39.737427	128.294327	33.979105	19.278899	127.760197	-83.462709	1.384359	136.177333
-37.738842	31.988085	131.748199	-24.824755	10.32042	131.919724	36.448154	-1.243335	127.235008	31.371351	39.695026	128.297348	33.9097525	19.2258455	127.766178	-83.5592625	1.4149945	136.07327
-37.731663	32.088188	131.705795	-24.920635	10.283071	131.846924	36.346237	-1.289	127.21273	31.292919	39.659603	128.287811	33.819578	19.1853015	127.7502705	-83.660848	1.3808405	135.9435775
-37.683205	32.148804	131.64386	-25.024191	10.249755	131.750763	36.226021	-1.329462	127.141884	31.21286	39.618881	128.294662	33.7194405	19.1447095	127.718273	-83.7678225	1.3548005	135.783253
-37.605595	32.17498	131.557053	-25.138668	10.233053	131.614441	36.109699	-1.337487	127.033806	31.115541	39.601414	128.294144	33.61262	19.1319635	127.663975	-83.889956	1.3341425	135.564907
-37.491581	32.178272	131.433884	-25.242611	10.234069	131.43248	35.982243	-1.336692	126.911476	31.007401	39.606117	128.261368	33.494822	19.1347125	127.586422	-83.980044	1.3334255	135.278538
-37.217434	32.145348	131.212372	-25.393354	10.249713	131.110199	35.799236	-1.281034	126.703407	30.8797	39.639641	128.214615	33.339468	19.1793035	127.459011	-84.126176	1.3201225	134.761387
-36.940323	32.097584	131.031921	-25.471518	10.293365	130.904907	35.712646	-1.257193	126.55954	30.8016	39.672062	128.145721	33.257123	19.2074345	127.3526305	-84.200159	1.3792955	134.4571835
-36.607521	32.041172	130.784485	-25.555822	10.356354	130.702515	35.585606	-1.232805	126.394043	30.732355	39.696957	128.018539	33.1589805	19.232076	127.206291	-84.2706245	1.480632	134.198739
-36.184937	31.970745	130.59613	-25.648624	10.4238	130.503433	35.446747	-1.23539	126.185654	30.646196	39.72089	127.825233	33.0464715	19.24275	127.0054435	-84.3437195	1.60485	134.0014225
-35.733147	31.855604	130.430008	-25.741186	10.497504	130.334442	35.27187	-1.24517	125.895218	30.53908	39.733784	127.531197	32.905475	19.244307	126.7132075	-84.387847	1.750701	133.9556765
-35.255428	31.74766	130.219681	-25.821421	10.595643	130.144699	35.09185	-1.288869	125.548149	30.405363	39.747345	127.148582	32.7486065	19.229238	126.3483655	-84.3914485	1.962048	133.9410325
-34.749519	31.648584	129.959549	-25.890419	10.654737	129.908539	34.896648	-1.32887	125.170052	30.298201	39.773136	126.7099	32.5974245	19.222133	125.939976	-84.3782625	2.087341	133.877102
-33.932961	31.51305	129.49794	-25.948153	10.722945	129.530563	34.665001	-1.395801	124.605515	30.180454	39.753918	126.009857	32.4227275	19.1790585	125.307686	-84.3190335	2.2668315	133.75344
-33.325516	31.49272	129.156296	-25.964796	10.764189	129.25322	34.530102	-1.413095	124.311325	30.142984	39.737804	125.575569	32.336543	19.1623545	124.943447	-84.266135	2.3660235	133.562993
-32.585651	31.482241	128.74144	-25.953747	10.815467	128.979202	34.454899	-1.467167	124.080048	30.132462	39.713356	125.218605	32.2936805	19.1230945	124.6493265	-84.2011745	2.5078395	133.3090775
-31.817453	31.459242	128.425491	-25.979311	10.873326	128.759186	34.393757	-1.500303	123.960075	30.439121	39.570915	124.772881	32.416439	19.035306	124.366478	-84.375061	2.711346	133.151894
-31.013594	31.438559	128.185776	-26.031998	11.004119	128.665222	34.31636	-1.487957	123.924004	30.118599	39.702164	124.644318	32.2174795	19.1071035	124.284161	-84.2814755	2.9011345	133.046283
-30.130121	31.445971	127.914383	-26.0501	11.078522	128.51947	34.269203	-1.48118	123.922493	30.417362	39.589314	124.3927	32.3432825	19.054067	124.1575965	-84.4434825	3.102977	132.8813435
-29.277411	31.524923	127.692963	-26.102913	11.19892	128.447708	34.216915	-1.451638	123.981712	30.40933	39.627895	124.311386	32.3131225	19.0881285	124.146549	-84.5189485	3.3097115	132.748867
-27.815983	31.793859	127.378151	-26.164442	11.419092	128.344757	34.184814	-1.357427	124.107971	30.404678	39.752289	124.265549	32.294746	19.197431	124.18676	-84.62363	3.640753	132.502754
-26.796337	31.977213	127.254196	-26.229595	11.600583	128.29068	34.155914	-1.284092	124.116264	30.40423	39.839642	124.291351	32.280072	19.277775	124.2038075	-84.739262	3.923391	132.3775525
-25.721937	32.193787	127.135994	-26.233587	11.71779	128.115067	34.094601	-1.191709	124.090431	30.441221	39.938644	124.316559	32.267911	19.3734675	124.203495	-84.735085	4.0621125	132.026639
-24.695557	32.476284	127.03054	-26.258236	11.873957	127.971062	34.055946	-1.121561	124.073174	30.53163	40.022907	124.450912	32.293788	19.450673	124.262043	-84.81026	4.297241	131.680081
-23.502813	32.852875	126.933456	-26.248697	12.045714	127.853989	34.048458	-1.055569	124.066673	30.371553	40.226025	124.861313	32.2100055	19.585228	124.463993	-84.7073995	4.5062	131.243985
-22.347279	33.221367	127.103889	-26.253	12.192074	127.754021	34.111706	-0.981291	124.178223	30.552662	40.330238	125.293175	32.332184	19.6744735	124.735699	-84.838184	4.7096745	130.772343
-21.157368	33.602375	127.325531	-26.26561	12.401525	127.664879	34.140663	-0.841569	124.459778	30.655075	40.4473	125.874413	32.397869	19.8028655	125.1670955	-84.929089	5.0001845	130.1626625
-19.428139	34.264011	127.705124	-26.309544	12.816201	127.584549	34.212761	-0.532804	125.047134	30.93228	40.749809	126.888634	32.5725205	20.1085025	125.967884	-85.1916085	5.5238995	129.201214
-18.299023	34.702549	128.082153	-26.345432	13.187613	127.564644	34.300606	-0.298265	125.531197	31.131712	40.980244	127.682411	32.716159	20.3409895	126.606804	-85.407023	6.0342365	128.522484
-17.118839	35.128525	128.425537	-26.382233	13.64029	127.577065	34.388084	-0.014799	126.006546	31.293852	41.282139	128.422028	32.840968	20.63367	127.214287	-85.605434	6.64691	127.939843
-16.019552	35.527866	128.766998	-26.442703	14.11694	127.567062	34.460472	0.274566	126.460876	31.401461	41.648476	129.048904	32.9309665	20.961521	127.75489	-85.8163725	7.272359	127.379234
-14.979198	35.922436	128.949539	-26.492331	14.617788	127.548149	34.48391	0.57876	126.81134	31.496134	41.957222	129.563721	32.990022	21.267991	128.1875305	-85.974684	7.967585	126.9087675
-13.947162	36.24802	129.14032	-26.530943	15.108262	127.503227	34.852016	0.696422	126.968468	31.580553	42.272072	129.924591	33.2162845	21.484247	128.4465295	-86.2781705	8.732277	126.5599245
-12.848351	36.487679	129.161575	-26.57217	15.613718	127.483727	34.880173	0.99509	127.1595	32.005836	42.473835	130.0681	33.4430045	21.7344625	128.6138	-86.5873445	9.4929735	126.353654
-11.473109	36.861439	129.318542	-26.473644	16.310457	127.335823	34.958004	1.457966	127.397751	32.145348	42.928223	130.270248	33.551676	22.1930945	128.8339995	-86.498964	10.4278195	125.8376465
-10.565942	37.129864	129.269196	-26.393139	16.724123	127.271461	35.075237	1.771383	127.511871	31.963556	43.362297	130.422379	33.5193965	22.56684	128.967125	-86.3056745	10.881406	125.575797
-9.679762	37.329639	129.230881	-26.292425	17.065948	127.206001	35.17358	2.045089	127.612961	32.387493	43.487885	130.386154	33.7805365	22.766487	128.9995575	-86.3653865	11.365409	125.4124445
-8.809517	37.427242	129.184326	-26.213593	17.368296	127.192398	35.278194	2.25808	127.666649	32.166031	43.807297	130.532654	33.7221125	23.0326885	129.0996515	-86.1492985	11.7039035	125.2851445
-7.972022	37.479778	129.132797	-26.156033	17.60545	127.168694	35.336048	2.439665	127.730049	32.245388	43.993519	130.546326	33.790718	23.216592	129.1381875	-86.102784	11.994308	125.1992005
-7.292055	37.46994	129.128036	-26.114746	17.784143	127.199486	35.358318	2.598304	127.788994	32.321419	44.162846	130.536469	33.8398685	23.380575	129.1627315	-86.0693605	12.187711	125.2362405
-6.625829	37.43013	129.209	-26.061974	17.900476	127.23893	35.391479	2.734014	127.861275	32.352928	44.318974	130.538513	33.8722035	23.526494	129.199894	-85.9961515	12.274458	125.277966
-5.655771	37.246433	129.329041	-25.996056	18.063343	127.379822	35.468338	2.956991	128.001755	32.410221	44.544579	130.633301	33.9392795	23.750785	129.317528	-85.9313915	12.375901	125.442116
-4.984018	37.066769	129.482498	-25.965694	18.206028	127.554825	35.558239	3.108569	128.13916	32.477482	44.685196	130.777924	34.0178605	23.8968825	129.458542	-85.9492485	12.5151735	125.651108
-4.403562	36.815075	129.695099	-25.900959	18.377289	127.681686	35.658875	3.291931	128.295975	32.898071	44.721096	130.877991	34.278473	24.0065135	129.586983	-86.080391	12.7480645	125.776389
-3.802225	36.557915	129.862473	-25.801165	18.543407	127.81131	35.763657	3.491525	128.44339	33.009998	44.888195	131.137817	34.3868275	24.18986	129.7906035	-85.9891575	12.896954	125.8320165
-3.336069	36.255352	130.096786	-25.708515	18.713005	127.97644	35.862358	3.68955	128.541824	32.79105	45.15263	131.535233	34.326704	24.42109	130.0385285	-85.743734	13.00492	125.9143515
-2.903076	35.91444	130.37619	-25.620853	18.873081	128.165787	35.955048	3.860581	128.6241	32.880695	45.295376	131.84169	34.4178715	24.5779785	130.232895	-85.6595775	13.1681835	126.098679
-2.54718	35.479336	130.744766	-25.542685	19.034679	128.372345	36.03698	4.015227	128.648331	33.29734	45.312641	132.089096	34.66716	24.663934	130.3687135	-85.75253	13.405424	126.3759765
-1.954591	34.667389	131.098419	-25.418282	19.216656	128.607819	36.159458	4.2012	128.6987	33.441353	45.494038	132.538467	34.8004055	24.847619	130.6185835	-85.6369695	13.585693	126.5970545
-1.662085	34.02137	131.31282	-25.345558	19.335098	128.726639	36.229877	4.323342	128.717621	33.534473	45.596153	132.790527	34.882175	24.9597475	130.754074	-85.573291	13.7104485	126.699204
-1.355604	33.329185	131.35733	-25.31447	19.461224	128.826401	36.303596	4.384905	128.707336	33.606491	45.65987	132.98381	34.9550435	25.0223875	130.845573	-85.5839835	13.9000605	126.807229
-1.116562	32.58548	131.335144	-25.286564	19.560083	128.837128	36.373653	4.438411	128.693527	33.672371	45.722927	133.080475	35.023012	25.080669	130.887001	-85.59614	14.039497	126.787255
-0.878674	31.793016	131.208664	-25.233242	19.677452	128.812271	36.423344	4.52084	128.693848	33.726181	45.80162	133.093506	35.0747625	25.16123	130.893677	-85.5412465	14.193674	126.730865
-0.666583	30.869102	131.011887	-25.154898	19.798923	128.752548	36.503654	4.612622	128.719482	33.808865	45.903015	133.069839	35.1562595	25.2578185	130.8946605	-85.4660555	14.3400275	126.6104355
-0.490679	29.851717	130.804886	-25.071993	19.899033	128.698059	36.596706	4.716876	128.746765	33.884693	46.030022	132.993149	35.2406995	25.373449	130.869957	-85.3846855	14.424617	126.526161
-0.284864	28.248463	130.480225	-24.91642	19.993042	128.611099	36.740406	4.891561	128.796707	33.967728	46.212902	132.811752	35.354067	25.5522315	130.8042295	-85.186907	14.4338525	126.4179685
-0.169171	27.062925	130.253632	-24.851822	20.01178	128.610519	36.785633	4.969393	128.874161	34.033501	46.288639	132.665253	35.409567	25.629016	130.769707	-85.113211	14.394544	126.451331
-0.111202	25.762663	130.036285	-24.771065	20.011587	128.558044	36.946278	5.024062	128.837906	34.092972	46.352665	132.497879	35.519625	25.6883635	130.6678925	-85.061755	14.3348105	126.4481955
-0.071673	24.446409	129.809708	-24.673037	19.980936	128.468735	37.040756	5.063627	128.834625	34.153717	46.389706	132.323639	35.5972365	25.7266665	130.579132	-84.9433105	14.2352055	126.358338
-0.054794	23.087965	129.55571	-24.604446	19.953173	128.334641	37.12986	5.064001	128.809921	33.89938	46.531528	132.248352	35.51462	25.7977645	130.5291365	-84.723512	14.1085815	126.1401455
-0.111578	21.62339	129.251862	-24.526911	19.928503	128.189926	37.22554	5.058611	128.771362	33.962795	46.528851	132.068451	35.5941675	25.793731	130.4199065	-84.6479895	14.063275	125.9599455
-0.179671	20.140356	128.954819	-24.455509	19.917423	128.045898	37.290661	5.068192	128.747208	34.009506	46.53545	131.865204	35.6500835	25.801821	130.306206	-84.5611015	14.033025	125.78559
-0.325635	17.810263	128.544022	-24.352436	19.956617	127.887085	37.358009	5.113125	128.721695	34.098358	46.573353	131.535446	35.7281835	25.843239	130.1285705	-84.4330555	14.069995	125.6455995
-0.500068	16.191635	128.367386	-24.272425	20.001602	127.855705	37.415199	5.150899	128.761047	34.154877	46.609356	131.276947	35.785038	25.8801275	130.018997	-84.329888	14.1230765	125.692413
-0.70876	14.573303	128.251785	-24.190626	20.063551	127.893173	37.496304	5.175995	128.836792	34.214554	46.634327	130.984512	35.855429	25.905161	129.910652	-84.236681	14.221941	125.875694
-1.015656	12.873281	128.24791	-24.076307	20.125443	127.913712	37.580837	5.202818	128.996399	34.576847	46.523182	130.574722	36.078842	25.863	129.7855605	-84.231456	14.387886	126.0418635
-1.30448	11.177589	128.369247	-24.028419	20.190683	128.025818	37.660095	5.225062	129.199371	34.311623	46.655216	130.350327	35.985859	25.940139	129.774849	-84.042697	14.441227	126.276787
-1.640177	9.462983	128.516769	-23.943741	20.215311	128.064133	37.736416	5.207346	129.465393	34.379757	46.611626	129.998901	36.0580865	25.909486	129.732147	-83.9455685	14.521136	126.396119
-2.020041	7.713961	128.704819	-23.826378	20.150103	128.013306	37.779202	5.12754	129.780991	34.456619	46.504894	129.648544	36.1179105	25.816217	129.7147675	-83.7706665	14.483989	126.3118445
-2.645955	5.131052	129.036758	-23.735268	19.925381	128.011398	37.846352	4.877301	130.197662	34.569828	46.246929	129.225952	36.20809	25.562115	129.711807	-83.678626	14.288647	126.310989
-3.124525	3.406024	129.31308	-23.665146	19.725721	128.027649	37.89687	4.654822	130.465378	34.649761	46.019566	129.038788	36.2733155	25.337194	129.752083	-83.6036075	14.114248	126.303215
-3.640912	1.779273	129.618683	-23.603294	19.516083	128.100311	37.941078	4.418248	130.734955	34.726662	45.791279	128.913696	36.33387	25.1047635	129.8243255	-83.540458	13.9274025	126.3762965
-4.201669	0.208679	129.928284	-23.543203	19.338589	128.20195	37.99435	4.210491	130.988556	34.789448	45.582424	128.83226	36.391899	24.8964575	129.910408	-83.478305	13.7807205	126.493492
-4.803031	-1.313851	130.259567	-23.513025	19.197834	128.331238	38.038372	4.038628	131.213867	34.848293	45.393841	128.796646	36.4433325	24.7162345	130.0052565	-83.4693825	13.6794335	126.6572195
-5.446077	-2.717209	130.587296	-23.463856	19.04682	128.466446	38.08279	3.850431	131.434082	34.897285	45.214973	128.795868	36.4900375	24.532702	130.114975	-83.4177495	13.560938	126.817917
-6.140059	-4.060402	130.901306	-23.414078	18.903009	128.617355	38.129417	3.667156	131.664703	34.94376	45.030613	128.838867	36.5365885	24.3488845	130.251785	-83.3647445	13.4571335	126.982925
-7.281482	-5.94116	131.391068	-23.372623	18.683594	128.859619	38.103138	3.363688	132.071503	35.024864	44.74371	128.893677	36.564001	24.053699	130.48259	-83.309247	13.313489	127.236648
-8.084273	-7.05127	131.6931	-23.355761	18.536316	129.029953	38.125725	3.156346	132.284058	35.059391	44.540703	128.937851	36.592558	23.8485245	130.6109545	-83.30408	13.2241075	127.4489515
-8.969704	-8.077269	131.963745	-23.313448	18.381531	129.18045	38.133224	2.956756	132.487137	35.105156	44.338692	128.96582	36.61919	23.647724	130.7264785	-83.246086	13.115338	127.6344215
-9.894839	-9.004669	132.274078	-23.307549	18.235397	129.338608	38.144482	2.771654	132.664566	35.151066	44.140438	128.96611	36.647774	23.456046	130.815338	-83.262872	13.014748	127.861878
-10.765327	-9.807779	132.538788	-23.270649	18.092108	129.486938	38.230167	2.598836	132.742615	35.197784	43.969803	128.952057	36.7139755	23.2843195	130.847336	-83.2552735	12.8998965	128.12654
-11.741775	-10.585377	132.789032	-23.238144	17.960207	129.641479	38.203304	2.45271	132.902206	35.219803	43.808422	128.911499	36.7115535	23.130566	130.9068525	-83.1878415	12.789848	128.3761055
-12.768744	-11.197001	133.035538	-23.209343	17.829132	129.816757	38.299675	2.322422	132.935471	35.23793	43.656395	128.868774	36.7688025	22.9894085	130.9021225	-83.1874885	12.6688555	128.7313915
-14.261315	-11.932429	133.455872	-23.142286	17.655922	130.099304	38.299091	2.134327	133.108124	35.296757	43.446957	128.815811	36.797924	22.790642	130.9619675	-83.082496	12.521202	129.2366405
-15.292181	-12.236811	133.690063	-23.106897	17.548532	130.304428	38.337635	2.026442	133.179123	35.354759	43.328186	128.818237	36.846197	22.677314	130.99868	-83.059991	12.41975	129.610176
-16.364958	-12.429924	133.904312	-23.052158	17.46118	130.522873	38.377171	1.920138	133.250076	35.393543	43.203754	128.8573	36.885357	22.561946	131.053688	-82.989673	12.360414	129.992058
-17.470186	-12.530393	134.094711	-22.993155	17.376787	130.745636	38.429825	1.805271	133.351273	35.468864	43.094448	128.920944	36.9493445	22.4498595	131.1361085	-82.9356545	12.3037145	130.3551635
-18.55476	-12.491838	134.269165	-22.921701	17.286131	130.978409	38.511253	1.677912	133.456284	35.568703	42.986843	129.033142	37.039978	22.3323775	131.244713	-82.88338	12.2398845	130.712105
-19.641752	-12.348133	134.368637	-22.837265	17.203365	131.183029	38.656036	1.540291	133.510864	35.676083	42.867954	129.155365	37.1660595	22.2041225	131.3331145	-82.8405895	12.2026075	131.0329435
-20.758556	-12.104176	134.376373	-22.773743	17.108568	131.376495	38.67524	1.397205	133.647217	35.783081	42.748936	129.276016	37.2291605	22.0730705	131.4616165	-82.7766465	12.1440655	131.2913735
-22.436472	-11.531289	134.412964	-22.668751	16.941275	131.593262	38.789528	1.142373	133.712616	35.942547	42.553555	129.448837	37.3660375	21.847964	131.5807265	-82.7035395	12.034586	131.6057975
-23.539707	-11.04039	134.329422	-22.602598	16.821939	131.701752	38.835823	0.966764	133.729034	36.040337	42.414913	129.555145	37.43808	21.6908385	131.6420895	-82.643276	11.9530395	131.7614145
-24.645456	-10.428505	134.109039	-22.563549	16.710751	131.783127	38.86208	0.800704	133.724167	36.12405	42.277237	129.674026	37.493065	21.5389705	131.6990965	-82.620163	11.8825315	131.8671575
-25.815201	-9.715381	133.968933	-22.528156	16.612629	131.830078	38.877422	0.649163	133.704422	36.19426	42.142258	129.790512	37.535841	21.3957105	131.747467	-82.592153	11.8295475	131.912689
-26.929304	-8.898598	133.748108	-22.515102	16.535088	131.871048	38.87096	0.49681	133.671539	36.585743	41.88253	129.790573	37.7283515	21.18967	131.731056	-82.7585555	11.880506	132.01104
-28.039801	-7.971617	133.461823	-22.511904	16.466127	131.893066	38.900326	0.363541	133.558746	36.630161	41.776264	129.884277	37.7652435	21.0699025	131.7215115	-82.7890515	11.8623515	132.0646205
-29.205885	-6.925396	133.269958	-22.50449	16.418608	131.918472	38.807251	0.241591	133.50737	36.652306	41.682041	129.949753	37.7297785	20.961816	131.7285615	-82.7387585	11.8754	132.1083825
-30.898125	-5.221905	132.90802	-22.519909	16.382843	131.954391	38.743256	0.110468	133.27594	36.667233	41.574398	129.994995	37.7052445	20.842433	131.6354675	-82.7450625	11.923253	132.2733145
-32.023842	-3.90588	132.699615	-22.537161	16.390247	131.974609	38.698658	0.054344	133.099915	36.672092	41.529438	130.008728	37.685375	20.791891	131.5543215	-82.759697	11.988603	132.3948965
-33.137486	-2.549556	132.514313	-22.551273	16.408634	131.988602	38.669991	0.014256	132.930618	36.68322	41.500153	130.028	37.6766055	20.7572045	131.479309	-82.7791515	12.0600635	132.497895
-34.191116	-1.072351	132.260925	-22.569517	16.430386	132.004013	38.623711	-0.020674	132.779938	36.68874	41.474037	130.074615	37.6562255	20.7266815	131.4272765	-82.7952595	12.1340905	132.5807495
-35.339733	0.394955	132.107315	-22.589052	16.440475	132.022797	38.589851	-0.067738	132.643951	36.681141	41.44326	130.152817	37.635496	20.687761	131.398384	-82.8136	12.193189	132.64721
-36.433784	1.939717	131.902603	-22.624409	16.425739	132.050629	38.532322	-0.1093	132.513855	36.659187	41.412659	130.265396	37.5957545	20.6516795	131.3896255	-82.8445725	12.1997985	132.7116325
-37.525822	3.583268	131.743683	-22.686365	16.39286	132.095184	38.441746	-0.159714	132.387604	36.640133	41.389168	130.427307	37.5409395	20.614727	131.4074555	-82.9136695	12.170993	132.7829125
-38.945316	6.321465	131.423645	-22.766434	16.334562	132.206192	38.398785	-0.276417	132.27124	36.579704	41.361927	130.762512	37.4892445	20.542755	131.516876	-83.0221125	12.126369	132.895508
-40.173298	7.885333	131.434357	-22.819826	16.289171	132.304108	38.368301	-0.313629	132.188995	36.210888	41.502972	131.103928	37.2895945	20.5946715	131.6464615	-82.9292465	11.9836705	132.9617545
-41.190056	9.687573	131.40741	-22.910683	16.282597	132.427994	38.282364	-0.330715	132.088776	36.463882	41.387234	131.235733	37.373123	20.5282595	131.6622545	-83.194489	12.0369345	133.1937335
-42.26096	11.483829	131.491608	-23.005741	16.26701	132.55304	38.214729	-0.341398	131.903	36.393513	41.384724	131.394119	37.304121	20.521663	131.6485595	-83.315603	12.012357	133.4575205
-43.23748	13.342566	131.530594	-23.122375	16.292	132.673111	38.01339	-0.343936	131.795807	36.285961	41.369099	131.516815	37.1496755	20.5125815	131.656311	-83.3944255	12.0714185	133.689911
-44.27702	15.227188	131.67218	-23.235916	16.291418	132.768066	37.859528	-0.314448	131.587234	36.164223	41.37175	131.602737	37.0118755	20.528651	131.5949855	-83.4837075	12.054185	133.9411465
-45.236103	17.132483	131.761505	-23.384384	16.300888	132.82959	37.715443	-0.198239	131.211929	35.991337	41.407234	131.640442	36.85339	20.6044975	131.4261855	-83.622158	11.9972785	134.2329945
-46.653748	20.011181	131.903717	-23.638718	16.303148	132.794769	37.358215	0.064032	130.574112	35.687592	41.550674	131.545197	36.5229035	20.807353	131.0596545	-83.8003395	11.798943	134.5298835
-47.535	21.944304	131.963364	-23.821579	16.32489	132.705658	37.08197	0.309182	129.961227	35.486378	41.686485	131.412582	36.284174	20.9978335	130.6869045	-83.927332	11.6519465	134.7244115
-48.424053	23.80002	132.150146	-24.045961	16.352304	132.531494	36.759743	0.620129	129.135818	35.197304	41.806995	131.260056	35.9785235	21.213562	130.197937	-84.0704455	11.491046	134.865051
-49.242691	25.725714	132.325287	-24.301905	16.425238	132.278336	36.408672	0.922642	128.374069	34.777737	41.983929	131.012421	35.5932045	21.4532855	129.693245	-84.1970145	11.3971905	134.863427
-50.065441	27.510696	132.660797	-24.608635	16.552214	132.034866	35.957825	1.325167	127.507034	34.402767	42.227776	130.775024	35.180296	21.7764715	129.141029	-84.397566	11.3279565	134.928703
-50.76577	29.287308	133.011597	-24.899136	16.680494	131.828217	35.55529	1.622823	126.817894	33.7099	42.556042	130.715408	34.632595	22.0894325	128.766651	-84.430867	11.2715555	134.889783
-51.41217	31.009054	133.389206	-25.150999	16.805214	131.679428	34.875721	2.052269	126.462616	33.385574	42.731705	130.674042	34.1306475	22.391987	128.568329	-84.4326455	11.218441	134.790527
-52.181679	33.397301	133.908813	-25.552755	16.963486	131.616806	34.458275	2.398645	125.943336	33.254452	42.874302	130.701904	33.8563635	22.6364735	128.32262	-84.9618735	11.2904985	134.910992
-52.619862	34.92569	134.284882	-25.801977	17.068775	131.601852	34.194912	2.597923	125.791573	32.97583	43.043549	130.818115	33.585371	22.820736	128.304844	-85.189325	11.316814	134.89886
-52.960144	36.303261	134.632538	-26.029093	17.131014	131.628662	33.947491	2.765371	125.676582	32.724262	43.178421	130.944611	33.3358765	22.971896	128.3105965	-85.3940625	11.290132	134.9467275
-53.19677	37.586563	135.044769	-26.256912	17.14706	131.648224	33.72768	2.869972	125.591362	32.460537	43.259338	131.077682	33.0941085	23.064655	128.334522	-85.6079325	11.229465	134.961926
-53.392292	38.717266	135.535721	-26.455965	17.14105	131.692581	33.537621	2.93721	125.562164	32.238033	43.330296	131.204254	32.887827	23.133753	128.383209	-85.799757	11.148347	135.001953
-53.488644	39.848595	135.766434	-26.615255	17.128954	131.734573	33.395107	3.025972	125.543129	32.068344	43.391251	131.346619	32.7317255	23.2086115	128.444874	-85.9622355	11.0492965	135.024272
-53.502159	40.759876	136.072891	-26.711952	17.114706	131.770599	33.299847	3.105056	125.49559	31.938377	43.442894	131.509857	32.619112	23.273975	128.5027235	-86.043016	10.955437	135.0384745
-53.318703	42.000992	136.475067	-26.869514	17.137123	131.810364	33.178005	3.2556	125.433525	31.758511	43.550213	131.719818	32.468258	23.4029065	128.5766715	-86.207286	10.8713395	135.0440565
-53.16626	42.674549	136.788589	-26.933336	17.168505	131.81839	33.096474	3.376779	125.358078	31.670454	43.646137	131.810318	32.383464	23.511458	128.584198	-86.250136	10.825552	135.052582
-52.928196	43.182243	137.03244	-27.012884	17.226795	131.833527	33.028843	3.426916	125.308655	31.588511	43.711311	131.866257	32.308677	23.5691135	128.587456	-86.334445	10.8844765	135.079598
-52.590855	43.597942	137.150131	-27.050087	17.257069	131.859406	32.976109	3.455242	125.340996	31.538837	43.748413	131.885696	32.257473	23.6018275	128.613346	-86.357647	10.9123105	135.105466
-52.193649	43.847809	137.192932	-27.082703	17.289673	131.933151	32.940464	3.475888	125.450363	31.535582	43.780991	131.882324	32.238023	23.6284395	128.6663435	-86.403429	10.9509065	135.1999585
-51.745693	43.955227	137.12085	-27.126413	17.321522	132.022766	32.931789	3.462789	125.583336	31.495628	43.80278	131.829697	32.2137085	23.6327845	128.7065165	-86.4665345	11.0102595	135.3390155
-51.268345	43.978252	136.901978	-27.181742	17.331982	132.078888	32.908428	3.417825	125.749115	31.087574	43.935291	131.800491	31.998001	23.676558	128.774803	-86.361485	10.987406	135.382973
-50.424385	43.789696	136.397583	-27.322773	17.326382	132.161789	32.88982	3.289782	126.097786	31.223709	43.812706	131.387695	32.0567645	23.551244	128.7427405	-86.7023105	11.10152	135.5808375
-49.848919	43.496872	135.865768	-27.401623	17.319159	132.214996	32.855389	3.183789	126.420959	31.109787	43.78521	131.118362	31.982588	23.4844995	128.7696605	-86.785834	11.1538185	135.6603315
-49.267967	43.147911	135.266113	-27.491081	17.316135	132.240143	33.158623	2.873719	126.675156	30.687449	43.858536	130.871445	31.923036	23.3661275	128.7733005	-86.905198	11.2661425	135.7069855
-48.678951	42.707001	134.613983	-27.588316	17.325247	132.271454	33.15115	2.712748	127.0952	30.564011	43.795902	130.474274	31.8575805	23.254325	128.784737	-87.0342125	11.396169	135.758171
-48.019928	42.162621	133.905655	-27.680105	17.306952	132.309036	33.103554	2.515782	127.584099	30.456755	43.688232	130.066025	31.7801545	23.102007	128.825062	-87.1403645	11.511897	135.79301
-47.304157	41.582932	133.202148	-27.762508	17.241983	132.374542	33.069958	2.281878	128.097412	30.373625	43.517311	129.644592	31.7217915	22.8995945	128.871002	-87.2468075	11.5843715	135.878082
-46.57563	40.908672	132.565964	-27.823948	17.167381	132.459946	33.051212	2.008152	128.637939	30.303864	43.304878	129.25914	31.677538	22.656515	128.9485395	-87.325434	11.678247	135.9713525
-45.493404	39.917141	131.781189	-27.964167	16.982729	132.654373	32.980068	1.616185	129.442947	30.167374	42.948933	128.763992	31.573721	22.282559	129.1034695	-87.502055	11.682899	136.2052765
-44.755028	39.22887	131.42514	-28.08316	16.835577	132.829346	32.914669	1.365608	129.954498	30.049789	42.699963	128.506836	31.482229	22.0327855	129.230667	-87.648549	11.6383685	136.428025
-43.943913	38.596104	131.177811	-28.224716	16.680065	133.029907	32.810051	1.142877	130.457474	29.933218	42.483364	128.334152	31.3716345	21.8131205	129.395813	-87.8210665	11.5470095	136.664001
-43.182106	37.983242	131.035721	-28.436316	16.524052	133.207489	32.591995	0.921884	130.978226	29.804104	42.251717	128.265106	31.1980495	21.5868005	129.621666	-88.0706815	11.4613035	136.793312
-42.410507	37.460476	130.899323	-28.702915	16.368418	133.330276	32.355648	0.70557	131.381058	29.634008	42.04015	128.33342	30.994828	21.37286	129.857239	-88.400658	11.363976	136.803313
-41.637672	36.950359	130.862778	-28.991131	16.220755	133.40744	32.091858	0.547998	131.683395	29.418352	41.871117	128.433548	30.755105	21.2095575	130.0584715	-88.737367	11.2319525	136.7564085
-40.803658	36.596443	130.844254	-29.280748	16.091478	133.445496	31.821808	0.414022	131.869049	29.180944	41.754471	128.530197	30.501376	21.0842465	130.199623	-89.062872	11.0987095	136.691369
-39.546715	36.104275	130.829865	-29.654821	15.965131	133.417313	31.446186	0.31718	131.931702	28.822018	41.654598	128.65007	30.134102	20.985889	130.290886	-89.443744	10.944373	136.54374
-38.719494	35.868946	130.869995	-29.847813	15.90898	133.379944	31.303354	0.279275	131.830139	28.635826	41.638287	128.711395	29.96959	20.958781	130.270767	-89.665216	10.859179	136.489121
-37.819775	35.712528	130.890625	-30.000517	15.850914	133.325836	31.076298	0.311037	131.747894	28.470522	41.660297	128.761749	29.77341	20.985667	130.2548215	-89.774444	10.716161	136.3968505
-36.849228	35.611732	130.978485	-30.130955	15.805298	133.278137	30.898514	0.321574	131.52858	28.333818	41.66824	128.849319	29.616166	20.994907	130.1889495	-89.878076	10.615689	136.3673245
-35.930046	35.559097	131.088638	-30.220791	15.737719	133.208771	30.802593	0.299709	131.192413	28.217489	41.658813	128.950424	29.510041	20.979261	130.0714185	-89.951623	10.496177	136.3461235
-34.974773	35.499672	131.233444	-30.281076	15.671393	133.1073	30.69903	0.317929	130.858261	28.125969	41.678135	129.021317	29.4124995	20.998032	129.939789	-89.9746515	10.344754	136.274811
-33.976864	35.514977	131.334961	-30.302885	15.600668	132.964828	30.633551	0.365292	130.446854	28.073093	41.746391	129.091003	29.353322	21.0558415	129.7689285	-89.959092	10.1454945	136.1607275
-32.381832	35.567272	131.479248	-30.245737	15.495589	132.640381	30.592379	0.464645	129.775528	28.034348	41.83757	129.226425	29.3133635	21.1511075	129.5009765	-89.8048375	9.8400705	135.7797855
-31.310886	35.596809	131.496994	-30.18498	15.454374	132.363007	30.639727	0.523183	129.354019	28.066769	41.93045	129.332916	29.353248	21.2268165	129.3434675	-89.723208	9.6819315	135.3825465
-30.209949	35.582428	131.539322	-30.113762	15.452006	132.081543	30.681309	0.639331	128.987488	28.465145	41.875637	129.387787	29.573227	21.257484	129.1876375	-89.800751	9.646528	134.9754485
-29.058874	35.68111	131.522934	-30.035761	15.490156	131.8116	30.776718	0.747118	128.689651	28.243307	42.088406	129.700256	29.5100125	21.417762	129.1949535	-89.5815345	9.56255	134.4282465
-27.867683	35.680923	131.518402	-29.956745	15.568466	131.590591	30.88335	0.849523	128.479416	28.295418	42.185497	129.969391	29.589384	21.51751	129.2244035	-89.502874	9.619422	133.9567785
-26.701439	35.690792	131.499512	-29.870964	15.650254	131.428055	30.996174	0.993004	128.358093	28.416225	42.265903	130.227692	29.7061995	21.6294535	129.2928925	-89.4481275	9.6710545	133.5632175
-25.532352	35.576756	131.541138	-29.782803	15.731764	131.319504	31.125957	1.129462	128.292328	28.485474	42.343643	130.546021	29.8057155	21.7365525	129.4191745	-89.3713215	9.7269755	133.2198335
-23.675598	35.362473	131.61882	-29.676285	15.82507	131.235275	31.327757	1.281618	128.236237	28.515455	42.357098	131.088455	29.921606	21.819358	129.662346	-89.274176	9.830782	132.808204
-22.479204	35.096138	131.690475	-29.623266	15.907796	131.202728	31.402075	1.351156	128.271347	28.563589	42.373184	131.394836	29.982832	21.86217	129.8330915	-89.229364	9.953422	132.5723645
-21.302269	34.759911	131.805878	-29.605177	15.97343	131.192139	31.474829	1.418781	128.328262	28.971439	42.301373	131.552368	30.223134	21.860077	129.940315	-89.433488	10.086783	132.443963
-20.071045	34.373825	131.885422	-29.586267	16.069334	131.164246	31.526024	1.45599	128.358963	29.058924	42.364094	131.80983	30.292474	21.910042	130.0843965	-89.465008	10.228626	132.2440955
-18.860691	33.88475	131.958084	-29.582579	16.169603	131.134491	31.534534	1.494228	128.346436	29.122602	42.397915	132.016937	30.328568	21.9460715	130.1816865	-89.493726	10.3931345	132.0872955
-17.69022	33.376816	131.944534	-29.574608	16.285957	131.079712	31.518433	1.512704	128.320343	29.19232	42.432648	132.139511	30.3553765	21.972676	130.229927	-89.5045925	10.599238	131.929497
-16.511158	32.737961	131.921707	-29.556032	16.383236	130.999542	31.520924	1.540887	128.294952	29.262548	42.465179	132.225555	30.391736	22.003033	130.2602535	-89.5038	10.763439	131.7388305
-14.74816	31.629038	131.81134	-29.478794	16.514599	130.884567	31.591404	1.60896	128.258881	29.364676	42.515598	132.33638	30.47804	22.062279	130.2976305	-89.435628	10.966919	131.4715035
-13.62497	30.814966	131.686752	-29.419119	16.567772	130.790939	31.652298	1.614867	128.284485	29.447279	42.54282	132.369415	30.5497885	22.0788435	130.32695	-89.3880265	11.0567005	131.254928
-12.481931	29.876221	131.530792	-29.358435	16.634636	130.710907	31.711197	1.611377	128.327087	29.51878	42.567425	132.360046	30.6149885	22.089401	130.3435665	-89.3318585	11.179871	131.0782475
-11.376538	28.852045	131.354965	-29.311647	16.68453	130.631577	31.762257	1.605161	128.398544	29.573389	42.587219	132.311066	30.667823	22.09619	130.354805	-89.291117	11.27287	130.908349
-10.323426	27.787989	131.177567	-29.273342	16.707005	130.563736	31.82832	1.605624	128.45871	29.62324	42.613731	132.247162	30.72578	22.1096775	130.352936	-89.272464	11.3043325	130.774536
-9.256023	26.592367	131.000107	-29.208982	16.721134	130.51973	31.922413	1.608473	128.565079	29.666731	42.640556	132.171173	30.794572	22.1245145	130.368126	-89.212536	11.3177535	130.671334
-8.24034	25.343435	130.891281	-29.146105	16.736876	130.494293	32.031185	1.593749	128.679031	29.717463	42.659252	132.078812	30.874324	22.1265005	130.3789215	-89.166534	11.3472515	130.6096645
-6.715889	23.328863	130.638916	-29.009241	16.759739	130.455841	32.216721	1.606605	128.962936	29.813808	42.696346	131.933777	31.0152645	22.1514755	130.4483565	-89.0337465	11.3680025	130.4633255
-5.737869	21.927973	130.571472	-28.913153	16.774836	130.433304	32.367687	1.623132	129.192368	29.886436	42.746693	131.835983	31.1270615	22.1849125	130.5141755	-88.9533675	11.3647595	130.3524325
-4.816242	20.49589	130.501801	-28.803959	16.845808	130.4021	32.547874	1.662244	129.509903	29.986912	42.815826	131.770798	31.267393	22.239035	130.6403505	-88.875311	11.452581	130.1638495
-3.899325	18.993656	130.513245	-28.668182	16.89629	130.348602	32.780445	1.660115	129.94223	30.129007	42.868092	131.755798	31.454726	22.2641035	130.849014	-88.79109	11.5284765	129.84819
-3.01595	17.460693	130.578262	-28.508139	16.949436	130.286469	33.032219	1.646025	130.42041	30.310226	42.916088	131.809326	31.6712225	22.2810565	131.114868	-88.6875005	11.6178155	129.45807
-2.204073	15.882081	130.702408	-28.333673	16.984261	130.165573	33.271736	1.576759	130.987808	30.510298	42.908749	131.910187	31.891017	22.242754	131.4489975	-88.558363	11.725768	128.8821485
-1.422565	14.279011	130.882767	-28.185043	17.026602	130.027039	33.536549	1.494631	131.56131	30.684948	42.901897	131.926712	32.1107485	22.198264	131.744011	-88.4808345	11.85494	128.310067
-0.445348	11.871272	131.13913	-27.980827	17.04077	129.749466	33.90107	1.407949	132.352371	30.919775	42.866318	131.823776	32.4104225	22.1371335	132.0880735	-88.3720765	11.9444065	127.4108585
0.137379	10.291043	131.370132	-27.859524	17.017122	129.572464	34.102352	1.382068	132.792969	30.697771	42.967285	131.742447	32.4000615	22.1746765	132.267708	-88.1191095	11.8595675	126.87722
0.622764	8.729357	131.555161	-27.771933	16.933258	129.431808	34.223152	1.32223	133.110291	30.802107	42.926613	131.519623	32.5126295	22.1244215	132.314957	-88.0564955	11.7420945	126.548659
0.991402	7.155321	131.757538	-27.69323	16.812525	129.334305	34.299797	1.174313	133.328995	31.184742	42.659756	131.229721	32.7422695	21.9170345	132.279358	-88.1287295	11.7080155	126.389252
1.295617	5.631709	132.00267	-27.636194	16.661476	129.31459	34.370468	1.008273	133.488617	30.920475	42.605717	131.139893	32.6454715	21.806995	132.314255	-87.9178595	11.515957	126.314925
1.519188	4.194234	132.199524	-27.587069	16.500406	129.34668	34.401356	0.872774	133.624405	30.979601	42.464466	131.020645	32.6904785	21.66862	132.322525	-87.8646165	11.332192	126.370835
1.618634	2.825692	132.412064	-27.543242	16.397415	129.392593	34.447384	0.786836	133.736176	31.01264	42.368942	130.992218	32.730012	21.577889	132.364197	-87.816496	11.216941	126.420989
1.630309	0.954204	132.714462	-27.492481	16.33539	129.508453	34.551983	0.783344	133.819168	31.063896	42.349304	131.055374	32.8079395	21.566324	132.437271	-87.7929015	11.104456	126.579635
1.564365	-0.186283	132.832199	-27.467669	16.33843	129.581375	34.580849	0.823989	133.884689	31.110466	42.402756	131.118729	32.8456575	21.6133725	132.501709	-87.7809955	11.0634875	126.661041
1.358586	-1.245825	132.954544	-27.450195	16.385233	129.664368	34.605442	0.867325	133.904449	31.144762	42.452778	131.177826	32.875102	21.6600515	132.5411375	-87.775492	11.1104145	126.7875985
1.099135	-2.236351	133.040741	-27.40893	16.451412	129.713364	34.626274	0.910133	133.912262	31.184982	42.506596	131.226578	32.905628	21.7083645	132.56942	-87.723488	11.1944595	126.857308
0.721259	-3.117902	133.104279	-27.379402	16.526663	129.765747	34.635494	0.959023	133.929535	31.250446	42.569714	131.23613	32.94297	21.7643685	132.5828325	-87.701774	11.2889575	126.9486615
0.322549	-3.941327	133.143845	-27.345577	16.610012	129.818542	34.664284	1.017463	133.946457	31.30073	42.621094	131.25209	32.982507	21.8192785	132.5992735	-87.673661	11.4007455	127.0378105
-0.180688	-4.654666	133.191879	-27.318111	16.696104	129.895645	34.683304	1.07911	133.989334	31.671894	42.561245	131.178864	33.177599	21.8201775	132.584099	-87.813821	11.5720305	127.207191
-1.128191	-5.58829	133.315094	-27.286451	16.779459	130.014038	34.70322	1.161566	134.082657	31.398233	42.779358	131.323868	33.0507265	21.970462	132.7032625	-87.6236285	11.588456	127.3248135
-1.831294	-6.108459	133.387589	-27.25844	16.818991	130.100723	34.73103	1.19101	134.133636	31.435596	42.810894	131.386749	33.083313	22.000952	132.7601925	-87.600193	11.63703	127.4412535
-2.563198	-6.558768	133.407074	-27.231514	16.831161	130.184753	34.753887	1.191501	134.184616	31.809637	42.678375	131.37999	33.281762	21.934938	132.782303	-87.74479	11.727384	127.587203
-3.363508	-6.913	133.404953	-27.201229	16.832636	130.283188	34.777721	1.170213	134.242172	31.55056	42.790043	131.557709	33.1641405	21.980128	132.8999405	-87.5665985	11.685144	127.6664355
-4.282952	-7.170022	133.405655	-27.15325	16.827606	130.385941	34.802898	1.145756	134.276138	31.627384	42.767254	131.641663	33.215141	21.956505	132.9589005	-87.521641	11.698707	127.8129815
-5.185728	-7.360669	133.394485	-27.0952	16.8288	130.521149	34.838451	1.116551	134.304321	31.710545	42.745678	131.726624	33.274498	21.9311145	133.0154725	-87.464898	11.7264855	128.0268255
-6.100844	-7.477188	133.369339	-27.019859	16.846878	130.67688	34.89465	1.086537	134.318237	31.805208	42.731277	131.804474	33.349929	21.908907	133.0613555	-87.389647	11.784849	128.2924045
-7.621454	-7.42686	133.321091	-26.900869	16.851402	130.962082	35.019936	1.029634	134.290848	32.308487	42.563866	131.844299	33.6642115	21.79675	133.0675735	-87.4659495	11.906054	128.8565905
-8.680169	-7.332049	133.295227	-26.806608	16.813036	131.177322	35.094402	0.953306	134.235443	32.423298	42.502953	131.949188	33.75885	21.7281295	133.0923155	-87.372066	11.8979425	129.2623285
-9.744753	-7.132759	133.238403	-26.743755	16.784561	131.431824	35.144608	0.850775	134.153397	32.52557	42.418316	132.07019	33.835089	21.6345455	133.1117935	-87.322599	11.9345765	129.7518545
-10.839577	-6.895974	133.176666	-26.662762	16.738186	131.698868	35.199856	0.750247	134.079544	32.627781	42.326599	132.211609	33.9138185	21.538423	133.1455765	-87.2393425	11.937949	130.2521595
-12.001184	-6.5511	133.124512	-26.589108	16.694485	131.988144	35.252399	0.655329	134.021408	32.741386	42.234547	132.383255	33.9968925	21.444938	133.2023315	-87.1751085	11.944032	130.7739565
-13.149343	-6.161365	133.135406	-26.500937	16.641293	132.289017	35.309128	0.566021	133.968918	32.86396	42.148727	132.587952	34.086544	21.357374	133.278435	-87.088418	11.925212	131.299599
-14.296738	-5.690758	133.162888	-26.410543	16.58358	132.624634	35.379715	0.45758	133.904129	33.004719	42.064247	132.807953	34.192217	21.2609135	133.356041	-87.013303	11.9062465	131.893227
-16.033922	-4.93547	133.251602	-26.236296	16.490271	133.189026	35.477215	0.261314	133.810486	33.261318	41.920395	133.208542	34.3692665	21.0908545	133.509514	-86.8418585	11.8896875	132.868538
-17.173172	-4.351388	133.374466	-26.109583	16.429096	133.597992	35.609261	0.166529	133.666306	33.404091	41.829636	133.528824	34.506676	20.9980825	133.597565	-86.725842	11.8601095	133.598419
-18.341261	-3.757496	133.400253	-26.002117	16.377142	134.009674	35.736343	0.117746	133.496887	33.517532	41.792393	133.883514	34.6269375	20.9550695	133.6902005	-86.6311715	11.7992145	134.3291475
-19.488605	-3.143749	133.356934	-25.888968	16.304449	134.384048	35.839848	0.142414	133.31105	33.633877	41.80481	134.270828	34.7368625	20.973612	133.790939	-86.5147985	11.635286	134.977157
-20.615492	-2.509249	133.309708	-25.796572	16.226675	134.716446	35.92218	0.178508	133.108932	33.709312	41.807835	134.675827	34.815746	20.9931715	133.8923795	-86.40889	11.4601785	135.5405125
-21.751745	-1.884683	133.198013	-25.721138	16.140673	134.986374	35.969753	0.191375	132.904785	33.808475	41.790462	135.010345	34.889114	20.9909185	133.957565	-86.33139	11.2904275	136.015183
-22.863806	-1.307834	133.082169	-25.645363	16.074003	135.20015	35.999531	0.169561	132.693314	33.9002	41.73732	135.324814	34.9498655	20.9534405	134.009064	-86.2405915	11.1945655	136.391236
-24.51162	-0.469529	132.990494	-25.546581	15.977399	135.383514	35.989059	0.148379	132.341736	34.042706	41.579731	135.568176	35.0158825	20.864055	133.954956	-86.1090445	11.090743	136.812072
-25.602993	0.035842	132.926559	-25.476404	15.923509	135.401382	35.980816	0.116199	132.084961	34.135349	41.45657	135.583832	35.0580825	20.7863845	133.8343965	-86.0108905	11.0606335	136.9683675
-26.64612	0.479487	132.893707	-25.414762	15.887687	135.360718	35.990448	0.067829	131.875839	34.202427	41.341125	135.503387	35.0964375	20.704477	133.689613	-85.9259615	11.070897	137.031823
-27.661476	0.874767	132.903564	-25.339046	15.858687	135.26442	36.021568	0.047965	131.766586	34.223656	41.265388	135.382141	35.122612	20.6566765	133.5743635	-85.800704	11.0606975	136.9544765
-28.629944	1.24464	132.931702	-25.295227	15.845225	135.172943	36.066605	0.046405	131.736877	34.224339	41.260128	135.244293	35.145472	20.6532665	133.490585	-85.735926	11.0371835	136.855301
-29.632204	1.549894	133.007507	-25.270834	15.845844	135.10881	36.127922	0.031106	131.779053	34.216499	41.27673	135.102798	35.1722105	20.653918	133.4409255	-85.7138785	11.03777	136.7766945
-30.582693	1.808885	133.130112	-25.277678	15.826178	135.085587	36.161469	0.004207	131.879013	34.187351	41.292984	135.003433	35.17441	20.6485955	133.441223	-85.729766	11.0037605	136.729951
-31.978014	2.131457	133.402283	-25.300646	15.719825	135.11116	36.177235	-0.098666	132.055466	34.122349	41.229603	134.782761	35.149792	20.5654685	133.4191135	-85.751084	10.8741815	136.8032065
-32.860992	2.342511	133.570892	-25.294558	15.605132	135.152023	36.174614	-0.204086	132.146927	34.082909	41.148781	134.652054	35.1287615	20.4723475	133.3994905	-85.7178775	10.7379165	136.9045555
-33.746033	2.49886	133.722	-25.298262	15.462908	135.240341	36.184093	-0.324656	132.222397	34.066376	41.040123	134.516327	35.1252345	20.3577335	133.369362	-85.7217585	10.5680825	137.11132
-34.56517	2.672742	133.873535	-25.275568	15.310369	135.302505	36.163773	-0.427866	132.283997	34.046562	40.930069	134.391327	35.1051675	20.2511015	133.337662	-85.6563035	10.3696365	137.267348
-35.371384	2.84995	134.012405	-25.271797	15.153967	135.361923	36.147881	-0.545898	132.30838	34.03471	40.825359	134.233627	35.0912955	20.1397305	133.2710035	-85.6348895	10.1682035	137.4528425
-36.12566	3.02394	134.097717	-25.264618	15.024381	135.377655	36.119617	-0.631662	132.313553	33.998768	40.750931	134.055359	35.0591925	20.0596345	133.184456	-85.5884285	9.9891275	137.570854
-36.8592	3.223053	134.153122	-25.261524	14.923615	135.357208	36.081276	-0.68204	132.306152	33.969559	40.703468	133.852737	35.0254175	20.010714	133.0794445	-85.5484655	9.836516	137.6349715
-37.883755	3.474068	134.097534	-25.240458	14.789671	135.235855	36.087162	-0.716408	132.265778	33.953491	40.663834	133.569824	35.0203265	19.973713	132.917801	-85.5012425	9.605629	137.553909
-38.517948	3.685523	134.021835	-25.205608	14.703028	135.114395	36.114899	-0.741074	132.226532	33.938847	40.631096	133.416168	35.026873	19.945011	132.82135	-85.438089	9.461045	137.40744
-39.108105	3.886871	133.952255	-25.176239	14.615315	134.994415	36.152412	-0.762936	132.2099	33.921249	40.596775	133.277374	35.0368305	19.9169195	132.743637	-85.3893085	9.3137105	137.245193
-39.66428	4.082863	133.913773	-25.148573	14.512238	134.90007	36.201271	-0.78895	132.208939	33.914257	40.578449	133.169159	35.057764	19.8947495	132.689049	-85.35491	9.1297265	137.111091
-40.152351	4.317	133.882065	-25.11228	14.421469	134.843964	36.243137	-0.813556	132.222076	33.915775	40.559856	133.080765	35.079456	19.87315	132.6514205	-85.304016	8.969788	137.0365075
-40.606049	4.539819	133.885712	-25.095453	14.312851	134.820419	36.294712	-0.846503	132.24408	33.906158	40.541245	133.022339	35.100435	19.847371	132.6332095	-85.291341	8.778331	137.0076285
-41.039772	4.722309	133.917633	-25.079992	14.225863	134.828827	36.327587	-0.876522	132.267899	33.886314	40.529171	132.985107	35.1069505	19.8263245	132.626503	-85.2669345	8.6254015	137.031151
-41.611744	5.10731	134.102432	-25.08997	14.106263	134.918945	36.33704	-0.894049	132.247253	33.805283	40.503311	132.906555	35.0711615	19.804631	132.576904	-85.2511015	8.407895	137.260986
-41.900547	5.397888	134.250504	-25.122797	14.03012	135.002304	36.313725	-0.885255	132.235489	33.725719	40.502441	132.828705	35.019722	19.808593	132.532097	-85.265316	8.251647	137.472511
-42.16964	5.683898	134.43045	-25.157578	13.965696	135.105133	36.291401	-0.88139	132.248276	33.629681	40.49876	132.763458	34.960541	19.808685	132.505867	-85.275697	8.122707	137.704399
-42.406227	5.946664	134.602509	-25.198486	13.881937	135.197083	36.27179	-0.891775	132.310272	33.53828	40.473522	132.722992	34.905035	19.7908735	132.516632	-85.302007	7.9730005	137.877534
-42.596531	6.206285	134.712296	-25.238905	13.783765	135.262436	36.26569	-0.932668	132.392197	33.44136	40.426872	132.704056	34.853525	19.747102	132.5481265	-85.331335	7.820428	137.9767455
-42.781155	6.434168	134.755112	-25.294754	13.653077	135.290421	36.240879	-0.987933	132.49176	33.332375	40.364964	132.693283	34.786627	19.6885155	132.5925215	-85.376135	7.6176385	137.9883205
-42.952175	6.649027	134.7379	-25.363678	13.514082	135.270401	36.190884	-1.05536	132.597534	33.221039	40.295158	132.661575	34.7059615	19.619899	132.6295545	-85.4333175	7.408265	137.9112475
-43.123119	7.018978	134.637878	-25.483822	13.299276	135.18515	36.074413	-1.170201	132.66478	33.056702	40.183022	132.541977	34.5655575	19.5064105	132.6033785	-85.5332015	7.0921415	137.7669215
-43.177612	7.332929	134.559006	-25.560108	13.17987	135.107117	36.007561	-1.245019	132.681244	32.957409	40.112904	132.433853	34.482485	19.4339425	132.5575485	-85.602701	6.9257975	137.6566855
-43.172665	7.667297	134.485901	-25.595356	13.100351	135.019653	35.977734	-1.310792	132.68779	32.888649	40.047005	132.326691	34.4331915	19.3681065	132.5072405	-85.6239035	6.8325955	137.5320655
-43.112911	7.999215	134.41922	-25.628107	13.028817	134.956711	35.969986	-1.36453	132.694473	32.865829	39.983807	132.253418	34.4179075	19.3096385	132.4739455	-85.6741215	6.7479955	137.4394765
-42.97538	8.32376	134.333557	-25.626677	12.971794	134.885742	36.012283	-1.429388	132.733093	32.874214	39.920612	132.256271	34.4432485	19.245612	132.494682	-85.6966025	6.697976	137.276802
-42.780827	8.623495	134.218063	-25.59042	12.904477	134.813354	36.085808	-1.49943	132.808533	32.922344	39.844719	132.372589	34.504076	19.1726445	132.590561	-85.684916	6.6363095	137.036147
-42.556702	8.949241	134.084457	-25.544289	12.808372	134.764313	36.184349	-1.604349	132.958618	32.999866	39.768387	132.579498	34.5921075	19.082019	132.769058	-85.6806855	6.534725	136.759568
-42.174564	9.445031	133.858337	-25.475946	12.615271	134.732681	36.379318	-1.847577	133.304031	33.21743	39.686543	133.063736	34.798374	18.919483	133.1838835	-85.750266	6.311059	136.2814785
-41.839268	9.75273	133.686356	-25.390863	12.4679	134.751251	36.548786	-2.025349	133.639206	33.422859	39.594841	133.558243	34.9858225	18.784746	133.5987245	-85.7675485	6.151054	135.9037775
-41.465714	10.048079	133.516846	-25.269062	12.316712	134.794128	36.77536	-2.20876	134.037033	33.68132	39.486969	134.139557	35.22834	18.6391045	134.088295	-85.766464	5.9943195	135.499961
-41.086842	10.340157	133.408279	-25.150501	12.133675	134.877289	37.01125	-2.382121	134.365356	33.958321	39.350327	134.739746	35.4847855	18.484103	134.552551	-85.7857875	5.783247	135.202027
-40.736141	10.609482	133.33374	-25.029409	11.950738	134.929535	37.187016	-2.551702	134.65509	34.173988	39.160721	135.20401	35.680502	18.3045095	134.92955	-85.73932	5.5969665	134.92952
-40.344887	10.831686	133.238464	-24.935188	11.763964	134.934601	37.312901	-2.709128	134.815979	34.347767	38.996422	135.563919	35.830334	18.143647	135.189949	-85.70071	5.384281	134.679253
-39.972538	11.015808	133.138107	-24.881775	11.609282	134.870377	37.394348	-2.863488	134.821548	34.438324	38.842056	135.78801	35.916336	17.989284	135.304779	-85.679886	5.22928	134.435975
-39.465069	11.2339	132.916122	-24.809925	11.496461	134.659561	37.489117	-2.987535	134.812576	34.466518	38.636547	135.761536	35.9778175	17.824506	135.287056	-85.5976675	5.168416	134.032066
-39.174019	11.318834	132.741257	-24.775043	11.467373	134.488922	37.511284	-3.031439	134.801956	34.479031	38.542618	135.548248	35.9951575	17.7555895	135.175102	-85.5452435	5.1791565	133.802742
-38.915848	11.34719	132.554886	-24.758717	11.443787	134.297485	37.536846	-3.104439	134.756454	34.465538	38.406666	135.227142	36.001192	17.6511135	134.991798	-85.518626	5.2364605	133.603172
-38.688694	11.328764	132.347519	-24.766527	11.388768	134.084396	37.509026	-3.201004	134.718353	34.433525	38.278419	134.83728	35.9712755	17.5387075	134.7778165	-85.5043295	5.2388285	133.3909755
-38.509968	11.273218	132.14888	-24.778976	11.310337	133.857651	37.445293	-3.27913	134.688187	34.420387	38.135822	134.4254	35.93284	17.428346	134.5567935	-85.490792	5.192328	133.1585085
-38.355988	11.184507	131.944275	-24.793207	11.208209	133.639572	37.388313	-3.388519	134.674194	34.413063	38.021641	134.049149	35.900688	17.316561	134.3616715	-85.487102	5.099857	132.9174725
-38.22007	11.043768	131.760086	-24.780518	11.097736	133.446533	37.400669	-3.500038	134.666702	34.388153	37.895782	133.695847	35.894411	17.197872	134.1812745	-85.455447	4.9976	132.7117915
-38.063278	10.784851	131.526031	-24.755566	10.893134	133.208206	37.391853	-3.672883	134.698639	34.3638	37.67828	133.272263	35.8778265	17.0026985	133.985451	-85.3889585	4.7835695	132.430961
-38.002983	10.5967	131.415207	-24.739349	10.773167	133.101837	37.404053	-3.797349	134.70015	34.379063	37.546844	133.072479	35.891558	16.8747475	133.8863145	-85.370256	4.6715865	132.3173595
-37.971462	10.431563	131.325775	-24.7444	10.668639	133.021545	37.384655	-3.904047	134.699997	34.364967	37.405964	132.888535	35.874811	16.7509585	133.794266	-85.363611	4.5863195	132.248824
-37.99984	10.277411	131.259079	-24.759279	10.602384	132.942719	37.358318	-3.984325	134.675323	34.379635	37.308136	132.747299	35.8689765	16.6619055	133.711311	-85.3875345	4.5428625	132.174127
-38.055477	10.145786	131.172134	-24.772999	10.550106	132.871338	37.336987	-4.061641	134.638641	34.397999	37.224953	132.59938	35.867493	16.581656	133.6190105	-85.413491	4.518556	132.1236655
-38.127094	10.034706	131.062775	-24.784786	10.533985	132.773422	37.314548	-4.118526	134.566345	34.408611	37.134468	132.462021	35.8615795	16.507971	133.514183	-85.4311515	4.559999	132.032661
-38.215588	9.937632	130.935654	-24.799034	10.539148	132.658875	37.285149	-4.158025	134.472458	34.423328	37.094902	132.365753	35.8542385	16.4684385	133.4191055	-85.4523065	4.6098575	131.8986445
-38.368267	9.828249	130.718216	-24.814415	10.574362	132.474335	37.240505	-4.202375	134.351227	34.433716	37.047005	132.203629	35.8371105	16.422315	133.277428	-85.4659405	4.726409	131.671242
-38.486732	9.765395	130.567902	-24.815426	10.611338	132.3414	37.234673	-4.216972	134.30397	34.450523	37.032707	132.112625	35.842598	16.4078675	133.2082975	-85.47345	4.8148085	131.4745025
-38.630772	9.735187	130.429382	-24.817493	10.670307	132.223618	37.227459	-4.224889	134.282028	34.482121	37.02319	131.993317	35.85479	16.3991505	133.1376725	-85.489776	4.9414635	131.3095635
-38.799797	9.762109	130.310196	-24.820938	10.733041	132.09787	37.213272	-4.230468	134.249542	34.487637	37.010494	131.849976	35.8504545	16.390013	133.049759	-85.4923305	5.076069	131.145981
-38.996559	9.807394	130.202942	-24.840706	10.797073	131.990234	37.18705	-4.250885	134.197159	34.492706	36.984051	131.696075	35.839878	16.366583	132.946617	-85.52129	5.227563	131.033851
-39.22081	9.887407	130.121231	-24.854942	10.860868	131.893402	37.149643	-4.279826	134.14975	34.50095	36.936966	131.513199	35.8252965	16.32857	132.8314745	-85.5351805	5.393166	130.9553295
-39.439285	9.996283	130.062454	-24.871225	10.944279	131.830704	37.110146	-4.312383	134.128143	34.495979	36.893642	131.333786	35.8030625	16.2906295	132.7309645	-85.5455125	5.5979285	130.9304435
-39.769653	10.273648	130.102615	-24.883907	11.070147	131.83226	37.071114	-4.321305	134.174728	34.48555	36.842579	131.015121	35.778332	16.260637	132.5949245	-85.546146	5.879657	131.0695955
-39.993183	10.523447	130.14711	-24.868294	11.163369	131.877396	37.065945	-4.294595	134.259338	34.515457	36.865257	130.830627	35.790701	16.285331	132.5449825	-85.527289	6.041407	131.2098095
-40.236698	10.840196	130.170822	-24.836325	11.228672	131.91008	37.079796	-4.284146	134.341507	34.603088	36.889397	130.760284	35.841442	16.3026255	132.5508955	-85.514092	6.1547185	131.2692645
-40.50428	11.233501	130.132721	-24.796404	11.253416	131.924881	37.089886	-4.289119	134.338242	34.706459	36.912521	130.850983	35.8981725	16.311701	132.5946125	-85.4909805	6.195131	131.2551495
-40.808807	11.715782	130.021194	-24.747581	11.244886	131.897156	37.130875	-4.373077	134.295425	34.758385	36.881592	130.972092	35.94463	16.2542575	132.6337585	-85.439792	6.2355145	131.1605535
-41.083153	12.231858	129.898926	-24.728607	11.231063	131.834854	37.111004	-4.421237	134.158585	34.781338	36.817856	131.055527	35.946171	16.1983095	132.607056	-85.403385	6.2638165	131.062652
-41.446629	12.894668	129.7901	-24.73506	11.258865	131.758911	36.998878	-4.409245	133.972794	34.831234	36.845127	131.166397	35.915056	16.217941	132.5695955	-85.385176	6.299789	130.9482265
-42.04467	13.908979	129.651474	-24.776739	11.466459	131.599106	36.878643	-4.283228	133.556442	34.900772	37.011951	131.352325	35.8897075	16.3643615	132.4543835	-85.4431855	6.5685565	130.7438285
-42.434196	14.661841	129.541107	-24.81967	11.709848	131.474304	36.819302	-4.13047	133.292328	34.899693	37.167175	131.473755	35.8594975	16.5183525	132.3830415	-85.4988375	6.9013435	130.5655665
-42.866825	15.428507	129.408951	-24.853241	11.985018	131.341736	36.752365	-3.940904	133.064087	34.881535	37.352226	131.589188	35.81695	16.705661	132.3266375	-85.523432	7.264375	130.3568345
-43.330963	16.238005	129.266388	-24.897108	12.280714	131.212097	36.696568	-3.728503	132.874588	34.871872	37.553181	131.690399	35.78422	16.912339	132.2824935	-85.578436	7.649089	130.1417005
-43.837296	17.029289	129.109695	-24.936094	12.567149	131.079071	36.613796	-3.512578	132.712219	34.873997	37.764584	131.764053	35.7438965	17.126003	132.238136	-85.6160845	8.008295	129.920006
-44.336666	17.912882	128.922272	-24.972689	12.819301	130.945511	36.523125	-3.333097	132.553787	34.865559	37.938091	131.769363	35.694342	17.302497	132.161575	-85.63972	8.336105	129.729447
-44.899097	18.690838	128.86853	-25.024229	13.02367	130.829285	36.399303	-3.177319	132.358246	34.83279	38.09864	131.716522	35.6160465	17.4606605	132.037384	-85.6645045	8.5866795	129.621186
-45.771816	19.796503	128.817184	-25.144815	13.234939	130.683655	36.217407	-2.95597	131.940002	34.6856	38.341057	131.486847	35.4515035	17.6925435	131.7134245	-85.7411335	8.7773345	129.6538855
-46.371494	20.521873	128.924835	-25.239731	13.351518	130.627197	36.058144	-2.763989	131.56575	34.518127	38.48909	131.26738	35.2881355	17.8625505	131.416565	-85.7675975	8.8404855	129.837829
-46.995472	21.226036	129.121399	-25.323973	13.463645	130.649155	35.888107	-2.579267	131.197906	34.314762	38.658649	130.985031	35.1014345	18.039691	131.0914685	-85.7493805	8.887599	130.2068415
-47.593109	21.979939	129.473419	-25.408581	13.572688	130.78537	35.718098	-2.351389	130.824966	34.068829	38.853081	130.526489	34.8934635	18.250846	130.6757275	-85.7106255	8.89453	130.8950125
-48.240715	22.63973	130.045776	-25.486227	13.705871	131.011917	35.578083	-2.097372	130.421692	33.891636	39.083561	130.066147	34.7348595	18.4930945	130.2439195	-85.7073135	8.9186475	131.7799145
-48.831745	23.274113	130.557007	-25.552956	13.819583	131.303162	35.429581	-1.886874	130.087418	33.636906	39.271946	129.536591	34.5332435	18.692536	129.8120045	-85.6391555	8.94663	132.7943195
-49.390778	23.913038	131.058701	-25.5979	13.923446	131.585297	35.330101	-1.718312	129.841843	33.098038	39.574276	129.116592	34.2140695	18.927982	129.4792175	-85.4098695	8.91891	133.6913765
-50.17326	24.911665	131.594818	-25.62598	14.043203	131.91922	35.188847	-1.524735	129.572021	32.88028	39.733608	128.524384	34.0345635	19.1044365	129.0482025	-85.2865235	8.9819695	134.7902375
-50.601334	25.629171	131.743652	-25.589561	14.077398	132.034134	35.107346	-1.433493	129.503387	32.776638	39.790207	128.249847	33.941992	19.178357	128.876617	-85.121114	8.976439	135.191651
-51.014336	26.269987	131.847946	-25.538328	14.09618	132.028137	35.171223	-1.39171	129.345001	32.721123	39.817867	128.037155	33.946173	19.2130785	128.691078	-85.022829	8.9792815	135.365196
-51.366051	26.945824	131.685822	-25.506491	14.084633	131.879562	35.188801	-1.364998	129.21286	32.721882	39.835419	127.922562	33.9553415	19.2352105	128.567711	-84.9683235	8.9340555	135.191413
-51.654922	27.649244	131.444778	-25.469267	14.034714	131.616348	35.195969	-1.339491	129.029694	32.751339	39.86351	127.898743	33.973654	19.2620095	128.4642185	-84.912188	8.8074185	134.7684775
-51.893688	28.39506	131.17952	-25.464964	13.999937	131.277679	35.18301	-1.288721	128.723495	32.7421	39.927654	127.91703	33.962555	19.3194665	128.3202625	-84.892483	8.6804075	134.2350955
-52.079712	29.158031	131.001801	-25.528145	13.989889	130.930511	35.100807	-1.212185	128.22937	32.669052	40.03894	127.941849	33.8849295	19.4133775	128.0856095	-84.9412195	8.5664005	133.7754125
-52.295662	30.301683	131.144638	-25.66329	14.078152	130.479324	34.827091	-0.993504	127.308746	32.474354	40.24197	127.922546	33.6507225	19.624233	127.615646	-84.9773025	8.532071	133.343002
-52.345669	31.059477	131.371552	-25.756374	14.207554	130.32077	34.360191	-0.589566	126.844856	32.312531	40.441299	127.793457	33.336361	19.9258665	127.3191565	-84.849109	8.4892415	133.3223835
-52.330597	31.755465	131.657608	-25.806648	14.42007	130.259476	34.204845	-0.300754	126.37323	32.157665	40.722187	127.618179	33.181255	20.2107165	126.9957045	-84.794551	8.6294235	133.5232475
-52.217911	32.429878	131.879288	-25.844646	14.651124	130.240463	34.091427	0.006901	126.021805	32.024578	40.993374	127.422249	33.0580025	20.5001375	126.722027	-84.7472945	8.8021105	133.758899
-51.994865	33.075764	131.995636	-25.863817	14.881428	130.240204	34.035336	0.281897	125.80246	31.864998	41.236137	127.18306	32.950167	20.759017	126.49276	-84.677801	9.003839	133.987648
-51.724529	33.728657	131.94162	-25.867165	15.112053	130.228287	33.995461	0.528548	125.704445	31.774488	41.454388	126.975502	32.8849745	20.991468	126.3399735	-84.6193045	9.232638	134.1166005
-51.409096	34.373348	131.834549	-25.821749	15.296366	130.182373	34.007896	0.697553	125.709572	31.731621	41.625111	126.767029	32.8697585	21.161332	126.2383005	-84.5132565	9.4314	134.1264455
-50.731773	35.18626	131.516495	-25.77354	15.47578	130.105515	34.092056	0.83409	125.815117	31.693077	41.770008	126.502167	32.8925665	21.302049	126.158642	-84.4396465	9.649511	134.052388
-50.228722	35.64539	131.324936	-25.72827	15.50648	130.072403	34.144577	0.850059	125.893494	31.713039	41.778374	126.373711	32.928808	21.3142165	126.1336025	-84.385348	9.6987435	134.0112035
-49.64167	36.056435	131.175369	-25.671619	15.492301	130.052872	34.19141	0.802842	125.962151	31.743649	41.735603	126.254021	32.9675295	21.2692225	126.108086	-84.3107675	9.7153795	133.997658
-49.013294	36.475735	131.028214	-25.633373	15.463088	130.049271	34.216915	0.751667	126.020523	31.779322	41.675491	126.148155	32.9981185	21.213579	126.084339	-84.2648645	9.712597	134.014203
-48.250885	36.903088	130.881607	-25.577555	15.418527	130.042099	34.223671	0.681665	126.061844	31.847092	41.606247	126.112831	33.0353815	21.143956	126.0873375	-84.1904915	9.693098	133.9968605
-47.4986	37.331791	130.830795	-25.517353	15.387605	130.034424	34.251484	0.620928	126.088463	31.921127	41.545517	126.125038	33.0863055	21.0832225	126.1067505	-84.1210115	9.6919875	133.9620975
-46.615997	37.724293	130.74527	-25.474924	15.375972	130.026215	34.316803	0.58721	126.117531	31.97999	41.534138	126.161064	33.1483965	21.060674	126.1392975	-84.0982445	9.69127	133.9131325
-45.278214	38.29068	130.681854	-25.431105	15.385715	129.986481	34.370167	0.603656	126.111198	32.038486	41.550056	126.285103	33.2043265	21.076856	126.1981505	-84.0665365	9.694574	133.7748115
-44.2486	38.663349	130.578201	-25.41791	15.408123	129.935974	34.41011	0.653924	126.083908	32.06139	41.605667	126.363358	33.23575	21.1297955	126.223633	-84.07157	9.6864505	133.648315
-43.200256	39.029377	130.526993	-25.407944	15.46189	129.868073	34.433998	0.72639	126.041176	32.086285	41.675777	126.412109	33.2601415	21.2010835	126.2266425	-84.0760295	9.7226965	133.5095035
-42.119072	39.375351	130.437012	-25.414021	15.529543	129.811966	34.443562	0.791345	125.989212	32.114983	41.744591	126.499603	33.2792725	21.267968	126.2444075	-84.1073145	9.791118	133.3795245
-40.977142	39.718403	130.319672	-25.394382	15.572678	129.707291	34.499866	0.842615	125.951897	32.157238	41.810448	126.593842	33.328552	21.3265315	126.2728695	-84.117316	9.8188245	133.1417125
-39.759464	40.042629	130.182831	-25.347502	15.587261	129.556061	34.559189	0.873289	125.905731	32.221188	41.854435	126.681229	33.3901885	21.363862	126.29348	-84.0851925	9.81066	132.818642
-38.466187	40.344704	130.102692	-25.317446	15.628544	129.434174	34.589104	0.88772	125.868904	32.311237	41.884186	126.786674	33.4501705	21.385953	126.327789	-84.0850625	9.871135	132.540559
-36.529308	40.704311	130.040359	-25.304157	15.669103	129.355942	34.658157	0.869522	125.817764	32.426521	41.906902	126.958969	33.542339	21.388212	126.3883665	-84.150653	9.949994	132.3235175
-35.152153	40.911655	129.972092	-25.268406	15.680335	129.316849	34.718365	0.847556	125.865494	32.5382	41.893932	127.156136	33.6282825	21.370744	126.510815	-84.1650945	9.989926	132.122883
-33.674797	41.093906	130.034317	-25.205257	15.665091	129.330444	34.845013	0.799887	126.018272	32.690094	41.900845	127.478561	33.7675535	21.350366	126.7484165	-84.1780675	9.979816	131.9124715
-32.23724	41.197235	130.14566	-25.110113	15.658127	129.355331	35.013531	0.739717	126.274193	32.855793	41.911812	127.941238	33.934662	21.3257645	127.1077155	-84.154888	9.9904895	131.6029465
-30.738985	41.240341	130.337769	-25.048378	15.662127	129.500122	35.18721	0.723219	126.653336	33.02372	41.928169	128.514969	34.105465	21.325694	127.5841525	-84.202221	9.99856	131.4160915
-29.16629	41.251064	130.598495	-25.009001	15.710897	129.744339	35.701935	0.527261	127.02047	33.200127	41.985336	129.167023	34.451031	21.2562985	128.0937465	-84.469033	10.1654955	131.3949315
-27.666115	41.198429	130.975998	-24.932415	15.74789	129.954346	35.94593	0.485523	127.533974	33.406685	42.07756	129.822861	34.6763075	21.2815415	128.6784175	-84.5411375	10.2142385	131.2302745
-25.326502	41.02158	131.526047	-24.8722	15.803846	130.334396	36.301872	0.470374	128.359985	34.006386	42.088337	130.744385	35.154129	21.2793555	129.552185	-84.898529	10.3283365	131.116607
-23.778322	40.83728	131.913147	-24.826479	15.884003	130.5616	36.512714	0.471632	128.853043	34.181671	42.127789	131.411713	35.3471925	21.2997105	130.132378	-85.0001505	10.4682955	130.990822
-22.274326	40.576427	132.298523	-24.780273	15.949458	130.761383	36.71368	0.465836	129.316254	34.331142	42.171143	131.980469	35.522411	21.3184895	130.6483615	-85.082957	10.5804265	130.8744045
-20.719624	40.258217	132.613953	-24.738623	16.041039	130.947739	36.878796	0.467508	129.711151	34.479416	42.195267	132.455124	35.679106	21.3313875	131.0831375	-85.156352	10.7506905	130.8123405
-19.2631	39.873081	132.872406	-24.685888	16.143837	131.12735	36.978935	0.473797	130.055115	34.602001	42.215382	132.823868	35.790468	21.3445895	131.4394915	-85.162244	10.9430845	130.8152085
-17.814632	39.382851	133.131546	-24.607183	16.23032	131.295364	37.113289	0.485649	130.29631	34.716518	42.237019	133.084763	35.9149035	21.361334	131.6905365	-85.1292695	11.099306	130.9001915
-16.315725	38.840218	133.223343	-24.515633	16.318239	131.465607	37.249886	0.499443	130.484207	34.857887	42.273502	133.246414	36.0538865	21.3864725	131.8653105	-85.0851525	11.2500055	131.0659035
-14.228982	37.898178	133.377686	-24.352741	16.425438	131.708008	37.471817	0.5197	130.756454	35.039608	42.295143	133.307632	36.2557125	21.4074215	132.032043	-84.9611945	11.4434545	131.383973
-12.866107	37.128551	133.389908	-24.256237	16.48237	131.856155	37.610561	0.51015	130.928329	35.16061	42.287678	133.343597	36.3855855	21.398914	132.135963	-84.8980595	11.565826	131.576347
-11.450162	36.321552	133.368576	-24.153784	16.536287	131.982178	37.740108	0.462621	131.13707	35.289402	42.246647	133.361511	36.514755	21.354634	132.2492905	-84.822323	11.71794	131.7150655
-10.156661	35.454502	133.374466	-24.066824	16.533134	132.095505	37.858124	0.398164	131.376404	35.408104	42.196217	133.328842	36.633114	21.2971905	132.352623	-84.766762	11.7690775	131.838387
-8.889936	34.48933	133.361465	-23.989872	16.51914	132.194931	37.943588	0.309626	131.609726	35.535217	42.13979	133.312988	36.7394025	21.224708	132.461357	-84.7191465	11.813572	131.928505
-7.629736	33.496738	133.321091	-23.935837	16.510654	132.287247	38.01709	0.218604	131.821518	35.646614	42.083179	133.295654	36.831852	21.1508915	132.558586	-84.703526	11.8704165	132.015908
-6.449704	32.490417	133.333008	-23.873695	16.494249	132.349045	38.088959	0.133119	132.014191	35.739826	42.022686	133.270447	36.9143925	21.0779025	132.642319	-84.6617825	11.9105955	132.055771
-4.703828	30.805349	133.294907	-23.789438	16.459127	132.390289	38.201321	0.04548	132.254715	35.870094	41.945274	133.262085	37.0357075	20.995377	132.7584	-84.6145835	11.922877	132.022178
-3.654794	29.69183	133.325897	-23.73723	16.435556	132.388184	38.279377	0.024447	132.363251	35.942497	41.92247	133.244461	37.110937	20.9734585	132.803856	-84.585397	11.8976535	131.972512
-2.61712	28.533482	133.258896	-23.677664	16.412207	132.377411	38.357269	0.009138	132.421844	35.987194	41.903965	133.22316	37.1722315	20.9565515	132.822502	-84.5275595	11.8678625	131.93232
-1.588601	27.314672	133.216507	-23.617733	16.395153	132.364365	38.400082	0.013146	132.482162	36.035202	41.870777	133.178757	37.217642	20.9419615	132.8304595	-84.453108	11.8483445	131.8982705
-0.689489	26.117479	133.22406	-23.559681	16.383406	132.353455	38.450436	0.027891	132.521423	36.093468	41.859104	133.153915	37.271952	20.9434975	132.837669	-84.391314	11.8233145	131.869241
0.22836	24.879786	133.193298	-23.486986	16.372747	132.356354	38.509018	0.042305	132.560715	36.153362	41.857563	133.154587	37.33119	20.949934	132.857651	-84.305162	11.79556	131.855057
1.090341	23.574736	133.149307	-23.413807	16.366541	132.377197	38.601257	0.059861	132.623871	36.205746	41.854076	133.178894	37.4035015	20.9569685	132.9013825	-84.2311155	11.7761135	131.8530115
2.290374	21.667761	133.18367	-23.357611	16.377808	132.420486	38.694748	0.084104	132.742767	36.237835	41.857914	133.243378	37.4662915	20.971009	132.9930725	-84.1815135	11.784607	131.8478995
3.03616	20.276552	133.190414	-23.334171	16.394129	132.463409	38.738197	0.110611	132.814484	36.249275	41.862755	133.271744	37.493736	20.986683	133.043114	-84.162078	11.801575	131.883704
3.715927	18.932804	133.226486	-23.31105	16.402874	132.499847	38.79023	0.115859	132.888672	36.271675	41.857128	133.280411	37.5309525	20.9864935	133.0845415	-84.1530525	11.8192545	131.9151525
4.369425	17.547607	133.208817	-23.271622	16.405397	132.527847	38.850819	0.10761	132.972977	36.311577	41.826706	133.258667	37.581198	20.967158	133.115822	-84.124442	11.843636	131.939872
4.991877	16.061821	133.197479	-23.210487	16.37878	132.55101	38.94154	0.054002	133.103561	36.356392	41.776005	133.228409	37.648966	20.9150035	133.165985	-84.06994	11.8425565	131.936035
5.518735	14.644287	133.320724	-23.145618	16.34853	132.589478	39.066662	-0.020905	133.311096	36.412895	41.732277	133.196838	37.7397785	20.855686	133.253967	-84.0310145	11.841374	131.924989
6.043123	13.198432	133.397095	-23.076113	16.329048	132.659363	39.213707	-0.0826	133.661026	36.462723	41.680569	133.138855	37.838215	20.7989845	133.3999405	-83.990441	11.8591115	131.9187855
6.675473	10.949589	133.7556	-22.916418	16.335531	132.812836	39.567173	-0.184462	134.256607	36.57383	41.588028	133.237213	38.0705015	20.701783	133.74691	-83.9033375	11.969279	131.878762
7.03407	9.494617	134.15535	-22.838596	16.304577	132.962616	39.768784	-0.286053	134.784775	36.621761	41.446377	133.249741	38.1952725	20.580162	134.017258	-83.8724645	12.028992	131.907974
7.330898	7.98914	134.585556	-22.78735	16.233635	133.132645	39.897785	-0.359645	135.327713	36.725296	41.405384	133.224472	38.3115405	20.5228695	134.2760925	-83.8862405	11.9444005	131.9891975
7.563821	6.551833	135.081238	-22.761324	16.153784	133.338272	40.016682	-0.437644	135.812103	36.792477	41.334328	133.191864	38.4045795	20.448342	134.5019835	-83.9272275	11.859226	132.1745605
7.700488	5.201101	135.599976	-22.720495	16.060507	133.530426	40.096371	-0.513185	136.235672	36.809845	41.213978	133.173492	38.453108	20.3503965	134.704582	-83.894098	11.7706175	132.35627
7.824084	3.868968	136.057953	-22.727005	15.935175	133.717987	40.134693	-0.61777	136.564301	36.829285	41.116447	133.101227	38.481989	20.2493385	134.832764	-83.935999	11.6210115	132.60321
7.873353	2.559745	136.37825	-22.736076	15.819727	133.855774	40.117596	-0.695458	136.786743	36.826553	40.995712	132.988052	38.4720745	20.150127	134.8873975	-83.9442265	11.489327	132.8241505
7.801406	0.839722	136.758881	-22.782358	15.667492	133.956329	40.066872	-0.84251	136.969574	36.770912	40.809387	132.795166	38.418892	19.9834385	134.88237	-83.983608	11.3515455	133.030288
