# Supplementary material for: How to jointly control a ball trajectory on a moving board: Methodological insights into Motor Learning and Rehabilitation
Source: PLoS One. 2025 Oct 15;20(10):e0334588. doi: 10.1371/journal.pone.0334588 (PMC12527165; doi:10.1371/journal.pone.0334588)
Supplement: S2 Data — (ZIP) [file pone.0334588.s002.zip › D11_023.csv]

Ball_X	Ball_Y	Ball_Z	BoardCentre_X	BoardCentre_Y	BoardCentre_Z	P1LeftHand_X	P1LeftHand_Y	P1LeftHand_Z	P1RightHand_X	P1RightHand_Y	P1RightHand_Z	P1MidHands_X	P1MidHands_Y	P1MidHands_Z	P2MidHands_X	P2MidHands_Y	P2MidHands_Z
-54.469776	19.321915	122.593307	-21.698101	10.683393	121.353615	37.864807	-1.219409	116.74659	31.359381	42.570972	115.032387	34.612094	20.6757815	115.8894885	-78.008296	0.691004500000002	126.8177415
-53.904713	20.020863	122.626938	-21.731258	10.71034	121.34684	37.806587	-1.126057	116.590294	31.302437	42.658756	115.135529	34.554512	20.7663495	115.8629115	-78.017028	0.654330500000004	126.8307685
-53.165501	20.713749	122.598351	-21.754364	10.730906	121.346161	37.772957	-1.034422	116.513954	31.277424	42.751701	115.287628	34.5251905	20.8586395	115.900791	-78.0339185	0.603172499999999	126.791531
-52.420979	21.45632	122.549561	-21.773457	10.762574	121.343163	37.764454	-0.958855	116.503654	31.291035	42.817646	115.476288	34.5277445	20.9293955	115.989971	-78.0746585	0.5957525	126.696355
-51.875912	22.381994	122.55648	-21.813002	10.807565	121.343758	37.745506	-0.897693	116.576836	31.308292	42.883049	115.661667	34.526899	20.992678	116.1192515	-78.152903	0.622451999999999	126.5682645
-51.075596	23.193666	122.441818	-21.850977	10.871283	121.342422	37.74044	-0.849156	116.714821	31.329887	42.917473	115.860275	34.5351635	21.0341585	116.287548	-78.2371175	0.7084075	126.397296
-49.797188	24.518698	122.253654	-21.95439	10.982723	121.35775	37.724728	-0.789604	117.075775	31.38538	42.975246	116.232704	34.555054	21.092821	116.6542395	-78.463834	0.872624999999999	126.0612605
-48.814739	25.407999	122.081284	-22.040207	11.06604	121.382294	37.727009	-0.745312	117.363594	31.421181	43.002571	116.544029	34.574095	21.1286295	116.9538115	-78.654509	1.0034505	125.8107765
-47.861237	26.339418	121.946655	-22.145691	11.142939	121.429756	37.724422	-0.680871	117.679916	31.480581	42.989941	117.010178	34.6025015	21.154535	117.345047	-78.8938835	1.131343	125.514465
-46.871738	27.315506	121.864334	-22.231178	11.210079	121.487511	37.737801	-0.567598	118.107758	31.549797	42.984535	117.663208	34.643799	21.2084685	117.885483	-79.106155	1.2116895	125.089539
-45.769848	28.277004	121.857468	-22.300663	11.308045	121.61174	37.754803	-0.404696	118.607773	31.634478	43.010841	118.472794	34.6946405	21.3030725	118.5402835	-79.2959665	1.3130175	124.6831965
-44.701042	29.28035	121.958992	-22.377806	11.450228	121.800819	37.82753	-0.173034	119.14222	31.714069	43.130096	119.379021	34.7707995	21.478531	119.2606205	-79.5264115	1.421925	124.3410175
-43.60268	30.327934	122.197319	-22.430662	11.6522	122.044609	37.936398	0.120436	119.717529	31.789631	43.336578	120.392952	34.8630145	21.728507	120.0552405	-79.7243385	1.575893	124.0339775
-41.888466	31.896423	122.756683	-22.508759	12.044949	122.45443	38.098473	0.653781	120.479874	31.863741	43.737888	121.931252	34.981107	22.1958345	121.205563	-79.998625	1.8940635	123.703297
-40.72393	32.936592	123.188225	-22.525318	12.372908	122.687675	38.224308	1.034466	120.899216	31.946632	44.03149	122.921883	35.08547	22.532978	121.9105495	-80.136106	2.212838	123.4648005
-39.592052	33.988567	123.685669	-22.531193	12.722844	122.902916	38.346237	1.410133	121.302628	31.983906	44.323135	123.837616	35.1650715	22.866634	122.570122	-80.2274575	2.579054	123.23571
-38.389957	34.973026	124.087158	-22.516077	13.09143	123.140312	38.453167	1.805026	121.723114	32.042923	44.609295	124.629463	35.248045	23.2071605	123.1762885	-80.280199	2.9756995	123.1043355
-37.228851	35.945145	124.483406	-22.493069	13.450111	123.378578	38.571815	2.11181	122.140076	32.119499	44.861881	125.321556	35.345657	23.4868455	123.730816	-80.331795	3.4133765	123.02634
-36.082684	36.857155	124.890259	-22.484638	13.751938	123.614655	38.668785	2.353008	122.519066	32.181297	45.040981	125.895462	35.425041	23.6969945	124.207264	-80.394317	3.8068815	123.022046
-34.877384	37.64196	125.22628	-22.456863	13.973162	123.843781	38.738487	2.50745	122.868225	32.277046	45.165039	126.317894	35.5077665	23.8362445	124.5930595	-80.4214925	4.1100795	123.0945025
-33.135979	38.745613	125.594376	-22.393694	14.198375	124.105896	38.816364	2.547601	123.228561	32.447361	45.219471	126.740387	35.6318625	23.883536	124.984474	-80.4192505	4.513214	123.227318
-31.704735	39.242931	125.609329	-22.364405	14.290483	124.210289	38.857903	2.492205	123.410355	32.585716	45.212669	126.823982	35.7218095	23.852437	125.1171685	-80.4506195	4.728529	123.3034095
-30.801096	39.921677	125.782791	-22.328465	14.363157	124.22538	38.867943	2.413878	123.52935	32.713699	45.173622	126.842667	35.790821	23.79375	125.1860085	-80.447751	4.932564	123.2647515
-29.662148	40.43235	125.729408	-22.30402	14.430791	124.187912	38.856312	2.317594	123.614159	32.810081	45.112366	126.825714	35.8331965	23.71498	125.2199365	-80.4412365	5.146602	123.1558875
-28.509357	40.905624	125.632523	-22.319727	14.502632	124.116226	38.840912	2.268661	123.65229	32.877235	45.078896	126.779663	35.8590735	23.6737785	125.2159765	-80.4985275	5.3314855	123.0164755
-27.478256	41.334324	125.722466	-22.364925	14.588337	124.058441	38.786636	2.272836	123.630547	32.88623	45.09885	126.790031	35.836433	23.685843	125.210289	-80.566283	5.490831	122.906593
-26.408554	41.674953	125.70475	-22.429276	14.746824	124.026321	38.701305	2.390516	123.548279	32.815235	45.195919	126.833664	35.75827	23.7932175	125.1909715	-80.616822	5.7004305	122.8616705
-24.734404	42.068153	125.870308	-22.597559	15.089014	124.029289	38.570835	2.738695	123.417488	32.64386	45.512093	126.99987	35.6073475	24.125394	125.208679	-80.8024655	6.052634	122.849899
-23.730648	42.314728	126.133324	-22.680552	15.34515	124.032639	38.487625	2.997855	123.321449	32.535435	45.726646	127.247063	35.51153	24.3622505	125.284256	-80.872634	6.3280495	122.781022
-22.828827	42.511673	126.503838	-22.765358	15.579234	124.038544	38.401787	3.218127	123.242714	32.461952	45.91721	127.542877	35.4318695	24.5676685	125.3927955	-80.9625855	6.5907995	122.6842925
-21.946114	42.616196	126.891472	-22.853643	15.798134	124.034897	38.290283	3.424111	123.070969	32.416325	46.073109	127.83326	35.353304	24.74861	125.4521145	-81.06059	6.847658	122.6176795
-21.0252	42.691109	127.186157	-22.97007	16.016376	124.077797	38.176147	3.613557	122.835304	32.346325	46.229961	128.031601	35.261236	24.921759	125.4334525	-81.201376	7.110993	122.7221415
-20.107803	42.656822	127.423981	-23.019869	16.247854	124.070267	38.05682	3.834969	122.617355	32.300095	46.42934	128.108978	35.1784575	25.1321545	125.3631665	-81.2181955	7.3635535	122.7773675
-19.132288	42.521904	127.511444	-23.100321	16.520601	124.114395	37.959404	4.039659	122.448578	32.269405	46.642815	128.141327	35.1144045	25.341237	125.2949525	-81.3150465	7.699965	122.9338375
-17.783325	42.243134	127.501907	-23.134396	16.866419	124.133896	37.892868	4.323492	122.37722	32.26244	46.936138	127.970573	35.077654	25.629815	125.1738965	-81.346446	8.103023	123.0938955
-16.802063	41.925411	127.200844	-23.186049	17.049	124.137054	37.859814	4.474061	122.327385	32.221169	47.120815	127.603188	35.0404915	25.797438	124.9652865	-81.4125895	8.300562	123.3088215
-15.898503	41.50481	126.798721	-23.214508	17.175035	123.989227	37.807365	4.538574	122.163322	32.171719	47.261383	127.063309	34.989542	25.8999785	124.6133155	-81.418558	8.4500915	123.3651385
-15.009265	41.018806	126.253365	-23.290371	17.243332	123.780037	37.712128	4.511112	121.892776	32.074211	47.329716	126.250443	34.8931695	25.920414	124.0716095	-81.4739115	8.56625	123.4884645
-14.070071	40.462597	125.554321	-23.3839	17.223778	123.455177	37.52747	4.423732	121.508446	31.971376	47.313091	125.246719	34.749423	25.8684115	123.3775825	-81.517223	8.5791445	123.5327715
-13.335816	39.923912	124.765167	-23.444834	17.133917	123.031235	37.334663	4.241084	120.972694	31.847031	47.226624	124.266396	34.590847	25.733854	122.619545	-81.480515	8.53398	123.442925
-12.364775	39.187263	123.938309	-23.502663	16.986408	122.569275	37.18821	4.006876	120.451065	31.732126	47.085175	123.296944	34.460168	25.5460255	121.8740045	-81.465494	8.4267905	123.2645455
-10.90513	38.004417	122.757675	-23.553715	16.774897	121.87661	36.970936	3.723244	119.737694	31.608667	46.808556	122.077751	34.2898015	25.2659	120.9077225	-81.3972315	8.283894	122.8454975
-9.867026	37.204082	122.037437	-23.557398	16.688253	121.452538	36.881687	3.565287	119.419312	31.581635	46.637939	121.46357	34.231661	25.101613	120.441441	-81.346457	8.274893	122.463635
-8.804535	36.352398	121.510063	-23.546978	16.649958	121.106514	36.835114	3.471069	119.29734	31.607079	46.544559	121.08638	34.2210965	25.007814	120.19186	-81.3150525	8.292102	122.021168
-7.747186	35.520882	121.175941	-23.516222	16.652721	120.81665	36.871292	3.408386	119.335602	32.031372	46.369587	120.856567	34.451332	24.8889865	120.0960845	-81.483776	8.4164555	121.5372155
-6.642807	34.717484	121.014046	-23.465445	16.647676	120.669685	36.970226	3.38409	119.519234	32.143768	46.345642	121.005234	34.556997	24.864866	120.262234	-81.487887	8.430486	121.077136
-5.522614	33.838566	121.08226	-23.375896	16.633144	120.647598	37.123028	3.392292	119.824615	31.937418	46.455448	121.527885	34.530223	24.92387	120.67625	-81.282015	8.34241800000001	120.618946
-4.431041	32.977394	121.356918	-23.254343	16.666285	120.757126	37.32579	3.421565	120.218399	32.091511	46.496288	122.171494	34.7086505	24.9589265	121.1949465	-81.2173365	8.3736435	120.3193055
-2.352543	31.510984	121.915039	-22.978901	16.715446	121.192757	37.763657	3.522462	121.181953	32.421608	46.574299	123.423256	35.0926325	25.0483805	122.3026045	-81.0504345	8.3825115	120.0829095
-1.239217	30.577394	122.718834	-22.773613	16.773752	121.61306	38.128643	3.630901	122.061218	32.732933	46.671211	124.45166	35.430788	25.151056	123.256439	-80.978014	8.396448	119.969681
-0.077082	29.642063	123.510277	-22.555393	16.878185	122.10994	38.522732	3.767373	123.008003	33.018089	46.817596	125.481644	35.7704105	25.2924845	124.2448235	-80.8811965	8.4638855	119.9750565
1.152756	28.669575	124.192024	-22.364244	16.991934	122.601341	38.892548	3.911198	123.956108	33.249981	46.961201	126.433655	36.0712645	25.4361995	125.1948815	-80.7997525	8.5476685	120.0078005
2.237438	27.656677	124.898575	-22.202675	17.114178	123.081551	39.227444	4.038305	124.854591	33.475048	47.109077	127.254173	36.351246	25.573691	126.054382	-80.756596	8.654665	120.10872
3.311573	26.60495	125.446259	-21.789152	17.055264	123.350525	39.543873	4.125006	125.675987	33.703133	47.227665	127.875671	36.623503	25.6763355	126.775829	-80.201807	8.4341925	119.925221
4.439725	25.490328	125.809387	-21.591166	17.108852	123.672379	39.836666	4.166848	126.359344	33.896137	47.279854	128.329224	36.8664015	25.723351	127.344284	-80.0487335	8.494353	120.000474
5.953495	23.739607	126.233742	-21.339907	17.168594	124.078873	40.555836	4.022102	127.018265	34.153774	47.323944	128.671234	37.354805	25.673023	127.8447495	-80.034619	8.664165	120.3129965
6.968481	22.560518	126.421761	-21.150415	17.139101	124.255707	40.785606	4.028177	127.445152	34.348877	47.317924	128.771423	37.5672415	25.6730505	128.1082875	-79.8680715	8.6051515	120.4031265
7.855999	21.288151	126.616241	-20.946396	17.089676	124.403824	41.030674	3.989692	127.861618	34.555183	47.246201	128.82048	37.7929285	25.6179465	128.341049	-79.6857205	8.5614055	120.466599
8.791313	19.985149	126.813828	-20.729465	17.025848	124.538628	41.322559	3.959932	128.289825	34.75864	47.164742	128.95015	38.0405995	25.562337	128.6199875	-79.4995295	8.489359	120.4572685
9.66304	18.715549	127.097168	-20.509932	16.922832	124.671387	41.613789	3.945183	128.718353	34.952782	47.095959	129.124313	38.2832855	25.520571	128.921333	-79.3031495	8.325093	120.421441
10.429799	17.376005	127.361641	-20.294243	16.78544	124.758125	41.791306	3.937283	129.155685	35.130314	47.024406	129.285233	38.46081	25.4808445	129.220459	-79.049296	8.0900355	120.295791
11.191051	16.04505	127.567146	-20.473881	16.847551	125.04892	42.051765	3.904566	129.402786	35.255737	46.942017	129.354172	38.653751	25.4232915	129.378479	-79.601513	8.2718105	120.719361
12.226359	14.116465	127.754166	-20.209934	16.601004	125.174271	42.283684	3.838325	129.767151	35.405167	46.793007	129.398361	38.8444255	25.315666	129.582756	-79.2642935	7.886342	120.765786
12.734026	12.780903	127.985397	-19.821306	16.29681	125.0644	42.438049	3.79336	130.002197	35.483471	46.707363	129.392212	38.96076	25.2503615	129.6972045	-78.603372	7.3432585	120.4315955
13.267628	11.452794	128.122314	-19.989122	16.325836	125.219894	42.547752	3.750552	130.218094	35.557602	46.635998	129.387253	39.052677	25.193275	129.8026735	-79.030921	7.458397	120.6371145
13.732806	10.168114	128.29953	-19.907494	16.198603	125.216866	42.642117	3.689821	130.398514	35.603531	46.572079	129.342163	39.122824	25.13095	129.8703385	-78.937812	7.26625599999999	120.5633935
14.137638	8.860315	128.372391	-19.846468	16.070593	125.180687	42.698376	3.652804	130.529495	35.617691	46.516106	129.263062	39.1580335	25.084455	129.8962785	-78.8509695	7.056731	120.4650955
14.442534	7.585049	128.45639	-19.821381	15.978265	125.144615	42.739735	3.63462	130.60968	35.609406	46.480751	129.183426	39.1745705	25.0576855	129.896553	-78.8173325	6.8988445	120.392677
14.722222	6.364702	128.508209	-19.782501	15.90278	125.076019	42.780804	3.636075	130.682083	35.615055	46.456768	129.092102	39.1979295	25.0464215	129.8870925	-78.7629315	6.7591385	120.2649455
15.052563	4.540246	128.511902	-19.727617	15.819767	124.99173	42.825966	3.661438	130.773071	35.630802	46.455364	128.97673	39.228384	25.058401	129.8749005	-78.683618	6.581133	120.1085595
15.114418	3.368145	128.593201	-19.677248	15.773307	124.936188	42.863232	3.693534	130.816788	35.643906	46.47348	128.899689	39.253569	25.083507	129.8582385	-78.608065	6.463107	120.0141375
15.176879	2.25551	128.58432	-19.639067	15.739153	124.891899	42.908997	3.742703	130.860321	35.660477	46.515728	128.812363	39.284737	25.1292155	129.836342	-78.562871	6.3490905	119.947456
15.159698	1.160955	128.593521	-19.585945	15.698497	124.841095	42.946194	3.821929	130.926392	35.666512	46.568451	128.744827	39.306353	25.19519	129.8356095	-78.478243	6.201804	119.8465805
15.19625	0.067514	128.580826	-19.531168	15.650357	124.780914	42.997421	3.89588	130.99855	35.669018	46.608265	128.70665	39.3332195	25.2520725	129.8526	-78.3955555	6.0486415	119.709228
15.001319	-1.000522	128.606873	-19.461853	15.571688	124.731567	43.032604	3.944732	131.071991	35.671238	46.636112	128.661697	39.351921	25.290422	129.866844	-78.275627	5.852954	119.59629
14.638077	-1.887821	128.554306	-19.404572	15.480536	124.715256	43.063049	3.967079	131.121552	35.693878	46.633972	128.600098	39.3784635	25.3005255	129.860825	-78.1876075	5.6605465	119.569687
13.922901	-3.164094	128.523605	-19.296711	15.34423	124.741074	43.133709	3.96497	131.170685	35.74786	46.594788	128.496582	39.4407845	25.279879	129.8336335	-78.0342065	5.408581	119.6485145
13.423445	-3.955073	128.458588	-19.232349	15.266109	124.780258	43.196758	3.974802	131.201019	35.803787	46.574097	128.430878	39.5002725	25.2744495	129.8159485	-77.9649705	5.2577685	119.7445675
12.797279	-4.752565	128.473251	-19.155363	15.195906	124.812256	43.261768	3.991415	131.213943	35.84774	46.57209	128.395325	39.554754	25.2817525	129.804634	-77.86548	5.1100595	119.819878
12.142653	-5.522102	128.416779	-19.106293	15.145336	124.834122	43.327862	4.008195	131.229492	35.880444	46.567013	128.368301	39.604153	25.287604	129.7988965	-77.816739	5.003068	119.8693475
11.423454	-6.274158	128.357315	-19.055166	15.103534	124.84552	43.376247	4.04371	131.219543	35.902603	46.591995	128.346924	39.639425	25.3178525	129.7832335	-77.749757	4.8892155	119.9078065
10.63535	-6.994202	128.234329	-19.023956	15.088593	124.861679	43.432884	4.088078	131.176071	35.908745	46.639191	128.3284	39.6708145	25.3636345	129.7522355	-77.7187265	4.8135515	119.9711225
9.776336	-7.680492	128.182663	-18.995176	15.093295	124.895416	43.485077	4.13363	131.098114	35.91357	46.693848	128.310287	39.6993235	25.413739	129.7042005	-77.6896755	4.772851	120.0866315
8.404747	-8.689205	128.026382	-18.952023	15.104362	124.99366	43.538624	4.188296	131.023758	35.934536	46.737202	128.254776	39.73658	25.462749	129.639267	-77.640626	4.745975	120.348053
7.375443	-9.391389	127.972809	-18.925528	15.114625	125.089172	43.572971	4.251868	131.002869	35.963219	46.760838	128.166382	39.768095	25.506353	129.5846255	-77.619151	4.722897	120.5937185
6.333094	-10.010099	128.015152	-18.88891	15.135929	125.187775	43.576958	4.317147	130.973145	36.010574	46.787636	128.058792	39.793766	25.5523915	129.5159685	-77.571586	4.7194665	120.8595815
5.222202	-10.633749	128.026718	-18.858887	15.178516	125.274261	43.602051	4.389283	130.91008	36.036758	46.793404	127.885284	39.8194045	25.5913435	129.397682	-77.5371785	4.7656885	121.15084
4.025501	-11.272409	128.06044	-18.840208	15.209526	125.334618	43.612339	4.484224	130.761826	36.060097	46.823685	127.584229	39.836218	25.6539545	129.1730275	-77.516634	4.7650975	121.4962085
2.816989	-11.855158	128.083679	-18.824707	15.216221	125.326393	43.586235	4.503807	130.473633	36.08218	46.831779	127.200569	39.8342075	25.667793	128.837101	-77.4836215	4.764649	121.815685
1.560416	-12.43022	127.927956	-18.833981	15.161638	125.254036	43.499222	4.463519	129.971497	36.075367	46.79287	126.731232	39.7872945	25.6281945	128.3513645	-77.4552565	4.6950815	122.1567075
-0.444608	-13.333782	127.510086	-18.824827	14.962223	125.086998	43.351116	4.319633	129.24028	36.02285	46.626434	125.986908	39.686983	25.4730335	127.613594	-77.336637	4.4514125	122.560402
-1.796288	-13.846374	127.332222	-18.796089	14.830689	125.025833	43.257214	4.26203	128.776443	36.018059	46.496586	125.613251	39.6376365	25.379308	127.194847	-77.2298145	4.28207	122.856819
-3.17034	-14.328405	127.18042	-18.7792	14.715012	125.052902	43.191418	4.160955	128.448761	36.004517	46.334915	125.406456	39.5979675	25.247935	126.9276085	-77.1563675	4.182089	123.1781955
-4.654917	-14.847107	127.098701	-18.786705	14.603239	125.145653	43.137291	3.994506	128.262589	35.976826	46.19318	125.27771	39.5570585	25.093843	126.7701495	-77.1304685	4.112635	123.5211565
-6.118098	-15.251546	127.044067	-18.833897	14.457724	125.301575	43.034626	3.821932	128.042633	35.953869	46.050728	125.259224	39.4942475	24.93633	126.6509285	-77.1620415	3.979118	123.9522215
-7.616044	-15.652386	126.924255	-18.919363	14.307687	125.462463	42.90934	3.603582	127.89595	35.891335	45.88567	125.317741	39.4003375	24.744626	126.6068455	-77.2390635	3.870748	124.3180805
-9.199092	-16.070564	126.802444	-18.80714	14.016964	125.538445	42.771538	3.371506	127.798653	35.829296	45.736553	125.393448	39.300417	24.5540295	126.5960505	-76.914697	3.4798985	124.4808395
-11.497202	-16.549168	126.671455	-18.952837	13.842678	125.744019	42.570564	3.11373	127.658127	35.737858	45.534908	125.533768	39.154211	24.324319	126.5959475	-77.059885	3.361037	124.8920905
-13.075626	-16.853186	126.625504	-19.065115	13.798158	125.91124	42.471661	2.96514	127.602348	35.661476	45.408215	125.580109	39.0665685	24.1866775	126.5912285	-77.1967985	3.4096385	125.2312515
-14.6547	-17.169794	126.776215	-19.098555	13.761529	125.99424	42.382126	2.878817	127.54493	35.619793	45.321121	125.537697	39.0009595	24.099969	126.5413135	-77.1980695	3.423089	125.4471665
-16.202188	-17.382891	127.076927	-19.187536	13.818136	126.209259	42.306278	2.815783	127.513412	35.604752	45.243256	125.421455	38.955515	24.0295195	126.4674335	-77.330587	3.6067525	125.9510845
-17.78462	-17.605131	127.506729	-19.168585	13.838448	126.374924	42.269932	2.764911	127.528526	35.609192	45.179401	125.26902	38.939562	23.972156	126.398773	-77.276732	3.70474	126.351075
-19.346478	-17.793833	128.03125	-19.157007	13.854258	126.596581	42.26812	2.690202	127.599228	35.622543	45.093655	125.142303	38.9453315	23.8919285	126.3707655	-77.2593455	3.8165875	126.8223965
-20.834213	-17.868286	128.451447	-19.147022	13.84982	126.827553	42.273174	2.609703	127.684654	35.636082	45.004627	125.033173	38.954628	23.807165	126.3589135	-77.248672	3.892475	127.2961925
-23.198702	-18.093447	128.968567	-19.166357	13.789548	127.111069	42.231953	2.440464	127.741516	35.632362	44.815937	124.896324	38.9321575	23.6282005	126.31892	-77.2648715	3.9508955	127.903218
-24.703743	-18.091709	129.165848	-19.195688	13.701168	127.248451	42.167324	2.287556	127.692345	35.578598	44.650944	124.821342	38.872961	23.46925	126.2568435	-77.264337	3.933086	128.2400585
-26.207527	-18.104753	129.282791	-19.232967	13.582504	127.381767	42.055241	2.1449	127.615822	35.523045	44.499367	124.776413	38.789143	23.3221335	126.1961175	-77.255077	3.8428745	128.5674165
-27.744875	-18.093391	129.310104	-19.266281	13.471945	127.507553	41.954136	1.998008	127.507278	35.507309	44.378548	124.803368	38.7307225	23.188278	126.155323	-77.2632845	3.755612	128.859783
-29.214409	-17.936016	129.291931	-19.308014	13.385144	127.6371	41.865864	1.872992	127.391899	35.478401	44.276154	124.865089	38.6721325	23.074573	126.128494	-77.2881605	3.695715	129.145706
-30.997992	-17.519451	129.52832	-19.351131	13.3297	127.797638	41.775085	1.788796	127.283409	35.453701	44.215611	124.936317	38.614393	23.0022035	126.109863	-77.316655	3.6571965	129.485413
-32.202675	-17.627024	129.34639	-19.413597	13.318557	128.007187	41.686443	1.755624	127.102127	35.43782	44.176502	125.030472	38.5621315	22.966063	126.0662995	-77.3893255	3.671051	129.9480745
-34.314346	-17.198467	129.45015	-19.414278	13.299274	128.2323	41.250439	1.922928	126.99752	35.366474	44.161366	125.158394	38.3084565	23.042147	126.077957	-77.1370125	3.556401	130.386643
-35.703548	-16.867804	129.64743	-19.443693	13.328929	128.431183	41.190147	1.958353	126.85331	35.347225	44.212189	125.259415	38.268686	23.085271	126.0563625	-77.156072	3.572587	130.8060035
-37.145416	-16.583261	129.649933	-19.480381	13.379449	128.623245	41.129745	1.981845	126.71859	35.315453	44.264523	125.376854	38.222599	23.123184	126.047722	-77.183361	3.635714	131.198768
-38.464005	-16.192177	129.745483	-19.516956	13.420677	128.794403	41.039501	2.001236	126.628433	35.289391	44.318886	125.476074	38.164446	23.160061	126.0522535	-77.198358	3.681293	131.5365525
-39.80265	-15.833735	129.867676	-19.616545	13.503596	129.010605	40.925179	2.028222	126.466156	35.243187	44.365753	125.543663	38.084183	23.1969875	126.0049095	-77.317273	3.8102045	132.0163005
-41.139179	-15.504538	130.038483	-19.653439	13.548942	129.105133	40.792683	2.039593	126.300026	35.172264	44.396328	125.528755	37.9824735	23.2179605	125.9143905	-77.2893515	3.8799235	132.2958755
-42.365688	-15.076889	130.207733	-19.765091	13.63952	129.298767	40.592159	2.098837	126.12957	35.081181	44.449364	125.492493	37.83667	23.2741005	125.8110315	-77.366852	4.0049395	132.7865025
-44.152729	-14.51518	130.501053	-19.861368	13.754225	129.472488	40.338322	2.169282	125.846611	34.980167	44.510536	125.501503	37.6592445	23.339909	125.674057	-77.3819805	4.168541	133.270919
-45.335201	-14.154037	130.633392	-19.953583	13.848312	129.600967	40.171223	2.200672	125.755035	34.936245	44.531502	125.562813	37.553734	23.366087	125.658924	-77.4609	4.330537	133.54301
-46.409405	-13.776393	130.72403	-20.044699	13.915108	129.70665	40.023205	2.24277	125.6726	34.880051	44.566162	125.660622	37.451628	23.404466	125.666611	-77.541026	4.42575	133.746689
-47.387905	-13.377714	130.807037	-20.180681	13.993955	129.841309	39.873268	2.278862	125.637543	35.123394	44.479671	125.650253	37.498331	23.3792665	125.643898	-77.859693	4.6086435	134.03872
NaN	NaN	NaN	-20.301708	14.039832	129.876633	39.675037	2.342568	125.572563	35.014465	44.522648	125.760483	37.344751	23.432608	125.666523	-77.948167	4.647056	134.086743
NaN	NaN	NaN	-20.485193	14.108287	129.976791	39.465729	2.368818	125.534081	34.890942	44.538273	125.872734	37.1783355	23.4535455	125.7034075	-78.1487215	4.7630285	134.2501745
NaN	NaN	NaN	-20.656672	14.162353	130.034622	39.308678	2.370667	125.531113	34.448502	44.668243	126.123634	36.87859	23.519455	125.8273735	-78.191934	4.805251	134.2418705
NaN	NaN	NaN	-20.884348	14.28069	130.079468	39.087112	2.409752	125.63076	34.273273	44.645508	126.371292	36.6801925	23.52763	126.001026	-78.4488885	5.03375	134.15791
NaN	NaN	NaN	-21.062323	14.384131	130.069702	38.918591	2.467098	125.722099	34.098938	44.662991	126.467766	36.5087645	23.5650445	126.0949325	-78.6334105	5.2032175	134.0444715
NaN	NaN	NaN	-21.265549	14.509812	130.053802	38.721939	2.546988	125.807129	33.85265	44.700844	126.502457	36.2872945	23.623916	126.154793	-78.8183925	5.395708	133.952811
NaN	NaN	NaN	-21.452997	14.609615	130.036194	38.520462	2.648875	125.895676	33.663403	44.772896	126.477562	36.0919325	23.7108855	126.186619	-78.9979265	5.5083445	133.885769
NaN	NaN	NaN	-21.584845	14.620294	130.000809	38.371677	2.700471	125.997635	33.480988	44.810959	126.468422	35.9263325	23.755715	126.2330285	-79.0960225	5.484873	133.7685895
NaN	NaN	NaN	-21.740599	14.566713	130.016464	38.236763	2.706894	126.100311	33.306587	44.789574	126.465927	35.771675	23.748234	126.283119	-79.252873	5.385192	133.749809
NaN	NaN	NaN	-21.878853	14.445488	130.006271	38.081841	2.671226	126.151764	33.107601	44.72847	126.533936	35.594721	23.699848	126.34285	-79.352427	5.191128	133.669692
-51.439487	-9.174379	130.743881	-22.135839	14.225207	129.970734	37.821438	2.580749	126.116074	32.809021	44.612373	126.544739	35.3152295	23.596561	126.3304065	-79.5869075	4.853853	133.6110615
-51.198696	-8.870486	130.632706	-22.267572	14.036749	129.88765	37.650406	2.546824	126.034653	32.583523	44.560719	126.54023	35.1169645	23.5537715	126.2874415	-79.6521085	4.5197265	133.4878585
-50.89349	-8.577855	130.580902	-22.461058	13.896923	129.910751	37.490059	2.547603	125.999176	32.362823	44.557869	126.550377	34.926441	23.552736	126.2747765	-79.848557	4.24111	133.5467255
-50.556679	-8.266671	130.533295	-22.571484	13.718372	129.87384	37.371746	2.566796	126.011101	32.168053	44.561924	126.611473	34.7698995	23.56436	126.311287	-79.9128675	3.872384	133.436393
-50.113369	-7.957121	130.422928	-22.721621	13.578969	129.927078	37.31498	2.576722	126.069221	31.960274	44.562572	126.682617	34.637627	23.569647	126.375919	-80.080869	3.588291	133.478237
-49.597645	-7.61314	130.317001	-22.796028	13.402764	129.861679	37.270267	2.573637	126.183914	31.797155	44.55299	126.738503	34.533711	23.5633135	126.4612085	-80.125767	3.2422145	133.2621495
-49.041229	-7.261555	130.12233	-22.8787	13.264103	129.787628	37.249016	2.528911	126.360527	31.690704	44.511593	126.814758	34.46986	23.520252	126.5876425	-80.22726	3.007954	132.9876135
-48.177181	-6.766126	129.685562	-22.89086	13.094005	129.56163	37.381329	2.387035	126.800034	31.663597	44.409351	126.97525	34.522463	23.398193	126.887642	-80.304183	2.789817	132.235618
-47.556816	-6.410163	129.339584	-22.852764	13.057007	129.373718	37.863049	2.133837	127.057053	31.806629	44.34708	127.102982	34.834839	23.2404585	127.0800175	-80.540367	2.8735555	131.6674185
-46.855186	-6.029196	129.003845	-22.838774	13.081938	129.20787	38.000511	2.094256	127.420616	32.22691	44.201996	127.025665	35.1137105	23.148126	127.2231405	-80.7912585	3.01575	131.1925995
-46.106533	-5.572369	128.70256	-22.793238	13.102348	128.938782	38.120834	2.030931	127.700737	32.343369	44.17997	126.976082	35.2321015	23.1054505	127.3384095	-80.8185775	3.0992455	130.5391545
-45.382622	-5.10418	128.400772	-22.790712	13.166822	128.649109	38.204773	2.015661	127.881027	32.048256	44.319038	126.94503	35.1265145	23.1673495	127.4130285	-80.7079385	3.1662945	129.8851895
-44.720451	-4.640609	128.218918	-22.781294	13.189368	128.367722	38.236202	2.063561	127.936874	32.041279	44.370644	126.719788	35.1387405	23.2171025	127.328331	-80.7013285	3.1616335	129.407113
-44.076683	-4.170848	127.882622	-22.819572	13.215815	128.160782	38.25647	2.075751	127.846611	32.017006	44.397095	126.527954	35.136738	23.236423	127.1872825	-80.775882	3.195207	129.1342815
-43.135815	-3.255659	127.443947	-22.823746	13.173388	127.782669	38.234177	2.031372	127.618561	31.958475	44.335213	126.297104	35.096326	23.1832925	126.9578325	-80.743818	3.1634835	128.6075055
-42.487236	-2.547354	127.162025	-22.837517	13.150942	127.583145	38.192249	1.975611	127.378716	31.963953	44.288567	126.21032	35.078101	23.132089	126.794518	-80.753135	3.169795	128.371772
-41.88763	-1.818161	126.898827	-22.837427	13.137598	127.370285	38.146393	1.931467	127.108383	31.99799	44.249249	126.179695	35.0721915	23.090358	126.644039	-80.7470455	3.184838	128.096531
-41.298382	-1.203345	126.587845	-22.815393	13.138178	127.134285	38.105614	1.909696	126.871658	32.371105	44.104992	126.076851	35.2383595	23.007344	126.4742545	-80.8691455	3.269012	127.7943155
-40.813663	-0.589744	126.118835	-22.810238	13.189011	126.93734	37.766876	2.10248	126.801971	32.432045	44.113003	126.150444	35.0994605	23.1077415	126.4762075	-80.7199365	3.2702805	127.3984725
-40.264774	0.015979	125.709213	-22.777649	13.256913	126.713371	37.808598	2.134519	126.628746	32.509811	44.163456	126.217636	35.1592045	23.1489875	126.423191	-80.7145025	3.3648385	127.003551
-39.704235	0.671922	125.384163	-22.720839	13.366953	126.497581	37.852978	2.204524	126.524864	32.2742	44.362675	126.371399	35.063589	23.2835995	126.4481315	-80.505267	3.4503065	126.5470305
-38.927547	1.637323	125.096146	-22.599796	13.547524	126.235405	38.002186	2.290789	126.496193	32.467617	44.464722	126.509514	35.2349015	23.3777555	126.5028535	-80.4344935	3.7172925	125.9679565
-38.451717	2.198512	124.829399	-22.511078	13.665991	126.089035	38.118423	2.330127	126.57943	32.628105	44.529518	126.619148	35.373264	23.4298225	126.599289	-80.39542	3.9021595	125.578781
-38.01656	2.75734	124.630867	-22.389122	13.76094	125.897751	38.247284	2.364674	126.685753	32.762077	44.596081	126.723114	35.5046805	23.4803775	126.7044335	-80.2829245	4.0415025	125.0910685
-37.653362	3.34683	124.467979	-22.334826	13.884351	125.822327	38.354378	2.376401	126.742088	33.216507	44.520073	126.71801	35.7854425	23.448237	126.730049	-80.4550945	4.320465	124.914605
-37.233292	3.892951	124.220955	-22.285812	13.961143	125.692009	38.419647	2.360928	126.781822	33.022453	44.648815	126.913414	35.72105	23.5048715	126.847618	-80.292674	4.4174145	124.5364
-36.824966	4.458844	124.044128	-22.215605	13.979383	125.520996	38.464176	2.321694	126.765739	33.102123	44.630535	126.955048	35.7831495	23.4761145	126.8603935	-80.2143595	4.4826515	124.1815985
-36.451427	5.012665	123.925255	-22.174957	13.983146	125.412033	38.4851	2.299978	126.688858	33.160255	44.592159	126.954926	35.8226775	23.4460685	126.821892	-80.1725915	4.5202235	124.002174
-35.964157	5.751881	123.793411	-22.110344	13.918026	125.266602	38.516678	2.300158	126.515923	33.220806	44.557659	126.869629	35.868742	23.4289085	126.692776	-80.08943	4.4071435	123.840428
-35.673191	6.181022	123.764191	-22.076311	13.870011	125.186241	38.561569	2.318449	126.340805	33.226997	44.548382	126.735725	35.894283	23.4334155	126.538265	-80.046905	4.3066065	123.834217
-35.343601	6.589843	123.797081	-22.028419	13.815795	125.116112	38.613567	2.336363	126.108597	33.512478	44.440098	126.395081	36.0630225	23.3882305	126.251839	-80.1198605	4.2433595	123.980385
-34.985397	6.936272	123.810425	-22.016773	13.787733	125.088844	38.618484	2.350959	125.859772	33.470638	44.465588	126.105644	36.044561	23.4082735	125.982708	-80.078107	4.1671925	124.19498
-34.574818	7.268336	123.757889	-22.187435	13.888961	125.041756	38.622883	2.368921	125.643326	33.086788	44.611332	125.893471	35.8548355	23.4901265	125.7683985	-80.2297055	4.2877955	124.3151135
-34.191528	7.651463	123.722305	-22.148636	13.868469	124.949554	38.620941	2.418941	125.503113	33.351677	44.514076	125.503799	35.986309	23.4665085	125.503456	-80.283581	4.2704295	124.395652
-33.791645	8.071581	123.637749	-22.098431	13.85995	124.840881	38.632038	2.458199	125.552544	33.342201	44.509945	125.341324	35.9871195	23.484072	125.446934	-80.1839815	4.235828	124.234828
-33.466728	8.797307	123.58297	-22.028131	13.831443	124.700127	38.739376	2.439745	125.768517	33.423977	44.460152	125.380257	36.0816765	23.4499485	125.574387	-80.1379385	4.2129375	123.825867
-33.167313	9.148511	123.486237	-22.007687	13.793619	124.649933	38.791351	2.380762	125.996819	33.499844	44.403111	125.547028	36.1455975	23.3919365	125.7719235	-80.1609715	4.1953015	123.5279425
-32.895748	9.482656	123.432266	-22.005262	13.749698	124.658836	38.798557	2.312867	126.235222	33.615162	44.346123	125.835487	36.2068595	23.329495	126.0353545	-80.2173835	4.169901	123.2823175
-32.586994	9.780611	123.472916	-22.00161	13.724709	124.754204	38.819702	2.213406	126.484451	33.718914	44.281521	126.266731	36.269308	23.2474635	126.375591	-80.272528	4.2019545	123.132817
-32.259136	10.011521	123.60141	-22.014864	13.727204	124.940811	38.849041	2.130254	126.75737	33.82922	44.237011	126.782104	36.3391305	23.1836325	126.769737	-80.3688585	4.2707755	123.111885
-31.930193	10.275321	123.788834	-21.805244	13.616191	125.07914	39.185928	1.907288	126.844879	33.61895	44.339119	127.443756	36.402439	23.1232035	127.1443175	-80.012927	4.1091785	123.0139625
-31.413456	10.399539	123.918976	-21.813026	13.6829	125.310944	39.186756	1.871537	126.992264	33.714985	44.352356	127.899292	36.4508705	23.1119465	127.445778	-80.0769225	4.2538535	123.17611
-30.948919	10.804157	124.195847	-21.880869	13.829345	125.623337	39.126362	1.902971	126.979958	33.793785	44.413269	128.352844	36.4600735	23.15812	127.666401	-80.2218115	4.50057	123.580273
-30.658016	11.067654	124.356483	-21.930347	13.960981	125.751915	39.068314	1.956366	126.893448	34.155033	44.34314	128.404892	36.6116735	23.149753	127.64917	-80.4723675	4.772209	123.85466
-30.392262	11.288862	124.453651	-21.94849	14.077595	125.799706	39.015869	2.0483	126.800606	33.838242	44.533001	128.628586	36.4270555	23.2906505	127.714596	-80.3240355	4.8645395	123.884816
-30.14184	11.457177	124.425659	-21.980337	14.211967	125.804329	38.672821	2.29485	126.898384	33.854694	44.615257	128.721024	36.2637575	23.4550535	127.809704	-80.2244315	4.9688805	123.798954
-29.976126	11.600021	124.364647	-21.983196	14.318092	125.745605	38.665627	2.349071	126.891365	33.867245	44.682156	128.805634	36.266436	23.5156135	127.8484995	-80.232828	5.1205705	123.6427105
-29.864925	11.721684	124.263252	-22.047104	14.463046	125.697098	38.956947	2.205713	126.776756	33.87862	44.72419	128.88208	36.4177835	23.4649515	127.829418	-80.5119915	5.4611405	123.564778
-29.815128	11.784044	124.139	-22.059679	14.550649	125.55661	38.910809	2.212962	126.838409	33.878654	44.751335	128.927811	36.3947315	23.4821485	127.88311	-80.5140895	5.6191495	123.23011
-29.829601	11.796277	124.047623	-22.162031	14.714233	125.533966	38.815262	2.192375	127.027939	33.881779	44.779812	129.016144	36.3485205	23.4860935	128.0220415	-80.6725825	5.9423725	123.0458905
-29.892111	11.736605	124.040237	-22.203337	14.782262	125.516525	38.760864	2.166891	127.217773	33.87999	44.782356	129.088394	36.320427	23.4746235	128.1530835	-80.727101	6.0899005	122.8799665
-29.991255	11.605791	124.066582	-22.256699	14.84561	125.574234	38.727005	2.129863	127.469467	33.876926	44.78722	129.181656	36.3019655	23.4585415	128.3255615	-80.8153635	6.2326785	122.8229065
-30.149628	11.436263	124.120735	-22.336021	14.904974	125.654625	38.701012	2.07664	127.773407	33.845417	44.789597	129.28067	36.2732145	23.4331185	128.5270385	-80.9452565	6.3768295	122.7822115
-30.41218	11.211379	124.256645	-22.423031	14.942794	125.827492	38.664936	1.993362	128.105042	33.806808	44.776241	129.367828	36.235872	23.3848015	128.736435	-81.081934	6.5007865	122.918549
-30.720476	10.917646	124.355934	-22.516546	14.929674	125.962387	38.636024	1.910567	128.448181	33.776402	44.743526	129.433258	36.206213	23.3270465	128.9407195	-81.239305	6.5323015	122.9840545
-31.079874	10.607407	124.472633	-22.586981	14.904821	126.101044	38.608227	1.808209	128.790802	33.716293	44.687782	129.4767	36.16226	23.2479955	129.133751	-81.336222	6.5616465	123.068337
-31.703674	10.094571	124.534859	-22.702646	14.812369	126.226234	38.580769	1.699129	129.155045	33.675259	44.625904	129.385147	36.128014	23.1625165	129.270096	-81.533306	6.4622215	123.182372
-32.168343	9.751863	124.578857	-22.769888	14.725707	126.250793	38.536674	1.685746	129.251678	33.564671	44.562111	129.225296	36.0506725	23.1239285	129.238487	-81.5904485	6.3274855	123.263099
-32.643421	9.423522	124.56144	-22.792839	14.605701	126.16243	38.468948	1.680989	129.193558	33.447311	44.515541	128.915924	35.9581295	23.098265	129.054741	-81.5438075	6.113137	123.270119
-33.128693	9.092079	124.50296	-22.836027	14.487776	126.115189	38.416203	1.709183	128.932114	33.306332	44.480705	128.428772	35.8612675	23.094944	128.680443	-81.5333215	5.880608	123.549935
-33.653252	8.823307	124.464714	-22.859224	14.375337	125.969315	38.370102	1.782662	128.358963	33.112736	44.457626	127.760506	35.741419	23.120144	128.0597345	-81.459867	5.63053	123.8788955
-34.21862	8.587528	124.395439	-22.842167	14.241451	125.745567	38.277809	1.807578	127.690277	32.89064	44.429409	126.846764	35.5842245	23.1184935	127.2685205	-81.2685585	5.3644085	124.2226135
-34.817108	8.39531	124.329613	-22.830265	14.116851	125.464844	38.148109	1.820141	126.853989	32.638145	44.434113	125.723885	35.393127	23.127127	126.288937	-81.053657	5.106575	124.640751
-35.744408	8.128402	124.075851	-22.969275	14.013453	124.98481	37.654049	1.922705	125.694359	32.344212	44.261925	124.176956	34.9991305	23.092315	124.9356575	-80.9376805	4.934591	125.0339625
-36.304874	8.026058	123.962166	-22.88641	13.848736	124.696091	37.635303	1.811525	125.138855	32.221802	44.143379	123.312584	34.9285525	22.977452	124.2257195	-80.7013725	4.72002	125.1664625
-36.870781	7.99763	123.856201	-22.786789	13.690257	124.497131	37.634296	1.751596	124.643394	32.206718	44.041538	122.821533	34.920507	22.896567	123.7324635	-80.494085	4.483947	125.2617985
-37.408268	8.059828	123.860397	-22.713177	13.565263	124.396721	37.669823	1.578858	124.390366	32.223309	43.892044	122.550629	34.946566	22.735451	123.4704975	-80.37292	4.395075	125.3229445
-37.881973	8.15659	123.838821	-22.667639	13.443579	124.385765	37.646587	1.454831	124.268829	32.245506	43.788902	122.419914	34.9460465	22.6218665	123.3443715	-80.2813245	4.2652915	125.4271585
-38.378986	8.369942	123.890427	-22.643045	13.337543	124.437271	37.610851	1.40702	124.179695	32.293762	43.714367	122.491241	34.9523065	22.5606935	123.335468	-80.2383965	4.1143925	125.539074
-38.853237	8.633792	123.920784	-22.625616	13.248549	124.532593	37.638466	1.341655	124.154343	32.345066	43.65432	122.769608	34.991766	22.4979875	123.4619755	-80.242998	3.9991105	125.6032105
-39.458572	9.177378	123.921989	-22.589462	13.141921	124.646362	37.718655	1.282177	124.178566	32.40797	43.620121	123.273933	35.0633125	22.451149	123.7262495	-80.2422365	3.832693	125.5664745
-39.86377	9.546541	123.95433	-22.588257	13.095546	124.683678	37.737934	1.268393	124.151672	32.470505	43.612801	123.564529	35.1042195	22.440597	123.8581005	-80.2807335	3.750495	125.5092555
-40.207947	9.93801	123.906815	-22.583544	13.06601	124.694191	37.757458	1.251206	124.054161	32.830112	43.494102	123.697891	35.293785	22.372654	123.876026	-80.460873	3.759366	125.512356
-40.495956	10.350756	123.924728	-22.568769	13.05022	124.698006	37.783688	1.25106	123.92141	32.85144	43.500282	123.865059	35.317564	22.375671	123.8932345	-80.455102	3.724769	125.5027775
-40.735229	10.825088	123.943962	-22.54426	13.042519	124.699821	37.792332	1.279708	123.782387	32.857292	43.538837	123.965034	35.324812	22.4092725	123.8737105	-80.413332	3.6757655	125.5259315
-40.961338	11.318862	124.001518	-22.521425	13.030471	124.695412	37.835659	1.317222	123.639	32.850399	43.57468	124.023605	35.343029	22.445951	123.8313025	-80.385879	3.614991	125.5595215
-41.096119	11.747657	123.974548	-22.480045	12.985383	124.689842	37.894844	1.331629	123.515976	32.518501	43.709972	124.138	35.2066725	22.5208005	123.826988	-80.1667625	3.4499655	125.552696
-41.29657	12.512699	123.988464	-22.394352	12.872135	124.669434	37.990005	1.274036	123.385361	32.553234	43.641201	124.150314	35.2716195	22.4576185	123.7678375	-80.0603235	3.2866515	125.5710305
-41.370083	12.953661	124.002586	-22.329214	12.778066	124.638115	38.054745	1.123379	123.337219	32.611259	43.509884	124.174393	35.333002	22.3166315	123.755806	-79.99143	3.2395005	125.520424
-41.457645	13.403744	123.975967	-22.272751	12.715033	124.619003	38.091717	0.950805	123.291763	32.750164	43.363537	124.194595	35.4209405	22.157171	123.743179	-79.9664425	3.272895	125.494827
-41.501572	13.807817	123.985352	-22.238354	12.679722	124.613098	38.082092	0.801752	123.206314	32.841713	43.213989	124.186646	35.4619025	22.0078705	123.69648	-79.9386105	3.3515735	125.529716
-41.530113	14.196642	124.047195	-22.206367	12.659748	124.627449	38.020821	0.674158	123.113045	32.908375	43.090374	124.174225	35.464598	21.882266	123.643635	-79.877332	3.43723	125.611263
-41.517078	14.635919	124.198654	-22.195654	12.675188	124.669121	37.992111	0.565781	123.040321	32.945011	43.001091	124.14901	35.468561	21.783436	123.5946655	-79.859869	3.56694	125.7435765
-41.460968	15.088807	124.316833	-22.20713	12.720341	124.736832	37.949162	0.51897	122.969391	32.992794	42.956596	124.167229	35.470978	21.737783	123.56831	-79.885238	3.702899	125.905354
-41.234276	15.761563	124.342285	-22.177975	12.819776	124.788666	37.938354	0.462403	122.901131	33.068756	42.900978	124.245537	35.503555	21.6816905	123.573334	-79.859505	3.9578615	126.003998
-41.064564	16.264673	124.310745	-22.160542	12.88137	124.774124	37.9398	0.422891	122.913445	33.150143	42.866371	124.29998	35.5449715	21.644631	123.6067125	-79.8660555	4.118109	125.9415355
-40.846287	16.764551	124.297867	-22.129765	12.969825	124.710373	37.939037	0.388613	123.003433	33.241837	42.826656	124.331375	35.590437	21.6076345	123.667404	-79.849967	4.3320155	125.753342
-40.595047	17.241228	124.118599	-22.093613	13.042686	124.590561	37.968971	0.329889	123.14621	33.348324	42.786018	124.335571	35.6586475	21.5579535	123.7408905	-79.8458735	4.5274185	125.4402315
-40.348724	17.698175	123.83889	-22.059204	13.10782	124.457764	38.028347	0.267065	123.438087	33.420986	42.745274	124.262581	35.7246665	21.5061695	123.850334	-79.8430745	4.7094705	125.065194
-40.092369	18.086046	123.584976	-22.027843	13.181296	124.334358	38.046955	0.219355	123.836731	33.505341	42.683716	124.126923	35.776148	21.4515355	123.981827	-79.831834	4.9110565	124.686889
-40.037994	18.530975	123.465096	-22.017744	13.195726	124.273491	38.064133	0.164003	124.220291	33.585964	42.588158	123.990379	35.8250485	21.3760805	124.105335	-79.8605365	5.0153715	124.441647
-39.598614	18.869644	123.24543	-22.029345	13.067005	124.307045	38.193008	-0.051818	124.888596	33.61343	42.381409	123.7761	35.903219	21.1647955	124.332348	-79.961909	4.9692145	124.281742
-39.21283	19.074654	123.207642	-22.027237	12.874942	124.442184	38.298698	-0.260752	125.357712	33.621483	42.175423	123.627975	35.9600905	20.9573355	124.4928435	-80.0145645	4.7925485	124.3915245
-38.802223	19.322611	123.217918	-22.021093	12.615526	124.643982	38.388096	-0.512949	125.83902	33.608215	41.911556	123.524178	35.9981555	20.6993035	124.681599	-80.0403415	4.5317485	124.606365
-38.396393	19.590242	123.268333	-22.0224	12.334192	124.873367	38.470509	-0.808994	126.259438	33.599915	41.598778	123.467575	36.035212	20.394892	124.8635065	-80.080012	4.273492	124.8832275
-37.961185	19.901173	123.351776	-21.800915	11.905644	125.020531	38.530186	-1.116319	126.648438	33.611168	41.270889	123.432747	36.070677	20.077285	125.0405925	-79.672507	3.734003	125.0004695
-37.531967	20.30286	123.343948	-21.78875	11.642589	125.195755	38.569786	-1.396525	126.971687	33.652294	40.960045	123.415718	36.11104	19.78176	125.1937025	-79.68854	3.503418	125.1978075
-37.119247	20.697165	123.286018	-21.775927	11.423229	125.284019	38.598679	-1.64463	127.198433	33.693878	40.682541	123.456787	36.1462785	19.5189555	125.32761	-79.6981325	3.3275025	125.240428
-36.416512	21.521988	123.095749	-21.741827	11.156056	125.267281	38.602638	-1.962707	127.270088	33.797523	40.324177	123.487152	36.2000805	19.180735	125.37862	-79.6837345	3.131377	125.155942
-35.993679	22.21434	122.970535	-21.73419	11.000307	125.16658	38.531059	-2.155854	127.046036	33.872559	40.110229	123.483368	36.201809	18.9771875	125.264702	-79.670189	3.0234265	125.068458
-35.497978	22.974154	122.889221	-21.737312	10.856084	125.004868	38.400173	-2.321461	126.56649	33.921589	39.90126	123.460915	36.160881	18.7898995	125.0137025	-79.635505	2.9222685	124.9960335
-35.072033	23.7721	122.838036	-21.97448	10.869921	124.866249	38.248772	-2.439093	125.842758	33.959225	39.766647	123.433792	36.1039985	18.663777	124.638275	-80.0529585	3.076065	125.094223
-34.595352	24.61883	122.852303	-21.988295	10.772943	124.555191	38.157799	-2.575864	124.998329	33.968727	39.707752	123.398018	36.063263	18.565944	124.1981735	-80.039853	2.979942	124.9122085
-34.083141	25.596619	122.923576	-21.987629	10.741579	124.225784	38.09597	-2.658081	123.979256	34.246628	39.615925	123.230598	36.171299	18.478922	123.604927	-80.146557	3.004236	124.846641
-33.57132	26.585039	123.163605	-22.002054	10.801525	123.89183	38.007351	-2.602638	122.84243	33.843731	39.847622	123.271797	35.925541	18.622492	123.0571135	-79.929649	2.980558	124.7265465
-32.82774	28.059679	123.568954	-22.02552	11.000573	123.448204	37.686085	-2.34553	121.285988	33.712708	40.066521	123.110664	35.6993965	18.8604955	122.198326	-79.7504365	3.1406505	124.698082
-32.220467	29.016668	123.863014	-22.036795	11.191945	123.237801	37.524666	-2.116789	120.301689	33.66864	40.237904	123.068367	35.596653	19.0605575	121.685028	-79.670243	3.3233325	124.790574
-31.606356	29.943598	124.07119	-22.04184	11.374546	123.017487	37.404484	-1.915885	119.600403	33.634583	40.371834	123.067345	35.5195335	19.2279745	121.333874	-79.6032135	3.5211175	124.7011
-30.837652	30.771919	124.274948	-22.017973	11.585754	122.816612	37.281776	-1.690622	119.180664	33.654518	40.542976	123.115349	35.468147	19.426177	121.1480065	-79.504093	3.745331	124.4852175
-30.165545	31.534422	124.45356	-22.023743	11.732641	122.742821	37.240784	-1.525706	118.863258	33.670845	40.661678	123.232941	35.4558145	19.567986	121.0480995	-79.5033005	3.897296	124.4375425
-29.387114	32.144772	124.568855	-22.04644	11.834356	122.706665	37.230022	-1.479334	118.658188	33.648548	40.711975	123.266426	35.439285	19.6163205	120.962307	-79.532165	4.0523915	124.451023
-28.550573	32.685215	124.577919	-22.07423	11.861894	122.676941	37.182602	-1.473351	118.515541	33.612396	40.732418	123.230347	35.397499	19.6295335	120.872944	-79.545959	4.0942545	124.480938
-27.142334	33.299133	124.519348	-22.145439	11.83576	122.616982	37.144932	-1.60311	118.44474	33.570404	40.638058	123.067474	35.357668	19.517474	120.756107	-79.648546	4.154046	124.477857
-26.258043	33.640404	124.38356	-22.172331	11.826152	122.581573	37.148319	-1.716952	118.498276	33.559853	40.547977	122.985329	35.354086	19.4155125	120.7418025	-79.698748	4.2367915	124.4213435
-25.232399	33.826057	124.225533	-22.218224	11.842704	122.566917	37.158798	-1.848405	118.569138	33.585213	40.457077	122.859558	35.3720055	19.304336	120.714348	-79.8084535	4.381072	124.419486
-24.243311	33.96817	123.983383	-22.290707	11.839596	122.579124	37.141712	-1.982166	118.731895	33.58963	40.351044	122.722946	35.365671	19.184439	120.7274205	-79.947085	4.494753	124.4308275
-23.099251	34.015633	123.842796	-22.318209	11.862993	122.607956	37.122375	-2.098462	119.027496	33.608307	40.24099	122.720352	35.365341	19.071264	120.873924	-80.001759	4.654722	124.341988
-21.976772	33.995583	123.824982	-22.320103	11.87618	122.78186	37.169685	-2.234071	119.479607	33.651363	40.117065	122.927391	35.410524	18.941497	121.203499	-80.05073	4.810863	124.360221
-20.826384	33.84082	123.926186	-22.351505	11.869242	123.038605	37.229263	-2.353463	120.148643	33.684422	39.993561	123.35112	35.4568425	18.820049	121.7498815	-80.1598525	4.918435	124.3273285
-19.022856	33.49297	124.279297	-22.441759	11.852294	123.574379	37.334625	-2.506613	121.473061	33.769665	39.875973	124.395012	35.552145	18.68468	122.9340365	-80.435663	5.019908	124.2147215
-17.833847	33.18491	124.751999	-22.552347	11.818329	124.024475	37.402489	-2.581215	122.516502	33.830395	39.902008	125.259171	35.616442	18.6603965	123.8878365	-80.721136	4.9762615	124.1611135
-16.664129	32.783081	125.277306	-22.677704	11.783996	124.497208	37.473804	-2.640642	123.545769	33.86203	39.947681	126.134285	35.667917	18.6535195	124.840027	-81.023325	4.9144725	124.154389
-15.453943	32.35334	125.765457	-22.592726	11.652264	124.866692	37.5331	-2.697623	124.495041	33.870838	40.013676	126.926353	35.701969	18.6580265	125.710697	-80.887421	4.6465015	124.022687
-14.312124	31.902855	126.301514	-22.728409	11.706521	125.291702	37.579105	-2.705966	125.309334	33.869339	40.125294	127.589622	35.724222	18.709664	126.449478	-81.18104	4.703378	124.133926
-12.931474	31.231916	126.619064	-22.826971	11.786909	125.631294	37.650131	-2.665029	125.962044	33.878101	40.278091	128.09375	35.764116	18.806531	127.027897	-81.418058	4.767287	124.234691
-11.746317	30.673214	126.820061	-22.890413	11.886225	125.878777	37.728367	-2.570488	126.415947	34.199066	40.313702	128.363754	35.9637165	18.871607	127.3898505	-81.7445425	4.900843	124.3677035
-10.067249	29.773294	127.098297	-22.998949	12.061332	126.140167	37.853291	-2.377325	126.817406	33.812527	40.657394	128.791809	35.832909	19.1400345	127.8046075	-81.830807	4.9826295	124.4757265
-9.041051	29.088636	127.193848	-23.002853	12.15659	126.132988	37.933632	-2.237177	126.955353	33.780293	40.816601	128.913223	35.8569625	19.289712	127.934288	-81.8626685	5.023468	124.331688
-7.991653	28.359859	127.203712	-23.020435	12.240971	126.111351	37.951843	-2.110571	127.063499	33.738396	40.948669	129.033127	35.8451195	19.419049	128.048313	-81.8859895	5.062893	124.174389
-6.965261	27.608507	127.253433	-23.072676	12.340611	126.085533	37.938709	-1.97901	127.201912	33.677597	41.045063	129.151672	35.808153	19.5330265	128.176792	-81.953505	5.1481955	123.994274
-6.030246	26.77651	127.306107	-23.120346	12.434099	126.098442	37.874397	-1.860125	127.382278	33.606464	41.158554	129.292908	35.7404305	19.6492145	128.337593	-81.9811225	5.2189835	123.859291
-5.142104	25.876539	127.394402	-23.232466	12.527876	126.171265	38.086483	-1.923459	127.475288	33.491505	41.279152	129.453201	35.788994	19.6778465	128.4642445	-82.253926	5.3779055	123.8782855
-4.256898	24.953215	127.493538	-23.372494	12.601683	126.300087	37.991886	-1.804778	127.732704	33.357624	41.407085	129.570587	35.674755	19.8011535	128.6516455	-82.419743	5.4022125	123.9485285
-3.117081	23.436394	127.628265	-23.559822	12.657833	126.472618	37.88908	-1.63691	128.139465	33.542366	41.447807	129.597214	35.715723	19.9054485	128.8683395	-82.835367	5.4102175	124.0768965
-2.408568	22.366169	127.698532	-23.633717	12.665598	126.518585	37.857567	-1.549546	128.352875	33.433788	41.523613	129.669678	35.6456775	19.9870335	129.0112765	-82.9131115	5.3441625	124.0258935
-1.752203	21.261784	127.692772	-23.685738	12.681796	126.529694	37.850311	-1.467081	128.552155	32.955826	41.727604	129.752502	35.4030685	20.1302615	129.1523285	-82.7745445	5.2333305	123.9070595
-1.717446	20.503521	127.939568	-23.727253	12.710588	126.515007	37.853706	-1.37511	128.743561	32.868923	41.811775	129.656509	35.3613145	20.2183325	129.200035	-82.8158205	5.2028435	123.829979
-0.582687	18.937284	127.563622	-23.750198	12.744994	126.494995	37.85733	-1.293583	128.974426	32.781784	41.873196	129.516739	35.319557	20.2898065	129.2455825	-82.819953	5.2001815	123.7444075
-0.083821	17.756281	127.535042	-23.762539	12.783708	126.484848	37.891281	-1.235269	129.238266	32.710846	41.92458	129.360229	35.3010635	20.3446555	129.2992475	-82.8261415	5.2227605	123.6704485
0.326865	16.533745	127.54612	-23.738285	12.795113	126.442101	37.901897	-1.179173	129.595322	32.994846	41.835979	129.066696	35.4483715	20.328403	129.331009	-82.9249415	5.261823	123.553193
0.821196	14.668963	127.65081	-23.797497	12.782577	126.488495	38.013821	-1.180589	130.006088	32.567043	41.978313	128.965912	35.290432	20.398862	129.486	-82.885426	5.166292	123.49099
1.067574	13.453878	127.78479	-23.836718	12.744512	126.543251	37.975731	-1.159649	130.323929	32.495144	41.966515	128.794998	35.2354375	20.403433	129.5594635	-82.9088735	5.085591	123.5270385
1.222674	12.240759	127.913376	-23.876509	12.676965	126.611816	37.975414	-1.148306	130.534393	32.446934	41.955441	128.634537	35.211174	20.4035675	129.584465	-82.964192	4.9503625	123.639167
1.303418	11.053165	128.011505	-23.885944	12.609588	126.669487	37.981911	-1.150507	130.653564	32.408573	41.937832	128.520798	35.195242	20.3936625	129.587181	-82.96713	4.8255135	123.751793
1.349101	9.925368	128.116592	-23.886486	12.566738	126.700989	38.022648	-1.147204	130.732788	32.37928	41.926811	128.416336	35.200964	20.3898035	129.574562	-82.973936	4.7436725	123.827416
1.31879	8.866491	128.171967	-23.877916	12.556757	126.706757	38.075996	-1.120996	130.728806	32.379974	41.943432	128.339233	35.227985	20.411218	129.5340195	-82.983817	4.702296	123.8794945
1.155803	7.863326	128.194809	-23.863256	12.582903	126.688263	38.092476	-1.044104	130.7724	32.376938	41.984238	128.27124	35.234707	20.470067	129.52182	-82.961219	4.695739	123.854706
0.737624	6.480129	128.205292	-23.84507	12.688266	126.644257	38.029732	-0.866232	130.861755	32.378761	42.114674	128.232269	35.2042465	20.624221	129.547012	-82.8943865	4.752311	123.741502
0.432829	5.646881	128.239777	-23.849958	12.795702	126.627327	38.095249	-0.725462	130.830627	32.358063	42.235886	128.215591	35.226656	20.755212	129.523109	-82.926572	4.836192	123.731545
0.052274	4.88137	128.269547	-23.841621	12.88721	126.616035	38.089279	-0.561651	130.849487	32.353764	42.383656	128.219772	35.2215215	20.9110025	129.5346295	-82.9047635	4.8634175	123.6974405
-0.394814	4.154237	128.261002	-23.827631	12.983516	126.635948	38.095512	-0.408873	130.845139	32.369682	42.522427	128.286179	35.232597	21.056777	129.565659	-82.887859	4.910255	123.706237
-0.918317	3.479693	128.256607	-23.800449	13.042496	126.662842	38.130219	-0.283227	130.821533	32.396263	42.636017	128.391953	35.263241	21.176395	129.606743	-82.864139	4.908597	123.718941
-1.472676	2.858701	128.21669	-23.755293	13.080395	126.687622	38.11499	-0.163226	130.811737	32.440266	42.748196	128.566803	35.277628	21.292485	129.68927	-82.788214	4.868305	123.685974
-2.033159	2.285639	128.113022	-23.712809	13.118452	126.696693	38.18898	-0.039662	130.655167	32.487823	42.857285	128.788239	35.3384015	21.4088115	129.721703	-82.7640195	4.8280925	123.671683
-3.060486	1.576608	127.824989	-23.657196	13.223958	126.694298	38.185894	0.20093	130.504364	32.521042	43.082073	129.16037	35.353468	21.6415015	129.832367	-82.66786	4.8064145	123.556229
-3.811866	1.153318	127.570152	-23.625616	13.351401	126.69014	38.255123	0.40394	130.272247	32.527431	43.277653	129.411514	35.391277	21.8407965	129.8418805	-82.642509	4.8620055	123.5383995
-4.634585	0.787284	127.327003	-23.583626	13.513595	126.673851	38.267159	0.638295	130.05426	32.55003	43.490932	129.624252	35.4085945	22.0646135	129.839256	-82.5758465	4.9625765	123.508446
-5.435256	0.41884	127.05809	-23.571501	13.72153	126.667999	38.280209	0.886479	129.800201	32.56691	43.719639	129.854614	35.4235595	22.303059	129.8274075	-82.5665615	5.140001	123.5085905
-6.37468	0.117204	126.809265	-23.594524	13.964467	126.711533	38.283356	1.148039	129.535706	32.582561	43.965328	130.008728	35.4329585	22.5566835	129.772217	-82.6220065	5.3722505	123.650849
-7.32242	-0.218884	126.461288	-23.591125	14.189002	126.704201	38.273354	1.408802	129.248932	32.59663	44.200905	130.165558	35.434992	22.8048535	129.707245	-82.617242	5.5731505	123.701157
-8.355494	-0.529364	126.150833	-23.586634	14.395807	126.683212	38.243118	1.670948	128.875732	32.627335	44.410332	130.338364	35.4352265	23.04064	129.607048	-82.6084945	5.750974	123.759376
-9.920885	-1.032094	125.545654	-23.615608	14.69374	126.642181	38.222206	1.960138	128.356155	32.939987	44.539558	130.489502	35.5810965	23.249848	129.4228285	-82.8123125	6.137632	123.8615335
-11.045131	-1.404722	125.087234	-23.603382	14.862959	126.569283	38.16964	2.191526	127.96637	32.957943	44.716461	130.647354	35.5637915	23.4539935	129.306862	-82.7705555	6.2719245	123.831704
-12.224976	-1.777611	124.638031	-23.638454	15.070504	126.538933	38.110939	2.383378	127.63015	32.956425	44.856358	130.733566	35.533682	23.619868	129.181858	-82.81059	6.52114	123.896008
-13.377131	-2.232623	124.188065	-23.617332	15.252069	126.398514	38.058765	2.59333	127.298927	32.955555	45.003239	130.679611	35.50716	23.7982845	128.989269	-82.741824	6.7058535	123.807759
-14.626045	-2.694414	123.784485	-23.597672	15.449837	126.240158	37.989201	2.809502	127.000359	32.973034	45.17112	130.501144	35.4811175	23.990311	128.7507515	-82.6764615	6.909363	123.7295645
-15.925871	-3.24784	123.428596	-23.575972	15.655255	126.035164	37.940025	2.959515	126.754913	32.65815	45.42506	130.228516	35.2990875	24.1922875	128.4917145	-82.4510315	7.1182225	123.5786135
-17.139595	-3.937711	123.096191	-23.529968	15.815269	125.775597	37.59959	3.296393	126.582527	32.662804	45.558514	129.758087	35.131197	24.4274535	128.170307	-82.191133	7.2030845	123.380887
-19.37545	-4.924992	122.916428	-23.467285	15.933965	125.375519	37.492245	3.477128	126.108276	32.584969	45.655636	128.805374	35.038607	24.566382	127.456825	-81.973177	7.301548	123.294213
-20.678926	-5.739631	122.825172	-23.42511	15.9473	125.104073	37.383713	3.572907	125.684189	32.530128	45.681187	128.082733	34.9569205	24.627047	126.883461	-81.8071405	7.267553	123.324685
-22.060863	-6.608284	122.698143	-23.614363	16.060333	124.940231	37.285488	3.581692	125.239311	32.460495	45.598606	127.32019	34.8729915	24.590149	126.2797505	-82.1017175	7.530517	123.6007115
-23.492466	-7.503081	122.723923	-23.596386	16.007259	124.687019	37.182747	3.531816	124.81868	32.410957	45.468815	126.543167	34.796852	24.5003155	125.6809235	-81.989624	7.5142025	123.6931145
-24.865467	-8.396284	122.742226	-23.571207	15.923302	124.449371	37.059345	3.466727	124.268173	32.387394	45.295624	125.837944	34.7233695	24.3811755	125.0530585	-81.8657835	7.4654285	123.8456835
-26.377237	-9.277589	122.803177	-23.582293	15.808159	124.218628	36.921444	3.292137	123.790016	32.565842	44.969341	124.897171	34.743643	24.130739	124.3435935	-81.908229	7.485579	124.0936625
-27.813614	-10.135159	122.909775	-23.597891	15.665854	124.021019	36.743286	3.094029	123.203751	32.471554	44.789501	124.086906	34.60742	23.941765	123.6453285	-81.803202	7.389943	124.3967095
-29.805761	-11.478575	123.137772	-23.594917	15.439266	123.79689	36.578812	2.729789	122.506203	32.301262	44.44627	123.015129	34.440037	23.5880295	122.760666	-81.629871	7.2905025	124.833114
-31.248642	-12.258328	123.530945	-23.558867	15.315639	123.739983	36.529022	2.53582	122.234634	32.231186	44.274025	122.426186	34.380104	23.4049225	122.33041	-81.497838	7.2263555	125.149556
-32.572483	-12.991171	123.918381	-23.559387	15.221509	123.753151	36.501175	2.358091	122.131935	31.86866	44.234158	122.077347	34.1849175	23.2961245	122.104641	-81.3036915	7.1468935	125.401661
-34.018532	-13.555464	124.549042	-23.552778	15.173389	123.794411	36.484253	2.199579	122.215202	31.834635	44.072552	121.618484	34.159444	23.1360655	121.916843	-81.265	7.2107125	125.671979
-35.347836	-14.110002	125.277313	-23.553143	15.162534	123.861465	36.479771	2.045429	122.388947	31.818863	43.92165	121.214188	34.149317	22.9835395	121.8015675	-81.255603	7.3415285	125.9213625
-36.666973	-14.53909	125.771568	-23.562744	15.171994	123.919174	36.481831	1.904775	122.603287	31.816023	43.787579	120.904327	34.148927	22.846177	121.753807	-81.274415	7.497811	126.084541
-38.019733	-14.809966	126.368263	-23.587828	15.155141	124.00148	36.473694	1.789727	122.843277	31.799259	43.663837	120.692085	34.1364765	22.726782	121.767681	-81.3121325	7.5835	126.235279
-39.942905	-15.170706	126.927795	-23.637474	15.007381	124.16613	36.462669	1.644311	123.13092	31.732201	43.505051	120.650734	34.097435	22.574681	121.890827	-81.372383	7.440081	126.441433
-41.118874	-15.34677	126.987518	-23.697929	14.854481	124.300453	36.411423	1.543992	123.212791	31.664598	43.43045	120.785538	34.0380105	22.487221	121.9991645	-81.4338685	7.221741	126.6017415
-42.374279	-15.331517	127.010345	-23.778469	14.723611	124.432846	36.330666	1.481011	123.262421	31.575485	43.406254	120.938019	33.9530755	22.4436325	122.10022	-81.5100135	7.0035895	126.765472
-43.489025	-15.299578	127.007782	-23.858259	14.661403	124.575356	36.252815	1.481842	123.238441	31.512753	43.462677	121.116219	33.882784	22.4722595	122.17733	-81.599302	6.8505465	126.973382
-44.654984	-15.114467	126.868774	-23.943123	14.685923	124.721977	36.160572	1.558544	123.168114	31.450537	43.573261	121.311165	33.8055545	22.5659025	122.2396395	-81.6918005	6.8059435	127.2043145
-45.685024	-14.841949	126.861404	-24.004229	14.766902	124.827705	36.064224	1.693134	123.074326	31.379494	43.733959	121.43084	33.721859	22.7135465	122.252583	-81.730317	6.8202575	127.402827
-46.739014	-14.396011	126.848686	-24.0688	14.871255	124.892555	35.980572	1.873692	122.932205	31.283215	43.917213	121.458588	33.6318935	22.8954525	122.1953965	-81.7694935	6.8470575	127.5897135
-48.095928	-13.685051	126.947701	-24.121181	15.011978	124.847939	35.964729	2.123343	122.574905	31.120911	44.194321	121.27253	33.54282	23.158832	121.9237175	-81.785182	6.865124	127.7721605
-48.965275	-13.15235	126.73246	-24.140308	15.040924	124.678802	35.955669	2.253991	122.210503	30.992899	44.351665	120.973946	33.474284	23.302828	121.5922245	-81.7549	6.77902	127.7653795
-49.809593	-12.484705	126.640869	-24.164398	15.023087	124.39444	35.922523	2.305348	121.714806	30.864569	44.456348	120.494102	33.393546	23.380848	121.104454	-81.722342	6.665326	127.684426
-50.478024	-11.876436	126.291977	-24.197493	14.949322	124.0047	35.816769	2.275529	121.031227	30.69953	44.506748	119.810524	33.2581495	23.3911385	120.4208755	-81.6531355	6.5075055	127.5885245
-51.22097	-11.06477	126.14415	-24.248745	14.822118	123.550522	35.650101	2.213048	120.081673	30.511957	44.478638	118.965828	33.081029	23.345843	119.5237505	-81.578519	6.298393	127.5772935
-51.760082	-10.328567	125.796852	-24.308039	14.66413	123.058228	35.452946	2.111912	118.99369	30.30201	44.414345	118.00386	32.877478	23.2631285	118.498775	-81.493556	6.0651315	127.617681
-52.290649	-9.466674	125.582565	-24.349047	14.496529	122.557594	35.252838	2.041434	117.844025	30.104462	44.362114	117.026833	32.67865	23.201774	117.435429	-81.376744	5.791284	127.679759
-52.81464	-8.049994	125.110397	-24.397785	14.2811	121.848427	35.016613	2.011887	116.085693	29.853462	44.362194	115.674461	32.4350375	23.1870405	115.880077	-81.2306075	5.3751595	127.816777
-53.039845	-7.116719	124.666763	-24.440632	14.174793	121.362564	34.884064	2.030186	114.96817	29.697796	44.395699	114.844299	32.29093	23.2129425	114.9062345	-81.172194	5.1366435	127.8188935
-53.183983	-6.077055	124.28936	-24.482443	14.109739	120.861122	34.788036	2.104255	113.965897	29.550234	44.458969	114.129532	32.169135	23.281612	114.0477145	-81.134021	4.937866	127.6745295
-53.158482	-4.995582	123.692764	-24.520014	14.046548	120.402252	34.771496	2.192697	113.169014	29.444698	44.531162	113.606598	32.108097	23.3619295	113.387806	-81.148125	4.7311665	127.416698
-53.059399	-3.892003	123.236786	-24.540514	13.996835	120.033417	34.801682	2.293686	112.715218	29.401735	44.602493	113.30056	32.1017085	23.4480895	113.007889	-81.1827365	4.5455805	127.058945
-52.816963	-2.766232	122.825623	-24.564692	13.976778	119.789482	34.893536	2.393561	112.643585	29.413101	44.669907	113.25209	32.1533185	23.531734	112.9478375	-81.2827025	4.421822	126.6311265
-52.403595	-1.615364	122.441399	-24.578892	13.973085	119.765045	35.049702	2.455957	112.894699	29.478601	44.728176	113.517395	32.2641515	23.5920665	113.206047	-81.4219355	4.3541035	126.324043
-51.64196	0.172134	122.300507	-24.572386	13.966335	120.074341	35.340618	2.501201	113.968765	29.607111	44.768066	114.448074	32.4738645	23.6346335	114.2084195	-81.6186365	4.2980365	125.9402625
-50.893898	1.300657	122.247467	-24.559074	13.934229	120.422699	35.572342	2.479612	115.061058	29.722712	44.760807	115.351738	32.647527	23.6202095	115.206398	-81.765675	4.2482485	125.639
-50.179195	2.525419	122.143105	-24.513685	13.858644	120.846107	35.829903	2.383321	116.351578	29.901117	44.715111	116.441917	32.86551	23.549216	116.3967475	-81.89288	4.168072	125.2954665
-49.285477	3.705748	122.10778	-24.442909	13.747996	121.315346	36.086609	2.297036	117.817596	30.160952	44.65715	117.623451	33.1237805	23.477093	117.7205235	-82.0095985	4.018899	124.9101685
-48.290035	4.849646	122.068115	-24.331226	13.605817	121.815742	36.329987	2.184089	119.286728	30.468487	44.582207	118.880486	33.399237	23.383148	119.083607	-82.061689	3.828486	124.547877
-47.316532	6.074325	122.209236	-24.197632	13.475113	122.348854	36.599567	1.996663	120.70491	30.780584	44.442604	120.177315	33.6900755	23.2196335	120.4411125	-82.0853395	3.7305925	124.2565955
-46.202217	7.27591	122.336914	-24.032106	13.335395	122.903885	36.872658	1.80204	122.068474	31.104044	44.313992	121.431824	33.988351	23.058016	121.750149	-82.052563	3.612774	124.057621
-44.564857	9.139185	122.631027	-23.734875	13.164468	123.68158	37.330555	1.568116	123.909821	31.619743	44.155739	123.256538	34.475149	22.8619275	123.5831795	-81.944899	3.4670085	123.7799805
-43.372612	10.364947	122.87674	-23.538416	13.079312	124.15435	37.640518	1.401593	124.92907	31.920353	44.074883	124.409279	34.7804355	22.738238	124.6691745	-81.8572675	3.420386	123.6395255
-42.197369	11.589172	123.143921	-23.361145	13.016388	124.601662	37.918854	1.277997	125.817657	32.225777	44.050449	125.390205	35.0723155	22.664223	125.603931	-81.7946055	3.368553	123.599393
-41.074619	12.804625	123.450531	-22.996748	12.848997	124.983192	38.137856	1.197224	126.539406	32.520985	44.070221	126.258339	35.3294205	22.6337225	126.3988725	-81.3229165	3.0642715	123.5675115
-39.905628	14.031878	123.83168	-22.816395	12.832644	125.353577	38.66642	0.969667	126.978386	32.782478	44.106873	126.993202	35.724449	22.53827	126.985794	-81.357239	3.127018	123.72136
-38.72504	15.228385	124.147072	-22.726252	12.877072	125.798798	38.870491	0.964917	127.421204	33.001366	44.168728	127.608727	35.9359285	22.5668225	127.5149655	-81.3884325	3.1873215	124.0826305
-37.684795	16.41485	124.622177	-22.608278	12.922014	126.141678	39.036858	0.980305	127.773544	33.529774	44.077316	127.993179	36.283316	22.5288105	127.8833615	-81.499872	3.3152175	124.3999945
-36.018494	18.130665	125.008057	-22.424761	12.936804	126.425621	39.24852	1.025405	128.110092	33.411972	44.241013	128.560989	36.330246	22.633209	128.3355405	-81.179768	3.240399	124.5157015
-34.978062	19.219011	125.145195	-22.363415	12.948947	126.560547	39.365906	1.031434	128.211182	33.486786	44.236683	128.77803	36.426346	22.6340585	128.494606	-81.153176	3.2638355	124.626488
-33.913857	20.297985	125.263847	-22.247168	12.885139	126.539185	39.460468	1.028815	128.279327	33.557274	44.221661	128.877274	36.508871	22.625238	128.5783005	-81.003207	3.14504	124.5000695
-32.868843	21.33215	125.29808	-22.223455	12.852578	126.568581	39.521454	1.014337	128.366989	33.615936	44.200886	128.897186	36.568695	22.6076115	128.6320875	-81.015605	3.0975445	124.5050745
-31.892294	22.312208	125.292755	-22.178715	12.774682	126.553108	39.58152	0.967216	128.46167	33.677284	44.17012	128.854858	36.629402	22.568668	128.658264	-80.986832	2.980696	124.447952
-30.906481	23.290964	125.34214	-22.149652	12.693032	126.553764	39.648079	0.897369	128.555893	33.707302	44.093121	128.839417	36.6776905	22.495245	128.697655	-80.9769945	2.890819	124.409873
-29.97366	24.239885	125.429955	-22.142452	12.580138	126.566383	39.673199	0.798734	128.661255	33.727531	43.995319	128.844986	36.700365	22.3970265	128.7531205	-80.985269	2.7632495	124.3796455
-28.596157	25.566563	125.458954	-22.158653	12.364347	126.580666	39.669113	0.628084	128.817902	33.735703	43.812256	128.924438	36.702408	22.22017	128.87117	-81.019714	2.508524	124.290162
-27.723011	26.446836	125.555466	-22.181776	12.210536	126.587402	39.652409	0.486193	128.928284	33.718811	43.671104	129.065567	36.68561	22.0786485	128.9969255	-81.049162	2.3424235	124.1778785
-26.839581	27.332582	125.658203	-22.183962	12.071233	126.569901	39.641224	0.382079	129.057556	33.700855	43.566681	129.280746	36.6710395	21.97438	129.169151	-81.0389635	2.168086	123.970651
-26.063269	28.160242	125.867722	-22.246078	11.997197	126.675011	39.632271	0.289874	129.185349	33.695423	43.473354	129.551682	36.663847	21.881614	129.3685155	-81.156003	2.11278	123.9815065
-25.269587	29.012827	126.122841	-22.261152	11.94031	126.750908	39.629211	0.205313	129.292328	33.686481	43.395088	129.877045	36.657846	21.8002005	129.5846865	-81.18015	2.0804195	123.9171295
-24.55028	29.814651	126.494492	-22.269049	11.892969	126.838005	39.62117	0.128795	129.343857	34.074749	43.175995	130.059219	36.8479595	21.652395	129.701538	-81.3860575	2.133543	123.974472
-23.736944	30.57012	126.740074	-22.249325	11.835413	126.926125	39.637165	0.052557	129.361649	33.802963	43.226677	130.439728	36.720064	21.639617	129.9006885	-81.218714	2.031209	123.9515615
-22.697327	31.636396	127.346542	-22.171314	11.772304	127.031448	39.721848	-0.024092	129.32283	33.943512	43.146713	130.846863	36.83268	21.5613105	130.0848465	-81.175308	1.9832975	123.9780495
-22.033211	32.237526	127.685776	-22.099598	11.723205	127.067055	39.777813	-0.061112	129.215851	34.030251	43.097843	131.066132	36.904032	21.5183655	130.1409915	-81.103228	1.9280445	123.9931185
-21.39459	32.797459	127.980759	-22.047005	11.699553	127.04921	39.835117	-0.092696	129.027023	34.106861	43.04948	131.223526	36.970989	21.478392	130.1252745	-81.064999	1.920714	123.9731455
-20.717154	33.304901	128.116165	-21.990589	11.682958	126.963364	39.843346	-0.09177	128.768021	34.477257	42.869778	131.216766	37.1603015	21.389004	129.9923935	-81.1414795	1.976912	123.9343345
-20.141157	33.730858	128.271164	-21.97768	11.696769	126.892555	39.821178	-0.059683	128.485779	34.498875	42.830418	131.21463	37.1600265	21.3853675	129.8502045	-81.1153865	2.0081705	123.9349055
-19.562761	34.133942	128.405975	-21.984222	11.720681	126.832626	39.768478	-0.029869	128.228577	34.50238	42.810814	131.14093	37.135429	21.3904725	129.6847535	-81.103873	2.0508895	123.9804985
-19.054403	34.444862	128.436508	-22.032816	11.760716	126.777122	39.712982	-0.016351	127.953217	34.451332	42.790321	130.987244	37.082157	21.386985	129.4702305	-81.147789	2.134447	124.0840135
-18.422165	34.722095	128.362305	-22.184999	11.836063	126.618874	39.531574	-0.00252	127.42717	34.265186	42.756985	130.5896	36.89838	21.3772325	129.008385	-81.268378	2.2948935	124.229363
-18.040783	34.797485	128.139862	-22.365396	11.881546	126.424492	38.980091	0.162391	127.049927	34.053509	42.7384	130.129898	36.5168	21.4503955	128.5899125	-81.247592	2.3126965	124.2590715
-17.671131	34.792236	127.704285	-22.562813	11.917773	126.128029	38.728333	0.092925	126.477768	33.521088	42.838295	129.719452	36.1247105	21.46561	128.09861	-81.2503365	2.369936	124.157448
-17.285572	34.769543	127.184967	-22.769281	11.94983	125.744698	38.442844	0.01846	125.835266	33.289898	42.770691	129.05162	35.866371	21.3945755	127.443443	-81.404933	2.5050845	124.045953
-16.902277	34.660824	126.563026	-22.960579	12.006015	125.254509	38.115639	-0.080062	125.019821	33.052368	42.715065	128.263901	35.5840035	21.3175015	126.641861	-81.5051615	2.6945285	123.867157
-16.816549	34.618885	125.97554	-23.325203	12.209384	124.777184	37.810753	-0.199055	124.244781	32.863659	42.625435	127.489937	35.337206	21.21319	125.867359	-81.987612	3.205578	123.687009
-16.578833	34.410439	125.335052	-23.439745	12.220602	124.185501	37.566795	-0.314089	123.471878	32.672386	42.527859	126.632263	35.1195905	21.106885	125.0520705	-81.9990805	3.334319	123.3189315
-16.104494	33.920818	124.291634	-23.534407	12.218107	123.310722	37.26284	-0.43396	122.362984	32.473351	42.392563	125.634277	34.8680955	20.9793015	123.9986305	-81.9369095	3.4569125	122.6228135
-15.811565	33.526257	123.776939	-23.571283	12.210647	122.845909	37.09594	-0.494071	121.818161	32.365952	42.301025	125.088348	34.730946	20.903477	123.4532545	-81.873512	3.517817	122.2385635
-15.529284	33.093033	123.342262	-23.624914	12.236678	122.473541	36.962212	-0.550467	121.43277	32.295303	42.289413	124.63945	34.6287575	20.869473	123.03611	-81.8785855	3.603883	121.910972
-15.290817	32.600567	122.961739	-23.682276	12.273831	122.156105	36.855881	-0.563024	121.165657	32.255569	42.269379	124.374725	34.555725	20.8531775	122.770191	-81.920277	3.6944845	121.542019
-15.114798	32.018341	122.672989	-23.73385	12.315636	121.914017	36.779099	-0.577257	121.058594	32.220577	42.250557	124.175606	34.499838	20.83665	122.6171	-81.967538	3.794622	121.210934
-14.934248	31.39492	122.425774	-23.807121	12.376994	121.709564	36.737751	-0.609268	121.026543	32.182392	42.258495	124.045631	34.4600715	20.8246135	122.536087	-82.0743135	3.9293745	120.883041
-14.779988	30.739439	122.206154	-23.896591	12.446732	121.520027	36.659168	-0.641409	120.999077	32.125435	42.255619	123.915245	34.3923015	20.807105	122.457161	-82.1854835	4.086359	120.582893
-14.622317	29.711115	121.835457	-24.071093	12.528636	121.281601	36.475296	-0.673887	120.891571	31.918531	42.24852	123.507652	34.1969135	20.7873165	122.1996115	-82.3390995	4.2699555	120.3635905
-14.525156	28.956989	121.523956	-24.235018	12.559591	121.120941	36.313446	-0.710909	120.699867	31.726372	42.264221	123.023438	34.019909	20.776656	121.8616525	-82.489945	4.342526	120.3802295
-14.630323	28.184166	121.17852	-24.413208	12.570754	120.89769	36.065144	-0.782926	120.244476	31.477053	42.303329	122.346291	33.7710985	20.7602015	121.2953835	-82.5975145	4.3813065	120.4999965
-14.502735	27.283291	120.519592	-24.589869	12.571176	120.523346	35.75172	-0.887462	119.530724	31.156372	42.300011	121.365761	33.454046	20.7062745	120.4482425	-82.633784	4.4360775	120.5984495
-14.619456	26.469961	119.805313	-24.760221	12.528065	119.952606	35.443096	-1.019296	118.581795	30.859589	42.267197	120.153557	33.1513425	20.6239505	119.367676	-82.6717845	4.4321795	120.537536
-14.559825	25.568155	118.850456	-24.858194	12.485628	119.253983	35.161713	-1.19714	117.510971	30.581411	42.213326	118.861389	32.871562	20.508093	118.18618	-82.58795	4.463163	120.321786
-14.513948	24.677166	117.902077	-24.898457	12.455891	118.539772	34.923122	-1.297453	116.649162	30.346525	42.159634	117.519447	32.6348235	20.4310905	117.0843045	-82.4317375	4.4806915	119.9952395
-14.424337	23.296396	116.696297	-24.908936	12.504478	117.67688	34.72506	-1.277959	115.819992	30.119764	42.117725	115.792015	32.422412	20.419883	115.8060035	-82.240284	4.589073	119.5477565
-14.346931	22.414974	116.194466	-24.899117	12.566072	117.325592	34.677704	-1.255549	115.587662	30.03986	42.076256	115.032623	32.358782	20.4103535	115.3101425	-82.157016	4.7217905	119.3410415
-14.377335	21.58807	115.930962	-24.894037	12.60532	117.162895	34.694195	-1.26412	115.700058	30.011745	42.024094	114.423431	32.35297	20.379987	115.0617445	-82.141044	4.830653	119.2640455
-14.287993	20.746292	115.808914	-24.875515	12.609598	117.119263	34.746437	-1.351711	115.971054	30.013716	41.899055	114.105751	32.3800765	20.273672	115.0384025	-82.1311065	4.945524	119.2001235
-14.207381	19.920952	115.786209	-24.886141	12.556778	117.14283	34.786377	-1.508896	116.278564	30.069109	41.720081	114.028976	32.427743	20.1055925	115.15377	-82.200025	5.0079635	119.13189
-14.146842	19.084072	115.854523	-24.905699	12.451916	117.202744	34.798386	-1.721185	116.591599	30.12734	41.520279	114.031563	32.462863	19.899547	115.311581	-82.274261	5.004285	119.093907
-14.091704	18.324791	115.963364	-24.963682	12.332578	117.269775	34.739056	-1.927298	116.824951	30.169571	41.312851	114.01973	32.4543135	19.6927765	115.4223405	-82.3816775	4.9723795	119.1172095
-13.984084	17.315546	116.08876	-25.082129	12.236328	117.348351	34.575645	-2.165276	116.953789	30.162445	41.04372	114.022652	32.369045	19.439222	115.4882205	-82.533303	5.033434	119.2084815
-13.951728	16.760851	116.130066	-25.163864	12.243405	117.355644	34.469349	-2.247996	117.022743	30.145954	40.944916	114.012299	32.3076515	19.34846	115.517521	-82.6353795	5.13835	119.193767
-13.884948	16.265034	116.146049	-25.249884	12.305402	117.33432	34.376312	-2.268657	117.08152	30.135494	40.913891	114.092674	32.255903	19.322617	115.587097	-82.755671	5.288187	119.081543
-13.782163	15.839592	116.129936	-25.318987	12.413088	117.278374	34.327671	-2.269826	117.128441	30.152855	40.918697	114.219643	32.240263	19.3244355	115.674042	-82.878237	5.5017405	118.882706
-13.705422	15.450396	116.1203	-25.370874	12.521153	117.220398	34.272404	-2.235296	117.174301	30.191622	40.946712	114.322868	32.232013	19.355708	115.7485845	-82.973761	5.686598	118.6922115
-13.683512	15.119086	116.119476	-25.415791	12.661418	117.135574	34.217281	-2.212587	117.151352	30.246691	40.983452	114.422798	32.231986	19.3854325	115.787075	-83.063568	5.9374035	118.484073
-13.557879	14.779739	116.05629	-25.438499	12.804185	117.07518	34.140602	-2.178202	117.077217	30.310158	41.01609	114.489281	32.22538	19.418944	115.783249	-83.102378	6.189426	118.367111
-13.450564	14.465433	116.060081	-25.457806	13.03605	117.028137	34.059429	-2.122354	116.981438	30.408741	41.081665	114.55648	32.234085	19.4796555	115.768959	-83.149697	6.5924445	118.287315
-13.370381	14.316768	116.068634	-25.459856	13.202518	117.015686	34.023304	-2.069633	116.929695	30.451786	41.149128	114.597191	32.237545	19.5397475	115.763443	-83.157257	6.8652885	118.267929
-13.303793	14.234527	116.076866	-25.458134	13.361399	116.994652	34.007858	-1.987692	116.943024	30.474319	41.229866	114.591492	32.2410885	19.621087	115.767258	-83.1573565	7.101711	118.222046
-13.235714	14.198449	116.063179	-25.472128	13.51731	116.957321	33.997009	-1.885087	117.003593	30.464411	41.313171	114.563011	32.23071	19.714042	115.783302	-83.174966	7.320578	118.13134
-13.178432	14.196483	116.049721	-25.502352	13.649957	116.934181	34.010456	-1.786833	117.098358	30.447248	41.39032	114.526596	32.228852	19.8017435	115.812477	-83.233556	7.4981705	118.055885
-13.142363	14.224084	116.046562	-25.541283	13.730044	116.905083	34.015484	-1.689909	117.240311	30.413046	41.463024	114.486572	32.214265	19.8865575	115.8634415	-83.296831	7.5735305	117.9467245
-13.115088	14.285223	116.037773	-25.570574	13.749306	116.879143	34.046738	-1.617844	117.375984	30.361301	41.493778	114.45327	32.2040195	19.937967	115.914627	-83.3451675	7.560645	117.843659
-13.146453	14.428907	116.015053	-25.621429	13.684636	116.845642	34.05471	-1.613322	117.493103	30.264933	41.486504	114.360191	32.1598215	19.936591	115.926647	-83.4026795	7.432681	117.764637
-13.187625	14.596677	115.981903	-25.636631	13.601896	116.826508	34.031494	-1.66841	117.523743	30.22373	41.420341	114.295105	32.127612	19.8759655	115.909424	-83.400874	7.3278265	117.743592
-13.328855	14.889505	115.988144	-25.64958	13.518305	116.830681	34.031467	-1.746807	117.506195	30.207607	41.348892	114.235245	32.119537	19.8010425	115.87072	-83.418697	7.2355675	117.790642
-13.211634	15.116675	115.888557	-25.650787	13.452591	116.839073	34.012093	-1.832703	117.433502	30.214552	41.292046	114.203873	32.1133225	19.7296715	115.8186875	-83.4148965	7.1755105	117.8594585
-13.258989	15.491673	115.842644	-25.652367	13.4162	116.858414	33.960011	-1.912877	117.243729	30.214458	41.248699	114.159157	32.0872345	19.667911	115.701443	-83.3919685	7.164489	118.015385
-13.293926	15.958628	115.743637	-25.658985	13.403322	116.850754	33.887924	-1.979213	116.894592	30.189878	41.243958	114.065002	32.038901	19.6323725	115.479797	-83.356871	7.1742715	118.221711
-13.416791	16.539808	115.643837	-25.675282	13.430794	116.770027	33.763233	-2.011105	116.379295	30.145195	41.283882	113.885269	31.954214	19.6363885	115.132282	-83.304778	7.2251995	118.407772
-13.437845	17.385523	115.270744	-25.682148	13.544997	116.533455	33.549435	-1.99787	115.36348	30.021275	41.454678	113.478554	31.785355	19.728404	114.421017	-83.149651	7.36159	118.645893
-13.465007	18.008604	114.988289	-25.665533	13.66854	116.308296	33.423157	-1.906196	114.614525	29.93627	41.610699	113.201645	31.6797135	19.8522515	113.908085	-83.0107795	7.4848285	118.708507
-13.439484	18.66658	114.710487	-25.619036	13.857987	116.073776	33.323002	-1.729262	113.941803	29.918121	41.82114	113.012001	31.6205615	20.045939	113.476902	-82.8586335	7.670035	118.67065
-13.429605	19.366852	114.515579	-25.561024	14.101803	115.857506	33.269875	-1.499479	113.448021	29.988745	42.04715	112.973976	31.62931	20.2738355	113.2109985	-82.751358	7.9297705	118.5040135
-13.344638	20.097397	114.365768	-25.500891	14.420694	115.694153	33.2495	-1.258271	113.132706	30.117931	42.273964	113.030602	31.6837155	20.5078465	113.081654	-82.6854975	8.3335415	118.306652
-13.281642	20.855848	114.291252	-25.45244	14.749447	115.583099	33.226509	-1.006655	112.918495	30.236042	42.518318	113.153664	31.7312755	20.7558315	113.0360795	-82.6361555	8.7430625	118.1301185
-13.192042	21.636719	114.285263	-25.422535	15.064834	115.548721	33.207806	-0.730396	112.743782	30.326891	42.78083	113.308586	31.7673485	21.025217	113.026184	-82.6124185	9.104451	118.071258
-13.09692	22.829363	114.430237	-25.346275	15.478956	115.590477	33.251419	-0.325547	112.591408	30.427647	43.180256	113.627174	31.839533	21.4273545	113.109291	-82.532083	9.5305575	118.071663
-12.962868	23.552862	114.580132	-25.302025	15.688149	115.650856	33.317749	-0.070375	112.548996	30.494881	43.442238	113.863373	31.906315	21.6859315	113.2061845	-82.510365	9.6903665	118.0955275
-12.84575	24.251907	114.723549	-25.264698	15.86762	115.696243	33.396034	0.160394	112.517799	30.550152	43.66803	114.084053	31.973093	21.914212	113.300926	-82.502489	9.821028	118.09156
-12.673688	24.89399	114.800819	-25.219749	16.011765	115.701225	33.451672	0.362885	112.456917	30.61869	43.866581	114.235344	32.035181	22.114733	113.3461305	-82.474679	9.908797	118.0563195
-12.486526	25.4951	114.855148	-25.187954	16.173033	115.689339	33.482719	0.522999	112.397362	30.660109	44.031712	114.366699	32.071414	22.2773555	113.3820305	-82.447322	10.0687105	117.9966475
-12.308184	26.097128	114.916183	-25.155035	16.320272	115.686348	33.518223	0.663182	112.366013	30.70784	44.176968	114.456787	32.1130315	22.420075	113.4114	-82.4231015	10.220469	117.961296
-12.019639	26.668686	114.938698	-25.122606	16.460732	115.683388	33.55814	0.793227	112.382767	30.768711	44.305695	114.54023	32.1634255	22.549461	113.4614985	-82.4086375	10.372003	117.9052775
-11.631821	27.474276	115.035416	-25.046848	16.681087	115.758041	33.646496	0.987055	112.440727	30.85148	44.514137	114.651062	32.248988	22.750596	113.5458945	-82.342684	10.611578	117.9701875
-11.397238	27.999023	115.118195	-25.020737	16.774	115.821388	33.712482	1.108372	112.472641	30.890469	44.651127	114.687538	32.3014755	22.8797495	113.5800895	-82.3429495	10.6682505	118.0626865
-11.098991	28.504574	115.207634	-24.961332	16.881865	115.886833	33.756462	1.226228	112.454437	30.93104	44.760357	114.715958	32.343751	22.9932925	113.5851975	-82.266415	10.7704375	118.1884685
-10.810593	28.961107	115.298149	-24.942356	16.940859	115.941261	33.797707	1.323745	112.448753	30.974337	44.850845	114.755424	32.386022	23.087295	113.6020885	-82.270734	10.794423	118.2804335
-10.488585	29.363194	115.382431	-24.881987	16.990742	115.980087	33.84576	1.412274	112.454132	31.016027	44.928654	114.825951	32.4308935	23.170464	113.6400415	-82.1948675	10.81102	118.3201325
-10.167202	29.736647	115.452911	-24.84247	17.028452	115.99263	33.879677	1.4904	112.456726	31.061354	45.008911	114.938614	32.4705155	23.2496555	113.69767	-82.1554555	10.8072485	118.28759
-9.810364	30.067781	115.491676	-24.813011	17.046999	115.9664	33.921825	1.572509	112.446571	31.090355	45.080536	115.058685	32.50609	23.3265225	113.752628	-82.132112	10.7674755	118.180172
-9.223893	30.518808	115.51062	-24.775808	17.079216	115.845993	33.977341	1.708465	112.387123	31.123596	45.21862	115.262268	32.5504685	23.4635425	113.8246955	-82.1020845	10.6948895	117.8672905
-8.809309	30.819675	115.523979	-24.761082	17.129465	115.756416	34.033489	1.825233	112.380707	31.153408	45.330864	115.418533	32.5934485	23.5780485	113.89962	-82.1156125	10.6808815	117.613212
-8.399373	31.094954	115.559982	-24.767281	17.195202	115.663383	34.090675	1.980032	112.399948	31.185446	45.445259	115.633896	32.6380605	23.7126455	114.016922	-82.1726225	10.6777585	117.309844
-7.94436	31.322405	115.618622	-24.751087	17.302105	115.595802	34.148388	2.137313	112.552605	31.258987	45.566299	115.928963	32.7036875	23.851806	114.240784	-82.2058615	10.752404	116.95082
-7.457475	31.539539	115.784691	-24.734922	17.453451	115.596703	34.249039	2.290586	112.867928	31.338722	45.686985	116.293701	32.7938805	23.9887855	114.5808145	-82.2637245	10.9181165	116.6125915
-6.95963	31.742853	116.05632	-24.737904	17.623243	115.706398	34.358398	2.494436	113.277222	31.442993	45.82859	116.754601	32.9006955	24.161513	115.0159115	-82.3765035	11.084973	116.3968845
-6.440289	31.905239	116.403877	-24.72673	17.815205	115.925171	34.482502	2.709587	113.841141	31.574577	45.985355	117.264709	33.0285395	24.347471	115.552925	-82.4819995	11.282939	116.297417
-5.646536	32.002106	117.076126	-24.7054	18.143833	116.453728	34.769691	2.948335	114.741302	31.79113	46.222332	118.114487	33.2804105	24.5853335	116.4278945	-82.6912105	11.7023325	116.4795615
-5.100158	32.00946	117.608849	-24.671562	18.338638	116.857788	34.95668	3.106219	115.406776	31.941059	46.390633	118.738411	33.4488695	24.748426	117.0725935	-82.7919935	11.92885	116.6429825
-4.499668	31.969658	118.092224	-24.629572	18.518812	117.226364	35.111523	3.246502	116.071686	32.08746	46.555199	119.336464	33.5994915	24.9008505	117.704075	-82.8586355	12.1367735	116.748653
-3.904105	31.854412	118.546616	-24.57555	18.674711	117.547523	35.27224	3.353874	116.682434	32.232342	46.676311	119.89286	33.752291	25.0150925	118.287647	-82.903391	12.3343295	116.807399
-3.215235	31.681204	118.876198	-24.544979	18.826456	117.784515	35.410137	3.43985	117.207588	32.372662	46.79092	120.413521	33.8913995	25.115385	118.8105545	-82.9813575	12.537527	116.7584755
-2.382717	31.375509	119.070724	-24.511036	18.953951	117.92424	35.515575	3.517726	117.658875	32.482197	46.883308	120.875954	33.998886	25.200517	119.2674145	-83.020958	12.707385	116.5810655
-2.029966	31.285616	119.421471	-24.485289	19.065783	118.031799	35.599392	3.58216	117.958214	32.598637	46.958843	121.245285	34.0990145	25.2705015	119.6017495	-83.0695925	12.8610645	116.4618485
-1.209781	30.834045	119.63295	-24.440884	19.220558	118.098434	35.667969	3.657722	118.230438	32.710762	47.043453	121.643188	34.1893655	25.3505875	119.936813	-83.0711335	13.0905285	116.260055
-0.604282	30.457672	119.718697	-24.444736	19.309414	118.118011	35.677898	3.710796	118.318115	32.759037	47.084381	121.84124	34.2184675	25.3975885	120.0796775	-83.1079395	13.2212395	116.1563445
-0.026347	30.007919	119.77636	-24.449308	19.395458	118.129204	35.688206	3.773884	118.391991	32.780548	47.134354	121.990097	34.234377	25.454119	120.191044	-83.132993	13.336797	116.067364
0.585185	29.439302	119.830215	-24.469326	19.493561	118.148842	35.696697	3.859535	118.477585	32.788578	47.200401	122.112106	34.2426375	25.529968	120.2948455	-83.1812895	13.457154	116.0028385
1.102659	28.927305	119.883003	-24.476728	19.587162	118.162659	35.718201	3.97308	118.582367	32.774151	47.289307	122.251656	34.246176	25.6311935	120.4170115	-83.199632	13.5431305	115.9083065
1.624258	28.309059	119.900848	-24.470455	19.705067	118.174896	35.770844	4.084867	118.76429	32.756344	47.390022	122.413872	34.263594	25.7374445	120.589081	-83.204504	13.6726895	115.760711
2.187744	27.63797	119.934715	-24.471539	19.829639	118.217834	35.820736	4.21141	118.989014	32.752388	47.498341	122.568687	34.286562	25.8548755	120.7788505	-83.22964	13.8044025	115.6568175
3.017024	26.388374	119.961166	-24.428467	20.019468	118.324402	35.917278	4.378262	119.357094	32.734447	47.659847	122.767212	34.3258625	26.0190545	121.062153	-83.1827965	14.0198815	115.586651
3.505354	25.589422	120.004913	-24.417377	20.141323	118.464706	35.959469	4.471726	119.655502	32.743725	47.737572	122.876717	34.351597	26.104649	121.2661095	-83.186351	14.177997	115.6633025
4.007793	24.683447	120.057892	-24.379845	20.273815	118.636597	36.002213	4.553975	119.990982	32.764427	47.807545	122.920021	34.38332	26.18076	121.4555015	-83.14301	14.36687	115.8176925
4.493215	23.723185	120.083664	-24.348888	20.389748	118.833748	36.063877	4.568466	120.386337	32.799473	47.864273	122.907082	34.431675	26.2163695	121.6467095	-83.129451	14.5631265	116.0207865
5.00625	22.564489	120.211174	-24.315878	20.448713	119.024277	36.115749	4.561692	120.835556	32.872276	47.87896	122.90567	34.4940125	26.220326	121.870613	-83.1257685	14.6771	116.177941
5.459747	21.480482	120.380104	-24.268549	20.459715	119.192352	36.168274	4.509302	121.290245	32.929184	47.852558	122.9076	34.548729	26.18093	122.0989225	-83.085827	14.7385	116.2857815
5.927293	20.332748	120.549728	-24.234428	20.412024	119.333588	36.229897	4.423294	121.722343	32.983044	47.784428	122.912346	34.6064705	26.103861	122.3173445	-83.0753265	14.720187	116.3498315
6.575852	18.404593	120.72966	-24.170116	20.233706	119.43985	36.324875	4.246473	122.330559	33.065464	47.670036	122.942902	34.6951695	25.9582545	122.6367305	-83.0354015	14.5091575	116.2429695
6.968831	17.177135	120.859612	-24.136017	20.096273	119.447174	36.400646	4.121909	122.678398	33.104919	47.579948	122.960793	34.7527825	25.8509285	122.8195955	-83.0248165	14.3416175	116.0747525
7.334955	15.944304	120.954956	-24.10248	19.959471	119.409454	36.449043	4.048788	122.973503	33.105515	47.489937	122.957375	34.777279	25.7693625	122.965439	-82.982239	14.1495795	115.853469
7.650823	14.69014	120.985817	-24.079493	19.869413	119.352066	36.483212	4.004691	123.232285	33.112362	47.430809	122.926292	34.797787	25.71775	123.0792885	-82.956773	14.021076	115.6248435
7.912666	13.353747	121.053764	-24.065258	19.789223	119.254921	36.507793	3.950028	123.469505	33.123226	47.386051	122.86335	34.8155095	25.6680395	123.1664275	-82.9460255	13.9104065	115.3434145
8.150944	12.140872	121.156921	-24.061359	19.750343	119.154205	36.518692	3.902071	123.680092	33.131866	47.328423	122.797905	34.825279	25.615247	123.2389985	-82.947997	13.885439	115.0694115
8.378326	10.916552	121.195511	-24.076157	19.736721	119.068398	36.492748	3.873051	123.906555	33.128242	47.300087	122.716835	34.810495	25.586569	123.311695	-82.962809	13.886873	114.825101
8.571696	8.961486	121.346214	-24.134871	19.726217	118.971504	36.402882	3.841905	124.188522	33.095715	47.294933	122.579178	34.7492985	25.568419	123.38385	-83.0190405	13.884015	114.559158
8.705027	7.790224	121.473488	-24.192476	19.713049	118.958076	36.345806	3.82638	124.300613	33.030094	47.28006	122.550201	34.68795	25.55322	123.425407	-83.072902	13.872878	114.490745
8.769076	6.62749	121.566299	-24.265753	19.692923	118.971321	36.269573	3.818466	124.410774	32.965897	47.253998	122.50415	34.617735	25.536232	123.457462	-83.149241	13.849614	114.48518
8.80449	5.37796	121.645149	-24.337095	19.683561	118.986847	36.18087	3.812294	124.516762	32.92094	47.25771	122.489143	34.550905	25.535002	123.5029525	-83.225095	13.83212	114.4707415
8.790981	4.218518	121.739388	-24.396101	19.675293	118.99704	36.104645	3.813143	124.613342	32.886127	47.250088	122.483383	34.495386	25.5316155	123.5483625	-83.287588	13.8189705	114.4457175
8.767883	3.129168	121.846733	-24.462606	19.672361	119.026062	36.048172	3.797089	124.670013	32.845505	47.233841	122.459709	34.4468385	25.515465	123.564861	-83.3720505	13.829257	114.487263
8.98594	1.879575	121.702065	-24.506763	19.681007	119.042671	35.980988	3.803592	124.722656	32.80938	47.231201	122.416725	34.395184	25.5173965	123.5696905	-83.40871	13.8446175	114.5156515
8.248103	0.612531	121.919098	-24.575678	19.715307	119.056084	35.883293	3.848627	124.786079	32.770561	47.275742	122.305252	34.326927	25.5621845	123.5456655	-83.478283	13.8684295	114.5665025
7.878988	-0.047086	121.7976	-24.640408	19.761015	119.034668	35.843002	3.882284	124.80912	32.718849	47.297932	122.239304	34.2809255	25.590108	123.524212	-83.5617415	13.931922	114.545124
7.303841	-0.564644	121.830284	-24.689499	19.798704	118.999458	35.789791	3.919747	124.830307	32.655571	47.318802	122.146675	34.222681	25.6192745	123.488491	-83.601679	13.9781335	114.510425
6.464097	-0.975567	121.96846	-24.773176	19.841225	118.954193	35.730759	3.931037	124.824501	32.597549	47.333809	122.012207	34.164154	25.632423	123.418354	-83.710506	14.050027	114.490032
6.095405	-1.677006	121.758331	-24.837269	19.866482	118.88559	35.649662	3.925975	124.817299	32.533806	47.326447	121.89592	34.091734	25.626211	123.3566095	-83.766272	14.106753	114.4145705
5.103998	-2.02219	121.946465	-24.875772	19.868616	118.771553	35.572433	3.913127	124.822258	32.485046	47.300709	121.790527	34.0287395	25.606918	123.3063925	-83.7802835	14.130314	114.2367135
4.413112	-2.515381	121.879105	-24.947382	19.864025	118.700584	35.485302	3.876813	124.832062	32.427078	47.258682	121.697983	33.95619	25.5677475	123.2650225	-83.850954	14.1603025	114.1361455
3.455244	-3.216091	121.68338	-25.282024	19.978083	118.825546	35.346294	3.819876	124.81369	32.334225	47.177391	121.569168	33.8402595	25.4986335	123.191429	-84.4043075	14.4575325	114.459663
2.259017	-3.296001	121.722885	-25.354042	19.953661	118.842628	35.244022	3.777932	124.759331	32.27293	47.115952	121.502747	33.758476	25.446942	123.131039	-84.46656	14.46038	114.554217
1.544277	-3.735148	121.551727	-25.427311	19.928856	118.896957	35.1404	3.72467	124.679527	32.204636	47.049026	121.453461	33.672518	25.386848	123.066494	-84.52714	14.470864	114.72742
0.208562	-3.769444	121.679153	-25.28072	19.812157	118.840302	35.036789	3.681241	124.604225	32.146351	46.98772	121.386734	33.59157	25.3344805	122.9954795	-84.15301	14.2898335	114.6851245
-0.544497	-4.076516	121.535858	-25.363319	19.836761	118.963661	34.915146	3.637286	124.565445	32.108173	46.93129	121.338318	33.5116595	25.284288	122.9518815	-84.2382975	14.389234	114.9754405
-1.678238	-4.148663	121.528755	-25.425552	19.875721	119.087517	34.803452	3.602622	124.528252	32.087215	46.878601	121.296516	33.4453335	25.2406115	122.912384	-84.2964375	14.5108305	115.26265
-3.228243	-3.945112	121.62262	-25.514782	19.927797	119.250809	34.690472	3.549854	124.502655	32.061001	46.816826	121.266708	33.3757365	25.18334	122.8846815	-84.4053005	14.672254	115.6169365
-4.9312	-3.982548	121.599434	-25.59621	19.953365	119.38913	34.568363	3.44388	124.464348	32.012661	46.708374	121.246132	33.290512	25.076127	122.85524	-84.482932	14.830603	115.92302
-6.174026	-3.921669	121.557251	-25.645546	19.949783	119.475761	34.486073	3.390047	124.450768	31.983837	46.65065	121.284973	33.234955	25.0203485	122.8678705	-84.526047	14.8792175	116.0836515
-7.459907	-3.861635	121.410278	-25.709782	19.931185	119.521629	34.405552	3.324828	124.456345	31.957699	46.603001	121.361496	33.1816255	24.9639145	122.9089205	-84.6011895	14.8984555	116.1343375
-8.96596	-3.630608	121.437546	-25.762197	19.895292	119.532219	34.33609	3.260036	124.448059	31.943256	46.54739	121.462509	33.139673	24.903713	122.955284	-84.664067	14.886871	116.109154
-10.133619	-3.602968	121.070168	-25.798666	19.852873	119.516335	34.289246	3.182466	124.443924	31.929451	46.468868	121.573982	33.1093485	24.825667	123.008953	-84.7066805	14.880079	116.023717
-11.351201	-3.579761	120.743271	-25.817606	19.8225	119.499733	34.270355	3.105319	124.416054	31.930765	46.419865	121.708557	33.10056	24.762592	123.0623055	-84.735772	14.882408	115.9371605
-12.812424	-3.386092	120.573135	-25.808456	19.804815	119.492546	34.265839	3.03941	124.39901	31.964758	46.385006	121.878265	33.1152985	24.712208	123.1386375	-84.7322105	14.897422	115.8464545
-14.982889	-3.035263	120.157539	-25.737085	19.777029	119.544792	34.291637	2.969311	124.387314	32.062866	46.346004	122.227386	33.1772515	24.6576575	123.30735	-84.6514215	14.8964005	115.782234
-16.555111	-2.800345	119.904984	-25.671131	19.771711	119.653641	34.334972	2.910666	124.373833	32.16246	46.329262	122.565674	33.248716	24.619964	123.4697535	-84.590978	14.923458	115.8375285
-18.260046	-2.40027	119.738861	-25.615871	19.761871	119.809196	34.392456	2.854945	124.334763	32.260632	46.306351	122.961975	33.326544	24.580648	123.648369	-84.558286	14.943094	115.970023
-19.680056	-2.317217	119.393829	-25.55035	19.740925	120.025703	34.424122	2.807283	124.246361	32.349545	46.282436	123.415459	33.3868335	24.5448595	123.83091	-84.4875335	14.9369905	116.220496
-21.536238	-1.949766	119.311951	-25.49881	19.725721	120.294525	34.439072	2.750953	124.122414	32.460114	46.253716	123.852348	33.449593	24.5023345	123.987381	-84.447213	14.9491075	116.601669
-23.23358	-1.743901	119.105972	-25.461599	19.73571	120.591911	34.445221	2.715211	123.97097	32.570988	46.212151	124.258896	33.5081045	24.463681	124.114933	-84.4313025	15.007739	117.068889
-24.991173	-1.617452	118.976685	-25.40476	19.768887	120.923317	34.484749	2.697942	123.817657	32.671669	46.183186	124.562263	33.578209	24.440564	124.18996	-84.387729	15.09721	117.656674
-27.644993	-1.503705	119.124519	-25.303926	19.880527	121.466843	34.510307	2.746222	123.574875	32.805805	46.190128	124.819817	33.658056	24.468175	124.197346	-84.265908	15.292879	118.73634
-29.475891	-1.519186	119.350311	-25.247839	19.99461	121.826088	34.523247	2.82038	123.439369	32.856262	46.187965	124.797836	33.6897545	24.5041725	124.1186025	-84.1854325	15.4850475	119.5335735
-31.324396	-1.589772	119.69986	-25.180197	20.093275	122.141945	34.527943	2.918336	123.316322	32.896221	46.213135	124.645126	33.712082	24.5657355	123.980724	-84.072476	15.6208145	120.303166
-33.222244	-1.745809	120.082642	-25.12347	20.196264	122.39846	34.521095	2.998418	123.133232	32.92971	46.247944	124.34449	33.7254025	24.623181	123.738861	-83.9723425	15.769347	121.058059
-35.075092	-1.933572	120.542358	-25.061821	20.273752	122.589088	34.502064	3.019405	122.916817	32.904797	46.257046	123.884544	33.7034305	24.6382255	123.4006805	-83.8270725	15.9092785	121.7774955
-36.920544	-2.231994	121.019508	-25.012695	20.300983	122.690216	34.454926	2.984316	122.584236	32.878326	46.241379	123.293625	33.666626	24.6128475	122.9389305	-83.692016	15.9891185	122.4415015
-38.787521	-2.510469	121.409775	-24.994787	20.301416	122.725174	34.38438	2.898858	121.96537	32.779362	46.180443	122.451317	33.581871	24.5396505	122.2083435	-83.571445	16.0631815	123.2420045
-41.578178	-3.000688	121.927765	-24.992584	20.28475	122.502457	34.205482	2.590586	120.635689	32.516762	46.041695	120.619644	33.361122	24.3161405	120.6276665	-83.34629	16.2533595	124.3772475
-43.184383	-3.437258	122.202805	-24.965971	20.241657	122.175766	33.918606	2.439471	119.49736	32.395729	45.908539	119.304482	33.1571675	24.174005	119.400921	-83.0891095	16.309309	124.950611
-44.896938	-3.756775	122.373901	-24.92765	20.179184	121.773132	33.692284	2.249222	118.398331	32.279186	45.747929	117.891678	32.985735	23.9985755	118.1450045	-82.841035	16.3597925	125.4012595
-46.571537	-4.088812	122.497894	-24.853512	20.116432	121.369041	33.527431	2.080645	117.381142	32.234493	45.631184	116.675545	32.880962	23.8559145	117.0283435	-82.587986	16.3769495	125.7097385
-48.100845	-4.433379	122.637497	-24.779848	20.058956	120.993065	33.433647	1.938661	116.459671	32.225754	45.516102	115.649071	32.8297005	23.7273815	116.054371	-82.3893965	16.3905305	125.931759
-49.650497	-4.756285	122.600998	-24.741552	20.011536	120.6436	33.361946	1.808669	115.691269	32.188683	45.421818	114.694679	32.7753145	23.6152435	115.192974	-82.2584185	16.4078285	126.094226
-51.042068	-4.986744	122.832664	-24.718861	19.935108	120.311737	33.262531	1.711387	115.033791	32.099022	45.312519	113.816727	32.6807765	23.511953	114.425259	-82.1184985	16.358263	126.198215
-52.884983	-5.414989	123.171684	-24.720709	19.829884	119.907928	33.154282	1.538835	114.277542	31.956068	45.125072	112.657455	32.555175	23.3319535	113.4674985	-81.996593	16.3278145	126.3483575
-54.254185	-5.533147	123.415909	-24.715775	19.735966	119.674065	33.112587	1.413772	113.913002	31.861851	44.983498	111.934212	32.487219	23.198635	112.923607	-81.918769	16.273297	126.424523
-55.223866	-5.806565	123.666382	-24.731091	19.640961	119.444168	33.063324	1.262275	113.570129	31.782713	44.822849	111.297318	32.4230185	23.042562	112.4337235	-81.8852005	16.23936	126.4546125
-56.09343	-6.022513	123.884796	-24.741402	19.494167	119.208633	33.026459	1.078245	113.272324	31.71767	44.635841	110.644554	32.3720645	22.857043	111.958439	-81.8548685	16.131291	126.458827
-56.070484	-5.846214	123.917999	-24.722004	19.333426	118.967674	33.029236	0.884359	112.996254	31.675488	44.437305	110.143257	32.352362	22.660832	111.5697555	-81.79637	16.00602	126.3655925
-55.896072	-5.599737	123.812607	-24.688499	19.15638	118.757164	33.062164	0.710514	112.805641	31.687038	44.240871	109.743561	32.374601	22.4756925	111.274601	-81.751599	15.8370675	126.239727
-55.663513	-5.279768	123.664116	-24.633923	18.990553	118.574142	33.128952	0.541176	112.702408	31.734854	44.059868	109.494041	32.431903	22.300522	111.0982245	-81.699749	15.680584	126.0500595
-55.092876	-4.642558	123.343887	-24.526943	18.75713	118.413719	33.251396	0.319324	112.713028	31.897947	43.836056	109.448135	32.5746715	22.07769	111.0805815	-81.6285575	15.43657	125.7468565
-54.597069	-4.085457	123.058258	-24.43597	18.624107	118.382599	33.353275	0.182842	112.874649	32.09153	43.700607	109.653877	32.7224025	21.9417245	111.264263	-81.5943425	15.3064895	125.500935
-53.895424	-3.547845	122.689331	-24.354185	18.51589	118.402802	33.468685	0.065708	113.236656	32.334438	43.58427	110.070595	32.9015615	21.824989	111.6536255	-81.6099315	15.206791	125.1519785
-53.261505	-2.865877	122.32634	-24.242504	18.4319	118.508781	33.625526	-0.009312	113.805473	32.596531	43.499176	110.655197	33.1110285	21.744932	112.230335	-81.5960365	15.118868	124.787227
-52.748447	-2.29277	122.336372	-24.140963	18.354284	118.694473	33.823238	-0.096412	114.479851	32.858803	43.420853	111.369263	33.3410205	21.6622205	112.924557	-81.6229465	15.0463475	124.464389
-52.209789	-1.662807	122.072983	-24.038389	18.295095	118.934036	34.013851	-0.135334	115.241776	33.105614	43.337631	112.219467	33.5597325	21.6011485	113.7306215	-81.6365105	14.9890415	124.1374505
-51.447044	-0.964019	121.950554	-23.929548	18.236334	119.245911	34.23629	-0.151166	116.069565	33.375977	43.257038	113.047913	33.8061335	21.552936	114.558739	-81.6652295	14.919732	123.933083
-50.38232	0.257666	121.874664	-23.719978	18.120407	119.793228	34.660156	-0.201139	117.291512	33.851971	43.126114	114.413742	34.2560635	21.4624875	115.852627	-81.6960195	14.7783265	123.733829
-49.407093	1.031533	121.891197	-23.556068	18.01314	120.173035	34.966801	-0.311598	118.154144	34.149921	42.999432	115.306976	34.558361	21.343917	116.73056	-81.670497	14.682363	123.61551
-48.465946	1.874178	121.953217	-23.34561	17.878298	120.591209	35.277702	-0.457217	119.034256	34.493893	42.860405	116.187904	34.8857975	21.201594	117.61108	-81.5770175	14.555002	123.571338
-47.369965	2.754968	122.055374	-23.127995	17.718531	121.041595	35.585861	-0.634316	119.919418	34.828663	42.693962	117.070076	35.207262	21.029823	118.494747	-81.463252	14.407239	123.588443
-46.270115	3.652307	122.240356	-22.90266	17.520212	121.514656	35.88702	-0.784466	120.772217	35.159065	42.543503	117.909828	35.5230425	20.8795185	119.3410225	-81.3283625	14.1609055	123.6882895
-45.152687	4.574687	122.415695	-22.695892	17.337416	121.972565	36.176235	-0.920737	121.530136	35.465561	42.398392	118.725731	35.820898	20.7388275	120.1279335	-81.212682	13.9360045	123.8171965
-43.925961	5.524647	122.576614	-22.516066	17.164444	122.412003	36.399738	-1.030338	122.234581	35.773777	42.254459	119.499146	36.0867575	20.6120605	120.8668635	-81.1188895	13.7168275	123.9571425
-42.179829	7.094501	122.671448	-22.252222	16.919922	122.936722	36.7197	-1.184717	123.145546	36.226696	42.078739	120.604622	36.473198	20.447011	121.875084	-80.977642	13.392833	123.99836
-41.127579	8.306842	122.683044	-22.100853	16.791477	123.204086	36.942822	-1.280537	123.60984	36.492119	41.923843	121.322891	36.7174705	20.321653	122.4663655	-80.9191765	13.261301	123.9418065
-39.908199	9.447304	122.748077	-21.944263	16.701895	123.42775	37.157906	-1.354852	123.995247	36.708687	41.795135	121.92308	36.9332965	20.2201415	122.9591635	-80.8218225	13.1836485	123.8963365
-38.734516	10.612823	122.829506	-21.811335	16.656509	123.627815	37.329361	-1.401983	124.329926	36.925022	41.71394	122.394753	37.1271915	20.1559785	123.3623395	-80.7498615	13.1570395	123.8932905
-37.563156	11.849143	122.963951	-21.703316	16.678465	123.827805	37.512745	-1.439608	124.622604	37.100513	41.672127	122.727753	37.306629	20.1162595	123.6751785	-80.713261	13.2406705	123.9804315
-36.350079	13.078794	123.12764	-21.594902	16.715549	124.003426	37.655006	-1.402957	124.915161	37.256329	41.674381	122.933022	37.4556675	20.135712	123.9240915	-80.6454715	13.295386	124.0827605
-35.155548	14.34811	123.204529	-21.466885	16.765776	124.145126	37.875317	-1.383999	125.191521	37.39386	41.706528	123.055397	37.6345885	20.1612645	124.123459	-80.5683585	13.3702875	124.166793
-33.369167	16.286152	123.243858	-21.296055	16.763636	124.272522	38.176319	-1.312809	125.52494	37.54842	41.746723	123.16449	37.8623695	20.216957	124.344715	-80.4544795	13.310315	124.200329
-32.232971	17.619436	123.149193	-21.182821	16.700312	124.284813	38.364014	-1.304229	125.647903	37.612198	41.739388	123.177803	37.988106	20.2175795	124.412853	-80.353748	13.1830445	124.156773
-31.123564	19.00766	123.124657	-21.080654	16.590153	124.2481	38.517448	-1.339186	125.655075	37.665375	41.682613	123.170135	38.0914115	20.1717135	124.412605	-80.2527195	13.0085925	124.083595
-29.979574	20.385107	122.927963	-20.976139	16.448048	124.186264	38.629364	-1.384191	125.604355	37.716396	41.605743	123.188316	38.17288	20.110776	124.3963355	-80.125158	12.78532	123.9761925
-28.905245	21.872585	122.84169	-20.868126	16.312609	124.142334	38.735966	-1.417765	125.538132	37.789989	41.542843	123.311806	38.2629775	20.062539	124.424969	-79.9992295	12.562679	123.859699
-27.831926	23.390186	122.867294	-20.766737	16.214369	124.155769	38.854015	-1.450985	125.50827	37.880756	41.494095	123.592125	38.3673855	20.021555	124.5501975	-79.9008595	12.407183	123.7613405
-26.828146	24.988075	122.928963	-20.674042	16.175789	124.256584	38.981796	-1.470818	125.490425	37.983452	41.507118	123.997437	38.482624	20.01815	124.743931	-79.830708	12.333428	123.769237
-25.363764	27.508297	123.389458	-20.53216	16.213614	124.524643	39.132736	-1.335144	125.533661	38.173397	41.655033	124.834335	38.6530665	20.1599445	125.183998	-79.7173865	12.2672835	123.865288
-24.422295	29.262348	123.808777	-20.473783	16.315022	124.738945	39.223553	-1.148666	125.481453	38.277496	41.810043	125.529793	38.7505245	20.3306885	125.505623	-79.6980905	12.2993555	123.972267
-23.489288	30.980291	124.406113	-20.402212	16.448292	124.9198	39.302586	-0.897581	125.332275	38.34631	42.011597	126.235855	38.824448	20.557008	125.784065	-79.628872	12.339576	124.055535
-22.625664	32.72509	125.008011	-20.354788	16.607656	125.072601	39.37925	-0.57852	124.998352	38.407433	42.238556	126.958908	38.8933415	20.830018	125.97863	-79.6029175	12.385294	124.166572
-21.833601	34.422321	125.801125	-20.292978	16.763262	125.142982	39.438339	-0.229451	124.590599	38.422607	42.450264	127.622131	38.930473	21.1104065	126.106365	-79.516429	12.4161175	124.179599
-20.829203	35.892906	126.558426	-20.259228	16.944477	125.21225	39.439995	0.222661	124.053314	38.418011	42.695026	128.185791	38.929003	21.4588435	126.1195525	-79.447459	12.4301105	124.3049475
-20.0156	37.422119	127.364883	-20.21912	17.16851	125.319862	39.44936	0.671289	123.555397	38.734825	42.8619	128.577698	39.0920925	21.7665945	126.0665475	-79.5303325	12.5704255	124.5731765
-18.909035	39.491463	128.706879	-19.94516	17.334175	125.474533	39.515869	1.31171	123.029472	38.40834	43.384281	129.427704	38.9621045	22.3479955	126.228588	-78.8524245	12.3203545	124.720478
-18.186802	40.790142	129.428741	-19.929956	17.577835	125.509903	39.556652	1.711507	122.829758	38.712578	43.531357	129.715424	39.134615	22.621432	126.272591	-78.994527	12.534238	124.747215
-17.445736	41.944256	129.993515	-19.939407	17.821083	125.659309	39.554848	2.053298	122.761383	38.690456	43.80447	129.971542	39.122652	22.928884	126.3664625	-79.001466	12.713282	124.9521555
-16.751959	42.972748	130.367752	-19.950018	18.055227	125.76368	39.601585	2.309473	122.835747	38.658966	44.044235	130.116058	39.1302755	23.176854	126.4759025	-79.0303115	12.9336	125.0514575
-16.07349	43.886269	130.501236	-19.996143	18.24719	125.900589	39.659748	2.478788	122.981194	38.636623	44.240688	130.263245	39.1481855	23.359738	126.6222195	-79.1404715	13.134642	125.1789585
-15.390007	44.677788	130.518753	-19.957951	18.388819	125.938049	39.744434	2.566295	123.225914	38.602333	44.389702	130.327759	39.1733835	23.4779985	126.7768365	-79.0892855	13.2996395	125.0992615
-14.655706	45.303623	130.497482	-19.98143	18.503113	126.020088	39.816605	2.595291	123.489059	38.616997	44.51194	130.348923	39.216801	23.5536155	126.918991	-79.179661	13.4526105	125.121185
-13.681335	45.974472	130.457336	-19.959583	18.548235	126.033363	39.914364	2.548796	123.785934	38.611942	44.542778	130.312836	39.263153	23.545787	127.049385	-79.182319	13.550683	125.017341
-13.039923	46.248829	130.425125	-19.886972	18.503214	125.951889	39.943253	2.504913	123.972389	38.654427	44.535751	130.283844	39.29884	23.520332	127.1281165	-79.072784	13.486096	124.7756615
-12.433319	46.406986	130.4375	-19.884726	18.449562	125.94799	39.951134	2.475011	124.154594	38.701172	44.516369	130.306992	39.326153	23.49569	127.230793	-79.095605	13.403434	124.665187
-11.816132	46.470196	130.408615	-19.857668	18.420471	125.913658	39.993607	2.434443	124.308136	38.722412	44.498207	130.318481	39.3580095	23.466325	127.3133085	-79.0733455	13.374617	124.5140075
-11.231073	46.463478	130.333115	-19.843466	18.427708	125.884628	40.030209	2.458667	124.399399	38.707005	44.537781	130.304749	39.368607	23.498224	127.352074	-79.055539	13.357192	124.417182
-10.570058	46.323963	130.229202	-19.811176	18.442423	125.784981	40.062717	2.509688	124.480927	38.681217	44.602676	130.260605	39.371967	23.556182	127.370766	-78.994319	13.328664	124.199196
-9.98915	46.09827	130.08461	-19.836254	18.515327	125.780891	40.074108	2.5988	124.522438	38.638519	44.712379	130.1978	39.3563135	23.6555895	127.360119	-79.0288215	13.3750645	124.201663
-9.198591	45.646214	129.833649	-19.886988	18.59421	125.726227	40.10339	2.734993	124.522842	38.548485	44.874752	130.054779	39.3259375	23.8048725	127.2888105	-79.0999135	13.3835475	124.1636435
-8.608103	45.235676	129.634125	-19.912359	18.63452	125.610207	40.074173	2.826679	124.478722	38.141682	45.087246	130.022354	39.1079275	23.9569625	127.250538	-78.9326455	13.3120775	123.969876
-8.042987	44.671719	129.332275	-20.016071	18.68667	125.571678	40.017311	2.89497	124.438667	38.353436	45.033943	129.747101	39.1853735	23.9644565	127.092884	-79.2175155	13.4088835	124.050472
-7.60025	44.037853	129.144745	-20.137936	18.727444	125.479637	39.958813	2.942504	124.371994	38.198124	45.112946	129.483994	39.0784685	24.027725	126.927994	-79.3543405	13.427163	124.03128
-6.999484	43.281452	128.695541	-20.254358	18.758663	125.305161	39.865788	2.999611	124.248192	37.996128	45.198681	129.143967	38.930958	24.099146	126.6960795	-79.439674	13.41818	123.9142425
-6.57064	42.507545	128.300201	-20.4069	18.780161	125.12603	39.733974	3.072498	124.043716	37.41708	45.40659	128.772003	38.575527	24.239544	126.4078595	-79.389327	13.320778	123.8442005
-5.927107	41.618813	127.55616	-20.840887	18.927612	124.985207	39.579018	3.117931	123.702713	37.131733	45.51643	128.080048	38.3553755	24.3171805	125.8913805	-80.0371495	13.5380435	124.0790335
-5.179243	40.143974	126.340149	-21.122602	18.886183	124.306915	39.24601	3.158246	122.801422	36.735325	45.648781	126.77121	37.9906675	24.4035135	124.786316	-80.2358715	13.3688525	123.827514
-4.697409	39.103123	125.390587	-21.311508	18.800064	123.721695	39.008949	3.096996	122.072395	36.431667	45.631741	125.61306	37.720308	24.3643685	123.8427275	-80.343324	13.2357595	123.6006625
-4.07513	37.979359	124.191116	-21.482904	18.686916	123.008286	38.754257	3.04299	121.214714	36.137741	45.558804	124.422966	37.445999	24.300897	122.81884	-80.411807	13.072935	123.197732
-3.832778	36.926224	123.200165	-21.630842	18.561293	122.215034	38.486092	2.996867	120.31881	35.839169	45.449509	123.305489	37.1626305	24.223188	121.8121495	-80.4243145	12.899398	122.6179185
-3.241936	35.718994	122.089508	-21.737864	18.394432	121.424698	38.274799	2.946338	119.61496	35.580894	45.355228	122.256592	36.9278465	24.150783	120.935776	-80.4035745	12.638081	121.91362
-2.604215	34.467873	121.197914	-21.783955	18.230431	120.737518	38.164486	2.909963	119.220505	35.440193	45.300999	121.573853	36.8023395	24.105481	120.397179	-80.3702495	12.355381	121.077857
-1.845145	33.130695	120.653938	-21.742823	18.077005	120.241722	38.221832	2.877429	119.15728	35.424866	45.250938	121.364304	36.823349	24.0641835	120.260792	-80.308995	12.0898265	120.222652
-0.760856	31.152973	120.511391	-21.607256	17.866953	119.897865	38.527538	2.862273	119.760551	35.537338	45.217731	121.705902	37.032438	24.040002	120.7332265	-80.24695	11.693904	119.0625035
0.041761	29.795053	120.639145	-21.421955	17.75318	119.834045	38.85487	2.845445	120.633461	35.705303	45.238598	122.408653	37.2800865	24.0420215	121.521057	-80.1239965	11.4643385	118.147033
0.852573	28.3678	121.091064	-21.179693	17.651615	119.946838	39.302807	2.850886	121.756294	35.936661	45.271034	123.398247	37.619734	24.06096	122.5772705	-79.97912	11.24227	117.3164055
1.688222	26.976971	121.772362	-20.883902	17.598955	120.241653	39.852375	2.891941	123.119583	36.185768	45.354019	124.623108	38.0190715	24.12298	123.8713455	-79.7868755	11.07493	116.6119605
2.502566	25.527794	122.519684	-20.559114	17.545849	120.675049	40.446121	2.91432	124.587013	36.43293	45.455769	125.798119	38.4395255	24.1850445	125.192566	-79.5577535	10.9066535	116.157532
3.26627	24.041193	123.292305	-20.208715	17.531521	121.172585	41.060387	2.949933	125.929939	36.684948	45.532696	126.820923	38.8726675	24.2413145	126.375431	-79.2900975	10.8217275	115.969739
4.327701	22.431345	123.794266	-19.858471	17.52191	121.63961	41.980221	2.846061	126.965919	36.948196	45.61684	127.469543	39.4642085	24.2314505	127.217731	-79.1811505	10.8123695	116.061489
5.35471	20.146502	124.470711	-19.320232	17.38773	122.029625	42.674503	2.984886	128.273575	37.410034	45.755547	127.927589	40.0422685	24.3702165	128.100582	-78.6827325	10.4052435	115.958668
5.981043	18.643375	124.767326	-19.010843	17.210527	122.180351	43.050613	2.98931	128.860886	37.681679	45.738873	127.99971	40.366146	24.3640915	128.430298	-78.387832	10.0569625	115.930404
6.57759	17.097483	124.906792	-18.776073	16.958529	122.276237	43.381126	2.873147	129.220123	37.873562	45.612099	127.913246	40.627344	24.242623	128.5666845	-78.17949	9.674435	115.9857895
6.933497	15.564049	125.136932	-18.621159	16.655973	122.339096	43.554169	2.70211	129.386429	38.027035	45.448925	127.786888	40.790602	24.0755175	128.5866585	-78.03292	9.2364285	116.0915335
7.314021	14.077089	125.191925	-18.515642	16.35062	122.375961	43.657364	2.510228	129.463806	38.120377	45.220585	127.635994	40.8888705	23.8654065	128.5499	-77.9201545	8.8358335	116.202022
7.590963	12.64427	125.275734	-18.468269	16.087542	122.391632	43.70512	2.338971	129.514069	38.172375	45.028625	127.519974	40.9387475	23.683798	128.5170215	-77.8752855	8.491286	116.2662425
7.779451	11.218992	125.361977	-18.44936	15.881826	122.383354	43.698006	2.229759	129.558258	38.181023	44.899246	127.503433	40.9395145	23.5645025	128.5308455	-77.8382345	8.1991495	116.2358625
7.862324	9.280103	125.440552	-18.489338	15.717125	122.330666	43.672295	2.130035	129.603714	38.094677	44.818306	127.558777	40.883486	23.4741705	128.5812455	-77.862162	7.9600795	116.0800865
7.833799	8.049343	125.452721	-18.549297	15.666101	122.339783	43.604881	2.136491	129.592834	38.032768	44.82996	127.59478	40.8188245	23.4832255	128.593807	-77.9174185	7.8489765	116.085759
7.77237	6.827931	125.434364	-18.617222	15.663613	122.409805	43.523254	2.149717	129.526291	37.959396	44.85368	127.640869	40.741325	23.5016985	128.58358	-77.975769	7.8255275	116.23603
7.558652	5.677274	125.499931	-18.706486	15.705819	122.556076	43.426159	2.159985	129.462463	37.899063	44.861839	127.690933	40.662611	23.510912	128.576698	-78.075583	7.900726	116.535454
7.289957	4.569126	125.615814	-18.773474	15.757625	122.784386	43.322998	2.187121	129.454239	37.856659	44.880493	127.73703	40.5898285	23.533807	128.5956345	-78.1367765	7.981443	116.9731375
6.972964	3.508348	125.734032	-18.843197	15.843612	123.088478	43.22686	2.22806	129.506744	37.831131	44.914497	127.824486	40.5289955	23.5712785	128.665615	-78.2153895	8.1159455	117.511341
6.287787	2.634401	126.122681	-18.926968	15.9172	123.423561	43.155712	2.302705	129.586807	37.777691	44.959473	127.944267	40.4667015	23.631089	128.765537	-78.3206375	8.203311	118.081585
5.867426	0.929158	126.339828	-19.043404	16.013247	123.893967	43.068771	2.385559	129.782791	37.692554	45.033108	128.120911	40.3806625	23.7093335	128.951851	-78.4674705	8.3171605	118.836083
5.306993	-0.071188	126.557922	-19.108932	16.049158	124.166405	43.002632	2.424302	129.937363	37.628418	45.06757	128.200821	40.315525	23.745936	129.069092	-78.533389	8.35238	119.263718
4.846566	-1.045157	126.733932	-19.178082	16.063904	124.399292	42.939449	2.455317	130.093872	37.573448	45.092728	128.256714	40.2564485	23.7740225	129.175293	-78.6126125	8.3537855	119.623291
4.121118	-1.996513	126.955864	-19.243603	16.076122	124.58197	42.868938	2.457987	130.218445	37.527237	45.100582	128.275757	40.1980875	23.7792845	129.247101	-78.6852935	8.3729595	119.916839
3.443615	-2.936874	127.124367	-19.291416	16.07233	124.718216	42.808502	2.448864	130.343887	37.484344	45.092674	128.258148	40.146423	23.770769	129.3010175	-78.729255	8.373891	120.1354145
2.660574	-3.852915	127.244865	-19.338823	16.059124	124.845413	42.763363	2.432255	130.420502	37.437603	45.067402	128.223236	40.100483	23.7498285	129.321869	-78.778129	8.3684195	120.368957
1.976586	-4.726474	127.382339	-19.382568	16.045198	124.985626	42.701885	2.420782	130.496902	37.397255	45.033409	128.182739	40.04957	23.7270955	129.3398205	-78.814706	8.3633005	120.6314315
0.653774	-5.955857	127.722641	-19.45274	16.05776	125.287476	42.616623	2.41063	130.65593	37.348545	45.017132	128.104111	39.982584	23.713881	129.3800205	-78.888064	8.401639	121.1949315
-0.282495	-6.746179	127.997543	-19.263224	15.921177	125.458977	42.556431	2.404147	130.778961	37.333778	44.996353	128.092056	39.9451045	23.70025	129.4355085	-78.4715525	8.142104	121.4824455
-1.194378	-7.469742	128.258163	-19.305752	15.933171	125.734543	42.515617	2.356556	130.905289	37.322121	44.955044	128.115479	39.918869	23.6558	129.510384	-78.530373	8.210542	121.958702
-2.207253	-8.176212	128.528198	-19.358349	15.911147	125.992989	42.468834	2.278861	131.008072	37.310265	44.884129	128.148056	39.8895495	23.581495	129.578064	-78.6062475	8.240799	122.407914
-3.236138	-8.829697	128.657715	-19.411942	15.858494	126.205078	42.377697	2.188043	131.068115	37.298264	44.784454	128.221481	39.8379805	23.4862485	129.644798	-78.6618645	8.2307395	122.765358
-4.337501	-9.477073	128.659958	-19.477188	15.768438	126.372269	42.277126	2.058879	131.088287	37.285774	44.672203	128.28479	39.78145	23.365541	129.6865385	-78.735826	8.171335	123.0579995
-5.428202	-10.084555	128.539413	-19.527571	15.657328	126.477478	42.207832	1.951452	131.032196	37.278507	44.575951	128.349457	39.7431695	23.2637015	129.6908265	-78.7983115	8.0509545	123.2641295
-7.098402	-10.916118	128.182037	-19.571798	15.484065	126.561295	42.125114	1.773859	130.800323	37.265327	44.431728	128.471191	39.6952205	23.1027935	129.635757	-78.8388165	7.8653365	123.486833
-8.277534	-11.455841	127.888489	-19.586891	15.382676	126.596878	42.051559	1.643671	130.592087	37.251633	44.315552	128.538879	39.651596	22.9796115	129.565483	-78.825378	7.7857405	123.628273
-9.500273	-11.959995	127.564362	-19.62154	15.30735	126.634087	41.954613	1.548693	130.381104	37.253242	44.223248	128.589493	39.6039275	22.8859705	129.4852985	-78.8470075	7.7287295	123.7828755
-10.723707	-12.429181	127.273811	-19.651825	15.256966	126.673019	41.880966	1.488782	130.1754	37.245728	44.16135	128.656036	39.563347	22.825066	129.415718	-78.866997	7.688866	123.93032
-11.956465	-12.88565	127.020683	-20.131802	15.499975	126.944031	41.814091	1.45092	130.009995	37.21983	44.119297	128.732224	39.5169605	22.7851085	129.3711095	-79.7805645	8.2148415	124.5169525
-13.293831	-13.358077	126.782967	-19.726484	15.204727	126.737343	41.743546	1.455942	129.87674	37.166256	44.118778	128.764908	39.454901	22.78736	129.320824	-78.907869	7.622094	124.153862
-14.570768	-13.821307	126.685951	-19.786015	15.180225	126.777359	41.655155	1.459621	129.764374	37.091179	44.109318	128.719543	39.373167	22.7844695	129.2419585	-78.945197	7.5759805	124.3127595
-16.618361	-14.510258	126.705994	-19.932749	15.166608	126.850471	41.493683	1.458547	129.610886	36.919937	44.083	128.462006	39.20681	22.7707735	129.036446	-79.072308	7.5624425	124.664496
-18.052317	-14.953931	126.955078	-20.059885	15.17153	126.927055	41.34988	1.497193	129.507111	36.764492	44.091217	128.065964	39.057186	22.794205	128.7865375	-79.176956	7.548855	125.0675725
-19.4259	-15.384714	127.360664	-20.193611	15.188174	126.993439	41.182407	1.560425	129.359711	36.586491	44.107784	127.536987	38.884449	22.8341045	128.448349	-79.271671	7.5422435	125.538529
-20.863338	-15.864881	127.924095	-20.32527	15.200509	127.040115	41.01347	1.613497	129.099747	36.379757	44.095505	126.831795	38.6966135	22.854501	127.965771	-79.3471535	7.546517	126.114459
-22.327868	-16.26214	128.49762	-20.431334	15.174664	127.026627	40.818584	1.621677	128.794846	36.147522	44.019825	125.974716	38.483053	22.820751	127.384781	-79.345721	7.528577	126.668473
-23.692526	-16.689243	129.043304	-20.517574	15.113065	126.947571	40.612789	1.58218	128.451569	35.887424	43.926357	125.03791	38.2501065	22.7542685	126.7447395	-79.2852545	7.4718615	127.1504025
-25.048403	-17.010508	129.552017	-20.612614	15.028471	126.796898	40.396015	1.464678	128.022202	35.609863	43.779236	124.048042	38.002939	22.621957	126.035122	-79.228167	7.434985	127.558674
-27.099323	-17.421165	130.16922	-20.708097	14.852624	126.494362	40.088154	1.273321	127.308533	35.22665	43.500172	122.586647	37.657402	22.3867465	124.94759	-79.073596	7.3185015	128.041134
-28.390408	-17.602673	130.469467	-20.741417	14.706479	126.275551	39.631802	1.261066	126.94117	34.994038	43.327572	121.794235	37.31292	22.294319	124.3677025	-78.795754	7.118639	128.1833995
-29.623127	-17.698469	130.593384	-20.763256	14.53149	126.083031	39.521252	1.066588	126.423439	34.808868	43.156319	121.134506	37.16506	22.1114535	123.7789725	-78.691572	6.9515265	128.3870895
-30.93771	-17.774893	130.563217	-20.777964	14.327234	125.879959	39.384159	0.902287	125.961777	34.670174	42.984138	120.59642	37.0271665	21.9432125	123.2790985	-78.5830945	6.7112555	128.4808195
-32.124443	-17.742229	130.378906	-20.816477	14.118078	125.68177	39.281956	0.761036	125.506866	34.544052	42.830135	120.177818	36.913004	21.7955855	122.842342	-78.545958	6.4405705	128.521198
-33.273285	-17.595573	130.053009	-20.838333	13.914093	125.512024	39.180328	0.642353	125.024673	34.435738	42.739086	119.949684	36.808033	21.6907195	122.4871785	-78.484699	6.1374665	128.5368695
-34.419067	-17.401066	129.671494	-20.851315	13.724658	125.350616	39.083729	0.528344	124.645401	34.345837	42.683182	119.808304	36.714783	21.605763	122.2268525	-78.417413	5.843553	128.4743795
-36.120392	-16.894753	129.119705	-20.910736	13.550133	125.22403	38.928795	0.502143	124.147774	34.263199	42.708866	119.81971	36.595997	21.6055045	121.983742	-78.417469	5.4947615	128.464318
-37.150658	-16.417795	128.789001	-20.939022	13.513814	125.21151	38.880756	0.528094	123.880295	34.221371	42.794018	119.955917	36.5510635	21.661056	121.918106	-78.4291075	5.366572	128.504914
-38.194603	-15.833388	128.592926	-20.969284	13.52138	125.225082	38.850368	0.593237	123.712112	34.200462	42.926235	120.114983	36.525415	21.759736	121.9135475	-78.463983	5.283024	128.5366165
-39.205597	-15.215215	128.283005	-20.977692	13.55257	125.242744	38.818787	0.736481	123.593262	34.187965	43.087563	120.291557	36.503376	21.912022	121.9424095	-78.45876	5.193118	128.5430785
-40.172943	-14.459837	128.092209	-20.993507	13.61307	125.236473	38.817398	0.87666	123.488068	34.173946	43.253418	120.489311	36.495672	22.065039	121.9886895	-78.482686	5.161101	128.4842565
-41.039391	-13.745562	127.761292	-21.009684	13.671349	125.225273	38.823883	1.025136	123.424873	34.173748	43.413441	120.708931	36.4988155	22.2192885	122.066902	-78.5181835	5.1234095	128.383644
-41.937496	-12.90098	127.534256	-20.997721	13.708409	125.200783	38.82299	1.171957	123.402382	34.182831	43.547718	120.959412	36.5029105	22.3598375	122.180897	-78.4983525	5.0569805	128.220669
-43.208111	-11.606542	127.143768	-21.029633	13.740042	125.231949	38.824375	1.319062	123.387932	34.179893	43.670254	121.397758	36.502134	22.494658	122.392845	-78.5614	4.985426	128.071053
-43.979298	-10.741884	126.847389	-21.02268	13.719214	125.212654	38.793926	1.408609	123.36161	34.176743	43.722008	121.705391	36.4853345	22.5653085	122.5335005	-78.5306945	4.8731195	127.8918075
-44.766933	-9.795895	126.687263	-21.0478	13.709845	125.242188	38.740486	1.495947	123.356056	34.179806	43.775478	122.001472	36.460146	22.6357125	122.678764	-78.555746	4.7839775	127.805612
-45.546429	-8.796644	126.500198	-21.086744	13.710514	125.270821	38.68042	1.579432	123.335075	34.163319	43.833057	122.256706	36.4218695	22.7062445	122.7958905	-78.5953575	4.7147835	127.7457515
-46.313431	-7.847417	126.348793	-21.16254	13.747846	125.301971	38.6059	1.683271	123.217537	34.125416	43.918167	122.436775	36.365658	22.800719	122.827156	-78.690738	4.694973	127.776786
-46.998333	-6.919885	126.275909	-21.220388	13.786162	125.297569	38.507961	1.815687	123.0952	34.042492	44.037243	122.5299	36.2752265	22.926465	122.81255	-78.7160025	4.645859	127.782588
-47.699703	-5.812203	126.120422	-21.323971	13.863073	125.315521	38.399315	1.963973	122.957779	34.269913	44.051125	122.440269	36.334614	23.007549	122.699024	-78.982556	4.718597	127.932018
-48.705051	-4.298878	126.019409	-21.370712	13.936031	125.217865	38.314308	2.18539	122.777542	34.119274	44.256748	122.450531	36.216791	23.221069	122.6140365	-78.958215	4.650993	127.8216935
-49.273483	-3.307813	125.926277	-21.432964	14.003548	125.198624	38.283287	2.327226	122.733627	34.031235	44.396736	122.448753	36.157261	23.361981	122.59119	-79.023189	4.645115	127.806058
-49.882462	-2.260949	125.995827	-21.474522	14.048982	125.192955	38.265724	2.452287	122.717644	33.927086	44.520847	122.427795	36.096405	23.486567	122.5727195	-79.045449	4.611397	127.8131905
-50.466038	-1.221089	126.051674	-21.521307	14.072831	125.192245	38.240562	2.559997	122.705841	33.817654	44.621952	122.381592	36.029108	23.5909745	122.5437165	-79.071722	4.5546875	127.8407735
-51.031105	-0.264175	126.080215	-21.623684	14.088381	125.238487	38.207825	2.629946	122.732368	33.706287	44.693668	122.338524	35.957056	23.661807	122.535446	-79.204424	4.514955	127.941528
-51.552357	0.719176	126.06044	-21.693199	14.060237	125.236763	38.155903	2.67502	122.798073	33.587917	44.733894	122.312378	35.87191	23.704457	122.5552255	-79.258308	4.416017	127.9183005
-52.072823	1.755798	126.062355	-21.776892	13.989992	125.231491	38.104202	2.6982	122.863983	33.469929	44.753139	122.308174	35.7870655	23.7256695	122.5860785	-79.3408495	4.2543145	127.8769035
-52.81757	3.264067	125.920364	-21.897673	13.873813	125.165245	37.998512	2.728788	122.981369	32.930676	44.90144	122.4534	35.464594	23.815114	122.7173845	-79.25994	3.932512	127.6131055
-53.318142	4.231126	125.810852	-22.006077	13.812283	125.132874	37.914352	2.780358	123.040283	32.775723	44.942398	122.465813	35.3450375	23.861378	122.753048	-79.3571915	3.763188	127.5127
-53.853207	5.280145	125.76635	-22.177883	13.780371	125.150589	37.809471	2.848897	123.087433	32.608711	45.001152	122.489098	35.209091	23.9250245	122.7882655	-79.564857	3.6357175	127.5129125
-54.315536	6.306159	125.601891	-22.286077	13.734512	125.042793	37.688717	2.954562	123.099495	32.43259	45.094334	122.530571	35.0606535	24.024448	122.815033	-79.6328075	3.444576	127.270553
-54.809654	7.36447	125.471413	-22.470455	13.780139	125.039124	37.56044	3.076632	123.124077	32.250443	45.216221	122.588646	34.9054415	24.1464265	122.8563615	-79.8463515	3.4138515	127.2218865
-55.31208	8.425121	125.387657	-22.834768	13.956539	125.036766	37.424614	3.231038	123.137833	32.065903	45.374413	122.684952	34.7452585	24.3027255	122.9113925	-80.4147945	3.6103525	127.1621395
-55.751713	9.526431	125.267395	-23.009638	14.000106	125.017097	37.292843	3.386952	123.113548	31.89175	45.535919	122.834442	34.5922965	24.4614355	122.973995	-80.6115725	3.5387765	127.060199
-56.467976	11.159038	125.203575	-23.258499	14.068016	125.020348	37.101875	3.610065	123.035706	31.962418	45.64819	123.030914	34.5321465	24.6291275	123.03331	-81.0491445	3.5069045	127.007386
-56.903427	12.23892	125.190735	-23.199486	13.962526	124.941002	36.977314	3.757449	122.929016	31.472374	45.927521	123.338005	34.224844	24.842485	123.1335105	-80.623816	3.082567	126.7484935
-57.38747	13.300069	125.306358	-23.378954	14.016783	125.000725	36.854977	3.920468	122.778854	31.316778	46.077759	123.517632	34.0858775	24.9991135	123.148243	-80.8437855	3.0344525	126.853207
-57.805889	14.334373	125.379204	-23.476904	14.049852	124.963821	36.740337	4.06111	122.607933	31.197664	46.218224	123.676003	33.9690005	25.139667	123.141968	-80.9228085	2.960037	126.785674
-58.24369	15.350101	125.504372	-23.620636	14.111098	125.020325	36.627224	4.181959	122.429863	31.096952	46.32439	123.767761	33.862088	25.2531745	123.098812	-81.10336	2.9690215	126.941838
-58.632458	16.336962	125.646034	-23.674891	14.142886	124.995514	36.53159	4.264795	122.244705	31.020037	46.401897	123.850464	33.7758135	25.333346	123.0475845	-81.1255955	2.952426	126.9434435
-59.029907	17.290812	125.871872	-23.761644	14.189607	125.072845	36.449684	4.296238	122.084518	30.964167	46.428772	123.929573	33.7069255	25.362505	123.0070455	-81.2302135	3.016709	127.1386445
-59.56604	18.637777	126.265381	-23.787434	14.182324	125.13549	36.339725	4.264467	121.926239	30.911049	46.407471	124.063957	33.625387	25.335969	122.995098	-81.200255	3.028679	127.275882
-59.899487	19.424105	126.505089	-23.849112	14.194912	125.28212	36.261375	4.233393	121.876404	30.874088	46.370266	124.177208	33.5677315	25.3018295	123.026806	-81.2659555	3.0879945	127.537434
-60.216789	20.190722	126.812492	-23.921553	14.210665	125.415947	36.167072	4.218712	121.849236	30.829773	46.347176	124.317101	33.4984225	25.282944	123.0831685	-81.3415285	3.138386	127.7487255
-60.504826	20.861334	127.166534	-24.006073	14.223819	125.56076	36.061623	4.21511	121.819542	30.765331	46.334885	124.481537	33.413477	25.2749975	123.1505395	-81.425623	3.1726405	127.9709805
-60.825569	21.539297	127.394379	-24.10718	14.23417	125.674309	35.950443	4.220209	121.789146	30.702576	46.328903	124.63739	33.3265095	25.274556	123.213268	-81.5408695	3.193784	128.13535
-61.110073	22.139723	127.723946	-24.157114	14.261703	125.828781	35.844414	4.260904	121.720657	30.629057	46.343651	124.799774	33.2367355	25.3022775	123.2602155	-81.5509635	3.2211285	128.3973465
-61.355938	22.632044	128.098251	-24.245876	14.248279	125.976433	35.741199	4.292987	121.618965	30.550743	46.336994	124.945557	33.145971	25.3149905	123.282261	-81.637723	3.1815675	128.670605
-61.636925	23.162136	128.742004	-24.308577	14.215848	126.248566	35.605938	4.263587	121.455276	30.465429	46.298664	125.088814	33.0356835	25.2811255	123.272045	-81.6528375	3.1505705	129.225087
-61.743225	23.433399	129.158691	-24.320654	14.183879	126.411369	35.542435	4.236032	121.385719	30.43606	46.253632	125.14225	32.9892475	25.244832	123.2639845	-81.6305555	3.122926	129.5587535
-61.799004	23.659161	129.458145	-24.359938	14.138009	126.477074	35.52475	4.215578	121.395996	30.465645	46.194492	125.155785	32.9951975	25.205035	123.2758905	-81.7150735	3.070983	129.6782575
-61.77993	23.833452	129.621353	-24.35084	14.173743	126.697388	35.539513	4.169677	121.502113	30.497349	46.145119	125.116898	33.018431	25.157398	123.3095055	-81.720111	3.190088	130.0852705
-61.695904	23.977608	129.633438	-24.319813	14.217879	126.806107	35.561707	4.107119	121.673622	30.551342	46.076523	124.972282	33.0565245	25.091821	123.322952	-81.6961505	3.343937	130.289262
-61.559486	24.094955	129.529968	-24.257086	14.287175	126.826271	35.597019	4.018929	121.929314	30.576075	46.015614	124.73793	33.086547	25.0172715	123.333622	-81.600719	3.5570785	130.31892
-61.38509	24.165413	129.310425	-24.224129	14.329338	126.869186	35.664768	3.926295	122.2911	30.617428	45.947723	124.469666	33.141098	24.937009	123.380383	-81.589356	3.721667	130.357989
-61.028038	24.146721	128.925186	-24.144117	14.373957	127.000916	35.835922	3.745176	122.933975	30.70409	45.787617	124.206284	33.270006	24.7663965	123.5701295	-81.55824	3.9815175	130.4317025
-60.739464	24.080677	128.713989	-24.107698	14.313006	127.129707	35.975094	3.541941	123.465469	30.724791	45.613556	124.079491	33.3499425	24.5777485	123.77248	-81.5653385	4.0482635	130.486934
-60.332512	23.913609	128.762695	-24.103785	14.206429	127.302429	36.046875	3.321871	123.971214	30.713419	45.412266	123.971519	33.380147	24.3670685	123.9713665	-81.587717	4.0457895	130.6334915
-59.933937	23.789927	128.62001	-24.119434	14.045885	127.475204	36.070271	3.103857	124.378098	30.709618	45.175011	123.933769	33.3899445	24.139434	124.1559335	-81.6288125	3.952336	130.7944745
-59.44978	23.644978	128.550659	-24.15663	13.877121	127.652069	36.098511	2.835975	124.71862	30.703003	44.917862	123.885254	33.400757	23.8769185	124.301937	-81.714017	3.8773235	131.002201
-58.931629	23.555767	128.345047	-24.12875	13.678434	127.685616	36.122162	2.587516	124.945892	30.70705	44.677341	123.822006	33.414606	23.6324285	124.383949	-81.672106	3.7244395	130.987283
-58.296413	23.451599	128.269592	-24.162476	13.520259	127.77314	36.126404	2.354903	125.062454	30.719337	44.466808	123.732803	33.4228705	23.4108555	124.3976285	-81.7478225	3.6296625	131.1486515
-57.274586	23.338455	128.150955	-24.167709	13.289613	127.741203	36.092903	2.073283	125.096687	30.707026	44.181324	123.53376	33.3999645	23.1273035	124.3152235	-81.7353825	3.4519225	131.1671825
-56.552338	23.311228	128.029327	-24.163807	13.146469	127.674019	36.081257	1.919997	125.031509	30.712223	44.023914	123.43705	33.39674	22.9719555	124.2342795	-81.724354	3.3209825	131.1137585
-55.813725	23.286234	127.842781	-24.142765	12.995301	127.533043	36.082191	1.779218	124.97554	30.734444	43.884953	123.390732	33.4083175	22.8320855	124.183136	-81.6938475	3.1585165	130.88295
-54.990452	23.285187	127.646187	-24.119486	12.865178	127.404091	36.092155	1.653955	124.886528	30.773962	43.775089	123.432922	33.4330585	22.714522	124.159725	-81.6720305	3.015834	130.648457
-54.07291	23.328785	127.473625	-24.144266	12.758197	127.273621	36.102917	1.519831	124.771858	30.811724	43.672928	123.529175	33.4573205	22.5963795	124.1505165	-81.7458525	2.9200145	130.3967255
-53.157555	23.36845	127.195892	-24.104607	12.626304	127.034927	36.098949	1.393479	124.672089	30.859009	43.582363	123.660622	33.478979	22.487921	124.1663555	-81.688193	2.764687	129.9034985
-52.215748	23.496189	127.08139	-24.113283	12.556429	126.911942	36.078651	1.288049	124.572716	30.941671	43.508755	123.827835	33.510161	22.398402	124.2002755	-81.736727	2.714456	129.6236085
-50.685986	23.639484	126.88488	-24.051819	12.481839	126.716827	36.117981	1.092879	124.49675	31.104061	43.391026	124.091087	33.611021	22.2419525	124.2939185	-81.714659	2.72172550000001	129.1397355
-49.543282	23.757072	126.796936	-23.99614	12.466744	126.640846	36.178524	0.995384	124.522797	31.233969	43.340904	124.255844	33.7062465	22.168144	124.3893205	-81.6985265	2.765344	128.8923715
-48.447891	23.904381	126.682999	-23.917557	12.460306	126.568756	36.315269	0.907961	124.662796	31.362263	43.317112	124.434105	33.838766	22.1125365	124.5484505	-81.67388	2.8080755	128.5890615
-47.287498	24.079924	126.565079	-23.830778	12.526868	126.584076	36.520309	0.872357	124.919495	31.457907	43.300865	124.55732	33.989108	22.086611	124.7384075	-81.650664	2.967125	128.4297445
-46.09798	24.176579	126.380753	-23.769457	12.608216	126.641083	36.791489	0.878143	125.275215	31.8734	43.20575	124.550102	34.3324445	22.0419465	124.9126585	-81.8713585	3.1744855	128.3695075
-44.854477	24.30377	126.077507	-23.644539	12.692497	126.614273	37.040432	0.940341	125.714447	31.657955	43.401398	124.70784	34.3491935	22.1708695	125.2111435	-81.6382715	3.2141245	128.0174025
-43.623363	24.455351	125.690079	-23.549192	12.793104	126.64782	37.326561	0.968822	126.232704	31.721888	43.465839	124.734856	34.5242245	22.2173305	125.48378	-81.6226085	3.3688775	127.81186
-41.774284	24.725035	125.255898	-23.439404	12.900801	126.810349	37.71685	0.979703	127.091064	31.824291	43.504803	124.692513	34.7705705	22.242253	125.8917885	-81.6493785	3.559349	127.7289095
-40.512589	24.937466	125.003181	-23.320833	12.913897	126.911186	38.284317	0.729088	127.58223	31.923124	43.473755	124.644814	35.1037205	22.1014215	126.113522	-81.7453865	3.7263725	127.70885
-39.198151	25.203789	124.872383	-23.238811	12.888369	127.111984	38.534378	0.646421	128.203278	32.032478	43.399353	124.66571	35.283428	22.022887	126.434494	-81.76105	3.753851	127.789474
-37.940189	25.528088	124.781799	-23.164419	12.826814	127.339027	38.759369	0.542301	128.77298	32.14695	43.27964	124.756882	35.4531595	21.9109705	126.764931	-81.7819975	3.7426575	127.913123
-36.630459	25.905891	124.696014	-23.098881	12.753287	127.544914	38.968227	0.402557	129.308517	32.271229	43.134003	124.925529	35.619728	21.76828	127.117023	-81.81749	3.738294	127.972805
-35.373966	26.397657	124.650726	-23.035692	12.681036	127.745293	39.156769	0.276335	129.803177	32.422859	42.996742	125.150665	35.789814	21.6365385	127.476921	-81.861198	3.7255335	128.013665
-34.30201	27.132841	124.716606	-22.967268	12.632429	127.924332	39.284222	0.196264	130.217224	32.599716	42.876675	125.454224	35.941969	21.5364695	127.835724	-81.876505	3.7283885	128.01294
-32.415722	28.226021	124.737801	-22.853556	12.585296	128.13208	39.445763	0.051711	130.63707	32.844524	42.725613	125.980804	36.1451435	21.388662	128.308937	-81.8522555	3.78193	127.955223
-31.132824	29.076839	124.833916	-22.808628	12.580477	128.252899	39.477516	-0.012712	130.730621	32.995678	42.649563	126.325264	36.236597	21.3184255	128.5279425	-81.853853	3.8425285	127.9778555
-30.026445	30.103376	125.01944	-22.775078	12.591147	128.33107	39.417244	-0.062848	130.726944	33.126232	42.591564	126.650917	36.271738	21.264358	128.6889305	-81.821894	3.917936	127.9732095
-28.824961	31.207088	125.198074	-22.73978	12.624119	128.392105	39.398994	-0.06114	130.524948	33.245911	42.575893	127.000618	36.3224525	21.2573765	128.762783	-81.8020125	3.9908615	128.021427
-27.656979	32.391655	125.535736	-22.682617	12.694043	128.41954	39.450691	0.03996	130.1306	33.364956	42.638676	127.402512	36.4078235	21.339318	128.766556	-81.7730575	4.048768	128.072524
-26.583218	33.682266	125.977386	-22.614504	12.816475	128.411301	39.429768	0.293695	129.614838	33.474041	42.805305	127.827576	36.4519045	21.5495	128.721207	-81.6809125	4.08345	128.101395
-25.231689	34.920341	126.405319	-22.535151	12.989759	128.337997	39.388828	0.64568	128.993378	33.542347	43.062298	128.231201	36.4655875	21.853989	128.6122895	-81.5358895	4.125529	128.0637045
-23.613176	37.006603	127.525032	-22.445385	13.360882	128.139999	39.283386	1.297793	127.848686	33.582142	43.520893	128.833908	36.432764	22.409343	128.341297	-81.323534	4.312421	127.938701
-22.414879	38.385204	128.171188	-22.436062	13.661787	127.979256	39.240295	1.692387	127.129494	33.623226	43.831722	129.212494	36.4317605	22.7620545	128.170994	-81.3038845	4.5615195	127.787518
-21.390223	39.725559	129.022629	-22.366282	13.919292	127.740562	38.843693	2.314978	126.604332	33.67889	44.145149	129.66954	36.2612915	23.2300635	128.136936	-80.9938555	4.6085205	127.344188
-20.242186	40.930618	129.743698	-22.338837	14.230268	127.566513	38.799538	2.754214	126.082123	33.712513	44.404991	130.15625	36.2560255	23.5796025	128.1191865	-80.9336995	4.8809335	127.0138395
-19.07745	42.089638	130.322327	-22.290798	14.497058	127.334152	38.772865	3.183934	125.654663	34.041	44.55378	130.550903	36.4069325	23.868857	128.102783	-80.9885285	5.125259	126.565521
-17.95072	43.142624	130.889389	-22.263836	14.737652	127.172134	38.796432	3.556769	125.38533	34.048141	44.792767	130.996399	36.4222865	24.174768	128.1908645	-80.9499585	5.300536	126.1534035
-16.816389	44.004501	131.385376	-22.185022	14.989463	127.179527	38.894104	3.830122	125.297989	34.076031	44.989418	131.424728	36.4850675	24.40977	128.3613585	-80.8551115	5.569156	125.9976955
-15.021671	45.059826	131.892822	-22.057516	15.154552	126.977829	39.158699	4.087899	125.258347	34.178288	45.16563	132.043991	36.6684935	24.6267645	128.651169	-80.7835255	5.6823395	125.304489
-13.787222	45.566353	132.21553	-21.916553	15.261157	126.922699	39.301239	4.197156	125.331367	34.2878	45.247097	132.363281	36.7945195	24.7221265	128.847324	-80.6276255	5.8001875	124.998074
-12.606586	45.903358	132.451843	-21.82476	15.399885	126.742554	39.42527	4.300888	125.363716	34.396233	45.279621	132.660446	36.9107515	24.7902545	129.012081	-80.5602715	6.0095155	124.473027
-11.423163	46.081223	132.591064	-21.736931	15.477718	126.537178	39.591415	4.356319	125.420914	34.514904	45.30624	132.900696	37.0531595	24.8312795	129.160805	-80.5270215	6.1241565	123.913551
-10.141948	46.098972	132.700302	-21.587185	15.587008	126.442802	39.741264	4.415409	125.500336	34.664635	45.360069	133.114548	37.2029495	24.887739	129.307442	-80.3773195	6.286277	123.578162
-8.95259	45.956207	132.737808	-21.51079	15.809175	126.522484	39.870117	4.511104	125.57235	34.807293	45.414951	133.255692	37.338705	24.9630275	129.414021	-80.360285	6.6553225	123.630947
-7.808229	45.689602	132.705505	-21.296764	15.888286	126.469658	40.015423	4.569499	125.713364	34.957928	45.506371	133.320694	37.4866755	25.037935	129.517029	-80.0802035	6.738637	123.422287
-6.088156	44.924812	132.488113	-21.141266	16.105394	126.457321	40.227505	4.678257	125.950745	35.204773	45.652615	133.396912	37.716139	25.165436	129.6738285	-79.998671	7.045352	123.2408135
-4.991671	44.24057	132.253845	-21.043507	16.264879	126.496269	40.389259	4.669367	126.16272	35.351925	45.731998	133.39151	37.870592	25.2006825	129.777115	-79.957606	7.3290755	123.215423
-3.951605	43.405594	131.979874	-20.954735	16.388077	126.515244	40.520493	4.641395	126.358902	35.504459	45.784527	133.325928	38.012476	25.212961	129.842415	-79.921946	7.563193	123.188073
-2.911557	42.427464	131.580032	-20.862116	16.521875	126.50676	40.618504	4.590873	126.541626	35.654552	45.801945	133.19754	38.136528	25.196409	129.869583	-79.86076	7.847341	123.143937
-1.956958	41.272449	131.145203	-20.776525	16.631821	126.507637	41.023434	4.363463	126.588425	35.76936	45.821152	132.951874	38.396397	25.0923075	129.7701495	-79.949447	8.1713345	123.2451245
-1.079386	40.040386	130.717789	-20.696682	16.685543	126.499306	41.0868	4.331287	126.686882	35.88232	45.830864	132.680252	38.48456	25.0810755	129.683567	-79.877924	8.2900105	123.315045
-0.175084	38.62294	130.173447	-20.606802	16.726257	126.4869	41.158775	4.258887	126.82074	35.991241	45.81945	132.364456	38.575008	25.0391685	129.592598	-79.788612	8.4133455	123.381202
0.974517	36.323452	129.555435	-20.478748	16.781872	126.48761	41.259563	4.135584	127.10321	35.849056	45.914009	132.006104	38.5543095	25.0247965	129.554657	-79.5118055	8.5389475	123.420563
1.778085	34.646797	129.079132	-20.412354	16.807665	126.476326	41.349052	4.024614	127.346512	35.95599	45.865234	131.768616	38.652521	24.944924	129.557564	-79.477229	8.670406	123.395088
2.442232	32.895226	128.737228	-20.379158	16.855478	126.492218	41.449539	3.916927	127.639259	36.377605	45.704323	131.45874	38.913572	24.810625	129.5489995	-79.671888	8.900331	123.4354365
3.087208	31.06875	128.464096	-20.335457	16.889677	126.446091	41.485752	3.839503	127.940491	36.481182	45.67421	131.277237	38.983467	24.7568565	129.608864	-79.654381	9.0224975	123.283318
3.638741	29.138514	128.176422	-20.296251	16.921707	126.378296	41.516731	3.744553	128.210358	36.556175	45.636131	131.084915	39.036453	24.690342	129.6476365	-79.628955	9.153072	123.1089555
4.129133	27.228296	127.923271	-20.274595	16.936882	126.311134	41.530884	3.623976	128.458038	36.630322	45.591743	130.827301	39.080603	24.6078595	129.6426695	-79.629793	9.2659045	122.9795985
4.558783	25.178423	127.627274	-20.197054	16.924864	126.175842	41.569069	3.527861	128.667969	36.701828	45.526642	130.556946	39.1354485	24.5272515	129.6124575	-79.5295565	9.3224765	122.7392265
5.085983	22.151535	127.309509	-20.14901	16.919399	126.079712	41.636665	3.348223	129.042206	36.440964	45.53709	130.176056	39.0388145	24.4426565	129.609131	-79.3368345	9.3961415	122.550293
5.350673	20.054924	127.16304	-20.069704	16.876162	126.004097	41.683788	3.243504	129.27037	36.909355	45.317684	129.654709	39.2965715	24.280594	129.4625395	-79.4359795	9.47173	122.5456545
5.535664	17.995426	127.096329	-19.975159	16.811932	125.893532	41.735104	3.111679	129.49585	36.664627	45.295361	129.340302	39.1998655	24.20352	129.418076	-79.1501835	9.420344	122.368988
5.322196	16.052992	127.230499	-19.894371	16.713724	125.819908	41.751858	2.958399	129.774612	36.739033	45.117683	128.866684	39.2454455	24.038041	129.320648	-79.0341875	9.389407	122.319168
5.306198	14.040148	127.282845	-19.808704	16.581163	125.727531	41.766346	2.850964	130.020157	36.852867	44.944508	128.443329	39.3096065	23.897736	129.231743	-78.9270145	9.26459	122.223319
5.288456	12.013441	127.325775	-19.741749	16.437719	125.656761	41.780682	2.715473	130.240234	36.919804	44.736229	128.080246	39.350243	23.725851	129.16024	-78.833741	9.149587	122.153282
5.356078	9.993216	127.442757	-19.667547	16.278631	125.618256	41.834938	2.57139	130.43544	36.975555	44.542618	127.748253	39.4052465	23.557004	129.0918465	-78.7403405	9.000258	122.1446655
4.934104	7.245687	127.686562	-19.561499	16.022295	125.620941	41.852318	2.326059	130.609558	37.093563	44.243397	127.419769	39.4729405	23.284728	129.0146635	-78.5959385	8.759862	122.2272185
4.545813	5.576068	127.894272	-19.52808	15.896173	125.652382	41.860165	2.202555	130.690536	37.143517	44.074852	127.277863	39.501841	23.1387035	128.9841995	-78.558001	8.6536425	122.3205645
4.070983	3.992854	128.00502	-19.484617	15.773026	125.668823	41.849701	2.125028	130.741547	37.20562	43.986576	127.229836	39.5276605	23.055802	128.9856915	-78.4968945	8.49025	122.3519545
3.54283	2.485323	128.081726	-19.462393	15.699185	125.66011	41.868885	2.055028	130.763962	37.240856	43.922207	127.241394	39.5548705	22.9886175	129.002678	-78.4796565	8.4097525	122.317542
2.938803	1.137326	128.137253	-19.428627	15.633615	125.609818	41.886826	2.021472	130.778519	37.274479	43.899643	127.270851	39.5806525	22.9605575	129.024685	-78.4379065	8.3066725	122.194951
2.255004	-0.13999	128.129715	-19.417236	15.590885	125.560036	41.900139	2.012122	130.753632	37.281353	43.891014	127.279221	39.590746	22.951568	129.0164265	-78.425218	8.230202	122.1036455
1.511554	-1.330646	128.106171	-19.39702	15.555323	125.527313	41.908463	2.01523	130.683655	37.272499	43.89072	127.258064	39.590481	22.952975	128.9708595	-78.384521	8.157671	122.0837665
0.334832	-2.908783	128.05336	-19.337708	15.461037	125.532059	41.95657	2.036505	130.549103	37.253307	43.88829	127.162361	39.6049385	22.9623975	128.855732	-78.2803545	7.9596765	122.208386
-0.540246	-3.861437	128.024582	-19.309917	15.386287	125.596092	41.985847	2.055647	130.462509	37.242191	43.876511	127.110352	39.614019	22.966079	128.7864305	-78.233853	7.806495	122.4057535
-1.531168	-4.703588	128.098312	-19.253702	15.281084	125.69487	42.039825	2.047029	130.4077	37.247223	43.842186	127.079926	39.643524	22.9446075	128.743813	-78.150928	7.6175605	122.645927
-2.459483	-5.478844	128.110107	-19.220234	15.174195	125.84919	42.082916	2.007771	130.350677	37.247719	43.789299	127.086937	39.6653175	22.898535	128.718807	-78.1057855	7.449855	122.979573
-3.48813	-6.129286	128.188187	-19.173613	15.038072	126.056816	42.110096	1.957903	130.278976	37.235756	43.723213	127.108887	39.672926	22.840558	128.6939315	-78.020152	7.235586	123.4197005
-4.615979	-6.65507	128.244568	-19.144083	14.931053	126.327072	42.12545	1.929759	130.197113	37.234791	43.661762	127.113792	39.6801205	22.7957605	128.6554525	-77.9682865	7.0663455	123.9986915
-5.693316	-7.152309	128.349686	-19.098946	14.808266	126.63118	42.149387	1.900413	130.076141	37.231491	43.603134	127.126167	39.690439	22.7517735	128.601154	-77.888331	6.8647585	124.661206
-7.383946	-7.634751	128.488312	-19.029921	14.658054	127.080238	42.207966	1.876241	129.896866	37.219749	43.547268	127.214073	39.7138575	22.7117545	128.5554695	-77.7736995	6.6043535	125.6050065
-8.589348	-7.846626	128.475983	-18.996546	14.587915	127.313126	42.246899	1.861404	129.812057	37.236542	43.52454	127.32515	39.7417205	22.692972	128.5686035	-77.7348125	6.482858	126.0576485
-9.769558	-8.006048	128.422226	-18.971537	14.540831	127.478897	42.277164	1.846362	129.735947	37.279697	43.525887	127.481354	39.7784305	22.6861245	128.6086505	-77.7215045	6.3955375	126.3491435
-10.929248	-8.065699	128.257065	-18.933409	14.486989	127.557816	42.321144	1.818854	129.648224	37.329109	43.533852	127.671883	39.8251265	22.676353	128.6600535	-77.6919445	6.297625	126.4555785
-12.162133	-8.046874	128.051941	-18.933186	14.453864	127.640579	42.369804	1.773291	129.560211	37.376137	43.536472	127.90419	39.8729705	22.6548815	128.7322005	-77.7393425	6.2528465	126.5489575
-13.357757	-8.012221	127.838348	-18.889595	14.389578	127.667175	42.45155	1.699659	129.49791	37.450687	43.52927	128.179794	39.9511185	22.6144645	128.838852	-77.7303085	6.1646915	126.495498
-14.533827	-7.892982	127.611267	-18.795521	14.315434	127.678703	42.59602	1.599531	129.51178	37.538624	43.543575	128.584366	40.067322	22.571553	129.048073	-77.658364	6.059315	126.309333
-16.373089	-7.57775	127.462601	-18.719873	14.30562	127.964142	42.87466	1.478549	129.713806	37.659428	43.568794	129.336197	40.267044	22.5236715	129.5250015	-77.70679	6.0875685	126.4032825
-17.573009	-7.338092	127.502571	-18.655455	14.305499	128.222244	42.995731	1.529202	129.925659	37.724323	43.633194	129.848389	40.360027	22.581198	129.887024	-77.670937	6.0298	126.557464
-18.779522	-7.04941	127.649239	-18.62904	14.332163	128.529922	43.077515	1.623218	130.168274	38.092144	43.577896	130.191483	40.5848295	22.600557	130.1798785	-77.8429095	6.063769	126.8799655
-20.01973	-6.709799	127.939606	-18.63884	14.367851	128.87587	43.164474	1.652375	130.428726	38.081814	43.63979	130.50267	40.623144	22.6460825	130.465698	-77.900824	6.0896195	127.286042
-21.271477	-6.377997	128.296066	-18.610685	14.379507	129.141235	43.241413	1.658525	130.658035	38.075306	43.656178	130.655823	40.6583595	22.6573515	130.656929	-77.8797295	6.1016625	127.625541
-22.534456	-6.021984	128.695236	-18.641619	14.368467	129.45752	43.263924	1.632173	130.857712	38.054531	43.589291	130.632645	40.6592275	22.610732	130.7451785	-77.9424655	6.126202	128.1698615
-23.805666	-5.626021	129.100464	-18.61318	14.285223	129.639404	43.273674	1.555736	131.012146	38.022369	43.465237	130.461044	40.6480215	22.5104865	130.736595	-77.8743815	6.0599595	128.542213
-25.69685	-5.006233	129.688324	-18.57601	14.10355	129.905853	43.282993	1.371654	131.20076	38.024269	43.22744	130.106476	40.653631	22.299547	130.653618	-77.805651	5.907553	129.158088
-26.968813	-4.516061	129.968994	-18.529705	13.954325	130.039139	43.3078	1.212637	131.348557	38.048141	43.016125	129.855377	40.6779705	22.114381	130.601967	-77.7373805	5.794269	129.476311
-28.24682	-3.961506	130.195587	-18.49354	13.797194	130.154388	43.296257	1.073358	131.471985	37.733669	42.957275	129.744873	40.514963	22.0153165	130.608429	-77.502043	5.5790715	129.700347
-29.464371	-3.35254	130.374512	-18.472013	13.646883	130.245239	43.293182	0.946398	131.536575	37.726124	42.792774	129.530823	40.509653	21.869586	130.533699	-77.453679	5.42418	129.956779
-30.728785	-2.654592	130.469604	-18.463947	13.510696	130.32373	43.271881	0.835497	131.545135	37.699673	42.654705	129.338181	40.485777	21.745101	130.441658	-77.413671	5.276291	130.205802
-31.976774	-1.896568	130.509888	-18.490744	13.386625	130.386169	43.240482	0.748242	131.502625	37.656479	42.546089	129.191559	40.4484805	21.6471655	130.347092	-77.4299685	5.1260845	130.425246
-33.207558	-1.050404	130.468796	-18.545788	13.258572	130.426758	43.175301	0.663373	131.455887	37.583099	42.461235	129.08638	40.3792	21.562304	130.2711335	-77.470776	4.95484	130.5823825
-35.050262	0.379741	130.370514	-18.674009	13.074965	130.476639	43.006184	0.611009	131.257416	37.430275	42.382614	128.978409	40.2182295	21.4968115	130.1179125	-77.5662475	4.6531185	130.8353655
-36.219364	1.443805	130.294342	-18.781849	12.96178	130.480057	42.858379	0.590772	131.085342	37.269485	42.342175	128.916901	40.063932	21.4664735	130.0011215	-77.62763	4.4570865	130.9589925
-37.414524	2.557	130.213776	-18.903374	12.860905	130.468918	42.731285	0.603994	130.881683	37.082714	42.337334	128.846451	39.9069995	21.470664	129.864067	-77.7137475	4.251146	131.073769
-38.540085	3.741483	130.066177	-19.036812	12.763013	130.445175	42.570328	0.648127	130.644882	36.871944	42.347477	128.825531	39.721136	21.497802	129.7352065	-77.79476	4.028224	131.1551435
-39.674465	5.013968	129.921036	-19.187283	12.673624	130.389389	42.397846	0.707226	130.37442	36.632343	42.383736	128.823334	39.5150945	21.545481	129.598877	-77.8896605	3.801767	131.179901
-40.784309	6.349434	129.755386	-19.390356	12.598555	130.295853	42.178551	0.821	130.043243	36.364326	42.462952	128.833206	39.2714385	21.641976	129.4382245	-78.0521505	3.555134	131.1534815
-41.85297	7.764403	129.55574	-19.640072	12.553057	130.163651	41.920513	0.960577	129.609543	36.043396	42.575981	128.830551	38.9819545	21.768279	129.220047	-78.2620985	3.337835	131.107255
-43.451805	9.910503	129.234131	-20.029003	12.530268	129.845474	41.440411	1.222548	128.917114	35.471046	42.804684	128.793457	38.4557285	22.013616	128.8552855	-78.5137345	3.04692	130.8356625
-44.433521	11.445596	129.016556	-20.280861	12.555159	129.620941	41.178673	1.413836	128.443161	35.139301	42.976501	128.820801	38.158987	22.1951685	128.631981	-78.720709	2.9151495	130.609901
-45.385906	12.93291	128.847855	-20.458384	12.589262	129.39563	40.992649	1.596198	128.035141	34.84964	43.142853	128.8918	37.9211445	22.3695255	128.4634705	-78.8379125	2.8089985	130.3277895
-46.234493	14.471908	128.68396	-20.61293	12.649514	129.207474	40.834587	1.792907	127.654793	34.636425	43.313347	129.005966	37.735506	22.553127	128.3303795	-78.961366	2.745901	130.0845685
-47.087872	16.042065	128.702316	-20.78274	12.720045	129.10704	40.67923	1.953717	127.35244	34.456738	43.452625	129.082108	37.567984	22.703171	128.217274	-79.133464	2.736919	129.996806
-47.856689	17.551468	128.788086	-20.877069	12.743791	128.976761	40.533302	2.098694	127.083954	34.28503	43.578022	129.142365	37.409166	22.838358	128.1131595	-79.163304	2.649224	129.8403625
-48.520733	19.102594	128.86824	-21.010633	12.737459	128.886429	40.378727	2.234169	126.824379	34.434277	43.558361	129.134247	37.406502	22.896265	127.979313	-79.427768	2.578653	129.793545
-49.658466	21.317886	129.132721	-21.211365	12.728451	128.80925	39.849697	2.564932	126.603081	33.897907	43.799953	129.501221	36.873802	23.1824425	128.052151	-79.296532	2.2744595	129.566349
-50.050365	22.704437	129.194138	-21.354401	12.675182	128.686859	39.678406	2.677315	126.327118	33.741051	43.874332	129.695541	36.7097285	23.2758235	128.0113295	-79.4185305	2.0745405	129.3623885
-50.584145	24.035376	129.433258	-21.511961	12.708261	128.531891	39.493645	2.810552	125.976517	33.551926	43.945087	129.891891	36.5227855	23.3778195	127.934204	-79.5467075	2.0387025	129.129578
-50.973511	25.306547	129.695953	-21.642204	12.79291	128.384796	39.302505	2.997527	125.621941	33.351105	44.075497	130.007263	36.326805	23.536512	127.814602	-79.611213	2.049308	128.95499
-51.332657	26.636112	129.737457	-21.814161	12.91468	128.225845	39.087467	3.271827	125.299942	33.173153	44.263248	130.106445	36.13031	23.7675375	127.7031935	-79.758632	2.0618225	128.7484965
-51.672935	27.843576	129.905319	-21.955494	13.123685	127.953232	38.945896	3.516077	125.05088	33.024223	44.459473	130.168411	35.9850595	23.987775	127.6096455	-79.8960475	2.259595	128.2968185
-51.915943	28.971533	129.944458	-22.085037	13.33762	127.831268	38.850712	3.732219	124.904823	32.852436	44.662464	130.142014	35.851574	24.1973415	127.5234185	-80.021648	2.4778985	128.1391175
-52.045242	30.454414	130.071609	-22.257833	13.605675	127.715515	38.657131	3.990091	124.744652	32.630703	44.924061	129.974625	35.643917	24.457076	127.3596385	-80.159583	2.754274	128.0713915
-52.133614	31.379002	130.023712	-22.361458	13.705174	127.67128	38.548306	4.059581	124.726341	32.502823	45.016781	129.820389	35.5255645	24.538181	127.273365	-80.2484805	2.872167	128.069195
-52.148998	32.100288	130.143524	-22.465553	13.750127	127.681442	38.435997	4.107898	124.718323	32.384483	45.054771	129.698318	35.41024	24.5813345	127.2083205	-80.341346	2.9189195	128.1545635
-52.122807	32.787598	130.142517	-22.577202	13.724783	127.743927	38.298683	4.100636	124.728714	32.290314	45.042995	129.58696	35.2944985	24.5718155	127.157837	-80.4489025	2.8777505	128.330017
-52.041161	33.36441	130.145996	-22.675524	13.739237	127.830055	38.167774	4.083329	124.729645	32.167721	45.037437	129.467407	35.1677475	24.560383	127.098526	-80.5187955	2.918091	128.561584
-51.897133	33.823128	130.129562	-22.815508	13.708369	127.816307	38.044376	4.094289	124.663231	32.02821	45.042702	129.326569	35.036293	24.5684955	126.9949	-80.667309	2.8482425	128.637714
-51.692547	34.231503	130.021072	-22.924051	13.716438	127.651932	37.896683	4.088713	124.627708	31.875357	45.066399	129.14035	34.88602	24.577556	126.884029	-80.734122	2.85532	128.419835
-51.263981	34.659557	129.777344	-23.069525	13.71499	127.506233	37.708054	4.105077	124.585411	31.699907	45.141445	128.726822	34.7039805	24.623261	126.6561165	-80.8430305	2.806719	128.3563495
-50.911789	34.854305	129.501251	-23.140873	13.741255	127.405777	37.592079	4.107689	124.569084	31.568516	45.174862	128.407257	34.5802975	24.6412755	126.4881705	-80.8620435	2.8412345	128.3233835
-50.497997	34.982704	129.143021	-23.242094	13.758018	127.345146	37.515167	4.083694	124.633011	31.441584	45.181053	128.036316	34.4783755	24.6323735	126.3346635	-80.9625635	2.8836625	128.3556285
-50.045074	35.03931	128.734207	-23.282471	13.718737	127.202522	37.494518	4.044452	124.76162	31.316126	45.182652	127.652527	34.405322	24.613552	126.2070735	-80.970264	2.823922	128.1979705
-49.598782	35.046574	128.280228	-23.333279	13.672142	127.149597	37.473774	4.006091	124.944641	31.188515	45.163837	127.308357	34.3311445	24.584964	126.126499	-80.9977025	2.75932	128.172695
-49.11837	34.999092	127.782318	-23.417099	13.634193	127.158356	37.454178	3.963427	125.210739	31.051844	45.124687	126.958069	34.253011	24.544057	126.084404	-81.087209	2.724329	128.232308
-48.641014	34.858501	127.32785	-23.45492	13.530098	127.092812	37.435001	3.909291	125.50843	30.936766	45.078747	126.622101	34.1858835	24.494019	126.0652655	-81.0957235	2.566177	128.1203585
-47.855503	34.628952	126.699379	-23.558687	13.401866	127.067009	37.439228	3.77252	125.990639	30.814203	44.955368	126.202271	34.1267155	24.363944	126.096455	-81.2440895	2.439788	128.037563
-47.2122	34.464062	126.252174	-23.605986	13.304564	127.034164	37.417622	3.696004	126.35894	30.695482	44.868885	125.965378	34.056552	24.2824445	126.162159	-81.268524	2.3266835	127.906169
-46.603691	34.31852	125.782036	-23.64106	13.206555	126.992142	37.746178	3.413146	126.542679	30.656942	44.772434	125.763992	34.20156	24.09279	126.1533355	-81.48368	2.32032	127.8309485
-45.936836	34.150806	125.293587	-23.681747	13.121743	126.932129	37.757095	3.334737	126.845169	30.603386	44.694904	125.557098	34.1802405	24.0148205	126.2011335	-81.5437345	2.2286655	127.6631245
-45.331299	34.075943	124.945892	-23.717516	13.055618	126.842094	37.724094	3.312199	127.062294	30.556356	44.639828	125.347672	34.140225	23.9760135	126.204983	-81.575257	2.1352225	127.479205
-44.659973	33.973198	124.606827	-23.780785	13.034929	126.823387	37.674721	3.310193	127.181816	30.511951	44.610229	125.187668	34.093336	23.960211	126.184742	-81.654906	2.109647	127.462032
-44.018757	33.94294	124.538147	-23.773035	12.992466	126.760269	37.65897	3.302182	127.258812	30.476799	44.612587	125.107513	34.0678845	23.9573845	126.1831625	-81.6139545	2.0275475	127.3373755
-42.93261	34.027981	124.662468	-23.806593	13.028397	126.844368	37.616722	3.386091	127.187439	30.428288	44.686993	125.164261	34.022505	24.036542	126.17585	-81.635691	2.020252	127.512886
-42.241962	34.131554	124.88427	-23.859112	13.108455	127.003014	37.558289	3.514916	127.007629	30.395382	44.830341	125.235603	33.9768355	24.1726285	126.121616	-81.6950595	2.0442815	127.884412
-41.584023	34.340668	125.335457	-23.852184	13.200542	127.068413	37.500072	3.707014	126.760971	30.333075	45.022606	125.325645	33.9165735	24.36481	126.043308	-81.6209415	2.036274	128.093518
-40.860233	34.54987	125.66346	-23.896881	13.337782	127.185379	37.428047	3.883744	126.538528	30.274603	45.219284	125.451706	33.851325	24.551514	125.995117	-81.645087	2.12405	128.375641
-40.147018	34.739498	126.121201	-23.959246	13.52202	127.328148	37.041534	4.270006	126.49118	30.221281	45.446171	125.60952	33.6314075	24.8580885	126.05035	-81.5498995	2.1859515	128.605946
-39.38792	34.978622	126.337791	-24.007732	13.703529	127.3965	36.984348	4.481146	126.341721	30.175379	45.696186	125.77536	33.5798635	25.088666	126.0585405	-81.5953275	2.318392	128.7344595
-38.603191	35.272522	126.563225	-24.046509	13.855558	127.373398	36.922775	4.703245	126.234924	30.109573	45.936096	125.89109	33.516174	25.3196705	126.063007	-81.609192	2.3914455	128.683789
-37.410381	35.657543	126.622597	-24.16201	14.062775	127.31041	36.842621	4.984213	126.086784	29.98358	46.215717	125.939583	33.4131005	25.599965	126.0131835	-81.7371205	2.525585	128.6076365
-36.550964	35.804836	126.518593	-24.218866	14.118595	127.229057	36.804329	5.094243	126.019516	29.896875	46.326233	125.915863	33.350602	25.710238	125.9676895	-81.788334	2.526952	128.4904245
-35.701859	36.015293	126.403282	-24.26786	14.132908	127.118431	36.781681	5.153493	125.941833	29.840321	46.39262	125.874557	33.311001	25.7730565	125.908195	-81.846721	2.4927595	128.328667
-34.77383	36.204346	126.287842	-24.314285	14.13353	127.003082	36.753876	5.16896	125.865326	29.806051	46.420364	125.825378	33.2799635	25.794662	125.845352	-81.9085335	2.472398	128.160812
-33.79945	36.352234	126.092659	-24.381025	14.157083	126.91333	36.716091	5.165154	125.785812	29.781174	46.441296	125.774239	33.2486325	25.803225	125.7800255	-82.0106825	2.510941	128.0466345
-32.836178	36.560555	125.910858	-24.37789	14.169113	126.695427	36.693684	5.177797	125.69445	29.798311	46.478466	125.741539	33.2459975	25.8281315	125.7179945	-82.0017775	2.5100945	127.6728595
-31.84967	36.721764	125.789322	-24.383492	14.231338	126.500198	36.674271	5.165631	125.574181	29.836279	46.496658	125.720703	33.255275	25.8311445	125.647442	-82.022259	2.6315315	127.352954
-30.443266	37.191227	125.657967	-24.387747	14.410327	126.222885	36.615551	5.179409	125.362061	29.938871	46.536629	125.660278	33.277211	25.858019	125.5111695	-82.052705	2.962635	126.9346005
-29.413635	37.414986	125.620827	-24.372288	14.530364	126.091766	36.582844	5.188748	125.174103	30.009716	46.545822	125.642586	33.29628	25.867285	125.4083445	-82.040856	3.193443	126.7751875
-28.366556	37.640045	125.640472	-24.369318	14.671934	126.01265	36.549511	5.195367	125.011971	30.078259	46.556889	125.667191	33.313885	25.876128	125.339581	-82.052521	3.46774	126.685719
-27.286089	37.790424	125.732437	-24.358219	14.799139	125.975456	36.518253	5.207393	124.888268	30.1675	46.574585	125.747452	33.3428765	25.890989	125.31786	-82.0593145	3.707289	126.633052
-26.12817	37.923504	125.84771	-24.386335	14.927964	126.002312	36.497894	5.211475	124.783051	30.269321	46.590099	125.934723	33.3836075	25.900787	125.358887	-82.1562775	3.955141	126.645737
-25.018852	38.020752	126.017151	-24.362761	15.026772	125.900185	36.492104	5.191458	124.699959	30.368809	46.593597	126.165413	33.4304565	25.8925275	125.432686	-82.1559785	4.1610165	126.367684
-23.888311	38.130493	126.112045	-24.35811	15.119147	125.82415	36.480923	5.147319	124.62822	30.478119	46.577438	126.381126	33.479521	25.8623785	125.504673	-82.195741	4.3759155	126.143627
-22.142603	38.120209	126.21347	-24.404631	15.32971	125.716568	36.460541	5.073667	124.495087	30.649492	46.55452	126.699615	33.5550165	25.8140935	125.597351	-82.3642785	4.8453265	125.835785
-20.928513	38.038429	126.266907	-24.371876	15.42028	125.563637	36.460705	5.025192	124.444771	30.75053	46.533005	126.893326	33.6056175	25.7790985	125.6690485	-82.3493695	5.0614615	125.4582255
-19.73974	37.952053	126.333488	-24.366148	15.569256	125.512299	36.487885	4.990599	124.404037	30.845087	46.510075	127.072357	33.666486	25.750337	125.738197	-82.398782	5.388175	125.286401
-18.565502	37.73822	126.370201	-24.33741	15.701117	125.475525	36.519184	4.96289	124.4133	30.946716	46.498535	127.214813	33.73295	25.7307125	125.8140565	-82.40777	5.6715215	125.1369935
-17.279804	37.500137	126.354858	-24.342176	15.845736	125.489822	36.553192	4.944003	124.434921	31.061537	46.483017	127.363297	33.8073645	25.71351	125.899109	-82.4917165	5.977962	125.080535
-16.111607	37.17561	126.407394	-24.289886	15.969366	125.406898	36.596992	4.908238	124.475586	31.17918	46.451599	127.514565	33.888086	25.6799185	125.9950755	-82.467858	6.2588135	124.8187205
-14.911103	36.816967	126.391777	-24.272875	16.119087	125.430046	36.6297	4.858427	124.57061	31.29369	46.425583	127.655579	33.961695	25.642005	126.1130945	-82.507445	6.596169	124.7469975
-12.841533	35.923843	126.226486	-24.253258	16.294748	125.393715	36.673908	4.760893	124.712372	31.483974	46.376701	127.864861	34.078941	25.568797	126.2886165	-82.585457	7.020699	124.4988135
-11.708302	35.348438	126.24649	-24.233551	16.427465	125.335953	36.680122	4.680461	124.826385	31.598866	46.33672	127.973351	34.139494	25.5085905	126.399868	-82.606596	7.3463395	124.272038
-10.502217	34.725319	126.103035	-24.214058	16.554222	125.203003	36.673077	4.615894	124.949203	31.705307	46.307289	128.034409	34.189192	25.4615915	126.491806	-82.617308	7.6468525	123.9142
-9.354011	33.975376	125.957741	-24.224863	16.696962	125.069275	36.657043	4.545226	125.04586	31.788349	46.265511	128.056686	34.222696	25.4053685	126.551273	-82.672422	7.9885555	123.587277
-8.252599	33.193977	125.789772	-24.468662	17.009609	124.999283	36.656765	4.478326	125.164734	31.882975	46.235394	128.020615	34.26987	25.35686	126.5926745	-83.207194	8.662358	123.4058915
-7.204773	32.385586	125.629768	-24.47451	17.179895	124.795219	36.646225	4.42029	125.264725	31.966423	46.221016	127.986145	34.306324	25.320653	126.625435	-83.255344	9.039137	122.965003
-6.11081	31.446466	125.309967	-24.485098	17.339882	124.540268	36.607796	4.388043	125.345634	32.035191	46.200283	127.929237	34.3214935	25.294163	126.6374355	-83.2916895	9.385601	122.4431005
-4.629519	29.989958	124.958549	-24.480583	17.580042	124.14814	36.592842	4.313093	125.501785	32.148571	46.19508	127.841843	34.3707065	25.2540865	126.671814	-83.3318725	9.9059975	121.624466
-3.658557	28.958004	124.759102	-24.451618	17.734711	123.942818	36.597752	4.287364	125.635376	32.215786	46.197586	127.82222	34.406769	25.242475	126.728798	-83.310005	10.226947	121.156838
-2.757257	27.826933	124.629501	-24.417334	17.870571	123.819557	36.628498	4.271354	125.833984	32.298836	46.21645	127.804482	34.463667	25.243902	126.819233	-83.298335	10.49724	120.819881
-2.240754	26.844704	124.743591	-24.365145	17.975882	123.747162	36.688538	4.246818	126.060295	32.379539	46.221405	127.820541	34.5340385	25.2341115	126.940418	-83.2643285	10.7176525	120.553906
-1.105618	25.467787	124.578514	-24.333582	18.080606	123.739517	36.737244	4.23637	126.30265	32.441174	46.232231	127.848778	34.589209	25.2343005	127.075714	-83.256373	10.9269115	120.40332
-0.721193	24.347383	124.765327	-24.296217	18.166409	123.751259	37.109642	4.06106	126.440659	32.493237	46.263264	127.857124	34.8014395	25.162162	127.1488915	-83.3938735	11.170656	120.3536265
-0.077338	23.126783	124.851181	-24.275797	18.23052	123.770645	37.14431	4.058595	126.689514	32.538361	46.294563	127.878067	34.8413355	25.176579	127.2837905	-83.3929295	11.284461	120.2574995
0.833134	21.124189	124.887718	-24.250559	18.279991	123.78228	37.185497	4.047488	127.00325	32.561974	46.320827	127.888489	34.8737355	25.1841575	127.4458695	-83.3748535	11.3758245	120.1186905
1.669595	19.63662	124.780212	-24.232132	18.26265	123.770927	37.216637	4.050161	127.16391	32.582176	46.349861	127.865196	34.8994065	25.200011	127.514553	-83.3636705	11.325289	120.027301
1.736153	18.508131	124.955246	-24.199993	18.198984	123.737839	37.250214	4.037326	127.242302	32.612263	46.339874	127.825333	34.9312385	25.1886	127.5338175	-83.3312245	11.209368	119.9418605
2.478528	16.915264	124.697853	-24.129671	18.093542	123.681602	37.310368	3.978147	127.273056	32.65913	46.256668	127.744171	34.984749	25.1174075	127.5086135	-83.244091	11.0696765	119.8545905
2.484154	15.694916	124.807426	-24.027943	17.96925	123.596451	37.385525	3.860479	127.301262	32.742161	46.156227	127.662132	35.063843	25.008353	127.481697	-83.119729	10.930147	119.711205
2.691533	14.322667	124.740936	-23.924282	17.848503	123.486458	37.468048	3.738838	127.335274	32.866653	46.036148	127.551445	35.1673505	24.887493	127.4433595	-83.0159145	10.809513	119.5295565
2.85118	12.938521	124.658714	-23.806999	17.739395	123.349525	37.570683	3.611906	127.429489	33.007675	45.92844	127.398788	35.289179	24.770173	127.4141385	-82.903177	10.708617	119.2849115
2.930933	10.849662	124.613869	-23.632404	17.571749	123.124146	37.710999	3.405888	127.5578	33.222614	45.735382	127.145065	35.4668065	24.570635	127.3514325	-82.7316145	10.572863	118.8968595
2.929489	9.519395	124.551094	-23.518948	17.449734	122.998192	37.817909	3.244689	127.68811	33.368942	45.574753	126.96122	35.5934255	24.409721	127.324665	-82.6313215	10.489747	118.671719
2.818791	8.189084	124.527061	-23.396912	17.306656	122.918167	37.876884	3.065774	127.821312	33.51799	45.395912	126.76339	35.697437	24.230843	127.292351	-82.491261	10.382469	118.543983
2.660889	6.818871	124.574593	-23.297028	17.150841	122.926201	37.952183	2.855134	127.957642	33.655346	45.178173	126.64151	35.8037645	24.0166535	127.299576	-82.3978205	10.2850285	118.552826
2.433921	5.544724	124.666306	-23.153797	16.986231	122.936806	38.042027	2.606122	128.141068	33.78548	44.91674	126.550117	35.9137535	23.761431	127.3455925	-82.2213475	10.211031	118.5280195
2.053741	4.347245	124.894417	-23.045269	16.815763	123.023262	38.108387	2.358279	128.335358	33.942307	44.669476	126.489784	36.025347	23.5138775	127.412571	-82.115885	10.1176485	118.633953
1.669684	3.127174	125.004974	-22.957567	16.659586	123.103508	38.160091	2.102598	128.497177	34.078972	44.405903	126.430214	36.1195315	23.2542505	127.4636955	-82.0346655	10.0649215	118.7433205
0.891938	1.437263	125.186707	-22.881573	16.447989	123.202263	38.204514	1.762658	128.641922	34.238453	44.054882	126.293541	36.2214835	22.90877	127.4677315	-81.9846295	9.987208	118.9367945
0.28116	0.45148	125.288223	-22.844135	16.322323	123.261703	38.217007	1.567574	128.68396	34.322979	43.852676	126.189995	36.269993	22.710125	127.4369775	-81.958263	9.934521	119.0864285
-0.376757	-0.506686	125.386253	-22.805983	16.213219	123.366287	38.249569	1.399687	128.699448	34.410172	43.65239	126.120667	36.3298705	22.5260385	127.4100575	-81.9418365	9.9003995	119.3225165
-1.122773	-1.389046	125.486603	-22.740135	16.10264	123.49968	38.282276	1.210678	128.723389	34.518269	43.457584	126.110016	36.4002725	22.334131	127.4167025	-81.8805425	9.871149	119.5826575
-1.900413	-2.198524	125.562653	-22.666449	15.981627	123.668739	38.341858	1.021198	128.754684	34.628944	43.261208	126.133324	36.485401	22.141203	127.444004	-81.818299	9.822051	119.893474
-2.492447	-3.046213	125.526657	-22.587234	15.856992	123.847641	38.411293	0.858985	128.754639	34.745579	43.10611	126.212692	36.578436	21.9825475	127.4836655	-81.752904	9.7314365	120.2116165
-3.383846	-3.692359	125.562378	-22.509956	15.742509	124.036499	38.489105	0.731299	128.710297	34.817566	42.973988	126.316498	36.6533355	21.8526435	127.5133975	-81.6732475	9.6323745	120.5596005
-5.068324	-4.374387	125.597694	-22.424068	15.548841	124.339973	38.559563	0.559462	128.61145	34.906708	42.789288	126.48243	36.7331355	21.674375	127.54694	-81.5812715	9.423307	121.133006
-6.02486	-4.848249	125.571838	-22.383245	15.420606	124.586678	38.593544	0.455279	128.54628	34.953903	42.660759	126.602516	36.7737235	21.558019	127.574398	-81.5402135	9.283193	121.598958
-7.356192	-5.024876	125.732803	-22.361317	15.28941	124.812317	38.620388	0.359945	128.476898	34.989826	42.552994	126.726547	36.805107	21.4564695	127.6017225	-81.527741	9.1223505	122.0229115
-7.903017	-5.704827	125.475922	-22.325891	15.167764	125.021912	38.639961	0.276598	128.420395	34.992638	42.463879	126.844582	36.8162995	21.3702385	127.6324885	-81.4680815	8.9652895	122.4113355
-9.056366	-5.987382	125.519707	-22.124363	14.945179	125.181183	38.655293	0.219828	128.360992	34.990368	42.393345	126.949013	36.8228305	21.3065865	127.6550025	-81.0715565	8.5837715	122.7073635
-10.140626	-6.207786	125.532928	-22.079491	14.83052	125.325798	38.664265	0.170041	128.308289	34.991631	42.33778	127.054581	36.827948	21.2539105	127.681435	-80.98693	8.4071295	122.970161
-11.245024	-6.396462	125.56617	-22.102188	14.74696	125.558815	38.691963	0.09347	128.272232	35.007088	42.281647	127.210526	36.8495255	21.1875585	127.741379	-81.0539015	8.3063615	123.376251
-13.039282	-6.529947	125.62896	-22.054319	14.585384	125.86068	38.751892	-0.031936	128.233704	35.082169	42.194645	127.579865	36.9170305	21.0813545	127.9067845	-81.0256685	8.0894135	123.8145755
-14.192204	-6.595072	125.632034	-22.033701	14.485545	126.069199	38.803513	-0.108804	128.227631	35.120193	42.134094	127.852501	36.961853	21.012645	128.040066	-81.029255	7.958445	124.098332
-15.325294	-6.629174	125.569595	-21.992559	14.399663	126.25425	38.879776	-0.153863	128.176468	35.140339	42.098866	128.118347	37.0100575	20.9725015	128.1474075	-80.9951755	7.8268245	124.3610925
-16.557116	-6.559984	125.512192	-21.951059	14.329173	126.409897	38.925682	-0.17894	128.104797	35.160595	42.067078	128.340942	37.0431385	20.944069	128.2228695	-80.9452565	7.714277	124.5969245
-17.750484	-6.539452	125.506294	-21.922913	14.291273	126.546272	38.972118	-0.184988	128.031616	35.173481	42.04705	128.478928	37.0727995	20.931031	128.255272	-80.9186255	7.651515	124.837272
-18.912237	-6.451657	125.498878	-21.858292	14.237906	126.626038	39.006088	-0.20033	127.963242	35.186668	42.022472	128.530807	37.096378	20.911071	128.2470245	-80.812962	7.564741	125.0050515
-20.096386	-6.352398	125.599945	-21.807693	14.195621	126.722481	39.04969	-0.230172	127.926765	35.214287	41.983303	128.52626	37.1319885	20.8765655	128.2265125	-80.7473745	7.5146765	125.2184495
-21.933903	-6.144274	125.894951	-21.763527	14.130247	126.914444	39.124496	-0.289845	127.926132	35.246502	41.921089	128.489563	37.185499	20.815622	128.2078475	-80.712553	7.444872	125.6210405
-23.084978	-6.025107	126.051521	-21.710897	14.053988	127.04612	39.175343	-0.328185	127.922012	35.278126	41.84853	128.476822	37.2267345	20.7601725	128.199417	-80.6485285	7.3478035	125.892823
-24.273453	-5.879561	126.217094	-21.662416	13.953595	127.186737	39.20229	-0.35673	127.923584	35.282444	41.775948	128.461639	37.242367	20.709609	128.1926115	-80.567199	7.197581	126.1808625
-25.401142	-5.719919	126.342247	-21.599842	13.841228	127.324379	39.257275	-0.390683	127.925552	35.284554	41.731434	128.448502	37.2709145	20.6703755	128.187027	-80.4705985	7.0120805	126.461731
-26.581537	-5.509575	126.498749	-21.559988	13.748221	127.451691	39.313732	-0.389786	127.938774	35.295387	41.714001	128.460144	37.3045595	20.6621075	128.199459	-80.4245355	6.8343345	126.703923
-27.669222	-5.311366	126.536415	-21.482416	13.680548	127.536049	39.386017	-0.385737	128.00499	35.315578	41.716187	128.450806	37.3507975	20.665225	128.227898	-80.3156295	6.695871	126.8442
-28.82756	-5.053817	126.646721	-21.426722	13.639337	127.616989	39.445286	-0.349507	128.057785	35.32811	41.725052	128.39653	37.386698	20.6877725	128.2271575	-80.240142	6.5909015	127.0068205
-30.50223	-4.623623	126.905563	-21.354523	13.59996	127.69706	39.530556	-0.302124	128.085892	35.640152	41.623581	128.067032	37.585354	20.6607285	128.076462	-80.2944	6.5391915	127.317658
-31.557119	-4.305053	127.043762	-21.313602	13.582349	127.751244	39.545193	-0.243921	128.104645	35.270206	41.784885	127.965256	37.4076995	20.770482	128.0349505	-80.0349035	6.394216	127.4675375
-32.642311	-3.946128	127.294983	-21.299557	13.576283	127.8396	39.549671	-0.159839	128.128662	35.232834	41.839462	127.731178	37.3912525	20.8398115	127.92992	-79.9903665	6.3127545	127.74928
-33.671627	-3.533606	127.598526	-21.278351	13.582033	127.970375	39.610806	-0.085242	128.179581	35.190754	41.896286	127.509323	37.40078	20.905522	127.844452	-79.957482	6.258544	128.096298
-34.713627	-3.025002	127.961525	-21.263744	13.612874	128.137787	39.622162	0.017636	128.203415	35.128952	41.982304	127.285683	37.375557	20.99997	127.744549	-79.903045	6.225778	128.531025
-35.719341	-2.486527	128.269913	-21.264223	13.66877	128.296082	39.615761	0.174172	128.130783	35.071842	42.094414	127.024696	37.3438015	21.134293	127.5777395	-79.8722475	6.203247	129.0144245
-36.644451	-1.948455	128.46492	-21.315065	13.754961	128.448975	39.5457	0.341004	127.881065	34.974205	42.224857	126.693413	37.2599525	21.2829305	127.287239	-79.8900825	6.2269915	129.610711
-38.02882	-0.921269	128.717331	-21.280577	13.839693	128.389893	39.448124	0.580088	127.297043	34.769012	42.431126	126.05481	37.108568	21.505607	126.6759265	-79.669722	6.173779	130.1038595
-38.868412	-0.186428	128.751328	-21.273817	13.899705	128.343887	39.043259	0.92971	126.931465	34.663296	42.569031	125.641968	36.8532775	21.7493705	126.2867165	-79.4009115	6.0500395	130.4010575
-39.612476	0.517706	128.666489	-21.200727	13.903631	128.185623	38.959934	1.108337	126.436783	34.600727	42.682964	125.303123	36.7803305	21.8956505	125.869953	-79.1817845	5.9116115	130.501293
-40.258442	1.312596	128.551666	-21.128248	13.90432	128.064178	38.986839	1.227895	126.054504	34.538799	42.799889	125.066231	36.762819	22.013892	125.5603675	-79.019315	5.794748	130.5679885
-40.946564	2.163265	128.502991	-21.049538	13.899543	127.981651	39.016689	1.39865	125.733932	34.515919	42.960674	124.972466	36.766304	22.179662	125.353199	-78.86538	5.619424	130.610103
-41.504784	3.089268	128.514145	-21.035461	13.925433	127.984856	39.081902	1.554089	125.499298	34.50016	43.109341	124.93708	36.791031	22.331715	125.218189	-78.861953	5.519151	130.751523
-41.953979	3.950006	128.386917	-20.996346	13.96096	127.942291	39.123444	1.692876	125.340225	34.474403	43.261127	124.901649	36.7989235	22.4770015	125.120937	-78.7916155	5.4449185	130.763645
-42.509144	5.434769	128.348724	-20.993576	14.015234	127.904037	39.166569	1.916735	125.196007	34.429092	43.489037	124.899162	36.7978305	22.702886	125.0475845	-78.7849825	5.327582	130.7604895
-42.814838	6.384116	128.298508	-20.987919	14.043005	127.833366	39.185925	2.033258	125.182022	34.408684	43.61821	124.932327	36.7973045	22.825734	125.0571745	-78.7731425	5.260276	130.6095575
-42.983944	7.379564	128.205795	-21.015745	14.075491	127.801598	39.213161	2.123826	125.205399	34.381069	43.715347	124.979424	36.797115	22.9195865	125.0924115	-78.828605	5.2313955	130.5107845
-43.087986	8.429515	128.067047	-21.063623	14.101378	127.794479	39.231842	2.183756	125.232864	34.355087	43.790756	125.028419	36.7934645	22.987256	125.1306415	-78.9207105	5.2155	130.4583165
-43.180779	9.438179	128.002029	-21.059074	14.091769	127.698051	39.247574	2.224796	125.290367	34.312653	43.8512	125.069191	36.7801135	23.037998	125.179779	-78.8982615	5.14554	130.216323
-43.203655	10.490085	127.951385	-21.065647	14.082601	127.649178	39.312	2.245903	125.34481	34.298088	43.897758	125.123322	36.805044	23.0718305	125.234066	-78.936338	5.0933715	130.06429
-43.027012	11.493269	127.828827	-21.083376	14.074579	127.645645	39.355389	2.266164	125.433052	34.296841	43.921947	125.182404	36.826115	23.0940555	125.307728	-78.992867	5.0551025	129.983562
-42.804825	13.08535	127.576042	-20.998583	14.018734	127.524101	39.44783	2.268034	125.624741	34.333107	43.927509	125.252167	36.8904685	23.0977715	125.438454	-78.8876345	4.9396965	129.609748
-42.519176	14.096194	127.493607	-20.976778	14.017527	127.523216	39.521584	2.235981	125.767204	34.393879	43.92104	125.292084	36.9577315	23.0785105	125.529644	-78.9112875	4.9565435	129.516788
-42.16769	15.185597	127.348068	-20.926798	14.01771	127.497589	39.598991	2.206315	125.92598	34.476894	43.910149	125.313141	37.0379425	23.058232	125.6195605	-78.8915385	4.977188	129.3756175
-41.713108	16.280577	127.218178	-20.8734	14.023	127.487274	39.672287	2.186781	126.089455	34.557743	43.909626	125.310692	37.115015	23.0482035	125.7000735	-78.861815	4.9977965	129.2744745
-41.313316	17.355745	127.183151	-20.811502	14.045278	127.492653	39.743065	2.166942	126.226715	34.612309	43.90411	125.30085	37.177687	23.035526	125.7637825	-78.800691	5.05503	129.2215235
-40.795654	18.471739	127.188423	-20.78126	14.078805	127.522324	39.781693	2.18111	126.38781	34.659706	43.907314	125.270721	37.2206995	23.044212	125.8292655	-78.7832195	5.113398	129.2153825
-40.214367	19.604548	127.110649	-20.738523	14.114282	127.526924	39.833336	2.207409	126.575027	34.678883	43.935646	125.257553	37.2561095	23.0715275	125.91629	-78.7331555	5.1570365	129.137558
-39.260502	21.288284	126.951363	-20.734838	14.198979	127.596344	39.871246	2.27504	126.842606	34.700611	44.001362	125.291275	37.2859285	23.138201	126.0669405	-78.7556045	5.259757	129.1257475
-38.558189	22.424675	126.898743	-20.758055	14.26153	127.651276	40.196373	2.141431	126.900223	34.686546	44.050835	125.337898	37.4414595	23.096133	126.1190605	-78.9575695	5.426927	129.1834915
-37.81797	23.637833	126.810692	-20.805103	14.324924	127.701546	40.187958	2.187669	127.073204	34.671875	44.102524	125.4048	37.4299165	23.1450965	126.239002	-79.0401225	5.5047515	129.16409
-37.076012	24.838343	126.738914	-20.850393	14.383045	127.738106	40.158226	2.241459	127.188751	34.628757	44.167938	125.490402	37.3934915	23.2046985	126.3395765	-79.0942775	5.5613915	129.1366355
-36.239819	26.042362	126.647118	-20.956789	14.473102	127.787987	40.104698	2.314313	127.252617	34.596321	44.238438	125.570824	37.3505095	23.2763755	126.4117205	-79.2640875	5.6698285	129.1642535
-35.390724	27.336449	126.612892	-20.989408	14.512211	127.735268	40.030144	2.367658	127.24192	34.559841	44.302322	125.681152	37.2949925	23.33499	126.461536	-79.2738085	5.689432	129.009
-34.481171	28.575785	126.51403	-21.091986	14.606982	127.753471	39.963661	2.407413	127.182152	34.541656	44.374504	125.817581	37.2526585	23.3909585	126.4998665	-79.4366305	5.8230055	129.0070755
-33.059452	30.571335	126.565315	-21.128473	14.709239	127.591148	39.878292	2.513719	127.027786	34.524612	44.518806	126.125549	37.201452	23.5162625	126.5766675	-79.458398	5.9022155	128.6056285
-32.03006	31.872505	126.493622	-21.190573	14.833075	127.528358	39.837757	2.607116	126.901451	34.532528	44.659904	126.384697	37.1851425	23.63351	126.643074	-79.5662885	6.03264	128.413642
-30.999697	33.195107	126.574791	-21.233042	14.966228	127.39785	39.809193	2.76358	126.754471	34.530869	44.83609	126.661179	37.170031	23.799835	126.707825	-79.636115	6.132621	128.087875
-29.951376	34.531765	126.719543	-21.244656	15.109462	127.20858	39.428505	3.129004	126.740852	34.527103	45.043159	126.955605	36.977804	24.0860815	126.8482285	-79.467116	6.1328425	127.5689315
-28.838015	35.804119	126.785133	-21.34996	15.325999	127.112236	39.379967	3.339446	126.576027	34.517937	45.255756	127.250908	36.948952	24.297601	126.9134675	-79.648872	6.354397	127.3110045
-27.72876	37.089577	126.99292	-21.394218	15.512894	126.949265	39.33147	3.570106	126.39209	34.462101	45.482872	127.533829	36.8967855	24.526489	126.9629595	-79.6852215	6.499299	126.9355705
-26.608616	38.348534	127.26017	-21.480486	15.742409	126.884377	39.250595	3.821742	126.232758	34.412861	45.724808	127.806412	36.831728	24.773275	127.019585	-79.7927	6.711543	126.749169
-24.820227	40.080101	127.645943	-21.605339	16.049471	126.881622	39.20092	4.200529	126.056686	34.34127	46.069012	128.257294	36.771095	25.1347705	127.15699	-79.981773	6.9641715	126.606254
-23.661152	41.145279	128.01326	-21.666485	16.246056	126.859924	39.184044	4.419505	125.967468	34.289146	46.284195	128.555389	36.736595	25.35185	127.2614285	-80.069565	7.140262	126.4584195
-22.414598	42.126793	128.22464	-21.709175	16.446226	126.805618	39.163834	4.653664	125.902496	34.254704	46.500381	128.854889	36.709269	25.5770225	127.3786925	-80.127619	7.3154295	126.2325435
-21.170607	43.071209	128.483185	-21.697021	16.621563	126.688591	39.166996	4.880383	125.861725	34.232639	46.708549	129.181168	36.6998175	25.794466	127.5214465	-80.0938595	7.44866	125.8557355
-19.956776	43.874821	128.81958	-21.735439	16.800154	126.646889	39.208305	5.063904	125.83567	34.209999	46.876438	129.531906	36.709152	25.970171	127.683788	-80.18003	7.630137	125.60999
-18.63361	44.585587	129.015732	-21.707096	16.980726	126.535591	39.271427	5.224339	125.878647	34.218468	47.029438	129.936279	36.7449475	26.1268885	127.907463	-80.1591395	7.8345635	125.163719
-17.308224	45.233677	129.305466	-21.672447	17.165865	126.483681	39.364269	5.383452	126.010513	34.248474	47.179348	130.373825	36.8063715	26.2814	128.192169	-80.1512655	8.05033	124.775193
-15.409714	45.9263	129.823761	-21.614452	17.50765	126.517525	39.891933	5.476233	126.279091	34.328304	47.445534	131.064819	37.1101185	26.4608835	128.671955	-80.3390225	8.5544165	124.363095
-14.042202	46.284935	130.028412	-21.611252	17.76844	126.607391	40.034958	5.643178	126.559807	34.686516	47.501923	131.422668	37.360737	26.5725505	128.9912375	-80.583241	8.9643295	124.2235445
-12.721499	46.541901	130.16124	-21.578287	18.017267	126.628387	40.147076	5.823475	126.873138	34.710934	47.674389	131.793625	37.429005	26.748932	129.3333815	-80.585579	9.285602	123.9233925
-11.466397	46.636063	130.277756	-21.5292	18.226776	126.603951	40.226112	5.983027	127.187645	34.764103	47.822659	132.124817	37.4951075	26.902843	129.656231	-80.5535075	9.550709	123.551671
-10.195187	46.613369	130.301926	-21.462198	18.422956	126.511978	40.311069	6.050371	127.423332	34.513931	48.029503	132.491653	37.4125	27.039937	129.9574925	-80.336896	9.805975	123.0664635
-8.957582	46.461979	130.301331	-21.424294	18.605927	126.484886	40.395126	6.078372	127.634789	34.910828	47.959152	132.560822	37.652977	27.018762	130.0978055	-80.501565	10.193092	122.8719665
-7.742886	46.17028	130.262817	-21.340849	18.737961	126.380501	40.442486	6.101603	127.824234	35.020546	47.989418	132.707397	37.731516	27.0455105	130.2658155	-80.413214	10.4304115	122.4951865
-6.039407	45.526791	130.141144	-21.162331	18.889315	126.203033	40.517536	6.106257	128.016708	35.163162	47.951084	132.83754	37.840349	27.0286705	130.427124	-80.165011	10.7499595	121.978942
-4.93121	44.916924	130.04715	-21.073015	18.981552	126.193466	40.57893	6.09742	128.168457	35.295757	47.925385	132.90332	37.9373435	27.0114025	130.5358885	-80.0833735	10.9517015	121.8510435
-3.874151	44.204376	129.961548	-20.931801	19.053326	126.184807	40.658855	6.054881	128.334122	35.459846	47.850658	132.995789	38.0593505	26.9527695	130.6649555	-79.9229525	11.1538825	121.7046585
-2.870507	43.394886	129.874237	-20.761284	19.109806	126.209732	40.759251	5.989558	128.532166	35.650993	47.785793	133.052689	38.205122	26.8876755	130.7924275	-79.72769	11.3319365	121.6270365
-1.957897	42.455132	129.793152	-20.614824	19.162968	126.281525	40.858204	5.917845	128.762955	35.847038	47.726826	133.105835	38.352621	26.8223355	130.934395	-79.582269	11.5036005	121.628655
-1.078305	41.43008	129.721008	-20.43923	19.203674	126.286888	40.95076	5.827679	128.982773	36.035	47.668747	133.139114	38.49288	26.748213	131.0609435	-79.37134	11.659135	121.5128325
-0.319416	40.302399	129.632675	-20.36628	19.274572	126.37323	41.002228	5.733289	129.179306	36.212208	47.591896	133.11734	38.607218	26.6625925	131.148323	-79.339778	11.8865515	121.598137
0.708809	38.466923	129.357758	-20.260979	19.355528	126.342239	41.040905	5.587482	129.386322	36.440723	47.482105	133.001831	38.740814	26.5347935	131.1940765	-79.262772	12.1762625	121.4904015
1.394342	37.148308	129.101105	-20.206217	19.385742	126.268242	41.023106	5.490769	129.478638	36.574749	47.413681	132.900238	38.7989275	26.452225	131.189438	-79.2113615	12.319259	121.347046
1.931926	35.746834	128.865509	-20.178448	19.399824	126.181564	40.996712	5.417998	129.516525	36.660702	47.341389	132.750244	38.828707	26.3796935	131.1333845	-79.185603	12.4199545	121.2297435
2.371029	34.280144	128.611725	-20.188353	19.402227	126.098129	40.955605	5.361132	129.485519	36.699844	47.272987	132.562103	38.8277245	26.3170595	131.023811	-79.2044305	12.4873945	121.172447
2.750199	32.743633	128.350464	-20.225134	19.404629	126.005157	40.88232	5.331095	129.386688	36.689808	47.234009	132.328003	38.786064	26.282552	130.8573455	-79.236332	12.526706	121.1529685
3.041189	31.147047	127.997879	-20.243038	19.401512	125.843094	40.806969	5.316533	129.26886	36.657326	47.192791	132.054779	38.7321475	26.254662	130.6618195	-79.2182235	12.548362	121.0243685
3.26577	29.492628	127.678635	-20.287468	19.401369	125.694679	40.737904	5.307239	129.115692	36.624241	47.156181	131.772659	38.6810725	26.23171	130.4441755	-79.2560085	12.571028	120.9451825
3.436581	26.890001	127.151367	-20.371597	19.377972	125.530365	40.653141	5.249774	128.916489	36.596519	47.08746	131.34996	38.62483	26.168617	130.1332245	-79.368024	12.587327	120.9275055
3.464438	25.099081	126.844391	-20.384613	19.338377	125.436607	40.633278	5.213163	128.778717	36.254025	47.137997	131.171875	38.4436515	26.17558	129.975296	-79.2128775	12.501174	120.897918
3.417515	23.233021	126.579239	-20.605551	19.430496	125.45121	40.617107	5.160419	128.693039	36.565575	46.952148	130.78894	38.591341	26.0562835	129.7409895	-79.802443	12.8047085	121.1614305
2.602708	21.650904	126.5905	-20.580465	19.354687	125.42057	40.602371	5.117913	128.649155	36.577438	46.860661	130.495224	38.5899045	25.989287	129.5721895	-79.7508345	12.720087	121.2689505
2.849239	19.574076	126.334038	-20.562235	19.267786	125.427605	40.5937	5.069225	128.658478	36.258686	46.867096	130.324615	38.426193	25.9681605	129.4915465	-79.550663	12.5674115	121.3636635
2.913743	17.441574	126.055229	-20.531355	19.157059	125.416443	40.611778	4.990692	128.729309	36.261375	46.741669	130.034866	38.4365765	25.8661805	129.3820875	-79.4992865	12.4479375	121.4507985
2.286595	15.660644	126.134766	-20.539051	19.018181	125.38681	40.613861	4.866065	128.821976	36.253185	46.602665	129.733963	38.433523	25.734365	129.2779695	-79.511625	12.301997	121.4956505
1.665543	12.65391	126.029778	-20.602468	18.749607	125.313293	40.550343	4.617053	128.947266	36.141609	46.32291	129.297607	38.345976	25.4699815	129.1224365	-79.550912	12.0292325	121.5041495
1.192214	10.654999	125.952026	-20.682318	18.504957	125.248268	40.464783	4.417745	129.016846	36.043613	46.112366	129.044922	38.254198	25.2650555	129.030884	-79.618834	11.7448585	121.465652
0.537546	8.699749	125.985909	-20.776644	18.235481	125.207413	40.384109	4.209331	129.095215	35.93998	45.899586	128.847778	38.1620445	25.0544585	128.9714965	-79.7153325	11.4165035	121.4433295
-0.116879	6.78082	125.988602	-20.88093	17.96327	125.182495	40.302727	4.002427	129.175278	35.81691	45.706215	128.699081	38.0598185	24.854321	128.9371795	-79.8216785	11.072219	121.4278105
-0.9124	4.898843	126.037003	-20.995836	17.709923	125.180389	40.200539	3.832708	129.193405	35.673717	45.522995	128.555481	37.937128	24.6778515	128.874443	-79.9288	10.7419945	121.486335
-1.740481	3.056894	126.034256	-21.107092	17.488817	125.198807	40.092033	3.692855	129.218369	35.535534	45.377739	128.400497	37.8137835	24.535297	128.809433	-80.0279675	10.442337	121.588181
-2.775305	1.369473	126.187981	-21.186703	17.278154	125.234863	39.999859	3.602204	129.210068	35.397617	45.251011	128.261459	37.698738	24.4266075	128.7357635	-80.072144	10.1297005	121.7339625
-4.422112	-1.081093	126.278603	-21.300144	16.976316	125.339447	39.882816	3.45824	129.162567	35.206097	45.080647	128.077942	37.5444565	24.2694435	128.6202545	-80.1447445	9.6831885	122.0586395
-5.432035	-2.725611	126.317505	-21.121403	16.63117	125.328049	39.82095	3.385694	129.135101	35.100426	44.976238	127.969193	37.460688	24.180966	128.552147	-79.703494	9.081374	122.103951
-6.09243	-4.585243	126.170731	-21.1374	16.425072	125.398277	39.784138	3.320785	129.107086	35.010597	44.887375	127.907028	37.3973675	24.10408	128.507057	-79.6721675	8.746064	122.289497
-7.248319	-6.057202	126.21888	-21.178307	16.258492	125.486458	39.770481	3.256489	129.079269	34.923244	44.806831	127.831581	37.3468625	24.03166	128.455425	-79.7034765	8.485324	122.517491
-8.519145	-7.461387	126.321533	-21.218937	16.103699	125.563217	39.718906	3.201677	129.049179	34.819382	44.748039	127.70079	37.269144	23.974858	128.3749845	-79.707018	8.23254	122.7514495
-9.788413	-8.815884	126.403824	-21.30604	15.973362	125.725723	39.668404	3.162791	129.001755	34.713615	44.681248	127.542091	37.1910095	23.9220195	128.271923	-79.8030895	8.0247045	123.179523
-11.118308	-10.066115	126.605431	-21.36257	15.845093	125.875488	39.595821	3.092694	128.9375	34.60149	44.601856	127.390793	37.0986555	23.847275	128.1641465	-79.8237955	7.842911	123.5868295
-13.214573	-11.83062	126.980461	-21.448317	15.667947	126.190926	39.475029	2.967662	128.887451	34.446838	44.450489	127.155876	36.9609335	23.7090755	128.0216635	-79.8575675	7.6268185	124.3601885
-14.631335	-12.885409	127.274559	-21.467628	15.50786	126.396416	39.402409	2.862386	128.879913	34.362148	44.354752	127.072975	36.8822785	23.608569	127.976444	-79.8175345	7.407151	124.816388
-15.939431	-13.774568	127.483665	-21.528051	15.374218	126.698174	39.347672	2.747712	128.868286	34.284054	44.244957	127.018593	36.815863	23.4963345	127.9434395	-79.871965	7.2521015	125.4529085
-17.565331	-14.773691	127.706612	-21.569324	15.240174	126.906792	39.304352	2.643787	128.833206	34.221191	44.143723	126.978615	36.7627715	23.393755	127.9059105	-79.9014195	7.086593	125.9076735
-19.034794	-15.580135	127.846947	-21.57345	15.097477	127.045868	39.255814	2.534584	128.765976	34.177658	44.031338	126.931908	36.716736	23.282961	127.848942	-79.863636	6.911993	126.242794
-20.883263	-16.004074	128.151245	-21.556538	14.949721	127.124489	39.232727	2.451575	128.645813	34.143764	43.954929	126.86702	36.6882455	23.203252	127.7564165	-79.8013215	6.69619	126.4925615
-21.956398	-16.946365	127.952347	-21.574085	14.821386	127.283928	39.206551	2.363758	128.4953	34.119598	43.869278	126.811813	36.6630745	23.116518	127.6535565	-79.8112445	6.526254	126.9142995
-24.164993	-17.769375	128.120728	-21.542065	14.588833	127.467812	39.163353	2.284991	128.17099	34.072651	43.739872	126.699493	36.618002	23.0124315	127.4352415	-79.702132	6.1652345	127.5003825
-25.58494	-18.152882	128.323181	-21.542978	14.474769	127.690842	39.146351	2.241852	127.991333	34.039158	43.663807	126.578369	36.5927545	22.9528295	127.284851	-79.6787105	5.9967085	128.096833
-26.979271	-18.48658	128.601669	-21.520086	14.386481	127.871025	39.159809	2.233515	127.848877	34.024902	43.622898	126.442108	36.5923555	22.9282065	127.1454925	-79.6325275	5.8447555	128.5965575
-28.371937	-18.717873	128.920685	-21.421099	14.303565	127.95932	39.193432	2.238075	127.716324	34.009975	43.605949	126.243462	36.6017035	22.922012	126.979893	-79.4439015	5.685118	128.938747
-29.708008	-18.828505	129.270309	-21.359522	14.273196	128.054794	39.263107	2.232806	127.615479	34.015923	43.599476	125.985649	36.639515	22.916141	126.800564	-79.358559	5.630251	129.309024
-30.997074	-18.87768	129.631546	-21.229635	14.231168	128.103333	39.362144	2.222025	127.534103	34.053387	43.575977	125.70826	36.7077655	22.899001	126.6211815	-79.1670355	5.563335	129.5854845
-32.244892	-18.810553	129.976151	-21.106329	14.192316	128.131271	39.504597	2.201881	127.473961	34.114983	43.534546	125.461258	36.80979	22.8682135	126.4676095	-79.022448	5.5164185	129.7949325
-33.999142	-18.499434	130.514114	-20.884142	14.104998	128.195816	39.743961	2.145257	127.496193	34.241791	43.438122	125.111008	36.992876	22.7916895	126.3036005	-78.76116	5.4183065	130.0880315
-35.10387	-18.192219	130.82692	-20.757301	14.016474	128.261993	39.875412	2.104053	127.530205	34.307934	43.347504	124.956383	37.091673	22.7257785	126.243294	-78.606275	5.3071695	130.280692
-36.15749	-17.839333	131.08934	-20.658207	13.883668	128.375275	39.976986	2.012466	127.585693	34.373753	43.241062	124.885811	37.1753695	22.626764	126.235752	-78.4917835	5.140572	130.514798
-37.159027	-17.315752	131.254639	-20.558266	13.712528	128.51358	40.08667	1.884212	127.662704	34.455101	43.11235	124.915192	37.2708855	22.498281	126.288948	-78.3874175	4.926775	130.738212
-38.095032	-16.711679	131.326263	-20.481522	13.521873	128.671967	40.167683	1.729619	127.684723	34.551025	42.987511	125.031769	37.359354	22.358565	126.358246	-78.322398	4.685181	130.985688
-38.962334	-16.024965	131.277802	-20.413794	13.333403	128.800781	40.228264	1.564737	127.639519	34.637394	42.883389	125.155678	37.432829	22.224063	126.3975985	-78.260417	4.442743	131.2039635
-39.810291	-15.254776	131.172974	-20.368692	13.185157	128.905228	40.283455	1.453944	127.532425	34.709057	42.828064	125.279793	37.496256	22.141004	126.406109	-78.23364	4.22931	131.404347
-40.837063	-13.883837	130.910049	-20.308199	13.042871	128.978607	40.248043	1.437947	127.226494	34.761837	42.845013	125.413681	37.50494	22.14148	126.3200875	-78.121338	3.944262	131.6371265
-41.443192	-12.883015	130.722794	-20.295862	13.012449	128.993759	40.211914	1.503458	126.975342	34.747345	42.902534	125.464867	37.4796295	22.202996	126.2201045	-78.0713535	3.821902	131.7674135
-41.992516	-11.813121	130.541077	-20.288736	13.025178	129.030533	39.891079	1.79711	126.909325	34.732677	43.013569	125.560585	37.311878	22.4053395	126.234955	-77.88935	3.6450165	131.826111
-42.375057	-10.673276	130.325836	-20.231009	13.028967	129.024399	39.985962	1.916271	126.787231	34.759079	43.136082	125.706375	37.3725205	22.5261765	126.246803	-77.8345385	3.5317575	131.801995
-42.648006	-9.465418	130.144058	-20.121603	13.012735	128.970505	40.106937	2.043092	126.729248	34.810097	43.264626	125.856079	37.458517	22.653859	126.2926635	-77.701723	3.371611	131.6483465
-42.865124	-8.235956	129.988235	-20.066877	13.016757	128.942963	40.213848	2.122445	126.692413	34.8522	43.351547	125.966194	37.533024	22.736996	126.3293035	-77.666778	3.296518	131.5566225
-42.9146	-6.946164	129.812592	-20.040277	12.988225	128.881989	40.281746	2.150676	126.689766	34.874878	43.388237	126.016602	37.578312	22.7694565	126.353184	-77.658866	3.2069935	131.410794
-42.845242	-5.009187	129.595108	-19.993383	12.867	128.766388	40.380791	2.102867	126.756859	34.877144	43.354149	126.056465	37.6289675	22.728508	126.406662	-77.6157335	3.005492	131.126114
-42.702457	-3.709271	129.42807	-20.004232	12.782563	128.737839	40.453133	2.040072	126.845741	34.882198	43.301342	126.078239	37.6676655	22.670707	126.46199	-77.6761295	2.894419	131.013688
-42.435257	-2.37755	129.23053	-19.945313	12.644068	128.60527	40.518593	1.960019	126.98262	34.893772	43.241859	126.09758	37.7061825	22.600939	126.5401	-77.5968085	2.687197	130.67044
-42.087193	-0.974597	129.048187	-19.951572	12.525188	128.5345	40.919727	1.683586	126.960922	34.896572	43.176819	126.094833	37.9081495	22.4302025	126.5278775	-77.8112935	2.6201735	130.5411225
-41.726547	0.364409	128.915756	-19.953806	12.421318	128.497131	40.95715	1.612138	127.054611	34.897194	43.110725	126.057564	37.927172	22.3614315	126.5560875	-77.834784	2.4812045	130.4381745
-41.226463	1.706724	128.66304	-19.936054	12.315093	128.354233	40.998173	1.558615	127.130699	34.884052	43.05349	126.010147	37.9411125	22.3060525	126.570423	-77.8132205	2.3241335	130.138043
-40.702785	3.102712	128.439575	-19.929453	12.223753	128.231537	41.02774	1.526413	127.191612	34.866573	43.018158	125.969788	37.9471565	22.2722855	126.5807	-77.8060625	2.1752205	129.882374
-39.79763	5.281137	128.030533	-19.925114	12.129251	128.006973	41.073597	1.484864	127.326523	34.833382	42.973595	125.982872	37.9534895	22.2292295	126.6546975	-77.8037175	2.0292725	129.3592485
-39.115208	6.747759	127.715836	-19.950008	12.092604	127.879715	41.109009	1.444385	127.48587	34.832855	42.974808	126.044754	37.970932	22.2095965	126.765312	-77.870948	1.9756115	128.994118
-38.40556	8.285702	127.480827	-19.971214	12.07234	127.800026	41.127296	1.402475	127.692375	34.840748	42.964424	126.197372	37.984022	22.1834495	126.9448735	-77.92645	1.9612305	128.6551785
-37.660278	9.833436	127.254044	-20.049658	12.092099	127.788734	41.143768	1.351607	127.966919	34.860344	42.970726	126.41996	38.002056	22.1611665	127.1934395	-78.101372	2.0230315	128.3840285
-36.868736	11.404952	127.059021	-20.104055	12.102902	127.769531	41.176094	1.313758	128.282104	34.886749	43.009464	126.699448	38.0314215	22.161611	127.490776	-78.2395315	2.044193	128.048286
-36.013622	13.009021	126.869057	-20.152311	12.113613	127.776863	41.216362	1.277542	128.534836	34.950306	43.035007	127.074692	38.083334	22.1562745	127.804764	-78.387956	2.0709515	127.748962
-35.172626	14.627329	126.721466	-20.181679	12.102354	127.763618	41.277496	1.21274	128.758438	35.012741	43.046017	127.472519	38.1451185	22.1293785	128.1154785	-78.5084765	2.0753295	127.4117575
-33.775284	17.021046	126.60154	-20.235168	12.052276	127.756027	41.25824	1.184651	128.819733	35.079868	43.074738	127.985069	38.169054	22.1296945	128.402401	-78.63939	1.9748575	127.109653
-32.877392	18.654715	126.622406	-20.252666	12.01751	127.689827	41.155998	1.174639	128.668533	35.073792	43.067459	128.234024	38.114895	22.121049	128.4512785	-78.620227	1.913971	126.9283755
-31.980742	20.319118	126.749298	-20.306368	12.026459	127.634384	41.058323	1.209064	128.414291	35.041531	43.083797	128.426315	38.049927	22.1464305	128.420303	-78.662663	1.9064875	126.848465
-31.038439	21.948635	126.885986	-20.356297	12.066716	127.572395	40.947697	1.269647	128.117691	35.017799	43.127903	128.633072	37.982748	22.198775	128.3753815	-78.695342	1.934657	126.7694085
-30.048731	23.563021	127.055489	-20.39986	12.15524	127.537369	40.835972	1.365009	127.832176	34.994705	43.199505	128.838928	37.9153385	22.282257	128.335552	-78.7150585	2.028223	126.739186
-29.031395	25.111973	127.30336	-20.489237	12.292747	127.594147	40.738876	1.49419	127.553772	34.971645	43.313221	129.040176	37.8552605	22.4037055	128.296974	-78.8337345	2.1817885	126.89132
-28.011387	26.661755	127.610764	-20.50218	12.429669	127.599586	40.670856	1.634747	127.30899	34.933273	43.433521	129.23671	37.8020645	22.534134	128.27285	-78.8064245	2.325204	126.926322
-26.363001	28.804699	128.060318	-20.557564	12.60874	127.697456	40.603596	1.853199	127.061188	34.907314	43.611164	129.591949	37.755455	22.7321815	128.3265685	-78.870583	2.4852985	127.0683435
-25.258537	30.175087	128.448639	-20.562618	12.725322	127.755165	40.606697	1.977775	126.897987	34.909969	43.697113	129.868103	37.758333	22.837444	128.383045	-78.883569	2.6132	127.127285
-24.096365	31.4433	128.718994	-20.57506	12.784204	127.740921	40.258541	2.247407	126.884308	35.226772	43.636158	129.967422	37.7426565	22.9417825	128.425865	-78.8927765	2.6266255	127.055977
-22.897047	32.610832	128.98407	-20.584579	12.895576	127.713486	40.239586	2.334284	126.726898	35.241432	43.716648	130.121475	37.740509	23.025466	128.4241865	-78.909667	2.765686	127.0027855
-21.644253	33.702675	129.19783	-20.612316	13.033037	127.750465	40.198612	2.452128	126.603554	35.252094	43.780239	130.230728	37.725353	23.1161835	128.417141	-78.949985	2.9498905	127.083789
-20.380297	34.706039	129.335693	-20.588345	13.196097	127.75489	40.192501	2.536855	126.589119	35.286201	43.872391	130.286102	37.739351	23.204623	128.4376105	-78.916041	3.187571	127.0721695
-19.077328	35.61338	129.484482	-20.595577	13.387246	127.887276	40.212566	2.6098	126.641777	35.321926	43.958359	130.331909	37.767246	23.2840795	128.486843	-78.9584	3.4904125	127.287709
-17.092436	36.771019	129.640228	-20.593285	13.602656	128.03804	40.24118	2.715972	126.841042	35.357876	44.08749	130.400345	37.799528	23.401731	128.6206935	-78.986098	3.803581	127.4553865
-15.691483	37.407227	129.686005	-20.615213	13.72185	128.164108	40.604076	2.568481	126.89444	35.386486	44.163467	130.471283	37.995281	23.365974	128.6828615	-79.225707	4.077726	127.6453545
-14.319341	37.956982	129.730576	-20.654663	13.849277	128.277176	40.60701	2.578373	127.063286	35.393887	44.19981	130.562241	38.0004485	23.3890915	128.8127635	-79.3097745	4.3094625	127.7415885
-12.966721	38.445454	129.785294	-20.702522	13.932935	128.270905	40.573582	2.594504	127.20842	35.392052	44.229019	130.641327	37.982817	23.4117615	128.9248735	-79.387861	4.4541085	127.6169365
-11.552535	38.814709	129.759186	-20.769722	14.088135	128.243942	40.528496	2.603281	127.294029	35.383621	44.276382	130.734497	37.9560585	23.4398315	129.014263	-79.4955025	4.7364385	127.473621
-10.136283	39.128815	129.802475	-20.857668	14.238935	128.222794	40.466179	2.619089	127.33638	35.372864	44.315041	130.882568	37.9195215	23.467065	129.109474	-79.6348575	5.010805	127.336114
-8.78899	39.356552	129.957993	-20.928968	14.453623	128.239151	40.427219	2.637922	127.430817	35.046803	44.505959	131.158051	37.737011	23.5719405	129.294434	-79.594947	5.3353055	127.183868
-6.633124	39.528378	130.29126	-20.947536	14.756635	128.280487	40.43222	2.770528	127.793053	35.424889	44.569138	131.571503	37.9285545	23.669833	129.682278	-79.8236265	5.843437	126.878696
-5.227532	39.506577	130.692474	-20.943598	15.066706	128.5065	40.538406	2.922466	128.303177	35.498989	44.770172	132.141953	38.0186975	23.846319	130.222565	-79.9058935	6.287093	126.790435
-3.842906	39.440491	131.211609	-20.845163	15.337149	128.808792	40.746624	3.121996	129.050415	35.631718	45.008701	132.832748	38.189171	24.0653485	130.9415815	-79.879497	6.6089495	126.6760025
-2.44747	39.250874	131.743042	-20.713451	15.642903	129.233109	41.01157	3.320866	129.853729	35.830055	45.250481	133.546265	38.4208125	24.2856735	131.699997	-79.8477145	7.0001325	126.766221
-1.0508	38.981838	132.233917	-20.57909	15.956898	129.696548	41.306774	3.452552	130.710663	36.053631	45.484726	134.166962	38.6802025	24.468639	132.4388125	-79.8383825	7.445157	126.9542835
0.298609	38.63623	132.678177	-20.397129	16.228434	130.172913	41.63879	3.564837	131.585007	36.342041	45.730938	134.715515	38.9904155	24.6478875	133.150261	-79.7846735	7.8089805	127.195565
1.616111	38.203003	133.125595	-20.232918	16.479815	130.640717	41.95496	3.646771	132.389755	36.638863	45.931061	135.188858	39.2969115	24.788916	133.7893065	-79.7627475	8.170714	127.4921275
3.516667	37.353481	133.684464	-20.031284	16.768997	131.229431	42.332024	3.642415	133.441193	37.008442	46.126434	135.727692	39.670233	24.8844245	134.5844425	-79.732801	8.6535695	127.8744195
4.649524	36.70863	134.012634	-19.946264	16.904905	131.541245	42.520412	3.609408	134.070755	37.233944	46.20182	136.030518	39.877178	24.905614	135.0506365	-79.769706	8.904196	128.0318535
5.707481	35.977734	134.348969	-19.905565	17.007875	131.752411	42.680805	3.552741	134.631226	37.417652	46.254097	136.330795	40.0492285	24.903419	135.4810105	-79.8603585	9.112331	128.0238115
6.740495	35.204216	134.668732	-19.921593	17.110279	131.89946	42.802677	3.476992	135.131729	37.565281	46.285393	136.588333	40.183979	24.8811925	135.860031	-80.027165	9.3393655	127.938889
7.648817	34.360264	134.931396	-19.947596	17.189293	131.982346	42.847462	3.469385	135.544327	37.663017	46.311699	136.771927	40.2552395	24.890542	136.158127	-80.1504315	9.488044	127.806565
8.455968	33.506451	135.123306	-20.014942	17.298906	132.00061	42.854397	3.480985	135.875015	37.742859	46.355949	136.915237	40.298628	24.918467	136.395126	-80.328512	9.679345	127.606094
9.17953	32.607246	135.25621	-20.082048	17.414717	131.970596	42.817478	3.508355	136.107773	37.769543	46.374695	137.001938	40.2935105	24.941525	136.5548555	-80.4576065	9.887909	127.3863365
10.1202	31.199286	135.327988	-20.168404	17.597752	131.874908	42.751705	3.597988	136.307251	37.79882	46.434612	137.059525	40.2752625	25.0163	136.683388	-80.6120705	10.179204	127.066428
10.648176	30.260303	135.303101	-20.18903	17.71838	131.783829	42.718159	3.690375	136.373886	37.798916	46.504768	137.037323	40.2585375	25.0975715	136.7056045	-80.6365975	10.3391885	126.8620535
11.044268	29.277039	135.260895	-20.209135	17.832705	131.694794	42.692886	3.790151	136.383698	37.794189	46.588226	137.00325	40.2435375	25.1891885	136.693474	-80.6618075	10.4762215	126.696114
11.371593	28.267107	135.228378	-20.207571	17.930361	131.624008	42.675419	3.886629	136.322601	37.802975	46.655098	136.960831	40.239197	25.2708635	136.641716	-80.654339	10.5898585	126.6063
11.604388	27.242924	135.128922	-20.199734	18.01833	131.591827	42.662907	4.000977	136.228912	37.814747	46.713417	136.908371	40.238827	25.357197	136.5686415	-80.638295	10.679463	126.6150125
11.738745	26.22316	135.033203	-20.194868	18.121141	131.570877	42.640739	4.124138	136.113297	37.832043	46.776424	136.818283	40.236391	25.450281	136.46579	-80.626127	10.792001	126.675964
11.772423	25.161644	134.890167	-20.185991	18.216339	131.535522	42.633186	4.256424	135.951263	37.842552	46.843563	136.72438	40.237869	25.5499935	136.3378215	-80.609851	10.8826845	126.7332225
11.635919	23.537792	134.605591	-20.141203	18.363777	131.476624	42.611141	4.45927	135.684204	37.856396	46.955662	136.499969	40.2337685	25.707466	136.0920865	-80.5161745	11.020088	126.8611615
11.463859	22.468895	134.358276	-20.107712	18.44886	131.414169	42.589352	4.610008	135.559082	37.870907	47.034451	136.337097	40.2301295	25.8222295	135.9480895	-80.4455535	11.0754905	126.8802485
11.185788	21.352726	134.160797	-20.085768	18.530218	131.354828	42.587318	4.71349	135.456192	37.8969	47.115204	136.198151	40.242109	25.914347	135.8271715	-80.413645	11.146089	126.8824845
10.786532	20.2199	134.031204	-20.073812	18.609638	131.344223	42.612694	4.823127	135.431488	37.898369	47.195026	136.073822	40.2555315	26.0090765	135.752655	-80.4031555	11.2101995	126.935791
10.339681	19.086609	133.92485	-20.045292	18.695833	131.364182	42.632427	4.946829	135.469955	37.895824	47.294449	135.954529	40.2641255	26.120639	135.712242	-80.3547095	11.271027	127.016122
9.809117	17.989965	133.873062	-20.036268	18.777393	131.412704	42.674957	5.072278	135.512329	37.90443	47.392807	135.838699	40.2896935	26.2325425	135.675514	-80.3622295	11.3222435	127.149894
9.178521	16.854931	133.809387	-20.023291	18.874151	131.45369	42.69923	5.19695	135.512161	37.908901	47.468849	135.667709	40.3040655	26.3328995	135.589935	-80.3506475	11.4154025	127.317445
8.121298	15.171224	133.551437	-20.020388	18.978588	131.455536	42.637402	5.502353	135.28508	37.896973	47.543789	135.253876	40.2671875	26.523071	135.269478	-80.3079635	11.434105	127.641594
7.335487	14.069231	133.276291	-19.985598	19.05048	131.379395	42.576256	5.665308	135.019058	37.876728	47.540863	134.874969	40.226492	26.6030855	134.9470135	-80.197688	11.4978745	127.8117765
6.45354	12.972689	132.938293	-19.947605	19.108681	131.264984	42.508377	5.791212	134.709412	37.876686	47.510159	134.464264	40.1925315	26.6506855	134.586838	-80.0877415	11.5666765	127.94313
5.546216	11.907587	132.558578	-19.888174	19.163136	131.112808	42.438988	5.907508	134.364014	37.914845	47.485294	134.063293	40.1769165	26.696401	134.2136535	-79.9532645	11.629871	128.0119625
4.563634	10.866533	132.224319	-19.847729	19.207512	130.945663	42.407093	5.895003	134.070435	37.931366	47.448509	133.701141	40.1692295	26.671756	133.885788	-79.8646875	11.743268	128.005538
3.47093	9.857046	131.923691	-19.805899	19.276402	130.799622	42.378517	5.899585	133.756393	37.953388	47.42453	133.38266	40.1659525	26.6620575	133.5695265	-79.7777505	11.8907465	128.0297175
2.377924	8.875671	131.586609	-19.789974	19.327789	130.640869	42.31197	5.926219	133.456696	37.953354	47.418098	133.095139	40.132662	26.6721585	133.2759175	-79.71261	11.9834195	128.0058205
0.585761	7.471203	131.082855	-19.804131	19.405724	130.368408	42.183014	5.909459	132.992416	37.879978	47.413254	132.669464	40.031496	26.6613565	132.83094	-79.639758	12.1500915	127.905876
-0.648635	6.538518	130.686249	-19.829201	19.426718	130.174622	42.061466	5.90536	132.628067	37.800018	47.405579	132.408279	39.930742	26.6554695	132.518173	-79.589144	12.1979665	127.831071
-1.927446	5.669525	130.273621	-19.881548	19.440641	129.971268	41.936653	5.903035	132.216339	37.707478	47.400509	132.121506	39.8220655	26.651772	132.1689225	-79.5851615	12.22951	127.7736135
-3.268593	4.813687	129.871353	-19.934649	19.430792	129.772659	41.798779	5.902983	131.74205	37.615166	47.374027	131.832352	39.7069725	26.638505	131.787201	-79.5762705	12.223079	127.758117
-4.616371	3.957414	129.4617	-19.978561	19.424191	129.580719	41.680412	5.895541	131.318878	37.182514	47.467243	131.663971	39.431463	26.681392	131.4914245	-79.388585	12.16699	127.6700135
-5.979386	3.150273	129.092422	-20.046482	19.419239	129.446121	41.561512	5.941257	130.882187	37.404434	47.319908	131.348907	39.482973	26.6305825	131.115547	-79.575937	12.2078955	127.776695
-7.392271	2.361755	128.782074	-20.084358	19.40731	129.293823	41.466759	5.912873	130.543915	37.304287	47.264187	131.163437	39.385523	26.58853	130.853676	-79.554239	12.22609	127.73397
-9.499684	1.174333	128.314667	-20.144053	19.372726	129.087418	41.331039	5.889659	130.04512	37.198009	47.177574	130.964996	39.264524	26.5336165	130.505058	-79.55263	12.2118355	127.669778
-10.962276	0.414018	128.031021	-20.178942	19.331678	128.934875	41.23415	5.809711	129.795959	37.161419	47.099766	130.826965	39.1977845	26.4547385	130.311462	-79.5556685	12.2086175	127.558288
-12.393633	-0.360621	127.749321	-20.206699	19.280094	128.782425	41.147743	5.736753	129.518219	37.124817	47.010792	130.677612	39.13628	26.3737725	130.0979155	-79.549678	12.1864155	127.4669345
-13.854814	-1.079098	127.519371	-20.233219	19.214548	128.645355	41.063725	5.62851	129.25708	37.08503	46.890404	130.492813	39.0743775	26.259457	129.8749465	-79.5408155	12.169639	127.4157635
-15.349216	-1.813374	127.384094	-20.25004	19.132067	128.533478	40.981846	5.494734	129.081314	36.710773	46.885292	130.393326	38.8463095	26.190013	129.73732	-79.3463895	12.074121	127.329636
-16.801287	-2.563937	127.327942	-20.222017	19.019827	128.442902	40.93174	5.407902	128.900055	36.668766	46.761272	130.164093	38.800253	26.084587	129.532074	-79.244287	11.955067	127.35373
-18.286667	-3.264026	127.432884	-20.265045	18.926508	128.490219	40.877377	5.279298	128.777206	36.630699	46.614532	129.880676	38.754038	25.946915	129.328941	-79.284128	11.906101	127.651497
-20.508947	-4.29627	127.801636	-20.236431	18.71315	128.587036	40.821049	5.026707	128.700836	36.59483	46.34761	129.411133	38.7079395	25.6871585	129.0559845	-79.1808015	11.7391415	128.1180875
-21.993061	-4.935171	128.158401	-20.204098	18.525663	128.716934	40.812729	4.823205	128.720688	36.58427	46.12965	129.124512	38.6984995	25.4764275	128.9226	-79.1066955	11.5748985	128.511268
-23.477585	-5.525472	128.664474	-20.154997	18.317883	128.890228	40.82605	4.589672	128.821564	36.592041	45.890713	128.883926	38.7090455	25.2401925	128.852745	-79.0190395	11.3955735	128.927711
-24.880423	-6.172231	129.044449	-20.151718	18.115271	129.095016	40.831284	4.346289	128.956787	36.601288	45.656792	128.718689	38.716286	25.0015405	128.837738	-79.019722	11.2290015	129.352294
-26.341448	-6.688894	129.462097	-20.149748	17.90213	129.278915	40.792583	4.115562	129.082031	36.59816	45.413071	128.54483	38.6953715	24.7643165	128.8134305	-78.9948675	11.0399435	129.7443995
-27.812675	-7.127088	129.889526	-20.197842	17.7022	129.443176	40.675915	3.915985	129.093582	36.543842	45.204426	128.337357	38.6098785	24.5602055	128.7154695	-79.0055625	10.8441945	130.1708825
-29.202118	-7.58998	130.097931	-20.259224	17.51441	129.502518	40.502392	3.750469	129.009766	36.417683	45.021191	128.036606	38.4600375	24.38583	128.523186	-78.9784855	10.64299	130.48185
-31.296423	-8.027865	130.461426	-20.433561	17.328648	129.581284	40.178757	3.584432	128.727539	36.197845	44.822067	127.515732	38.188301	24.2032495	128.1216355	-79.055423	10.4540465	131.0409325
-32.665649	-8.212435	130.681686	-20.521441	17.253979	129.575668	39.994968	3.47859	128.55748	36.061813	44.689362	127.205101	38.0283905	24.083976	127.8812905	-79.0712725	10.423982	131.2700455
-33.965767	-8.369955	130.860153	-20.598021	17.176853	129.567093	39.888729	3.373305	128.505356	35.959854	44.589886	126.963257	37.9242915	23.9815955	127.7343065	-79.1203335	10.3721105	131.3998795
-35.230366	-8.383606	131.040848	-20.645964	17.101721	129.580261	39.828468	3.300569	128.502716	35.897915	44.499352	126.804924	37.8631915	23.8999605	127.65382	-79.1551195	10.3034815	131.506702
-36.459656	-8.359523	131.223022	-20.705767	17.000454	129.604095	39.757381	3.217148	128.523361	35.821758	44.411083	126.682625	37.7895695	23.8141155	127.602993	-79.2011035	10.1867925	131.605197
-37.61401	-8.227091	131.380402	-20.827337	16.908916	129.684143	39.675587	3.13043	128.561813	35.718613	44.320633	126.593102	37.6971	23.7255315	127.5774575	-79.351774	10.0923005	131.7908285
-38.763611	-8.072108	131.510925	-20.908058	16.7726	129.690689	39.547287	3.026743	128.593964	35.60844	44.21944	126.556793	37.5778635	23.6230915	127.5753785	-79.3939795	9.9221085	131.8059995
-40.361702	-7.650119	131.577591	-21.104628	16.594158	129.803055	39.406239	2.827834	128.712051	35.445717	44.034225	126.579597	37.425978	23.4310295	127.645824	-79.635234	9.7572865	131.960286
-41.382992	-7.269182	131.584595	-21.182306	16.463072	129.7798	39.311928	2.702598	128.765488	35.361359	43.940781	126.600586	37.3366435	23.3216895	127.683037	-79.7012555	9.6044545	131.876563
-42.301971	-6.77588	131.56691	-21.312103	16.364176	129.814651	39.205635	2.604013	128.76001	35.262775	43.85025	126.593224	37.234205	23.2271315	127.676617	-79.858411	9.5012205	131.952685
-43.235371	-6.21944	131.515579	-21.354645	16.231609	129.726379	39.113247	2.523438	128.70079	35.148014	43.758701	126.535942	37.1306305	23.1410695	127.618366	-79.8399205	9.3221485	131.834392
-44.046272	-5.598094	131.435364	-21.430508	16.126312	129.692352	39.014606	2.464773	128.586624	35.040489	43.684586	126.474823	37.0275475	23.0746795	127.5307235	-79.8885635	9.1779445	131.8539805
-44.784763	-4.889948	131.390839	-21.488749	16.001579	129.669098	38.957985	2.415663	128.469635	34.939365	43.613796	126.438049	36.948675	23.0147295	127.453842	-79.926173	8.9884285	131.884354
-45.465195	-4.085751	131.326965	-21.529903	15.870798	129.682327	38.918934	2.352711	128.413177	34.868145	43.535591	126.453903	36.8935395	22.944151	127.43354	-79.9533455	8.797445	131.931114
-46.397491	-2.781369	131.203064	-21.564098	15.643585	129.74585	38.87891	2.241944	128.334061	34.787827	43.420319	126.578156	36.8333685	22.8311315	127.4561085	-79.9615645	8.4560385	132.0355915
-46.922894	-1.833486	131.119629	-21.643721	15.514657	129.825821	38.85017	2.16775	128.276138	34.726055	43.351826	126.67791	36.7881125	22.759788	127.477024	-80.0755545	8.269526	132.174618
-47.407654	-0.8201	131.006271	-21.660109	15.341766	129.79129	38.794102	2.1175	128.201797	34.636219	43.301437	126.750603	36.7151605	22.7094685	127.4762	-80.0353785	7.9740635	132.10638
-47.855663	0.219179	130.914001	-21.719975	15.185338	129.771393	38.738953	2.077106	128.0849	34.513046	43.247269	126.815346	36.6259995	22.6621875	127.450123	-80.0659495	7.7084885	132.092663
-48.196327	1.354934	130.736755	-21.791811	15.037338	129.74649	38.660061	2.023535	127.98983	34.404911	43.199562	126.880119	36.532486	22.6115485	127.4349745	-80.116108	7.4631275	132.0580055
-48.519524	2.535725	130.595184	-21.843412	14.878154	129.705154	38.603165	1.964658	127.909317	34.307281	43.127411	126.938736	36.455223	22.5460345	127.4240265	-80.142047	7.2102735	131.9862815
-48.750221	3.712185	130.475296	-21.906479	14.719303	129.679001	38.559502	1.905769	127.852867	34.210812	43.065514	127.015755	36.385157	22.4856415	127.434311	-80.198115	6.9529645	131.923691
-48.971767	5.643576	130.267975	-22.035576	14.506195	129.690918	38.499245	1.816166	127.792068	34.075588	42.974194	127.12822	36.2874165	22.39518	127.460144	-80.3585685	6.61721	131.921692
-48.872826	7.091303	130.09343	-22.084061	14.355934	129.659622	38.479771	1.772991	127.750038	33.988205	42.898289	127.203728	36.233988	22.33564	127.476883	-80.40211	6.376228	131.842361
-49.009956	8.296839	129.960052	-22.102585	14.210838	129.571503	38.460655	1.718226	127.715553	33.914097	42.841778	127.281128	36.187376	22.280002	127.4983405	-80.392546	6.141674	131.6446655
-48.997372	9.658192	129.849899	-22.153742	14.09152	129.519272	38.43121	1.662952	127.680908	33.842365	42.785446	127.34642	36.1367875	22.224199	127.513664	-80.4442715	5.958841	131.52488
-48.87207	11.049429	129.678345	-22.20155	13.963495	129.456879	38.414963	1.606791	127.640381	33.780888	42.732388	127.429436	36.0979255	22.1695895	127.5349085	-80.5010255	5.7574005	131.3788495
-48.671379	12.472054	129.521866	-22.246134	13.846724	129.402435	38.39518	1.531546	127.603676	33.724831	42.668354	127.517441	36.0600055	22.09995	127.5605585	-80.5522735	5.593498	131.2443115
-48.465359	13.901888	129.427856	-22.309673	13.750486	129.395477	38.359703	1.444641	127.559532	33.670357	42.601898	127.60495	36.01503	22.0232695	127.582241	-80.634376	5.4777025	131.208713
-47.979443	16.092991	129.280441	-22.358017	13.597092	129.273178	38.304192	1.350075	127.447998	33.616798	42.513218	127.698669	35.960495	21.9316465	127.5733335	-80.676529	5.2625375	130.9730225
-47.619484	17.564913	129.18132	-22.421318	13.546082	129.238113	38.259743	1.2996	127.338257	33.578281	42.465984	127.760078	35.919012	21.882792	127.5491675	-80.761648	5.209372	130.9270585
-47.1693	19.027546	129.067123	-22.430916	13.495314	129.131104	38.246807	1.264099	127.237228	33.557159	42.43391	127.81205	35.901983	21.8490045	127.524639	-80.763815	5.1416235	130.737569
-46.622555	20.488905	128.942642	-22.423805	13.434808	128.96843	38.231972	1.256467	127.101181	33.544193	42.421265	127.855095	35.8880825	21.838866	127.478138	-80.7356925	5.03075	130.458722
-46.045147	21.940401	128.874069	-22.437447	13.407858	128.879059	38.215126	1.256142	126.98101	33.522739	42.41819	127.892197	35.8689325	21.837166	127.4366035	-80.7438265	4.97855	130.3215145
-45.393745	23.365311	128.853195	-22.442957	13.38949	128.800797	38.19376	1.275961	126.871704	33.517551	42.427956	127.927292	35.8556555	21.8519585	127.399498	-80.7415695	4.9270215	130.202096
-44.674328	24.76458	128.799072	-22.432171	13.358551	128.781738	37.891781	1.470709	126.948883	33.513432	42.448708	127.993187	35.7026065	21.9597085	127.471035	-80.5669485	4.7573935	130.092441
-43.564396	26.858088	128.8741	-22.433563	13.314022	128.806396	37.938385	1.517202	126.936081	33.51104	42.496063	128.131638	35.7247125	22.0066325	127.5338595	-80.5918385	4.6214115	130.0789325
-42.713573	28.199535	128.85466	-22.43091	13.292849	128.827179	38.004784	1.555002	126.940941	33.485603	42.54755	128.261429	35.7451935	22.051276	127.601185	-80.6070135	4.534422	130.053173
-41.863506	29.553663	128.863266	-22.445173	13.276622	128.818726	38.072823	1.605776	126.951706	33.455925	42.607613	128.363815	35.764374	22.1066945	127.6577605	-80.65472	4.4465495	129.9796915
-40.921902	30.850861	128.832474	-22.495888	13.282463	128.824799	38.105209	1.672482	126.963219	33.400585	42.668503	128.469711	35.752897	22.1704925	127.716465	-80.744673	4.3944335	129.933133
-39.892231	32.102692	128.737396	-22.502663	13.264481	128.719345	38.129879	1.71447	126.971481	33.365021	42.72522	128.579971	35.74745	22.219845	127.775726	-80.752776	4.309117	129.662964
-38.872108	33.367065	128.671143	-22.500767	13.292038	128.60994	38.481827	1.57456	126.835754	33.342976	42.784222	128.675919	35.9124015	22.179391	127.7558365	-80.9139355	4.404685	129.4640435
-37.770134	34.588257	128.598816	-22.545803	13.357004	128.565964	38.170578	1.80133	126.944801	33.329182	42.834156	128.770264	35.74988	22.317743	127.8575325	-80.841486	4.396265	129.2743955
-36.009365	36.365795	128.642975	-22.531969	13.46212	128.400833	38.150711	1.938567	126.872337	33.311745	42.960358	128.881836	35.731228	22.4494625	127.8770865	-80.795166	4.4747775	128.9245795
-34.782074	37.506683	128.747147	-22.560484	13.607749	128.433716	38.138054	2.0482	126.847633	33.322559	43.083462	128.961304	35.7303065	22.565831	127.9044685	-80.8512745	4.649667	128.9629635
-33.459698	38.571632	128.838333	-22.501705	13.752758	128.433136	38.158932	2.212767	126.852707	33.336559	43.236813	129.067307	35.7477455	22.72479	127.960007	-80.7511555	4.780726	128.906265
-32.152889	39.603607	129.029846	-22.481686	13.918646	128.562088	38.560467	2.225969	126.738312	33.362236	43.414619	129.21048	35.9613515	22.820294	127.974396	-80.9247235	5.016998	129.14978
-30.758766	40.581936	129.173523	-22.405491	14.067549	128.629318	38.656471	2.448401	126.80732	33.390549	43.611504	129.405182	36.02351	23.0299525	128.106251	-80.834492	5.1051455	129.152385
-29.324537	41.481571	129.381165	-22.328465	14.224667	128.727005	38.784691	2.67062	126.91716	33.428555	43.820385	129.635391	36.106623	23.2455025	128.2762755	-80.763553	5.2038315	129.1777345
-27.863529	42.308105	129.58844	-22.243032	14.383942	128.820297	38.928497	2.880738	127.015007	33.493347	44.02499	129.912094	36.210922	23.452864	128.4635505	-80.696986	5.31502	129.1770435
-25.58882	43.448532	129.894577	-22.15354	14.679458	128.995056	39.10445	3.198133	127.142693	33.908455	44.198601	130.212433	36.5064525	23.698367	128.677563	-80.8135325	5.660549	129.312549
-24.041008	44.097198	130.158173	-22.059908	14.818612	129.056442	39.219921	3.393745	127.217903	33.990009	44.390816	130.499405	36.604965	23.8922805	128.858654	-80.724781	5.7449435	129.25423
-22.443905	44.70628	130.436127	-21.976032	15.013178	129.171616	39.344257	3.549574	127.290169	34.071697	44.551586	130.803375	36.707977	24.05058	129.046772	-80.660041	5.975776	129.29646
-20.831987	45.189278	130.725327	-21.900984	15.204793	129.322311	39.457657	3.703705	127.38932	33.849911	44.830719	131.223221	36.653784	24.267212	129.3062705	-80.455752	6.142374	129.3383515
-19.209974	45.600231	131.049484	-21.830467	15.411322	129.517899	39.577061	3.86306	127.5131	34.289883	44.867573	131.46228	36.933472	24.3653165	129.48769	-80.594406	6.4573275	129.548108
-17.523796	45.92165	131.317047	-21.715578	15.597934	129.610168	39.69595	4.00281	127.651283	34.424816	45.029732	131.809753	37.060383	24.516271	129.730518	-80.491539	6.679597	129.489818
-15.856854	46.104832	131.558136	-21.61083	15.802209	129.751175	39.84584	4.140772	127.818825	34.56461	45.179611	132.125046	37.205225	24.6601915	129.9719355	-80.426885	6.9442265	129.5304145
-13.284095	46.201237	131.861908	-21.442114	16.101688	129.996567	40.134251	4.310481	128.12587	34.800014	45.421776	132.622162	37.4671325	24.8661285	130.374016	-80.3513605	7.3372475	129.619118
-11.599515	46.108459	132.05484	-21.294506	16.287867	130.139465	40.386768	4.371115	128.443298	34.978802	45.593922	132.969879	37.682785	24.9825185	130.7065885	-80.271797	7.5932155	129.5723415
-9.855889	45.952656	132.249268	-21.105627	16.4706	130.263031	40.689922	4.434593	128.860748	35.181633	45.79612	133.352478	37.9357775	25.1153565	131.106613	-80.1470315	7.8258435	129.419449
-8.144877	45.657902	132.471176	-20.929251	16.697042	130.480194	40.99876	4.519866	129.351517	35.419064	46.004684	133.773392	38.208912	25.262275	131.5624545	-80.067414	8.131809	129.3979335
-6.480921	45.24688	132.721451	-20.736176	16.912279	130.72258	41.320808	4.642375	129.908737	35.671963	46.200397	134.229492	38.4963855	25.421386	132.0691145	-79.9687375	8.403172	129.3760455
-4.775449	44.773804	133.005737	-20.547874	17.145823	130.974899	41.652309	4.718336	130.535309	35.964691	46.400799	134.713913	38.8085	25.5595675	132.624611	-79.904248	8.7320785	129.325187
-3.144842	44.159813	133.326584	-20.34663	17.33786	131.255524	42.012772	4.732696	131.241455	36.286572	46.563698	135.249435	39.149672	25.648197	133.245445	-79.842932	9.027523	129.265603
-0.760746	43.046741	134.015472	-20.018509	17.611731	131.751831	42.605892	4.701687	132.450531	36.905426	46.835949	136.091263	39.755659	25.768818	134.270897	-79.792677	9.454644	129.232765
0.750327	42.181301	134.563385	-19.802362	17.763229	132.140015	42.962559	4.716203	133.23822	37.37027	46.984512	136.673599	40.1664145	25.8503575	134.9559095	-79.7711385	9.6761005	129.3241205
2.14233	41.214622	135.147232	-19.561426	17.87722	132.570038	43.288246	4.750478	133.96669	37.807278	47.086472	137.182983	40.547762	25.918475	135.5748365	-79.670614	9.835965	129.5652395
3.556781	40.173809	135.689514	-19.36051	17.95105	132.996063	43.554054	4.775314	134.555405	38.197754	47.128807	137.610214	40.875904	25.9520605	136.0828095	-79.596924	9.9500395	129.9093165
4.852754	39.059952	136.115967	-19.170731	17.991663	133.355423	43.792736	4.721793	135.034637	38.512077	47.107849	137.944717	41.1524065	25.914821	136.489677	-79.4938685	10.068505	130.221169
6.032213	37.870792	136.462662	-19.008263	17.994495	133.645905	44.005604	4.697712	135.368011	38.765724	47.099651	138.181763	41.385664	25.8986815	136.774887	-79.40219	10.0903085	130.516923
7.209387	36.610733	136.696655	-18.859533	17.979816	133.849854	44.200535	4.686449	135.595596	38.963646	47.101051	138.31813	41.5820905	25.89375	136.956863	-79.3011565	10.065882	130.742845
8.734679	34.643154	136.843842	-18.709652	17.937595	134.013824	44.385937	4.643177	135.803528	39.162205	47.110195	138.457077	41.774071	25.876686	137.1303025	-79.193375	9.998504	130.8973455
9.702187	33.263714	136.897232	-18.658751	17.923502	134.089523	44.46627	4.644945	135.929688	39.246975	47.162132	138.478729	41.8566225	25.9035385	137.2042085	-79.1741245	9.9434655	130.9748375
10.555542	31.834925	136.924728	-18.624098	17.932264	134.195419	44.539993	4.667244	136.086807	39.286388	47.199352	138.514618	41.9131905	25.933298	137.3007125	-79.1613865	9.93123	131.0901255
11.267235	30.355946	137.041458	-18.589369	17.979809	134.338669	44.636757	4.731557	136.316879	39.318771	47.278751	138.571915	41.977764	26.005154	137.444397	-79.156502	9.954464	131.232941
11.935864	28.817806	137.188583	-18.568342	18.044054	134.528061	44.737328	4.829716	136.62204	39.330692	47.404461	138.64653	42.03401	26.1170885	137.634285	-79.170694	9.9710195	131.421837
12.477198	27.269697	137.334549	-18.557961	18.114338	134.724457	44.856056	4.920195	136.928482	39.32716	47.526711	138.712387	42.091608	26.223453	137.8204345	-79.20753	10.005223	131.6284795
12.954662	25.659584	137.489227	-18.569109	18.195057	134.909546	44.939789	5.01174	137.216537	39.31654	47.630779	138.724503	42.1281645	26.3212595	137.97052	-79.2663825	10.0688545	131.848572
13.466723	23.187407	137.624695	-18.561708	18.268276	135.098801	45.036594	5.165365	137.613129	39.284622	47.787674	138.652069	42.160608	26.4765195	138.132599	-79.284024	10.0600325	132.065003
13.69772	21.504089	137.668198	-18.563978	18.28582	135.14624	45.082283	5.278807	137.795166	39.253532	47.876198	138.522202	42.1679075	26.5775025	138.158684	-79.2958635	9.9941375	132.133796
13.835867	19.821571	137.620148	-18.576202	18.290485	135.144867	45.084759	5.397278	137.941925	39.1819	47.977577	138.366852	42.1333295	26.6874275	138.1543885	-79.2857335	9.8935425	132.1353455
13.87772	18.140896	137.606857	-18.585903	18.278263	135.116913	45.085335	5.526988	138.028351	39.133884	48.056072	138.182373	42.1096095	26.79153	138.105362	-79.2814155	9.764996	132.128464
13.822739	16.442366	137.533875	-18.597792	18.262768	135.066681	45.080612	5.637856	138.07814	39.066376	48.144135	138.028641	42.073494	26.8909955	138.0533905	-79.269078	9.6345405	132.0799715
13.699614	14.785579	137.459015	-18.604507	18.240862	135.023239	45.07748	5.747005	138.096619	39.012051	48.215572	137.803619	42.0447655	26.9812885	137.950119	-79.2537795	9.5004355	132.096359
13.455475	13.124974	137.415146	-18.621292	18.224838	135.004837	45.054089	5.875144	138.046844	38.966694	48.273754	137.564728	42.0103915	27.074449	137.805786	-79.2529755	9.375227	132.203888
12.941216	10.702745	137.23735	-18.654819	18.217882	134.9655	44.997272	6.091901	137.824112	38.851772	48.342949	137.197067	41.924522	27.217425	137.5105895	-79.23416	9.218339	132.4204105
12.511221	9.103915	137.096405	-18.667831	18.20252	134.904434	44.948627	6.282491	137.62204	38.771446	48.354191	136.92305	41.8600365	27.318341	137.272545	-79.1956985	9.086699	132.536323
11.998026	7.535417	136.883347	-18.67667	18.158241	134.79744	44.842777	6.497867	137.381287	38.696526	48.413918	136.66655	41.7696515	27.4558925	137.0239185	-79.1229915	8.8605895	132.5709615
11.399032	6.047614	136.625748	-18.694271	18.098698	134.667938	44.767452	6.678586	137.13681	38.607143	48.454029	136.40799	41.6872975	27.5663075	136.7724	-79.0758395	8.6310885	132.563476
10.701303	4.551847	136.367477	-18.728607	18.012438	134.527863	44.701054	6.791248	136.900665	38.496201	48.465164	136.159332	41.5986275	27.628206	136.5299985	-79.0558415	8.39667	132.5257275
9.957935	3.08873	136.04538	-18.752987	17.928051	134.364426	44.618095	6.866013	136.69191	38.384701	48.477886	135.923462	41.501398	27.6719495	136.307686	-79.007372	8.1841525	132.421166
9.100806	1.716632	135.781296	-18.798838	17.855871	134.234253	44.539185	6.954274	136.518997	38.271259	48.460705	135.673309	41.405222	27.7074895	136.096153	-79.002898	8.0042525	132.372353
7.697864	-0.325858	135.454239	-18.823784	17.735521	134.081375	44.487526	7.083722	136.296356	38.108654	48.519947	135.343369	41.29809	27.8018345	135.8198625	-78.945658	7.6692075	132.3428875
6.645311	-1.556651	135.337204	-18.846008	17.661854	134.01712	44.506218	7.150562	136.128098	37.972919	48.524769	135.101761	41.2395685	27.8376655	135.6149295	-78.9315845	7.4860425	132.4193105
5.512296	-2.781879	135.276276	-18.836483	17.601103	133.921463	44.482269	7.266271	135.99736	37.864014	48.575802	134.845276	41.1731415	27.9210365	135.421318	-78.8461075	7.2811695	132.421608
4.371568	-3.942313	135.16954	-18.829117	17.541958	133.808319	44.472641	7.407022	135.84819	37.771824	48.624256	134.521561	41.1222325	28.015639	135.1848755	-78.7804665	7.068277	132.4317625
3.137967	-5.031299	135.08989	-18.851185	17.459835	133.667511	44.422932	7.508885	135.614731	37.640095	48.659332	134.205536	41.0315135	28.0841085	134.9101335	-78.7338835	6.8355615	132.4248885
1.842173	-6.104603	134.930191	-18.866041	17.346024	133.493774	44.375656	7.488272	135.360443	37.494778	48.602165	133.859467	40.935217	28.0452185	134.609955	-78.667299	6.6468295	132.377593
0.505725	-7.096285	134.695663	-18.898504	17.179665	133.334274	44.256039	7.442276	135.036438	37.393337	48.48613	133.492355	40.824688	27.964203	134.2643965	-78.621696	6.395127	132.4041515
-1.584548	-8.517332	134.201553	-18.959574	16.844152	133.087189	44.060986	7.247611	134.502548	37.274254	48.283058	132.991699	40.66762	27.7653345	133.7471235	-78.586768	5.9229695	132.4272545
-2.993932	-9.391119	133.771362	-18.995363	16.63983	132.921021	43.952774	7.09541	134.105911	36.86599	48.265381	132.851517	40.409382	27.6803955	133.478714	-78.400108	5.5992645	132.363328
-4.456945	-10.142901	133.368668	-19.032085	16.457491	132.795776	43.842117	6.986909	133.684143	36.810654	48.120735	132.694016	40.3263855	27.553822	133.1890795	-78.3905555	5.36116	132.4024725
-5.956891	-10.845871	132.91095	-19.066643	16.290756	132.67569	43.732227	6.864111	133.301468	37.081154	47.870911	132.464355	40.4066905	27.367511	132.8829115	-78.5399765	5.214001	132.4684685
-7.459609	-11.45743	132.442551	-19.110886	16.133986	132.576508	43.599068	6.743202	132.927628	36.987415	47.751789	132.349472	40.2932415	27.2474955	132.63855	-78.5150135	5.0204765	132.514466
-9.003392	-11.98828	132.092529	-19.144892	15.988824	132.499756	43.456783	6.648208	132.52803	36.909122	47.626434	132.26149	40.1829525	27.137321	132.39476	-78.4727365	4.840327	132.604752
-10.530809	-12.46129	131.794418	-19.164877	15.842988	132.456787	43.369949	6.525085	132.242035	36.821804	47.518978	132.176376	40.0958765	27.0220315	132.2092055	-78.4256305	4.6639445	132.7043685
-12.833433	-13.030209	131.605072	-19.174437	15.638474	132.459656	43.317986	6.408941	131.882523	36.706497	47.342556	132.083511	40.0122415	26.8757485	131.983017	-78.3611155	4.4011995	132.936295
-14.347667	-13.364511	131.593719	-19.176517	15.502331	132.488022	43.331753	6.287421	131.801147	36.666733	47.193684	132.038788	39.999243	26.7405525	131.9199675	-78.352277	4.2641095	133.0560765
-15.862292	-13.675382	131.638275	-19.150383	15.341729	132.507507	43.374931	6.117159	131.797516	36.649097	47.020489	132.007462	40.012014	26.568824	131.902489	-78.31278	4.114634	133.112525
-17.360035	-13.973133	131.763824	-19.168524	15.172437	132.53186	43.404579	5.911412	131.857315	36.649426	46.810226	131.963196	40.0270025	26.360819	131.9102555	-78.3640505	3.984055	133.1534645
-18.84046	-14.216698	131.926193	-19.166201	14.963299	132.550186	43.408875	5.66913	131.92804	36.643299	46.562237	131.906097	40.026087	26.1156835	131.9170685	-78.358489	3.8109145	133.1833035
-20.358145	-14.3983	132.119293	-19.188339	14.748279	132.57251	43.38633	5.378067	132.015717	36.649246	46.280289	131.8134	40.017788	25.829178	131.9145585	-78.394466	3.66738	133.2304615
-21.818504	-14.520654	132.39032	-19.22193	14.526674	132.609558	43.327335	5.054917	132.126083	36.633877	45.976265	131.688782	39.980606	25.515591	131.9074325	-78.424466	3.537757	133.3116835
-24.000666	-14.581331	132.834625	-19.307632	14.181659	132.698883	43.209587	4.591004	132.274094	36.585789	45.508305	131.456512	39.897688	25.0496545	131.865303	-78.512952	3.3136635	133.532463
-25.413483	-14.477149	133.125732	-19.364483	13.928848	132.778976	43.136425	4.281762	132.362396	36.524784	45.171982	131.32933	39.8306045	24.726872	131.845863	-78.5595705	3.130824	133.712089
-26.813641	-14.329323	133.416916	-19.444077	13.679831	132.87793	43.047554	3.946587	132.460541	36.457561	44.826206	131.217117	39.7525575	24.3863965	131.838829	-78.6407115	2.9732655	133.917031
-28.182596	-14.106673	133.659027	-19.540339	13.412266	132.979507	42.951115	3.582427	132.538086	36.400112	44.463207	131.132095	39.6756135	24.022817	131.8350905	-78.7562915	2.801715	134.1239235
-29.557484	-13.863146	133.856125	-19.607523	13.140425	133.082214	42.861439	3.210699	132.626877	36.352509	44.091251	131.082901	39.606974	23.650975	131.854889	-78.82202	2.629875	134.309539
-30.856297	-13.459711	134.008331	-19.705872	12.887855	133.19754	42.759193	2.841683	132.685822	36.315681	43.732212	131.065582	39.537437	23.2869475	131.875702	-78.949181	2.4887625	134.519378
-32.105247	-12.937837	134.124161	-19.769344	12.616531	133.301407	42.644581	2.479167	132.702484	36.290665	43.370144	131.082993	39.467623	22.9246555	131.8927385	-79.006311	2.3084065	134.7100755
-33.970219	-12.076003	134.151505	-19.898201	12.216769	133.443848	42.487148	1.925464	132.748886	36.251328	42.853325	131.146347	39.369238	22.3893945	131.9476165	-79.16564	2.0441435	134.9400795
-35.129459	-11.400513	134.112045	-19.983322	11.962409	133.513702	42.416229	1.566418	132.727386	36.225445	42.517109	131.234329	39.320837	22.0417635	131.9808575	-79.287481	1.8830545	135.0465465
-36.246853	-10.623991	134.023911	-20.070129	11.696273	133.571152	42.324493	1.214962	132.706375	36.2047	42.200096	131.349152	39.2645965	21.707529	132.0277635	-79.4048545	1.685017	135.1145405
-37.37117	-9.80534	133.881775	-20.163727	11.425092	133.599747	42.217094	0.878357	132.679123	36.161068	41.89753	131.47963	39.189081	21.3879435	132.0793765	-79.516535	1.4622405	135.1201175
-38.41082	-8.930241	133.752182	-20.286053	11.18263	133.617477	42.127213	0.552252	132.635529	36.089531	41.594391	131.6203	39.108372	21.0733215	132.1279145	-79.680478	1.2919385	135.1070395
-39.27462	-7.85316	133.569962	-20.416893	10.94412	133.62146	41.982895	0.248426	132.568832	36.019997	41.29427	131.769379	39.001446	20.771348	132.1691055	-79.835232	1.116892	135.0738145
-40.386276	-6.926165	133.44223	-20.553772	10.714802	133.610687	41.86097	-0.052647	132.530365	35.930561	40.995617	131.898956	38.8957655	20.471485	132.2146605	-80.0033095	0.958119	135.0067135
-41.730518	-5.323352	133.187668	-20.780247	10.368584	133.571609	41.631813	-0.486022	132.440491	35.787743	40.574802	132.068207	38.709778	20.04439	132.254349	-80.270272	0.692778000000001	134.888869
-42.783546	-4.101467	133.087738	-20.924479	10.140162	133.519058	41.485847	-0.779393	132.344406	35.671326	40.27272	132.152466	38.5785865	19.7466635	132.248436	-80.4275445	0.5336605	134.78968
-43.409477	-3.053101	132.873627	-21.060572	9.902699	133.451218	41.318111	-1.081623	132.242661	35.570358	39.989437	132.216446	38.4442345	19.453907	132.2295535	-80.5653785	0.351490999999999	134.6728825
-44.165306	-1.861331	132.752365	-21.190449	9.67137	133.389648	41.166481	-1.378584	132.120743	35.476303	39.700649	132.287735	38.321392	19.1610325	132.204239	-80.70229	0.181707500000002	134.575057
-44.907089	-0.661133	132.62999	-21.327991	9.451492	133.33577	41.042999	-1.676349	132.0336	35.375198	39.430092	132.40213	38.2090985	18.8768715	132.217865	-80.8650805	0.0261125	134.453675
-45.536133	0.609165	132.482605	-21.452335	9.267191	133.295654	40.908329	-1.919592	131.982147	35.268799	39.204361	132.555756	38.088564	18.6423845	132.2689515	-80.993234	-0.108002499999998	134.3223565
-46.15205	1.885448	132.431824	-21.600161	9.126591	133.293045	40.768288	-2.094059	131.958603	35.158382	39.046104	132.763153	37.963335	18.4760225	132.360878	-81.163657	-0.2228405	134.225212
-46.99231	3.819991	132.33783	-21.789677	8.986725	133.315353	40.634018	-2.308588	132.005554	34.988247	38.908871	133.18187	37.8111325	18.3001415	132.593712	-81.3904865	-0.326691499999999	134.036994
-47.468521	5.160593	132.329559	-21.917339	8.932524	133.379044	40.572704	-2.392128	132.064178	34.871475	38.842869	133.51088	37.7220895	18.2253705	132.787529	-81.5567675	-0.360322499999999	133.970559
-47.920887	6.465719	132.385544	-22.040686	8.901076	133.468506	40.509644	-2.477566	132.167999	34.749241	38.792084	133.840042	37.6294425	18.157259	133.0040205	-81.7108145	-0.355107	133.9329915
-48.337059	7.753446	132.512314	-22.157909	8.861641	133.590256	40.439293	-2.529648	132.271317	34.652622	38.756062	134.147949	37.5459575	18.113207	133.209633	-81.8617755	-0.389924999999998	133.970879
-48.696873	9.070061	132.657242	-22.277889	8.8057	133.752014	40.353096	-2.591497	132.4133	34.564217	38.702999	134.434052	37.4586565	18.055751	133.423676	-82.0144345	-0.444351000000001	134.080352
-49.034916	10.338021	132.857361	-22.390478	8.748379	133.935974	40.290817	-2.699468	132.620865	34.474476	38.635582	134.673553	37.3826465	17.968057	133.647209	-82.1636025	-0.471298999999998	134.224739
-49.336823	11.576695	133.071991	-22.492531	8.676698	134.142929	40.222637	-2.774305	132.84584	34.408035	38.595711	134.895691	37.315336	17.910703	133.8707655	-82.300398	-0.557307000000002	134.4150925
-49.643387	13.443914	133.29068	-22.615719	8.593394	134.451294	40.172924	-2.91572	133.33313	34.318684	38.525818	135.238815	37.245804	17.805049	134.2859725	-82.477242	-0.618261	134.6166155
-49.848331	14.644818	133.419922	-22.691818	8.55652	134.66925	40.109108	-2.97208	133.727814	34.272842	38.509113	135.491486	37.190975	17.7685165	134.60965	-82.574611	-0.655476499999999	134.72885
-50.02412	15.82894	133.546143	-22.788351	8.537018	134.882248	40.118862	-3.006668	134.051376	34.218773	38.505112	135.74791	37.1688175	17.749222	134.899643	-82.7455195	-0.675186	134.864853
-50.129532	17.053291	133.602234	-22.898018	8.536858	135.081421	40.059669	-3.0021	134.376404	34.117882	38.53344	136.005386	37.0887755	17.76567	135.190895	-82.8848115	-0.691953999999999	134.971947
-50.288742	18.240782	133.743561	-23.041344	8.569227	135.246506	39.957699	-2.898353	134.58255	33.962471	38.615044	136.24057	36.960085	17.8583455	135.41156	-83.042773	-0.719891499999999	135.081452
-50.415318	19.420544	133.886032	-23.193743	8.63268	135.369949	39.829391	-2.7534	134.683792	33.761768	38.724457	136.41214	36.7955795	17.9855285	135.547966	-83.1830655	-0.7201685	135.191932
-50.53315	20.593153	134.069321	-23.359537	8.696322	135.446442	39.677593	-2.592302	134.615417	33.561794	38.853687	136.505081	36.6196935	18.1306925	135.560249	-83.3387675	-0.738048500000001	135.332635
-50.624573	22.323973	134.384552	-23.558546	8.749548	135.465698	39.430176	-2.364541	134.300781	33.275238	39.001171	136.540939	36.352707	18.318315	135.42086	-83.469799	-0.819218999999997	135.510536
-50.633621	23.425488	134.661377	-23.663914	8.758284	135.42392	39.285965	-2.224483	133.95459	33.098499	39.063053	136.45842	36.192232	18.419285	135.206505	-83.52006	-0.902716999999999	135.641335
-50.604935	24.484438	134.974152	-23.762224	8.77729	135.36525	39.139935	-2.018435	133.456467	32.918385	39.163029	136.306244	36.02916	18.572297	134.8813555	-83.553608	-1.017717	135.8491445
-50.47887	25.526546	135.270111	-23.845093	8.826087	135.244324	38.954319	-1.766877	132.91008	32.677067	39.297459	136.048889	35.815693	18.765291	134.4794845	-83.505879	-1.113117	136.0091635
-50.354702	26.486483	135.634857	-23.937429	8.903981	135.094437	38.747536	-1.478938	132.267639	32.420963	39.485462	135.691864	35.5842495	19.003262	133.9797515	-83.4591075	-1.1953	136.2091225
-50.182056	27.417677	135.984131	-24.015942	9.03332	134.951553	38.523212	-1.134586	131.466934	32.159637	39.686466	135.336441	35.3414245	19.27594	133.4016875	-83.3733085	-1.2093	136.5014185
-49.937309	28.292803	136.297211	-24.104708	9.162075	134.793808	38.337791	-0.810046	130.779846	31.864599	39.880611	134.963791	35.101195	19.5352825	132.8718185	-83.310611	-1.2111325	136.7157975
-49.450378	29.493839	136.686829	-24.194452	9.342667	134.572037	38.05777	-0.238765	129.983826	31.548113	40.253155	134.534424	34.8029415	20.007195	132.259125	-83.1918455	-1.321861	136.884949
-49.007027	30.166218	136.902786	-24.210373	9.49502	134.495819	37.95026	0.117721	129.564117	31.38975	40.481438	134.362747	34.670005	20.2995795	131.963432	-83.090751	-1.3095395	137.028206
-48.518173	30.794731	137.098648	-24.233959	9.637971	134.435211	37.897514	0.400853	129.255264	31.253633	40.718079	134.199829	34.5755735	20.559466	131.7275465	-83.0434915	-1.283524	137.1428755
-47.966755	31.340725	137.232574	-24.238516	9.770705	134.378799	37.850632	0.645272	129.014069	31.161203	40.927887	134.091843	34.5059175	20.7865795	131.552956	-82.9829495	-1.2451695	137.204642
-47.337769	31.807047	137.295776	-24.209724	9.872254	134.303635	37.809696	0.834514	128.840439	31.081495	41.071663	133.983582	34.4455955	20.9530885	131.4120105	-82.8650435	-1.2085805	137.1952595
-46.652168	32.203083	137.244965	-24.212383	9.956399	134.239838	37.790905	0.983089	128.679031	31.022089	41.218246	133.852219	34.406497	21.1006675	131.265625	-82.831263	-1.1878695	137.214051
-45.886795	32.493473	137.143127	-24.208332	10.02372	134.161987	37.766544	1.096612	128.573486	30.960379	41.324661	133.722	34.3634615	21.2106365	131.147743	-82.7801255	-1.1631965	137.176231
-44.580734	32.766949	136.897461	-24.173704	10.098063	134.092957	37.80851	1.170641	128.658905	30.928505	41.406971	133.573425	34.3685075	21.288806	131.116165	-82.7159155	-1.09268	137.069749
-43.651688	32.827831	136.684494	-24.141705	10.11945	134.091949	37.923565	1.133943	128.885742	30.981434	41.419388	133.567657	34.4524995	21.2766655	131.2266995	-82.7359095	-1.0377655	136.9571985
-42.67984	32.81337	136.436279	-24.079632	10.125708	134.127289	38.098103	1.029135	129.245987	31.097189	41.395039	133.620316	34.597646	21.212087	131.4331515	-82.75691	-0.960670999999998	136.8214265
-41.649895	32.732433	136.118622	-24.006042	10.117733	134.204178	38.317863	0.875844	129.708481	31.248049	41.363422	133.717392	34.782956	21.119633	131.7129365	-82.79504	-0.884167000000001	136.6954195
-40.520058	32.590157	135.739258	-23.945211	10.105227	134.312851	38.579468	0.667527	130.229233	31.396288	41.279846	133.849915	34.987878	20.9736865	132.039574	-82.8783	-0.763232500000001	136.586128
-39.37149	32.399605	135.335617	-23.855392	10.095556	134.371704	38.822163	0.465402	130.805786	31.563906	41.192368	133.990265	35.1930345	20.828885	132.3980255	-82.9038185	-0.637772999999999	136.3453825
-38.212978	32.111462	134.951935	-23.776825	10.065964	134.439697	39.056622	0.278989	131.432175	31.782516	41.120323	134.145599	35.419569	20.699656	132.788887	-82.973219	-0.567728000000002	136.090507
-36.442234	31.619362	134.325226	-23.655636	10.015038	134.538147	39.411427	-0.024641	132.394669	32.129906	41.020115	134.389267	35.7706665	20.497737	133.391968	-83.0819385	-0.467660999999996	135.684326
-35.227417	31.24226	133.989182	-23.593975	9.981323	134.591873	39.601234	-0.231521	132.990677	32.344929	40.944637	134.535034	35.9730815	20.356558	133.7628555	-83.1610315	-0.393912	135.4208905
-34.044079	30.824026	133.676697	-23.545137	9.942355	134.653793	39.719757	-0.451514	133.634369	32.535484	40.875053	134.654602	36.1276205	20.2117695	134.1444855	-83.2178945	-0.327059500000001	135.1631005
-32.890945	30.400387	133.431839	-23.521467	9.91691	134.733612	39.83704	-0.638388	134.180008	32.687237	40.824997	134.750992	36.2621385	20.0933045	134.4655	-83.3050725	-0.259484500000003	135.001724
-31.775055	29.936281	133.294601	-23.509968	9.886582	134.860809	39.988506	-0.819609	134.626251	32.817982	40.774067	134.859039	36.403244	19.977229	134.742645	-83.42318	-0.204065	134.978973
-30.673948	29.514996	133.26297	-23.511618	9.865064	135.028717	40.092285	-1.024	135.138443	32.928593	40.697491	134.954254	36.510439	19.8367455	135.0463485	-83.533675	-0.106617499999999	135.0110855
-29.625563	29.106611	133.29538	-23.507681	9.851098	135.232834	40.138515	-1.163077	135.587036	33.050079	40.639896	135.045105	36.594297	19.7384095	135.3160705	-83.609659	-0.0362134999999988	135.1495975
-28.117058	28.555182	133.40097	-23.497393	9.868505	135.545624	40.210461	-1.332638	136.115143	33.223373	40.525867	135.166336	36.716917	19.5966145	135.6407395	-83.711703	0.140395500000004	135.4505085
-27.15274	28.205044	133.50061	-23.477612	9.904205	135.723587	40.247681	-1.421847	136.388046	33.331825	40.462288	135.202332	36.789753	19.5202205	135.795189	-83.744977	0.288189499999998	135.651985
-26.225393	27.93338	133.596985	-23.447927	9.956053	135.849152	40.289757	-1.465272	136.569519	33.423775	40.432327	135.216873	36.856766	19.4835275	135.893196	-83.75262	0.4285785	135.805108
-25.348621	27.681026	133.638977	-23.394377	10.018011	135.913284	40.332813	-1.487718	136.679871	33.529758	40.414688	135.230408	36.9312855	19.463485	135.9551395	-83.7200395	0.572537000000001	135.8714285
-24.527233	27.487171	133.694305	-23.339945	10.069468	135.925629	40.396885	-1.489244	136.712997	33.629925	40.408772	135.231796	37.013405	19.459764	135.9723965	-83.693295	0.679172000000001	135.8788615
-23.745737	27.323851	133.70517	-23.282255	10.11586	135.891861	40.426605	-1.468885	136.668671	33.71674	40.42012	135.215347	37.0716725	19.4756175	135.942009	-83.6361825	0.756102500000001	135.841713
-22.990845	27.183746	133.740753	-23.237919	10.149283	135.814957	40.446739	-1.44479	136.564178	33.760143	40.431725	135.181351	37.103441	19.4934675	135.8727645	-83.579279	0.8050985	135.7571495
-21.939821	27.060642	133.789825	-23.184473	10.190268	135.664063	40.484371	-1.38701	136.367722	33.826656	40.472748	135.179016	37.1555135	19.542869	135.773369	-83.5244595	0.837666999999996	135.554757
-21.295643	27.031254	133.82132	-23.129875	10.196111	135.543961	40.516438	-1.365079	136.243301	33.89529	40.481575	135.236984	37.205864	19.558248	135.7401425	-83.465614	0.833974000000001	135.3477795
-20.702999	26.993307	133.868851	-23.067314	10.18274	135.420807	40.55172	-1.365363	136.148178	33.988617	40.478672	135.322662	37.2701685	19.5566545	135.73542	-83.4047965	0.808825500000001	135.106194
-20.143768	26.992664	133.935013	-23.03124	10.177037	135.296875	40.551662	-1.374638	136.028152	34.055202	40.470963	135.42067	37.303432	19.5481625	135.724411	-83.365912	0.805911500000001	134.869339
-19.628685	27.028662	133.957672	-22.996559	10.170395	135.16864	40.529068	-1.344543	135.869431	34.109402	40.473248	135.511505	37.319235	19.5643525	135.690468	-83.312353	0.7764375	134.646812
-19.114662	27.066973	133.974533	-22.975649	10.179719	135.023956	40.528793	-1.328817	135.691376	34.157013	40.482922	135.598602	37.342903	19.5770525	135.644989	-83.294201	0.7823855	134.402923
-18.606073	27.114445	133.994034	-22.948774	10.190136	134.871857	40.511486	-1.291885	135.470337	34.187954	40.504829	135.665741	37.34972	19.606472	135.568039	-83.247268	0.773800000000001	134.175675
-17.892464	27.143082	134.03064	-22.911736	10.251002	134.643982	40.473644	-1.215654	135.085327	34.243427	40.54771	135.774155	37.3585355	19.666028	135.429741	-83.1820075	0.835975999999999	133.858223
-17.484552	27.132124	134.092606	-22.869453	10.319637	134.526321	40.465485	-1.147139	134.838547	34.280235	40.60006	135.838638	37.37286	19.7264605	135.3385925	-83.111766	0.912813500000002	133.7140495
-17.109194	27.094353	134.160736	-22.837893	10.396886	134.416199	40.464935	-1.077651	134.59845	34.330265	40.652657	135.925674	37.3976	19.787503	135.262062	-83.073386	1.006269	133.570336
-16.765522	27.041822	134.216919	-22.79859	10.480495	134.336029	40.475948	-1.024063	134.398407	34.373859	40.687542	136.011612	37.4249035	19.8317395	135.2050095	-83.0220835	1.1292505	133.4670485
-16.492186	26.934315	134.275452	-22.761213	10.565133	134.264038	40.497189	-0.972276	134.225739	34.429226	40.729588	136.058395	37.4632075	19.878656	135.142067	-82.9856335	1.25161	133.386009
-16.272627	26.792431	134.296661	-22.73801	10.666454	134.225693	40.456646	-0.917906	134.111649	34.454735	40.775898	136.024155	37.4556905	19.928996	135.067902	-82.9317105	1.403912	133.383484
-16.086676	26.616579	134.248779	-22.728291	10.795896	134.202057	40.46484	-0.828568	133.945007	34.436642	40.845486	135.8517	37.450741	20.008459	134.8983535	-82.907323	1.583333	133.5057605
-15.900064	26.299768	134.034805	-22.747074	11.010978	134.193192	40.409031	-0.759554	133.642563	34.394615	40.985359	135.320343	37.401823	20.1129025	134.481453	-82.895971	1.9090535	133.904931
-15.839516	26.059845	133.786423	-22.791018	11.138871	134.171371	40.307152	-0.785452	133.330978	34.305759	40.96917	134.780807	37.3064555	20.091859	134.0558925	-82.8884915	2.185883	134.2868495
-15.808545	25.795845	133.401489	-22.849251	11.232572	134.071396	40.147964	-0.835663	133.01593	34.125401	41.023746	134.071991	37.1366825	20.0940415	133.5439605	-82.8351845	2.3711025	134.5988315
-15.830255	25.555054	132.918823	-22.917814	11.342122	133.898132	39.93549	-0.866577	132.64122	33.982533	41.019978	133.285004	36.9590115	20.0767005	132.963112	-82.7946395	2.6075435	134.833152
-15.872912	25.340847	132.421631	-22.946966	11.441155	133.686264	39.798481	-0.921906	132.207245	33.855911	40.936932	132.49559	36.827196	20.007513	132.3514175	-82.721128	2.874797	135.0211105
-15.927592	25.181446	131.95401	-22.941833	11.547616	133.461349	39.703724	-0.988812	131.886185	33.744579	40.857471	131.751633	36.7241515	19.9343295	131.818909	-82.6078175	3.1609025	135.103789
-15.971512	25.088348	131.559799	-22.929857	11.648439	133.255783	39.587288	-1.036236	131.593353	33.689873	40.780983	131.165939	36.6385805	19.8723735	131.379646	-82.4982945	3.4245045	135.13192
-16.046814	25.098101	131.149094	-22.915188	11.777253	133.029251	39.433319	-1.121043	131.248276	33.647121	40.658115	130.501236	36.54022	19.768536	130.874756	-82.370596	3.78597	135.183746
-16.115124	25.233492	130.981369	-22.939472	11.851253	132.94632	39.316063	-1.156045	131.052917	33.630543	40.595463	130.232971	36.473303	19.719709	130.642944	-82.352247	3.982797	135.249696
-16.194895	25.458229	130.910324	-22.973539	11.930835	132.891541	39.191673	-1.176403	130.877991	33.635296	40.566299	130.108704	36.4134845	19.694948	130.4933475	-82.3605625	4.166722	135.2897345
-16.277452	25.768953	130.904083	-23.018211	12.031594	132.871246	39.063812	-1.160867	130.721298	33.622066	40.560894	130.06752	36.342939	19.7000135	130.394409	-82.379361	4.3631745	135.348083
-16.342272	26.149374	130.915268	-23.074896	12.139373	132.849518	38.939301	-1.117648	130.556274	33.590229	40.597458	130.049164	36.264765	19.739905	130.302719	-82.414557	4.538841	135.396317
-16.367737	26.592871	130.90181	-23.137194	12.276045	132.803802	38.793625	-1.038415	130.330887	33.562527	40.66185	130.033051	36.178076	19.8117175	130.181969	-82.452464	4.7403725	135.425635
-16.396832	27.07918	130.861618	-23.198566	12.439837	132.726868	38.634785	-0.940988	130.082199	33.516117	40.756359	129.941528	36.075451	19.9076855	130.0118635	-82.472583	4.9719885	135.4418725
-16.437393	27.831367	130.709946	-23.275066	12.700523	132.504135	38.434212	-0.753008	129.611938	33.141945	41.052135	129.877045	35.7880785	20.1495635	129.7444915	-82.3382105	5.2514825	135.2637785
-16.423403	28.352028	130.565018	-23.299141	12.871284	132.313934	38.369751	-0.66662	129.3806	33.463905	41.014107	129.685944	35.916828	20.1737435	129.533272	-82.51511	5.5688245	135.094596
-16.387249	28.903019	130.416779	-23.279331	13.010913	132.104858	38.353779	-0.556458	129.202087	33.167709	41.243996	129.735153	35.760744	20.343769	129.46862	-82.319406	5.678057	134.741096
-16.329361	29.483238	130.265121	-23.272446	13.128307	131.919357	38.367428	-0.455492	129.046005	33.218269	41.345261	129.703186	35.7928485	20.4448845	129.3745955	-82.3377405	5.8117295	134.4641185
-16.23386	30.089155	130.125015	-23.265532	13.206813	131.756256	38.366398	-0.408265	128.951355	33.255955	41.396255	129.710922	35.8111765	20.493995	129.3311385	-82.3422405	5.919631	134.1813735
-16.129202	30.758629	130.059128	-23.235918	13.258142	131.645798	38.377846	-0.375917	128.94072	33.293228	41.429512	129.728119	35.835537	20.5267975	129.3344195	-82.307373	5.9894865	133.9571765
-16.0214	31.447229	130.072037	-23.19223	13.247416	131.600952	38.4202	-0.322142	128.927094	33.343697	41.474056	129.79982	35.8819485	20.575957	129.363457	-82.2664085	5.918875	133.838447
-15.727494	32.515846	130.159882	-23.156263	13.191538	131.62352	38.496185	-0.303049	128.931183	33.726765	41.355194	129.913696	36.111475	20.5260725	129.4224395	-82.424001	5.8570035	133.8246005
-15.56898	33.220577	130.321976	-23.13818	13.175308	131.667511	38.506508	-0.277161	129.020065	33.781116	41.358845	130.125702	36.143812	20.540842	129.5728835	-82.420172	5.809774	133.7621385
-15.393715	33.965187	130.56572	-23.103855	13.193269	131.74501	38.5452	-0.194268	129.21402	33.887779	41.410358	130.431961	36.2164895	20.608045	129.8229905	-82.4241995	5.778493	133.6670295
-15.17215	34.756184	130.888733	-23.074993	13.257811	131.861984	38.671452	-0.065641	129.415253	34.041615	41.499279	130.865021	36.3565335	20.716819	130.140137	-82.5065195	5.798803	133.583831
-14.915727	35.585285	131.276077	-23.03673	13.376683	131.983597	38.796322	0.129331	129.635254	34.213821	41.642643	131.404251	36.5050715	20.885987	130.5197525	-82.5785315	5.867379	133.4474415
-14.673345	36.436142	131.769974	-23.011562	13.4966	132.071014	38.855156	0.362241	129.852661	34.409691	41.804993	132.00972	36.6324235	21.083617	130.9311905	-82.6555475	5.909583	133.2108375
-14.427993	37.250824	132.343536	-23.022833	13.631645	132.13269	38.885639	0.567747	129.986237	34.583748	41.998623	132.6194	36.7346935	21.283185	131.3028185	-82.7803595	5.980105	132.9625615
-14.146969	38.391323	133.235519	-23.06134	13.859378	132.074646	38.931732	0.85945	130.004684	34.731689	42.262329	133.57077	36.8317105	21.5608895	131.787727	-82.9543905	6.1578665	132.361565
-13.944395	39.087616	133.757019	-23.071306	14.033979	131.926483	38.943558	1.039891	129.89325	34.799843	42.400124	134.145859	36.8717005	21.7200075	132.0195545	-83.0143125	6.3479505	131.8334115
-13.740608	39.759285	134.215744	-23.09012	14.205949	131.730591	38.974518	1.216224	129.797455	34.871231	42.547489	134.625381	36.9228745	21.8818565	132.211418	-83.1031145	6.5300415	131.249764
-13.523607	40.354362	134.575027	-23.043465	14.40623	131.519943	39.013676	1.4141	129.624771	34.95676	42.69297	135.026672	36.985218	22.053535	132.3257215	-83.072148	6.758925	130.7141645
-13.322851	40.869774	134.876907	-22.997345	14.612645	131.348862	39.083691	1.616441	129.41925	35.02536	42.827026	135.325867	37.0545255	22.2217335	132.3725585	-83.0492155	7.0035565	130.3251655
-13.135176	41.297894	135.086853	-22.926416	14.798324	131.215485	39.165478	1.812585	129.233536	35.096657	42.974941	135.49205	37.1310675	22.393763	132.362793	-82.9838995	7.202885	130.068177
-12.935342	41.616814	135.20871	-22.863619	15.018148	131.150574	39.22715	1.999151	129.066116	35.173382	43.121342	135.499771	37.200266	22.5602465	132.2829435	-82.927504	7.4760495	130.0182045
-12.716645	41.888149	135.232681	-22.76709	15.262649	131.110992	39.290752	2.235294	128.908539	35.257484	43.305958	135.521454	37.274118	22.770626	132.2149965	-82.808298	7.754672	130.0069875
-12.633577	41.916805	135.146881	-22.724751	15.425772	131.069641	39.334667	2.337336	128.806992	35.288059	43.41861	135.445236	37.311363	22.877973	132.126114	-82.760865	7.973571	130.013168
-12.574384	41.835964	134.977493	-22.723684	15.551875	131.047729	39.31506	2.410847	128.717453	35.27301	43.517551	135.275101	37.294035	22.964199	131.996277	-82.741403	8.139551	130.099181
-12.560989	41.641811	134.750153	-22.761959	15.644137	131.004486	39.249996	2.450599	128.542572	35.234905	43.626064	135.007248	37.2424505	23.0383315	131.77491	-82.7663685	8.2499425	130.234062
-12.559737	41.331398	134.442062	-22.825758	15.702899	130.918991	39.152	2.437086	128.301163	35.152382	43.694382	134.629028	37.152191	23.065734	131.4650955	-82.803707	8.340064	130.3728865
-12.591152	40.924923	134.053207	-22.869514	15.71885	130.820282	38.996796	2.452048	127.979218	34.992558	43.77924	134.114868	36.994677	23.115644	131.047043	-82.733705	8.322056	130.593521
-12.621377	40.413174	133.571457	-22.920084	15.717305	130.650787	38.800293	2.410282	127.573776	34.869328	43.840912	133.460342	36.8348105	23.125597	130.517059	-82.6749785	8.309013	130.784515
-12.61939	39.479362	132.692642	-23.026695	15.680331	130.344696	38.483841	2.306422	126.783226	34.637432	43.928986	132.126587	36.5606365	23.117704	129.4549065	-82.6140265	8.242958	131.2344855
-12.627896	38.782413	131.973694	-23.116333	15.648231	130.083832	37.915657	2.367887	126.373222	34.490494	43.967087	131.120438	36.2030755	23.167487	128.74683	-82.4357415	8.128975	131.420834
-12.661448	37.970428	131.212799	-23.212265	15.62469	129.795227	37.615402	2.27194	125.831482	34.322277	43.931053	130.123718	35.9688395	23.1014965	127.9776	-82.3933695	8.1478835	131.612854
-12.67181	37.0998	130.431396	-23.29995	15.618877	129.497498	37.373894	2.142504	125.34864	33.800606	44.0159	129.196579	35.58725	23.079202	127.2726095	-82.18715	8.158552	131.7223865
-12.687798	36.165291	129.662567	-23.444931	15.594275	129.252075	37.099232	2.061598	124.907959	33.634914	43.972904	128.308014	35.367073	23.017251	126.6079865	-82.256935	8.171299	131.8961635
-12.674034	35.163109	129.016693	-23.522171	15.557035	128.97406	36.909611	1.924063	124.605873	33.442177	43.876251	127.503838	35.175894	22.900157	126.0548555	-82.220236	8.213913	131.8932645
-12.552855	34.1534	128.347473	-23.602839	15.483705	128.702744	36.78001	1.78774	124.446358	33.279549	43.809093	126.897255	35.0297795	22.7984165	125.6718065	-82.2354575	8.1689935	131.7336815
-12.444613	32.517082	127.774025	-23.661343	15.368324	128.418365	36.683517	1.629219	124.356613	33.131756	43.689434	126.336754	34.9076365	22.6593265	125.3466835	-82.2303225	8.0773215	131.4900465
-12.268096	31.414106	127.44696	-23.699842	15.296224	128.271652	36.633633	1.539928	124.361481	33.033707	43.633862	126.062241	34.83367	22.586895	125.211861	-82.233354	8.005553	131.331443
-12.350209	30.453358	127.31514	-23.710693	15.190392	128.144699	36.544548	1.480618	124.341904	32.949848	43.569744	125.843452	34.747198	22.525181	125.092678	-82.168584	7.855603	131.19672
-12.123458	29.33124	127.145493	-23.783569	15.155755	128.15892	36.503868	1.416394	124.351692	32.874588	43.52285	125.692078	34.689228	22.469622	125.021885	-82.256366	7.841888	131.295955
-11.947184	28.185892	127.087463	-23.812111	15.112659	128.184814	36.499477	1.388105	124.403465	32.808174	43.529278	125.575447	34.6538255	22.4586915	124.989456	-82.2780475	7.7666265	131.380172
-11.695202	27.057817	127.078125	-23.825697	15.084781	128.205124	36.498932	1.412229	124.464867	32.854996	43.557293	125.457291	34.676964	22.484761	124.961079	-82.328358	7.684801	131.449169
-11.361383	25.927383	126.982971	-23.83461	15.059926	128.178329	36.497662	1.438371	124.527039	32.817596	43.570797	125.389572	34.657629	22.504584	124.9583055	-82.326849	7.615268	131.3983525
-10.921154	24.209864	126.748062	-23.828611	15.020641	128.022858	36.54501	1.479195	124.579468	33.094578	43.50491	125.103378	34.819794	22.4920525	124.841423	-82.477016	7.5492295	131.204293
-10.57668	23.068949	126.612595	-23.806494	15.001877	127.880981	36.592503	1.5141	124.602524	33.074352	43.548649	124.95359	34.8334275	22.5313745	124.778057	-82.4464155	7.4723795	130.983905
-10.197194	21.944971	126.436195	-23.72427	14.94326	127.713188	36.624081	1.532542	124.596008	33.067703	43.563904	124.818481	34.845892	22.548223	124.7072445	-82.294432	7.338297	130.7191315
-9.762584	20.805243	126.291206	-23.71405	14.926874	127.690819	36.654606	1.544288	124.623787	33.060371	43.548195	124.693764	34.8574885	22.5462415	124.6587755	-82.2855885	7.3075065	130.7228625
-9.401812	19.646427	126.251427	-23.66926	14.874749	127.691719	36.725506	1.522124	124.741806	33.088516	43.519451	124.6614	34.907011	22.5207875	124.701603	-82.245531	7.2287105	130.681835
-8.935201	18.511076	126.403763	-23.604753	14.797791	127.797112	36.855991	1.48415	125.070145	33.223091	43.452297	124.860016	35.039541	22.4682235	124.9650805	-82.249047	7.1273585	130.6291435
-8.440291	17.390558	126.690552	-23.493885	14.691326	127.978096	37.053532	1.410424	125.732269	33.108608	43.453712	125.454544	35.08107	22.432068	125.5934065	-82.06884	6.950584	130.3627855
-7.438591	15.584739	127.38501	-23.383062	14.55592	128.598587	37.755249	1.162006	127.161751	33.468517	43.294556	126.805496	35.611883	22.228281	126.9836235	-82.378007	6.883559	130.2135505
-6.933124	14.487993	128.169098	-23.280472	14.460848	129.106339	38.073982	1.131081	128.333298	33.718525	43.261684	127.942726	35.8962535	22.1963825	128.138012	-82.4571975	6.7253135	130.074666
-6.438793	13.413179	129.007477	-23.199999	14.397715	129.722778	38.384129	1.049739	129.578247	33.974342	43.21347	129.081146	36.1792355	22.1316045	129.3296965	-82.5792335	6.6638255	130.1158595
-5.958826	12.362672	129.800919	-23.116543	14.345744	130.330139	38.627583	0.95538	130.728821	34.147808	43.166313	130.109787	36.3876955	22.0608465	130.419304	-82.6207815	6.6306415	130.240974
-5.516257	11.305933	130.551926	-23.050831	14.293516	130.906601	38.878723	0.853033	131.664383	34.336884	43.11832	130.982773	36.6078035	21.9856765	131.323578	-82.7094655	6.6013555	130.489624
-5.076388	10.25154	131.211502	-22.952679	14.224362	131.388412	39.095341	0.741658	132.451431	34.88752	42.933971	131.60289	36.9914305	21.8378145	132.0271605	-82.8967885	6.6109095	130.7496635
-4.689354	9.214152	131.777832	-22.861994	14.153634	131.797058	39.314083	0.61371	133.092957	34.75639	42.976673	132.175125	37.0352365	21.7951915	132.634041	-82.7592245	6.5120765	130.960075
-4.160474	7.695591	132.308899	-22.728561	14.01745	132.176285	39.476345	0.423066	133.769409	35.341145	42.679642	132.582352	37.408745	21.551354	133.1758805	-82.865867	6.483546	131.1766895
-3.887177	6.693944	132.526077	-22.647774	13.914329	132.283936	39.59428	0.271942	134.047638	35.46146	42.548428	132.758163	37.52787	21.410185	133.4029005	-82.823418	6.418473	131.1649715
-3.640578	5.716667	132.638229	-22.565432	13.802547	132.293961	39.660149	0.181046	134.230103	35.567638	42.425076	132.884232	37.6138935	21.303061	133.5571675	-82.7447575	6.302033	131.0307545
-3.428023	4.763907	132.662415	-22.49526	13.679237	132.22583	39.758537	0.067518	134.322876	35.652409	42.298187	132.976547	37.705473	21.1828525	133.6497115	-82.695993	6.1756215	130.8019485
-3.282288	3.83288	132.641495	-22.437431	13.565901	132.139053	39.780869	-0.035687	134.407837	35.739426	42.189754	133.058792	37.7601475	21.0770335	133.7333145	-82.6350095	6.0547685	130.5447915
-3.15263	2.948778	132.575836	-22.375614	13.433056	132.044632	39.7981	-0.156651	134.472015	35.790844	42.047054	133.148407	37.794472	20.9452015	133.810211	-82.5457	5.9209105	130.279053
-3.120098	2.094867	132.490219	-22.307854	13.289584	131.952576	39.827583	-0.265758	134.518036	35.83102	41.917988	133.226654	37.8293015	20.826115	133.872345	-82.4450095	5.753053	130.032807
-3.161753	0.831953	132.367462	-22.239246	13.044249	131.87793	39.848282	-0.37505	134.490845	35.869644	41.778469	133.349197	37.858963	20.7017095	133.920021	-82.337455	5.3867885	129.835839
-3.249108	0.022451	132.277863	-22.198353	12.862804	131.861069	39.864204	-0.436933	134.433258	35.887947	41.700165	133.421234	37.8760755	20.631616	133.927246	-82.2727815	5.093992	129.794892
-3.41843	-0.728412	132.202057	-22.142853	12.681991	131.854736	39.893265	-0.51716	134.354538	35.923225	41.602333	133.506531	37.908245	20.5425865	133.9305345	-82.193951	4.8213955	129.7789375
-3.604893	-1.485368	132.102158	-22.093014	12.492356	131.841415	39.942753	-0.61994	134.303146	35.943512	41.487946	133.584473	37.9431325	20.434003	133.9438095	-82.1291605	4.550709	129.7390205
-3.797607	-2.23177	131.961029	-22.031065	12.282573	131.809464	40.011326	-0.721087	134.25293	35.995354	41.367565	133.672958	38.00334	20.323239	133.962944	-82.06547	4.241907	129.655984
-4.073833	-2.957619	131.775803	-21.945976	12.053804	131.739166	40.088654	-0.858688	134.195038	36.054291	41.235027	133.773178	38.0714725	20.1881695	133.984108	-81.9634245	3.9194385	129.494224
-4.391443	-3.678784	131.602295	-21.843559	11.813385	131.629639	40.215397	-0.996901	134.159332	36.108105	41.093552	133.860153	38.161751	20.0483255	134.0097425	-81.848869	3.5784445	129.2495355
-4.986849	-4.714453	131.279068	-21.684338	11.449727	131.429428	40.390049	-1.211951	134.035461	36.22023	40.880508	133.913498	38.3051395	19.8342785	133.9744795	-81.6738155	3.0651755	128.8843765
-5.452791	-5.375449	131.024826	-21.595455	11.205147	131.281525	40.468609	-1.383743	133.897858	36.293476	40.708107	133.884293	38.3810425	19.662182	133.8910755	-81.5719525	2.748112	128.6719745
-5.932938	-6.046215	130.74913	-21.517178	10.973164	131.149048	40.528999	-1.543652	133.719162	36.354156	40.532814	133.814941	38.4415775	19.494581	133.7670515	-81.4759335	2.451747	128.5310445
-6.443646	-6.715879	130.475891	-21.439667	10.757412	131.018433	40.592575	-1.703142	133.55928	36.438133	40.354946	133.718536	38.515354	19.325902	133.638908	-81.394688	2.188922	128.397958
-7.025023	-7.36382	130.211945	-21.348589	10.580184	130.890945	40.666172	-1.841786	133.403748	36.542622	40.194401	133.632584	38.604397	19.1763075	133.518166	-81.301575	1.9840605	128.263724
-7.654571	-8.016183	129.994812	-21.24861	10.437073	130.763931	40.76355	-1.961725	133.230194	36.625278	40.050983	133.519974	38.694414	19.044629	133.375084	-81.191634	1.829517	128.152778
-8.330326	-8.644753	129.782745	-21.150793	10.318311	130.637817	40.872681	-2.056751	133.032532	36.703808	39.956444	133.334106	38.7882445	18.9498465	133.183319	-81.0898305	1.6867755	128.092315
-9.372864	-9.61323	129.416962	-21.000231	10.12785	130.444839	41.001019	-2.155517	132.633484	36.829613	39.82193	132.982986	38.915316	18.8332065	132.808235	-80.915778	1.4224935	128.081443
-10.134905	-10.240015	129.159088	-20.88464	10.003216	130.312927	41.083599	-2.224173	132.341187	36.898499	39.727856	132.745468	38.991049	18.7518415	132.5433275	-80.760329	1.2545905	128.0825265
-10.94821	-10.866181	128.996201	-20.76185	9.870629	130.209763	41.173145	-2.276883	132.09549	36.991837	39.621841	132.530289	39.082491	18.672479	132.3128895	-80.606191	1.068779	128.1066365
-11.773048	-11.498031	128.896317	-20.642487	9.741099	130.175385	41.278545	-2.36141	131.929703	37.075844	39.491261	132.372421	39.1771945	18.5649255	132.151062	-80.4621685	0.917272499999999	128.199708
-12.603953	-12.168853	128.913971	-20.525126	9.602483	130.226105	41.399559	-2.443398	131.852234	37.127666	39.355381	132.229889	39.2636125	18.4559915	132.0410615	-80.3138645	0.748974499999999	128.4111485
-13.502378	-12.797329	129.081573	-20.425161	9.465572	130.358429	41.485012	-2.45897	131.804626	37.151127	39.234657	132.058197	39.3180695	18.3878435	131.9314115	-80.1683915	0.543300500000001	128.7854465
-14.431606	-13.439146	129.423477	-20.335548	9.3538	130.526581	41.551182	-2.438032	131.753906	37.175812	39.157604	131.827972	39.363497	18.359786	131.790939	-80.034593	0.347814	129.262223
-15.843974	-14.368376	130.072906	-20.189224	9.219308	130.805664	41.658031	-2.361698	131.688217	37.176575	39.057549	131.333221	39.417303	18.3479255	131.510719	-79.795751	0.0906904999999973	130.100609
-16.790457	-14.939025	130.548615	-20.081203	9.136576	130.990128	41.724522	-2.350572	131.66893	37.183247	39.013638	130.989288	39.4538845	18.331533	131.329109	-79.6162905	-0.0583810000000007	130.651147
-17.790422	-15.451166	131.05957	-19.977436	9.054749	131.172546	41.793156	-2.36686	131.69278	37.192398	38.952946	130.721344	39.492777	18.293043	131.207062	-79.447649	-0.183544999999999	131.13803
-18.749653	-15.937978	131.497543	-19.885639	8.936397	131.360947	41.878277	-2.399104	131.79071	37.194702	38.902958	130.538528	39.5364895	18.251927	131.164619	-79.3077675	-0.379132999999999	131.557275
-19.703939	-16.37578	131.88295	-19.802216	8.796786	131.585342	41.954857	-2.414696	131.92865	37.201042	38.88369	130.4478	39.5779495	18.234497	131.188225	-79.1823815	-0.640924999999999	131.982459
-20.708729	-16.690626	132.227402	-19.73555	8.64694	131.829819	42.051456	-2.421827	132.075226	37.195389	38.862064	130.421875	39.6234225	18.2201185	131.2485505	-79.0945225	-0.926238499999997	132.4110875
-21.675095	-16.978662	132.555969	-19.675024	8.485469	132.07338	42.119381	-2.426888	132.198425	37.159691	38.832069	130.40358	39.639536	18.2025905	131.3010025	-78.989584	-1.2316525	132.8457575
-23.08407	-17.306509	132.943359	-19.647421	8.24672	132.406921	42.136417	-2.380455	132.275803	37.06118	38.817368	130.292419	39.5987985	18.2184565	131.284111	-78.8936405	-1.7250165	133.529731
-24.023626	-17.412535	133.203186	-19.620741	8.097369	132.580032	42.156925	-2.355825	132.295975	36.995743	38.808277	130.227203	39.576334	18.226226	131.261589	-78.817816	-2.031488	133.898475
-24.965616	-17.394314	133.44429	-19.580797	7.988335	132.734909	42.196842	-2.316	132.35611	36.950081	38.818321	130.188293	39.5734615	18.2511605	131.2722015	-78.7350555	-2.2744905	134.1976165
-25.845495	-17.334732	133.721893	-19.523724	7.901207	132.878433	42.253746	-2.2758	132.4729	36.923981	38.848656	130.172256	39.5888635	18.286428	131.322578	-78.6363115	-2.484014	134.434288
-26.676903	-17.160255	133.954407	-19.489967	7.839292	133.005005	42.310936	-2.251007	132.575958	36.904446	38.866188	130.146912	39.607691	18.3075905	131.361435	-78.587625	-2.6290065	134.648575
-27.531162	-16.874205	134.172897	-19.488766	7.796379	133.104843	42.343151	-2.247458	132.664032	36.871754	38.859131	130.083481	39.6074525	18.3058365	131.3737565	-78.5849845	-2.7130785	134.8359295
-28.330963	-16.547989	134.331055	-19.480961	7.742416	133.180435	42.344196	-2.259779	132.729156	36.839806	38.831638	130.000473	39.592001	18.2859295	131.3648145	-78.553923	-2.8010975	134.9960555
-29.513269	-15.903876	134.458527	-19.484013	7.669387	133.26918	42.328178	-2.285852	132.810272	36.804596	38.797459	129.956787	39.566387	18.2558035	131.3835295	-78.534413	-2.9170295	135.1548305
-30.235455	-15.312259	134.465897	-19.493393	7.618401	133.328384	42.313862	-2.283651	132.871674	36.777336	38.790737	129.996994	39.545599	18.253543	131.434334	-78.532385	-3.016741	135.222434
-30.938694	-14.706153	134.374039	-19.510756	7.573169	133.373016	42.28307	-2.268987	132.900864	36.757301	38.803165	130.097702	39.5201855	18.267089	131.499283	-78.5416975	-3.120751	135.246749
-31.619505	-14.026377	134.258194	-19.544531	7.532129	133.411865	42.244858	-2.269325	132.902771	36.729015	38.815166	130.223877	39.4869365	18.2729205	131.563324	-78.5759985	-3.2086625	135.260406
-32.181808	-13.183173	134.051834	-19.59671	7.503849	133.436951	42.189495	-2.263023	132.857346	36.706341	38.840023	130.354721	39.447918	18.2885	131.6060335	-78.641338	-3.280802	135.2678685
-32.793575	-12.310789	133.878845	-19.66329	7.493258	133.438446	42.078793	-2.242128	132.752274	36.661575	38.884121	130.465729	39.370184	18.3209965	131.6090015	-78.696764	-3.3344805	135.2678905
-33.323189	-11.390823	133.677429	-19.752592	7.514527	133.418915	41.975521	-2.213159	132.602188	36.601452	38.947754	130.551987	39.2884865	18.3672975	131.5770875	-78.7936705	-3.3382435	135.2607425
-34.01228	-9.881448	133.315872	-19.868227	7.579323	133.327087	41.824612	-2.079066	132.337006	36.503002	39.082283	130.688019	39.163807	18.5016085	131.5125125	-78.900261	-3.3429625	135.1416615
-34.444244	-8.811669	133.065384	-19.945623	7.646026	133.241135	41.76318	-1.95387	132.160751	36.429325	39.198475	130.766312	39.0962525	18.6223025	131.4635315	-78.9874985	-3.3302505	135.0187385
-34.786091	-7.726212	132.804184	-20.012451	7.714715	133.10849	41.696754	-1.84413	131.987106	36.354027	39.315357	130.838486	39.0253905	18.7356135	131.412796	-79.0502925	-3.3061835	134.804184
-35.039452	-6.612184	132.471558	-20.075014	7.789561	132.936279	41.637592	-1.766471	131.848389	36.290928	39.401932	130.906281	38.96426	18.8177305	131.377335	-79.114288	-3.2386085	134.495223
-35.250683	-5.430376	132.163971	-20.118948	7.860645	132.736481	41.586918	-1.697368	131.746643	36.264015	39.475109	130.957855	38.9254665	18.8888705	131.352249	-79.1633625	-3.1675805	134.120713
-35.420586	-4.265705	131.872131	-20.150614	7.93687	132.532196	41.551933	-1.638374	131.652039	36.253883	39.550163	130.986603	38.902908	18.9558945	131.319321	-79.204136	-3.0821545	133.745071
-35.524376	-3.115216	131.609161	-20.174561	8.010619	132.337723	41.532753	-1.58592	131.591751	36.235661	39.623993	131.034927	38.884207	19.0190365	131.313339	-79.233329	-2.9977985	133.362107
-35.534168	-1.365739	131.334167	-20.206499	8.1164	132.148819	41.524681	-1.488112	131.564865	36.215748	39.740734	131.141403	38.8702145	19.126311	131.353134	-79.2832125	-2.893511	132.944504
-35.49765	-0.171409	131.252533	-20.200617	8.1945	132.099915	41.53458	-1.420316	131.598587	36.213894	39.829109	131.309784	38.874237	19.2043965	131.4541855	-79.275471	-2.8153965	132.7456445
-35.41687	0.986106	131.246902	-20.229223	8.27756	132.139557	41.555901	-1.321112	131.660431	36.209507	39.936848	131.534485	38.882704	19.307868	131.597458	-79.34115	-2.752748	132.681656
-35.25729	2.137778	131.288788	-20.260487	8.362369	132.237488	41.54224	-1.208548	131.733948	36.191074	40.063702	131.795914	38.866657	19.427577	131.764931	-79.387631	-2.702839	132.710045
-35.076611	3.299962	131.393875	-20.30587	8.469078	132.357559	41.507702	-1.133599	131.820129	36.176529	40.177883	132.061905	38.8421155	19.522142	131.941017	-79.4538555	-2.583986	132.774101
-34.857014	4.421304	131.557022	-20.363876	8.554386	132.513687	41.45713	-1.055846	131.873718	36.180862	40.269611	132.304993	38.818996	19.6068825	132.0893555	-79.546748	-2.4981105	132.9380185
-34.581806	5.507842	131.698578	-20.41316	8.63514	132.637009	41.406425	-1.003614	131.91423	36.18219	40.337349	132.514206	38.7943075	19.6668675	132.214218	-79.6206275	-2.3965875	133.0598
-34.050343	7.092415	131.856506	-20.445648	8.756692	132.775635	41.340714	-0.899576	131.890289	36.197739	40.445328	132.689255	38.7692265	19.772876	132.289772	-79.6605225	-2.259492	133.261498
-33.691212	8.089209	131.962784	-20.468597	8.848585	132.813232	41.3009	-0.797776	131.849289	36.179348	40.543949	132.723358	38.740124	19.8730865	132.2863235	-79.677318	-2.1759165	133.3401405
-33.237747	9.052312	132.016556	-20.463207	8.976879	132.81601	41.288143	-0.657015	131.804871	36.141415	40.662914	132.695587	38.714779	20.0029495	132.250229	-79.641193	-2.0491915	133.381791
-32.750587	9.971569	132.034088	-20.48353	9.120743	132.797256	41.256081	-0.45933	131.793457	36.08287	40.823021	132.624649	38.6694755	20.1818455	132.209053	-79.6365355	-1.9403595	133.385459
-32.259281	10.878252	132.017059	-20.5065	9.280478	132.761368	41.241718	-0.262038	131.817596	36.037674	40.997906	132.538422	38.639696	20.367934	132.178009	-79.652696	-1.806978	133.344727
-31.703737	11.700223	131.983261	-20.534393	9.457879	132.727036	41.234821	-0.084098	131.893661	35.97086	41.145206	132.439774	38.6028405	20.530554	132.1667175	-79.6716265	-1.614796	133.2873545
-31.125202	12.489225	131.931061	-20.581785	9.612413	132.685059	41.215626	0.069539	132.025635	35.905983	41.307468	132.337265	38.5608045	20.6885035	132.18145	-79.7243745	-1.4636775	133.188668
-30.163389	13.582045	131.807938	-20.656704	9.854185	132.627533	41.203972	0.255849	132.308319	35.820724	41.493275	132.15477	38.512348	20.874562	132.2315445	-79.825756	-1.166192	133.0235215
-29.54002	14.319274	131.703598	-20.709269	10.011426	132.582062	41.18573	0.350813	132.57132	35.77211	41.593342	132.007675	38.47892	20.9720775	132.2894975	-79.897458	-0.949225500000001	132.8746265
-28.891342	15.0148	131.539902	-20.753004	10.155621	132.529892	41.185764	0.440978	132.859787	35.733467	41.67474	131.821381	38.4596155	21.057859	132.340584	-79.9656235	-0.746617000000001	132.7192
-28.197437	15.692043	131.373245	-20.792528	10.280685	132.461624	41.182758	0.496646	133.198364	35.711994	41.733421	131.600769	38.447376	21.1150335	132.3995665	-80.032432	-0.553663499999999	132.5236815
-27.482531	16.355925	131.194183	-20.814621	10.381408	132.394989	41.169476	0.533588	133.540909	35.719673	41.784706	131.381516	38.4445745	21.159147	132.4612125	-80.0738165	-0.396331	132.3287655
-26.724195	16.998993	130.998398	-20.8328	10.459414	132.349854	41.176437	0.523273	133.905914	35.748466	41.787251	131.187302	38.4624515	21.155262	132.546608	-80.1280515	-0.236433999999999	132.1531
-26.018333	17.715492	130.836136	-20.833502	10.51485	132.308167	41.180923	0.465522	134.270569	35.801014	41.753853	131.039688	38.4909685	21.1096875	132.6551285	-80.1579725	-0.0799875000000014	131.9612055
-24.906132	18.776741	130.582367	-20.814585	10.525475	132.262222	41.212673	0.322096	134.762665	35.883717	41.669941	130.887726	38.548195	20.9960185	132.8251955	-80.177365	0.0549314999999986	131.6992485
-24.158022	19.547697	130.443176	-20.80093	10.518731	132.235413	41.222095	0.249112	135.028473	35.604538	41.738102	130.939072	38.4133165	20.993607	132.9837725	-80.0151765	0.0438550000000042	131.4870535
-23.372421	20.328527	130.302399	-20.811422	10.510294	132.217072	41.198513	0.218815	135.230881	35.634403	41.715424	130.909424	38.416458	20.9671195	133.0701525	-80.039302	0.053468500000001	131.3639915
-22.63979	21.201656	130.187042	-20.84094	10.536957	132.207642	41.143009	0.204848	135.345154	35.985561	41.572906	130.798599	38.564285	20.888877	133.0718765	-80.246165	0.185036999999998	131.3434075
-21.884291	22.120148	130.112869	-20.879709	10.59755	132.20932	41.069515	0.215294	135.34668	35.652161	41.692646	130.881088	38.360838	20.95397	133.113884	-80.120256	0.241129999999998	131.304756
-21.121408	23.113308	130.061584	-20.909067	10.669039	132.216232	41.000957	0.230329	135.265076	35.646034	41.682922	130.901306	38.3234955	20.9566255	133.083191	-80.1416295	0.381452500000002	131.349273
-20.365696	24.172159	130.037857	-20.93189	10.748386	132.236664	40.964622	0.26826	135.111465	35.997932	41.578991	130.862091	38.481277	20.9236255	132.986778	-80.345057	0.5731465	131.48655
-19.201859	25.84199	130.103714	-20.917791	10.892364	132.252945	40.932159	0.444568	134.665863	36.018841	41.666134	131.052536	38.4755	21.055351	132.8591995	-80.311082	0.729377000000003	131.6466905
-18.382904	27.039545	130.166977	-20.898775	11.032518	132.203323	40.944809	0.585911	134.273117	36.012695	41.77166	131.192917	38.478752	21.1787855	132.733017	-80.276302	0.886250499999999	131.673629
-17.564123	28.270473	130.247665	-20.86034	11.169394	132.107147	40.910782	0.781664	133.783585	36.027855	41.927013	131.295166	38.4693185	21.3543385	132.5393755	-80.1899985	0.9844495	131.6749185
-16.722778	29.502825	130.368073	-20.830263	11.30831	131.953873	40.854748	1.00346	133.184189	36.066921	42.088329	131.383713	38.4608345	21.5458945	132.283951	-80.1213605	1.0707255	131.623795
-15.840666	30.76939	130.485687	-20.776405	11.432377	131.732651	40.841	1.171039	132.549744	36.092472	42.232933	131.453903	38.466736	21.701986	132.0018235	-80.019546	1.162768	131.4634785
-14.925948	32.014935	130.629288	-20.686058	11.557106	131.485306	40.872158	1.335618	131.951935	35.793243	42.502323	131.688126	38.3327005	21.9189705	131.8200305	-79.7048165	1.1952415	131.1505815
-13.990468	33.244774	130.877777	-20.569901	11.711406	131.257538	40.970169	1.51856	131.474167	35.909069	42.682877	131.925339	38.439619	22.1007185	131.699753	-79.579421	1.3220935	130.815323
-12.485077	35.038891	131.381577	-20.350794	12.031793	130.971603	41.20496	1.833554	130.987091	36.471691	42.837284	132.386612	38.8383255	22.335419	131.6868515	-79.5399135	1.728167	130.2563545
-11.468148	36.199345	131.740448	-20.165844	12.282183	130.805481	41.443588	2.019186	130.859818	36.642025	43.003563	132.862442	39.0428065	22.5113745	131.86113	-79.3744945	2.0529915	129.749832
-10.458291	37.259693	132.135941	-19.963751	12.531485	130.687256	41.689949	2.224492	130.834061	36.81884	43.161884	133.390289	39.2543945	22.693188	132.112175	-79.1818965	2.369782	129.262337
-9.389723	38.250275	132.532562	-19.719545	12.817308	130.640015	41.968849	2.436856	130.931961	37.010666	43.333977	133.933502	39.4897575	22.8854165	132.4327315	-78.9288475	2.7491995	128.8472985
-8.312898	39.155369	132.885818	-19.456881	13.096444	130.614365	42.244255	2.640329	131.069	37.274296	43.504086	134.472153	39.7592755	23.0722075	132.7705765	-78.6730375	3.1206805	128.4581535
-7.236277	39.970215	133.195984	-19.20833	13.341949	130.606293	42.490646	2.753283	131.19519	37.53756	43.576557	134.913879	40.014103	23.16492	133.0545345	-78.430763	3.518978	128.1580515
-6.208791	40.700436	133.48436	-18.984072	13.564333	130.629196	42.675621	2.8129	131.339859	37.803734	43.624546	135.241623	40.2396775	23.218723	133.290741	-78.2078215	3.909943	127.967651
-4.634107	41.55518	133.917374	-18.6824	13.799434	130.599289	42.955219	2.756293	131.579681	38.220657	43.606094	135.730392	40.587938	23.1811935	133.6550365	-77.952738	4.4176745	127.5435415
-3.641923	41.979294	134.149933	-18.505627	13.954481	130.560791	43.103855	2.690328	131.693802	38.449177	43.532375	135.99884	40.776516	23.1113515	133.846321	-77.78777	4.7976105	127.275261
-2.633038	42.279419	134.321121	-18.378672	14.089804	130.523956	43.186764	2.640045	131.757645	38.66626	43.496075	136.172729	40.926512	23.06806	133.965187	-77.683856	5.111548	127.082725
-1.612921	42.512482	134.451538	-18.251055	14.243046	130.505676	43.270256	2.59494	131.721054	38.881584	43.453163	136.247223	41.07592	23.0240515	133.9841385	-77.57803	5.4620405	127.0272135
-0.671187	42.593311	134.496735	-18.097256	14.392244	130.470932	43.392803	2.568419	131.646698	39.100513	43.42852	136.247009	41.246658	22.9984695	133.9468535	-77.44117	5.7860185	126.9950105
0.188495	42.473457	134.493835	-17.924652	14.542064	130.411545	43.521778	2.556433	131.581482	39.334709	43.431343	136.20932	41.4282435	22.993888	133.895401	-77.2775475	6.09024	126.927689
1.047845	42.251949	134.413727	-17.750021	14.689629	130.345535	43.660229	2.549874	131.46965	39.562511	43.412315	136.185806	41.61137	22.9810945	133.827728	-77.111412	6.3981635	126.863342
2.176413	41.643772	134.280548	-17.45549	14.869875	130.22142	43.897495	2.503476	131.360703	39.911949	43.352406	136.122238	41.904722	22.927941	133.7414705	-76.815702	6.811809	126.7013695
2.89497	41.068687	134.153961	-17.286404	14.942174	130.126053	44.026756	2.417027	131.29747	40.185116	43.287693	136.079819	42.105936	22.85236	133.6886445	-76.678744	7.031988	126.5634615
3.533175	40.385391	134.023407	-17.108427	15.001525	130.048691	44.151623	2.300717	131.214325	40.414646	43.188641	136.012314	42.2831345	22.744679	133.6133195	-76.4999885	7.258371	126.4840625
4.148885	39.600704	133.854492	-17.009317	15.068634	130.056625	44.248566	2.227503	131.145172	40.616486	43.117367	135.918747	42.432526	22.672435	133.5319595	-76.45116	7.464833	126.5812905
4.770557	38.771553	133.660233	-16.875914	15.135449	130.056488	44.347038	2.170741	131.086197	40.78941	43.057365	135.830276	42.568224	22.614053	133.4582365	-76.320052	7.656845	126.6547395
5.279821	37.823177	133.482803	-16.718336	15.180988	130.037186	44.471802	2.099843	131.083054	40.951527	43.008224	135.731812	42.7116645	22.5540335	133.407433	-76.1483365	7.8079425	126.666939
5.674045	36.727776	133.293304	-16.631912	15.243464	130.153854	44.604538	2.0404	131.121964	41.127579	42.980938	135.598724	42.8660585	22.510669	133.360344	-76.1298825	7.976259	126.947364
6.231935	34.937424	132.911499	-16.423656	15.220936	130.152588	44.755245	1.938668	131.139008	41.323902	42.898106	135.350433	43.0395735	22.418387	133.2447205	-75.8868855	8.023485	127.0604555
6.5845	33.654827	132.618896	-16.355724	15.171803	130.165833	44.806107	1.830087	131.131927	41.401489	42.787655	135.177551	43.103798	22.308871	133.154739	-75.815246	8.034735	127.176927
6.857815	32.256256	132.360428	-16.285774	15.076193	130.146194	44.802025	1.717955	131.144684	41.47245	42.630489	135.051437	43.1372375	22.174222	133.0980605	-75.7087855	7.978164	127.1943275
7.078274	30.768166	132.13475	-16.304077	14.959894	130.166229	44.779312	1.542524	131.207016	41.51725	42.452122	134.984985	43.148281	21.997323	133.0960005	-75.756435	7.922465	127.2364575
7.271136	29.220766	131.948029	-16.302078	14.836432	130.142807	44.761898	1.363491	131.291168	41.540443	42.288254	134.953827	43.1511705	21.8258725	133.1224975	-75.7553265	7.8469915	127.1631165
7.394028	27.587053	131.79953	-16.347515	14.714614	130.145737	44.727016	1.207121	131.358994	41.55447	42.140507	134.926086	43.140743	21.673814	133.14254	-75.835773	7.755414	127.148934
7.45655	25.887009	131.658081	-16.399038	14.610727	130.152405	44.67926	1.039008	131.404404	41.547508	42.017254	134.863831	43.113384	21.528131	133.1341175	-75.91146	7.693323	127.1706925
7.513956	23.252907	131.314133	-16.426548	14.438623	130.065781	44.622761	0.81159	131.352158	41.564949	41.809879	134.716385	43.093855	21.3107345	133.0342715	-75.946951	7.5665115	127.0972905
7.498012	21.389126	131.049423	-16.438751	14.334704	129.992554	44.575726	0.66531	131.25058	41.575928	41.664169	134.604874	43.075827	21.1647395	132.927727	-75.953329	7.5046685	127.057381
7.467877	19.504902	130.717056	-16.433222	14.243631	129.91687	44.568436	0.537036	131.131989	41.602943	41.531151	134.472427	43.0856895	21.0340935	132.802208	-75.9521335	7.4531685	127.031532
7.379572	17.527456	130.423096	-16.405647	14.151978	129.857162	44.556629	0.442037	130.994675	41.61882	41.39822	134.320465	43.0877245	20.9201285	132.65757	-75.8990185	7.3838275	127.056754
7.273988	15.508482	130.105835	-16.414713	14.116486	129.856003	44.569557	0.354248	130.901169	41.628376	41.275383	134.138885	43.0989665	20.8148155	132.520027	-75.9283925	7.4181565	127.191979
7.118641	13.431144	129.841812	-16.371269	14.038944	129.777359	44.614758	0.273118	130.821335	41.631126	41.182121	133.934372	43.122942	20.7276195	132.3778535	-75.86548	7.3502685	127.1768645
6.926667	11.286149	129.559784	-16.342869	13.938637	129.706314	44.648186	0.155586	130.781631	41.63707	41.062527	133.738831	43.142628	20.6090565	132.260231	-75.828366	7.2682175	127.152397
6.544827	7.968174	129.211136	-16.326319	13.753316	129.605301	44.691208	-0.09563	130.80101	41.637684	40.814713	133.423172	43.164446	20.3595415	132.112091	-75.817084	7.1470905	127.098511
6.278834	5.6779	128.993851	-16.328445	13.582622	129.481796	44.701584	-0.296647	130.85434	41.620129	40.625072	133.166687	43.1608565	20.1642125	132.0105135	-75.8177465	7.0010315	126.9530785
5.918475	3.352881	128.859192	-16.3428	13.385175	129.347702	44.691101	-0.495382	130.913132	41.570114	40.449535	132.871902	43.1306075	19.9770765	131.892517	-75.8162075	6.7932735	126.802887
5.557631	1.001864	128.719543	-16.336069	13.151481	129.188751	44.659252	-0.671375	130.928635	41.479504	40.270988	132.542496	43.069378	19.7998065	131.7355655	-75.741516	6.5031555	126.6419365
5.132164	-1.383131	128.638214	-16.371645	12.922197	129.077179	44.622974	-0.873314	130.915787	41.410702	40.081699	132.19899	43.016838	19.6041925	131.5573885	-75.760128	6.2402015	126.5969695
4.682781	-3.754516	128.542786	-16.434578	12.686881	129.017868	44.569824	-1.091698	130.862228	41.358536	39.862328	131.874496	42.96418	19.385315	131.368362	-75.833336	5.988447	126.667374
4.190225	-6.148479	128.496979	-16.448086	12.449263	128.906174	44.527264	-1.320444	130.787552	41.327564	39.62471	131.545029	42.927414	19.152133	131.1662905	-75.823586	5.746393	126.6460575
3.380962	-9.67655	128.459137	-16.482824	12.148454	128.749146	44.476208	-1.565108	130.68013	41.220764	39.374073	131.021301	42.848486	18.9044825	130.8507155	-75.814134	5.3924255	126.6475765
2.805142	-12.022723	128.521744	-16.504086	11.975973	128.655914	44.439461	-1.646653	130.626816	41.115456	39.276741	130.707962	42.7774585	18.815044	130.667389	-75.7856305	5.136902	126.644439
2.200576	-14.286773	128.666168	-16.551653	11.848223	128.590424	44.391453	-1.728192	130.636612	40.987782	39.192883	130.419983	42.6896175	18.7323455	130.5282975	-75.7929235	4.9641005	126.6525505
1.531238	-16.558071	128.956085	-16.610613	11.710277	128.563324	44.317348	-1.782663	130.717453	40.862591	39.118294	130.14978	42.5899695	18.6678155	130.4336165	-75.8111955	4.7527385	126.6930315
0.85524	-18.753355	129.291702	-16.631907	11.536802	128.505112	44.217438	-1.88608	130.848831	40.751163	39.004383	129.915649	42.4843005	18.5591515	130.38224	-75.7481145	4.5144525	126.627984
0.109115	-20.935396	129.772964	-16.693909	11.386258	128.513397	44.15464	-2.008456	131.074661	40.632992	38.879101	129.702484	42.393816	18.4353225	130.3885725	-75.781634	4.3371935	126.6382215
-0.624244	-23.008329	130.383728	-16.749445	11.250426	128.574188	44.077099	-2.065184	131.370193	40.535172	38.790146	129.494064	42.3061355	18.362481	130.4321285	-75.8050255	4.138371	126.7162475
-1.828303	-25.995388	131.542847	-16.824623	11.047184	128.689163	44.017941	-2.134761	131.924576	40.369293	38.693535	129.216263	42.193617	18.279387	130.5704195	-75.842863	3.814981	126.8079065
NaN	NaN	NaN	-16.885105	10.895628	128.826279	43.954365	-2.153796	132.25264	40.257652	38.651722	129.092865	42.1060085	18.248963	130.6727525	-75.8762185	3.542293	126.9798055
NaN	NaN	NaN	-16.94109	10.714228	128.975006	43.901505	-2.231012	132.590988	40.19207	38.574802	129.08931	42.0467875	18.171895	130.840149	-75.9289675	3.256561	127.109863
NaN	NaN	NaN	-16.967873	10.520512	129.136353	43.870388	-2.368537	132.898056	40.174068	38.445095	129.18306	42.022228	18.038279	131.040558	-75.957974	3.002745	127.232148
NaN	NaN	NaN	-16.983852	10.330788	129.266022	43.827858	-2.51935	133.080261	40.18557	38.329269	129.309052	42.006714	17.9049595	131.1946565	-75.974418	2.7566165	127.3373875
-5.344917	-26.627422	133.128738	-17.020353	10.18072	129.371735	43.775764	-2.650537	133.128693	40.173294	38.24374	129.418839	41.974529	17.7966015	131.273766	-76.015235	2.5648385	127.469704
-6.001474	-26.134863	132.800385	-17.066994	10.109927	129.464157	43.693436	-2.687314	133.041809	40.14283	38.243496	129.521744	41.918133	17.778091	131.2817765	-76.052121	2.441763	127.6465375
-7.004208	-25.146446	132.329208	-17.112535	10.101776	129.580231	43.643383	-2.624178	132.833099	40.095402	38.367664	129.726303	41.8693925	17.871743	131.279701	-76.0944625	2.331809	127.880761
-7.772316	-24.353418	132.026718	-17.147205	10.160085	129.646683	43.622154	-2.528547	132.646515	40.054626	38.481331	129.895523	41.83839	17.976392	131.271019	-76.1328	2.343778	128.022347
-8.451453	-23.454672	131.623535	-17.181747	10.222433	129.69017	43.590034	-2.45576	132.466751	39.998371	38.576397	130.053391	41.7942025	18.0603185	131.260071	-76.1576965	2.3845475	128.120269
-9.103651	-22.538513	131.218765	-17.198744	10.260687	129.734924	43.589912	-2.418049	132.288818	39.962132	38.651508	130.25267	41.776022	18.1167295	131.270744	-76.17351	2.4046445	128.199104
-9.79154	-21.549425	130.930145	-17.20303	10.273544	129.787918	43.587719	-2.382629	132.171555	39.940063	38.700348	130.505814	41.763891	18.1588595	131.3386845	-76.169951	2.3882285	128.2371515
-10.476306	-20.4916	130.676682	-17.215736	10.273177	129.858749	43.599575	-2.372507	132.114975	39.938564	38.740864	130.787582	41.7690695	18.1841785	131.4512785	-76.2005415	2.3621755	128.2662195
-11.082081	-19.452944	130.431671	-17.224251	10.248486	129.917755	43.61322	-2.386876	132.086227	39.917572	38.764751	131.032471	41.765396	18.1889375	131.559349	-76.213898	2.3080345	128.276161
-12.051814	-17.78327	130.189651	-17.243303	10.2086	129.968338	43.579952	-2.379855	132.002197	39.875168	38.773418	131.282471	41.72756	18.1967815	131.642334	-76.214166	2.2204185	128.294342
-12.646972	-16.609114	129.956635	-17.301126	10.182245	130.003403	43.551514	-2.386529	131.923584	39.822315	38.766556	131.359344	41.6869145	18.1900135	131.641464	-76.2891665	2.1744765	128.365342
-13.210997	-15.393177	129.768463	-17.313456	10.145341	129.90567	43.491573	-2.359098	131.780914	39.760895	38.78812	131.38916	41.626234	18.214511	131.585037	-76.253146	2.076171	128.226303
-13.849176	-14.217	129.584641	-17.37299	10.146502	129.881363	43.433308	-2.315591	131.600189	39.700432	38.819191	131.373672	41.56687	18.2518	131.4869305	-76.31285	2.041204	128.2757955
-14.400633	-12.939739	129.337509	-17.438061	10.174808	129.825134	43.382805	-2.277418	131.402557	39.627735	38.853519	131.3629	41.50527	18.2880505	131.3827285	-76.381392	2.0615655	128.2675395
-14.927202	-11.645619	129.109543	-17.455767	10.190291	129.716339	43.318478	-2.19799	131.180237	39.546341	38.899689	131.375504	41.4324095	18.3508495	131.2778705	-76.3439435	2.0297325	128.1548075
-15.485229	-10.391302	128.87973	-17.515505	10.223033	129.672897	43.258247	-2.107692	130.972198	39.470497	38.973244	131.395782	41.364372	18.432776	131.18399	-76.395382	2.01329	128.161804
-16.173706	-8.402204	128.379715	-17.546024	10.258355	129.443741	43.186249	-1.958158	130.655197	39.368141	39.112968	131.485229	41.277195	18.577405	131.070213	-76.369243	1.939305	127.817269
-16.636648	-7.093253	128.169449	-17.596022	10.315279	129.288284	43.126427	-1.85022	130.504272	39.289165	39.232422	131.496841	41.207796	18.691101	131.0005565	-76.39984	1.939457	127.5760115
-17.073767	-5.82238	127.966728	-17.636576	10.382901	129.111298	43.071327	-1.699647	130.345673	39.166309	39.376907	131.444855	41.118818	18.83863	130.895264	-76.39197	1.927172	127.327332
-17.428604	-4.503306	127.752922	-17.715887	10.490316	128.929565	43.016956	-1.528975	130.156662	38.990803	39.528343	131.293304	41.0038795	18.999684	130.724983	-76.4356535	1.980948	127.134147
-17.846458	-3.188786	127.744888	-17.789824	10.584121	128.760284	42.961639	-1.332305	129.986099	38.793945	39.678143	131.102417	40.877792	19.172919	130.544258	-76.45744	1.995323	126.97631
-18.242188	-1.947331	127.707138	-17.843393	10.649813	128.634293	42.923462	-1.182774	129.925476	38.641865	39.800541	130.9384	40.7826635	19.3088835	130.431938	-76.4694495	1.9907425	126.836648
-18.511114	-0.734375	127.62574	-17.899843	10.665363	128.574677	42.907864	-1.106715	129.979645	38.532562	39.870193	130.832047	40.720213	19.381739	130.405846	-76.519899	1.948987	126.743508
-19.051722	1.146792	127.765785	-17.967632	10.636186	128.555115	42.885094	-1.099987	130.160385	38.397038	39.900036	130.762543	40.641066	19.4000245	130.461464	-76.57633	1.8723475	126.648766
-19.341059	2.310106	127.785995	-18.008593	10.58438	128.566254	42.848751	-1.107027	130.291931	38.327084	39.904663	130.756805	40.5879175	19.398818	130.524368	-76.6051035	1.769942	126.60814
-19.596712	3.56939	127.696083	-18.030611	10.521468	128.557571	42.829792	-1.139926	130.376404	38.280289	39.893753	130.783081	40.5550405	19.3769135	130.5797425	-76.6162625	1.6660225	126.5353995
-19.911793	4.804356	127.744591	-18.071959	10.457144	128.54747	42.820637	-1.162156	130.378555	38.26004	39.890614	130.826782	40.5403385	19.364229	130.6026685	-76.6842565	1.550059	126.4922715
-20.148205	5.978933	127.597687	-18.037287	10.375229	128.417313	42.79427	-1.135352	130.253387	38.250671	39.896194	130.875504	40.5224705	19.380421	130.5644455	-76.5970445	1.370037	126.2701805
-20.331247	7.236233	127.385178	-18.017351	10.347691	128.31279	42.771347	-1.106206	130.033035	38.224266	39.913715	130.887512	40.4978065	19.4037545	130.4602735	-76.5325085	1.2916275	126.1653065
-20.619263	8.49123	127.382072	-18.008448	10.372419	128.218216	42.710243	-1.022791	129.735992	38.192509	39.949627	130.885178	40.451376	19.463418	130.310585	-76.468272	1.28142	126.125847
-21.153728	8.635163	127.322304	-18.000893	10.471138	128.164581	42.604385	-0.84596	129.312271	38.186443	40.061794	130.93602	40.395414	19.607917	130.1241455	-76.3972	1.334359	126.2050165
-21.483313	8.606806	127.249565	-17.98171	10.560336	128.137344	42.603317	-0.726164	129.11145	38.185654	40.152283	131.01593	40.3944855	19.7130595	130.06369	-76.3579055	1.4076125	126.210998
-21.8452	8.677811	127.211342	-17.967773	10.636868	128.089447	42.625851	-0.607292	128.959137	38.186699	40.256645	131.118027	40.406275	19.8246765	130.038582	-76.341821	1.4490595	126.140312
-22.155962	8.725718	127.060654	-17.944115	10.677886	128.015045	42.669704	-0.512947	128.846329	38.187569	40.349659	131.18042	40.4286365	19.918356	130.0133745	-76.3168665	1.437416	126.0167155
-22.514799	8.774179	126.925278	-17.908913	10.712126	127.88253	42.698105	-0.438674	128.724991	38.171852	40.404976	131.182312	40.4349785	19.983151	129.9536515	-76.2528045	1.441101	125.8114085
-22.870132	8.774244	126.755295	-17.887602	10.710373	127.756905	42.719803	-0.40395	128.622726	38.150196	40.421764	131.130798	40.4349995	20.008907	129.876762	-76.2102035	1.411839	125.637048
-23.298378	8.784994	126.633194	-17.873837	10.674309	127.623093	42.724968	-0.418697	128.563934	38.123013	40.415718	131.042587	40.4239905	19.9985105	129.8032605	-76.1716645	1.3501075	125.4429255
-23.948383	8.733183	126.586365	-17.881388	10.630086	127.532341	42.718403	-0.447019	128.55899	38.084526	40.374992	130.896835	40.4014645	19.9639865	129.7279125	-76.1642405	1.2961855	125.3367695
-24.271677	8.649972	126.530373	-17.880848	10.588402	127.513626	42.710133	-0.477451	128.584671	38.056355	40.335514	130.800323	40.383244	19.9290315	129.692497	-76.14494	1.2477725	125.334755
-24.631596	8.561769	126.548218	-17.875458	10.52865	127.527634	42.705635	-0.522555	128.624405	38.038319	40.283104	130.71019	40.371977	19.8802745	129.6672975	-76.122893	1.1770255	125.3879705
-24.933664	8.456786	126.564392	-17.84989	10.431599	127.543953	42.702995	-0.560519	128.610489	38.049843	40.23587	130.674667	40.376419	19.8376755	129.642578	-76.076199	1.0255225	125.445328
-25.190016	8.327166	126.564423	-17.823572	10.332017	127.543999	42.692802	-0.615592	128.535934	38.096436	40.161411	130.710358	40.394619	19.7729095	129.623146	-76.041763	0.8911245	125.464852
-25.416008	8.269487	126.510956	-17.766489	10.247477	127.50592	42.6647	-0.699893	128.39238	38.185123	40.088394	130.823456	40.4249115	19.6942505	129.607918	-75.9578895	0.800703500000001	125.403922
-25.60314	8.321688	126.446365	-17.764292	10.237148	127.489151	42.637466	-0.733059	128.218735	38.283176	40.055721	130.894302	40.460321	19.661331	129.5565185	-75.988905	0.812964999999998	125.4217835
-25.874666	8.447725	126.287186	-17.691118	10.325062	127.294853	42.606133	-0.630275	127.920197	38.361069	40.10186	130.899857	40.483601	19.7357925	129.410027	-75.865837	0.914331499999999	125.179679
-26.060953	8.50554	126.093613	-17.663589	10.493869	127.124107	42.622002	-0.484483	127.739594	38.385742	40.201065	130.857834	40.503872	19.858291	129.298714	-75.83105	1.129447	124.9495
-26.253834	8.515728	125.792191	-17.624382	10.666699	126.872696	42.665257	-0.348756	127.622948	38.410397	40.325073	130.761108	40.537827	19.9881585	129.192028	-75.786591	1.3452395	124.553364
-26.447531	8.475481	125.435127	-17.585567	10.785174	126.567459	42.718678	-0.258389	127.515114	38.44508	40.408215	130.638306	40.581879	20.074913	129.07671	-75.753013	1.495435	124.058208
-26.649946	8.405265	125.060333	-17.55407	10.899091	126.230515	42.757175	-0.233427	127.413582	38.464661	40.431988	130.45755	40.610918	20.0992805	128.935566	-75.719058	1.6989015	123.525464
-26.903114	8.306539	124.667419	-17.533703	10.944366	125.872467	42.777901	-0.26297	127.304367	38.49662	40.426804	130.229889	40.6372605	20.081917	128.767128	-75.7046665	1.806815	122.977806
-27.200899	8.211645	124.271301	-17.520994	10.966509	125.52034	42.450203	-0.091994	127.332901	38.499535	40.380981	129.988953	40.474869	20.1444935	128.660927	-75.516857	1.7885245	122.379753
-27.832359	8.137319	123.741867	-17.735516	11.139737	125.051796	42.472847	-0.106551	127.180138	38.493668	40.361382	129.602951	40.4832575	20.1274155	128.3915445	-75.9542895	2.1520585	121.7120475
-28.111401	7.960855	123.355171	-17.712053	11.167709	124.710571	42.508965	-0.090397	127.122948	38.50386	40.394623	129.384033	40.5064125	20.152113	128.2534905	-75.9305185	2.183305	121.1676515
-28.394979	7.787249	122.968414	-17.686104	11.225151	124.390984	42.551418	-0.03147	127.164223	38.182114	40.594967	129.314285	40.366766	20.2817485	128.239254	-75.738974	2.1685535	120.542714
-28.689796	7.62132	122.597137	-17.683971	11.288586	124.098228	42.613094	0.002116	127.197029	38.210384	40.682076	129.162369	40.411739	20.342096	128.179699	-75.779681	2.235076	120.016757
-29.022148	7.45632	122.293724	-17.656742	11.362683	123.826836	42.615936	0.052508	127.233276	38.213902	40.746544	128.977997	40.414919	20.399526	128.1056365	-75.728403	2.32584	119.5480355
-29.393124	7.285063	122.026299	-17.642132	11.40784	123.590454	42.594177	0.11426	127.227554	38.230934	40.793243	128.771439	40.4125555	20.4537515	127.9994965	-75.6968195	2.3619285	119.1814115
-29.796314	7.082935	121.757675	-17.635368	11.441053	123.394455	42.565952	0.163881	127.170921	38.266937	40.838673	128.601105	40.4164445	20.501277	127.886013	-75.6871805	2.380829	118.902897
-30.488232	6.779923	121.33802	-17.644218	11.496742	123.102676	42.531528	0.287986	127.086029	38.272388	40.902615	128.288971	40.401958	20.5953005	127.6875	-75.690394	2.3981835	118.517852
-31.032413	6.577223	121.064674	-17.662334	11.558875	122.855507	42.491333	0.439444	126.911903	38.201817	40.974514	127.978828	40.346575	20.706979	127.4453655	-75.671243	2.410771	118.2656485
-31.585846	6.37957	120.755455	-17.684	11.6438	122.555099	42.404617	0.637968	126.600418	38.116142	41.127884	127.616158	40.2603795	20.882926	127.108288	-75.6283795	2.404674	118.00191
-32.16433	6.210902	120.451881	-17.715137	11.762086	122.260178	42.283356	0.828895	126.320091	37.972382	41.201859	127.100311	40.127869	21.015377	126.710201	-75.558143	2.508795	117.810155
-32.756783	6.066708	120.265617	-17.775375	11.894779	122.021637	42.165665	1.014722	125.991425	37.816025	41.372719	126.617386	39.990845	21.1937205	126.3044055	-75.541595	2.5958375	117.7388685
-33.423344	5.963544	120.263306	-17.79727	12.034648	121.898079	42.069931	1.196784	125.700089	37.668106	41.545704	126.191483	39.8690185	21.371244	125.945786	-75.4635585	2.698052	117.850372
-34.093685	5.836949	120.398476	-17.826662	12.164675	121.924911	41.980835	1.350906	125.508102	37.49892	41.658249	125.713478	39.7398775	21.5045775	125.61079	-75.3932015	2.8247725	118.239032
-35.225616	5.692559	121.100403	-17.890333	12.301959	122.234192	41.849426	1.577574	125.059868	37.178898	41.775921	124.819542	39.514162	21.6767475	124.939705	-75.294828	2.9271705	119.528679
-35.970699	5.609647	121.75045	-17.923216	12.318644	122.50692	41.699554	1.628277	124.688278	36.91832	41.78236	124.053146	39.308937	21.7053185	124.370712	-75.155369	2.9319695	120.643128
-36.687138	5.585577	122.46946	-17.943197	12.274979	122.791687	41.508476	1.644956	124.084137	36.656754	41.659237	123.215698	39.082615	21.6520965	123.6499175	-74.969009	2.8978615	121.9334565
-37.176498	5.505873	123.134468	-17.952404	12.188289	123.054565	41.342361	1.495891	123.53537	36.413158	41.494675	122.448326	38.8777595	21.495283	122.991848	-74.7825675	2.881295	123.117282
-37.763126	5.575987	123.698769	-17.918724	12.100379	123.339378	41.154827	1.332891	123.252335	36.250626	41.276852	121.954437	38.7027265	21.3048715	122.603386	-74.5401745	2.8958865	124.07537
-38.406189	5.829666	124.251534	-17.908213	12.004869	123.674927	41.055157	1.166417	123.157845	36.273983	41.1147	121.851662	38.66457	21.1405585	122.5047535	-74.480996	2.8691795	124.8451005
-38.901417	6.064196	124.606583	-17.927399	11.905883	123.987724	40.975197	1.018462	123.264526	36.280624	41.02179	121.902809	38.6279105	21.020126	122.5836675	-74.4827085	2.79164	125.3917805
-39.587418	6.622159	124.945747	-18.036676	11.886919	124.306229	40.865562	1.037588	123.402679	36.122097	41.105808	122.158073	38.4938295	21.071698	122.780376	-74.5671815	2.70214	125.832082
-40.026207	7.066332	125.061974	-18.154331	11.962321	124.437538	40.834869	1.200976	123.546814	36.007507	41.286816	122.405228	38.421188	21.243896	122.976021	-74.72985	2.680746	125.899055
-40.37825	7.561585	125.022888	-18.264023	12.083328	124.512741	40.830379	1.398214	123.785057	35.936985	41.489742	122.607956	38.383682	21.443978	123.1965065	-74.911728	2.722678	125.8289755
-40.618004	8.12529	124.893173	-18.368349	12.21911	124.501144	40.812141	1.51378	124.003517	35.882126	41.655983	122.72023	38.3471335	21.5848815	123.3618735	-75.0838315	2.8533385	125.6404145
-40.790482	8.745769	124.6922	-18.478838	12.331523	124.38829	40.759449	1.545277	124.129593	35.813683	41.732319	122.661118	38.286566	21.638798	123.3953555	-75.244242	3.024248	125.3812245
-40.889885	9.441884	124.526833	-18.582825	12.394087	124.222687	40.664013	1.580394	124.130806	35.702118	41.792442	122.48793	38.1830655	21.686418	123.309368	-75.3487155	3.101756	125.136006
-40.921841	10.207206	124.158943	-18.699097	12.424767	124.058006	40.562157	1.605309	124.041092	35.587875	41.821091	122.347549	38.075016	21.7132	123.1943205	-75.47321	3.136334	124.9216915
-40.907658	11.401045	123.91478	-18.839256	12.427169	123.895767	40.454903	1.585995	124.007126	35.431889	41.827835	122.215614	37.943396	21.706915	123.11137	-75.621908	3.147423	124.680164
-40.827518	12.341191	123.817696	-18.955887	12.420533	123.863663	40.369884	1.578457	123.989395	35.3531	41.850574	122.216331	37.861492	21.7145155	123.102863	-75.773266	3.1265505	124.624463
-40.590168	13.242589	123.651566	-19.052694	12.421894	123.858818	40.251217	1.557729	123.97052	35.278316	41.85503	122.273682	37.7647665	21.7063795	123.122101	-75.8701545	3.1374085	124.595535
-40.306732	14.276067	123.568932	-19.159351	12.440338	123.882553	40.132442	1.551695	123.990631	35.218395	41.867577	122.372749	37.6754185	21.709636	123.18169	-75.9941205	3.17104	124.583416
-40.007568	15.304965	123.561844	-19.257612	12.447201	123.942436	40.03434	1.563402	124.048126	35.169449	41.885082	122.557831	37.6018945	21.724242	123.3029785	-76.1171185	3.17016	124.5818935
-39.641006	16.467657	123.523888	-19.357864	12.483547	124.018845	39.962334	1.545603	124.14241	35.129269	41.906803	122.77887	37.5458015	21.726203	123.46064	-76.2615295	3.240891	124.57705
-39.371029	17.774471	123.562454	-19.438272	12.51697	124.071503	39.88327	1.54292	124.251259	35.080139	41.943382	122.998253	37.4817045	21.743151	123.624756	-76.3582485	3.290789	124.51825
-38.56781	19.564074	123.362778	-19.558647	12.56839	124.089302	39.795788	1.511138	124.442551	35.082497	41.974541	123.339188	37.4391425	21.7428395	123.8908695	-76.5564365	3.3939405	124.2877345
-37.957577	20.830055	123.165634	-19.60804	12.594975	124.018074	39.781754	1.467106	124.564156	35.095058	41.987946	123.584457	37.438406	21.727526	124.0743065	-76.654486	3.462424	123.9618415
-37.261208	22.126148	122.911583	-19.671144	12.630788	123.91143	39.744564	1.412739	124.659744	35.116299	42.007771	123.83223	37.4304315	21.710255	124.245987	-76.7727195	3.551321	123.576873
-36.588104	23.42535	122.725807	-19.732273	12.656156	123.791138	39.694466	1.354396	124.768326	35.139473	42.033436	124.099747	37.4169695	21.693916	124.4340365	-76.8815155	3.618396	123.1482395
-35.846535	24.776342	122.549713	-19.785147	12.682912	123.663177	39.666008	1.307121	124.867462	35.140133	42.076145	124.41819	37.4030705	21.691633	124.642826	-76.9733645	3.674191	122.683528
-35.023525	26.146626	122.427498	-19.858398	12.734558	123.570084	39.632664	1.306648	124.901428	35.117611	42.107655	124.793076	37.3751375	21.7071515	124.847252	-77.0919335	3.7619645	122.292916
-34.205727	27.526001	122.42881	-19.930155	12.787286	123.508705	39.607643	1.322335	124.909592	35.076599	42.156559	125.17543	37.342121	21.739447	125.042511	-77.202431	3.835125	121.974899
-32.87199	29.602797	122.566032	-20.036688	12.874307	123.435318	39.496746	1.371306	124.816635	35.0201	42.190987	125.700333	37.258423	21.7811465	125.258484	-77.331799	3.9674675	121.612152
-31.979931	30.95274	122.740623	-20.096483	12.912432	123.38401	39.458942	1.385863	124.643196	34.986626	42.206238	126.026001	37.222784	21.7960505	125.3345985	-77.41575	4.0288135	121.4334215
-31.034803	32.302322	122.959076	-20.134188	12.964894	123.316635	39.39489	1.424931	124.437584	34.987843	42.21114	126.309677	37.1913665	21.8180355	125.3736305	-77.4597425	4.1117525	121.2596395
-30.026939	33.613705	123.173332	-20.124041	13.036951	123.234413	39.374252	1.50793	124.250702	35.001926	42.265968	126.561844	37.188089	21.886949	125.406273	-77.436171	4.186953	121.062553
-29.033989	34.892784	123.477974	-20.113827	13.130383	123.13192	39.407272	1.631822	124.030243	34.99789	42.359264	126.838394	37.202581	21.995543	125.4343185	-77.430235	4.265223	120.8295215
-27.983841	36.111099	123.707642	-20.07725	13.230687	123.035942	39.456905	1.792588	123.790764	34.946228	42.45887	127.079201	37.2015665	22.125729	125.4349825	-77.3560665	4.335645	120.6369015
-26.962006	37.273518	123.93457	-20.061852	13.304037	122.905304	39.484604	1.984601	123.60524	34.876286	42.576794	127.301346	37.180445	22.2806975	125.453293	-77.304149	4.3273765	120.357315
-25.316772	38.82666	124.34597	-20.020412	13.441558	122.786865	39.547367	2.222243	123.440407	34.764187	42.753223	127.697769	37.155777	22.487733	125.569088	-77.196601	4.395383	120.004642
-24.17453	39.739712	124.574066	-20.011169	13.524924	122.765457	39.635597	2.367609	123.545929	34.694134	42.88369	127.97998	37.1648655	22.6256495	125.7629545	-77.1872035	4.4241985	119.7679595
-23.01446	40.591545	124.822235	-20.030338	13.650164	122.78997	39.726414	2.517897	123.733177	34.6222	43.071049	128.364838	37.174307	22.794473	126.0490075	-77.234983	4.505855	119.5309325
-21.893021	41.341408	125.059639	-20.056686	13.800247	122.861969	39.813087	2.693063	123.985779	34.525703	43.24165	128.748611	37.169395	22.9673565	126.367195	-77.282767	4.6331375	119.356743
-20.692112	41.948265	125.225708	-20.058136	13.9595	122.896866	39.873924	2.826085	124.278687	34.443966	43.426655	129.118759	37.158945	23.12637	126.698723	-77.275217	4.79263	119.095009
-19.244032	42.407616	125.310959	-20.047344	14.111445	122.926643	39.895672	2.955133	124.556038	34.408611	43.561344	129.548035	37.1521415	23.2582385	127.0520365	-77.2468295	4.9646515	118.8012495
-18.068697	42.795475	125.592781	-20.032225	14.241965	123.015045	39.972	3.060787	124.865662	34.391113	43.656445	130.001282	37.1815565	23.358616	127.433472	-77.2460065	5.125314	118.596618
-16.292915	43.164356	126.071533	-19.922264	14.438631	123.199532	40.153305	3.25836	125.358307	34.735516	43.724041	130.593521	37.4444105	23.4912005	127.975914	-77.2889385	5.3860615	118.42315
-15.022508	43.322224	126.371109	-19.838018	14.613037	123.344254	40.274513	3.439488	125.645157	34.739185	43.857738	131.050201	37.506849	23.648613	128.347679	-77.182885	5.577461	118.340829
-13.900264	43.31543	126.645706	-19.773901	14.780489	123.510445	40.390213	3.626849	125.896599	34.752762	44.017288	131.400131	37.5714875	23.8220685	128.648365	-77.1192895	5.7389095	118.372525
-12.739237	43.249203	126.817871	-19.643446	14.911254	123.548576	40.502499	3.784126	126.121674	34.800678	44.197937	131.688248	37.6515885	23.9910315	128.904961	-76.9384805	5.8314765	118.192191
-11.65446	43.020504	126.947548	-19.355288	14.932092	123.493347	40.617336	3.901482	126.325691	34.879345	44.328716	131.894058	37.7483405	24.115099	129.1098745	-76.4589165	5.749085	117.8768195
-10.475494	42.70834	126.895073	-19.288229	15.086354	123.510338	40.692898	3.989025	126.50058	34.95298	44.427319	131.998352	37.822939	24.208172	129.249466	-76.399397	5.964536	117.77121
-9.493916	42.268559	126.905022	-19.267326	15.1978	123.495567	40.74696	4.024529	126.629616	34.719284	44.635643	132.138046	37.733122	24.330086	129.383831	-76.267774	6.065514	117.607303
-7.909086	41.415535	126.646545	-19.242928	15.342565	123.48806	41.087227	3.822507	126.60463	35.149151	44.537807	131.970795	38.118189	24.180157	129.2877125	-76.604045	6.504973	117.6884075
-6.947283	40.649014	126.478134	-19.221447	15.388232	123.464478	41.063896	3.779715	126.709663	35.224323	44.514908	131.908493	38.1441095	24.1473115	129.309078	-76.5870035	6.6291525	117.619878
-6.097664	39.827362	126.378571	-19.178955	15.41423	123.413338	41.055733	3.738401	126.801826	35.285038	44.495037	131.849625	38.1703855	24.116719	129.3257255	-76.5282955	6.711741	117.5009505
-5.210939	38.908653	126.170204	-19.387098	15.620433	123.520447	41.05402	3.713517	126.918175	35.340668	44.510494	131.776367	38.197344	24.1120055	129.347271	-76.97154	7.1288605	117.693623
-4.410491	37.848244	126.002632	-19.419613	15.687661	123.570465	41.065102	3.709973	127.007332	35.390625	44.526405	131.708511	38.2278635	24.118189	129.3579215	-77.0670895	7.257133	117.7830085
-3.694503	36.746456	125.867905	-19.412216	15.74212	123.607048	41.086071	3.687435	127.095566	35.438156	44.516659	131.634872	38.2621135	24.102047	129.365219	-77.0865455	7.382193	117.848877
-3.03768	35.552761	125.742867	-19.388865	15.766594	123.613403	41.108677	3.656799	127.158943	35.495308	44.500477	131.545792	38.3019925	24.078638	129.3523675	-77.0797225	7.45455	117.8744385
-2.175605	33.575996	125.561272	-19.356596	15.790322	123.600044	41.158516	3.614344	127.199875	35.572372	44.472473	131.452637	38.365444	24.0434085	129.326256	-77.078636	7.5372355	117.873832
-1.591323	32.22393	125.333214	-19.311869	15.794065	123.54422	41.201626	3.598307	127.2174	35.63026	44.472919	131.364258	38.415943	24.035613	129.290829	-77.039681	7.552517	117.797611
-1.122437	30.782219	125.161568	-19.267916	15.813835	123.499954	41.242054	3.622124	127.210686	35.695946	44.511333	131.268723	38.469	24.0667285	129.2397045	-77.004832	7.5609415	117.7602035
-0.702012	29.250319	124.934891	-19.193583	15.848811	123.470451	41.302792	3.665858	127.184593	35.752052	44.546833	131.158142	38.527422	24.1063455	129.1713675	-76.914588	7.5912765	117.7695345
-0.395518	27.722158	124.799385	-19.125479	15.891039	123.469223	41.36552	3.714222	127.188004	35.815937	44.584328	131.020691	38.5907285	24.149275	129.1043475	-76.8416865	7.632803	117.8340985
-0.09825	26.101065	124.593033	-19.035553	15.94713	123.471786	41.44194	3.773957	127.217796	35.892113	44.640194	130.88121	38.6670265	24.2070755	129.049503	-76.7381325	7.6871845	117.894069
-0.127722	24.582212	124.479691	-18.952742	15.983607	123.437271	41.548248	3.82502	127.226593	36.00124	44.679024	130.697815	38.774744	24.252022	128.962204	-76.680228	7.715192	117.912338
0.171678	21.959146	124.003983	-18.831501	16.017282	123.229149	41.704399	3.890548	127.085136	36.131836	44.724827	130.208466	38.9181175	24.3076875	128.646801	-76.5811195	7.7268765	117.811497
