# Supplementary material for: How to jointly control a ball trajectory on a moving board: Methodological insights into Motor Learning and Rehabilitation
Source: PLoS One. 2025 Oct 15;20(10):e0334588. doi: 10.1371/journal.pone.0334588 (PMC12527165; doi:10.1371/journal.pone.0334588)
Supplement: S2 Data — (ZIP) [file pone.0334588.s002.zip › D11_024.csv]

Ball_X	Ball_Y	Ball_Z	BoardCentre_X	BoardCentre_Y	BoardCentre_Z	P1LeftHand_X	P1LeftHand_Y	P1LeftHand_Z	P1RightHand_X	P1RightHand_Y	P1RightHand_Z	P1MidHands_X	P1MidHands_Y	P1MidHands_Z	P2MidHands_X	P2MidHands_Y	P2MidHands_Z
-45.644588	36.516087	125.172554	-19.14642	13.715984	122.736382	40.326427	1.847041	118.325294	35.429832	43.102478	120.196678	37.8781295	22.4747595	119.260986	-76.1709695	4.9572085	126.211778
-45.477615	37.844841	125.562988	-19.234436	13.728716	122.80291	40.256866	1.964053	118.309357	35.323872	43.169674	120.423889	37.790369	22.5668635	119.366623	-76.259241	4.8905685	126.239197
-45.206409	39.1493	125.824593	-19.321276	13.740023	122.854301	40.187183	2.083031	118.255829	35.20607	43.235718	120.59021	37.6966265	22.6593745	119.4230195	-76.3391785	4.8206715	126.2855825
-44.948483	40.385921	126.073685	-19.378582	13.757679	122.878204	40.125763	2.215733	118.210373	35.089764	43.328407	120.758583	37.6077635	22.77207	119.484478	-76.3649275	4.743288	126.27193
-44.640125	41.6087	126.343597	-19.417204	13.770292	122.902512	40.103607	2.366174	118.178383	35.001358	43.413979	120.99556	37.5524825	22.8900765	119.5869715	-76.3868905	4.6505075	126.2180525
-44.212688	42.774921	126.544846	-19.427389	13.807258	122.926125	40.155006	2.509697	118.19104	34.943821	43.505905	121.291267	37.5494135	23.007801	119.7411535	-76.4041915	4.606715	126.1110965
-43.450958	44.396912	126.897659	-19.443556	13.929981	122.877457	40.263821	2.81696	118.259987	34.899094	43.717392	121.879051	37.5814575	23.267176	120.069519	-76.4685695	4.592786	125.685395
-43.11565	45.519787	127.164612	-19.442835	14.086047	122.846619	40.299362	3.051924	118.280777	34.88641	43.866661	122.287956	37.592886	23.4592925	120.2843665	-76.478556	4.7128015	125.4088715
-42.37653	46.451614	127.472702	-19.446804	14.238212	122.761391	40.320545	3.298492	118.252754	34.895832	44.03492	122.680573	37.6081885	23.666706	120.4666635	-76.5017965	4.809718	125.0561185
-42.010544	47.474312	127.687668	-19.462143	14.408967	122.639061	40.310101	3.541288	118.16832	34.886387	44.166626	123.10405	37.598244	23.853957	120.636185	-76.52253	4.963977	124.641937
-41.286034	48.247406	128.123459	-19.483179	14.591129	122.502914	40.306118	3.806811	118.143616	34.899338	44.31118	123.552238	37.602728	24.0589955	120.847927	-76.569086	5.1232625	124.157901
-40.649529	49.020164	128.424911	-19.527523	14.698082	122.407463	40.331276	4.061143	118.223442	34.93227	44.447422	124.077049	37.631773	24.2542825	121.1502455	-76.686819	5.1418815	123.6646805
-40.014832	49.680824	128.689804	-19.471594	14.881057	122.337402	40.41386	4.281674	118.393814	34.965698	44.581745	124.643883	37.689779	24.4317095	121.5188485	-76.632967	5.3304045	123.1559555
-38.982719	50.370632	128.994263	-19.453045	15.067273	122.308434	40.607201	4.637829	118.906487	35.029194	44.878914	125.425598	37.8181975	24.7583715	122.1660425	-76.7242875	5.3761745	122.4508255
-38.210125	50.711052	129.046219	-19.443411	15.196724	122.315407	40.726234	4.839273	119.274124	35.052986	45.0359	125.847801	37.88961	24.9375865	122.5609625	-76.776432	5.4558615	122.0698515
-37.404625	51.0186	128.857819	-19.435072	15.342034	122.331795	40.867718	5.00601	119.680359	35.063087	45.205944	126.078812	37.9654025	25.105977	122.8795855	-76.8355465	5.578091	121.7840045
-36.56501	51.334911	128.477783	-19.417685	15.471209	122.343483	40.981869	5.132311	120.083443	35.060467	45.37896	126.134705	38.021168	25.2556355	123.109074	-76.856538	5.6867825	121.577892
-35.755817	51.513092	128.010635	-19.401987	15.613143	122.436737	41.110535	5.265751	120.39949	35.047981	45.526505	126.070473	38.079258	25.396128	123.2349815	-76.883232	5.830158	121.6384925
-34.879665	51.620018	127.481232	-19.317636	15.691586	122.55101	41.267204	5.348176	120.708633	35.062668	45.659134	125.897385	38.164936	25.503655	123.303009	-76.800208	5.879517	121.799011
-33.957081	51.611805	126.984512	-19.235315	15.724826	122.635925	41.409729	5.346956	120.97522	35.138859	45.7174	125.699631	38.274294	25.532178	123.3374255	-76.744924	5.917474	121.9344245
-32.449974	51.396622	126.359665	-19.013594	15.699224	122.772423	41.615372	5.293526	121.318909	35.319233	45.651154	125.381767	38.4673025	25.47234	123.350338	-76.4944905	5.926108	122.194508
-31.429678	51.168049	125.983932	-18.872362	15.645017	122.847771	41.74781	5.2356	121.5448	35.44342	45.624596	125.133278	38.595615	25.430098	123.339039	-76.340339	5.859936	122.356503
-30.384007	50.874512	125.623657	-18.741749	15.604776	122.901009	41.87384	5.202977	121.714333	35.578835	45.597828	124.941399	38.7263375	25.4004025	123.327866	-76.2098355	5.8091495	122.474152
-29.323153	50.553883	125.258728	-18.654154	15.56711	122.925583	41.972992	5.157302	121.826103	35.707603	45.586185	124.701752	38.8402975	25.3717435	123.2639275	-76.1486055	5.7624765	122.5872385
-28.241364	50.171738	124.985527	-18.584766	15.520915	122.926643	41.984478	5.112057	121.879539	35.772591	45.561577	124.439278	38.8785345	25.336817	123.1594085	-76.0480665	5.705013	122.6938775
-27.109306	49.795914	124.728271	-18.559467	15.505305	122.915543	41.960976	5.085833	121.883202	35.81562	45.539391	124.221191	38.888298	25.312612	123.0521965	-76.007232	5.697998	122.7788895
-26.203341	49.480419	124.607048	-18.557299	15.519357	122.894417	41.946095	5.090308	121.940758	35.826008	45.556767	124.135971	38.8860515	25.3235375	123.0383645	-76.0006495	5.7151765	122.7504695
-24.480352	48.84647	124.40313	-18.617634	15.612498	122.861862	41.954376	5.161902	122.053444	35.825054	45.65707	124.293671	38.889715	25.409486	123.1735575	-76.124983	5.81551	122.5501665
-23.287163	48.436409	124.439392	-18.693953	15.700904	122.837601	41.932835	5.258466	122.036194	35.809681	45.7435	124.519897	38.871258	25.500983	123.2780455	-76.259164	5.900825	122.3971565
-22.102936	47.969204	124.568703	-18.75351	15.815963	122.779892	41.856598	5.397588	121.999657	35.752823	45.859257	124.774254	38.8047105	25.6284225	123.3869555	-76.3117305	6.0035035	122.1728285
-20.897793	47.473442	124.807419	-18.810394	15.9378	122.715019	41.790443	5.5327	121.930038	35.73666	45.994602	124.997757	38.7635515	25.763651	123.4638975	-76.3843395	6.111949	121.9661405
-19.628365	46.993839	125.038574	-18.839859	16.076864	122.620705	41.759171	5.678072	121.800827	35.737057	46.119999	125.284363	38.748114	25.8990355	123.542595	-76.427832	6.2546925	121.698815
-18.377403	46.421566	125.195145	-18.848606	16.197601	122.474075	41.758774	5.811901	121.720329	35.785046	46.26881	125.525703	38.77191	26.0403555	123.623016	-76.469122	6.3548465	121.325134
-17.102531	45.822803	125.253021	-18.811834	16.320484	122.299538	41.773312	5.950455	121.658218	35.866501	46.420025	125.689407	38.8199065	26.18524	123.6738125	-76.4435745	6.455728	120.9252635
-15.10404	44.809399	125.090706	-18.748091	16.452862	122.039452	41.792046	6.081344	121.547554	35.954304	46.579365	125.70697	38.873175	26.3303545	123.627262	-76.369357	6.5753695	120.451642
-13.513604	43.937977	124.747452	-18.707661	16.542711	121.941948	41.762768	6.171999	121.536255	36.011452	46.671181	125.544762	38.88711	26.42159	123.5405085	-76.302432	6.663832	120.3433875
-12.416136	43.24754	124.538216	-18.691359	16.601307	121.891823	41.736282	6.254694	121.579193	36.011631	46.753586	125.353561	38.8739565	26.50414	123.466377	-76.2566745	6.698474	120.317269
-11.016105	42.36412	124.164894	-18.68845	16.645708	121.874298	41.754795	6.310191	121.677994	35.977867	46.798508	125.161041	38.866331	26.5543495	123.4195175	-76.243231	6.7370665	120.3290785
-9.667054	41.396782	123.813454	-18.703936	16.661747	121.884384	41.753941	6.338182	121.877815	35.907661	46.831825	124.95649	38.830801	26.5850035	123.4171525	-76.238673	6.7384905	120.3516155
-8.270708	40.410881	123.46048	-18.738417	16.668867	121.905205	41.736641	6.349647	122.118271	35.820477	46.845459	124.761215	38.778559	26.597553	123.439743	-76.255393	6.740181	120.370667
-6.88089	39.322636	123.120201	-18.807642	16.614939	121.963463	41.723316	6.328848	122.364784	35.751083	46.843052	124.550606	38.7371995	26.58595	123.457695	-76.3524835	6.643928	120.469231
-4.778339	37.687485	122.748634	-18.908054	16.57612	122.02562	41.6698	6.294485	122.696457	35.603161	46.834114	124.240425	38.6364805	26.5642995	123.468441	-76.4525885	6.5879405	120.582799
-3.367468	36.538361	122.526123	-18.965193	16.527798	122.048737	41.614498	6.259412	122.878418	35.530266	46.82177	124.011948	38.572382	26.540591	123.445183	-76.502768	6.515005	120.652291
-1.972891	35.410206	122.390495	-19.002859	16.488882	122.060669	41.595493	6.22988	123.05896	35.471783	46.801029	123.806679	38.533638	26.5154545	123.4328195	-76.539356	6.4623095	120.6885185
-0.567973	34.252266	122.306351	-19.024403	16.477049	122.067688	41.600079	6.230612	123.277023	35.436642	46.797268	123.688484	38.5183605	26.51394	123.4827535	-76.5671665	6.440158	120.6526225
0.856463	33.117981	122.28981	-19.036787	16.498346	122.106041	41.623436	6.240774	123.612305	35.427578	46.81612	123.744705	38.525507	26.528447	123.678505	-76.599081	6.468245	120.533577
2.288964	32.014652	122.466698	-19.01458	16.533049	122.185791	41.704113	6.251907	124.188408	35.43877	46.813324	124.119713	38.5714415	26.5326155	124.1540605	-76.6006015	6.53348249999999	120.2175215
3.757567	30.903431	122.890915	-18.965004	16.58173	122.445236	41.898422	6.269224	125.10083	35.513454	46.834743	124.861443	38.705938	26.5519835	124.9811365	-76.635946	6.6114765	119.9093355
5.927443	29.302866	124.209442	-18.7826	16.690136	123.135963	42.744152	6.157789	126.868416	35.808388	46.913986	126.515213	39.27627	26.5358875	126.6918145	-76.84147	6.8443845	119.5801115
7.673053	28.095951	125.08316	-18.578041	16.818045	123.714958	43.187538	6.29179	128.287338	36.08873	47.013062	127.674011	39.638134	26.652426	127.9806745	-76.794216	6.983664	119.4492415
9.112122	27.057699	126.106728	-18.313969	16.982599	124.282661	43.661186	6.490923	129.640976	36.454124	47.188026	128.70256	40.057655	26.8394745	129.171768	-76.685593	7.1257235	119.393554
10.524995	26.065409	126.929871	-17.969093	17.168934	124.71402	44.141777	6.674441	130.792374	36.851898	47.377472	129.438019	40.4968375	27.0259565	130.1151965	-76.4350235	7.3119115	119.3128435
11.863274	25.090567	127.506721	-17.641438	17.342482	124.975655	44.583912	6.829337	131.59668	37.243252	47.523556	129.797607	40.913582	27.1764465	130.6971435	-76.196458	7.5085175	119.2541665
13.214746	24.112362	127.79232	-17.324965	17.4505	125.039055	44.924137	6.963465	132.083542	37.5686	47.6301	129.847	41.2463685	27.2967825	130.965271	-75.8962985	7.6042175	119.112839
14.421654	23.164209	127.935982	-17.090498	17.514048	124.974907	45.161011	7.044977	132.3909	37.819572	47.676521	129.727203	41.4902915	27.360749	131.0590515	-75.6712875	7.667347	118.8907625
16.021088	21.803726	128.184372	-16.89694	17.47698	124.779007	45.337059	7.009751	132.651169	38.07066	47.665924	129.646606	41.7038595	27.3378375	131.1488875	-75.4977395	7.6161225	118.4091265
17.038282	20.954966	128.343185	-16.87352	17.383692	124.672844	45.363445	6.936549	132.752167	38.127743	47.611366	129.659576	41.745594	27.2739575	131.2058715	-75.492634	7.4934265	118.1398165
17.868021	20.152163	128.499786	-16.913811	17.306671	124.591316	45.297626	6.885176	132.777344	38.137104	47.590397	129.761627	41.717365	27.2377865	131.2694855	-75.544987	7.3755555	117.9131465
18.609629	19.435009	128.661453	-16.974661	17.278435	124.56752	45.233845	6.839992	132.755692	38.091148	47.593987	129.905838	41.6624965	27.2169895	131.330765	-75.6118185	7.3398805	117.804275
19.299807	18.75531	128.835938	-17.038298	17.302877	124.567703	45.193295	6.871308	132.722549	38.058826	47.650295	130.042084	41.6260605	27.2608015	131.3823165	-75.7026565	7.3449525	117.7530895
19.952932	18.171701	128.914017	-17.0914	17.386499	124.549225	45.134148	6.954775	132.665283	38.024189	47.746677	130.169662	41.5791685	27.350726	131.4174725	-75.7619685	7.422272	117.6809775
20.499132	17.620619	128.95787	-17.125153	17.487944	124.52626	45.127377	7.045306	132.601028	37.998695	47.843296	130.205063	41.563036	27.444301	131.4030455	-75.813342	7.53158699999999	117.6494745
21.138174	16.840153	128.98378	-17.138987	17.628517	124.471375	45.089077	7.197563	132.532516	37.974598	47.989559	130.241318	41.5318375	27.593561	131.386917	-75.8098115	7.663473	117.555833
21.483833	16.360439	129.015579	-17.127142	17.690825	124.472687	45.120293	7.269137	132.549179	37.968601	48.04398	130.227081	41.544447	27.6565585	131.38813	-75.798731	7.7250915	117.557244
21.727596	15.879445	129.092163	-17.098009	17.713137	124.491989	45.142277	7.305611	132.616623	37.985878	48.087547	130.225952	41.5640775	27.696579	131.4212875	-75.7600955	7.729695	117.5626905
21.935472	15.421508	129.17926	-17.055149	17.703594	124.53215	45.181694	7.311848	132.745316	38.017525	48.088585	130.186081	41.5996095	27.7002165	131.4656985	-75.7099075	7.7069715	117.5986015
22.096596	15.007504	129.262527	-17.011988	17.68041	124.591866	45.211899	7.322282	132.851303	38.063831	48.085644	130.118774	41.637865	27.703963	131.4850385	-75.661841	7.656857	117.6986935
22.128046	14.59606	129.311447	-16.986044	17.644711	124.636887	45.263378	7.328676	132.913788	38.083477	48.074902	129.974487	41.6734275	27.701789	131.4441375	-75.6455155	7.587633	117.8296365
22.07234	14.22469	129.28215	-16.946825	17.589935	124.647316	45.304989	7.356291	132.897003	38.100334	48.06411	129.763931	41.7026615	27.7102005	131.330467	-75.5963115	7.4696695	117.964165
21.884018	13.670899	129.177475	-16.915264	17.5277	124.606171	45.365601	7.358034	132.812088	38.117542	48.034626	129.458237	41.7415715	27.69633	131.1351625	-75.5720995	7.35907	118.0771795
21.668936	13.304649	129.076706	-16.900358	17.483276	124.564407	45.388691	7.321248	132.736954	38.141659	47.986168	129.307419	41.765175	27.653708	131.0221865	-75.565891	7.312844	118.1066275
21.385555	12.979802	128.980774	-16.864761	17.412546	124.516739	45.404911	7.241568	132.6698	38.169785	47.909725	129.244278	41.787348	27.5756465	130.957039	-75.51687	7.2494455	118.076439
21.012896	12.675595	128.880005	-16.871279	17.340363	124.502777	45.399784	7.146152	132.588562	38.204765	47.804085	129.251999	41.8022745	27.4751185	130.9202805	-75.5448325	7.2056075	118.0852735
20.57946	12.3484	128.746857	-16.88204	17.263147	124.501022	45.357738	7.010346	132.429474	38.268639	47.697491	129.352432	41.8131885	27.3539185	130.890953	-75.5772685	7.1723755	118.111091
20.074625	11.993731	128.582993	-16.895849	17.198864	124.491241	45.317417	6.84917	132.21666	38.322708	47.553974	129.480789	41.8200625	27.201572	130.8487245	-75.6117605	7.196156	118.1337575
19.461172	11.587111	128.354019	-16.933418	17.138605	124.467804	45.246502	6.709658	131.950073	38.378994	47.413132	129.601257	41.812748	27.061395	130.775665	-75.679584	7.215815	118.159943
18.461079	11.011141	127.84388	-17.005747	17.089422	124.398109	45.100342	6.600425	131.320816	38.443081	47.30254	129.874725	41.7717115	26.9514825	130.5977705	-75.7832055	7.2273615	118.1984475
17.786554	10.582498	127.418587	-16.9935	17.02981	124.259163	45.015972	6.512513	130.846542	38.38345	47.225975	130.026108	41.699711	26.869244	130.436325	-75.686711	7.190376	118.082001
17.021313	10.16544	126.948463	-16.856512	16.920187	124.08992	44.924267	6.508815	130.34584	38.770477	47.04171	129.998154	41.847372	26.7752625	130.171997	-75.560396	7.0651115	118.007843
16.180761	9.6703	126.502899	-16.918682	16.936762	124.036003	44.796734	6.547648	129.848831	38.72979	47.007	130.089569	41.763262	26.777324	129.9692	-75.600626	7.0962	118.102806
15.284451	9.108253	126.098724	-17.024529	17.007511	124.064468	44.704681	6.599919	129.471573	38.292957	47.11673	130.277985	41.498819	26.8583245	129.874779	-75.547877	7.1566975	118.254157
14.368582	8.519558	125.84491	-17.065203	17.052023	124.060867	44.654854	6.726921	129.173538	38.240185	47.162827	130.304489	41.4475195	26.944874	129.7390135	-75.5779255	7.159172	118.3827205
13.172431	7.960027	125.721611	-17.162367	17.139385	124.159134	44.609867	6.859274	128.976135	38.158131	47.214252	130.294205	41.383999	27.036763	129.63517	-75.708733	7.242007	118.683098
11.903696	6.591534	125.316299	-17.234783	17.195705	124.158989	44.540253	7.059989	128.654648	38.030006	47.255116	130.166931	41.2851295	27.1575525	129.4107895	-75.7546955	7.2338575	118.9071885
10.888578	5.684798	125.07608	-17.270826	17.166565	124.114517	44.475346	7.09901	128.464371	37.961304	47.231178	129.857681	41.218325	27.165094	129.161026	-75.759977	7.168036	119.068008
9.607415	4.796177	124.905098	-17.27989	17.094641	124.025536	44.394363	7.135846	128.238297	37.900127	47.151833	129.515182	41.147245	27.1438395	128.8767395	-75.707025	7.0454425	119.1743325
8.563298	3.684206	124.675835	-17.501385	17.13397	124.00782	44.31258	7.169626	127.959702	37.822586	47.063477	129.113968	41.067583	27.1165515	128.536835	-76.070353	7.1513885	119.478805
7.470415	2.546922	124.468956	-17.482014	16.9716	123.895287	44.251453	7.1123	127.684196	37.728718	46.94458	128.505234	40.9900855	27.02844	128.094715	-75.9541135	6.91476	119.695859
6.400441	1.262786	124.231377	-17.478706	16.811211	123.794083	44.15044	7.039589	127.389717	37.642826	46.785007	127.82917	40.896633	26.912298	127.6094435	-75.854045	6.710124	119.9787225
5.267811	-0.016004	124.087021	-17.487774	16.674288	123.678528	44.081093	6.972784	127.060829	37.577461	46.641098	127.132248	40.829277	26.806941	127.0965385	-75.804825	6.541635	120.2605175
3.579992	-2.011472	124.11171	-17.433176	16.515448	123.53035	44.019203	6.835731	126.752296	37.871872	46.341724	125.897835	40.9455375	26.5887275	126.3250655	-75.8118895	6.4421685	120.7356345
2.432453	-3.338646	124.317459	-17.381136	16.418987	123.486015	44.031746	6.757663	126.648605	37.838608	46.198917	125.289963	40.935177	26.47829	125.969284	-75.697449	6.359684	121.002746
1.272456	-4.647722	124.717834	-17.347801	16.342785	123.490128	44.035202	6.659888	126.69178	37.467091	46.165348	124.907265	40.7511465	26.412618	125.7995225	-75.4467485	6.272952	121.1807335
0.148936	-5.986269	125.199715	-17.315933	16.228531	123.575089	44.052689	6.551945	126.820084	37.443253	46.002502	124.459648	40.747971	26.2772235	125.639866	-75.379837	6.1798385	121.510312
-0.688114	-7.467833	125.628136	-17.294306	16.07859	123.807816	44.058113	6.42347	126.974129	37.410728	45.807415	124.09201	40.7344205	26.1154425	125.5330695	-75.3230325	6.0417375	122.0825625
-1.783763	-8.744181	126.239754	-17.25481	15.865946	124.08799	44.070747	6.217756	127.137611	37.401661	45.583534	123.907219	40.736204	25.900645	125.522415	-75.245824	5.831247	122.653565
-2.914766	-9.953718	126.86541	-17.508873	15.813364	124.662697	44.069675	6.013037	127.360664	37.374245	45.337646	123.800705	40.72196	25.6753415	125.5806845	-75.739706	5.9513865	123.7447095
-4.554986	-11.593099	127.862968	-17.254009	15.428027	125.090317	44.032051	5.77837	127.70697	37.338379	45.095535	123.709549	40.685215	25.4369525	125.7082595	-75.193233	5.4191015	124.4723745
-5.636642	-12.583982	128.507538	-17.300684	15.365683	125.467339	43.972485	5.681987	127.921089	37.273983	44.976418	123.648773	40.623234	25.3292025	125.784931	-75.224602	5.4021635	125.149747
-6.739901	-13.420857	129.188644	-17.093546	15.193693	125.742928	43.926281	5.637386	128.196106	37.220512	44.903728	123.57515	40.5733965	25.270557	125.885628	-74.7604885	5.116829	125.600228
-7.78548	-14.172554	129.922226	-17.113354	15.194077	126.100876	43.916027	5.59945	128.517471	37.19138	44.843525	123.581146	40.5537035	25.2214875	126.0493085	-74.7804115	5.1666665	126.1524435
-8.799353	-14.859255	130.567291	-17.138453	15.188029	126.434479	43.940945	5.551617	128.862885	37.170105	44.783035	123.627113	40.555525	25.167326	126.244999	-74.832431	5.208732	126.623959
-9.839676	-15.41398	131.138794	-17.152361	15.14318	126.693748	43.925457	5.466129	129.191025	37.177502	44.694019	123.662819	40.5514795	25.080074	126.426922	-74.8562015	5.206286	126.960574
-10.838036	-15.907467	131.56926	-17.18837	15.057175	126.907303	43.88916	5.323243	129.433792	37.200359	44.549713	123.707809	40.5447595	24.936478	126.5708005	-74.9214995	5.177872	127.2438055
-12.319086	-16.492018	131.848648	-17.232885	14.82584	127.124046	43.843716	4.941149	129.758209	37.293251	44.259979	123.83168	40.5684835	24.600564	126.7949445	-75.0342535	5.051116	127.4531475
-13.297298	-16.7988	131.863754	-17.256283	14.639844	127.235886	43.818504	4.669708	129.874176	37.382336	44.043274	123.960815	40.60042	24.356491	126.9174955	-75.112986	4.923197	127.5542765
-14.27625	-16.987804	131.776993	-17.286839	14.461528	127.305099	43.764378	4.414938	129.914124	37.444622	43.823986	124.040695	40.6045	24.119462	126.9774095	-75.178178	4.803594	127.6327885
-15.252942	-17.082253	131.680222	-17.311708	14.311584	127.330231	43.698162	4.196638	129.866226	37.476574	43.645439	124.077972	40.587368	23.9210385	126.972099	-75.210784	4.7021295	127.688363
-16.20595	-17.026062	131.555908	-17.337667	14.237261	127.34716	43.67231	4.036998	129.828339	37.485088	43.522079	124.082092	40.578699	23.7795385	126.9552155	-75.254033	4.6949835	127.7391045
-17.115849	-16.866297	131.494858	-17.350229	14.226278	127.384552	43.66317	3.971386	129.796585	37.491016	43.460373	124.1287	40.577093	23.7158795	126.9626425	-75.277551	4.7366765	127.8064615
-18.070681	-16.560564	131.463852	-17.376074	14.251369	127.433929	43.666687	3.935966	129.77916	37.475376	43.436806	124.157654	40.5710315	23.686386	126.968407	-75.3231795	4.816352	127.899451
-19.471252	-15.929292	131.355545	-17.472775	14.285289	127.480278	43.589489	3.905168	129.707855	37.41053	43.421654	124.198784	40.5000095	23.663411	126.9533195	-75.4455595	4.907167	128.0072365
-20.418339	-15.406447	131.126572	-17.533398	14.262086	127.476349	43.542309	3.869444	129.660339	37.393616	43.403538	124.301125	40.4679625	23.636491	126.980732	-75.5347585	4.887681	127.971966
-21.411579	-14.841625	130.791	-17.585989	14.2123	127.452347	43.524082	3.794397	129.601028	37.406139	43.370838	124.483803	40.4651105	23.5826175	127.0424155	-75.6370885	4.8419825	127.8622785
-22.374605	-14.181959	130.338303	-17.621429	14.168999	127.427818	43.495644	3.693631	129.502426	37.441769	43.331299	124.719917	40.4687065	23.512465	127.1111715	-75.7115645	4.825533	127.7444645
-23.333546	-13.459582	129.851776	-17.646662	14.116138	127.397621	43.478523	3.55426	129.371765	37.482887	43.280689	124.959633	40.480705	23.4174745	127.165699	-75.774029	4.8148015	127.629543
-24.323879	-12.641138	129.402115	-17.669024	14.070807	127.388489	43.433884	3.433548	129.196625	37.503448	43.225899	125.177147	40.468666	23.3297235	127.186886	-75.806714	4.8118905	127.590092
-25.360203	-11.779158	129.014191	-17.719656	14.057972	127.463005	43.38797	3.373216	129.014923	37.518543	43.199032	125.391998	40.4532565	23.286124	127.2034605	-75.8925685	4.82982	127.7225495
-26.881145	-10.356455	128.566925	-17.738949	14.055869	127.477524	43.34903	3.360421	128.855286	37.498589	43.243198	125.715065	40.4238095	23.3018095	127.2851755	-75.9017075	4.8099285	127.6698725
-27.943996	-9.31939	128.325256	-17.787167	14.105688	127.483841	43.309166	3.403442	128.776413	37.465523	43.29776	125.874603	40.3873445	23.350601	127.325508	-75.9616785	4.860775	127.642174
-29.048258	-8.262891	128.061066	-17.924236	14.209402	127.489914	43.233196	3.452658	128.711304	37.382469	43.366653	125.993111	40.3078325	23.4096555	127.3522075	-76.1563045	5.0091485	127.6276205
-30.157719	-7.179112	127.822701	-18.023392	14.280398	127.356865	43.115685	3.491555	128.645264	37.290218	43.429867	126.06263	40.2029515	23.460711	127.353947	-76.2497355	5.100085	127.359783
-31.315327	-6.055162	127.539658	-18.180548	14.372613	127.288696	42.994926	3.508957	128.603027	37.196079	43.465324	126.146126	40.0955025	23.4871405	127.3745765	-76.4565985	5.2580855	127.2028155
-32.532703	-4.912775	127.317215	-18.250925	14.398501	127.134033	42.880527	3.489904	128.588303	37.099865	43.47813	126.244438	39.990196	23.484017	127.4163705	-76.492046	5.312985	126.8516955
-33.703728	-3.774311	127.080727	-18.397532	14.447805	127.122391	42.766426	3.468049	128.56366	37.023838	43.482761	126.359543	39.895132	23.475405	127.4616015	-76.690196	5.420205	126.7831805
-35.585491	-2.084182	126.812073	-18.539747	14.459464	127.094353	42.60239	3.445538	128.511398	36.900433	43.490131	126.510094	39.7514115	23.4678345	127.510746	-76.8309055	5.4510935	126.67796
-36.7999	-0.912795	126.705696	-18.641972	14.459191	127.123711	42.49551	3.460541	128.442947	36.80619	43.514156	126.583817	39.65085	23.4873485	127.513382	-76.934794	5.4310335	126.73404
-38.112152	0.222651	126.704346	-18.734903	14.46446	127.186165	42.395325	3.517591	128.374741	36.679169	43.560173	126.631966	39.537247	23.538882	127.5033535	-77.007053	5.390038	126.8689765
-39.436169	1.367728	126.789093	-18.84288	14.483571	127.297783	42.288391	3.59094	128.307129	36.520462	43.613262	126.65374	39.4044265	23.602101	127.4804345	-77.0901865	5.365041	127.1151315
-40.767147	2.503403	127.009514	-18.960861	14.493876	127.480171	42.145954	3.665102	128.270645	36.328228	43.644077	126.661385	39.237091	23.6545895	127.466015	-77.158813	5.3331625	127.494327
-42.171703	3.637274	127.364967	-19.097063	14.495085	127.754425	41.993011	3.712499	128.254562	36.137886	43.660336	126.689995	39.0654485	23.6864175	127.4722785	-77.2595745	5.3037525	128.0365715
-43.405056	4.85154	127.664413	-19.224703	14.445801	128.052658	41.824047	3.744228	128.282318	35.949406	43.662647	126.756844	38.8867265	23.7034375	127.519581	-77.3361325	5.1881645	128.585735
-45.671982	6.427635	128.392044	-19.49445	14.39733	128.616272	41.574398	3.778923	128.213547	35.644402	43.671688	126.857605	38.6094	23.7253055	127.535576	-77.5983	5.0693545	129.696968
-47.115208	7.521525	128.80896	-19.705397	14.384343	128.910995	41.33548	3.872675	128.031067	35.381584	43.736942	126.795792	38.358532	23.8048085	127.4134295	-77.769326	4.9638775	130.4085605
-48.573036	8.623327	129.240845	-19.944118	14.425927	129.099197	41.050961	4.016998	127.658058	35.057785	43.854984	126.598831	38.054373	23.935991	127.1284445	-77.942609	4.915863	131.0699495
-50.056774	9.701685	129.652435	-20.19491	14.521164	129.252853	40.787048	4.170632	127.119049	34.669655	44.007767	126.323143	37.7283515	24.0891995	126.721096	-78.1181715	4.9531285	131.78461
-51.462875	10.785682	130.076233	-20.380154	14.593494	129.264908	40.428661	4.372901	126.543175	34.255852	44.189823	125.916458	37.3422565	24.281362	126.2298165	-78.1025645	4.905626	132.2999995
-52.875393	11.876192	130.569153	-20.626488	14.733704	129.340607	39.681133	4.776485	126.119354	33.869045	44.421722	125.485931	36.775089	24.5991035	125.8026425	-78.028065	4.8683045	132.8785715
-54.2673	12.911213	131.059006	-20.825047	14.858156	129.341507	39.307259	5.001294	125.447754	33.456066	44.648159	125.090157	36.3816625	24.8247265	125.2689555	-78.0317565	4.8915855	133.4140585
-56.195236	14.414718	131.82782	-21.195477	15.094429	129.333801	38.719006	5.377944	124.502472	32.790363	45.030357	124.356827	35.7546845	25.2041505	124.4296495	-78.1456385	4.9847075	134.2379525
-57.434399	15.422696	132.249756	-21.441763	15.259952	129.266052	38.296341	5.664289	123.766243	32.369469	45.315353	123.875137	35.332905	25.489821	123.82069	-78.216431	5.030083	134.711414
-58.586937	16.392124	132.639175	-21.667427	15.424622	129.137314	37.916801	5.858551	123.047234	32.253956	45.425312	123.345444	35.0853785	25.6419315	123.196339	-78.4202325	5.2073125	135.078289
-59.650959	17.306961	132.916779	-21.862741	15.607699	129.03511	37.595604	6.064088	122.525169	31.950357	45.669346	122.924408	34.7729805	25.866717	122.7247885	-78.4984625	5.348681	135.3454315
-60.619961	18.23267	133.150345	-21.965055	15.77522	128.887878	37.358574	6.327808	122.005997	31.743353	45.95134	122.681404	34.5509635	26.139574	122.3437005	-78.4810735	5.410866	135.4320555
-61.487686	19.028233	133.400757	-21.997799	15.887382	128.708298	37.226639	6.538227	121.57608	31.576002	46.154579	122.562584	34.4013205	26.346403	122.069332	-78.3969185	5.428361	135.347264
NaN	NaN	NaN	-22.049866	15.994175	128.643341	37.135849	6.747411	121.283424	31.487469	46.35326	122.519066	34.311659	26.5503355	121.901245	-78.411391	5.4380145	135.385437
NaN	NaN	NaN	-22.048098	16.04977	128.542099	37.092285	7.008928	121.069923	31.115896	46.702442	122.830894	34.1040905	26.855685	121.9504085	-78.2002865	5.243855	135.1337895
NaN	NaN	NaN	-22.022779	16.06605	128.509384	37.136658	7.147726	121.028015	31.128708	46.844463	123.040756	34.132683	26.9960945	122.0343855	-78.178241	5.1360055	134.9843825
NaN	NaN	NaN	-22.007755	16.070076	128.474457	37.188988	7.275138	121.029984	31.14072	46.970947	123.233459	34.164854	27.1230425	122.1317215	-78.180364	5.0171095	134.8171925
NaN	NaN	NaN	-21.988449	16.062429	128.423492	37.220058	7.379599	121.014008	31.142086	47.057091	123.377319	34.181072	27.218345	122.1956635	-78.15797	4.906513	134.6513205
NaN	NaN	NaN	-21.978794	16.051579	128.372681	37.247433	7.43414	121.015915	31.135923	47.121723	123.472122	34.191678	27.2779315	122.2440185	-78.149266	4.8252265	134.5013435
-59.979076	20.07514	132.906052	-21.960203	16.04558	128.351013	37.303257	7.490962	121.1259	31.155182	47.175304	123.532883	34.2292195	27.333133	122.3293915	-78.1496255	4.75802700000001	134.3726345
-59.005623	19.813442	132.662231	-21.905516	16.031561	128.401749	37.406723	7.56378	121.450554	31.20575	47.226784	123.628784	34.3062365	27.395282	122.539669	-78.1172685	4.66784	134.263829
-57.408367	19.296017	132.277084	-21.831917	16.01388	128.579788	37.680584	7.610937	122.270439	31.302019	47.248943	123.86335	34.4913015	27.42994	123.0668945	-78.1551355	4.59782	134.0926815
-56.144585	18.955599	131.930298	-21.790749	16.005564	128.747971	37.912395	7.573771	123.024452	31.741917	47.061607	123.95359	34.827156	27.317689	123.489021	-78.408654	4.693439	134.006921
-54.886826	18.527802	131.550186	-21.748671	15.983174	128.947159	38.198429	7.508338	123.943031	31.870195	46.963276	124.211464	35.034312	27.235807	124.0772475	-78.531654	4.730541	133.8170705
-53.540928	18.120028	131.151917	-21.665907	15.923348	129.125656	38.506222	7.385173	124.951569	31.737371	46.940941	124.608482	35.1217965	27.163057	124.7800255	-78.4536105	4.683639	133.4712865
-52.085304	17.678175	130.78447	-21.626245	15.891893	129.313202	38.79068	7.237857	125.975716	31.886694	46.814465	124.883148	35.338687	27.026161	125.429432	-78.591177	4.757625	133.196972
-50.606449	17.26931	130.411346	-21.616884	15.88185	129.520233	39.404999	6.878929	126.852417	32.057266	46.671211	125.051094	35.7311325	26.77507	125.9517555	-78.9649005	4.98863	133.0887105
-49.090904	16.867325	130.096191	-21.565893	15.838475	129.587524	39.625824	6.711761	127.743355	32.226452	46.536026	125.194618	35.926138	26.6238935	126.4689865	-79.057924	5.0530565	132.7060615
-46.678932	16.324207	129.586487	-21.511904	15.802992	129.628174	39.853035	6.619604	128.811035	32.448124	46.398537	125.349792	36.1505795	26.5090705	127.0804135	-79.1743875	5.0969135	132.1759345
-45.078529	16.046984	129.262726	-21.501217	15.793827	129.572784	39.983326	6.578074	129.37587	32.527546	46.348732	125.387779	36.255436	26.463403	127.3818245	-79.25787	5.124251	131.7637435
-43.454296	15.790669	128.987473	-21.490553	15.770888	129.481689	40.064564	6.580792	129.780502	32.559715	46.299389	125.370476	36.3121395	26.4400905	127.575489	-79.2932455	5.1016855	131.387889
-41.757233	15.643932	128.738663	-21.495575	15.742021	129.345566	40.08728	6.551824	130.09108	32.616528	46.24876	125.352791	36.351904	26.400292	127.7219355	-79.343054	5.08375	130.9691965
-40.144272	15.524499	128.527573	-21.491594	15.709273	129.219986	40.079353	6.521307	130.30719	32.671673	46.209507	125.322601	36.375513	26.365407	127.8148955	-79.358701	5.053139	130.6250765
-38.449512	15.54553	128.304688	-21.485195	15.685134	129.101486	40.098011	6.495784	130.443222	32.735313	46.180286	125.304123	36.416662	26.338035	127.8736725	-79.387052	5.032233	130.3292995
-36.783352	15.648135	128.113617	-21.45759	15.675412	128.993973	40.111851	6.488215	130.523315	32.801239	46.179173	125.334274	36.456545	26.333694	127.9287945	-79.371725	5.01713	130.0591515
-34.264107	15.939987	127.901962	-21.42948	15.707365	128.830292	40.122719	6.527806	130.534409	32.911625	46.254387	125.367165	36.517172	26.3910965	127.950787	-79.376132	5.0236335	129.709797
-32.583076	16.266453	127.733444	-21.414085	15.741081	128.704666	40.132504	6.59661	130.453415	32.956142	46.337494	125.404228	36.544323	26.467052	127.9288215	-79.372493	5.01511	129.4805105
-30.934597	16.608698	127.559837	-21.409805	15.785631	128.571854	40.141407	6.658473	130.3125	32.985561	46.434277	125.467232	36.563484	26.546375	127.889866	-79.383094	5.024887	129.253842
-29.210356	17.089809	127.386307	-21.403419	15.821132	128.412964	40.12289	6.741722	130.179291	33.01379	46.547752	125.543365	36.56834	26.644737	127.861328	-79.375178	4.997527	128.9646
-27.557325	17.566133	127.244247	-21.385366	15.838925	128.24115	40.119621	6.825248	130.064499	33.049522	46.638535	125.660934	36.5845715	26.7318915	127.8627165	-79.3553035	4.9459585	128.6195835
-25.835609	18.138544	126.988777	-21.364527	15.8451	128.071579	40.1283	6.871553	129.968216	33.072594	46.731201	125.873413	36.600447	26.801377	127.9208145	-79.329501	4.888823	128.2223435
-24.148386	18.772751	126.854134	-21.35759	15.850268	127.954689	40.141006	6.937494	129.958359	33.089985	46.822998	126.135811	36.6154955	26.880246	128.047085	-79.3306755	4.82029	127.862293
-21.610754	19.76088	126.837013	-21.361961	15.822491	127.875664	40.177673	7.025022	130.028915	33.125076	47.023235	126.709961	36.6513745	27.0241285	128.369438	-79.3752965	4.6208535	127.38189
-19.931252	20.46596	126.909325	-21.407709	15.8398	127.945587	40.239265	7.074046	130.107239	33.14101	47.135887	127.178085	36.6901375	27.1049665	128.642662	-79.5055555	4.5746335	127.248512
-18.27257	21.198317	127.054367	-21.435959	15.844759	128.026581	40.283539	7.14553	130.171844	33.182297	47.285892	127.631783	36.732918	27.215711	128.9018135	-79.604836	4.473807	127.1513485
-16.589222	21.996584	127.261421	-21.439003	15.858838	128.096603	40.352325	7.22943	130.168518	33.222549	47.448772	128.092972	36.787437	27.339101	129.130745	-79.665443	4.378575	127.062461
-14.969108	22.747524	127.484489	-21.400621	15.892996	128.104797	40.44212	7.335998	130.10968	33.260475	47.622425	128.538727	36.8512975	27.4792115	129.3242035	-79.6525395	4.3067805	126.8853905
-13.278503	23.533459	127.641449	-21.392242	15.993907	128.178055	40.575584	7.504727	130.089783	33.308662	47.877346	128.94426	36.942123	27.6910365	129.5170215	-79.726607	4.2967775	126.8390885
-11.66496	24.290852	127.934013	-21.316551	16.123577	128.147583	40.751682	7.725737	130.1884	33.359371	48.153919	129.483994	37.0555265	27.939828	129.836197	-79.6886285	4.307326	126.458969
-9.196462	25.434511	128.481506	-21.243835	16.468975	128.34169	41.113453	8.096577	130.953369	33.437984	48.65974	130.698563	37.2757185	28.3781585	130.825966	-79.7633885	4.5597915	125.857414
-7.637813	26.133432	129.19725	-21.262911	16.795013	128.75061	41.423576	8.421791	131.832733	33.534565	49.096062	131.760757	37.4790705	28.7589265	131.796745	-80.0048925	4.8310995	125.704475
-6.114499	26.780537	130.061295	-21.244574	17.117252	129.263275	41.715527	8.777681	132.819702	33.969559	49.382599	132.902405	37.842543	29.08014	132.8610535	-80.331691	5.154364	125.6654965
-4.627398	27.346607	131.165894	-21.227617	17.408981	129.920227	42.031525	9.11808	133.96608	34.116226	49.760201	134.153809	38.0738755	29.4391405	134.0599445	-80.5291095	5.3788215	125.7805095
-3.233301	27.768347	132.407394	-21.186995	17.620436	130.615036	42.326965	9.35776	135.2052	34.321987	50.114674	135.35022	38.324476	29.736217	135.27771	-80.698466	5.504655	125.952362
-1.874512	28.148645	133.56868	-21.139374	17.779137	131.30864	42.572918	9.50054	136.304291	34.536312	50.303055	136.494614	38.554615	29.9017975	136.3994525	-80.833363	5.6564765	126.2178275
-0.6005	28.427347	134.622086	-21.126322	17.897591	131.886276	42.740982	9.557459	137.097412	34.671406	50.319557	137.398499	38.706194	29.938508	137.2479555	-80.958838	5.85667399999999	126.5245965
1.164296	28.637642	135.713486	-21.125063	17.96142	132.399506	42.867405	9.494191	137.708908	34.97298	50.295795	138.165283	38.9201925	29.894993	137.9370955	-81.1703185	6.027847	126.8619165
2.328143	28.736118	135.993134	-21.0959	17.933533	132.464279	42.87907	9.377913	137.831573	34.941555	50.020695	138.249954	38.9103125	29.699304	138.0407635	-81.1021125	6.167762	126.8877945
3.406603	28.728434	136.116379	-21.042513	17.895029	132.402802	42.885952	9.234606	137.831573	35.078484	49.840118	138.236221	38.982218	29.537362	138.033897	-81.067244	6.252696	126.771707
4.387724	28.615002	136.171005	-20.993729	17.854303	132.287735	42.88932	9.110062	137.805161	35.210793	49.707973	138.121384	39.0500565	29.4090175	137.9632725	-81.0375145	6.2995885	126.6121975
5.263311	28.413906	136.154373	-20.951838	17.840248	132.201691	42.913162	8.988211	137.759995	35.307331	49.574749	138.050171	39.1102465	29.28148	137.905083	-81.0139225	6.399016	126.498299
6.038998	28.104719	136.185593	-20.919947	17.843292	132.18013	42.967312	8.917408	137.742676	35.387299	49.459267	137.948578	39.1773055	29.1883375	137.845627	-81.0171995	6.4982465	126.514633
6.751768	27.744743	136.250412	-20.875336	17.84026	132.198166	43.025517	8.857441	137.823929	35.461582	49.404007	137.905243	39.2435495	29.130724	137.864586	-80.9942215	6.549796	126.531746
7.513298	27.037209	136.433365	-20.802649	17.82069	132.296036	43.122318	8.767349	137.96994	35.561806	49.23204	137.959122	39.342062	28.9996945	137.964531	-80.94736	6.6416855	126.627541
7.867413	26.470146	136.548096	-20.774393	17.776541	132.383041	43.187733	8.644081	138.062225	35.652225	49.123024	137.975204	39.419979	28.8835525	138.0187145	-80.968765	6.6695295	126.7473675
8.118845	25.829813	136.577637	-20.720327	17.716606	132.44664	43.216381	8.498693	138.09549	35.75729	48.94553	137.969742	39.4868355	28.7221115	138.032616	-80.9274895	6.7111005	126.860664
8.255251	25.131735	136.508896	-20.657759	17.653131	132.49234	43.223785	8.328876	137.979721	35.908474	48.722511	137.855087	39.5661295	28.5256935	137.917404	-80.8816475	6.7805685	127.067276
8.28088	24.363655	136.286026	-20.568821	17.570885	132.486496	43.254929	8.15114	137.692947	36.093201	48.479702	137.55571	39.674065	28.315421	137.6243285	-80.811707	6.826349	127.3486635
8.259699	23.572861	135.913437	-20.45681	17.519714	132.422455	43.294277	8.015285	137.256332	36.272655	48.214108	137.056137	39.783466	28.1146965	137.1562345	-80.697086	6.9247315	127.6886755
8.11412	22.76939	135.40036	-20.314098	17.479355	132.29686	43.345703	7.922737	136.545486	36.498047	47.950535	136.374695	39.921875	27.936636	136.4600905	-80.550071	7.022074	128.1336295
7.794629	21.540611	134.344788	-20.032532	17.381182	131.911346	43.411037	7.762484	135.372879	36.796066	47.607029	135.301514	40.1035515	27.6847565	135.3371965	-80.1686155	7.0776075	128.4854955
7.452173	20.669205	133.564392	-19.849737	17.295553	131.578796	43.423435	7.70214	134.582184	36.964127	47.307976	134.526642	40.193781	27.505058	134.554413	-79.893255	7.08604800000001	128.603179
7.042355	19.757536	132.787231	-19.652908	17.198376	131.164078	43.43129	7.559551	133.925659	37.199108	47.156651	133.856781	40.315199	27.358101	133.89122	-79.621015	7.038651	128.436936
6.542365	18.856182	132.09613	-19.50712	17.105665	130.743668	43.437805	7.400208	133.354904	37.341705	46.922867	133.215637	40.389755	27.1615375	133.2852705	-79.403995	7.0497925	128.2020655
5.963333	17.962343	131.488312	-19.429153	17.043602	130.352203	43.431602	7.234135	132.777374	37.415775	46.686539	132.660553	40.4236885	26.960337	132.7189635	-79.2819945	7.126867	127.9854425
5.30478	17.07346	130.929428	-19.45203	17.015818	130.01149	43.373688	7.079943	132.121964	37.389671	46.46986	132.114609	40.3816795	26.7749015	132.1182865	-79.2857395	7.2567345	127.9046935
4.536752	16.173773	130.259872	-19.486843	16.966492	129.60437	43.254414	6.939046	131.362137	37.303265	46.298786	131.507111	40.2788395	26.618916	131.434624	-79.2525255	7.314068	127.774116
3.363903	14.816807	129.134323	-19.479589	16.835272	128.965912	42.976704	6.734363	130.08049	37.192951	46.024193	130.64624	40.0848275	26.379278	130.363365	-79.0440055	7.291266	127.568459
2.577904	13.929112	128.451431	-19.449928	16.748217	128.57663	42.866985	6.532375	129.304047	37.161961	45.798817	130.04425	40.014473	26.165596	129.6741485	-78.914329	7.330838	127.4791115
1.698605	13.018031	127.852203	-19.347078	16.623535	128.192566	42.757164	6.34444	128.577942	36.851311	45.746891	129.627686	39.8042375	26.0456655	129.102814	-78.4983935	7.2014045	127.282318
0.505116	12.27774	127.454887	-19.288858	16.520205	127.87796	42.692829	6.177171	128.022964	37.177795	45.430088	129.043274	39.935312	25.8036295	128.533119	-78.513028	7.2367805	127.222801
-0.330821	11.340542	127.02079	-19.250149	16.42741	127.596603	42.644066	6.038524	127.6054	37.154812	45.283554	128.687576	39.899439	25.661039	128.146488	-78.399737	7.19378099999999	127.046718
-1.205771	10.391338	126.715889	-19.2141	16.328527	127.357162	42.626804	5.886692	127.344009	37.128815	45.126785	128.413849	39.8778095	25.5067385	127.878929	-78.3060095	7.1503155	126.835395
-2.151349	9.453084	126.483444	-19.268768	16.241442	127.206635	42.622463	5.714896	127.175568	37.076126	44.957653	128.114288	39.8492945	25.3362745	127.644928	-78.3868305	7.1466095	126.768342
-3.620835	8.055456	126.262032	-19.294966	16.020781	126.916252	42.494869	5.452986	126.937042	36.946144	44.682472	127.609695	39.7205065	25.067729	127.2733685	-78.3104385	6.973833	126.5591355
-4.55948	7.106821	126.178802	-19.386982	15.907584	126.872101	42.383419	5.291407	126.774467	36.845924	44.486694	127.183914	39.6146715	24.8890505	126.9791905	-78.3886355	6.9261175	126.7650115
-5.536864	6.194628	126.107422	-19.466774	15.792273	126.833382	42.235279	5.130048	126.589897	36.327301	44.427845	126.952324	39.28129	24.7789465	126.7711105	-78.214838	6.8055995	126.8956535
-6.54952	5.307733	126.09819	-19.518795	15.665683	126.771561	42.085312	4.947383	126.442841	36.219299	44.200249	126.640793	39.1523055	24.573816	126.541817	-78.1898955	6.75755	127.001305
-7.608829	4.530362	126.186012	-19.619389	15.57737	126.822258	41.624035	4.954022	126.501373	36.5186	43.86076	126.25959	39.0713175	24.407391	126.3804815	-78.3100955	6.747349	127.2640345
-8.247774	3.510059	126.078033	-19.698132	15.478241	126.828362	41.498642	4.81969	126.477585	36.049953	43.832176	126.276672	38.7742975	24.325933	126.3771285	-78.1705615	6.630549	127.2795955
-9.264145	2.74795	126.10421	-19.787668	15.385732	126.822701	41.371658	4.710536	126.455856	35.941654	43.709743	126.253403	38.656656	24.2101395	126.3546295	-78.231992	6.5613245	127.2907725
-10.676099	1.65358	126.040398	-19.877962	15.251978	126.760437	41.205643	4.582632	126.50499	35.75145	43.566704	126.290405	38.4785465	24.074668	126.3976975	-78.2344705	6.429288	127.1231765
-11.603418	1.014681	126.022743	-19.960003	15.197137	126.822533	41.091614	4.496744	126.625359	35.684589	43.470341	126.412308	38.3881015	23.9835425	126.5188335	-78.3081075	6.4107315	127.1262325
-12.561353	0.405251	126.079643	-20.016184	15.111216	126.873718	41.331669	4.231997	126.591873	35.635654	43.371704	126.608528	38.4836615	23.8018505	126.6002005	-78.5160295	6.4205815	127.1472355
-13.509947	-0.207023	126.070824	-20.048683	15.015133	126.886917	41.2556	4.142619	126.709381	35.59874	43.271534	126.76767	38.42717	23.7070765	126.7385255	-78.524536	6.3231895	127.0353085
-14.412899	-0.767294	126.089272	-20.126699	14.957682	126.967896	41.195057	4.087837	126.770927	35.555817	43.209774	126.886024	38.375437	23.6488055	126.8284755	-78.628835	6.2665585	127.1073165
-15.295836	-1.28108	126.096771	-20.186398	14.875581	127.003838	41.143333	4.030717	126.787308	35.491066	43.137363	126.930412	38.3171995	23.58404	126.85886	-78.6899955	6.167122	127.148816
-16.183052	-1.794991	126.162743	-20.255344	14.778918	127.034012	41.069469	3.960828	126.773941	35.404297	43.059708	126.901413	38.236883	23.510268	126.837677	-78.747571	6.047568	127.230347
-17.578783	-2.483223	126.247047	-20.352047	14.611546	127.075554	40.906578	3.863883	126.744019	35.270462	42.926121	126.765862	38.08852	23.395002	126.7549405	-78.792614	5.82809	127.3961675
-18.480536	-2.895837	126.393829	-20.424936	14.475131	127.098335	40.81662	3.777032	126.718697	35.171753	42.809586	126.682236	37.9941865	23.293309	126.7004665	-78.8440585	5.656953	127.4962035
-19.284582	-3.310675	126.395622	-20.471386	14.290659	127.075264	40.718754	3.661161	126.714752	35.081436	42.678467	126.579727	37.900095	23.169814	126.6472395	-78.842867	5.411504	127.5032885
-20.095913	-3.66973	126.436707	-20.578159	14.13687	127.118935	40.622322	3.527019	126.658424	35.010017	42.52393	126.453445	37.8161695	23.0254745	126.5559345	-78.9724875	5.2482655	127.6819355
-20.93214	-3.988386	126.425613	-20.601187	13.935752	127.011467	40.211937	3.539514	126.700912	34.918064	42.356461	126.279495	37.5650005	22.9479875	126.4902035	-78.7673745	4.9235165	127.5327305
-21.788128	-4.212453	126.401901	-20.679049	13.792973	126.96122	40.135193	3.380959	126.565155	34.868366	42.197155	126.049484	37.5017795	22.789057	126.3073195	-78.8598775	4.796889	127.6151205
-22.538034	-4.480703	126.299393	-20.691839	13.634978	126.851395	40.036469	3.252685	126.462997	34.836666	42.037308	125.86203	37.4365675	22.6449965	126.1625135	-78.8202455	4.6249595	127.5402765
-23.626806	-4.6473	126.273788	-20.68331	13.436799	126.726021	39.97036	3.05168	126.382538	34.823479	41.829582	125.767471	37.3969195	22.440631	126.0750045	-78.7635395	4.432967	127.3770375
-24.251379	-4.744423	126.202515	-20.68574	13.355499	126.734589	39.926407	2.956047	126.458885	34.843506	41.742779	125.801788	37.3849565	22.349413	126.1303365	-78.7564365	4.361585	127.3388415
-24.901619	-4.771859	126.24736	-20.721848	13.336002	126.84063	39.917343	2.890805	126.551422	34.862446	41.704216	125.936714	37.3898945	22.2975105	126.244068	-78.8335905	4.3744935	127.437192
-25.570669	-4.714367	126.333832	-20.717842	13.306817	126.905228	39.918934	2.858239	126.649307	34.859352	41.693169	126.120926	37.389143	22.275704	126.3851165	-78.824827	4.33793	127.4253395
-26.201948	-4.610311	126.400269	-20.74131	13.299958	127.033089	39.913689	2.835919	126.74147	34.851627	41.703758	126.316406	37.382658	22.2698385	126.528938	-78.865278	4.3300775	127.53724
-26.782673	-4.522003	126.462555	-20.757126	13.290035	127.164589	39.906372	2.804162	126.835266	34.877663	41.701607	126.534019	37.3920175	22.2528845	126.6846425	-78.9062695	4.3271855	127.6445355
-27.346443	-4.372209	126.519981	-20.763388	13.275719	127.281616	40.224552	2.584588	126.788567	34.905258	41.676121	126.789261	37.564905	22.1303545	126.788914	-79.091681	4.4210835	127.774318
-28.083786	-4.013201	126.58873	-20.775887	13.200198	127.447746	40.21365	2.501429	126.881836	34.953526	41.619186	127.187241	37.583588	22.0603075	127.0345385	-79.135362	4.3400885	127.8609535
-28.474512	-3.806407	126.512184	-20.773275	13.128511	127.54599	40.201717	2.44245	126.916336	34.993015	41.57811	127.448097	37.597366	22.01028	127.1822165	-79.143916	4.246742	127.9097635
-28.905573	-3.547871	126.529404	-20.803089	13.064154	127.624573	40.173893	2.380425	126.956177	35.004581	41.544388	127.714409	37.589237	21.9624065	127.335293	-79.195415	4.1659015	127.913853
-29.261219	-3.344103	126.44117	-20.844107	12.987222	127.701416	40.160431	2.315901	126.976189	35.010998	41.503174	127.995979	37.5857145	21.9095375	127.486084	-79.2739285	4.0649065	127.916748
-29.581335	-3.104566	126.363335	-20.860138	12.95656	127.76445	40.162708	2.258777	127.038742	35.010712	41.473156	128.25473	37.58671	21.8659665	127.646736	-79.306986	4.0471535	127.882164
-29.870897	-2.855594	126.225296	-20.889444	12.92544	127.772484	40.151924	2.227614	127.141617	34.999271	41.464523	128.526611	37.5755975	21.8460685	127.834114	-79.3544855	4.0048115	127.710854
-30.122131	-2.615214	126.062904	-20.904118	12.911363	127.716408	40.163021	2.219099	127.24646	34.973621	41.472641	128.77121	37.568321	21.84587	128.008835	-79.376557	3.976856	127.423981
-30.388647	-2.253955	125.732002	-20.926132	12.917264	127.504387	40.222485	2.229027	127.391006	34.934498	41.531391	129.00914	37.5784915	21.880209	128.200073	-79.4307555	3.954319	126.808701
-30.503735	-2.017538	125.480186	-20.942633	12.923248	127.300537	40.223457	2.248693	127.424347	34.90929	41.536644	129.115311	37.5663735	21.8926685	128.269829	-79.4516395	3.9538275	126.331245
-30.541245	-1.800699	125.298218	-20.961718	12.904662	127.085114	40.201763	2.236448	127.452591	34.869446	41.532368	129.122421	37.5356045	21.884408	128.287506	-79.4590405	3.924916	125.882722
-30.574242	-1.681665	124.999359	-20.994734	12.845847	126.884552	40.165894	2.231138	127.415741	34.838631	41.526661	129.084015	37.5022625	21.8788995	128.249878	-79.4917305	3.8127945	125.519226
-30.530277	-1.558996	124.808395	-21.009987	12.78722	126.714584	40.132713	2.243917	127.365616	34.786816	41.508976	129.052734	37.4597645	21.8764465	128.209175	-79.4797385	3.6979935	125.219993
-30.459721	-1.490732	124.65918	-21.009405	12.705004	126.576683	40.130112	2.238781	127.345695	34.749229	41.499226	129.030304	37.4396705	21.8690035	128.1879995	-79.4584805	3.5410045	124.9653665
-30.350136	-1.462366	124.562164	-21.01457	12.611149	126.510414	40.155853	2.239553	127.354454	34.718876	41.502487	129.037781	37.4373645	21.87102	128.1961175	-79.4665045	3.351278	124.8247105
-30.191799	-1.482108	124.418022	-21.046438	12.536465	126.448044	40.208885	2.245171	127.444542	34.665169	41.513	129.103928	37.437027	21.8790855	128.274235	-79.529903	3.1938445	124.621853
-30.085903	-1.54058	124.240814	-21.055059	12.488998	126.301468	40.24234	2.263379	127.551605	34.630474	41.544224	129.153625	37.436407	21.9038015	128.352615	-79.546525	3.0741945	124.250321
-29.981941	-1.638935	123.961853	-21.04718	12.445282	126.0252	40.242123	2.287414	127.626106	34.598522	41.586258	129.206863	37.4203225	21.936836	128.4164845	-79.5146825	2.953728	123.6339155
-29.876163	-1.766621	123.61174	-21.070984	12.43475	125.713333	40.221752	2.313399	127.617706	34.528854	41.601002	129.223892	37.375303	21.9572005	128.420799	-79.517271	2.9122995	123.005867
-29.792389	-1.910523	123.207077	-21.135372	12.463016	125.419594	40.186535	2.311852	127.565063	34.484261	41.625572	129.173431	37.335398	21.968712	128.369247	-79.606142	2.95732	122.469941
-29.920097	-1.929423	122.919205	-21.13081	12.474778	125.069214	40.11475	2.348454	127.454933	34.461712	41.629471	129.143463	37.288231	21.9889625	128.299198	-79.549851	2.9605935	121.83923
-29.87084	-2.108804	122.610306	-21.358793	12.699779	124.951576	40.065346	2.402027	127.359665	34.492043	41.617519	129.105194	37.2786945	22.009773	128.2324295	-79.9962805	3.389785	121.6707225
-29.846355	-2.419553	122.347511	-21.338171	12.825805	124.738419	40.042747	2.524329	127.132622	34.552799	41.630764	128.926025	37.297773	22.0775465	128.0293235	-79.974115	3.5740635	121.4475145
-29.87763	-2.648165	122.222015	-21.304344	12.896479	124.640617	40.018562	2.652886	126.878632	34.594418	41.629158	128.681747	37.30649	22.141022	127.7801895	-79.915178	3.651936	121.5010445
-29.91786	-2.902504	122.143005	-21.237425	12.97552	124.512085	39.672668	2.98599	126.734245	34.621201	41.670044	128.324036	37.1469345	22.328017	127.5291405	-79.6217845	3.623023	121.4950295
-29.987585	-3.165929	122.04126	-21.153345	13.049981	124.338623	39.676956	3.133487	126.392342	34.648659	41.711914	127.83667	37.1628075	22.4227005	127.114506	-79.4694975	3.6772615	121.56274
-30.14538	-3.433239	121.849045	-21.047468	13.112821	124.045692	39.659286	3.199362	126.068222	34.687099	41.772541	127.41127	37.1731925	22.4859515	126.739746	-79.2681285	3.7396905	121.351638
-30.343315	-3.752554	121.565079	-20.962479	13.149442	123.671738	39.646938	3.207721	125.757912	34.706917	41.806465	126.925644	37.1769275	22.507093	126.341778	-79.1018855	3.791791	121.001698
-30.570948	-4.113807	121.141098	-20.867878	13.139321	123.21917	39.642262	3.153686	125.53389	34.721497	41.793133	126.408195	37.1818795	22.4734095	125.9710425	-78.9176355	3.8052325	120.4672975
-30.970448	-4.731881	120.525703	-20.780853	13.079992	122.537735	39.609924	3.012298	125.252548	34.746574	41.730522	125.918106	37.178249	22.37141	125.585327	-78.739955	3.788574	119.490143
-31.307194	-5.164936	120.22551	-20.734505	12.99883	122.216621	39.62236	2.887292	125.185814	34.778702	41.636684	125.629364	37.200531	22.261988	125.407589	-78.669541	3.735672	119.025653
-31.655788	-5.578276	120.106209	-20.714155	12.932324	122.028824	39.614521	2.757056	125.135658	34.816505	41.513935	125.423958	37.215513	22.1354955	125.279808	-78.643823	3.7291525	118.77784
-31.993017	-5.968885	120.216431	-20.680153	12.8887	121.980812	39.619568	2.654777	125.135277	34.845413	41.395836	125.188828	37.2324905	22.0253065	125.1620525	-78.5927965	3.7520935	118.7995715
-32.415428	-6.377055	120.555565	-20.651785	12.85935	122.102402	39.629528	2.579506	125.143349	34.867897	41.304249	124.886063	37.2487125	21.9418775	125.014706	-78.5522825	3.7768225	119.190098
-32.807949	-6.705088	121.137573	-20.59697	12.826097	122.347939	39.688419	2.499052	125.163177	34.889427	41.196571	124.58931	37.288923	21.8478115	124.8762435	-78.482863	3.8043825	119.8196345
-33.289864	-7.00761	121.904633	-20.543793	12.753092	122.725571	39.730606	2.408305	125.273407	34.902988	41.060646	124.285461	37.316797	21.7344755	124.779434	-78.404383	3.7717085	120.671708
-33.842068	-7.587627	123.142792	-20.492481	12.577985	123.432373	39.755627	2.162131	125.551018	34.893898	40.754272	123.962952	37.3247625	21.4582015	124.756985	-78.3097245	3.6977685	122.107761
-34.373196	-7.862288	123.905327	-20.496201	12.432666	123.922073	39.750706	1.930288	125.824341	34.879219	40.503021	123.886856	37.3149625	21.2166545	124.8555985	-78.3073645	3.6486775	122.9885475
-34.899719	-8.085116	124.56102	-20.519629	12.27809	124.343277	39.712002	1.688229	126.188911	34.897732	40.240124	123.930191	37.304867	20.9641765	125.059551	-78.344125	3.5920035	123.627003
-35.40176	-8.218602	125.040184	-20.559103	12.139107	124.666786	40.021038	1.257489	126.430252	34.926437	40.030613	124.063263	37.4737375	20.644051	125.2467575	-78.5919435	3.634163	124.0868145
-35.912941	-8.251955	125.330437	-20.607567	12.029537	124.903557	39.668335	1.255423	126.887634	34.94809	39.871113	124.202499	37.3082125	20.563268	125.5450665	-78.5233465	3.495806	124.2620475
-36.354523	-8.221548	125.442421	-20.681984	11.971389	125.020828	39.941303	0.916678	126.97364	34.944641	39.747017	124.308464	37.442972	20.3318475	125.641052	-78.80694	3.6109305	124.400604
-36.777679	-8.132534	125.47554	-20.763891	11.930203	125.061211	39.829086	0.800648	127.104149	34.941589	39.669689	124.377144	37.3853375	20.2351685	125.7406465	-78.9131195	3.6252375	124.3817755
-37.355717	-7.758743	125.427612	-20.927494	11.905362	125.063942	39.654671	0.646639	127.107147	34.867943	39.56395	124.474358	37.261307	20.1052945	125.7907525	-79.116295	3.7054295	124.3371315
-37.723988	-7.371028	125.357224	-21.035162	11.909407	125.068726	39.512623	0.588063	127.062592	34.794865	39.5303	124.546227	37.153744	20.0591815	125.8044095	-79.224068	3.7596325	124.3330425
-38.119205	-6.906186	125.261879	-20.949495	11.791209	125.064697	39.403049	0.55677	127.010307	34.735634	39.542282	124.660362	37.0693415	20.049526	125.8353345	-78.9683315	3.532892	124.2940595
-38.43005	-6.377994	125.17202	-21.050825	11.815736	125.115501	39.307014	0.531228	127.008102	34.671494	39.547638	124.824036	36.989254	20.039433	125.916069	-79.090904	3.592039	124.314933
-38.768887	-5.742307	125.163353	-21.12372	11.824491	125.143066	39.22057	0.526073	127.012863	34.594639	39.563786	124.970154	36.9076045	20.0449295	125.9915085	-79.1550445	3.6040525	124.2946235
-39.06744	-5.116877	125.21257	-21.241037	11.892517	125.270798	39.153934	0.520287	127.039383	34.550484	39.579651	125.078079	36.852209	20.049969	126.058731	-79.334283	3.735065	124.482865
-39.353493	-4.434906	125.214424	-21.279478	11.950317	125.283073	39.115917	0.512233	127.124153	34.512009	39.590954	125.169197	36.813963	20.0515935	126.146675	-79.372919	3.8490405	124.419471
-39.742222	-3.418712	125.245537	-21.380432	12.069673	125.36985	39.095245	0.494778	127.34668	34.47525	39.625774	125.220421	36.7852475	20.060276	126.2835505	-79.5461115	4.07907	124.4561495
-40.046234	-2.629383	125.267151	-21.417604	12.099973	125.354401	39.101688	0.460503	127.542786	34.442986	39.636829	125.274956	36.772337	20.048666	126.408871	-79.607545	4.15128	124.299931
-40.262943	-1.875127	125.17823	-21.490135	12.095102	125.449158	39.132126	0.393584	127.751091	34.39719	39.612736	125.412605	36.764658	20.00316	126.581848	-79.744928	4.187044	124.316468
-40.531715	-0.946115	125.25296	-21.510855	12.02065	125.50148	39.167915	0.314701	127.980125	34.351215	39.560719	125.681114	36.759565	19.93771	126.8306195	-79.781275	4.10359	124.1723405
-40.761936	-0.045679	125.17691	-21.556108	11.94232	125.63195	39.184021	0.265477	128.261276	34.350174	39.522537	126.072075	36.7670975	19.894007	127.1666755	-79.8793135	3.990633	124.0972245
-41.027565	0.857242	124.997314	-21.629765	11.903437	125.772476	39.190052	0.216327	128.503006	34.39312	39.51865	126.557312	36.791586	19.8674885	127.530159	-80.051116	3.9393855	124.014793
-41.353191	1.857684	124.689034	-21.699024	11.880692	125.759781	39.176785	0.138005	128.662949	34.427006	39.547493	127.001617	36.8018955	19.842749	127.832283	-80.1999435	3.918635	123.687279
-41.782993	3.492212	124.129066	-21.838356	11.897615	125.549782	39.02668	0.131197	128.588181	34.387081	39.610989	127.430199	36.7068805	19.871093	128.00919	-80.3835925	3.924137	123.090374
-42.073215	4.521282	123.643532	-21.929977	11.939803	125.305687	38.924191	0.221237	128.391098	34.310921	39.708393	127.616898	36.617556	19.964815	128.003998	-80.47751	3.914791	122.607376
-42.463726	5.610924	123.29155	-22.024609	12.012601	125.041542	38.841759	0.360242	128.103226	34.197216	39.823402	127.710258	36.5194875	20.091822	127.906742	-80.5687055	3.93338	122.176342
-42.827938	6.672459	122.871338	-22.306206	12.210998	124.824753	38.76228	0.546416	127.713272	34.067989	39.952599	127.708908	36.4151345	20.2495075	127.71109	-81.0275465	4.1724885	121.938416
-43.263111	7.77323	122.631882	-22.387804	12.28207	124.54821	38.65432	0.709417	127.251343	33.928421	40.07719	127.584648	36.2913705	20.3933035	127.4179955	-81.0669785	4.1708365	121.6784245
-43.851616	8.982606	122.521629	-22.449532	12.381022	124.293587	38.219204	1.09207	126.826813	33.775024	40.199898	127.350105	35.997114	20.645984	127.088459	-80.896178	4.11606	121.498715
-44.310146	9.972799	122.420967	-22.517334	12.474041	124.055496	38.076603	1.28289	126.263573	33.591034	40.340893	127.025749	35.8338185	20.8118915	126.644661	-80.8684865	4.1361905	121.466331
-45.068092	11.487306	122.453629	-22.654222	12.628656	123.8386	37.768997	1.626068	125.418404	33.268703	40.580338	126.417755	35.51885	21.103203	125.9180795	-80.827294	4.154109	121.7591205
-45.404549	12.320141	122.664619	-22.78174	12.700337	123.803162	37.541862	1.851118	124.916901	32.958065	40.748051	125.929298	35.2499635	21.2995845	125.4230995	-80.8134435	4.1010895	122.1832245
-45.857811	13.217192	122.883972	-22.947834	12.756263	123.831261	37.263084	2.058519	124.456383	32.61528	40.941189	125.415779	34.939182	21.499854	124.936081	-80.83485	4.012672	122.726441
-46.395416	14.100577	123.32164	-23.152714	12.787422	123.928848	36.96059	2.248298	123.928581	32.229286	41.10767	124.90239	34.594938	21.677984	124.4154855	-80.900366	3.89686	123.4422105
-46.903103	14.987826	123.798096	-23.376093	12.867306	124.065056	36.641693	2.351423	123.514404	31.816277	41.251858	124.300529	34.228985	21.8016405	123.9074665	-80.981171	3.9329715	124.2226455
-47.316799	15.873744	124.244049	-23.595976	12.905014	124.279236	36.272968	2.457393	123.083092	31.429615	41.373428	123.810555	33.8512915	21.9154105	123.4468235	-81.0432435	3.8946175	125.1116485
-47.692593	16.763561	124.827385	-23.808674	12.959355	124.498772	35.949673	2.507268	122.712502	31.101549	41.405827	123.491432	33.525611	21.9565475	123.101967	-81.142959	3.9621625	125.895577
-48.161785	18.000975	125.491394	-23.890856	12.8733	124.836395	35.559723	2.479903	122.599045	30.720659	41.404968	123.229179	33.140191	21.9424355	122.914112	-80.921903	3.8041645	126.758678
-48.434406	18.82233	125.846352	-24.019506	12.882066	125.031624	35.362274	2.511531	122.591377	30.569923	41.422394	123.272644	32.9660985	21.9669625	122.9320105	-81.0051105	3.7971695	127.1312375
-48.598831	19.653849	126.099525	-24.171989	12.905923	125.232635	35.211063	2.497086	122.643089	30.446581	41.437702	123.38736	32.828822	21.967394	123.0152245	-81.1728	3.844452	127.4500455
-48.666302	20.502457	126.384369	-24.313745	12.939466	125.422379	35.032127	2.508298	122.721245	30.327221	41.468204	123.528198	32.679674	21.988251	123.1247215	-81.307164	3.890681	127.7200365
-48.742458	21.345533	126.610687	-24.438116	12.998093	125.587227	34.873642	2.515229	122.816154	30.252707	41.4897	123.699142	32.5631745	22.0024645	123.257648	-81.4394065	3.9937215	127.916806
-48.693008	22.105158	126.803528	-24.542171	13.047682	125.735916	34.76852	2.540131	122.927429	30.193871	41.527092	123.918762	32.4811955	22.0336115	123.4230955	-81.5655375	4.0617525	128.0487365
-48.634296	22.853876	126.946655	-24.651817	13.155413	125.903	34.690536	2.599432	123.037254	30.15134	41.590843	124.116837	32.420938	22.0951375	123.5770455	-81.724572	4.2156885	128.2289545
-48.366848	23.991676	127.072975	-24.749905	13.236901	125.958252	34.590279	2.709004	123.115417	30.076632	41.719086	124.353699	32.3334555	22.214045	123.734558	-81.8332655	4.259757	128.181946
-48.074474	24.775827	127.103981	-24.853642	13.340775	126.005699	34.562344	2.800199	123.129967	30.033731	41.803463	124.439751	32.2980375	22.301831	123.784859	-82.0053215	4.379719	128.226539
-47.780781	25.525356	127.048401	-24.875751	13.38945	125.913177	34.526245	2.868775	123.138199	29.990906	41.886215	124.493477	32.2585755	22.377495	123.815838	-82.0100775	4.401405	128.010516
-47.398815	26.204386	126.896141	-24.954063	13.505001	125.896088	34.486008	2.919388	123.127457	29.956696	41.946777	124.533104	32.221352	22.4330825	123.8302805	-82.129478	4.5769195	127.9618955
-46.994419	26.8211	126.776123	-24.998667	13.557259	125.78952	34.468124	2.955992	123.11972	29.931339	41.997768	124.544632	32.1997315	22.47688	123.832176	-82.1970655	4.637638	127.746864
-46.564625	27.467438	126.662155	-25.014778	13.600236	125.618996	34.443192	2.979744	123.117355	29.906664	42.042114	124.548576	32.174928	22.510929	123.8329655	-82.204484	4.689543	127.4050265
-45.963459	28.059065	126.396492	-25.073423	13.663538	125.558472	34.406479	3.011248	123.121368	29.885296	42.077053	124.557343	32.1458875	22.5441505	123.8393555	-82.2927335	4.7829255	127.2775885
-45.027699	28.962179	126.228287	-25.079224	13.683331	125.375984	34.377266	3.032887	123.158539	29.870329	42.11808	124.555244	32.1237975	22.5754835	123.8568915	-82.2822455	4.7911785	126.8950765
-44.353207	29.495365	126.154961	-25.095356	13.706604	125.342453	34.354355	3.024807	123.198441	29.858589	42.133007	124.558723	32.106472	22.578907	123.878582	-82.297184	4.834301	126.806324
-43.642433	29.978249	126.114464	-25.121641	13.74433	125.336823	34.315933	3.019405	123.270798	29.862001	42.132393	124.582123	32.088967	22.575899	123.9264605	-82.332249	4.912761	126.7471855
-42.884098	30.485975	126.111565	-25.163857	13.790258	125.349915	34.307392	3.011931	123.385071	29.863892	42.140961	124.653496	32.085642	22.576446	124.0192835	-82.413356	5.00407	126.6805465
-42.049316	30.957954	125.978043	-25.186611	13.834561	125.34623	34.30941	3.024623	123.531898	29.864529	42.170368	124.792564	32.0869695	22.5974955	124.162231	-82.4601915	5.0716265	126.530229
-41.17654	31.424681	125.969902	-25.223011	13.893221	125.335434	34.308861	3.033992	123.710251	29.868326	42.197102	124.979462	32.0885935	22.615547	124.3448565	-82.5346155	5.170895	126.3260115
-40.245598	31.806707	125.842987	-25.278082	13.929957	125.316498	34.320576	3.028866	123.90181	29.875427	42.217556	125.186707	32.0980015	22.623211	124.5442585	-82.6541655	5.236703	126.0887375
-38.82169	32.408543	125.751091	-25.322777	13.951246	125.296165	34.337826	3.00271	124.149536	29.895311	42.232964	125.516495	32.1165685	22.617837	124.8330155	-82.7621225	5.284655	125.7593145
-37.836399	32.74749	125.705215	-25.335684	13.95882	125.279747	34.35577	2.980623	124.297081	29.917072	42.230927	125.711235	32.136421	22.605775	125.004158	-82.807789	5.311865	125.555336
-36.771294	33.080505	125.656197	-25.370661	13.987424	125.298141	34.390526	2.954433	124.475014	29.978767	42.236626	125.907913	32.1846465	22.5955295	125.1914635	-82.9259685	5.3793185	125.4048185
-35.720562	33.361782	125.587227	-25.355343	14.009622	125.272598	34.448059	2.923398	124.686012	30.037287	42.245434	126.120415	32.242673	22.584416	125.4032135	-82.953359	5.434828	125.1419825
-34.684425	33.673138	125.578331	-25.326738	14.02531	125.259949	34.554871	2.890473	124.969986	30.107176	42.258869	126.340485	32.3310235	22.574671	125.6552355	-82.9844995	5.475949	124.8646625
-33.556633	33.905499	125.437889	-25.259909	14.022475	125.224388	34.72467	2.825054	125.284348	30.193758	42.26395	126.604118	32.459214	22.544502	125.944233	-82.979032	5.500448	124.504543
-32.441959	34.122559	125.484047	-25.204988	14.018847	125.276123	34.87775	2.783735	125.60965	30.288496	42.268047	126.866356	32.583123	22.525891	126.238003	-82.993099	5.511803	124.314243
-30.98394	34.430355	125.606178	-25.074402	13.956875	125.402466	35.190311	2.685223	126.155602	30.476444	42.265476	127.249619	32.8333775	22.4753495	126.7026105	-82.9821815	5.4384005	124.1023215
-29.845324	34.536926	125.601517	-24.968967	13.913138	125.47879	35.403728	2.60612	126.50367	30.623917	42.229362	127.517784	33.0138225	22.417741	127.010727	-82.9517565	5.408535	123.946853
-28.703276	34.61071	125.651047	-24.870836	13.89087	125.557068	35.960052	2.346502	126.745163	30.801006	42.22065	127.776733	33.380529	22.283576	127.260948	-83.122201	5.498164	123.853188
-27.586906	34.683399	125.690437	-24.74308	13.899757	125.580833	36.168816	2.261312	127.122223	31.014433	42.212521	128.04895	33.5916245	22.2369165	127.5855865	-83.0777845	5.5625975	123.5760795
-26.447519	34.712608	125.71286	-24.670103	13.948205	125.672516	36.369591	2.17181	127.477859	31.227106	42.215965	128.352509	33.7983485	22.1938875	127.915184	-83.1385545	5.7025225	123.429848
-25.331053	34.732971	125.806427	-24.536812	13.993181	125.703728	36.571289	2.073168	127.833473	31.435261	42.216026	128.611572	34.003275	22.144597	128.2225225	-83.076899	5.841765	123.1849335
-24.284887	34.729958	125.9534	-24.458647	14.086349	125.899902	36.749588	2.023554	128.147827	31.643435	42.242123	128.864868	34.1965115	22.1328385	128.5063475	-83.1138055	6.0398595	123.2934565
-22.667093	34.669685	126.394081	-24.240303	14.206653	126.157761	37.040337	2.008278	128.55957	32.006393	42.322086	129.340591	34.523365	22.165182	128.9500805	-83.003971	6.248124	123.3654415
-21.346094	34.426994	126.603127	-24.080601	14.296714	126.393822	37.237244	2.02173	128.863098	32.255619	42.385418	129.674744	34.7464315	22.203574	129.268921	-82.9076335	6.389854	123.518723
-20.39567	34.333492	126.980064	-23.962055	14.415111	126.65844	37.47047	2.040829	129.094559	32.814342	42.34819	129.881973	35.142406	22.1945095	129.488266	-83.066516	6.6357125	123.828614
-19.401854	34.170891	127.224411	-23.811491	14.511835	126.843109	37.697384	2.073815	129.259003	33.029613	42.425766	130.204391	35.3634985	22.2497905	129.731697	-82.9864805	6.7738795	123.954521
-18.392923	33.994801	127.489281	-23.641018	14.576233	126.921318	37.887039	2.121268	129.388458	33.211311	42.483101	130.410309	35.549175	22.3021845	129.8993835	-82.831211	6.8502815	123.9432525
-17.45616	33.787914	127.680222	-23.52227	14.674376	126.993073	37.999844	2.171687	129.468399	33.381786	42.541813	130.43396	35.690815	22.35675	129.9511795	-82.735355	6.992002	124.0349665
-16.569014	33.540321	127.726555	-23.417477	14.784983	127.011742	38.088402	2.277833	129.400772	33.49448	42.522659	130.213776	35.791441	22.400246	129.807274	-82.626395	7.16972	124.21621
-15.34162	33.132763	127.500175	-23.309128	14.957565	126.931549	38.14613	2.461509	129.022247	33.310921	42.625771	129.506882	35.7285255	22.54364	129.2645645	-82.3467815	7.37149	124.5985335
-14.473395	32.809727	126.982262	-23.205025	15.042938	126.74601	38.170887	2.507665	128.626511	33.397587	42.574249	128.80098	35.784237	22.540957	128.7137455	-82.194287	7.544919	124.7782745
-13.814022	32.57925	126.493767	-23.061884	15.131539	126.458893	38.248192	2.514503	128.153198	33.410191	42.498032	127.957275	35.8291915	22.5062675	128.0552365	-81.9529595	7.7568105	124.8625495
-13.006576	32.207523	125.867844	-22.872307	15.199841	126.105049	38.291885	2.534231	127.623688	33.874249	42.340652	126.922821	36.083067	22.4374415	127.2732545	-81.827681	7.9622405	124.9368435
-12.177912	31.839239	125.180588	-22.717432	15.27843	125.778221	38.354195	2.516931	127.152725	33.650963	42.399605	126.162949	36.002579	22.458268	126.657837	-81.437443	8.098592	124.898605
-11.456735	31.492811	124.610672	-22.488617	15.296556	125.367691	38.436417	2.499526	126.713303	33.752132	42.30928	125.497292	36.0942745	22.404403	126.1052975	-81.0715085	8.188709	124.6300845
-10.707118	31.104166	124.234894	-22.513489	15.425293	125.175522	38.196293	2.671702	126.588989	33.881084	42.245556	125.10202	36.0386885	22.458629	125.8455045	-81.0656665	8.391957	124.5055395
-9.581632	30.532837	124.053642	-22.293503	15.374039	124.951538	38.277279	2.653853	126.361572	34.098732	42.205429	125.023827	36.1880055	22.429641	125.6926995	-80.7750115	8.318437	124.2103765
-8.835898	30.167406	124.116989	-22.228306	15.365209	124.912903	38.312599	2.64695	126.250336	34.197731	42.217945	125.193878	36.255165	22.4324475	125.722107	-80.711777	8.2979705	124.103699
-8.172486	29.856228	124.359962	-22.180395	15.415017	124.939095	38.347584	2.709617	126.235054	34.284393	42.322952	125.501526	36.3159885	22.5162845	125.86829	-80.6767785	8.3137495	124.0099
-7.46343	29.558811	124.622704	-22.134914	15.542871	125.012085	38.382431	2.870648	126.273537	34.393112	42.517815	125.925461	36.3877715	22.6942315	126.099499	-80.6575995	8.3915105	123.924671
-6.835608	29.312363	124.894806	-22.09548	15.75595	125.113174	38.449677	3.099115	126.344704	34.473656	42.781685	126.3311	36.4616665	22.9404	126.337902	-80.6526265	8.5715	123.888446
-6.22028	28.983068	125.102844	-22.077425	16.006351	125.213448	38.494133	3.394695	126.373795	34.489838	43.09042	126.636002	36.4919855	23.2425575	126.5048985	-80.6468355	8.7701445	123.9219975
-5.545912	28.665056	125.225494	-22.068853	16.30197	125.297226	38.509674	3.746564	126.359413	34.471424	43.423698	126.861763	36.490549	23.585131	126.610588	-80.628255	9.018809	123.983864
-4.612412	28.144922	125.471893	-21.832342	16.539652	125.375282	38.578079	4.206608	126.421036	34.447758	43.904156	127.189995	36.5129185	24.055382	126.8055155	-80.1776025	9.023922	123.9450485
-4.071112	27.765074	125.611115	-21.860582	16.736675	125.603439	38.612686	4.420479	126.524971	34.427143	44.142456	127.361618	36.5199145	24.2814675	126.9432945	-80.2410785	9.1918825	124.2635835
-3.537512	27.284458	125.765419	-21.876244	16.862719	125.823997	38.969429	4.429835	126.499619	34.371143	44.326271	127.471909	36.670286	24.378053	126.985764	-80.422774	9.347385	124.66223
-2.958231	26.727364	125.910164	-21.891447	16.921104	126.042046	39.013405	4.572802	126.643181	34.316208	44.480297	127.594551	36.6648065	24.5265495	127.118866	-80.4477005	9.3156585	124.965226
-2.408127	26.137602	126.056465	-21.878941	16.946863	126.180161	39.058952	4.675218	126.848473	34.270527	44.595615	127.77076	36.6647395	24.6354165	127.3096165	-80.4226215	9.2583095	125.0507055
-1.882736	25.531254	126.267982	-21.928644	16.980665	126.342499	39.121063	4.717158	127.1446	34.270317	44.680305	127.971199	36.69569	24.6987315	127.5578995	-80.552978	9.2625985	125.1270985
-1.402842	24.921366	126.41584	-21.9217	16.991381	126.358559	39.159691	4.704554	127.486328	34.314789	44.755814	128.255219	36.73724	24.730184	127.8707735	-80.58064	9.252578	124.8463445
-0.649172	23.918377	126.612724	-21.933428	17.058794	126.403831	39.249359	4.708105	128.04628	34.415066	44.86161	128.825119	36.8322125	24.7848575	128.4356995	-80.6990685	9.3327305	124.3719625
-0.101193	23.166258	126.784966	-21.959553	17.156832	126.532471	39.313881	4.758124	128.391708	34.482117	44.955616	129.279449	36.897999	24.85687	128.8355785	-80.817105	9.456794	124.2293635
0.343825	22.441357	127.073082	-21.924482	17.253815	126.601479	39.435452	4.842566	128.727661	34.534012	45.099682	129.755951	36.984732	24.971124	129.241806	-80.833696	9.536506	123.961152
1.067703	21.534685	127.207794	-21.91675	17.392666	126.808525	39.545479	4.963971	129.066162	34.603863	45.278923	130.2211	37.074671	25.121447	129.643631	-80.908171	9.663885	123.973419
1.467748	20.769505	127.445732	-21.879892	17.527407	126.995377	39.672569	5.11483	129.405701	34.983036	45.346706	130.541306	37.3278025	25.230768	129.9735035	-81.0875865	9.824046	124.0172505
1.80921	19.910084	127.667618	-21.853388	17.668442	127.169441	39.79298	5.28844	129.743668	35.012943	45.52042	130.936081	37.4029615	25.40443	130.3398745	-81.1097375	9.932454	123.9990075
2.170675	18.990097	127.838959	-21.793247	17.783556	127.327492	39.914276	5.452922	130.07103	34.697388	45.791031	131.368744	37.305832	25.6219765	130.719887	-80.892326	9.9451355	123.935097
2.572243	17.58601	128.024475	-21.66748	17.883577	127.468536	40.059532	5.644903	130.519012	34.724483	45.951256	131.716736	37.3920075	25.7980795	131.117874	-80.7269675	9.9690745	123.819198
2.81634	16.597668	128.067825	-21.628389	17.938894	127.612175	40.135021	5.737226	130.793304	34.753689	46.020958	131.820404	37.444355	25.879092	131.306854	-80.701133	9.998696	123.917496
2.985862	15.503054	128.135574	-21.575062	17.951181	127.67572	40.204689	5.780787	131.033951	34.779388	46.04707	131.861954	37.4920385	25.9139285	131.4479525	-80.6421625	9.9884335	123.9034875
3.142681	14.399928	128.180557	-21.523867	17.930851	127.717865	40.230228	5.788531	131.212936	34.815453	46.035336	131.82283	37.5228405	25.9119335	131.517883	-80.5705745	9.9497685	123.917847
3.199046	13.276243	128.176025	-21.512562	17.87767	127.725456	40.234901	5.731684	131.308884	34.840366	46.003056	131.759552	37.5376335	25.86737	131.534218	-80.5627575	9.88797	123.916694
3.231399	12.123571	128.093582	-21.533833	17.784988	127.686546	40.19875	5.652103	131.337418	35.189533	45.800125	131.578918	37.6941415	25.726114	131.458168	-80.7618075	9.84386199999999	123.914924
3.186877	10.890753	127.978149	-21.583611	17.685827	127.596519	40.117149	5.550095	131.301178	35.185642	45.708385	131.486603	37.6513955	25.62924	131.3938905	-80.8186175	9.742414	123.7991475
3.017831	9.078151	127.683304	-21.694386	17.548681	127.377548	39.952503	5.448961	131.12442	35.102917	45.570641	131.350586	37.52771	25.509801	131.237503	-80.916482	9.587561	123.517593
2.846274	7.853826	127.40731	-21.768629	17.489246	127.204048	39.839016	5.421529	130.982147	35.030685	45.524487	131.25705	37.4348505	25.473008	131.1195985	-80.9721085	9.505484	123.2884975
2.630565	6.591793	127.166512	-21.824759	17.428503	127.026215	39.714737	5.427804	130.851685	34.925018	45.500584	131.174606	37.3198775	25.464194	131.0131455	-80.9693955	9.392812	123.0392845
2.371422	5.299378	127.015327	-21.913986	17.399075	126.98735	39.614635	5.462691	130.75531	34.824608	45.493431	131.105347	37.2196215	25.478061	130.9303285	-81.0475935	9.320089	123.0443715
2.057959	4.007991	126.903442	-21.958735	17.324318	126.899612	39.53384	5.463121	130.703598	34.740753	45.46825	131.0439	37.1372965	25.4656855	130.873749	-81.0547665	9.1829505	122.925475
1.676494	2.684109	126.783195	-22.048737	17.259323	126.917374	39.474426	5.428805	130.684631	34.670219	45.403107	130.970749	37.0723225	25.415956	130.82769	-81.1697965	9.10269	123.007058
1.275423	1.295254	126.720047	-22.087765	17.140402	126.880302	39.401489	5.373218	130.665588	34.597961	45.308258	130.865143	36.999725	25.340738	130.7653655	-81.175255	8.940066	122.9952385
0.562838	-0.784977	126.633629	-22.14736	16.912123	126.858734	39.329182	5.268985	130.645172	34.473454	45.140057	130.624847	36.901318	25.204521	130.6350095	-81.196038	8.619725	123.0824585
0.025274	-2.194131	126.626221	-22.176794	16.745461	126.869354	39.273403	5.213286	130.642776	34.376724	45.022202	130.438202	36.8250635	25.117744	130.540489	-81.1786515	8.373178	123.198219
-0.557172	-3.648557	126.730797	-22.16831	16.558529	126.868904	39.237072	5.164926	130.65535	34.286057	44.888905	130.219543	36.7615645	25.0269155	130.4374465	-81.0981845	8.0901425	123.3003615
-1.203543	-5.045508	126.904823	-22.23016	16.431255	126.962555	39.200344	5.112911	130.659073	33.885876	44.870037	130.08107	36.54311	24.991474	130.3700715	-81.00343	7.871036	123.5550385
-2.284085	-6.190547	127.230492	-22.268305	16.291599	127.000824	39.153839	5.041106	130.701477	33.802464	44.737293	129.770645	36.4781515	24.8891995	130.236061	-81.0147615	7.6939985	123.765587
-2.645818	-7.858009	127.317322	-22.28315	16.141495	127.019325	39.112152	4.981839	130.704315	33.733498	44.595249	129.446228	36.422825	24.788544	130.0752715	-80.989125	7.494446	123.9633785
-3.430918	-9.188786	127.534149	-22.298903	16.003294	126.989922	39.086544	4.875896	130.703873	33.69619	44.41431	129.114532	36.391367	24.645103	129.9092025	-80.989173	7.361485	124.0706415
-4.709338	-11.149458	127.756653	-22.281521	15.729099	126.828575	39.05806	4.643481	130.695709	33.639462	44.11092	128.623383	36.348761	24.3772005	129.659546	-80.911803	7.0809975	123.997604
-5.553993	-12.413252	127.986908	-22.281065	15.561798	126.739418	39.067566	4.547082	130.697556	33.585693	43.94363	128.249588	36.3266295	24.245356	129.473572	-80.8887595	6.87824	124.005264
-6.459826	-13.571941	128.265839	-22.308588	15.420787	126.636398	39.062588	4.496252	130.694214	33.497272	43.830482	127.877029	36.27993	24.163367	129.2856215	-80.897106	6.678207	123.9871745
-7.441878	-14.645947	128.595764	-22.32383	15.28036	126.551804	39.028896	4.454322	130.685135	33.404175	43.706345	127.538429	36.2165355	24.0803335	129.111782	-80.8641955	6.4803865	123.991826
-8.435424	-15.668739	129.01889	-22.383129	15.141135	126.554939	38.990383	4.358842	130.758484	33.299107	43.554684	127.238503	36.144745	23.956763	128.9984935	-80.911003	6.325507	124.1113845
-9.485281	-16.568127	129.436447	-22.453606	14.981362	126.629089	38.917252	4.217654	130.882278	33.219208	43.37365	127.033592	36.06823	23.795652	128.957935	-80.975442	6.167072	124.300243
-10.562743	-17.394018	129.748611	-22.516083	14.798416	126.717117	38.824333	4.016308	131.005402	33.163773	43.167225	126.94384	35.994053	23.5917665	128.974621	-81.026219	6.0050655	124.459613
-12.246611	-18.434555	130.060577	-22.629641	14.529554	126.864311	38.697792	3.660935	131.125885	33.107655	42.84687	126.861885	35.9027235	23.2539025	128.993885	-81.1620055	5.8052055	124.734737
-13.146257	-18.876968	130.045883	-22.690464	14.351233	126.942612	38.607101	3.464244	131.104202	33.073597	42.660843	126.866547	35.840349	23.0625435	128.9853745	-81.221277	5.6399225	124.8998495
-14.451629	-19.518682	129.979721	-22.718948	14.189909	127.025543	38.553463	3.289623	131.059998	33.074356	42.509964	126.917221	35.8139095	22.8997935	128.9886095	-81.2518055	5.4800245	125.0624765
-15.629398	-19.832798	129.788162	-22.751505	14.076504	127.083168	38.525139	3.196302	130.977997	33.088581	42.418549	126.998199	35.80686	22.8074255	128.988098	-81.30987	5.3455825	125.178238
-16.730183	-20.107805	129.592224	-22.750757	14.010799	127.121712	38.487041	3.162858	130.841904	33.09264	42.378254	127.05265	35.7898405	22.770556	128.947277	-81.2913545	5.251042	125.296147
-17.871073	-20.248241	129.410233	-22.760504	14.020813	127.138016	38.440735	3.166855	130.671173	33.079746	42.369843	127.060356	35.7602405	22.768349	128.8657645	-81.2812485	5.273277	125.4102675
-18.998846	-20.281353	129.263153	-22.765837	14.063001	127.144203	38.398914	3.224148	130.480774	33.062599	42.394558	127.00106	35.7307565	22.809353	128.740917	-81.2624305	5.316649	125.547489
-20.771851	-20.059824	129.245377	-22.783386	14.140349	127.179245	38.379475	3.30942	130.085724	33.012016	42.447941	126.878738	35.6957455	22.8786805	128.482231	-81.2625175	5.4020175	125.876259
-21.916803	-19.88217	129.15097	-22.827589	14.172318	127.2015	38.396282	3.333636	129.680359	32.9562	42.429646	126.757408	35.676241	22.881641	128.2188835	-81.331419	5.462995	126.1841165
-23.050802	-19.575865	128.962662	-22.871912	14.160389	127.184319	38.391666	3.317843	129.217453	32.891808	42.410107	126.547943	35.641737	22.863975	127.882698	-81.385561	5.456803	126.48594
-24.187166	-19.197721	128.655121	-22.882971	14.116844	127.123833	38.35099	3.304141	128.686813	32.818153	42.42152	126.304611	35.5845715	22.8628305	127.495712	-81.3505135	5.3708575	126.751954
-25.262028	-18.767859	128.294952	-22.876511	14.07653	127.032402	38.250877	3.307483	128.179825	32.762199	42.434608	126.067856	35.506538	22.8710455	127.1238405	-81.25956	5.2820145	126.9409635
-26.300621	-18.249157	127.903412	-22.845387	14.042312	126.899719	38.134037	3.294773	127.74118	32.720943	42.434216	125.887596	35.42749	22.8644945	126.814388	-81.118264	5.2201295	126.98505
-27.352491	-17.652712	127.501038	-22.8174	14.029524	126.806831	38.050594	3.276655	127.349388	32.748432	42.413242	125.790581	35.399513	22.8449485	126.5699845	-81.034313	5.2140995	127.0436775
-28.831635	-16.623339	127.065704	-22.74703	14.014384	126.697777	37.989964	3.241124	127.017036	32.829647	42.383186	125.845291	35.4098055	22.812155	126.4311635	-80.9038655	5.216613	126.9643905
-29.736618	-15.903844	126.814316	-22.714964	14.02128	126.687943	38.010529	3.217373	126.938972	32.898502	42.387165	125.999321	35.4545155	22.802269	126.4691465	-80.8844435	5.240291	126.9067395
-30.625893	-15.138814	126.543655	-22.713114	14.04922	126.702202	38.021599	3.21788	126.921738	32.946018	42.41074	126.168808	35.4838085	22.81431	126.545273	-80.9100365	5.28413	126.859131
-31.447025	-14.273516	126.466812	-22.740427	14.094202	126.715324	38.008377	3.243165	126.927437	32.960049	42.451866	126.320099	35.484213	22.8475155	126.623768	-80.965067	5.3408885	126.80688
-32.279335	-13.436469	126.303101	-22.771091	14.139965	126.711952	37.984066	3.257689	126.954666	32.957031	42.494705	126.443794	35.4705485	22.876197	126.69923	-81.0127305	5.403733	126.724674
-33.040558	-12.488214	126.288132	-22.799316	14.186774	126.698898	37.958851	3.249731	127.000381	32.950966	42.506187	126.573372	35.4549085	22.877959	126.7868765	-81.0535405	5.495589	126.6109195
-33.7407	-11.601372	126.10257	-22.843777	14.226656	126.664818	37.955303	3.184648	127.11058	32.972256	42.487183	126.68573	35.4637795	22.8359155	126.898155	-81.1513335	5.6173965	126.431481
-34.756824	-10.088313	125.929138	-22.900126	14.297	126.612007	37.940445	3.035655	127.360153	32.984768	42.422287	126.973007	35.4626065	22.728971	127.16658	-81.2628585	5.865029	126.057434
-35.306522	-9.133615	125.791824	-22.908228	14.295837	126.502167	37.951225	2.961195	127.533974	33.005875	42.382492	127.236298	35.47855	22.6718435	127.385136	-81.295006	5.9198305	125.619198
-35.889572	-8.117578	125.457726	-22.948029	14.303411	126.445732	37.944267	2.885181	127.694275	33.0196	42.347546	127.516281	35.4819335	22.6163635	127.605278	-81.3779915	5.9904585	125.286186
-36.409969	-7.090096	125.2509	-23.033785	14.356345	126.464462	37.874413	2.831485	127.836098	33.031799	42.318909	127.804352	35.453106	22.575197	127.820225	-81.520676	6.137493	125.108699
-36.999893	-6.024623	125.209496	-23.046938	14.368046	126.430664	37.843105	2.803356	127.970337	33.054813	42.302288	128.088028	35.448959	22.552822	128.0291825	-81.542835	6.18327	124.8321455
-37.459648	-5.008461	125.107445	-23.085289	14.424419	126.470444	37.834724	2.804909	128.063202	33.084087	42.332222	128.357239	35.4594055	22.5685655	128.2102205	-81.6299835	6.2802725	124.7306675
-37.892097	-3.958069	125.054085	-23.143976	14.526033	126.574326	37.790443	2.849295	128.095428	33.107365	42.381012	128.528183	35.448904	22.6151535	128.3118055	-81.736856	6.4369125	124.8368465
-38.507637	-2.363266	124.987244	-23.154034	14.659795	126.535797	37.726532	2.993236	127.986122	33.117645	42.495682	128.600174	35.4220885	22.744459	128.293148	-81.7301565	6.575131	124.778446
-38.921852	-1.348904	124.877998	-23.155706	14.77624	126.462219	37.682541	3.119183	127.863289	33.130169	42.585388	128.576584	35.406355	22.8522855	128.2199365	-81.717767	6.7001945	124.7045015
-39.263542	-0.34576	124.72551	-23.131773	14.916465	126.310005	37.661068	3.259857	127.735474	33.12936	42.691597	128.530365	35.395214	22.975727	128.1329195	-81.65876	6.857203	124.4870905
-39.569778	0.68897	124.486412	-23.131725	15.081501	126.128723	37.65456	3.381887	127.59584	33.157494	42.800159	128.490952	35.406027	23.091023	128.043396	-81.669477	7.071979	124.21405
-39.676453	1.826218	124.139145	-23.158865	15.267387	125.979088	37.623302	3.493673	127.46344	33.169697	42.909706	128.443832	35.3964995	23.2016895	127.953636	-81.7142295	7.3330845	124.00454
-40.140434	2.75914	124.08255	-23.140873	15.420006	125.755646	37.581059	3.625458	127.325912	33.174316	43.023499	128.376831	35.3776875	23.3244785	127.8513715	-81.6594335	7.5155335	123.6599205
-40.398537	3.671416	123.80558	-23.188709	15.605169	125.640129	37.522602	3.73793	127.196228	33.182388	43.133053	128.344528	35.352495	23.4354915	127.770378	-81.729913	7.7748465	123.50988
-40.756821	5.061918	123.630432	-23.19356	15.836091	125.426903	37.461052	3.87743	127.076279	33.20805	43.279793	128.318542	35.334551	23.5786115	127.6974105	-81.721671	8.0935705	123.1563955
-40.895138	5.919892	123.433235	-23.155083	15.966137	125.27121	37.473682	3.934078	127.091721	33.263016	43.376205	128.340332	35.368349	23.6551415	127.7160265	-81.678515	8.2771325	122.8263935
-41.039787	6.803735	123.304962	-23.149893	16.122007	125.248764	37.509415	3.960292	127.216469	33.322502	43.482044	128.439819	35.4159585	23.721168	127.828144	-81.7157445	8.522846	122.669384
-41.255882	7.648549	123.336777	-23.115185	16.25016	125.227341	37.579342	3.954231	127.458847	33.397686	43.566578	128.645844	35.488514	23.7604045	128.0523455	-81.718884	8.7399155	122.4023365
-41.405449	8.401217	123.290894	-23.069984	16.330811	125.248787	37.665993	3.942164	127.76207	33.505127	43.617752	128.911514	35.58556	23.779958	128.336792	-81.725528	8.881664	122.160782
-41.521305	9.058655	123.26635	-23.056801	16.368761	125.328384	37.725822	3.939871	128.026443	33.597233	43.654949	129.135605	35.6615275	23.79741	128.581024	-81.7751295	8.940112	122.075744
-41.6558	9.700988	123.404778	-23.056238	16.380869	125.44091	37.749535	3.954658	128.188309	33.62619	43.681919	129.243347	35.6878625	23.8182885	128.715828	-81.8003385	8.9434495	122.165992
-41.811874	10.646086	123.578033	-23.071947	16.427166	125.56543	37.734135	4.086661	128.264481	33.619041	43.730999	129.231064	35.676588	23.90883	128.7477725	-81.820482	8.945502	122.3830875
-41.904491	11.276349	123.59005	-23.034483	16.458033	125.530792	37.746162	4.167295	128.310242	33.615562	43.796204	129.171341	35.680862	23.9817495	128.7407915	-81.749828	8.9343165	122.3207925
-42.10157	11.895008	123.673866	-23.036272	16.515186	125.502792	37.792824	4.251419	128.329666	33.627739	43.84465	129.059937	35.7102815	24.0480345	128.6948015	-81.7828255	8.9823375	122.3107825
-42.185059	12.441443	123.608223	-23.054602	16.589905	125.455559	37.810963	4.308938	128.30864	33.634804	43.870586	128.910965	35.7228835	24.089762	128.6098025	-81.8320875	9.090048	122.3013155
-42.267441	12.929472	123.419861	-23.034508	16.628222	125.317062	37.812302	4.360988	128.259232	33.658127	43.912666	128.655243	35.7352145	24.136827	128.4572375	-81.8042305	9.119617	122.1768865
-42.370056	13.387349	123.257912	-23.199554	16.774818	125.185776	37.818661	4.436593	128.159805	33.677761	43.985504	128.321716	35.748211	24.2110485	128.2407605	-82.147319	9.3385875	122.1307915
-42.444115	13.833575	123.122765	-23.157177	16.796204	124.992516	37.822048	4.508624	127.995811	33.66975	44.064148	127.963318	35.745899	24.286386	127.9795645	-82.060253	9.306022	122.0054675
-42.588268	14.562981	123.00264	-23.098291	16.827307	124.730156	37.841217	4.6121	127.709923	33.607815	44.193974	127.371231	35.724516	24.403037	127.540577	-81.921098	9.251577	121.919735
-42.830215	15.169946	122.965858	-23.050161	16.839848	124.591026	37.839413	4.686484	127.520714	33.572517	44.28006	127.020554	35.705965	24.483272	127.270634	-81.806287	9.196424	121.911418
-42.909786	15.686085	122.927078	-23.018911	16.863489	124.500801	37.82967	4.740135	127.369942	33.510963	44.319351	126.710037	35.6703165	24.529743	127.0399895	-81.7081385	9.197235	121.9616125
-43.008751	16.173729	122.921082	-22.990339	16.897804	124.44751	37.804558	4.7978	127.249512	33.485992	44.347141	126.498116	35.645275	24.5724705	126.873814	-81.625953	9.2231375	122.021206
-43.105045	16.664532	122.926605	-22.978189	16.931469	124.429489	37.782269	4.843755	127.212265	33.484222	44.345169	126.374672	35.6332455	24.594462	126.7934685	-81.5896235	9.268476	122.0655095
-43.164165	17.14958	122.930313	-22.963335	16.962456	124.425301	37.780609	4.854661	127.240166	33.486031	44.363697	126.326622	35.63332	24.609179	126.783394	-81.55999	9.315733	122.067208
-43.196983	17.618219	122.923103	-22.953079	16.983624	124.433121	37.7775	4.860295	127.270721	33.499714	44.367306	126.350571	35.638607	24.6138005	126.810646	-81.544765	9.3534475	122.055596
-43.141315	18.336105	122.969696	-22.946245	17.006384	124.479767	37.763969	4.872583	127.340103	33.524479	44.390488	126.43261	35.644224	24.6315355	126.8863565	-81.536714	9.3812325	122.0731775
-43.06707	18.825964	123.034515	-22.945324	17.009579	124.519119	37.766212	4.88423	127.346191	33.548725	44.404297	126.48407	35.6574685	24.6442635	126.9151305	-81.5481165	9.3748945	122.1231075
-42.925819	19.341366	123.070702	-22.948097	17.004402	124.550545	37.767403	4.890728	127.307716	33.541225	44.429688	126.523079	35.654314	24.660208	126.9153975	-81.550508	9.348596	122.1856925
-42.809204	19.828472	123.13501	-22.959126	17.005075	124.579849	37.756702	4.934531	127.230492	33.523628	44.462387	126.498344	35.640165	24.698459	126.864418	-81.558417	9.311691	122.29528
-42.709778	20.321707	123.250488	-22.966471	17.028616	124.621109	37.737949	5.000186	127.088631	33.500259	44.507034	126.421181	35.619104	24.75361	126.754906	-81.552046	9.303622	122.487312
-42.603012	20.818903	123.422516	-22.9681	17.059675	124.686905	37.720104	5.07262	126.968674	33.455433	44.559978	126.302811	35.5877685	24.816299	126.6357425	-81.5239685	9.303051	122.7380675
-42.314884	21.17976	123.544144	-22.952457	17.089447	124.784973	37.729866	5.155303	126.878525	33.414944	44.627659	126.159477	35.572405	24.891481	126.519001	-81.477319	9.287413	123.050945
-42.04084	21.826523	123.767181	-22.927563	17.121315	124.972824	37.785549	5.256196	126.821579	33.358849	44.709908	125.9729	35.572199	24.983052	126.3972395	-81.427325	9.259578	123.5484085
-41.794678	22.24333	124.000298	-22.902634	17.121758	125.10656	37.80188	5.31327	126.873108	33.335938	44.739033	125.897743	35.568909	25.0261515	126.3854255	-81.374177	9.2173645	123.8276945
-41.575249	22.688396	124.129547	-22.877125	17.10499	125.249306	37.838753	5.325513	127.000275	33.333286	44.74015	125.87011	35.5860195	25.0328315	126.4351925	-81.3402695	9.1771485	124.0634195
-41.274429	23.126715	124.1446	-22.61261	16.920347	125.275314	37.895733	5.326567	127.197433	33.348763	44.731873	125.89827	35.622248	25.02922	126.5478515	-80.847468	8.811474	124.0027765
-41.012604	23.548525	124.212013	-22.618605	16.902582	125.437843	37.97266	5.294412	127.439651	33.376507	44.726242	125.961533	35.6745835	25.010327	126.700592	-80.9117935	8.794837	124.175094
-40.684605	23.951248	124.253693	-22.580181	16.840313	125.466644	38.040195	5.249794	127.671158	33.397614	44.71093	126.051056	35.7189045	24.980362	126.861107	-80.8792665	8.700264	124.072181
-40.332191	24.381327	124.267433	-22.561375	16.780973	125.542046	38.087307	5.19429	127.903938	33.427227	44.680626	126.137367	35.757267	24.937458	127.0206525	-80.880017	8.624488	124.0634395
-39.82341	25.04763	124.257996	-22.561363	16.727139	125.667084	38.136471	5.10205	128.276245	33.481598	44.628067	126.296768	35.8090345	24.8650585	127.2865065	-80.9317605	8.5892195	124.0476615
-39.458431	25.4909	124.26181	-22.571394	16.723055	125.76088	38.181866	5.062625	128.592819	33.506649	44.614975	126.418098	35.8442575	24.8388	127.5054585	-80.9870455	8.60731	124.0163015
-39.062412	25.978634	124.217903	-22.609188	16.757637	125.853409	38.219002	5.025096	128.911789	33.554428	44.608036	126.520432	35.886715	24.816566	127.7161105	-81.105091	8.698708	123.9907075
-38.893326	26.605658	124.203201	-22.627445	16.781073	125.90374	38.262936	5.020187	129.221649	33.58506	44.616081	126.583244	35.923998	24.818134	127.9024465	-81.178888	8.744012	123.9050335
-38.516552	27.113691	124.062897	-22.628847	16.804726	125.895271	38.291531	5.018812	129.486786	33.614323	44.622822	126.612595	35.952927	24.820817	128.0496905	-81.210621	8.788635	123.7408515
-38.10421	27.667019	123.881195	-22.651115	16.829897	125.882248	38.320717	5.016939	129.73764	33.624668	44.624825	126.575531	35.9726925	24.820882	128.1565855	-81.2749225	8.838912	123.6079105
-37.668602	28.230909	123.615417	-22.604004	16.802938	125.734581	38.340897	5.016217	129.923676	33.656696	44.61961	126.48455	35.9987965	24.8179135	128.204113	-81.2068045	8.7879625	123.265049
-37.070667	29.117304	123.266151	-23.010698	17.041483	125.850166	38.373695	5.005393	130.095963	33.680027	44.555576	126.274002	36.026861	24.7804845	128.1849825	-82.048257	9.3024815	123.5153495
-36.649094	29.800579	123.09481	-22.501661	16.716362	125.532448	38.404892	4.994042	130.158279	33.708103	44.501408	126.146568	36.0564975	24.747725	128.1524235	-81.0598195	8.684999	122.9124725
-36.273731	30.496746	122.921204	-22.459469	16.663252	125.501991	38.445259	4.965187	130.202393	33.744858	44.443787	126.077148	36.0950585	24.704487	128.1397705	-81.0139965	8.622017	122.8642115
-35.879406	31.269064	122.866356	-22.396297	16.59639	125.487579	38.502701	4.919268	130.217438	33.797943	44.387836	126.070854	36.150322	24.653552	128.144146	-80.942916	8.539228	122.831012
-35.494705	32.12875	122.811913	-22.355541	16.53171	125.489319	38.538479	4.873026	130.172256	33.864796	44.337643	126.132141	36.2016375	24.6053345	128.1521985	-80.9127195	8.4580855	122.8264395
-35.122173	33.016151	122.835754	-22.817114	16.785061	125.764	38.549374	4.82698	130.016708	33.919395	44.29845	126.244942	36.2343845	24.562715	128.130825	-81.8686125	9.007407	123.397175
-34.749802	34.010944	122.886742	-22.27202	16.413809	125.448837	38.5658	4.773968	129.787399	33.976841	44.271908	126.366409	36.2713205	24.522938	128.076904	-80.8153605	8.30468	122.82077
-34.230797	35.551491	123.164978	-22.278605	16.396996	125.389465	38.552032	4.771942	129.163498	34.009815	44.298199	126.580681	36.2809235	24.5350705	127.8720895	-80.8381335	8.2589215	122.9068405
-33.898964	36.633221	123.403801	-22.274286	16.406658	125.282646	38.505882	4.794779	128.606445	33.985317	44.324593	126.673271	36.2455995	24.559686	127.639858	-80.7941715	8.25363	122.925434
-33.552361	37.748428	123.740051	-22.486158	16.571159	125.188789	38.44281	4.85522	127.91655	33.933537	44.396667	126.705673	36.1881735	24.6259435	127.3111115	-81.1604895	8.5163745	123.0664665
-33.23756	38.847122	124.106148	-22.518467	16.640362	125.002312	38.281952	5.037204	127.11338	33.853306	44.492455	126.723183	36.067629	24.7648295	126.9182815	-81.104563	8.5158945	123.0863425
-32.875893	39.947845	124.486473	-22.557871	16.760929	124.77269	38.094063	5.253639	126.354469	33.732967	44.642956	126.676407	35.913515	24.9482975	126.515438	-81.029257	8.5735605	123.029942
-32.511162	41.029621	124.824989	-22.602867	16.93568	124.540962	37.563416	5.742913	125.679932	33.652222	44.866802	126.657463	35.607819	25.3048575	126.1686975	-80.813553	8.5665025	122.9132265
-32.08836	42.0891	125.203201	-22.623825	17.141844	124.301216	37.390385	6.052425	125.009964	33.554382	45.063263	126.700142	35.4723835	25.557844	125.855053	-80.7200335	8.725844	122.747379
-31.421734	43.516682	125.823555	-22.642138	17.480413	124.09935	37.234478	6.50843	124.433006	33.495022	45.425838	126.954857	35.36475	25.967134	125.6939315	-80.649026	8.993692	122.5047685
-30.934504	44.353374	126.265335	-22.649996	17.698147	124.077835	37.233959	6.764894	124.264275	33.501114	45.659676	127.254364	35.3675365	26.212285	125.7593195	-80.6675285	9.184009	122.3963505
-30.203156	44.946629	126.59304	-22.651363	17.878	124.108398	37.252518	6.986708	124.213882	33.489025	45.850498	127.533173	35.3707715	26.418603	125.8735275	-80.6734975	9.337397	122.3432685
-29.665112	45.566429	126.941177	-22.641403	18.032114	124.177696	37.27515	7.173988	124.259415	33.522461	46.040909	127.778603	35.3988055	26.6074485	126.019009	-80.6816115	9.4567795	122.336383
-29.047468	46.077187	127.10067	-22.626091	18.152941	124.232353	37.30019	7.292178	124.346115	33.56192	46.161224	128.007614	35.431055	26.726701	126.1768645	-80.683237	9.579181	122.2878415
-28.429052	46.465374	127.217827	-22.608223	18.214264	124.278244	37.355122	7.32944	124.445976	33.576115	46.242077	128.148956	35.4656185	26.7857585	126.297466	-80.6820645	9.6427695	122.259022
-27.787409	46.790401	127.303612	-22.596191	18.261719	124.30558	37.382481	7.349872	124.530151	33.594303	46.288174	128.209152	35.488392	26.819023	126.3696515	-80.680774	9.704415	122.2415085
-26.844225	46.980114	127.279266	-22.583237	18.325525	124.365555	37.425919	7.38112	124.69075	33.611938	46.358746	128.221588	35.5189285	26.869933	126.456169	-80.6854025	9.781117	122.274941
-26.225218	47.013226	127.217392	-22.578583	18.371462	124.422859	37.483292	7.409991	124.827919	33.62888	46.42028	128.223007	35.556086	26.9151355	126.525463	-80.713252	9.8277885	122.320255
-25.636765	46.937637	127.152252	-22.553427	18.426804	124.506126	37.54652	7.419937	125.00415	33.651489	46.470448	128.210358	35.5990045	26.9451925	126.607254	-80.7058585	9.9084155	122.404998
-25.025293	46.731625	127.067329	-22.530294	18.460442	124.596657	37.632744	7.414587	125.245644	33.693714	46.529724	128.190613	35.663229	26.9721555	126.7181285	-80.723817	9.9487285	122.4751855
-24.382023	46.438431	126.954689	-22.499598	18.520691	124.684204	37.721134	7.410734	125.504051	33.76965	46.596378	128.168137	35.745392	27.003556	126.836094	-80.744588	10.037826	122.532314
-23.773342	46.044792	126.834091	-22.465696	18.578457	124.776993	37.786926	7.396366	125.771988	33.84639	46.651608	128.100281	35.816658	27.023987	126.9361345	-80.74805	10.132927	122.6178515
-23.180311	45.571373	126.670921	-22.469704	18.639582	124.84639	37.817184	7.384064	125.998962	33.911438	46.680843	127.953125	35.864311	27.0324535	126.9760435	-80.803719	10.2467105	122.7167365
-22.583136	44.906113	126.419746	-22.45487	18.751053	124.886063	38.160126	7.171741	126.067673	33.995472	46.710045	127.534927	36.077799	26.940893	126.8013	-80.987539	10.561213	122.970826
-21.997271	44.255409	126.101517	-22.453058	18.815134	124.875328	38.13295	7.171911	126.15509	34.015903	46.742065	127.15062	36.0744265	26.956988	126.652855	-80.9805425	10.67328	123.097801
-21.538301	43.580772	125.764061	-22.445368	18.910828	124.830116	38.108677	7.198184	126.163567	34.017971	46.760468	126.77916	36.063324	26.979326	126.4713635	-80.95406	10.84233	123.1888685
-21.120628	42.843204	125.452484	-22.430685	18.987421	124.746025	38.08337	7.244823	126.119026	33.99757	46.801479	126.370964	36.04047	27.023151	126.244995	-80.90184	10.951691	123.247055
-20.641459	42.079487	125.104591	-22.426329	19.059628	124.655869	38.043041	7.305535	126.053108	33.951168	46.868534	125.884987	35.9971045	27.0870345	125.9690475	-80.8497625	11.0322215	123.3426905
-20.172167	41.273369	124.712006	-22.445065	19.132406	124.549759	37.981503	7.356927	125.933121	33.906078	46.915226	125.368729	35.9437905	27.1360765	125.650925	-80.8339205	11.1287355	123.448593
-19.737333	40.412861	124.283875	-22.431795	19.190941	124.44725	37.600212	7.56266	125.980545	33.843315	46.944706	124.831161	35.7217635	27.253683	125.405853	-80.5853535	11.128199	123.488647
-19.194019	39.101921	123.747337	-22.417133	19.265066	124.323723	37.541023	7.570729	125.850632	33.785313	46.914917	124.004761	35.663168	27.242823	124.9276965	-80.497434	11.287309	123.7197495
-18.826513	38.237408	123.420921	-22.414333	19.328547	124.274719	37.515919	7.582255	125.794891	33.773361	46.88792	123.505806	35.64464	27.2350875	124.6503485	-80.473306	11.4220065	123.8990895
-18.412867	37.384789	123.144356	-22.366547	19.402418	124.256203	37.514946	7.616024	125.822578	33.77319	46.875759	123.110725	35.644068	27.2458915	124.4666515	-80.377162	11.5589445	124.0457545
-18.047752	36.534134	122.947273	-22.31278	19.464418	124.265038	37.559917	7.642685	125.902649	33.835392	46.858124	122.887108	35.6976545	27.2504045	124.3948785	-80.3232145	11.6784315	124.1351975
-17.746378	35.712337	122.867096	-22.266792	19.51725	124.284515	37.924103	7.454051	125.88308	33.90239	46.832397	122.847008	35.9132465	27.143224	124.365044	-80.4468305	11.891276	124.203986
-17.423235	34.918041	122.932266	-22.249372	19.550707	124.297607	37.935863	7.464102	125.996254	33.96114	46.822147	122.875809	35.9485015	27.1431245	124.4360315	-80.4472455	11.9582895	124.1591825
-17.115242	34.200394	122.977158	-22.253645	19.590372	124.291672	37.931641	7.497455	126.04554	33.997723	46.865124	122.950027	35.964682	27.1812895	124.4977835	-80.471972	11.9994545	124.0855605
-16.677275	33.172798	123.020805	-22.292723	19.734409	124.211273	37.891407	7.636186	126.013184	33.993946	47.018845	123.09343	35.9426765	27.3275155	124.553307	-80.5281225	12.1413025	123.869239
-16.464916	32.518524	123.021843	-22.332197	19.885277	124.155602	37.849323	7.791761	125.947395	33.95126	47.208622	123.126221	35.9002915	27.5001915	124.536808	-80.5646855	12.2703625	123.774396
-16.242361	31.907862	123.022171	-22.381289	20.07498	124.070648	37.816078	7.99622	125.819695	33.909248	47.423515	123.100723	35.862663	27.7098675	124.460209	-80.625241	12.4400925	123.681087
-16.03945	31.337244	122.972992	-22.426409	20.275751	123.955498	37.439747	8.373232	125.813148	33.849945	47.621517	122.990288	35.644846	27.9973745	124.401718	-80.497664	12.5541275	123.509278
-15.83841	30.80472	122.843376	-22.493666	20.467421	123.818588	37.390553	8.526637	125.632286	33.802917	47.784836	122.782242	35.596735	28.1557365	124.207264	-80.584067	12.7791055	123.429912
-15.599814	30.264648	122.646973	-22.527725	20.619825	123.653732	37.327774	8.64805	125.433014	33.761536	47.899429	122.493599	35.544655	28.2737395	123.9633065	-80.600105	12.9659105	123.3441575
-15.403078	29.722607	122.414673	-22.550434	20.741037	123.482132	37.283916	8.732019	125.234009	33.728981	47.955784	122.096802	35.5064485	28.3439015	123.6654055	-80.6073165	13.1381725	123.2988585
-15.162441	28.915453	122.067131	-22.566729	20.856411	123.264923	37.237068	8.796312	124.93399	33.668678	47.981003	121.342316	35.452873	28.3886575	123.138153	-80.586331	13.3241645	123.391693
-14.958602	28.431824	121.885002	-22.554455	20.893066	123.14222	37.216953	8.818206	124.774017	33.62989	47.936359	120.776001	35.4234215	28.3772825	122.775009	-80.5323315	13.4088495	123.509431
-14.759798	27.992205	121.711861	-22.519865	20.928379	123.050964	37.227356	8.824493	124.686798	33.598358	47.869308	120.233032	35.412857	28.3469005	122.459915	-80.452587	13.5098575	123.642013
-14.574008	27.629486	121.569153	-22.492842	20.94894	123.013649	37.241096	8.815482	124.692299	33.570827	47.776608	119.743156	35.4059615	28.296045	122.2177275	-80.3916455	13.601835	123.8095705
-14.394177	27.328094	121.474731	-22.465487	20.937742	123.015198	37.275169	8.765246	124.800636	33.556892	47.656273	119.37056	35.4160305	28.2107595	122.085598	-80.3470045	13.6647245	123.944798
-14.229979	27.092937	121.43129	-22.442167	20.876986	123.036873	37.289249	8.658989	124.965324	33.557312	47.506161	119.152725	35.4232805	28.082575	122.0590245	-80.3076145	13.671397	124.0147215
-14.074704	26.933216	121.425926	-22.447065	20.787506	123.079872	37.621738	8.377293	124.988594	33.557762	47.343414	119.052734	35.58975	27.8603535	122.020664	-80.48388	13.7146585	124.13908
-13.870753	26.833702	121.440575	-22.481291	20.601908	123.119827	37.590794	8.190573	125.143936	33.543335	47.145851	119.034019	35.5670645	27.668212	122.0889775	-80.5296465	13.535604	124.1506765
-13.716529	26.863873	121.354828	-22.503746	20.465439	123.037651	37.531998	8.073584	125.112411	33.539333	47.039822	119.105164	35.5356655	27.556703	122.1087875	-80.5431575	13.374175	123.9665145
-13.638851	27.0861	121.215103	-22.546001	20.34391	122.897682	37.094543	8.178481	125.15181	33.536446	46.985672	119.158066	35.3154945	27.5820765	122.154938	-80.4074965	13.1057435	123.640426
-13.601708	27.405933	121.023918	-22.592705	20.251257	122.68647	37.116066	8.062738	124.938705	33.51025	46.968311	119.152832	35.313158	27.5155245	122.0457685	-80.498568	12.9869895	123.3271715
-13.591483	27.860493	120.77681	-22.643997	20.182072	122.427498	37.040035	7.979449	124.549103	33.430836	46.943413	119.066368	35.2354355	27.461431	121.8077355	-80.5234295	12.902713	123.0472605
-13.473577	28.406715	120.42804	-22.730717	20.122353	122.177795	36.906113	7.892212	123.987091	33.265198	46.885029	118.793404	35.0856555	27.3886205	121.3902475	-80.5470895	12.8560855	122.9653425
-13.377833	29.060667	120.087448	-22.81801	20.051426	121.95742	36.74152	7.79496	123.401573	33.078831	46.778072	118.394325	34.9101755	27.286516	120.897949	-80.5461955	12.816336	123.016891
-13.214599	30.112123	119.726311	-22.925627	19.92457	121.695038	36.522247	7.564067	122.48317	32.922554	46.606026	118.017998	34.7224005	27.0850465	120.250584	-80.5736545	12.7640935	123.139492
-12.956113	30.788198	119.475113	-22.979439	19.814625	121.506165	36.466755	7.353419	121.891663	32.884876	46.462746	117.92083	34.6758155	26.9080825	119.9062465	-80.6346935	12.7211675	123.1060835
-12.935337	31.498983	119.360199	-22.967993	19.71328	121.248039	36.385067	7.242342	121.242989	32.910885	46.361687	118.013344	34.647976	26.8020145	119.6281665	-80.583962	12.6245455	122.8679115
-12.814455	32.333843	119.279526	-22.954567	19.648804	120.944572	36.261955	7.142719	120.541908	32.951027	46.332886	118.194237	34.606491	26.7378025	119.3680725	-80.515625	12.5598055	122.5210715
-12.616343	33.238552	119.191338	-22.896431	19.631804	120.594215	36.132568	7.128791	119.866669	33.010601	46.34034	118.477188	34.5715845	26.7345655	119.1719285	-80.3644465	12.5290425	122.0165015
-12.352311	34.149723	119.329277	-22.819019	19.672016	120.297531	36.007351	7.233682	119.323921	33.142403	46.419079	119.045952	34.574877	26.8263805	119.1849365	-80.212915	12.5176515	121.4101255
-12.028926	34.984894	119.734299	-22.745949	19.781019	120.118797	36.023487	7.373262	118.932602	33.373505	46.582447	119.680046	34.698496	26.9778545	119.306324	-80.190394	12.5841835	120.93127
-11.610132	36.185677	120.359337	-22.648237	20.053324	119.985901	36.064651	7.650889	118.500229	33.574623	46.851555	120.622696	34.819637	27.251222	119.5614625	-80.116111	12.855426	120.4103395
-11.221328	36.960171	120.697693	-22.625479	20.275459	119.952896	36.044239	7.905653	118.322083	33.61692	47.028343	121.091011	34.8305795	27.466998	119.706547	-80.0815375	13.08392	120.199245
-10.83192	37.687973	121.015236	-22.591152	20.513695	119.957985	36.087299	8.141158	118.335472	33.7187	47.236652	121.49575	34.9029995	27.688905	119.915611	-80.0853035	13.338485	120.000359
-10.399517	38.325768	121.257996	-22.55658	20.725275	119.973137	36.178036	8.285108	118.39048	33.815033	47.364105	121.937073	34.9965345	27.8246065	120.1637765	-80.1096945	13.6259435	119.7824975
-9.980039	38.827114	121.438873	-22.526659	20.877363	119.972023	36.260529	8.338279	118.451187	33.875942	47.431683	122.180519	35.0682355	27.884981	120.315853	-80.1215535	13.869745	119.628193
-9.530059	39.184536	121.513855	-22.487545	20.953814	119.937767	36.26091	8.342775	118.460861	33.903843	47.457687	122.224678	35.0823765	27.900231	120.3427695	-80.0574665	14.007397	119.5327645
-9.087093	39.401936	121.506546	-22.4543	21.019068	119.877014	36.236679	8.29753	118.384003	33.962749	47.411144	122.211288	35.099714	27.854337	120.2976455	-80.008314	14.183799	119.4563825
-8.375342	39.613541	121.430946	-22.428635	21.132715	119.750702	36.224861	8.139162	118.359207	34.07999	47.270027	122.200134	35.1524255	27.7045945	120.2796705	-80.0096955	14.5608355	119.2217335
-7.823271	39.673267	121.38311	-22.405758	21.235628	119.649841	36.229771	8.027307	118.435837	34.173481	47.179344	122.178993	35.201626	27.6033255	120.307415	-80.013142	14.8679305	118.992267
-7.229436	39.660271	121.23513	-22.390047	21.393356	119.610809	36.256195	7.94551	118.612671	34.277813	47.107986	122.20472	35.267004	27.526748	120.4086955	-80.047098	15.259964	118.8129225
-6.62459	39.523045	121.139145	-22.352371	21.60058	119.639969	36.340088	7.922607	118.89167	34.3993	47.123344	122.256676	35.369694	27.5229755	120.574173	-80.074436	15.6781845	118.705765
-5.930066	39.278873	121.063324	-22.304937	21.774538	119.698402	36.44088	7.947482	119.175766	34.519104	47.166679	122.364388	35.479992	27.5570805	120.770077	-80.089866	15.9919955	118.626727
-5.316957	38.992397	121.054222	-22.226151	21.932404	119.702873	36.544426	7.948948	119.407738	34.646507	47.192455	122.594498	35.5954665	27.5707015	121.001118	-80.0477685	16.2941065	118.404628
-4.685462	38.607948	121.078239	-22.161297	22.052469	119.740189	36.614124	7.944227	119.589218	34.737331	47.211983	122.711227	35.6757275	27.578105	121.1502225	-79.9983215	16.526833	118.3301555
-3.763028	37.771244	121.064331	-22.119541	22.148716	119.755699	36.641945	7.897879	119.706932	34.890331	47.179741	122.934975	35.766138	27.53881	121.3209535	-80.00522	16.758622	118.1904445
-2.945083	37.011944	120.891487	-22.104088	22.200171	119.738029	36.650566	7.849042	119.718918	34.953472	47.123249	123.110626	35.802019	27.4861455	121.414772	-80.010195	16.9141965	118.061286
-2.365293	36.211933	120.934799	-22.117199	22.225782	119.681046	36.647705	7.809778	119.774948	34.996464	47.112114	123.248184	35.8220845	27.460946	121.511566	-80.0564825	16.990618	117.850526
-2.058036	35.526356	121.008812	-22.148756	22.282154	119.627953	36.656017	7.824073	119.841911	35.026829	47.119583	123.48732	35.841423	27.471828	121.6646155	-80.138935	17.09248	117.5912905
-1.545582	34.610561	121.066139	-22.1703	22.350437	119.577156	36.713196	7.856254	119.994858	35.023376	47.152752	123.755356	35.868286	27.504503	121.875107	-80.208886	17.196371	117.279205
-1.123746	33.612347	120.993469	-22.158339	22.41498	119.550964	36.759701	7.885539	120.276619	35.044514	47.202526	124.01786	35.9021075	27.5440325	122.1472395	-80.2187855	17.2859275	116.9546885
-0.598858	32.45937	120.875252	-22.115606	22.483328	119.536911	36.800011	7.903059	120.630409	35.053844	47.214661	124.338768	35.9269275	27.55886	122.4845885	-80.1581395	17.407796	116.5892335
-0.006888	30.689823	120.745102	-22.026136	22.529999	119.570961	36.994793	7.875383	121.303406	35.062996	47.221561	124.742569	36.0288945	27.548472	123.0229875	-80.0811665	17.511526	116.1189345
0.381432	29.376835	120.645996	-21.945278	22.523188	119.568214	37.164654	7.79997	121.839966	35.078423	47.237343	125.0345	36.1215385	27.5186565	123.437233	-80.0120945	17.5277195	115.699195
0.82189	27.91799	120.533302	-21.878239	22.476707	119.554031	37.321655	7.710431	122.418533	35.096348	47.245415	125.192085	36.2090015	27.477923	123.805309	-79.9654795	17.475491	115.302753
1.09814	26.466545	120.598648	-21.836672	22.393272	119.50219	37.450222	7.615455	122.962395	35.08112	47.208603	125.269699	36.265671	27.412029	124.116047	-79.939015	17.374515	114.888333
1.429084	24.893763	120.434143	-21.818258	22.250818	119.450127	37.54649	7.474482	123.453644	35.080017	47.128098	125.270905	36.3132535	27.30129	124.3622745	-79.9497695	17.200346	114.5379795
1.734822	23.221539	120.31485	-21.820044	22.057585	119.425797	37.592739	7.301426	123.901917	35.082401	47.005817	125.157402	36.33757	27.1536215	124.5296595	-79.977658	16.9615485	114.3219345
1.945655	21.5403	120.326805	-21.839376	21.827152	119.422615	37.590073	7.110289	124.233307	35.095123	46.829979	125.050224	36.342598	26.970134	124.6417655	-80.02135	16.68417	114.2034645
2.172654	18.872231	120.29258	-21.887623	21.498005	119.419525	37.559448	6.812416	124.586365	35.057167	46.560677	124.786163	36.3083075	26.6865465	124.686264	-80.0835535	16.3094635	114.152786
2.260537	17.070589	120.278381	-21.948299	21.31497	119.397774	37.504929	6.689781	124.708389	35.036831	46.434174	124.543571	36.27088	26.5619775	124.62598	-80.167478	16.0679625	114.169568
2.266232	15.314807	120.298958	-21.99538	21.176641	119.363663	37.419846	6.662204	124.771713	34.964413	46.334713	124.223114	36.1921295	26.4984585	124.4974135	-80.1828895	15.8548235	114.2299125
2.204779	13.525168	120.15226	-22.061769	21.066477	119.355522	37.342773	6.678245	124.76944	34.875988	46.277733	123.842957	36.1093805	26.477989	124.3061985	-80.2329185	15.654965	114.4048455
2.079755	11.8119	120.119514	-22.12442	20.953325	119.394005	37.269405	6.733619	124.741638	34.791393	46.227211	123.379753	36.030399	26.480415	124.0606955	-80.279239	15.426235	114.7273145
1.845072	10.118631	120.221031	-22.154722	20.810713	119.450462	37.204247	6.798969	124.747993	34.667633	46.156555	122.799538	35.93594	26.477762	123.7737655	-80.245384	15.143664	115.1271585
1.603277	8.407574	120.348045	-22.198195	20.671762	119.523689	37.150494	6.866977	124.773346	34.53989	46.104328	122.161903	35.845192	26.4856525	123.4676245	-80.241582	14.8578715	115.5797535
1.161438	5.950638	120.821594	-22.231312	20.392384	119.643639	37.112301	6.934476	124.949394	34.368313	45.950241	121.305237	35.740307	26.4423585	123.1273155	-80.202931	14.3424095	116.1599625
0.807456	4.326369	121.246635	-22.254707	20.162117	119.73835	37.129539	6.869274	125.161896	34.246983	45.78363	120.852959	35.688261	26.326452	123.0074275	-80.197675	13.997782	116.4692725
0.527319	2.753429	121.558212	-22.280144	19.898546	119.834259	37.434395	6.579608	125.232803	34.143665	45.594959	120.487091	35.78903	26.0872835	122.859947	-80.349318	13.7098085	116.808571
0.169624	1.300729	121.972298	-22.330904	19.618168	119.95385	37.417023	6.455852	125.470482	34.03701	45.391762	120.192352	35.7270165	25.923807	122.831417	-80.3888245	13.312529	117.076283
-0.334366	-0.060194	122.483459	-22.364143	19.361679	120.114807	37.415676	6.320087	125.711533	33.954967	45.209442	120.041946	35.6853215	25.7647645	122.8767395	-80.4136075	12.9585935	117.3528745
-0.75429	-1.348661	122.896149	-22.401697	19.134499	120.345291	37.455856	6.182879	125.979591	33.899872	45.071167	120.022842	35.677864	25.627023	123.0012165	-80.481258	12.641975	117.6893655
-1.140461	-2.403047	123.390488	-22.420378	18.975275	120.580673	37.509266	6.085433	126.278152	33.837387	44.984783	120.090607	35.6733265	25.535108	123.1843795	-80.5140825	12.415442	117.9769665
-1.785978	-3.847151	123.844673	-22.637648	18.966801	120.992363	37.607975	6.049812	126.65744	33.785049	45.00259	120.37178	35.696512	25.526201	123.51461	-80.971808	12.407401	118.470116
-2.2285	-4.70646	124.192955	-22.399067	18.818817	121.001366	37.699867	6.075107	126.927391	33.781197	45.080479	120.667183	35.740532	25.577793	123.797287	-80.538666	12.059841	118.205445
-2.368271	-5.633692	124.324783	-22.357023	18.839203	121.182838	37.824444	6.100946	127.26725	33.824493	45.215347	121.117043	35.8244685	25.6581465	124.1921465	-80.5385145	12.0202595	118.1735295
-2.761329	-6.210558	124.608788	-22.282927	18.877901	121.42395	38.000771	6.129113	127.643631	33.904018	45.377525	121.657349	35.9523945	25.753319	124.65049	-80.5182485	12.002483	118.19741
-3.25417	-6.670763	124.957146	-22.193151	18.888704	121.738419	38.219978	6.149307	128.06279	34.028137	45.50956	122.204659	36.1240575	25.8294335	125.1337245	-80.5103595	11.9479745	118.3431135
-3.763027	-7.069767	125.269554	-22.095758	18.882114	122.085396	38.435806	6.142147	128.516525	34.16415	45.618183	122.77137	36.299978	25.880165	125.6439475	-80.491494	11.884063	118.5268445
-4.337521	-7.37253	125.57148	-21.982878	18.83087	122.45015	38.65863	6.111935	128.967773	34.311253	45.7043	123.320862	36.4849415	25.9081175	126.1443175	-80.4506975	11.7536225	118.7559825
-5.228162	-7.685581	126.124718	-21.853746	18.683382	123.02623	38.93285	6.024493	129.625519	34.498486	45.754997	124.08477	36.715668	25.889745	126.8551445	-80.42316	11.477019	119.1973155
-5.798196	-7.79944	126.417221	-21.784319	18.557297	123.37899	39.080101	5.955699	129.995575	34.566204	45.717468	124.480736	36.8231525	25.8365835	127.2381555	-80.3917905	11.2780105	119.5198245
-6.397001	-7.77849	126.658394	-21.757885	18.410973	123.702179	39.191544	5.877923	130.259354	34.628246	45.688198	124.763634	36.909895	25.7830605	127.511494	-80.425665	11.0388855	119.892864
-7.067028	-7.644533	126.853523	-21.732473	18.255646	123.983955	39.27037	5.799395	130.454987	34.652302	45.625687	124.979378	36.961336	25.712541	127.7171825	-80.426282	10.798751	120.2507275
-7.78577	-7.411836	126.958145	-21.702126	18.089155	124.240112	39.343544	5.707761	130.607529	34.664127	45.541718	125.12822	37.0038355	25.6247395	127.8678745	-80.4080875	10.5535705	120.6123495
-8.549638	-7.134504	126.976349	-21.683401	17.914495	124.449249	39.388763	5.61532	130.651138	34.672573	45.484112	125.28064	37.030668	25.549716	127.965889	-80.39747	10.279274	120.932609
-9.257413	-6.77645	126.905632	-21.661118	17.745174	124.671867	39.41964	5.540318	130.617493	34.667835	45.43399	125.403084	37.0437375	25.487154	128.0102885	-80.3659735	10.003194	121.3334455
-10.342637	-6.084047	126.737831	-21.611628	17.516943	125.038826	39.460049	5.474276	130.477921	34.659554	45.400341	125.627991	37.0598015	25.4373085	128.052956	-80.2830575	9.5965775	122.024696
-11.126679	-5.494061	126.620529	-21.795155	17.525951	125.504135	39.515545	5.439435	130.375534	34.664898	45.402706	125.904587	37.0902215	25.4210705	128.1400605	-80.6805315	9.6308315	122.8682095
-11.926922	-4.875143	126.545586	-21.279451	17.144928	125.567665	39.590092	5.41977	130.335739	34.681927	45.440052	126.260841	37.1360095	25.429911	128.29829	-79.6949115	8.859945	122.83704
-12.69261	-4.176434	126.401138	-21.272314	17.118525	125.926079	39.669086	5.407613	130.301773	34.710075	45.534107	126.707123	37.1895805	25.47086	128.504448	-79.7342085	8.76619000000001	123.34771
-13.470721	-3.406513	126.271477	-21.235622	17.105593	126.168564	39.732746	5.453545	130.205215	34.676655	45.611469	127.163506	37.2047005	25.532507	128.6843605	-79.6759445	8.678679	123.6527675
-14.754144	-2.291487	126.238075	-21.218124	17.116302	126.309898	39.737411	5.542182	130.053741	34.615631	45.715435	127.532562	37.176521	25.6288085	128.7931515	-79.612769	8.6037955	123.8266445
-15.080568	-1.790073	125.802315	-21.206928	17.152645	126.369492	39.700012	5.659699	129.881378	34.554115	45.845093	127.78978	37.1270635	25.752396	128.835579	-79.5409195	8.552894	123.903405
-16.22913	-0.567141	125.487175	-21.24353	17.297968	126.361404	39.721989	5.818228	129.77211	34.471066	46.049519	128.142212	37.0965275	25.9338735	128.957161	-79.5835875	8.6620625	123.765647
-17.090967	0.300897	125.380119	-21.237612	17.381062	126.275101	39.753662	5.898735	129.827744	34.440269	46.182163	128.354996	37.0969655	26.040449	129.09137	-79.5721895	8.721675	123.458832
-17.930443	1.084128	125.256706	-21.324446	17.492979	126.259247	39.759445	5.933798	129.880341	34.388741	46.242741	128.495056	37.074093	26.0882695	129.1876985	-79.722985	8.89768849999999	123.3307955
-18.73316	1.894123	125.220749	-21.377922	17.51561	126.215065	39.708214	5.907855	129.903442	34.307198	46.243866	128.478531	37.007706	26.0758605	129.1909865	-79.76355	8.9553595	123.2391435
-19.530676	2.613794	125.283981	-21.436712	17.485298	126.199852	39.613041	5.866229	129.865265	34.242111	46.20232	128.357697	36.927576	26.0342745	129.111481	-79.801	8.9363215	123.288223
-20.381289	3.362623	125.366722	-21.447306	17.42441	126.194366	39.550743	5.803103	129.880096	34.186996	46.128765	128.229279	36.8688695	25.965934	129.0546875	-79.7634815	8.882886	123.3340445
-21.243282	4.06467	125.452934	-21.501251	17.385895	126.315102	39.559074	5.720776	130.005783	34.183929	46.04673	128.180847	36.8715015	25.883753	129.093315	-79.8740035	8.888037	123.536889
-22.444124	5.139283	125.661102	-21.504936	17.294918	126.454628	39.657116	5.582659	130.297043	34.253864	45.92009	128.190994	36.95549	25.7513745	129.2440185	-79.965362	8.8384615	123.6652375
-23.288937	5.897157	125.731598	-21.492502	17.22085	126.492607	39.709045	5.469423	130.417267	34.29425	45.814007	128.177917	37.0016475	25.641715	129.297592	-79.9866515	8.799985	123.687622
-24.141888	6.641455	125.604034	-21.482586	17.125849	126.451813	39.696838	5.366701	130.400269	34.323715	45.699474	128.140015	37.0102765	25.5330875	129.270142	-79.9754485	8.7186105	123.633484
-24.982815	7.382872	125.424324	-21.479944	17.031347	126.328644	39.66975	5.239307	130.34111	34.346699	45.599213	128.099426	37.0082245	25.41926	129.220268	-79.9681125	8.643434	123.43702
-25.813076	8.115273	125.21801	-21.467417	16.915359	126.18486	39.6311	5.120083	130.2677	34.355293	45.499302	128.086334	36.9931965	25.3096925	129.177017	-79.9280305	8.5210255	123.192703
-26.739847	8.904583	125.060234	-21.48418	16.83419	126.106583	39.576447	5.014805	130.178741	34.380802	45.406952	128.132233	36.9786245	25.2108785	129.155487	-79.9469845	8.4575015	123.057679
-27.677462	9.649908	124.938011	-21.510284	16.759773	126.085808	39.55579	4.921454	130.128769	34.39328	45.342365	128.21022	36.974535	25.1319095	129.1694945	-79.995103	8.3876365	123.0021215
-29.014162	10.792349	124.906898	-21.556372	16.689636	126.118149	39.508453	4.856142	130.06926	34.377621	45.283928	128.348419	36.943037	25.070035	129.2088395	-80.055781	8.309237	123.0274585
-30.00054	11.530931	124.864326	-21.541861	16.638704	126.066635	39.502842	4.83	130.003571	34.355377	45.259861	128.410934	36.9291095	25.0449305	129.2072525	-80.0128315	8.2324775	122.9260175
-30.999119	12.228876	124.709496	-21.556644	16.615797	126.047668	39.503059	4.808549	129.929596	34.359379	45.245056	128.457428	36.931219	25.0268025	129.193512	-80.044507	8.2047915	122.901824
-31.912321	12.941509	124.570511	-21.503418	16.547945	125.885139	39.493809	4.770145	129.824066	34.391068	45.217403	128.493668	36.9424385	24.993774	129.158867	-79.9492745	8.102116	122.611411
-32.878845	13.583546	124.409035	-21.512045	16.523758	125.782753	39.493759	4.718297	129.705627	34.423969	45.159531	128.527115	36.958864	24.938914	129.116371	-79.982954	8.108602	122.449135
-33.903721	14.214568	124.098541	-21.499292	16.474916	125.573746	39.458492	4.62794	129.556351	34.48328	45.070507	128.568222	36.970886	24.8492235	129.0622865	-79.96947	8.1006085	122.0852055
-35.128494	14.960035	123.805748	-21.679827	16.582533	125.326622	39.45908	4.524664	129.42395	34.549541	45.002659	128.631516	37.0043105	24.7636615	129.027733	-80.3639645	8.4014045	121.625511
-36.648182	15.828797	123.127296	-21.664171	16.579817	124.801636	39.415451	4.470496	129.240936	34.604027	44.966576	128.677307	37.009739	24.718536	128.9591215	-80.338081	8.441098	120.6441505
-37.700386	16.344809	122.576813	-21.680452	16.62006	124.416756	39.400024	4.480462	129.11734	34.604481	44.979019	128.660172	37.0022525	24.7297405	128.888756	-80.3631565	8.5103795	119.944756
-38.853676	16.854109	122.136795	-21.706648	16.658821	124.072739	39.376797	4.527923	128.946548	34.591171	45.01181	128.485764	36.983984	24.7698665	128.716156	-80.39728	8.5477755	119.429322
-39.980431	17.291103	121.751999	-21.726563	16.681807	123.761925	39.315159	4.652051	128.662247	34.576645	45.00222	128.149338	36.945902	24.8271355	128.4057925	-80.399028	8.5364785	119.1180575
-41.166515	17.687002	121.292374	-21.740395	16.693577	123.373688	39.267651	4.751584	128.274948	34.494915	44.89624	127.730629	36.881283	24.823912	128.0027885	-80.362073	8.563242	118.7445875
-42.371937	18.02149	120.795311	-21.801094	16.660175	122.945198	39.1609	4.867815	127.54277	34.420628	44.819008	127.08889	36.790764	24.8434115	127.31583	-80.392952	8.4769385	118.574566
-43.618366	18.297634	120.367668	-21.869057	16.573997	122.38591	38.964897	4.93818	126.528511	34.284077	44.690903	126.212654	36.624487	24.8145415	126.3705825	-80.362601	8.3334525	118.4012375
-45.570244	18.619179	119.591667	-21.946112	16.398352	121.358849	38.216309	5.231618	124.764046	34.02166	44.500351	124.869682	36.1189845	24.8659845	124.816864	-80.0112085	7.9307195	117.900834
-46.872147	18.755112	119.078087	-21.984341	16.281818	120.668343	38.029308	5.152523	123.53231	33.836235	44.408463	123.974243	35.9327715	24.780493	123.7532765	-79.9014535	7.783143	117.5834095
-48.162659	18.830873	118.766823	-22.012476	16.223896	120.091423	37.831631	5.156114	122.431778	33.666481	44.40213	123.108116	35.749056	24.779122	122.769947	-79.774008	7.66867	117.412899
-49.441753	18.869989	118.643295	-22.051458	16.23679	119.658028	37.614998	5.274139	121.207497	33.506897	44.501816	122.357086	35.5609475	24.8879775	121.7822915	-79.6638635	7.5856025	117.5337645
-50.720394	18.800898	118.73951	-22.087242	16.292641	119.361115	37.375217	5.348114	120.050415	33.289791	44.564323	121.523331	35.332504	24.9562185	120.786873	-79.506988	7.6290635	117.935357
-51.980927	18.649954	119.12912	-22.073549	16.344439	119.253906	37.070091	5.491532	118.995941	33.098354	44.716434	120.543732	35.0842225	25.103983	119.7698365	-79.2313205	7.584895	118.7379755
-53.188854	18.438658	119.729523	-22.011889	16.439268	119.255791	36.769905	5.599294	117.970367	32.942425	44.877197	119.620262	34.856165	25.2382455	118.7953145	-78.879943	7.6402905	119.7162675
-54.768574	17.913605	120.851967	-21.862299	16.49868	119.441544	36.543026	5.700302	116.603134	32.612522	45.022408	118.154289	34.577774	25.361355	117.3787115	-78.302372	7.636005	121.5043765
-55.756069	17.468596	121.700775	-21.689756	16.498543	119.585144	36.408447	5.749668	115.797333	32.401627	45.077545	117.138947	34.405037	25.4136065	116.46814	-77.784549	7.5834795	122.702148
-56.500591	16.879406	122.44133	-21.539358	16.465605	119.677719	36.249542	5.740021	115.162872	32.252224	45.079014	116.324951	34.250883	25.4095175	115.7439115	-77.329599	7.5216925	123.6115265
-57.223076	16.351465	122.885178	-21.388926	16.424814	119.742203	36.199287	5.713467	114.955505	32.223434	45.000504	115.724907	34.2113605	25.3569855	115.340206	-76.9892125	7.4926425	124.1442
-57.966442	15.819441	123.010674	-21.30061	16.391647	119.785561	36.267914	5.653244	115.081718	32.289013	44.877125	115.514877	34.2784635	25.2651845	115.2982975	-76.8796835	7.5181095	124.2728245
-58.665638	15.268512	122.874748	-21.301035	16.351877	119.815811	36.339806	5.579219	115.426704	32.390205	44.804199	115.465485	34.3650055	25.191709	115.4460945	-76.9670755	7.512045	124.1855275
-59.253311	14.686768	122.886345	-21.371948	16.309345	119.856033	36.378761	5.504968	115.903763	32.363628	44.765751	115.448288	34.3711945	25.1353595	115.6760255	-77.1150905	7.4833305	124.0360405
-59.926117	13.865698	122.753998	-21.55513	16.268999	119.956268	36.391636	5.426098	116.482948	32.237629	44.738186	115.549446	34.3146325	25.082142	116.016197	-77.4248925	7.455856	123.896339
-60.220684	13.3115	122.655396	-21.666203	16.259552	120.029198	36.344532	5.372017	116.786613	32.179214	44.742901	115.546349	34.261873	25.057459	116.166481	-77.594279	7.461645	123.891915
-60.447346	12.778923	122.722565	-21.748724	16.257555	120.069252	36.324131	5.320415	116.956795	32.093273	44.726402	115.479782	34.208702	25.0234085	116.2182885	-77.70615	7.4917015	123.9202155
-60.587143	12.284827	122.627831	-21.808214	16.270781	120.057991	36.283596	5.266527	116.98172	32.060139	44.708721	115.417923	34.1718675	24.987624	116.1998215	-77.7882955	7.553938	123.9161605
-60.416924	11.687416	122.648979	-21.845339	16.276335	119.994164	36.224865	5.240244	116.994598	32.060173	44.704288	115.297066	34.142519	24.972266	116.145832	-77.833197	7.580404	123.842496
-60.415413	11.222919	122.527969	-21.861824	16.289923	119.916412	36.217052	5.234108	116.990242	32.062706	44.717503	115.214455	34.139879	24.9758055	116.1023485	-77.863527	7.6040405	123.7304755
-60.16972	10.773695	122.441841	-21.877758	16.313662	119.814178	36.201393	5.261729	116.978767	32.071419	44.750332	115.198936	34.136406	25.0060305	116.0888515	-77.891922	7.6212935	123.5395045
-59.636902	10.246923	122.062912	-21.940445	16.361315	119.655373	36.199627	5.348827	117.073776	32.048752	44.835255	115.186325	34.1241895	25.092041	116.1300505	-78.0050795	7.630589	123.1806955
-59.20039	9.944102	121.817169	-22.000095	16.377071	119.561317	36.212833	5.401881	117.185699	32.011993	44.881908	115.236786	34.112413	25.1418945	116.2112425	-78.112603	7.6122475	122.9113915
-58.673901	9.690264	121.589485	-22.062319	16.372295	119.486938	36.179497	5.472311	117.35363	31.966785	44.903008	115.299866	34.073141	25.1876595	116.326748	-78.197779	7.5569305	122.647128
-58.16465	9.481006	121.307419	-22.15303	16.34058	119.475647	36.135014	5.487843	117.575058	31.890476	44.898842	115.396461	34.012745	25.1933425	116.4857595	-78.318805	7.4878175	122.4655345
-57.514065	9.389185	121.28788	-22.264124	16.295687	119.539581	36.087799	5.452393	117.79348	31.807673	44.826946	115.56356	33.947736	25.1396695	116.67852	-78.475984	7.4517045	122.400642
-56.784512	9.242952	121.199646	-22.397482	16.232643	119.632301	36.023457	5.434577	118.099663	31.725058	44.770535	115.700218	33.8742575	25.102556	116.8999405	-78.6692215	7.36273	122.3646615
-56.23288	9.340632	121.205688	-22.493435	16.159321	119.725266	35.979538	5.410827	118.437645	31.657652	44.730717	115.837395	33.818595	25.070772	117.13752	-78.805465	7.24787	122.313012
-54.977257	9.430632	121.024361	-22.578342	16.043814	119.821968	35.995197	5.384162	118.990639	31.583162	44.653641	116.136375	33.7891795	25.0189015	117.563507	-78.9458635	7.0687265	122.080429
-54.080666	9.536888	120.798622	-22.59321	15.977949	119.84745	36.033577	5.393032	119.427856	31.603012	44.627907	116.366241	33.8182945	25.0104695	117.8970485	-79.0047145	6.9454285	121.7978515
-53.128296	9.718266	120.566498	-22.618507	15.913613	119.861649	36.101147	5.391896	119.870804	31.662226	44.629841	116.638962	33.8816865	25.0108685	118.254883	-79.1187005	6.8163575	121.468415
-52.174156	9.942036	120.309029	-22.65362	15.86323	119.866325	36.160942	5.374512	120.266495	31.714048	44.633896	116.967224	33.937495	25.004204	118.6168595	-79.244735	6.722256	121.1157905
-51.190853	10.267333	120.118317	-22.712833	15.80558	119.900688	36.173985	5.356582	120.621529	31.73103	44.654846	117.326012	33.9525075	25.005714	118.9737705	-79.3781735	6.605446	120.8276055
-50.179146	10.640276	119.953796	-22.790171	15.735529	119.978607	36.172367	5.343929	120.957458	31.727707	44.686958	117.697906	33.950037	25.0154435	119.327682	-79.530379	6.4556145	120.629532
-49.175362	11.074605	119.816208	-22.868824	15.689182	120.047485	36.18034	5.370934	121.292152	31.716589	44.760632	118.056549	33.9484645	25.065783	119.6743505	-79.6861125	6.312581	120.4206195
-47.645931	11.815493	119.516396	-22.983469	15.676376	120.026985	36.177116	5.443005	121.792557	31.68273	44.849258	118.483055	33.929923	25.1461315	120.137806	-79.896861	6.2066205	119.916164
-46.575119	12.386735	119.266998	-23.043623	15.685254	119.968224	36.1852	5.484358	122.136963	31.643772	44.884296	118.675148	33.914486	25.184327	120.4060555	-80.001732	6.186181	119.5303925
-45.5788	13.023586	119.141472	-23.115936	15.684374	119.925095	36.214218	5.493703	122.544983	31.595772	44.923176	118.77494	33.904995	25.2084395	120.6599615	-80.136867	6.1603085	119.1902285
-44.558491	13.669261	118.971977	-23.162443	15.64464	119.902168	36.266239	5.4795	122.936699	31.544224	44.922672	118.964851	33.9052315	25.201086	120.950775	-80.2301175	6.088194	118.853561
-43.521214	14.425817	118.784904	-23.178003	15.586593	119.884361	36.360573	5.42824	123.373184	31.48818	44.845463	119.17746	33.9243765	25.1368515	121.275322	-80.2803825	6.0363345	118.4934
-42.531696	15.167783	118.708885	-23.21608	15.456986	119.918266	36.447788	5.328086	123.779846	31.467232	44.768284	119.297752	33.95751	25.048185	121.538799	-80.38967	5.865787	118.297733
-41.494854	15.921892	118.681885	-23.240757	15.272601	119.991898	36.498055	5.217151	124.076355	31.443102	44.661423	119.430069	33.9705785	24.939287	121.753212	-80.4520925	5.605915	118.230584
-39.992542	17.218708	118.66655	-23.288788	14.95232	120.157753	36.546165	4.994099	124.460854	31.403503	44.404648	119.612	33.974834	24.6993735	122.036427	-80.55241	5.2052665	118.279079
-39.072792	18.18989	118.764069	-23.318859	14.745514	120.29319	36.555107	4.861928	124.645439	31.406277	44.264442	119.753159	33.980692	24.563185	122.199299	-80.61841	4.927843	118.387081
-38.200962	19.231939	118.811401	-23.331944	14.565839	120.410583	36.578709	4.708868	124.778366	31.41935	44.15266	119.921646	33.9990295	24.430764	122.350006	-80.6629175	4.700914	118.47116
-37.301353	20.372135	118.767609	-23.324411	14.413439	120.491348	36.574833	4.582111	124.820015	31.439802	44.021568	120.101204	34.0073175	24.3018395	122.4606095	-80.6561395	4.5250385	118.5220865
-36.405556	21.56645	118.81617	-23.309002	14.304037	120.56694	36.556419	4.471438	124.746132	31.486258	43.909527	120.307266	34.0213385	24.1904825	122.526699	-80.6393425	4.4175915	118.607181
-35.600273	22.865221	118.886421	-23.279112	14.182726	120.599258	36.564808	4.362577	124.588142	31.557041	43.841026	120.562973	34.0609245	24.1018015	122.5755575	-80.6191485	4.2636505	118.6229585
-34.865101	24.24618	118.985031	-23.240253	14.121844	120.609711	36.578728	4.301548	124.35186	31.635216	43.817043	120.834816	34.106972	24.0592955	122.593338	-80.587478	4.1843925	118.626084
-33.725502	26.382832	119.23391	-23.185303	14.080673	120.561859	36.528389	4.269711	123.846222	31.704756	43.862907	121.251167	34.1165725	24.066309	122.5486945	-80.4871785	4.095037	118.5750235
-33.048347	27.887625	119.404495	-23.169722	14.116163	120.491776	36.44899	4.327067	123.465347	31.720936	43.935379	121.478912	34.084963	24.131223	122.4721295	-80.424407	4.101103	118.5114225
-32.400738	29.4107	119.64518	-23.198771	14.217207	120.363365	36.351345	4.437412	122.987656	31.699965	44.068909	121.594002	34.025655	24.2531605	122.290829	-80.423197	4.1812535	118.435901
-31.773085	30.942604	119.77005	-23.270826	14.349725	120.156685	36.197548	4.5897	122.378471	31.59371	44.207077	121.600533	33.895629	24.3983885	121.989502	-80.437281	4.3010615	118.323868
-31.259048	32.489559	119.864212	-23.348309	14.5347	119.868675	36.044304	4.818121	121.698296	31.464676	44.374187	121.48011	33.75449	24.596154	121.589203	-80.451108	4.473246	118.148147
-30.664099	33.984245	119.920479	-23.424444	14.730557	119.562675	35.967453	5.098675	120.901932	31.404495	44.591602	121.382751	33.685974	24.8451385	121.1423415	-80.534862	4.6159755	117.9830085
-30.099783	35.465382	119.994751	-23.444107	14.951504	119.293549	35.908932	5.325606	120.174072	31.308006	44.738251	121.418068	33.608469	25.0319285	120.79607	-80.496683	4.8710795	117.791028
-29.352076	37.64867	120.354996	-23.407732	15.285385	119.049644	35.827023	5.642364	119.572899	31.294336	44.971176	121.503189	33.5606795	25.30677	120.538044	-80.3761435	5.264	117.561244
-28.791225	38.978149	120.679626	-23.356888	15.461895	118.990936	35.817478	5.869325	119.267929	31.351561	45.106865	121.792694	33.5845195	25.488095	120.5303115	-80.2982955	5.435695	117.4515605
-28.256031	40.245846	121.064056	-23.287138	15.619781	118.982147	35.839462	6.03751	119.038055	31.40856	45.162979	122.120796	33.624011	25.6002445	120.5794255	-80.198287	5.6393175	117.3848685
-27.772474	41.43692	121.542503	-23.190117	15.750337	118.996788	35.824673	6.183536	118.944534	31.505007	45.227543	122.40815	33.66484	25.7055395	120.676342	-80.045074	5.7951345	117.317234
-27.259531	42.52277	122.016235	-23.101809	15.897443	119.036057	35.836555	6.279908	118.884048	31.636131	45.232246	122.821877	33.736343	25.756077	120.8529625	-79.939961	6.038809	117.2191515
-26.737028	43.494804	122.435936	-23.028309	16.042284	119.056808	35.920891	6.319377	118.915703	31.762596	45.215652	123.242607	33.8417435	25.7675145	121.079155	-79.8983615	6.3170535	117.034461
-26.229774	44.372498	122.843895	-22.960495	16.132111	119.143799	36.012314	6.35669	119.065643	31.88051	45.248978	123.569534	33.946412	25.802834	121.3175885	-79.867402	6.461388	116.9700095
-25.546022	45.527275	123.352158	-22.862402	16.272154	119.261147	36.132397	6.397788	119.226456	32.017254	45.254021	123.962021	34.0748255	25.8259045	121.5942385	-79.7996295	6.7184035	116.9280555
-25.128082	46.213917	123.563934	-22.842745	16.343824	119.318184	36.197506	6.412183	119.327614	32.070114	45.266258	124.069038	34.13381	25.8392205	121.698326	-79.8193	6.8484275	116.938042
-24.391615	46.631462	123.501411	-22.785091	16.402575	119.332062	36.251564	6.398504	119.443283	32.160831	45.290489	124.123207	34.2061975	25.8444965	121.783245	-79.7763795	6.9606535	116.880879
-23.976183	47.07095	123.516701	-22.740372	16.413311	119.328377	36.343292	6.345492	119.549706	32.255127	45.269291	124.150658	34.2992095	25.8073915	121.850182	-79.7799535	7.0192305	116.806572
-23.576441	47.425411	123.514572	-22.664394	16.389133	119.291008	36.441784	6.248366	119.655609	32.344315	45.221973	124.106773	34.3930495	25.7351695	121.881191	-79.7218375	7.0430965	116.700825
-23.18667	47.695999	123.50148	-22.602505	16.364744	119.27935	36.497433	6.152339	119.692291	32.465382	45.170052	124.005211	34.4814075	25.6611955	121.848751	-79.6864175	7.06829250000001	116.709949
-22.772741	47.886551	123.45768	-22.542057	16.334747	119.260284	36.560055	6.047218	119.658623	32.578571	45.089413	123.8899	34.569313	25.5683155	121.7742615	-79.653427	7.1011785	116.7463065
-22.197044	48.02142	123.415482	-22.432489	16.271233	119.1996	36.645561	5.872453	119.555199	32.756336	44.953735	123.649155	34.7009485	25.413094	121.602177	-79.5659265	7.129372	116.797023
-21.889198	48.029617	123.413864	-22.378223	16.29727	119.149529	36.681725	5.779408	119.45108	32.856968	44.903126	123.432373	34.7693465	25.341267	121.4417265	-79.5257925	7.253273	116.8573315
-21.527477	47.967655	123.267235	-22.37133	16.337713	119.025543	36.702141	5.700964	119.248619	32.90332	44.872147	123.193428	34.8027305	25.2865555	121.2210235	-79.5453905	7.3888705	116.8300625
-21.250847	47.806747	123.166862	-22.37874	16.345179	118.933914	36.665211	5.676626	118.909988	32.912525	44.836281	122.893776	34.788868	25.2564535	120.901882	-79.546348	7.4339045	116.965946
-20.941763	47.556641	122.977921	-22.412281	16.388666	118.720985	36.615543	5.605915	118.470444	32.903988	44.811394	122.441864	34.7597655	25.2086545	120.456154	-79.5843275	7.5686775	116.985816
-20.842457	47.330647	122.73629	-22.456766	16.423267	118.507874	36.52523	5.509809	117.950989	32.896126	44.763584	121.936752	34.710678	25.1366965	119.9438705	-79.62421	7.7098375	117.0718775
-20.554117	46.851986	122.359512	-22.472027	16.453278	118.252838	36.415977	5.389251	117.483994	32.891659	44.685093	121.442116	34.653818	25.037172	119.463055	-79.597872	7.869384	117.042621
-20.054119	45.906586	121.70565	-22.448332	16.510748	117.957832	36.344807	5.216848	117.039001	32.951431	44.568573	120.80909	34.648119	24.8927105	118.9240455	-79.544783	8.1287855	116.9916185
-19.636358	45.109749	121.309792	-22.426615	16.530184	117.849091	36.335693	5.118013	116.904297	32.990852	44.490314	120.483994	34.6632725	24.8041635	118.6941455	-79.5165025	8.2562045	117.0040365
-19.212471	44.222149	120.903107	-22.40243	16.527357	117.748352	36.337662	4.998161	116.849625	33.024101	44.416912	120.205688	34.6808815	24.7075365	118.5276565	-79.4857415	8.34717749999999	116.9690475
-18.802366	43.292637	120.500549	-22.340544	16.472383	117.691025	36.343376	4.865416	116.88073	33.066509	44.318188	119.961845	34.7049425	24.591802	118.4212875	-79.3860305	8.352964	116.9607625
-18.426306	42.229252	120.103302	-22.316751	16.434639	117.67012	36.346855	4.669327	116.96669	33.115532	44.175652	119.754471	34.7311935	24.4224895	118.3605805	-79.3646955	8.4467885	116.9796595
-17.977751	41.067104	119.746437	-22.331661	16.368666	117.705467	36.325928	4.445433	117.082962	33.163036	43.996529	119.528214	34.744482	24.220981	118.305588	-79.407804	8.516351	117.105346
-17.551826	39.794521	119.468437	-22.339102	16.274143	117.817772	36.27718	4.210464	117.231583	33.183769	43.811287	119.309906	34.7304745	24.0108755	118.2707445	-79.4086785	8.5374105	117.3647995
-17.030931	37.836067	119.21579	-22.417074	16.145699	118.067444	36.189575	3.835093	117.468857	33.208595	43.486782	119.036659	34.699085	23.6609375	118.252758	-79.533233	8.6304605	117.88213
-16.612162	36.425461	118.99884	-22.475466	16.074348	118.237396	36.11673	3.599247	117.687187	33.208992	43.28577	118.876938	34.662861	23.4425085	118.2820625	-79.613793	8.7061875	118.1927295
-16.158659	34.958328	118.820335	-22.53871	16.023495	118.375336	36.042034	3.392281	117.909134	33.197853	43.101864	118.779579	34.6199435	23.2470725	118.3443565	-79.6973635	8.7999175	118.4063155
-15.797249	33.543694	118.841049	-22.621237	15.965464	118.498039	35.977867	3.215944	118.106415	33.181816	42.938446	118.758102	34.5798415	23.077195	118.4322585	-79.8223155	8.853733	118.5638195
-15.331454	32.077698	118.694237	-22.679817	15.931307	118.587624	35.907936	3.083495	118.315231	33.167027	42.824837	118.782341	34.5374815	22.954166	118.548786	-79.8971155	8.908448	118.626462
-14.801688	30.565435	118.546082	-22.765936	15.892805	118.642822	35.83609	2.953596	118.505585	33.152603	42.708183	118.859932	34.4943465	22.8308895	118.6827585	-80.0262185	8.9547205	118.6028855
-14.327477	29.075787	118.553841	-22.848955	15.860438	118.657707	35.760155	2.844553	118.649803	33.127983	42.629227	118.964317	34.444069	22.73689	118.80706	-80.141979	8.983986	118.508354
-13.441645	26.755205	118.412628	-23.021025	15.857652	118.626724	35.604065	2.751915	118.790749	33.053715	42.559265	119.107697	34.32889	22.65559	118.949223	-80.37094	9.059714	118.304225
-12.931663	25.220963	118.308105	-23.153112	15.902061	118.590721	35.483006	2.730149	118.8311	32.969883	42.539722	119.116798	34.2264445	22.6349355	118.973949	-80.5326685	9.1691865	118.207493
-12.324589	23.637774	118.161461	-23.267864	15.952744	118.568741	35.34156	2.725145	118.861099	32.859535	42.535324	119.05098	34.1005475	22.6302345	118.9560395	-80.6362755	9.2752535	118.1814425
-11.753373	22.043762	118.10466	-23.376427	16.005432	118.582214	35.220242	2.728451	118.91925	32.772346	42.529839	118.960999	33.996294	22.629145	118.9401245	-80.749148	9.381719	118.2243035
-11.148546	20.453402	117.968025	-23.466572	16.03981	118.634857	35.120029	2.708965	119.060051	32.704887	42.501236	118.855652	33.912458	22.6051005	118.9578515	-80.845602	9.4745195	118.3118625
-10.434316	18.778057	117.938599	-23.526625	16.056602	118.699921	35.043804	2.65996	119.240692	32.663502	42.41642	118.778313	33.853653	22.53819	119.0095025	-80.906903	9.575014	118.3903395
-9.792195	17.12299	117.991615	-23.557051	16.027395	118.790863	34.992271	2.583672	119.549179	32.658882	42.275948	118.752098	33.8255765	22.42981	119.1506385	-80.9396785	9.62498	118.4310875
-8.654753	14.584168	118.249176	-23.59186	15.908684	119.040092	34.986439	2.438606	120.385994	32.701168	41.942017	119.091438	33.8438035	22.1903115	119.738716	-81.0275235	9.6270565	118.341468
-8.002711	12.943313	118.736038	-23.623552	15.822591	119.317009	35.098736	2.193592	121.275139	32.736019	41.68449	119.669342	33.9173775	21.939041	120.4722405	-81.1644815	9.706141	118.1617775
-7.279726	11.283903	119.253311	-23.674683	15.699528	119.687149	35.267769	1.925437	122.391464	32.712154	41.385521	120.474579	33.9899615	21.655479	121.4330215	-81.3393275	9.743577	117.9412765
-6.561166	9.644244	119.925438	-23.716631	15.583674	120.136032	35.486931	1.684217	123.613396	32.675701	41.137463	121.423149	34.081316	21.41084	122.5182725	-81.514578	9.756508	117.7537915
-5.854405	8.067432	120.754036	-23.792168	15.478017	120.667885	35.737476	1.475796	124.779854	32.639931	40.925777	122.413742	34.1887035	21.2007865	123.596798	-81.7730395	9.7552475	117.738972
-5.091793	6.493849	121.611443	-23.864792	15.356323	121.217941	35.950359	1.250862	125.92646	32.64286	40.766953	123.357857	34.2966095	21.0089075	124.6421585	-82.0261935	9.7037385	117.7937235
-4.460086	4.946173	122.468864	-23.95759	15.220351	121.746216	36.006466	1.081892	126.911476	32.701046	40.628784	124.163734	34.353756	20.855338	125.537605	-82.268936	9.585364	117.954827
-3.473267	2.756692	123.505486	-24.013721	15.010041	122.356117	36.383137	0.58986	127.91288	32.822132	40.409588	125.040939	34.6026345	20.499724	126.4769095	-82.6300765	9.520358	118.2353245
-2.845358	1.37059	124.044464	-24.01494	14.926521	122.677216	36.385693	0.440525	128.447845	32.904644	40.307053	125.491753	34.6451685	20.373789	126.969799	-82.6750485	9.479253	118.384633
-2.259228	0.094578	124.495529	-23.99608	14.8862	122.917091	36.399673	0.301876	128.909943	32.990841	40.231564	125.824692	34.695257	20.26672	127.3673175	-82.687417	9.50568	118.4668645
-1.577871	-1.229903	124.655708	-23.919846	14.861732	123.035622	36.383846	0.193545	129.278275	33.094334	40.155991	126.096046	34.73909	20.174768	127.6871605	-82.578782	9.548696	118.3840835
-0.975735	-2.447989	124.859856	-24.039406	14.955981	123.250031	36.345051	0.066985	129.591614	33.226292	40.064266	126.315781	34.7856715	20.0656255	127.9536975	-82.8644835	9.8463365	118.5463645
-0.471538	-3.602479	124.972214	-23.976278	14.946361	123.283836	36.315117	-0.101203	129.914856	33.372692	39.945591	126.48439	34.8439045	19.922194	128.199623	-82.7964605	9.970528	118.368049
0.04191	-4.742466	125.093689	-23.581245	14.737025	123.060318	36.239407	-0.213059	130.129196	33.526085	39.821167	126.609589	34.882746	19.804054	128.3693925	-82.045236	9.669996	117.7512435
0.939858	-6.484894	125.211296	-23.345894	14.608474	122.987961	36.226479	-0.477039	130.521973	33.687134	39.622597	126.664673	34.9568065	19.572779	128.593323	-81.6485945	9.644169	117.382599
1.330737	-7.509659	125.48587	-23.185081	14.498753	123.04113	36.280075	-0.642818	130.791656	33.817394	39.49324	126.738609	35.0487345	19.425211	128.7651325	-81.4188965	9.572295	117.3171275
1.675538	-8.452027	125.815536	-23.021259	14.327908	123.149048	36.309364	-0.859482	131.180206	33.947884	39.291275	126.725403	35.128624	19.2158965	128.9528045	-81.171142	9.4399195	117.3452915
1.926602	-9.354983	126.276054	-22.884758	14.117577	123.252655	36.322872	-1.06441	131.467957	34.052032	39.039276	126.643082	35.187452	18.987433	129.0555195	-80.956968	9.247721	117.4497905
2.206828	-10.157223	126.608444	-22.783548	13.896876	123.303314	36.372669	-1.294729	131.79303	34.08828	38.797302	126.451317	35.2304745	18.7512865	129.1221735	-80.7975705	9.0424655	117.4844545
2.37092	-10.941613	127.095345	-22.726858	13.676408	123.324944	36.390362	-1.466587	132.035416	34.123032	38.580479	126.182961	35.256697	18.556946	129.1091885	-80.710413	8.79587	117.5406995
2.499537	-11.55472	127.49437	-22.694374	13.445197	123.302032	36.38345	-1.67123	132.281143	34.117352	38.357296	125.950798	35.250401	18.343033	129.1159705	-80.639149	8.547361	117.4880935
2.633994	-12.296728	128.062302	-22.681583	13.124482	123.332748	36.356075	-1.948342	132.58757	34.193623	38.001892	125.655365	35.274849	18.026775	129.1214675	-80.638015	8.222189	117.5440285
2.659682	-12.655324	128.242767	-22.677132	12.925357	123.361076	36.359509	-2.188101	132.657852	34.242165	37.738426	125.552353	35.300837	17.7751625	129.1051025	-80.655101	8.0755515	117.6170495
2.640325	-12.90381	128.222382	-22.657681	12.766049	123.379623	36.395283	-2.43744	132.572815	34.351383	37.534611	125.431694	35.373333	17.5485855	129.0022545	-80.688695	7.9835125	117.7569915
2.611024	-13.013068	128.005844	-22.578285	12.669847	123.334183	36.491116	-2.591377	132.363342	34.489296	37.400524	125.416199	35.490206	17.4045735	128.8897705	-80.646776	7.9351205	117.7785955
2.577249	-12.985931	127.666161	-22.444317	12.639163	123.289474	36.635582	-2.662147	132.101303	34.668503	37.373886	125.548874	35.6520425	17.3558695	128.8250885	-80.5406765	7.9224565	117.7538595
2.481445	-12.836983	127.207565	-22.288767	12.641507	123.22477	36.78302	-2.710718	131.932205	34.898018	37.420498	125.741066	35.840519	17.35489	128.8366355	-80.418053	7.928124	117.6129045
2.34231	-12.561456	126.731277	-22.151009	12.679325	123.188271	36.917767	-2.748976	131.67189	35.128929	37.481312	126.072136	36.023348	17.366168	128.872013	-80.325366	7.992482	117.504529
2.11828	-11.991316	125.950516	-21.989195	12.736794	123.05571	37.045395	-2.869653	131.373032	35.414772	37.495914	126.493027	36.2300835	17.3131305	128.9330295	-80.2084735	8.1604575	117.1783905
1.90994	-11.455516	125.486877	-21.895802	12.76184	122.934021	37.138351	-2.978645	131.208115	35.572681	37.469852	126.778091	36.355516	17.2456035	128.993103	-80.14712	8.2780765	116.874939
1.55763	-10.952873	125.188782	-21.828943	12.785767	122.783951	37.190956	-3.094638	131.087036	35.68927	37.432762	126.962372	36.440113	17.169062	129.024704	-80.097999	8.402472	116.543198
1.210232	-10.422743	124.855576	-21.7705	12.777545	122.661911	37.230423	-3.18742	130.895493	35.780697	37.346741	127.035942	36.50556	17.0796605	128.9657175	-80.04656	8.4754295	116.3581045
0.625336	-9.675453	124.66658	-21.725697	12.739955	122.524536	37.261753	-3.308219	130.732971	35.837063	37.229393	126.957367	36.549408	16.960587	128.845169	-80.000802	8.519323	116.203903
0.193174	-9.051564	124.438843	-21.67511	12.692157	122.376701	37.328979	-3.422261	130.575027	35.91803	37.122692	126.847389	36.6235045	16.8502155	128.711208	-79.9737245	8.5340985	116.042194
-0.250524	-8.366014	124.249336	-21.613691	12.602566	122.194031	37.417095	-3.552702	130.497513	35.985916	36.985016	126.707733	36.7015055	16.716157	128.602623	-79.9288875	8.488975	115.785439
-1.034346	-7.323855	123.915932	-21.535128	12.402013	121.912872	37.558258	-3.808319	130.340134	36.086037	36.779461	126.596115	36.8221475	16.485571	128.4681245	-79.8924035	8.318455	115.3576195
-1.665719	-6.519569	123.670815	-21.50103	12.214257	121.728111	37.623138	-3.994381	130.148819	36.162125	36.602406	126.495506	36.8926315	16.3040125	128.3221625	-79.8946915	8.1245015	115.1340595
-2.180737	-5.820618	123.11171	-21.701063	12.142297	121.67598	37.6465	-4.151578	129.806625	36.266373	36.460098	126.430511	36.9564365	16.15426	128.118568	-80.3585625	8.130334	115.233392
-2.865347	-4.883172	122.641464	-21.434389	11.848281	121.308281	37.72913	-4.28429	129.336349	36.353546	36.31995	126.344383	37.041338	16.01783	127.840366	-79.910116	7.678732	114.776196
-3.498129	-4.14259	122.09169	-21.379244	11.79228	121.099045	37.849953	-4.346762	128.89801	36.439098	36.266117	126.148155	37.1445255	15.9596775	127.5230825	-79.9030135	7.6248825	114.6750075
-4.156949	-3.220419	121.689415	-21.335346	11.863698	120.968338	37.997002	-4.209909	128.401413	36.525639	36.357395	126.027367	37.2613205	16.073743	127.21439	-79.9320125	7.653653	114.722286
-4.977951	-2.268936	121.42485	-21.312075	12.032081	120.916962	38.202404	-4.033453	127.885101	36.601768	36.55711	125.923141	37.402086	16.2618285	126.904121	-80.026236	7.8023335	114.929803
-6.288139	-0.763005	121.1231	-21.335487	12.344609	120.937012	38.269676	-3.461279	127.005707	36.711929	37.049755	125.588562	37.4908025	16.794238	126.2971345	-80.1617765	7.89498	115.5768895
-7.168309	0.213463	120.922005	-21.356539	12.581648	120.964661	38.475407	-3.123018	126.314339	36.711922	37.430363	125.310448	37.5936645	17.1536725	125.8123935	-80.3067425	8.0096235	116.1169285
-7.992969	1.143752	120.749306	-21.348431	12.795724	121.042267	38.725315	-2.653839	125.36042	36.654858	37.787792	125.12709	37.6900865	17.5669765	125.243755	-80.3869485	8.0244715	116.840779
-9.009298	2.173923	120.786858	-21.323603	12.971203	121.150681	39.058357	-2.356999	124.294029	36.498383	38.134254	124.954453	37.77837	17.8886275	124.624241	-80.425576	8.0537785	117.677121
-9.895876	2.980846	120.7621	-21.285244	13.129876	121.243958	39.215725	-2.503989	123.403061	36.313866	38.585575	124.732269	37.7647955	18.040793	124.067665	-80.3352835	8.218959	118.420251
-10.770772	3.903332	120.729935	-21.248505	13.286245	121.300163	39.108688	-3.142274	122.317162	36.208672	39.13261	124.481789	37.65868	17.995168	123.3994755	-80.15569	8.577322	119.2008505
-11.737682	4.759575	120.680405	-21.208485	13.381675	121.302483	38.937782	-3.499759	121.595016	36.128277	39.572281	124.135986	37.5330295	18.036261	122.865501	-79.9499995	8.727089	119.739465
-13.182449	6.014783	120.67701	-21.140879	13.383476	121.304703	38.560085	-3.273141	121.200272	36.161793	40.398685	123.368744	37.360939	18.562772	122.284508	-79.642697	8.20418	120.324898
-14.123045	6.877235	120.542732	-21.118183	13.33514	121.202705	38.343426	-3.26039	121.439209	36.137188	40.719368	122.956261	37.240307	18.729489	122.197735	-79.476673	7.940791	120.207675
-15.152362	7.701754	120.455048	-21.212971	13.323255	121.152054	38.421707	-3.308892	121.375786	35.85601	40.910183	122.317589	37.1388585	18.8006455	121.8466875	-79.5648005	7.8458645	120.4574205
-16.177746	8.531783	120.434631	-21.274509	13.350839	121.171616	38.601055	-3.417896	121.37104	35.484901	40.999512	121.958199	37.042978	18.790808	121.6646195	-79.591996	7.91087	120.6786125
-17.187807	9.353028	120.49704	-21.288868	13.446203	121.285225	38.428139	-3.211513	121.551361	35.271427	41.146038	122.12603	36.849783	18.9672625	121.8386955	-79.427519	7.9251435	120.7317545
-18.215508	10.220594	120.671371	-21.36776	13.580457	121.483543	38.228947	-2.874856	121.80896	35.183357	41.335461	122.24395	36.706152	19.2303025	122.026455	-79.441672	7.9306115	120.940631
-19.26544	11.074092	120.935738	-21.434504	13.775374	121.796944	38.200027	-2.555692	121.978928	35.165497	41.780865	122.439278	36.682762	19.6125865	122.209103	-79.55177	7.9381615	121.384785
NaN	NaN	NaN	-21.437063	14.262417	122.180878	38.146461	-1.776808	122.52562	35.033607	42.318802	123.151398	36.590034	20.270997	122.838509	-79.46416	8.253837	121.523247
-18.737484	11.562979	121.468178	-21.448614	14.53872	122.308853	38.150429	-1.312635	122.763527	34.964226	42.727051	123.464432	36.5573275	20.707208	123.1139795	-79.4545555	8.370232	121.5037265
-18.332802	11.649706	121.474052	-21.439888	14.801341	122.326256	38.202179	-0.945146	122.900894	34.869297	42.99802	123.708054	36.535738	21.026437	123.304474	-79.415514	8.576245	121.348038
-17.9049	11.729087	121.434258	-21.4478	15.032784	122.254799	38.23484	-0.640659	122.921219	34.804649	43.193798	123.819016	36.5197445	21.2765695	123.3701175	-79.4153445	8.7889985	121.1394805
-17.625648	11.712863	121.305756	-21.435783	15.184885	122.138992	38.217922	-0.412506	122.876724	34.779362	43.379723	123.743713	36.498642	21.4836085	123.3102185	-79.370208	8.8861615	120.9677655
-17.368135	11.73481	121.227959	-21.448147	15.304404	122.047638	38.159214	-0.224863	122.726608	34.750874	43.500122	123.598274	36.455044	21.6376295	123.162441	-79.351338	8.9711785	120.932835
-17.144527	11.670715	121.155128	-21.434912	15.342736	121.987213	38.09734	-0.071041	122.601578	34.712425	43.585541	123.388031	36.4048825	21.75725	122.9948045	-79.2747065	8.928222	120.9796215
-16.855844	11.554103	121.098877	-21.429838	15.372449	121.936241	38.00946	0.207087	122.731041	34.662792	43.611637	123.351326	36.336126	21.909362	123.0411835	-79.195802	8.835536	120.8312985
-16.690996	11.500513	121.070335	-21.398144	15.405588	121.889893	37.902203	0.437709	123.071396	34.936417	43.363293	123.623634	36.41931	21.900501	123.347515	-79.215598	8.910675	120.432271
-16.539587	11.429749	121.090889	-21.409712	15.42401	121.890533	37.881172	0.58153	123.447037	34.616787	43.524616	124.255943	36.2489795	22.053073	123.85149	-79.0684035	8.794947	119.929576
-16.476898	11.262195	121.151039	-21.464174	15.45489	121.947456	37.905418	0.681062	123.812569	34.535786	43.540112	124.952827	36.220602	22.110587	124.382698	-79.14895	8.799193	119.512214
-16.527487	11.088781	121.251938	-21.529324	15.496637	122.067657	37.881145	0.781662	124.087433	34.837765	43.467197	125.502968	36.359455	22.1244295	124.7952005	-79.418103	8.8688445	119.3401135
-16.609196	10.885576	121.357964	-21.614275	15.58419	122.241341	37.857529	0.917245	124.283134	34.781921	43.55497	126.108841	36.319725	22.2361075	125.1959875	-79.548275	8.9322725	119.2866945
-16.503805	10.49431	121.386993	-21.722731	15.730921	122.432266	37.780399	1.094681	124.380936	34.412422	43.818512	126.872192	36.0964105	22.4565965	125.626564	-79.5418725	9.0052455	119.237968
-16.684916	9.926129	121.355995	-21.657934	15.904203	122.595741	37.657719	1.365429	124.442986	34.39769	44.040836	127.629211	36.0277045	22.7031325	126.0360985	-79.3435725	9.1052735	119.1553835
-16.807758	9.45098	121.286072	-21.746046	16.104158	122.652641	37.521015	1.56339	124.370125	34.349213	44.220226	127.922417	35.935114	22.891808	126.146271	-79.427206	9.31650800000001	119.159011
-17.098154	8.954972	121.257065	-21.880539	16.345842	122.71888	37.378113	1.792214	124.218353	34.241756	44.410645	128.042953	35.8099345	23.1014295	126.130653	-79.5710125	9.5902545	119.307107
-17.295481	8.332168	121.043839	-22.025141	16.622332	122.717857	37.202034	2.083719	124.126411	34.08242	44.657787	128.019333	35.642227	23.370753	126.072872	-79.692509	9.873911	119.362842
-17.53146	7.684004	120.858727	-22.170591	16.915337	122.69857	37.029305	2.408127	124.102379	33.90844	44.967155	127.86554	35.4688725	23.687641	125.9839595	-79.8100545	10.143033	119.4131805
-17.853678	6.859721	120.716003	-22.313326	17.186481	122.640167	36.89814	2.718954	124.155022	33.703701	45.266376	127.524887	35.3009205	23.992665	125.8399545	-79.9275725	10.380297	119.4403795
-18.15271	5.928464	120.651222	-22.488951	17.45034	122.592651	36.764927	3.007882	124.237312	33.483227	45.565636	127.048409	35.124077	24.286759	125.6428605	-80.101979	10.613921	119.5424415
-18.908619	4.559536	120.732796	-22.846294	17.855635	122.429863	36.606304	3.325721	124.384705	33.188202	45.928982	126.038063	34.897253	24.6273515	125.211384	-80.589841	11.0839185	119.648342
-19.27643	3.444055	120.724426	-22.908459	17.98756	122.239098	36.498089	3.500137	124.51004	33.337296	45.952805	125.104736	34.9176925	24.726471	124.807388	-80.7346105	11.248649	119.670808
-19.634739	2.251046	120.864807	-22.977165	18.085344	122.015854	36.397285	3.6601	124.669937	33.195251	46.058041	124.339249	34.796268	24.8590705	124.504593	-80.750598	11.3116175	119.527115
-20.061453	1.062284	121.138428	-23.01466	18.12549	121.838173	36.329121	3.747449	125.010445	32.784218	46.188972	123.802391	34.5566695	24.9682105	124.406418	-80.5859895	11.2827695	119.269928
-20.470644	-0.101091	121.484009	-23.042025	18.075893	121.756149	36.300236	3.7003	125.459419	32.699173	46.080162	123.352196	34.4997045	24.890231	124.4058075	-80.5837545	11.261555	119.1064905
-20.970272	-1.316922	121.842049	-23.100649	17.924946	121.776566	36.268215	3.549527	125.966309	32.639294	45.860455	123.192963	34.4537545	24.704991	124.579636	-80.6550525	11.144901	118.973496
-21.467716	-2.519921	122.309265	-23.144041	17.699806	121.892639	36.240242	3.345373	126.567993	32.58382	45.585346	123.157249	34.412031	24.4653595	124.862621	-80.700113	10.9342525	118.922657
-22.283136	-4.137686	123.023071	-23.243914	17.408369	122.151161	36.549202	2.894894	127.347115	32.555103	45.257187	123.360512	34.5521525	24.0760405	125.3538135	-81.0399805	10.7406975	118.9485085
-22.830706	-5.119359	123.547852	-23.286146	17.286812	122.35112	36.545876	2.803122	127.881577	32.512794	45.131729	123.460304	34.529335	23.9674255	125.6709405	-81.101627	10.6061985	119.0312995
-23.260979	-6.176183	123.912704	-23.319153	17.214962	122.516312	36.553993	2.762715	128.281815	32.496704	45.03801	123.514938	34.5253485	23.9003625	125.8983765	-81.1636545	10.5295615	119.1342475
-23.928522	-7.038645	124.344505	-23.336506	17.145638	122.638878	36.561417	2.737902	128.592773	32.493801	44.984058	123.458054	34.527609	23.86098	126.0254135	-81.200621	10.430296	119.2523425
-24.596649	-7.770839	124.661674	-23.32914	17.081863	122.757111	36.569794	2.729685	128.761108	32.490955	44.932865	123.288513	34.5303745	23.831275	126.0248105	-81.1886545	10.332451	119.4894115
-25.272352	-8.389315	124.992683	-23.283962	17.022671	122.886238	36.593983	2.718961	128.836914	32.496117	44.870136	123.068443	34.54505	23.7945485	125.9526785	-81.112974	10.2507935	119.8197975
-26.037809	-8.969305	125.398865	-23.236324	16.98106	123.039581	36.63694	2.713512	128.941223	32.53088	44.81086	122.841957	34.58391	23.762186	125.89159	-81.056558	10.199934	120.187572
-27.227724	-9.594422	126.103867	-23.160456	16.856972	123.37912	36.74876	2.691965	129.141098	32.571709	44.694176	122.569702	34.6602345	23.6930705	125.8554	-80.9811465	10.0208735	120.90284
-28.062115	-9.888474	126.600479	-23.120903	16.720654	123.675537	36.806374	2.621532	129.275406	32.57695	44.585026	122.491989	34.691662	23.603279	125.8836975	-80.933468	9.838029	121.4673765
-28.880369	-10.075707	126.977066	-23.101135	16.537128	123.995232	36.8564	2.527476	129.466705	32.588463	44.45504	122.461067	34.7224315	23.491258	125.963886	-80.9247015	9.582998	122.026578
-29.749382	-10.187219	127.244545	-23.090984	16.328094	124.279045	36.909779	2.379206	129.669662	32.617222	44.311562	122.563232	34.7635005	23.345384	126.116447	-80.9454685	9.310804	122.441643
-30.740458	-10.163778	127.387405	-23.067251	16.124889	124.526237	36.979588	2.177481	129.85318	32.677784	44.15152	122.778831	34.828686	23.1645005	126.3160055	-80.963188	9.0852775	122.7364685
-31.672916	-10.074319	127.396095	-23.039705	15.913696	124.70871	37.039803	1.985356	130.012695	32.744396	44.003113	123.018959	34.8920995	22.9942345	126.515827	-80.9715095	8.8331575	122.901593
-32.643524	-9.87419	127.268639	-23.011013	15.707496	124.868683	37.098743	1.792334	130.075562	32.803078	43.862778	123.265564	34.9509105	22.827556	126.670563	-80.9729365	8.587436	123.066803
-34.195755	-9.340378	126.980194	-22.983351	15.443394	125.090073	37.187664	1.511407	130.025787	32.841343	43.701897	123.689041	35.0145035	22.606652	126.857414	-80.9812055	8.280136	123.322732
-35.287361	-8.828732	126.809059	-22.741331	15.165862	125.173332	37.225014	1.410928	130.021454	32.872299	43.64262	123.953125	35.0486565	22.526774	126.9872895	-80.5313185	7.80495	123.3593745
-36.385689	-8.232488	126.612007	-22.723221	15.06362	125.33802	37.281647	1.315366	130.020538	32.912914	43.604176	124.260666	35.0972805	22.459771	127.140602	-80.5437225	7.667469	123.535438
-37.545227	-7.524011	126.403389	-22.707239	14.979053	125.476349	37.320431	1.196481	130.030319	32.956203	43.534618	124.561462	35.138317	22.3655495	127.2958905	-80.552795	7.5925565	123.6568075
-38.771038	-6.727525	126.193878	-22.691755	14.868391	125.560799	37.348679	1.069553	130.045898	33.001343	43.449192	124.801147	35.175011	22.2593725	127.4235225	-80.558521	7.4774095	123.6980755
-40.001072	-5.838954	125.921272	-22.693329	14.770885	125.63031	37.351746	0.927723	130.030655	33.047676	43.365894	124.992836	35.199711	22.1468085	127.5117455	-80.586369	7.3949615	123.7488745
-41.296558	-4.887385	125.706062	-22.674543	14.663692	125.673759	37.37685	0.782652	129.977509	33.065666	43.256237	125.149086	35.221258	22.0194445	127.5632975	-80.570344	7.3079395	123.7842205
-43.27256	-3.321116	125.384453	-22.675383	14.528979	125.761047	37.382092	0.63977	129.850479	33.091614	43.148155	125.239166	35.236853	21.8939625	127.5448225	-80.587619	7.1639955	123.9772715
-44.671383	-2.183033	125.175728	-22.677113	14.451343	125.7892	37.407349	0.600449	129.655212	33.077534	43.116394	125.234283	35.2424415	21.8584215	127.4447475	-80.5966675	7.0442645	124.1336525
-46.090275	-1.009903	125.030151	-22.69343	14.372484	125.765694	37.428947	0.597321	129.279816	33.029003	43.12569	125.077568	35.228975	21.8615055	127.178692	-80.615835	6.8834625	124.352696
-47.50034	0.235493	124.834694	-22.72727	14.298879	125.674141	37.409622	0.648074	128.582077	32.870655	43.141472	124.577759	35.1401385	21.894773	126.579918	-80.5946785	6.702985	124.768364
-49.306721	1.788533	125.053596	-22.790264	14.192486	125.481346	37.326527	0.711916	127.362968	32.583946	43.215961	123.625168	34.9552365	21.9639385	125.494068	-80.5357645	6.4210335	125.468624
-50.51157	2.862834	124.973701	-22.899223	14.03352	125.227783	36.874722	0.899134	125.828232	32.149868	43.258999	122.214912	34.512295	22.0790665	124.021572	-80.310741	5.9879735	126.433994
-52.030724	4.249243	125.252304	-23.167477	13.894283	124.851883	36.642231	0.80676	123.833511	31.584316	43.259254	120.528503	34.1132735	22.033007	122.181007	-80.4482275	5.755559	127.522759
-54.218834	6.322339	125.674942	-23.33202	13.427231	124.065491	36.101101	0.532942	120.500374	30.541069	43.140003	117.907295	33.321085	21.8364725	119.2038345	-79.985125	5.0179895	128.9271475
-55.634785	7.79371	125.805405	-23.492947	13.120953	123.459831	35.508804	0.42242	118.22908	29.84116	43.028881	116.23275	32.674982	21.7256505	117.230915	-79.660876	4.5162555	129.688747
-56.960129	9.354767	126.106155	-23.692341	12.870489	122.823975	34.832478	0.318391	116.252373	29.116566	42.914345	114.791451	31.974522	21.616368	115.521912	-79.359204	4.12461	130.126038
-58.261345	10.948802	126.17408	-23.890627	12.729898	122.242439	34.290829	0.354726	114.741348	28.552834	42.965195	114.052284	31.4218315	21.6599605	114.396816	-79.2030855	3.7998355	130.088062
-59.390205	12.553417	126.131462	-24.039082	12.705173	121.846283	34.012066	0.505642	113.810051	28.256109	43.237083	113.897751	31.1340875	21.8713625	113.853901	-79.2122515	3.5389835	129.838665
-60.477375	14.197299	125.864075	-24.176516	12.764751	121.618843	33.936554	0.829445	113.292351	28.097126	43.584023	114.270546	31.01684	22.206734	113.7814485	-79.369872	3.322768	129.4562375
-61.373924	15.83661	126.106346	-24.312086	12.892919	121.521294	33.849865	1.314017	112.948105	27.964211	43.973824	114.960159	30.907038	22.6439205	113.954132	-79.53121	3.1419175	129.088456
-62.615025	18.299931	126.518723	-24.43676	13.227531	121.588966	33.784618	2.164407	112.619987	27.795135	44.648952	116.033516	30.7898765	23.4066795	114.3267515	-79.6633965	3.0483825	128.8511805
NaN	NaN	NaN	-24.464966	13.485336	121.707855	33.815907	2.743625	112.459709	27.699507	45.063271	116.909195	30.757707	23.903448	114.684452	-79.687639	3.067224	128.731258
NaN	NaN	NaN	-24.492958	13.719109	121.80706	33.813431	3.273652	112.357834	27.689701	45.433544	117.686882	30.751566	24.353598	115.022358	-79.737482	3.08462	128.591762
-59.647797	28.814983	123.910904	-24.474449	13.918283	121.881142	33.819702	3.712379	112.272774	27.707943	45.705456	118.370209	30.7638225	24.7089175	115.3214915	-79.7127205	3.1276485	128.4407925
NaN	NaN	NaN	-24.433699	14.058823	121.898476	33.882572	4.018368	112.201668	27.791462	45.881439	118.930626	30.837017	24.9499035	115.566147	-79.704415	3.1677425	128.230805
NaN	NaN	NaN	-24.377613	14.131795	121.872581	33.979259	4.21194	112.15358	27.87183	46.028442	119.204773	30.9255445	25.120191	115.6791765	-79.6807705	3.143399	128.0659855
NaN	NaN	NaN	-24.340002	14.142256	121.73587	34.065208	4.288807	112.070755	27.86121	46.064407	119.24826	30.963209	25.176607	115.6595075	-79.643213	3.107905	127.8122325
-60.009747	24.858856	127.337502	-24.228079	13.983589	121.491852	34.241867	4.126249	112.212029	27.935146	45.895172	119.077324	31.0885065	25.0107105	115.6446765	-79.5446645	2.9564675	127.3390275
-59.088207	25.304985	126.785568	-24.136881	13.759868	121.43586	34.533531	3.780988	112.710991	28.109663	45.609333	119.108513	31.321597	24.6951605	115.909752	-79.595359	2.8245755	126.961968
-58.090218	25.585058	126.235497	-24.030846	13.474774	121.521629	34.886047	3.292695	113.650932	28.336838	45.257553	119.250954	31.6114425	24.275124	116.450943	-79.6731345	2.674424	126.592315
-56.952278	25.842896	125.732491	-23.951796	13.156096	121.751404	35.236012	2.714968	114.80825	28.627577	44.792629	119.439545	31.9317945	23.7537985	117.1238975	-79.8353865	2.5583935	126.3789105
-55.362259	25.813019	125.458931	-23.820921	12.744798	122.104935	35.591595	2.06902	116.150871	28.954855	44.233593	119.739319	32.273225	23.1513065	117.945095	-79.915067	2.3382895	126.264775
-54.407215	26.016914	124.876633	-23.685024	12.27906	122.57048	35.980247	1.366805	117.589363	29.354033	43.595551	120.106148	32.66714	22.481178	118.8477555	-80.037188	2.076942	126.2932045
-53.071541	26.094324	124.521851	-23.547163	11.767456	123.053467	36.386795	0.644511	118.967987	29.729912	42.934944	120.532204	33.0583535	21.7897275	119.7500955	-80.1526795	1.7451845	126.3568385
-50.874264	26.127205	123.994385	-23.334013	11.04541	123.730934	36.900974	-0.357062	120.963081	30.240641	41.970036	121.081902	33.5708075	20.806487	121.0224915	-80.2388335	1.284333	126.4393765
-49.43932	26.213629	123.748657	-23.200754	10.601078	124.146332	37.180008	-0.937427	122.08432	30.555721	41.386097	121.387482	33.8678645	20.224335	121.735901	-80.2693725	0.977820999999999	126.556763
-47.889286	26.314926	123.426376	-23.085613	10.200445	124.455246	37.407261	-1.498277	123.013702	30.828016	40.865627	121.571388	34.1176385	19.683675	122.292545	-80.2888645	0.717214999999999	126.617947
-46.591179	26.622814	123.267731	-22.99473	9.867454	124.652687	37.535034	-1.975175	123.732437	31.065416	40.37085	121.636154	34.300225	19.1978375	122.6842955	-80.289685	0.537070500000002	126.6210785
-45.103363	26.865683	123.015526	-22.920603	9.561471	124.767433	37.62014	-2.374941	124.232483	31.244587	39.948383	121.649727	34.4323635	18.786721	122.941105	-80.2735695	0.336220999999998	126.593761
-43.578491	27.215019	122.810432	-22.646475	9.140189	124.694809	37.701054	-2.759755	124.483536	31.389126	39.572014	121.629738	34.54509	18.4061295	123.056637	-79.83804	-0.125751500000003	126.332981
-42.094086	27.604246	122.656921	-22.834469	9.053461	124.744156	37.718193	-3.027297	124.519775	31.483942	39.272236	121.587029	34.6010675	18.1224695	123.053402	-80.2700055	-0.0155475000000003	126.43491
-39.86512	28.399376	122.466324	-22.811769	8.799012	124.541092	37.665703	-3.25738	124.241135	31.561646	39.003475	121.584236	34.6136745	17.8730475	122.9126855	-80.2372125	-0.275023500000003	126.1694985
-38.389713	29.030886	122.461006	-22.797218	8.730414	124.357292	37.597061	-3.295906	123.897934	31.586018	38.946285	121.634079	34.5915395	17.8251895	122.7660065	-80.1859755	-0.364361500000001	125.9485775
-36.889412	29.783863	122.488495	-22.79648	8.742031	124.140823	37.567608	-3.283637	123.527016	31.610277	38.98074	121.744904	34.5889425	17.8485515	122.63596	-80.1819025	-0.364489499999998	125.645686
-35.404388	30.582228	122.63533	-22.821684	8.823279	123.928329	37.492706	-3.208116	123.091194	31.612419	39.065552	121.95578	34.5525625	17.928718	122.523487	-80.1959305	-0.282160000000001	125.333171
-33.935772	31.466446	122.837379	-22.868416	8.959537	123.712708	37.396965	-3.07559	122.524246	31.601048	39.202324	122.211502	34.4990065	18.063367	122.367874	-80.2358385	-0.144293000000001	125.057542
-32.460041	32.439823	123.070892	-22.951559	9.167294	123.493088	37.263523	-2.891122	121.956802	31.841436	39.270954	122.332298	34.5524795	18.189916	122.14455	-80.4555975	0.144672	124.841626
-30.999607	33.439533	123.348602	-23.039734	9.461716	123.262909	37.103382	-2.61604	121.351532	31.776937	39.501793	122.602272	34.4401595	18.4428765	121.976902	-80.5196275	0.480555499999998	124.548916
-28.744257	34.948055	123.638702	-23.18656	9.991087	122.835159	36.913513	-2.18033	120.545486	31.716564	39.89077	123.113464	34.3150385	18.85522	121.829475	-80.6881585	1.126954	123.840843
-27.235613	35.903637	123.843559	-23.25729	10.392562	122.563469	36.786236	-1.871614	120.176849	31.403156	40.265171	123.612961	34.094696	19.1967785	121.894905	-80.609276	1.5883455	123.232033
-25.69915	36.828632	124.075974	-23.320501	10.788808	122.272232	36.712048	-1.524193	120.074532	31.400923	40.541317	124.165359	34.0564855	19.508562	122.1199455	-80.6974875	2.069054	122.4245185
-24.17617	37.712921	124.361061	-23.358351	11.242651	122.061989	36.665051	-1.125228	120.203819	31.420158	40.853386	124.874901	34.0426045	19.864079	122.53936	-80.7593065	2.621223	121.584618
-22.435322	38.38689	124.644958	-23.384447	11.680149	121.946571	36.658936	-0.68326	120.550713	31.445995	41.222019	125.643898	34.0524655	20.2693795	123.0973055	-80.8213595	3.0909185	120.7958365
-20.901213	39.128094	125.028061	-23.330719	12.13341	121.888481	36.756947	-0.308237	121.078827	31.515703	41.540428	126.580368	34.136325	20.6160955	123.8295975	-80.797763	3.6507245	119.9473645
-19.283243	39.743565	125.398659	-22.987642	12.427091	121.87468	36.979187	0.053455	121.799042	31.675354	41.818012	127.574478	34.3272705	20.9357335	124.68676	-80.3025545	3.9184485	119.0626
-17.037529	40.513916	126.178726	-22.603537	12.98505	121.954117	37.379082	0.571877	123.115555	32.095089	42.313908	128.968933	34.7370855	21.4428925	126.042244	-79.9441595	4.5272075	117.86599
-15.438935	40.905678	126.431068	-22.384985	13.413231	122.116302	37.685917	0.860037	123.80986	32.366257	42.613186	129.641983	35.026087	21.7366115	126.7259215	-79.796057	5.0898505	117.5066825
-13.958263	41.207733	126.597786	-22.128159	13.758627	122.091743	37.917824	1.128258	124.410805	32.923801	42.798969	129.905075	35.4208125	21.9636135	127.15794	-79.6771305	5.5536405	117.025546
-12.605537	41.415909	126.686005	-21.945499	14.084805	122.011963	38.080826	1.350694	124.820641	33.166821	43.045437	130.138885	35.6238235	22.1980655	127.479763	-79.5148215	5.9715445	116.544163
-11.288405	41.554787	126.576981	-21.844721	14.381502	121.951172	38.252926	1.493219	125.146675	33.326519	43.236279	130.169708	35.7897225	22.364749	127.6581915	-79.4791645	6.398255	116.2441525
-9.922798	41.54845	126.320518	-21.73698	14.570524	121.742538	38.310596	1.626913	125.390289	33.442696	43.417301	130.045395	35.876646	22.522107	127.717842	-79.350606	6.618941	115.767234
-8.726633	41.444435	126.067902	-21.719833	14.73038	121.547211	38.339424	1.726277	125.466965	33.195911	43.66605	130.010834	35.7676675	22.6961635	127.7388995	-79.2073335	6.7645965	115.3555225
-7.179326	41.160667	125.752625	-21.718641	14.873841	121.213364	38.319283	1.838228	125.482094	33.181519	43.809681	129.626709	35.750401	22.8239545	127.5544015	-79.187683	6.9237275	114.8723265
-6.119222	40.854027	125.47052	-21.731768	14.963825	121.04937	38.265965	1.924568	125.408768	33.177231	43.899544	129.416656	35.721598	22.912056	127.412712	-79.185134	7.015594	114.686028
-5.196775	40.471546	125.296631	-21.762642	15.080823	120.988991	38.261803	2.024857	125.312057	33.158691	43.980465	129.236969	35.710247	23.002661	127.274513	-79.235531	7.158985	114.703469
-4.367194	40.013065	125.210167	-21.736599	15.182238	120.905769	38.241447	2.167391	125.253654	33.170025	44.117588	129.073959	35.705736	23.1424895	127.1638065	-79.178934	7.2219865	114.6477315
-3.588221	39.485844	125.178894	-21.749409	15.373389	120.916939	38.2243	2.347424	125.156548	33.172314	44.268478	128.95314	35.698307	23.307951	127.054844	-79.197125	7.438827	114.779034
-2.985586	38.905525	125.178619	-21.768257	15.59879	120.954765	38.21439	2.553156	125.031387	33.169483	44.445423	128.823105	35.6919365	23.4992895	126.927246	-79.2284505	7.6982905	114.982284
-2.297997	38.255959	125.034843	-21.792763	15.859075	120.99295	38.173138	2.781992	124.884438	33.16143	44.654526	128.720352	35.667284	23.718259	126.802395	-79.25281	7.999891	115.183505
-1.409852	37.195499	124.976143	-21.817322	16.265606	121.075439	38.124359	3.149748	124.605438	33.140736	44.975479	128.643448	35.6325475	24.0626135	126.624443	-79.2671915	8.4685985	115.526435
-0.952182	36.350796	125.040588	-21.843546	16.513901	121.160591	38.079433	3.381525	124.457634	33.135204	45.180084	128.67598	35.6073185	24.2808045	126.566807	-79.2944105	8.7469975	115.754375
-0.4531	35.443047	125.031342	-21.907394	16.752316	121.328293	37.993267	3.613455	124.382874	33.134926	45.375233	128.766937	35.5640965	24.494344	126.5749055	-79.3788845	9.010288	116.0816805
-0.114016	34.453957	125.156548	-21.93578	16.951469	121.405853	37.951954	3.784368	124.328674	33.126133	45.551151	128.884048	35.5390435	24.6677595	126.606361	-79.4106035	9.2351785	116.205345
0.369881	33.381527	125.098907	-22.009169	17.16736	121.508789	37.876427	3.959956	124.26429	33.09676	45.729656	128.960342	35.4865935	24.844806	126.612316	-79.5049315	9.489914	116.405262
0.601919	32.205643	125.064957	-22.135063	17.386562	121.610428	37.786903	4.121766	124.135353	33.041584	45.914505	128.902161	35.4142435	25.0181355	126.518757	-79.6843695	9.7549885	116.702099
0.870262	30.967468	124.820267	-22.235035	17.590723	121.60038	37.652252	4.282298	123.972252	32.981339	46.106194	128.682465	35.3167955	25.194246	126.3273585	-79.7868655	9.9872	116.8734015
1.304119	28.946001	124.203407	-22.341816	17.895864	121.428009	37.478874	4.587097	123.648537	32.879589	46.461533	128.111633	35.1792315	25.524315	125.880085	-79.8628635	10.267413	116.975933
1.513596	27.539898	123.702309	-22.367889	18.123959	121.290848	37.410294	4.823833	123.477592	32.823997	46.697208	127.685059	35.1171455	25.7605205	125.5813255	-79.8529235	10.4873975	117.0003705
1.875836	26.026094	123.123466	-22.382801	18.361748	121.204781	37.406368	5.066607	123.421036	32.788174	46.943661	127.239624	35.097271	26.005134	125.33033	-79.862873	10.718362	117.079232
1.734943	24.560501	122.850464	-22.51865	18.663107	121.158531	37.486057	5.264012	123.489395	32.792694	47.162498	126.861237	35.1393755	26.213255	125.175316	-80.1766755	11.112959	117.141746
1.984699	22.846737	122.559883	-22.434431	18.815796	121.088043	37.598953	5.425678	123.722366	32.848999	47.342838	126.487228	35.223976	26.384258	125.104797	-80.092838	11.247334	117.071289
2.162097	21.043724	122.373329	-22.327744	18.906944	121.06353	37.742744	5.544152	124.031738	32.90741	47.488232	126.172852	35.325077	26.516192	125.102295	-79.980565	11.297696	117.024765
2.312918	19.196209	122.341743	-22.211245	18.940121	121.035156	37.896896	5.586986	124.462173	32.963776	47.559368	125.914421	35.430336	26.573177	125.188297	-79.852826	11.307065	116.882015
2.494001	16.318729	122.408569	-22.053841	18.874575	121.09449	38.065575	5.605535	125.208618	33.047436	47.6036	125.516304	35.5565055	26.6045675	125.362461	-79.6641875	11.1445825	116.826519
2.585724	14.367041	122.658051	-21.953676	18.771372	121.203407	38.192093	5.551993	125.69146	33.437801	47.451324	125.263306	35.814947	26.5016585	125.477383	-79.722299	11.0410855	116.929431
2.624084	12.418681	122.900131	-21.852865	18.614151	121.361252	38.311077	5.509287	126.152206	33.198132	47.514961	125.275208	35.7546045	26.512124	125.713707	-79.4603345	10.716178	117.008797
2.63331	10.489244	123.173248	-21.759563	18.467472	121.516052	38.726822	5.294376	126.40889	33.296719	47.465164	125.227531	36.0117705	26.37977	125.8182105	-79.5308965	10.555174	117.2138935
2.620911	8.602462	123.377762	-21.663271	18.354311	121.64743	38.821014	5.260684	126.742683	33.373478	47.432735	125.239738	36.097246	26.3467095	125.9912105	-79.423788	10.3619125	117.3036495
2.571742	6.72999	123.5298	-21.538536	18.248974	121.70256	38.895725	5.24286	126.993118	33.481129	47.423512	125.278519	36.188427	26.333186	126.1358185	-79.265499	10.164762	117.2693015
2.522412	4.87769	123.621902	-21.412762	18.18745	121.745468	38.962666	5.264282	127.152527	33.612453	47.436195	125.331924	36.2875595	26.3502385	126.2422255	-79.1130835	10.0246615	117.2487105
2.323617	2.248802	123.697769	-21.193918	18.165703	121.814003	39.151756	5.34682	127.259567	33.791199	47.538414	125.37104	36.4714775	26.442617	126.3153035	-78.8593135	9.888789	117.3127025
2.185145	0.489825	123.744331	-21.030334	18.141472	121.866737	39.313663	5.463096	127.291885	33.897316	47.640331	125.382828	36.6054895	26.5517135	126.3373565	-78.6661575	9.7312305	117.3961175
2.016606	-1.23958	123.865913	-20.857794	18.102255	121.917191	39.526112	5.579961	127.375351	33.997654	47.742878	125.316254	36.761883	26.6614195	126.3458025	-78.477471	9.5430905	117.4885795
1.800527	-2.936927	124.156044	-20.713297	18.025602	121.965996	39.725422	5.680075	127.52037	34.086735	47.821869	125.139877	36.9060785	26.750972	126.3301235	-78.3326725	9.300232	117.6018685
1.576314	-4.595353	124.493111	-20.564453	17.912651	122.0103	39.916256	5.75707	127.677429	34.138851	47.84856	124.823967	37.0275535	26.802815	126.250698	-78.1564595	9.022487	117.769902
1.30696	-6.263074	124.951042	-20.425375	17.772272	122.044647	40.102253	5.806584	127.839706	34.177734	47.852177	124.409271	37.1399935	26.8293805	126.1244885	-77.9907435	8.7151635	117.9648055
1.302968	-8.086277	125.353767	-20.298367	17.594889	122.105515	40.24268	5.804674	128.010101	34.233887	47.771229	123.939743	37.2382835	26.7879515	125.974922	-77.8350175	8.4018265	118.236108
0.817093	-10.382703	126.208138	-20.116299	17.303314	122.266029	40.473938	5.701456	128.216583	34.314392	47.543041	123.407623	37.394165	26.6222485	125.812103	-77.626763	7.9843795	118.719955
0.47536	-11.798301	126.745377	-20.010605	17.115396	122.406616	40.60268	5.648182	128.373459	34.373604	47.42408	123.132561	37.488142	26.536131	125.75301	-77.509352	7.694661	119.060222
0.118921	-13.137084	127.120483	-19.950033	16.944113	122.531715	40.692493	5.599331	128.467728	34.426819	47.328259	122.980354	37.559656	26.463795	125.724041	-77.459722	7.424431	119.339389
-0.280296	-14.411744	127.400711	-19.908552	16.781595	122.631111	40.762646	5.531507	128.523941	34.443153	47.223583	122.930923	37.6028995	26.377545	125.727432	-77.4200035	7.185645	119.53479
-0.692212	-15.576286	127.553436	-19.868841	16.649796	122.706604	40.809666	5.467341	128.542221	34.467281	47.139397	122.897049	37.6384735	26.303369	125.719635	-77.3761555	6.996223	119.693573
-1.133167	-16.639935	127.674118	-19.816362	16.538063	122.77626	40.874157	5.420924	128.504486	34.504925	47.093369	122.908737	37.689541	26.2571465	125.7066115	-77.322265	6.8189795	119.8459085
-1.553423	-17.600597	127.712944	-19.728447	16.445789	122.825195	40.984112	5.367747	128.444489	34.562984	47.064678	122.934113	37.773548	26.2162125	125.689301	-77.230442	6.6753655	119.961089
-2.207108	-18.904514	127.787384	-19.555597	16.34201	122.924423	41.169003	5.282954	128.39151	34.741604	47.00502	122.892853	37.9553035	26.143987	125.6421815	-77.0664975	6.54003299999999	120.2066645
-2.686591	-19.591267	127.948311	-19.397305	16.278086	123.02626	41.335827	5.217062	128.381699	34.893642	46.943829	122.912392	38.1147345	26.0804455	125.6470455	-76.9093445	6.4757265	120.4054745
-3.24668	-20.14119	128.27533	-19.224094	16.23842	123.171783	41.527107	5.177604	128.467789	35.065338	46.901703	122.956192	38.2962225	26.0396535	125.7119905	-76.7444105	6.4371865	120.6315755
-3.822914	-20.566807	128.645081	-19.041794	16.183708	123.359909	41.741447	5.13306	128.62796	35.224571	46.845074	123.067268	38.483009	25.989067	125.847614	-76.566597	6.378349	120.872204
NaN	NaN	NaN	-18.872396	16.098257	123.608948	41.955658	5.048461	128.877319	35.373013	46.748299	123.246536	38.6643355	25.89838	126.0619275	-76.4091275	6.298134	121.1559685
NaN	NaN	NaN	-18.72905	15.961583	123.867012	42.15221	4.929568	129.212326	35.506054	46.619587	123.466003	38.829132	25.7745775	126.3391645	-76.287232	6.1485885	121.3948595
NaN	NaN	NaN	-18.638559	15.780327	124.123741	42.276405	4.785093	129.579788	35.604721	46.45787	123.691536	38.940563	25.6214815	126.635662	-76.217681	5.9391725	121.61182
NaN	NaN	NaN	-18.571318	15.453829	124.480164	42.367836	4.551088	130.048126	35.662842	46.18185	123.920525	39.015339	25.366469	126.9843255	-76.157975	5.541189	121.9760025
NaN	NaN	NaN	-18.56399	15.242336	124.676308	42.425842	4.406995	130.278702	35.656078	46.029301	123.997543	39.04096	25.218148	127.1381225	-76.16894	5.266524	122.2144935
NaN	NaN	NaN	-18.577339	15.042994	124.806404	42.459511	4.283505	130.44632	35.609829	45.876472	124.012039	39.03467	25.0799885	127.2291795	-76.189348	5.0059995	122.3836285
-9.100307	-21.764454	130.771774	-18.599028	14.842441	124.885818	42.466137	4.168374	130.520477	35.563137	45.741318	123.941147	39.014637	24.954846	127.230812	-76.212693	4.730036	122.540824
-9.955304	-21.641212	130.662674	-18.623257	14.642946	124.924263	42.460957	4.056241	130.480057	35.502289	45.6035	123.869499	38.981623	24.8298705	127.174778	-76.228137	4.4560215	122.673748
-10.872947	-21.425287	130.428162	-18.649532	14.467493	124.934135	42.439541	3.927059	130.389053	35.45575	45.461193	123.837646	38.9476455	24.694126	127.1133495	-76.2467095	4.24086	122.7549205
-11.878053	-21.057838	130.108582	-18.645498	14.321503	124.943611	42.421417	3.813594	130.303238	35.438709	45.342358	123.893547	38.930063	24.577976	127.0983925	-76.221059	4.06503	122.7888295
-13.516873	-20.313669	129.587631	-18.661869	14.188227	125.04673	42.374352	3.645164	130.233688	35.428143	45.218796	124.18177	38.9012475	24.43198	127.207729	-76.2249855	3.944474	122.885731
-14.664465	-19.698675	129.232803	-18.701303	14.158529	125.179222	42.324112	3.570779	130.203201	35.396446	45.188339	124.473526	38.860279	24.379559	127.3383635	-76.262885	3.937499	123.0200805
-15.891697	-18.954174	128.837158	-18.772575	14.144087	125.30658	42.263065	3.538914	130.166306	35.349442	45.200161	124.784805	38.8062535	24.3695375	127.4755555	-76.3514035	3.9186365	123.1376045
-17.168533	-18.179043	128.398743	-18.859447	14.134611	125.40152	42.196865	3.512263	130.06424	35.273609	45.227406	125.105797	38.735237	24.3698345	127.5850185	-76.454131	3.8993875	123.2180215
-18.469145	-17.349033	127.824799	-18.965336	14.118666	125.441086	42.091293	3.482984	129.900558	35.197319	45.254726	125.412979	38.644306	24.368855	127.6567685	-76.574978	3.868477	123.2254035
-19.849266	-16.422754	127.181503	-19.08597	14.103621	125.432655	41.979488	3.431403	129.645615	35.106888	45.265629	125.68486	38.543188	24.348516	127.6652375	-76.715128	3.858726	123.2000725
-21.28315	-15.507555	126.480629	-19.188229	14.077711	125.382599	41.83596	3.368364	129.31015	35.022804	45.256607	125.916145	38.429382	24.3124855	127.6131475	-76.80584	3.8429365	123.1520505
-23.510246	-14.04979	125.480103	-19.335737	14.067266	125.263428	41.633545	3.301749	128.730743	34.909241	45.262619	126.200676	38.271393	24.282184	127.4657095	-76.942867	3.852348	123.0611465
-25.111422	-13.088915	124.880806	-19.450922	14.091418	125.190338	41.502251	3.296177	128.326126	34.823574	45.266499	126.347641	38.1629125	24.281338	127.3368835	-77.0647565	3.901498	123.0437925
-26.735687	-12.105446	124.41671	-19.55332	14.130479	125.092697	41.344215	3.299523	127.932999	34.715626	45.267151	126.428284	38.0299205	24.283337	127.1806415	-77.1365605	3.977621	123.0047525
-28.455956	-11.150391	124.030708	-19.673681	14.163844	125.013901	41.222229	3.289981	127.507904	34.588699	45.245049	126.434364	37.905464	24.267515	126.971134	-77.252826	4.060173	123.056668
-30.183023	-10.155219	123.882484	-19.79916	14.197474	124.94297	41.062443	3.270406	127.144241	34.438725	45.192398	126.373878	37.750584	24.231402	126.7590595	-77.348904	4.163546	123.1268805
-31.967522	-9.245935	123.802078	-19.911013	14.204651	124.931358	40.919857	3.245954	126.879868	34.317513	45.151386	126.260712	37.618685	24.19867	126.57029	-77.440711	4.210632	123.292426
-33.763763	-8.432322	123.84182	-20.032225	14.21469	125.023422	40.812679	3.181464	126.660446	34.175259	45.088139	126.135788	37.493969	24.1348015	126.398117	-77.558419	4.2945785	123.648727
-36.580582	-7.179929	124.483704	-20.018827	14.046383	125.354347	40.28421	3.268672	126.574074	33.943657	44.95459	125.8405	37.1139335	24.111631	126.207287	-77.1515875	3.981135	124.501407
-38.426105	-6.443495	125.051201	-20.103985	13.9574	125.700691	40.099636	3.164154	126.425148	33.789581	44.825249	125.632248	36.9446085	23.9947015	126.028698	-77.1525785	3.9200985	125.372684
-40.371246	-5.649446	125.839874	-20.229481	13.847142	126.19371	39.964531	3.002961	126.311615	33.639198	44.649715	125.492203	36.8018645	23.826338	125.901909	-77.2608265	3.867946	126.485511
-42.246876	-4.941989	126.483414	-20.370329	13.746534	126.700447	39.78791	2.865533	126.336845	33.501404	44.483231	125.452545	36.644657	23.674382	125.894695	-77.385315	3.818686	127.506199
-44.110748	-4.200506	127.236107	-20.503851	13.668354	127.164307	39.609207	2.742706	126.400925	33.381783	44.350388	125.483063	36.495495	23.546547	125.941994	-77.503197	3.790161	128.38662
-46.067474	-3.435225	127.706268	-20.63467	13.624215	127.531303	39.435623	2.640116	126.391647	33.235973	44.243507	125.522469	36.335798	23.4418115	125.957058	-77.605138	3.8066185	129.105548
-47.914948	-2.682471	128.127792	-20.799988	13.59397	127.791023	39.224724	2.595215	126.163826	33.063774	44.192947	125.45462	36.144249	23.394081	125.809223	-77.744225	3.793859	129.772823
-50.690418	-1.584104	128.534119	-21.075287	13.614149	127.888321	38.806793	2.609929	125.190964	32.661186	44.285999	124.858818	35.7339895	23.447964	125.024891	-77.8845635	3.780334	130.751751
-52.478989	-0.848276	128.846512	-21.336107	13.678098	127.771652	38.398438	2.65294	123.975166	32.259499	44.339115	124.061943	35.3289685	23.4960275	124.0185545	-78.0011825	3.8601685	131.5247495
-54.247337	-0.113849	129.084671	-21.557146	13.710721	127.359566	37.890026	2.670372	122.651718	31.794188	44.388107	123.060814	34.842107	23.5292395	122.856266	-77.956399	3.8922025	131.862866
-55.91774	0.600084	129.194061	-21.770639	13.776599	126.919403	37.374084	2.750301	121.403191	31.371313	44.483669	122.079681	34.3726985	23.616985	121.741436	-77.9139765	3.936213	132.09737
-57.525349	1.290413	129.187027	-21.954613	13.860159	126.449562	36.973019	2.831777	120.294281	31.03705	44.563251	121.412239	34.0050345	23.697514	120.85326	-77.9142605	4.022804	132.045864
-59.058155	1.96399	129.054871	-22.168596	13.947047	126.002213	36.637463	2.896901	119.446198	30.758911	44.642181	120.872047	33.698187	23.769541	120.1591225	-78.035379	4.124553	131.8453035
NaN	NaN	NaN	-22.375267	14.059171	125.526131	36.315876	2.990832	118.738068	30.444557	44.7547	120.345116	33.3802165	23.872766	119.541592	-78.1307505	4.245576	131.51067
NaN	NaN	NaN	-22.890558	14.342425	124.864044	35.876369	3.111917	117.744682	30.005428	44.892105	119.671425	32.9408985	24.002011	118.7080535	-78.7220145	4.682839	131.0200345
NaN	NaN	NaN	-23.059586	14.362523	124.399017	35.63792	3.12355	117.163216	29.772367	44.930065	119.13755	32.7051435	24.0268075	118.150383	-78.8243155	4.6982385	130.647651
NaN	NaN	NaN	-23.221224	14.331638	123.942139	35.3564	3.09344	116.541672	29.497484	44.886501	118.526199	32.426942	23.9899705	117.5339355	-78.86939	4.6733055	130.3503425
NaN	NaN	NaN	-23.380493	14.281724	123.576164	35.020901	2.992977	115.928581	29.227135	44.778164	117.966316	32.124018	23.8855705	116.9474485	-78.885004	4.6778775	130.2048795
NaN	NaN	NaN	-23.546495	14.200741	123.369148	34.735081	2.831752	115.491608	29.02457	44.644527	117.50563	31.8798255	23.7381395	116.498619	-78.9728155	4.6633425	130.239677
NaN	NaN	NaN	-23.69191	14.091113	123.295509	34.526737	2.6567	115.260696	28.845961	44.489212	117.282127	31.686349	23.572956	116.2714115	-79.070169	4.60927	130.3196065
NaN	NaN	NaN	-23.827454	13.976587	123.298386	34.37373	2.50924	115.187057	28.710863	44.370159	117.272758	31.5422965	23.4396995	116.2299075	-79.1972045	4.5134745	130.3668645
-65.170341	8.226353	127.798317	-24.013546	13.85673	123.31144	34.252979	2.389472	115.30011	28.572092	44.253361	117.519608	31.4125355	23.3214165	116.409859	-79.4396275	4.3920435	130.213021
-64.993225	8.825647	127.543831	-24.138573	13.812401	123.308243	34.209068	2.354538	115.514114	28.509123	44.196777	117.812584	31.3590955	23.2756575	116.663349	-79.6362415	4.3491445	129.953137
-64.682816	9.441956	127.254929	-24.283936	13.794562	123.318741	34.176159	2.328913	115.844093	28.481098	44.159969	118.218826	31.3286285	23.244441	117.0314595	-79.8965005	4.344683	129.6060225
-64.29837	10.150442	127.037659	-24.429216	13.779983	123.40802	34.165371	2.31915	116.369202	28.461843	44.132771	118.727196	31.313607	23.2259605	117.548199	-80.172039	4.3340055	129.267841
-63.742493	10.748109	126.909653	-24.574528	13.774427	123.560287	34.176952	2.314957	117.022644	28.438892	44.106777	119.356903	31.307922	23.210867	118.1897735	-80.456978	4.337987	128.9308005
-63.236279	11.382398	126.648399	-24.731941	13.726611	123.800041	34.206547	2.309026	117.830124	28.432148	44.081684	120.055511	31.3193475	23.195355	118.9428175	-80.7832295	4.257867	128.6572645
-62.618153	11.988894	126.590393	-24.84903	13.667558	124.11779	34.315853	2.303927	118.716309	28.439692	44.069084	120.778259	31.3777725	23.1865055	119.747284	-81.0758325	4.1486105	128.488296
-61.501598	12.858868	126.48336	-25.01264	13.567382	124.68071	34.519539	2.314181	120.022156	28.459335	44.08036	121.848228	31.489437	23.1972705	120.935192	-81.514717	3.9374935	128.426228
-60.688145	13.4049	126.549721	-24.908939	13.377531	125.034546	34.648125	2.333105	120.85096	28.429705	44.098045	122.389961	31.538915	23.215575	121.6204605	-81.356793	3.539487	128.4486315
-59.870571	13.964825	126.706055	-24.967655	13.27973	125.379265	34.738567	2.315504	121.593178	28.379663	44.069324	122.788071	31.559115	23.192414	122.1906245	-81.494425	3.367046	128.5679055
-59.00296	14.530084	126.818535	-25.026304	13.181308	125.707916	34.82214	2.249794	122.333107	28.343832	44.028202	123.035408	31.582986	23.138998	122.6842575	-81.635594	3.223618	128.7315745
-58.001984	15.103801	126.815392	-25.090834	13.092523	126.044319	34.877449	2.183733	123.092056	28.31938	43.972191	123.166481	31.5984145	23.077962	123.1292685	-81.7800825	3.107084	128.9593695
-57.0341	15.664829	126.750198	-25.088242	12.940109	126.248291	34.945297	2.055413	123.853577	28.313341	43.813652	123.275101	31.629319	22.9345325	123.564339	-81.805803	2.9456855	128.932243
-56.080032	16.30579	126.729477	-25.135807	12.760283	126.493134	34.973896	1.874897	124.605873	28.303093	43.614388	123.32753	31.6384945	22.7446425	123.9667015	-81.9101085	2.7759235	129.0195665
-54.545383	17.329988	126.677612	-25.282551	12.425178	126.956322	34.938751	1.512449	125.698318	28.213728	43.197239	123.289261	31.5762395	22.354844	124.4937895	-82.1413415	2.495512	129.4188545
-53.580959	18.097593	126.737633	-25.389915	12.193887	127.274559	34.887218	1.230074	126.369942	28.147978	42.872932	123.333107	31.517598	22.051503	124.8515245	-82.297428	2.336271	129.6975935
-52.559124	18.957888	126.655869	-25.52387	11.997714	127.595581	35.171108	0.790577	126.857147	28.115746	42.583111	123.407021	31.643427	21.686844	125.132084	-82.691167	2.308584	130.059078
-51.466812	19.839056	126.437035	-25.582838	11.790891	127.742981	35.154972	0.57532	127.366493	28.096199	42.353241	123.545036	31.6255855	21.4642805	125.4557645	-82.7912615	2.1175015	130.0301975
-50.417095	20.845245	126.216187	-25.643167	11.659395	127.867714	35.153931	0.40592	127.676437	28.112972	42.17712	123.766586	31.6334515	21.29152	125.7215115	-82.9197855	2.02727	130.0139165
-49.344418	22.028511	125.969566	-25.612713	11.556351	127.786041	35.139687	0.268956	127.788177	28.178968	42.067486	123.986839	31.6593275	21.168221	125.887508	-82.8847535	1.944481	129.684574
-48.282871	23.306955	125.819672	-25.581604	11.52787	127.689674	35.125301	0.165811	127.706566	28.286356	41.992878	124.157501	31.7058285	21.0793445	125.9320335	-82.8690365	1.9763955	129.4473145
-46.641312	25.477146	125.823227	-25.490564	11.570949	127.561127	35.129826	0.042407	127.268341	28.482155	41.955612	124.497459	31.8059905	20.9990095	125.8829	-82.7871185	2.1428885	129.239354
-45.530804	27.018913	125.913277	-25.376389	11.667295	127.426353	34.816975	0.257066	127.074539	28.652561	42.018906	124.856476	31.734768	21.137986	125.9655075	-82.487546	2.196604	128.8871985
-44.436993	28.674456	126.156387	-25.290663	11.860059	127.339531	34.844051	0.389363	126.741623	28.819445	42.164242	125.333878	31.831748	21.2768025	126.0377505	-82.413074	2.4433155	128.6413115
-43.274479	30.343481	126.281036	-25.248894	12.121369	127.21286	34.864288	0.594086	126.454369	28.956398	42.394642	125.807259	31.910343	21.494364	126.130814	-82.408131	2.748374	128.294906
-42.180077	32.028435	126.477669	-25.248978	12.441389	127.030685	34.839394	0.873863	126.088882	29.055769	42.666843	126.214157	31.9475815	21.770353	126.1515195	-82.4455375	3.112425	127.9098505
-41.088428	33.795177	126.641235	-25.292078	12.813522	126.788651	34.80648	1.163842	125.644363	29.38446	42.842823	126.413834	32.09547	22.0033325	126.0290985	-82.679626	3.6237115	127.5482035
-40.00156	35.511257	126.727142	-25.320398	13.20263	126.524818	34.724106	1.512431	125.287453	29.379261	43.154678	126.637314	32.0516835	22.3335545	125.9623835	-82.6924795	4.0717055	127.0872525
-38.38689	38.092037	126.903519	-25.3937	13.761805	126.151047	34.638126	1.965171	124.762032	29.122698	43.690102	127.119171	31.880412	22.8276365	125.9406015	-82.667812	4.6959735	126.3614925
-37.275364	39.757183	126.990524	-25.414028	14.094049	125.935814	34.594685	2.182475	124.50943	29.166708	43.897636	127.285599	31.8806965	23.0400555	125.8975145	-82.7087525	5.1480425	125.9741135
-36.196369	41.367416	127.181694	-25.423685	14.422984	125.740585	34.53577	2.385151	124.311539	29.227158	44.094845	127.42276	31.881464	23.239998	125.8671495	-82.728834	5.60597	125.6140205
-35.145229	42.917206	127.391624	-25.426207	14.68767	125.539436	34.514572	2.562344	124.146393	29.275131	44.247051	127.618706	31.8948515	23.4046975	125.8825495	-82.7472655	5.9706425	125.1963225
-34.047268	44.366875	127.55619	-25.417974	14.929059	125.344574	34.539707	2.734082	124.071465	29.331663	44.40498	127.827789	31.935685	23.569531	125.949627	-82.771633	6.288587	124.739521
-32.990936	45.771172	127.687881	-25.394344	15.128798	125.154236	34.575981	2.904404	124.015976	29.389732	44.562	128.035385	31.9828565	23.733202	126.0256805	-82.7715445	6.524394	124.2827915
-31.927576	47.070221	127.80529	-25.364986	15.324118	124.977745	34.620911	3.054813	123.97834	29.430843	44.699196	128.18718	32.025877	23.8770045	126.08276	-82.755849	6.7712315	123.87273
-30.424446	48.904018	127.997055	-25.520226	15.737195	124.848114	34.712788	3.289244	123.95713	29.509184	44.925724	128.302094	32.110986	24.107484	126.129612	-83.151438	7.366906	123.566616
-29.411093	50.033985	128.09288	-25.454056	15.934949	124.769852	34.769878	3.443995	123.900154	29.58544	45.067577	128.345749	32.177659	24.255786	126.1229515	-83.085771	7.614112	123.4167525
-28.410418	51.112038	128.248535	-25.37446	16.112877	124.760796	34.837051	3.603319	123.86351	29.66271	45.235596	128.352921	32.2498805	24.4194575	126.1082155	-82.9988005	7.8062965	123.4133765
-27.44841	52.057503	128.544693	-25.278622	16.250385	124.805466	34.902851	3.747917	123.796341	29.744959	45.367561	128.400177	32.323905	24.557739	126.098259	-82.881149	7.943031	123.512673
-26.529804	52.965649	128.934677	-25.180748	16.390661	124.887001	34.993191	3.89153	123.725807	29.84223	45.478649	128.494919	32.4177105	24.6850895	126.110363	-82.7792065	8.0962325	123.663639
-25.594282	53.69035	129.296906	-25.103054	16.486752	124.945305	35.084366	4.027277	123.724785	29.933897	45.608868	128.609787	32.5091315	24.8180725	126.167286	-82.7152395	8.1554315	123.723324
-24.771997	54.240005	129.718384	-25.012726	16.591667	124.966415	35.18322	4.179244	123.735703	30.003775	45.732357	128.750626	32.5934975	24.9558005	126.2431645	-82.6189495	8.2275335	123.6896655
NaN	NaN	NaN	-24.923895	16.73424	124.930122	35.345558	4.403683	123.77211	30.07272	45.947838	128.927155	32.709139	25.1757605	126.3496325	-82.556929	8.2927195	123.5106115
NaN	NaN	NaN	-24.842506	16.810518	124.86628	35.439823	4.534876	123.775223	30.117712	46.072929	129.004791	32.7787675	25.3039025	126.390007	-82.4637795	8.3171335	123.342553
-21.929586	55.079628	130.205399	-24.756081	16.905478	124.81295	35.521458	4.64361	123.753906	30.17107	46.180126	129.003021	32.846264	25.411868	126.3784635	-82.358426	8.399088	123.2474365
-21.137321	54.988319	129.974609	-24.691313	16.948566	124.752251	35.576794	4.721395	123.70163	30.231003	46.239101	128.957977	32.9038985	25.480248	126.3298035	-82.2865245	8.416884	123.1746985
-20.432083	54.72929	129.738434	-24.620686	17.003143	124.727402	35.649628	4.776831	123.656822	30.292957	46.297688	128.911133	32.9712925	25.5372595	126.2839775	-82.2126645	8.4690265	123.1708265
-19.598675	54.349907	129.505173	-24.564638	17.054024	124.724403	35.709999	4.83463	123.651276	30.357063	46.359573	128.857773	33.033531	25.5971015	126.2545245	-82.162807	8.5109465	123.1942815
-19.036921	53.798721	129.462708	-24.5016	17.103165	124.732208	35.764832	4.928379	123.654686	30.375231	46.439438	128.818893	33.0700315	25.6839085	126.2367895	-82.0732315	8.5224215	123.2276265
-17.942181	52.814323	129.225647	-24.442135	17.217947	124.786087	35.840916	5.127416	123.730644	30.388409	46.628578	128.762726	33.1146625	25.877997	126.246685	-81.9989325	8.557897	123.325489
-17.197565	52.08828	129.027206	-24.414371	17.282335	124.793388	35.908314	5.239494	123.83593	30.386173	46.762844	128.748016	33.1472435	26.001169	126.291973	-81.9759855	8.563501	123.294803
-16.470995	51.241726	128.759842	-24.379438	17.382988	124.793152	35.960842	5.366358	123.989334	30.390766	46.903656	128.718582	33.175804	26.135007	126.353958	-81.93468	8.630969	123.232346
-15.694761	50.33316	128.49173	-24.361959	17.435406	124.76635	35.983269	5.511175	124.17997	30.393215	47.044617	128.654129	33.188242	26.277896	126.4170495	-81.91216	8.592916	123.1156505
-14.963799	49.378899	128.207352	-24.337452	17.502533	124.755219	36.009449	5.618468	124.375259	30.398869	47.165073	128.570297	33.204159	26.3917705	126.472778	-81.879063	8.6132955	123.03766
-14.080019	48.342331	127.814781	-24.311314	17.552582	124.754608	36.05687	5.704698	124.592552	30.405083	47.282623	128.473694	33.2309765	26.4936605	126.533123	-81.8536045	8.6115035	122.976093
-13.3182	47.225628	127.525185	-24.30125	17.56847	124.754539	36.077095	5.772466	124.831024	30.402601	47.36816	128.357132	33.239848	26.570313	126.594078	-81.842348	8.566627	122.915
-12.093603	45.468098	127.052429	-24.296423	17.568714	124.755669	36.106266	5.850163	125.169456	30.365026	47.463318	128.170517	33.235646	26.6567405	126.6699865	-81.828492	8.4806875	122.8413515
-11.396703	44.211658	126.835098	-24.303467	17.567425	124.757957	36.134384	5.916493	125.36451	30.327639	47.555878	128.029587	33.2310115	26.7361855	126.6970485	-81.8379455	8.3986645	122.8188655
-10.514601	42.926785	126.42672	-24.312057	17.578503	124.758102	36.15234	6.001053	125.536224	30.275417	47.659729	127.859138	33.2138785	26.830391	126.697681	-81.8379925	8.326615	122.818523
-9.621949	41.617851	126.077339	-24.319721	17.61799	124.770592	36.189419	6.110097	125.705933	30.211624	47.777912	127.638611	33.2005215	26.9440045	126.672272	-81.8399635	8.2919755	122.868912
-8.931964	40.27663	125.885452	-24.329922	17.683895	124.775604	36.224751	6.251897	125.888229	30.150614	47.93483	127.401909	33.1876825	27.0933635	126.645069	-81.8475265	8.2744265	122.906139
-8.135538	38.960358	125.607979	-24.333807	17.757351	124.760262	36.262703	6.423275	126.085983	30.084929	48.105274	127.175201	33.173816	27.2642745	126.630592	-81.84143	8.2504275	122.889932
-7.25628	37.6022	125.281128	-24.34111	17.865677	124.7388	36.624561	6.412825	126.130638	30.039406	48.268948	126.950523	33.3319835	27.3408865	126.5405805	-82.0142035	8.3904675	122.9370195
-6.080132	35.614666	125.035683	-24.364351	18.002182	124.706627	36.657177	6.625113	126.41597	29.96389	48.484344	126.59227	33.3105335	27.5547285	126.50412	-82.0392355	8.4496355	122.909134
-5.480496	34.413479	124.971115	-24.358675	18.091673	124.695206	36.692108	6.76593	126.576851	29.937017	48.635147	126.399323	33.3145625	27.7005385	126.488087	-82.0319125	8.4828075	122.902325
-4.657278	33.105038	124.929688	-24.350061	18.157047	124.657036	36.754097	6.90371	126.787773	29.909224	48.781696	126.284393	33.3316605	27.842703	126.536083	-82.0317825	8.471391	122.777989
-3.865941	31.85536	124.983063	-24.330439	18.215155	124.579742	36.815678	7.047436	127.039429	29.905739	48.941639	126.261696	33.3607085	27.9945375	126.6505625	-82.0215865	8.4357725	122.5089215
-3.067944	30.56143	124.974457	-24.289593	18.247896	124.466766	36.921753	7.168021	127.293633	29.925602	49.081604	126.300362	33.4236775	28.1248125	126.7969975	-82.0028635	8.3709795	122.1365345
-2.154887	29.303848	124.854019	-24.25185	18.26565	124.315437	37.025799	7.265781	127.530708	29.934868	49.209824	126.364937	33.4803335	28.2378025	126.9478225	-81.9840335	8.2934975	121.6830515
-1.493546	28.20747	124.960388	-24.19109	18.275661	124.179016	37.121841	7.384883	127.682877	29.93955	49.317764	126.396286	33.5306955	28.3513235	127.0395815	-81.9128755	8.1999985	121.3184505
-0.308179	26.418594	124.972763	-24.074837	18.318146	124.035728	37.276451	7.594547	127.809273	29.981745	49.499935	126.440559	33.629098	28.547241	127.124916	-81.778772	8.089051	120.94654
0.447181	25.338722	125.104736	-23.967632	18.370649	124.027695	37.386833	7.738939	127.856316	30.064846	49.62928	126.445915	33.7258395	28.6841095	127.1511155	-81.6611035	8.0571885	120.9042745
1.564791	24.082207	124.979927	-23.853706	18.414845	124.005272	37.516949	7.852628	127.872833	30.183681	49.745846	126.496033	33.850315	28.799237	127.184433	-81.557727	8.030453	120.826111
1.94569	23.182167	125.170326	-23.749056	18.456076	123.91951	37.599678	7.901969	127.843689	30.301996	49.806938	126.547607	33.950837	28.8544535	127.195648	-81.448949	8.0576985	120.643372
2.645498	22.190451	125.102005	-23.659103	18.490175	123.753151	37.654785	7.908809	127.740005	30.451712	49.83786	126.552704	34.0532485	28.8733345	127.1463545	-81.3714545	8.1070155	120.3599475
3.333026	21.209066	124.967339	-23.589163	18.512407	123.528625	37.683674	7.87311	127.518173	30.587336	49.835842	126.559593	34.135505	28.854476	127.038883	-81.313831	8.170338	120.018367
4.306684	20.035749	124.650864	-23.504303	18.540915	123.303665	37.707703	7.829751	127.286552	30.704679	49.806606	126.546463	34.206191	28.8181785	126.9165075	-81.214797	8.26365149999999	119.6908225
5.245223	18.585733	124.412369	-23.362978	18.581608	123.04332	37.769981	7.797664	127.040565	30.88987	49.793858	126.625679	34.3299255	28.795761	126.833122	-81.0558815	8.367455	119.253518
5.545597	17.839798	124.526367	-23.251085	18.646189	122.960426	37.858639	7.795529	126.947746	30.997616	49.799698	126.749596	34.4281275	28.7976135	126.848671	-80.9302975	8.4947645	119.072181
6.473779	16.718552	124.320862	-23.097044	18.724897	122.96183	37.970394	7.827921	126.984283	31.13133	49.839188	126.88649	34.550862	28.8335545	126.9353865	-80.74495	8.6162395	118.9882735
6.729253	15.94732	124.487221	-22.896553	18.815609	123.033157	38.108704	7.875735	127.066467	31.299458	49.861568	127.086105	34.704081	28.8686515	127.076286	-80.497187	8.7625665	118.990028
7.322991	15.031192	124.581886	-22.652121	18.895828	123.152016	38.308758	7.907404	127.225891	31.485319	49.886333	127.279953	34.8970385	28.8968685	127.252922	-80.2012805	8.8947875	119.05111
7.871912	14.113611	124.772751	-22.41609	18.953592	123.309769	38.52697	7.92852	127.496429	31.703276	49.917053	127.425156	35.115123	28.9227865	127.4607925	-79.947303	8.9843975	119.1587455
8.401558	13.130088	124.918495	-22.191092	18.970661	123.42926	38.714893	7.902098	127.79744	31.938904	49.901405	127.61763	35.3268985	28.9017515	127.707535	-79.7090825	9.0395705	119.150985
9.410098	11.434473	125.080368	-21.940323	18.933802	123.511269	38.96661	7.717645	128.27742	32.280884	49.785995	127.892853	35.623747	28.75182	128.0851365	-79.504393	9.115784	118.9374015
9.850197	10.44946	125.197342	-21.82781	18.872551	123.486504	39.06004	7.527383	128.495453	32.476563	49.649132	128.051849	35.7683015	28.5882575	128.273651	-79.4239215	9.1568445	118.699357
9.906787	9.641007	125.456833	-21.771656	18.829418	123.43261	39.109039	7.316557	128.62149	32.632523	49.499355	128.130203	35.870781	28.407956	128.3758465	-79.414093	9.25088	118.4893735
10.296312	8.582985	125.38073	-21.71726	18.790812	123.338379	39.121899	7.154886	128.674835	32.759209	49.38279	128.116104	35.940554	28.268838	128.3954695	-79.375074	9.312786	118.2812885
10.602206	7.579825	125.347412	-21.692297	18.795488	123.224297	39.110813	7.041477	128.689606	32.90287	49.291203	128.080719	36.0068415	28.16634	128.3851625	-79.3914355	9.424636	118.0634315
11.162366	6.421591	125.163994	-21.663887	18.811577	123.117767	39.117458	6.958354	128.688263	32.986958	49.224834	128.044479	36.052208	28.091594	128.366371	-79.379982	9.53156	117.869163
11.105317	5.657416	125.306198	-21.648029	18.828676	123.021248	39.114128	6.864798	128.683838	33.069073	49.155216	128.012711	36.0916005	28.010007	128.3482745	-79.3876585	9.647345	117.6942215
11.397302	4.108579	125.212013	-21.601727	18.81469	122.903465	39.1381	6.655873	128.675461	33.20219	48.972015	127.991447	36.170145	27.813944	128.333454	-79.373599	9.815436	117.473476
11.533174	3.065342	125.16552	-21.562874	18.762665	122.838844	39.150967	6.477857	128.658325	33.307556	48.810341	127.975723	36.2292615	27.644099	128.317024	-79.3550095	9.881231	117.360664
11.62478	2.042204	125.109818	-21.51487	18.684963	122.778061	39.174351	6.261953	128.636719	33.4151	48.607811	127.958992	36.2947255	27.434882	128.2978555	-79.3244655	9.935044	117.2582665
11.682374	1.033301	125.136803	-21.46067	18.584665	122.728004	39.206783	6.042922	128.652451	33.516968	48.391689	127.899887	36.3618755	27.2173055	128.276169	-79.2832155	9.9520245	117.179839
11.985889	-0.185499	125.001541	-21.404243	18.469204	122.683456	39.213741	5.824245	128.686462	33.6255	48.174843	127.817894	36.4196205	26.999544	128.252178	-79.2281065	9.938864	117.114734
11.471256	-0.919531	125.149918	-21.358669	18.365423	122.668716	39.243401	5.595016	128.742783	33.726166	47.937645	127.729774	36.4847835	26.7663305	128.2362785	-79.2021215	9.9645155	117.1011535
11.006945	-1.667066	125.236168	-21.331852	18.227673	122.695923	39.259083	5.349275	128.87117	33.821068	47.693264	127.6129	36.5400755	26.5212695	128.242035	-79.2037795	9.9340765	117.149811
10.571072	-2.987011	125.295975	-21.514467	18.129059	122.928848	39.281265	4.97767	129.098038	33.967312	47.312695	127.467468	36.6242885	26.1451825	128.282753	-79.6532225	10.1129355	117.574943
10.030912	-3.856476	125.448288	-21.179546	17.779858	122.792938	39.293892	4.719883	129.249466	34.053879	47.045643	127.32692	36.6738855	25.882763	128.288193	-79.0329775	9.676953	117.297683
9.527852	-4.687336	125.531128	-21.157616	17.583157	122.848007	39.29607	4.454524	129.336075	34.138401	46.784962	127.126762	36.7172355	25.619743	128.2314185	-79.0324675	9.546571	117.4645955
8.882951	-5.527377	125.584831	-21.146908	17.372183	122.859322	39.266811	4.18728	129.32959	34.199276	46.486588	126.88414	36.7330435	25.336934	128.106865	-79.0268595	9.407432	117.611779
8.204967	-6.339408	125.561653	-21.14933	17.175119	122.818649	39.233273	3.931961	129.230728	34.238426	46.195286	126.564156	36.7358495	25.0636235	127.897442	-79.0345095	9.2866145	117.739856
7.440375	-6.994178	125.500702	-21.166157	17.008595	122.735718	39.17429	3.734411	129.098862	34.251129	45.968822	126.207878	36.7127095	24.8516165	127.65337	-79.0450235	9.1655735	117.818066
6.604211	-7.625904	125.384201	-21.197338	16.896309	122.653152	39.122257	3.607844	128.940796	34.215611	45.789459	125.852432	36.668934	24.6986515	127.396614	-79.06361	9.0939665	117.90969
5.256719	-8.504103	125.242821	-21.27006	16.75149	122.513428	39.068123	3.502529	128.65979	34.102875	45.622742	125.342598	36.585499	24.5626355	127.001194	-79.125619	8.9403445	118.025662
4.284955	-9.045668	125.079254	-21.358227	16.622185	122.410774	38.957832	3.42975	128.468155	33.982716	45.493244	124.967728	36.470274	24.461497	126.7179415	-79.186728	8.78287300000001	118.1036065
3.286323	-9.440869	124.854401	-21.467171	16.478334	122.283463	38.825756	3.350502	128.260773	33.836193	45.343498	124.623703	36.3309745	24.347	126.442238	-79.2653165	8.609668	118.124688
2.219146	-9.812887	124.673035	-21.534603	16.293436	122.175491	38.70224	3.262166	128.084808	33.727455	45.195076	124.382904	36.2148475	24.228621	126.233856	-79.2840535	8.358251	118.117126
1.068525	-10.160763	124.604294	-21.594299	16.098303	122.139725	38.621513	3.145097	128.020554	33.628685	45.04237	124.178658	36.125099	24.0937335	126.099606	-79.313697	8.1028725	118.179844
-0.089126	-10.459807	124.607872	-21.642	15.932528	122.170425	38.586895	3.053069	127.986107	33.542889	44.9174	124.016762	36.064892	23.9852345	126.0014345	-79.348892	7.8798215	118.3394155
-1.256213	-10.669864	124.660019	-21.675241	15.803748	122.227882	38.581947	3.00468	127.965179	33.471813	44.845108	123.858521	36.02688	23.924894	125.91185	-79.377362	7.682602	118.543914
-3.18341	-10.900226	124.824051	-21.731207	15.679765	122.333992	38.553928	2.934715	127.971992	33.388454	44.735806	123.62616	35.971191	23.8352605	125.799076	-79.433605	7.5242695	118.868908
-4.451532	-10.964076	124.934593	-21.766319	15.594234	122.386864	38.535427	2.861206	128.011658	33.347195	44.665474	123.534988	35.941311	23.76334	125.773323	-79.473949	7.425128	119.000405
-5.742759	-10.995212	124.945595	-21.801413	15.504604	122.456673	38.51791	2.788343	128.049545	33.307781	44.595654	123.528496	35.9128455	23.6919985	125.7890205	-79.5156715	7.3172095	119.1243255
-7.336833	-10.856066	124.918785	-21.829071	15.41817	122.518326	38.520035	2.705973	128.074677	33.280167	44.531803	123.630997	35.900101	23.618888	125.852837	-79.558243	7.217452	119.183815
-8.705127	-10.767547	124.813225	-21.867056	15.348411	122.612343	38.492451	2.614242	128.078354	33.250805	44.476936	123.832321	35.871628	23.545589	125.9553375	-79.60574	7.151233	119.2693485
-10.139962	-10.680487	124.608017	-21.895008	15.297258	122.718903	38.469662	2.530758	128.084549	33.254353	44.437183	124.097275	35.8620075	23.4839705	126.090912	-79.6520235	7.1105455	119.346894
-11.611154	-10.578041	124.284782	-21.929756	15.27043	122.837654	38.416714	2.451065	128.050446	33.256248	44.422676	124.460915	35.836481	23.4368705	126.2556805	-79.695993	7.1039895	119.4196275
-13.671224	-10.429605	123.845383	-22.014566	15.317728	123.098396	38.329773	2.441107	127.968536	33.232872	44.483204	124.992058	35.7813225	23.4621555	126.480297	-79.8104545	7.1733005	119.716495
-15.197968	-10.180709	123.605713	-22.065334	15.411115	123.283722	38.252483	2.547869	127.86274	33.175705	44.601006	125.302818	35.714094	23.5744375	126.582779	-79.844762	7.2477925	119.984665
-16.995953	-9.775496	123.70417	-22.121693	15.571052	123.553207	38.183346	2.713228	127.728416	33.089336	44.755486	125.526001	35.636341	23.734357	126.6272085	-79.879727	7.407747	120.4792055
-18.640108	-9.47289	123.824966	-22.190037	15.746414	123.889732	38.092579	2.908169	127.633034	32.990978	44.925289	125.608673	35.5417785	23.916729	126.6208535	-79.9218525	7.576099	121.1586105
-20.675802	-8.825207	124.341293	-22.258987	15.886976	124.281013	38.031963	3.082671	127.558434	32.88884	45.06229	125.644455	35.4604015	24.0724805	126.6014445	-79.9783755	7.7014715	121.9605815
-21.820379	-9.120803	124.420586	-22.322599	15.981634	124.704041	37.967701	3.203062	127.543892	32.796337	45.141235	125.667152	35.382019	24.1721485	126.605522	-80.027217	7.7911195	122.80256
-23.522577	-8.897625	124.877022	-22.381786	16.016853	125.111099	37.916191	3.239763	127.612053	32.728085	45.17086	125.677124	35.322138	24.2053115	126.6445885	-80.08571	7.8283945	123.5776095
-26.105312	-8.548258	125.513817	-22.315376	15.845569	125.574806	37.817219	3.188221	127.728333	32.620842	45.120007	125.606453	35.2190305	24.154114	126.667393	-79.8497825	7.537024	124.482219
-27.830141	-8.317004	125.794159	-22.392368	15.763201	125.753006	37.731449	3.098499	127.70517	32.496273	45.053173	125.51123	35.113861	24.075836	126.6082	-79.898597	7.450566	124.897812
-29.527861	-8.03248	126.03315	-22.536219	15.692205	125.848862	37.572376	3.04189	127.575813	32.340725	44.972118	125.309944	34.9565505	24.007004	126.4428785	-80.0289885	7.377406	125.2548455
-31.32196	-7.720037	126.048515	-22.707489	15.656219	125.894035	37.423878	2.988641	127.321747	32.152447	44.900352	125.07489	34.7881625	23.9444965	126.1983185	-80.2031405	7.3679415	125.5897515
-33.043938	-7.427576	125.981537	-22.79229	15.590325	125.775673	37.252781	2.939417	127.100731	31.98489	44.832642	124.852608	34.6188355	23.8860295	125.9766695	-80.2034155	7.2946205	125.5746765
-34.777996	-7.06066	125.916039	-22.949739	15.609365	125.773216	37.072426	2.925764	126.91964	31.863836	44.813259	124.688026	34.468131	23.8695115	125.803833	-80.367609	7.3492185	125.742599
-36.467247	-6.647759	125.88633	-23.066334	15.617198	125.753761	36.914425	2.95998	126.766113	31.728394	44.825478	124.590073	34.3214095	23.892729	125.678093	-80.4540775	7.341667	125.829429
-39.014301	-6.031079	125.860168	-23.25979	15.680401	125.79435	36.67947	3.031739	126.58548	31.526474	44.881184	124.531578	34.102972	23.9564615	125.558529	-80.622552	7.4043405	126.030171
-40.675797	-5.571719	125.906456	-23.39596	15.72748	125.843788	36.527695	3.052862	126.551796	31.418112	44.921078	124.534439	33.9729035	23.98697	125.5431175	-80.7648235	7.46799	126.1444585
-42.328026	-5.145426	125.889328	-23.517082	15.777828	125.869919	36.404617	3.055601	126.549553	31.323919	44.944839	124.568596	33.864268	24.00022	125.5590745	-80.898432	7.555436	126.1807635
-43.981945	-4.677966	125.85318	-23.608801	15.794847	125.820389	36.278362	3.049599	126.559601	31.233519	44.967739	124.584648	33.7559405	24.008669	125.5721245	-80.9735425	7.581025	126.0686535
-45.585949	-4.156284	125.782188	-23.771881	15.832562	125.829361	36.150494	3.042809	126.516327	31.105772	44.975536	124.537872	33.628133	24.0091725	125.5270995	-81.171895	7.6559515	126.1316225
-47.207371	-3.670798	125.734856	-23.8965	15.846346	125.708092	35.693398	3.224294	126.522911	30.966198	44.994526	124.368248	33.329798	24.10941	125.4455795	-81.122798	7.583282	125.9706045
-48.823418	-3.167057	125.772491	-24.073137	15.883082	125.653442	35.562351	3.207195	126.228668	30.77426	45.005951	124.032524	33.1683055	24.106573	125.130596	-81.3145795	7.659591	126.176288
-51.200657	-2.365556	125.864258	-24.280504	15.920818	125.394928	35.248394	3.232003	125.539825	30.424723	45.058834	123.302231	32.8365585	24.1454185	124.421028	-81.3975665	7.6962175	126.368828
-52.761852	-1.779504	125.966217	-24.422915	15.941712	125.271332	35.058262	3.228029	125.087868	30.190844	45.057484	122.828568	32.624553	24.1427565	123.958218	-81.470383	7.7406675	126.584446
-54.27739	-1.15986	126.092949	-24.558914	15.990214	125.241898	34.898048	3.219116	124.741936	29.987707	45.040016	122.498611	32.4428775	24.129566	123.6202735	-81.5607055	7.850862	126.8635225
-55.733986	-0.598824	126.204384	-24.612354	15.999508	125.151253	34.765091	3.229803	124.548599	29.821087	45.033192	122.337173	32.293089	24.1314975	123.442886	-81.517797	7.8675185	126.85962
-57.245201	0.061721	126.18679	-24.751625	16.046391	125.183998	34.637371	3.262285	124.470535	29.708633	45.051006	122.294197	32.173002	24.1566455	123.382366	-81.676252	7.9361365	126.98563
-58.585094	0.721136	126.217285	-24.844416	16.0783	125.171867	34.546448	3.293966	124.449776	29.611576	45.110283	122.333862	32.079012	24.2021245	123.391819	-81.767844	7.9544755	126.951915
-59.941841	1.395094	126.105789	-24.92119	16.104111	125.09462	34.450668	3.351211	124.424133	29.514912	45.185799	122.407913	31.98279	24.268505	123.416023	-81.82517	7.939717	126.773217
-62.23616	2.620351	125.916245	-25.083702	16.193567	125.007652	34.294113	3.468867	124.337662	29.338699	45.331539	122.512138	31.816406	24.400203	123.4249	-81.98381	7.986931	126.590404
-63.506783	3.34487	125.871185	-25.225386	16.279497	125.014702	34.172119	3.56525	124.22863	29.221853	45.429996	122.540054	31.696986	24.497623	123.384342	-82.147758	8.061371	126.645062
-64.800941	4.164112	125.926567	-25.307364	16.330914	124.984505	34.040905	3.686637	124.110008	29.088112	45.550976	122.559151	31.5645085	24.6188065	123.3345795	-82.1792365	8.0430215	126.6344305
-65.484642	5.125558	126.039192	-25.427872	16.429867	125.117584	33.914799	3.817774	124.036858	28.980249	45.669205	122.608635	31.447524	24.7434895	123.3227465	-82.303268	8.1162445	126.9124215
-66.05706	6.158209	126.19104	-25.515091	16.525648	125.240005	33.835072	3.935341	124.019005	28.897465	45.785122	122.727737	31.3662685	24.8602315	123.373371	-82.3964505	8.1910645	127.106639
-66.547363	7.195592	126.291893	-25.542599	16.599228	125.321754	33.765594	4.06889	124.052177	28.849823	45.922298	122.907852	31.3077085	24.995594	123.4800145	-82.3929065	8.202862	127.1634935
-67.095222	8.306479	126.337204	-25.624784	16.715807	125.472382	33.73513	4.1991	124.10228	28.829733	46.054596	123.148575	31.2824315	25.126848	123.6254275	-82.5319995	8.304766	127.3193365
-67.70163	9.90324	126.208702	-25.682434	16.898247	125.531792	33.705807	4.380692	124.158524	28.831423	46.210331	123.591423	31.268615	25.2955115	123.8749735	-82.633483	8.50098250000001	127.1886105
-68.135788	10.934914	126.116051	-25.713856	17.039915	125.523773	33.668156	4.505819	124.202881	28.845375	46.308109	123.9048	31.2567655	25.406964	124.0538405	-82.6844775	8.672866	126.9937055
-68.483582	11.872846	125.80677	-25.736057	17.162663	125.439598	33.611015	4.641009	124.198746	28.873655	46.399246	124.252907	31.242335	25.5201275	124.2258265	-82.714449	8.8051985	126.6533695
-68.87925	12.934274	125.740936	-25.814453	17.347628	125.45446	33.541916	4.780582	124.163139	28.889259	46.505486	124.589859	31.2155875	25.643034	124.376499	-82.8444935	9.052222	126.532421
-69.223755	13.964659	125.670692	-25.876242	17.523462	125.469299	33.445915	4.915368	124.152061	28.873665	46.629395	124.86734	31.15979	25.7723815	124.5097005	-82.912274	9.2745425	126.4288975
-69.570747	14.947003	125.679001	-25.938437	17.694218	125.516975	33.343868	5.081245	124.153015	28.862673	46.777069	125.139618	31.1032705	25.929157	124.6463165	-82.9801445	9.459279	126.3876335
-69.656815	15.821609	125.745796	-26.001841	17.876886	125.607529	33.297188	5.254319	124.18425	28.862095	46.935398	125.388443	31.0796415	26.0948585	124.7863465	-83.0833235	9.6589135	126.4287115
-70.231514	17.230654	125.865067	-26.040134	18.130068	125.709709	33.289295	5.513294	124.241699	28.862465	47.159237	125.646149	31.07588	26.3362655	124.943924	-83.156148	9.9238705	126.475494
-70.542229	18.071857	125.922951	-26.035393	18.239367	125.723557	33.272457	5.633966	124.267532	28.862038	47.271454	125.704231	31.0672475	26.45271	124.9858815	-83.1380335	10.026024	126.4612325
-70.375679	18.61923	125.93914	-26.038885	18.288847	125.696907	33.280132	5.673368	124.223412	28.823257	47.31995	125.707336	31.0516945	26.496659	124.965374	-83.1294645	10.081035	126.42844
-69.999489	18.984547	125.937965	-26.004324	18.251656	125.602402	33.272858	5.661753	124.119659	28.82604	47.297939	125.646683	31.049449	26.479846	124.883171	-83.058097	10.023466	126.321633
-69.203812	19.122749	126.053978	-25.989283	18.163509	125.540863	33.245918	5.58537	124.018883	28.821289	47.211475	125.58094	31.0336035	26.3984225	124.7999115	-83.0121695	9.9285955	126.2818145
-69.139633	19.599062	125.967636	-25.997543	18.078766	125.547859	33.236374	5.454093	123.938927	28.846386	47.102375	125.524376	31.04138	26.278234	124.7316515	-83.036466	9.879298	126.3640665
-68.707565	19.919044	126.0326	-25.963524	17.981632	125.564865	33.255733	5.33145	123.902916	28.871096	46.976891	125.477913	31.0634145	26.1541705	124.6904145	-82.9904625	9.8090935	126.4393155
-68.045883	20.272051	126.240967	-25.84483	17.858217	125.593582	33.313282	5.227119	123.944115	28.944223	46.866013	125.422607	31.1287525	26.046566	124.683361	-82.8184125	9.669868	126.503803
-67.626892	20.563799	126.313492	-25.803263	17.828238	125.727257	33.412861	5.15262	123.997772	28.998503	46.79689	125.418831	31.205682	25.974755	124.7083015	-82.812208	9.681721	126.7462125
-67.187714	20.85553	126.378296	-25.683084	17.729473	125.742249	33.508709	5.07454	124.09539	29.061323	46.712173	125.413803	31.285016	25.8933565	124.7545965	-82.651184	9.5655895	126.7299015
-66.696075	21.152153	126.387474	-25.612104	17.637585	125.802948	33.574284	4.964372	124.2034	29.109526	46.62114	125.41629	31.341905	25.792756	124.809845	-82.566113	9.48241400000001	126.796051
-66.18898	21.377995	126.43354	-25.589975	17.521624	125.901077	33.650223	4.820208	124.276886	29.169903	46.484711	125.418045	31.410063	25.6524595	124.8474655	-82.590013	9.3907885	126.9546885
-65.674744	21.658852	126.487305	-25.535116	17.359049	125.974892	33.696442	4.650135	124.364914	29.220131	46.318798	125.401535	31.4582865	25.4844665	124.8832245	-82.5285185	9.2336315	127.0665595
-65.146194	21.869751	126.499283	-25.465914	17.137379	125.992584	33.74498	4.452988	124.489662	29.284191	46.11578	125.423096	31.5145855	25.284384	124.956379	-82.4464135	8.990374	127.028789
-64.094238	22.13723	126.591408	-25.405663	16.830753	126.110367	33.859348	4.101945	124.692581	29.387962	45.81192	125.471306	31.623655	24.9569325	125.0819435	-82.434981	8.7045735	127.1387905
-63.933857	22.596138	126.434036	-25.308329	16.610319	126.14225	33.92857	3.892764	124.893951	29.497915	45.607697	125.482834	31.7132425	24.7502305	125.1883925	-82.3299005	8.4704075	127.0961075
-63.224316	22.795795	126.391159	-25.161734	16.381594	126.13797	34.070839	3.673823	125.156418	29.64595	45.400291	125.556503	31.8583945	24.537057	125.3564605	-82.1818625	8.226131	126.9194795
-62.695377	23.094437	126.303841	-25.048494	16.19046	126.260757	34.27742	3.418602	125.467834	29.790098	45.170296	125.702477	32.033759	24.294449	125.5851555	-82.130747	8.086471	126.9363585
-62.11993	23.383793	126.22007	-24.858061	15.940081	126.315453	34.493618	3.159946	125.813103	30.030674	44.926304	125.859093	32.262146	24.043125	125.836098	-81.978268	7.837037	126.794808
-61.597656	23.663244	126.209129	-24.741745	15.694478	126.491455	34.684898	2.884262	126.109756	30.18305	44.672928	126.011887	32.433974	23.778595	126.0608215	-81.917464	7.610361	126.9220885
-61.140678	23.971979	126.226723	-24.55102	15.394825	126.562485	34.886791	2.618018	126.345909	30.327108	44.417961	126.147141	32.6069495	23.5179895	126.246525	-81.7089895	7.2716605	126.878445
-60.432941	24.489866	126.176659	-24.356581	14.991034	126.662407	35.164242	2.233727	126.543762	30.522739	44.062325	126.306534	32.8434905	23.148026	126.425148	-81.5566525	6.834042	126.899666
-59.987537	24.851458	126.274399	-24.287373	14.7681	126.745262	35.267773	2.003928	126.526932	30.630674	43.837761	126.295891	32.9492235	22.9208445	126.4114115	-81.5239695	6.6153555	127.0791125
-59.565037	25.231129	126.448715	-24.175406	14.541835	126.742264	35.314705	1.809051	126.405273	30.715593	43.637897	126.20903	33.015149	22.723474	126.3071515	-81.365961	6.360196	127.1773765
-59.148026	25.589073	126.642052	-24.100819	14.396053	126.856979	35.356182	1.658056	126.263939	30.783606	43.481247	126.157585	33.069894	22.5696515	126.210762	-81.271532	6.2224545	127.503196
-58.812965	25.999731	126.875183	-23.962767	14.23426	126.900459	35.460098	1.559504	126.210464	30.871708	43.379589	126.181625	33.165903	22.4695465	126.1960445	-81.091437	5.9989735	127.6048735
-58.512897	26.463493	127.036789	-23.822577	14.114746	126.985428	35.637779	1.490818	126.20311	30.987888	43.326099	126.285622	33.3128335	22.4084585	126.244366	-80.9579875	5.8210335	127.72649
-58.097202	26.914093	127.117134	-23.667469	14.00817	127.052689	35.784077	1.456292	126.187202	31.118446	43.273102	126.381302	33.4512615	22.364697	126.284252	-80.7861995	5.651643	127.821126
-57.489319	27.592056	127.226913	-23.411516	13.838181	127.0354	36.071579	1.374464	126.102814	31.608919	43.067291	126.377914	33.840249	22.2208775	126.240364	-80.663281	5.4554845	127.830436
-57.085247	27.996323	127.239395	-23.225309	13.697505	126.971291	36.26099	1.30391	126.010666	31.759083	42.979641	126.446274	34.0100365	22.1417755	126.22847	-80.4606545	5.2532345	127.714112
-56.477608	28.305042	127.247917	-23.046362	13.556499	126.930962	36.444958	1.221966	125.936661	31.910494	42.88596	126.537956	34.177726	22.053963	126.2373085	-80.27045	5.059035	127.6246155
-56.142937	28.677547	127.324997	-22.89912	13.439443	126.947784	36.591312	1.143802	125.934494	32.059277	42.795132	126.659821	34.3252945	21.969467	126.2971575	-80.1235345	4.909419	127.5984105
-55.617397	28.968388	127.405762	-22.794203	13.341266	127.011253	36.724297	1.06304	125.967384	32.18821	42.707626	126.809547	34.4562535	21.885333	126.3884655	-80.0446595	4.797199	127.6340405
-55.109119	29.254675	127.423187	-22.766869	13.242854	127.144493	36.819263	0.981454	125.990974	32.271156	42.628315	126.913544	34.5452095	21.8048845	126.452259	-80.0789475	4.6808235	127.836727
-54.4245	29.509724	127.523491	-22.691076	13.108291	127.133324	36.87825	0.881128	126.000343	32.318802	42.539356	126.961029	34.598526	21.710242	126.480686	-79.980678	4.50634	127.785962
-53.620308	29.899641	127.523491	-22.661037	12.866619	127.105675	36.92659	0.679185	126.003227	32.347881	42.350281	127.015839	34.6372355	21.514733	126.509533	-79.9593095	4.218505	127.701817
-53.039082	30.110909	127.415443	-22.628185	12.657048	127.044144	36.960117	0.492147	126.026131	32.387276	42.167088	127.04203	34.6736965	21.3296175	126.5340805	-79.9300665	3.9844785	127.5542075
-52.411087	30.258986	127.259468	-22.601526	12.441528	126.978638	36.989357	0.278653	126.053848	32.428547	41.978149	127.009407	34.708952	21.128401	126.5316275	-79.912004	3.754655	127.4256485
-51.813934	30.453375	127.216682	-22.597218	12.249839	126.929947	36.993927	0.063713	126.016487	32.450008	41.79306	126.864182	34.7219675	20.9283865	126.4403345	-79.9164035	3.5712915	127.4195595
-51.147278	30.625525	127.108803	-22.599041	12.057122	126.867104	36.965092	-0.137696	125.922272	32.442669	41.615288	126.6222	34.7038805	20.738796	126.272236	-79.9019625	3.375448	127.461972
-50.436436	30.763908	126.984024	-22.569532	11.8831	126.770294	36.951683	-0.330341	125.789467	32.425011	41.418453	126.378395	34.688347	20.544056	126.083931	-79.827411	3.222144	127.456657
-49.725082	30.92181	126.796616	-22.540972	11.713956	126.647743	36.958866	-0.539951	125.693336	32.401802	41.214279	126.146576	34.680334	20.337164	125.919956	-79.762278	3.090748	127.37553
-48.713615	31.148438	126.551735	-22.481165	11.464943	126.452843	36.967709	-0.784482	125.560532	32.131786	41.075817	125.916313	34.5497475	20.1456675	125.7384225	-79.5120775	2.7842185	127.1672635
-47.98711	31.315908	126.373398	-22.459913	11.306189	126.30806	36.962349	-0.945087	125.426041	32.113995	40.887203	125.708649	34.538172	19.971058	125.567345	-79.457998	2.64132	127.048775
-47.253181	31.481167	126.212624	-22.459412	11.142542	126.192604	36.916046	-1.091291	125.275513	32.091427	40.714497	125.504074	34.5037365	19.811603	125.3897935	-79.4225605	2.473481	126.9954145
-46.416603	31.642883	126.15229	-22.45118	11.00389	126.112	36.884518	-1.252969	125.095688	32.069241	40.559273	125.33078	34.4768795	19.653152	125.213234	-79.3792395	2.354628	127.010766
-45.635067	31.842712	126.153923	-22.473692	10.878892	126.044083	36.817924	-1.363396	124.873528	32.273277	40.297607	125.053558	34.5456005	19.4671055	124.963543	-79.4929845	2.2906785	127.124623
-44.861809	32.048943	126.214508	-22.497307	10.782557	125.981697	36.710182	-1.445787	124.583885	32.186577	40.207256	124.883629	34.4483795	19.3807345	124.733757	-79.4429935	2.1843795	127.229637
-44.052223	32.272713	126.2388	-22.560844	10.678998	125.88472	36.616161	-1.529948	124.249207	32.070801	40.163319	124.676552	34.343481	19.3166855	124.4628795	-79.465169	2.0413105	127.3065605
-42.707069	32.607212	126.093689	-22.645452	10.600594	125.595047	36.458805	-1.606627	123.692001	31.548859	40.210052	124.552933	34.003832	19.3017125	124.122467	-79.294736	1.8994755	127.067627
-41.820206	32.839424	125.985718	-22.714127	10.546889	125.402702	36.369865	-1.65272	123.429741	31.450657	40.178482	124.447021	33.910261	19.262881	123.938381	-79.338515	1.830897	126.867023
-40.912563	33.078953	125.884285	-22.762415	10.53676	125.248123	36.301197	-1.662863	123.284683	31.400717	40.153961	124.450668	33.850957	19.245549	123.8676755	-79.375787	1.827971	126.6285705
-39.957867	33.360527	125.756134	-22.843155	10.544666	125.16806	36.272099	-1.665456	123.218094	31.368864	40.146309	124.518059	33.8204815	19.2404265	123.8680765	-79.5067915	1.8489055	126.4680435
-38.914291	33.616024	125.59993	-22.886919	10.557903	125.052002	36.259155	-1.658672	123.205902	31.324694	40.156822	124.602493	33.7919245	19.249075	123.9041975	-79.5657625	1.866731	126.1998065
-37.858875	33.833176	125.451935	-22.877567	10.546996	124.913338	36.272488	-1.647504	123.247803	31.31653	40.171261	124.709236	33.794509	19.2618785	123.9785195	-79.549643	1.8321135	125.8481565
-36.827885	34.079411	125.379837	-22.916172	10.582228	124.888084	36.313541	-1.635175	123.391251	31.336733	40.184952	124.887108	33.825137	19.2748885	124.1391795	-79.657481	1.8895675	125.6369885
-35.18993	34.457253	125.345825	-22.885725	10.564479	124.904968	36.430771	-1.614902	123.854065	31.40723	40.19968	125.320122	33.9190005	19.292389	124.5870935	-79.6904505	1.836569	125.2228425
-33.958225	34.645035	125.4655	-22.934124	10.590948	125.185036	36.523182	-1.606364	124.284088	31.465277	40.214153	125.751137	33.9942295	19.3038945	125.0176125	-79.8624775	1.8780015	125.3524595
-32.85284	34.836189	125.847054	-22.951981	10.579516	125.502205	36.620995	-1.63311	124.807671	31.526323	40.215721	126.235352	34.073659	19.2913055	125.5215115	-79.977621	1.8677265	125.4828985
-31.630505	34.982716	126.210892	-22.981014	10.5841	125.925705	36.723484	-1.680818	125.438179	31.591848	40.20475	126.803627	34.157666	19.261966	126.120903	-80.119694	1.906234	125.730507
-30.482658	35.154945	126.514328	-22.996088	10.580923	126.352264	36.853863	-1.763952	126.140999	31.716442	40.175266	127.420059	34.2851525	19.205657	126.780529	-80.2773285	1.956189	125.923999
-29.248253	35.257843	126.829491	-23.013599	10.592853	126.782753	36.985481	-1.876256	126.852821	32.187851	40.030243	127.894142	34.586666	19.0769935	127.3734815	-80.613864	2.1087125	126.1920245
-28.103792	35.396473	127.2257	-23.033127	10.614471	127.193924	37.091587	-1.955175	127.514771	32.333515	40.053547	128.426361	34.712551	19.049186	127.970566	-80.778805	2.179756	126.417282
-26.333138	35.594646	127.691528	-23.07699	10.71159	127.730545	37.522987	-2.131891	128.199249	32.207016	40.315144	129.220795	34.8650015	19.0916265	128.710022	-81.0189815	2.3315535	126.751068
-25.139961	35.735813	128.038559	-23.133228	10.820885	128.009003	37.581799	-2.052081	128.662399	32.256107	40.484035	129.630478	34.918953	19.215977	129.1464385	-81.185409	2.425793	126.8715675
-24.09	35.913742	128.374512	-23.184654	10.964708	128.198517	37.626583	-1.92421	129.038452	32.579414	40.544506	129.893204	35.1029985	19.310148	129.465828	-81.4723065	2.619268	126.931206
-22.951134	36.082695	128.602737	-23.277521	11.145627	128.395813	37.629005	-1.794353	129.32309	32.562843	40.711967	130.200851	35.095924	19.458807	129.7619705	-81.650966	2.832447	127.0296555
-21.967712	36.257626	128.714935	-23.335882	11.316042	128.456848	37.592697	-1.645909	129.548569	32.549435	40.888092	130.404953	35.071066	19.6210915	129.976761	-81.74283	3.0109925	126.936935
-20.874931	36.365707	128.807648	-23.426905	11.499234	128.513748	37.522717	-1.504136	129.68988	32.501331	41.058575	130.531906	35.012024	19.7772195	130.110893	-81.865834	3.2212485	126.916603
-19.895662	36.508949	128.911453	-23.501867	11.658041	128.508896	37.457638	-1.372663	129.776199	32.450748	41.203445	130.590958	34.954193	19.915391	130.1835785	-81.957927	3.400691	126.8342135
-18.395796	36.670528	128.788025	-23.626642	11.846582	128.436371	37.357967	-1.216818	129.801758	32.393688	41.370522	130.582809	34.8758275	20.076852	130.1922835	-82.1291115	3.616312	126.6804585
-17.440462	36.779171	128.766235	-23.653677	11.904888	128.269989	37.286407	-1.155457	129.794128	32.33823	41.429291	130.536407	34.8123185	20.136917	130.1652675	-82.1196725	3.672859	126.3747105
-16.510521	36.834614	128.672546	-23.742092	11.989466	128.223984	37.212685	-1.108373	129.787827	32.288101	41.472099	130.491135	34.750393	20.181863	130.139481	-82.234577	3.797069	126.308487
-15.673497	36.924805	128.68631	-23.804752	12.075007	128.160614	37.139469	-1.049209	129.81134	32.244976	41.528862	130.461411	34.6922225	20.2398265	130.1363755	-82.3017265	3.9101875	126.1848525
-14.779968	37.005917	128.747375	-23.878441	12.176414	128.145523	37.065048	-0.971303	129.890228	32.202042	41.621014	130.45787	34.633545	20.3248555	130.174049	-82.390427	4.0279725	126.116997
-14.025468	37.128464	128.688339	-23.95064	12.293059	128.115387	37.006546	-0.890683	129.976532	32.15237	41.707516	130.511963	34.579458	20.4084165	130.2442475	-82.480738	4.1777015	125.9865265
-13.182155	37.229107	128.715973	-23.99761	12.409056	128.026672	36.934238	-0.79155	130.050385	32.091106	41.809673	130.557602	34.512672	20.5090615	130.3039935	-82.507892	4.3090505	125.7493505
-12.12361	37.4002	128.789871	-24.127359	12.656818	127.984581	36.850197	-0.614565	130.092941	32.048168	41.995628	130.623474	34.4491825	20.6905315	130.3582075	-82.7039005	4.6231045	125.6109545
-11.470288	37.520744	128.857727	-24.167048	12.795907	127.919128	36.805805	-0.472312	130.09079	32.003307	42.151711	130.718018	34.404556	20.8396995	130.404404	-82.738652	4.7521145	125.433852
-10.779043	37.630928	129.045898	-24.22024	12.932952	127.904846	36.763165	-0.279991	130.012955	31.667345	42.443771	130.934326	34.215255	21.08189	130.4736405	-82.655735	4.784014	125.3360515
-10.187243	37.742302	129.159515	-24.248314	13.081688	127.956406	36.727634	-0.098401	129.925888	31.955698	42.475578	130.992065	34.341666	21.1885885	130.4589765	-82.838294	4.9747875	125.4538355
-9.612935	37.846706	129.513962	-24.232046	13.200339	128.025726	36.745907	0.066632	129.89299	31.949085	42.631443	131.175095	34.347496	21.3490375	130.5340425	-82.811588	5.0516405	125.5174095
-8.975885	37.884438	129.814453	-24.262508	13.36368	128.226715	36.780922	0.229932	129.883774	31.978168	42.786098	131.407745	34.379545	21.508015	130.6457595	-82.904561	5.219345	125.8076705
-8.483514	37.938828	130.125504	-24.216181	13.472429	128.300552	36.818523	0.381369	129.91449	32.018074	42.935413	131.653931	34.4182985	21.658391	130.7842105	-82.8506605	5.286467	125.8168935
-7.882415	37.998409	130.562408	-24.210941	13.678572	128.388351	36.868607	0.623009	129.990311	32.055679	43.176857	131.955322	34.462143	21.899933	130.9728165	-82.884025	5.457211	125.8038855
-7.492928	37.992241	130.68663	-24.209782	13.788862	128.353897	36.866234	0.763612	129.983551	32.061077	43.321453	132.102585	34.4636555	22.0425325	131.043068	-82.8832195	5.5351915	125.664726
-7.108074	37.948193	130.709091	-24.238644	13.904391	128.309265	36.861095	0.904967	129.938751	32.04044	43.448372	132.186478	34.4507675	22.1766695	131.0626145	-82.9280555	5.6321125	125.5559155
-6.712111	37.865868	130.761749	-24.268677	14.000026	128.228989	36.817776	1.034068	129.86116	32.000996	43.572792	132.235291	34.409386	22.30343	131.0482255	-82.94674	5.696622	125.4097525
-6.330717	37.697712	130.729309	-24.312132	14.085232	128.187836	36.782562	1.165156	129.76033	31.949368	43.678699	132.262665	34.365965	22.4219275	131.0114975	-82.990229	5.7485365	125.3641745
-6.073113	37.451153	130.800034	-24.341	14.152463	128.16835	36.747154	1.307388	129.675644	31.887623	43.796673	132.273392	34.3173885	22.5520305	130.974518	-82.9993885	5.7528955	125.362182
-5.879161	37.177216	130.926727	-24.389723	14.238022	128.181107	36.702393	1.446985	129.578323	31.810125	43.89679	132.313873	34.256259	22.6718875	130.946098	-83.035705	5.8041565	125.416116
-5.434383	36.645561	130.977234	-24.455294	14.329861	128.21582	36.647491	1.607094	129.415497	31.733761	44.023956	132.386642	34.190626	22.815525	130.9010695	-83.101214	5.844197	125.5305705
-5.217868	36.253895	131.043381	-24.533844	14.419499	128.275681	36.571209	1.718396	129.308594	31.676832	44.089104	132.416962	34.1240205	22.90375	130.862778	-83.1917085	5.935248	125.688584
-5.052581	35.847969	131.079803	-24.550232	14.52107	128.217148	36.490517	1.840242	129.158371	31.618973	44.161121	132.438522	34.054745	23.0006815	130.7984465	-83.155209	6.0414585	125.6358495
-4.858707	35.365505	131.067368	-24.598282	14.658249	128.186859	36.412903	1.984833	129.02681	31.577154	44.266918	132.432617	33.9950285	23.1258755	130.7297135	-83.1915925	6.1906225	125.6440045
-4.644551	34.815498	130.934311	-24.639711	14.838187	128.139191	36.330379	2.135344	128.910461	31.558582	44.381203	132.427521	33.9444805	23.2582735	130.668991	-83.2239025	6.4181005	125.609391
-4.410626	34.151569	130.800064	-24.65835	15.010492	128.056641	36.264069	2.248628	128.829712	31.550486	44.47472	132.436554	33.9072775	23.361674	130.633133	-83.2239775	6.65931	125.480149
-4.329573	33.428207	130.772385	-24.675076	15.147142	128.002441	36.230629	2.323681	128.778671	31.55615	44.546124	132.429794	33.8933895	23.4349025	130.6042325	-83.2435415	6.8593815	125.4006495
-4.028797	32.213913	130.477737	-24.734922	15.308055	127.922058	36.132553	2.352873	128.707092	31.543547	44.582333	132.396622	33.83805	23.467603	130.551857	-83.307894	7.148507	125.292259
-3.91855	31.255341	130.389206	-24.797506	15.347364	127.912697	36.042233	2.345984	128.648529	31.506226	44.56218	132.323669	33.7742295	23.454082	130.486099	-83.3692415	7.240646	125.339295
-3.715286	30.196646	130.126709	-24.886501	15.359052	127.914879	35.928822	2.311815	128.571701	31.439638	44.509319	132.239639	33.68423	23.410567	130.40567	-83.457232	7.307537	125.424088
-3.720213	29.056601	130.065765	-24.976931	15.315297	127.923653	35.819855	2.260753	128.538269	31.377134	44.463177	132.154678	33.5984945	23.361965	130.3464735	-83.5523565	7.268629	125.5008325
-3.59212	27.881283	129.795273	-25.047457	15.293695	127.927872	35.736538	2.198901	128.547684	31.291611	44.397251	132.053879	33.5140745	23.298076	130.3007815	-83.6089885	7.289314	125.5549625
-3.501186	26.597437	129.566528	-25.138756	15.288115	127.93679	35.649662	2.151434	128.596466	31.199408	44.367321	131.879379	33.424535	23.2593775	130.2379225	-83.702047	7.3168525	125.6356575
-3.453692	25.24004	129.361816	-25.210835	15.303138	127.924576	35.57988	2.152432	128.675919	31.10404	44.373974	131.611298	33.34196	23.263203	130.1436085	-83.76363	7.343073	125.7055435
-3.306571	23.168465	128.84346	-25.314051	15.356198	127.831161	35.462288	2.157297	128.837128	30.96785	44.384563	131.058853	33.215069	23.27093	129.9479905	-83.843171	7.441466	125.7143315
-3.184466	21.689032	128.446991	-25.368177	15.368958	127.748764	35.378796	2.124663	128.981842	30.574829	44.481823	130.726868	32.9768125	23.303243	129.854355	-83.7131665	7.434673	125.643173
-3.152994	20.103432	128.24527	-25.400925	15.340981	127.668488	35.339661	1.997618	129.203918	30.53644	44.343369	130.414413	32.9380505	23.1704935	129.8091655	-83.7399005	7.5114685	125.5278105
-3.426072	18.735069	128.476044	-25.462961	15.279322	127.661301	35.358261	1.765105	129.583878	30.496559	44.139336	130.223267	32.92741	22.9522205	129.9035725	-83.853332	7.6064235	125.4190295
-2.957629	16.893755	128.132889	-25.495825	15.149755	127.65921	35.374344	1.515217	130.046219	30.478889	43.899521	130.132935	32.9266165	22.707369	130.089577	-83.9182665	7.592141	125.228843
-2.970055	15.237793	128.308472	-25.535063	15.036826	127.617073	35.392227	1.287869	130.549881	30.46312	43.640049	130.146255	32.9276735	22.463959	130.348068	-83.9977995	7.609693	124.886078
-2.94503	13.64567	128.41925	-25.608461	14.9102	127.489151	35.328461	1.176824	130.983917	30.379221	43.453999	130.052277	32.853841	22.3154115	130.518097	-84.070763	7.5049885	124.460205
-2.973668	11.238801	128.358063	-25.789789	14.726813	127.306511	35.112671	0.988667	131.111542	30.263891	43.17802	129.994217	32.688281	22.0833435	130.5528795	-84.267859	7.3702825	124.0601425
-3.01262	9.664394	128.226593	-25.867262	14.572167	127.194275	34.985439	0.769477	131.076294	30.200094	42.911739	129.929443	32.5927665	21.840608	130.5028685	-84.3272905	7.303726	123.8856815
-3.097408	8.099847	128.123062	-25.891853	14.424026	127.051224	34.868362	0.580813	131.019974	30.243904	42.710281	129.942581	32.556133	21.645547	130.4812775	-84.339839	7.202505	123.6211705
-3.150209	6.556135	127.945007	-26.377047	14.619434	127.143875	34.835339	0.400147	130.93718	30.603153	42.424477	129.981216	32.719246	21.412312	130.459198	-85.47334	7.826556	123.828552
-3.284411	5.065582	127.726402	-25.873175	14.280981	126.697304	34.823044	0.300669	130.836426	30.333652	42.442085	130.256134	32.578348	21.371377	130.54628	-84.324698	7.190585	122.848328
-3.440094	3.579339	127.4459	-25.84564	14.262946	126.449585	34.812607	0.262056	130.743652	30.392292	42.414658	130.385208	32.6024495	21.338357	130.56443	-84.2937295	7.187535	122.33474
-3.596491	2.098775	127.090096	-25.816423	14.286301	126.165619	34.812504	0.234005	130.586517	30.72551	42.266884	130.392517	32.769007	21.2504445	130.489517	-84.401853	7.3221575	121.841721
-3.937332	-0.096324	126.563202	-25.82468	14.361684	125.717926	34.790741	0.226192	130.381973	30.4165	42.386551	130.436554	32.6036205	21.3063715	130.4092635	-84.2529805	7.4169965	121.0265885
-4.609504	-1.331507	126.41716	-25.830545	14.470996	125.407669	34.746231	0.218374	130.270142	30.734333	42.261265	130.211868	32.740282	21.2398195	130.241005	-84.401372	7.7021725	120.574333
-4.970232	-2.873859	126.342621	-25.874121	14.602099	125.17588	34.698761	0.252303	130.285507	30.381552	42.419121	130.033325	32.5401565	21.335712	130.159416	-84.2883985	7.868486	120.192344
-5.032105	-4.608392	126.232674	-25.903612	14.705549	125.053551	34.610886	0.347325	130.321808	30.345047	42.500832	129.609238	32.4779665	21.4240785	129.965523	-84.2851905	7.9870195	120.141579
-5.453665	-6.129377	126.394356	-25.931824	14.746374	125.062584	34.587524	0.403862	130.318146	30.286917	42.514832	129.222549	32.4372205	21.459347	129.7703475	-84.3008685	8.033401	120.3548205
-5.990456	-7.639511	126.711975	-25.940922	14.676173	125.178947	34.570862	0.405557	130.373657	30.228827	42.446201	128.838348	32.3998445	21.425879	129.6060025	-84.2816885	7.926467	120.7518915
-6.543875	-9.179417	127.04438	-25.93474	14.543787	125.339531	34.566742	0.368587	130.431015	30.195421	42.339211	128.437393	32.3810815	21.353899	129.434204	-84.2505615	7.733675	121.244858
-7.389081	-11.421521	127.664032	-25.921513	14.306105	125.578377	34.542747	0.324687	130.426422	30.084463	42.156452	127.676033	32.313605	21.2405695	129.0512275	-84.156631	7.3716405	122.1055265
-7.997326	-12.843823	128.130692	-25.91412	14.175439	125.706017	34.516788	0.331137	130.287628	30.002726	42.058052	127.072563	32.259757	21.1945945	128.6800955	-84.087997	7.1562835	122.7319385
-8.608274	-14.182602	128.533981	-25.90118	14.095775	125.775314	34.490833	0.339884	130.105515	29.912905	41.949509	126.418396	32.201869	21.1446965	128.2619555	-84.004229	7.0468535	123.2886725
-9.45363	-15.347815	129.125977	-25.900492	14.045527	125.796555	34.442295	0.370525	129.954178	29.821667	41.857132	125.700447	32.131981	21.1138285	127.8273125	-83.932965	6.9772255	123.7657975
-9.797482	-16.435415	129.465485	-25.904375	14.004479	125.807846	34.366554	0.391737	129.774643	29.744673	41.754906	125.019157	32.0556135	21.0733215	127.3969	-83.8643635	6.9356365	124.218792
-10.718983	-17.662142	129.933853	-25.900454	13.954687	125.805626	34.327732	0.369229	129.648224	29.693964	41.642109	124.403885	32.010848	21.005669	127.0260545	-83.811756	6.903705	124.5851975
-11.39794	-18.663893	130.401688	-25.887417	13.916199	125.771271	34.316299	0.376099	129.62915	29.650501	41.561779	123.883163	31.9834	20.968939	126.7561565	-83.758234	6.863459	124.7863855
-12.431146	-19.857077	131.013596	-25.844273	13.866127	125.6875	34.348015	0.444852	129.691299	29.654428	41.521641	123.406372	32.0012215	20.9832465	126.5488355	-83.6897675	6.7490075	124.8261645
-13.160302	-20.576105	131.300034	-25.786188	13.806116	125.602234	34.435757	0.43236	129.805344	29.707479	41.477325	123.254684	32.071618	20.9548425	126.530014	-83.643994	6.6573895	124.674454
-13.780615	-21.14649	131.426193	-25.709755	13.713063	125.5308	34.523964	0.403042	129.909485	29.785177	41.436077	123.170723	32.1545705	20.9195595	126.540104	-83.5740805	6.5065665	124.521496
-14.494085	-21.638445	131.459991	-25.616779	13.598713	125.487862	34.605122	0.373777	129.93959	29.859322	41.400288	123.12912	32.232222	20.8870325	126.534355	-83.46578	6.3103935	124.441369
-15.154537	-21.977249	131.439224	-25.525797	13.523377	125.49614	34.677128	0.366732	129.871552	29.910353	41.400406	123.102188	32.2937405	20.883569	126.48687	-83.3453345	6.163185	124.50541
-15.833248	-22.193081	131.458115	-25.440889	13.495427	125.611923	34.761501	0.413499	129.791885	29.964748	41.442535	123.075401	32.3631245	20.928017	126.433643	-83.2449025	6.062837	124.790203
-16.552233	-22.284111	131.505295	-25.339443	13.517688	125.790497	34.874371	0.480881	129.755188	30.035814	41.52969	123.127983	32.4550925	21.0052855	126.4415855	-83.1339785	6.0300905	125.1394085
-17.632004	-22.213152	131.563431	-25.197468	13.567305	126.110588	35.07626	0.591316	129.745834	30.167515	41.698708	123.366356	32.6218875	21.145012	126.556095	-83.0168235	5.989598	125.665081
-18.342381	-22.037498	131.419128	-25.106556	13.561604	126.333214	35.203682	0.61968	129.733063	30.268993	41.798836	123.645576	32.7363375	21.209258	126.6893195	-82.9494495	5.91395	125.9771085
-19.059076	-21.840576	131.15065	-25.005358	13.488871	126.510223	35.320599	0.579509	129.741882	30.401588	41.871624	124.021149	32.8610935	21.2255665	126.8815155	-82.8718095	5.7521755	126.1389305
-19.787533	-21.51416	130.73941	-24.900202	13.396187	126.65963	35.461693	0.512253	129.763107	30.542364	41.945446	124.500275	33.0020285	21.2288495	127.131691	-82.8024325	5.5635245	126.187569
-20.589891	-21.131268	130.244202	-24.808426	13.320436	126.786736	35.580067	0.4663	129.766022	30.672958	42.036629	125.033035	33.1265125	21.2514645	127.3995285	-82.7433645	5.3894075	126.1739435
-21.3508	-20.585981	129.774261	-24.723921	13.286792	126.921616	35.684162	0.444955	129.732849	30.795034	42.146259	125.551964	33.239598	21.295607	127.6424065	-82.68744	5.277977	126.2008255
-22.138186	-20.028683	129.326324	-24.659277	13.311026	127.07518	35.768822	0.486968	129.671936	30.898344	42.267513	126.040627	33.333583	21.3772405	127.8562815	-82.652137	5.2448115	126.2940785
-23.389433	-19.003027	128.739792	-24.634193	13.439178	127.324554	35.818882	0.612383	129.55513	31.018744	42.492573	126.652313	33.418813	21.552478	128.1037215	-82.687199	5.325878	126.5453865
-24.304701	-18.316309	128.422195	-24.622652	13.559577	127.473953	35.824776	0.749536	129.453613	31.064928	42.683155	126.984993	33.444852	21.7163455	128.219303	-82.690156	5.4028085	126.728603
-25.145224	-17.488359	128.105316	-24.619406	13.706258	127.61322	35.85218	0.931503	129.340942	31.098715	42.892658	127.28038	33.4754475	21.9120805	128.310661	-82.7142595	5.5004355	126.915779
-26.016468	-16.732468	127.834465	-24.582148	13.83373	127.679672	35.914593	1.123381	129.264175	31.130297	43.116615	127.530037	33.522445	22.119998	128.397106	-82.686741	5.547462	126.962238
-27.230871	-15.613794	127.778671	-24.516773	13.942618	127.71003	35.98563	1.30713	129.157013	31.179514	43.319695	127.730797	33.582572	22.3134125	128.443905	-82.616118	5.5718235	126.976155
-27.821121	-15.094155	127.297997	-24.447918	14.060915	127.709641	36.036392	1.459744	129.026108	31.233471	43.492599	127.865349	33.6349315	22.4761715	128.4457285	-82.5307675	5.6456585	126.9735535
-28.737619	-14.267313	127.056587	-24.375452	14.169082	127.643692	36.058651	1.617524	128.871613	31.260071	43.653992	127.922997	33.659361	22.635758	128.397305	-82.410265	5.702406	126.890079
-30.158642	-13.038604	126.769135	-24.356434	14.417434	127.639389	36.076363	1.870168	128.632584	31.285316	43.898964	127.974442	33.6808395	22.884566	128.303513	-82.3937075	5.950302	126.975265
-31.185055	-12.202935	126.747253	-24.336151	14.612329	127.587273	36.104191	2.053237	128.570801	31.292633	44.084904	127.988609	33.698412	23.0690705	128.279705	-82.370714	6.1555875	126.894841
-32.140617	-11.396966	126.663353	-24.29081	14.820631	127.502693	36.113819	2.262445	128.534744	31.292328	44.269356	127.941727	33.7030735	23.2659005	128.2382355	-82.2846935	6.3753615	126.7671505
-33.195549	-10.61767	126.861481	-24.339907	15.099035	127.538773	36.10368	2.444891	128.527588	31.288094	44.444168	127.810524	33.695887	23.4445295	128.169056	-82.375701	6.7535405	126.90849
-34.239338	-9.810605	127.002907	-24.356571	15.329162	127.55748	36.06097	2.588136	128.558319	31.266924	44.571613	127.603683	33.663947	23.5798745	128.081001	-82.377089	7.0784495	127.033959
-35.321487	-9.002643	127.366112	-24.377291	15.510429	127.574814	36.000736	2.679608	128.618561	31.241808	44.660191	127.39016	33.621272	23.6698995	128.0043605	-82.375854	7.3509585	127.1452675
-36.361446	-8.256577	127.580643	-24.463263	15.669082	127.703667	35.956215	2.71655	128.70256	31.19607	44.685802	127.213875	33.5761425	23.701176	127.9582175	-82.5026685	7.636988	127.4491165
-38.03318	-7.098596	128.002365	-24.582705	15.775621	127.847374	35.791519	2.688337	128.871918	31.119484	44.647102	126.981308	33.4555015	23.6677195	127.926613	-82.6209115	7.8835225	127.768135
-39.200703	-6.321202	128.281799	-24.727123	15.820349	127.97834	35.614922	2.617182	128.994797	31.055933	44.579655	126.807487	33.3354275	23.5984185	127.901142	-82.7896735	8.0422795	128.055538
-40.310539	-5.478579	128.506989	-24.882715	15.845675	128.08783	35.402397	2.52576	129.075546	30.968678	44.483662	126.580658	33.1855375	23.504711	127.828102	-82.9509675	8.186639	128.347558
-41.457897	-4.639299	128.702271	-25.068605	15.872293	128.211044	35.192493	2.411985	129.113037	30.883524	44.376801	126.307617	33.0380085	23.394393	127.710327	-83.1752185	8.350193	128.711761
-42.632454	-3.748118	128.831345	-25.170834	15.8733	128.210892	35.017715	2.310157	129.134338	30.774031	44.285046	126.061203	32.895873	23.2976015	127.5977705	-83.237541	8.4489985	128.8240135
-43.731197	-2.774457	128.876404	-25.255785	15.901211	128.209763	34.902012	2.260866	129.124878	30.690559	44.259911	125.893555	32.7962855	23.2603885	127.5092165	-83.3078555	8.5420335	128.9103095
-44.825539	-1.813233	128.782837	-25.327597	15.93683	128.191696	34.832352	2.25361	129.036346	30.667553	44.282444	125.792519	32.7499525	23.268027	127.4144325	-83.4051465	8.605633	128.9689595
-46.532917	-0.21135	128.652771	-25.460642	16.051582	128.193924	34.624683	2.186215	128.729431	30.603071	44.287273	125.649689	32.613877	23.236744	127.18956	-83.535161	8.86642	129.198288
-47.623875	0.962619	128.608704	-25.565514	16.170479	128.205734	34.420975	2.139989	128.412277	30.558733	44.284775	125.544716	32.489854	23.212382	126.9784965	-83.620882	9.128576	129.4329715
-48.743568	2.152408	128.569565	-25.656166	16.297077	128.205032	34.250122	2.151874	128.058029	30.4891	44.327652	125.518166	32.369611	23.239763	126.7880975	-83.681943	9.354391	129.6219665
-49.866787	3.414022	128.491562	-25.789043	16.466812	128.274948	34.091328	2.241429	127.717995	30.40983	44.429291	125.592468	32.250579	23.33536	126.6552315	-83.828665	9.598264	129.8946645
-50.92408	4.679371	128.348801	-25.860268	16.590124	128.244995	33.958374	2.350243	127.412262	30.332241	44.578686	125.762627	32.1453075	23.4644645	126.5874445	-83.8658435	9.7157835	129.9025455
-51.982594	5.947663	128.201111	-25.982931	16.750107	128.271576	33.815304	2.481828	127.108749	30.235371	44.725533	125.974678	32.0253375	23.6036805	126.5417135	-83.9911995	9.8965335	130.0014385
-53.066219	7.262068	128.102509	-26.078665	16.874956	128.199387	33.634853	2.620379	126.815186	30.135843	44.8815	126.162529	31.885348	23.7509395	126.4888575	-84.042678	9.9989725	129.9099165
-54.622334	9.185102	128.11908	-26.343792	17.148333	128.245392	33.3484	2.824373	126.422203	29.929825	45.092056	126.290878	31.6391125	23.9582145	126.3565405	-84.3266965	10.3384515	130.1342435
-55.661087	10.484021	128.250809	-26.49704	17.315458	128.242523	32.82143	3.154514	126.380562	29.762775	45.2351	126.266418	31.2921025	24.194807	126.32349	-84.2861825	10.436109	130.161556
-56.681633	11.751589	128.436798	-26.667664	17.49457	128.348679	32.691566	3.28006	126.29068	29.570162	45.367245	126.187202	31.130864	24.3236525	126.238941	-84.466192	10.6654875	130.458417
-57.651718	12.962109	128.625031	-26.776978	17.606567	128.385666	32.567528	3.399667	126.317528	29.388535	45.473148	126.076271	30.9780315	24.4364075	126.1968995	-84.5319875	10.7767265	130.5744325
-58.612148	14.164893	128.755066	-26.923496	17.709749	128.495895	32.468483	3.501934	126.418663	29.221615	45.544514	125.94445	30.845049	24.523224	126.1815565	-84.692041	10.896274	130.8102335
-59.544014	15.393731	128.816986	-27.009159	17.765671	128.466782	32.714066	3.383941	126.411728	29.058096	45.586208	125.791695	30.886081	24.4850745	126.1017115	-84.904399	11.0462675	130.8318525
-60.4389	16.566175	128.781097	-27.147499	17.830204	128.484787	32.616615	3.440121	126.52758	28.897949	45.625008	125.551926	30.757282	24.5325645	126.039753	-85.05228	11.1278435	130.929821
-61.775036	18.405941	128.676392	-27.339012	17.925789	128.306763	32.38559	3.583727	126.488091	28.583019	45.742126	124.956024	30.4843045	24.6629265	125.7220575	-85.1623285	11.1886515	130.8914685
-62.660259	19.632538	128.653641	-27.528679	18.040415	128.204956	31.868414	3.890865	126.38118	28.295385	45.880108	124.361549	30.0818995	24.8854865	125.3713645	-85.1392575	11.1953435	131.0385475
-63.488071	20.901245	128.628815	-27.682621	18.130259	127.965332	31.610119	4.0515	125.859848	27.998945	46.065136	123.636887	29.804532	25.058318	124.7483675	-85.169774	11.2022	131.1822965
-64.141151	22.402603	128.62738	-27.898264	18.234413	127.746353	31.305817	4.197914	125.164818	27.664787	46.225365	122.804794	29.485302	25.2116395	123.984806	-85.28183	11.2571865	131.5079
-65.06369	23.573708	128.669968	-28.075552	18.326248	127.413689	31.002474	4.325913	124.244011	27.314806	46.369869	121.976791	29.15864	25.347891	123.110401	-85.309744	11.304605	131.716977
-65.714958	24.894785	128.795883	-28.247461	18.402517	127.015877	30.650043	4.494694	123.047081	26.948393	46.520008	121.174828	28.799218	25.507351	122.1109545	-85.29414	11.297683	131.9207995
-66.436371	26.318192	128.776199	-28.40983	18.461462	126.560173	30.260742	4.624891	121.835541	26.596657	46.646915	120.4851	28.4286995	25.635903	121.1603205	-85.2483595	11.287021	131.9600255
NaN	NaN	NaN	-28.653011	18.525219	125.909935	29.697365	4.918249	119.946251	26.201403	46.920238	119.875595	27.949384	25.9192435	119.910923	-85.255406	11.1311945	131.908947
NaN	NaN	NaN	-28.796154	18.595861	125.487663	29.369045	5.122614	118.754234	25.970963	47.100681	119.701683	27.670004	26.1116475	119.2279585	-85.262312	11.0800745	131.7473675
NaN	NaN	NaN	-28.942724	18.694744	125.115135	29.027548	5.389172	117.708168	25.779831	47.334541	119.640526	27.4036895	26.3618565	118.674347	-85.2891375	11.0276315	131.555923
NaN	NaN	NaN	-29.048523	18.849676	124.854042	28.724184	5.699737	116.842567	25.645048	47.582722	119.709824	27.184616	26.6412295	118.2761955	-85.281662	11.0581225	131.4318885
NaN	NaN	NaN	-29.120377	18.998047	124.712219	28.536827	5.967347	116.244217	25.578911	47.812832	119.898628	27.057869	26.8900895	118.0714225	-85.298623	11.1060045	131.3530155
NaN	NaN	NaN	-29.131973	19.155561	124.708519	28.498667	6.202162	116.040764	25.567833	48.009724	120.17485	27.03325	27.105943	118.107807	-85.297196	11.205179	131.309231
-63.99707	32.834064	130.330368	-29.070728	19.306326	124.828133	28.639826	6.367629	116.199684	25.637468	48.155159	120.588921	27.138647	27.261394	118.3943025	-85.280103	11.351258	131.2619635
-62.434799	33.581619	130.203232	-28.892538	19.420033	125.211609	29.072739	6.451271	116.954018	25.879383	48.220062	121.338943	27.476061	27.3356665	119.1464805	-85.261137	11.5043995	131.2767375
-61.249912	34.024281	129.994995	-28.730034	19.394451	125.481689	29.387823	6.358826	117.760803	26.105293	48.164124	121.811317	27.746558	27.261475	119.78606	-85.206626	11.527427	131.177318
-59.963181	34.342621	129.742874	-28.561777	19.304605	125.751961	29.736546	6.153436	118.66983	26.373747	47.998779	122.252945	28.0551465	27.0761075	120.4613875	-85.1787005	11.5331025	131.0425345
-58.578587	34.638786	129.446472	-28.39189	19.161093	126.018547	30.139992	5.827194	119.644165	26.639328	47.749195	122.747162	28.38966	26.7881945	121.1956635	-85.17344	11.5339915	130.8414305
-57.164902	34.905678	128.979019	-28.216038	18.972397	126.288162	30.519073	5.453295	120.674583	26.942181	47.457195	123.202965	28.730627	26.455245	121.938774	-85.162703	11.489549	130.63755
-55.646523	35.167561	128.619598	-28.058132	18.758783	126.531616	30.848663	5.041719	121.712456	27.304533	47.161869	123.590027	29.076598	26.101794	122.6512415	-85.192862	11.415772	130.4119905
-54.082317	35.354992	128.170624	-27.924261	18.525208	126.740204	31.163481	4.607017	122.65583	27.594816	46.797215	123.957993	29.3791485	25.702116	123.3069115	-85.2276705	11.3483	130.1734965
-51.614285	35.597641	127.551712	-27.726723	18.173639	126.935806	31.575382	4.007943	123.897385	27.89048	46.272385	124.358025	29.732931	25.140164	124.127705	-85.186377	11.207114	129.743907
-49.962364	35.778088	127.199974	-27.661346	17.964834	127.110497	31.770996	3.673675	124.598351	28.06288	45.951061	124.538673	29.916938	24.812368	124.568512	-85.23963	11.1173	129.652482
-48.34977	36.028816	126.913521	-27.577045	17.721334	127.216133	31.911819	3.365911	125.12999	28.165743	45.628345	124.68367	30.038781	24.497128	124.90683	-85.192871	10.94554	129.525436
-46.699234	36.374134	126.753891	-27.489895	17.440699	127.285767	32.005463	3.054428	125.502823	28.229546	45.309555	124.81456	30.1175045	24.1819915	125.1586915	-85.0972945	10.6994065	129.4128425
-44.975082	36.688316	126.879883	-27.473301	17.159182	127.452744	32.07716	2.736695	125.773933	28.284136	45.000942	124.90213	30.180648	23.8688185	125.3380315	-85.12725	10.4495455	129.5674565
-43.354492	37.047729	126.850449	-27.424129	16.86076	127.573753	32.089893	2.457565	125.930405	28.330746	44.688675	125.005638	30.2103195	23.57312	125.4680215	-85.0585775	10.1484	129.6794845
-41.643639	37.446007	126.896584	-27.360538	16.574924	127.669075	32.10022	2.199994	126.018944	28.415134	44.421524	125.147453	30.257677	23.310759	125.5831985	-84.978753	9.839089	129.7549515
-39.02634	38.104828	127.024673	-27.243814	16.232332	127.771461	32.124096	1.892296	126.070557	28.566519	44.097851	125.39151	30.3453075	22.9950735	125.7310335	-84.8329355	9.4695905	129.8118885
-37.208374	38.590862	127.12352	-27.119463	16.06048	127.757278	32.158749	1.757311	126.097359	28.682098	43.945751	125.680733	30.4204235	22.851531	125.889046	-84.6593495	9.269429	129.62551
-35.371323	39.121422	127.260254	-27.010864	15.949455	127.793594	32.195999	1.697448	126.206985	28.799263	43.783791	126.10965	30.497631	22.7406195	126.1583175	-84.519359	9.1582905	129.4288705
-33.492352	39.676258	127.492226	-26.956961	15.911871	127.892754	32.30368	1.673656	126.442673	28.931702	43.676212	126.707993	30.617691	22.674934	126.575333	-84.531613	9.148808	129.210175
-31.620768	40.247299	127.86219	-26.842028	15.87043	127.968689	32.497715	1.64256	126.74556	29.083237	43.608856	127.455414	30.790476	22.625708	127.100487	-84.474532	9.115152	128.836891
-29.7474	40.822151	128.349823	-26.813545	15.873917	128.204727	33.021469	1.472512	127.04364	29.23336	43.615768	128.284378	31.1274145	22.54414	127.664009	-84.7545045	9.203694	128.745445
-27.926762	41.260529	129.167969	-26.72958	15.874759	128.399216	33.236702	1.540322	127.544472	29.407778	43.685394	129.208633	31.32224	22.612858	128.3765525	-84.7814	9.13666	128.4218795
-25.258362	41.768467	129.932434	-26.682812	15.936711	128.794022	33.559563	1.586577	128.090668	29.598831	43.790825	130.436325	31.579197	22.688701	129.2634965	-84.944821	9.184721	128.3245475
-23.545115	42.061619	130.513824	-26.646963	15.939071	128.947205	33.715103	1.571467	128.340393	30.001984	43.702229	130.929123	31.8585435	22.636848	129.634758	-85.1524695	9.241294	128.259652
-21.807259	42.298717	130.804382	-26.574331	15.920231	128.964905	33.818832	1.535901	128.418427	30.121494	43.705292	131.393661	31.970163	22.6205965	129.906044	-85.118825	9.2198655	128.023766
-20.103971	42.515678	130.960449	-26.510477	15.902337	128.931473	33.953751	1.447954	128.4384	30.254545	43.646019	131.705444	32.104148	22.5469865	130.071922	-85.125102	9.2576875	127.791024
-18.318756	42.664894	131.174164	-26.388767	15.882562	128.783447	34.084904	1.364518	128.431183	30.429039	43.591446	131.935303	32.2569715	22.477982	130.183243	-85.0345055	9.287142	127.383651
-16.550213	42.777	131.229691	-26.26597	15.881485	128.556808	34.238602	1.297891	128.380539	30.625397	43.501766	132.127777	32.4319995	22.3998285	130.254158	-84.9639395	9.3631415	126.859458
-14.822477	42.813831	131.092514	-26.106049	15.901921	128.241928	34.404743	1.228073	128.34375	30.798031	43.419502	132.248398	32.601387	22.3237875	130.296074	-84.813485	9.4800545	126.187782
-12.170137	42.762405	131.017807	-25.877258	15.957981	127.738396	34.621994	1.193286	128.204941	31.045012	43.355118	132.358368	32.833503	22.274202	130.2816545	-84.588019	9.64176	125.1951375
-10.479898	42.666473	130.842865	-25.720081	16.058016	127.402725	34.799126	1.19204	128.132385	31.220203	43.339817	132.355621	33.0096645	22.2659285	130.244003	-84.4498265	9.8501035	124.561447
-8.748215	42.515366	130.652573	-25.552824	16.141752	127.092171	34.944965	1.221868	128.010559	31.361727	43.331135	132.31929	33.153346	22.2765015	130.1649245	-84.258994	10.0070025	124.0194175
-7.102695	42.27425	130.477188	-25.400669	16.238976	126.818703	35.126583	1.280153	127.895905	31.520657	43.351551	132.23877	33.32362	22.315852	130.0673375	-84.124958	10.1621	123.5700685
-5.527351	41.951244	130.337753	-25.206072	16.32872	126.540054	35.340633	1.321519	127.817322	31.68849	43.402763	132.140427	33.5145615	22.362141	129.9788745	-83.9267055	10.295299	123.1012335
-3.86077	41.51841	130.050171	-25.010019	16.410486	126.250664	35.562778	1.336424	127.72155	31.879652	43.407135	132.087601	33.721215	22.3717795	129.9045755	-83.741253	10.4491925	122.5967525
-2.336909	40.969215	129.909958	-24.803432	16.435778	125.913979	35.779354	1.289021	127.677032	32.072945	43.366165	132.058273	33.9261495	22.327593	129.8676525	-83.5330135	10.543963	121.9603055
-0.625213	40.277229	129.882767	-24.509886	16.410961	125.367798	36.07423	1.201237	127.581848	32.375538	43.287811	131.998398	34.224884	22.244524	129.790123	-83.244656	10.577398	120.945473
0.693609	39.558212	129.721024	-24.340353	16.408209	125.016106	36.223675	1.138735	127.455078	32.531155	43.209	131.925171	34.377415	22.1738675	129.6901245	-83.058121	10.6425505	120.3420875
2.639311	38.474739	129.246536	-24.221636	16.395086	124.7491	36.339134	1.04529	127.323044	32.703789	43.123486	131.791397	34.5214615	22.084388	129.5572205	-82.9647335	10.705784	119.9409795
3.942859	37.562752	129.038116	-24.075899	16.343966	124.456848	36.453297	0.941836	127.182999	32.882328	43.027664	131.626877	34.6678125	21.98475	129.404938	-82.8196105	10.703182	119.508758
5.15409	36.529247	128.757706	-23.931082	16.292604	124.175323	36.573376	0.857959	127.057228	33.045864	42.930851	131.39946	34.80962	21.894405	129.228344	-82.671784	10.690803	119.122302
6.35231	35.46209	128.467773	-23.746166	16.249073	123.878967	36.350555	1.016002	127.047241	33.198769	42.892429	131.078751	34.774662	21.9542155	129.062996	-82.266994	10.5439305	118.694938
7.495638	34.343548	128.038727	-23.586338	16.252392	123.638443	36.439106	1.06728	126.878227	33.328403	42.89629	130.731949	34.8837545	21.981785	128.805088	-82.0564305	10.522999	118.471798
9.147162	32.528996	127.347229	-23.313942	16.238781	123.351982	36.641102	1.110119	126.699829	33.515076	42.859356	130.123322	35.078089	21.9847375	128.4115755	-81.705973	10.4928245	118.2923885
10.155488	31.209967	127.007034	-23.144112	16.175423	123.217949	36.780403	1.051724	126.617027	33.357815	42.913513	129.945007	35.069109	21.9826185	128.281017	-81.357333	10.3682275	118.154881
11.17936	29.830793	126.674858	-23.032324	16.093536	123.182556	36.907349	0.960529	126.618126	33.492973	42.80584	129.693649	35.200161	21.8831845	128.1558875	-81.264809	10.3038875	118.2092245
12.02986	28.323227	126.550972	-22.874481	15.946923	123.091232	37.020386	0.840821	126.68425	33.590931	42.678116	129.48912	35.3056585	21.7594685	128.086685	-81.0546205	10.1343775	118.095779
12.833959	26.784702	126.427391	-22.772697	15.803128	123.082458	37.096928	0.705345	126.767731	33.69606	42.532303	129.381607	35.396494	21.618824	128.074669	-80.941888	9.987432	118.090247
13.599053	25.165936	126.324928	-22.699066	15.646272	123.064697	37.190643	0.564145	126.876534	33.768497	42.384819	129.298309	35.47957	21.474482	128.0874215	-80.877702	9.818062	118.0419725
14.287628	23.520523	126.309982	-22.640797	15.479459	122.99781	37.29126	0.396981	127.02565	33.848427	42.267174	129.250275	35.5698435	21.3320775	128.1379625	-80.8514375	9.6268405	117.8576575
15.289227	20.987871	126.121696	-22.557587	15.267923	122.772621	37.404976	0.154273	127.212616	33.957199	42.048862	129.207687	35.6810875	21.1015675	128.2101515	-80.7962615	9.4342785	117.3350905
15.804484	19.21899	126.0998	-22.511318	15.122919	122.457489	37.776627	-0.175858	127.152756	34.014618	41.92131	129.073166	35.8956225	20.872726	128.112961	-80.9182585	9.373112	116.802017
16.295095	17.467829	125.802933	-22.448187	14.988153	122.074379	37.463684	-0.103253	127.226784	34.056107	41.796005	128.89212	35.7598955	20.846376	128.059452	-80.6562695	9.12993	116.089306
16.760687	15.659745	125.335373	-22.360989	14.872466	121.670959	37.523537	-0.233956	127.098167	34.081314	41.68314	128.566162	35.8024255	20.724592	127.8321645	-80.5244035	9.02034	115.5097535
17.183044	13.853862	124.932037	-22.254551	14.767255	121.285309	37.592972	-0.286146	126.992508	34.11541	41.628391	128.046021	35.854191	20.6711225	127.5192645	-80.363293	8.8633875	115.0513535
17.632847	12.024159	124.419258	-22.136553	14.705579	120.875809	37.684597	-0.250339	126.891418	34.15266	41.625633	127.516281	35.9186285	20.687647	127.2038495	-80.1917345	8.723511	114.5477685
17.892818	10.128806	124.107658	-22.254042	14.799115	120.531044	37.78051	-0.230026	126.846146	34.116676	41.647137	126.953819	35.948593	20.7085555	126.8999825	-80.456677	8.8896745	114.1621055
17.807205	7.661595	123.678505	-22.162619	14.694342	119.848022	37.871162	-0.253687	126.841476	34.087952	41.618645	125.910034	35.979557	20.682479	126.375755	-80.304795	8.706205	113.320289
16.962021	6.516944	123.454689	-22.376986	14.712831	119.587242	37.859234	-0.332256	126.800728	34.081188	41.538445	125.187622	35.970211	20.6030945	125.994175	-80.724183	8.8225675	113.180309
15.823223	5.522048	123.266098	-22.120562	14.387241	119.043312	37.845848	-0.496765	126.689995	34.089649	41.358128	124.520699	35.9677485	20.4306815	125.605347	-80.2088725	8.3438005	112.481277
14.85977	4.447647	123.035202	-22.102526	14.17257	118.766068	37.818302	-0.68465	126.53878	34.093452	41.157444	124.038353	35.955877	20.236397	125.2885665	-80.160929	8.108743	112.2435695
14.14459	3.128465	122.687241	-22.082994	13.918921	118.609833	37.811237	-0.876011	126.381561	34.118862	40.929867	123.627151	35.9650495	20.026928	125.004356	-80.1310375	7.810914	112.21531
13.146138	2.085794	122.441605	-22.066473	13.668953	118.506599	37.795544	-1.053624	126.156105	34.148521	40.71817	123.374466	35.9720325	19.832273	124.7652855	-80.1049785	7.505633	112.2479125
11.810098	1.24481	122.322861	-22.055025	13.446301	118.430008	37.759556	-1.225199	125.954964	34.138645	40.54678	123.233162	35.9491005	19.6607905	124.594063	-80.0591505	7.2318115	112.265953
10.097604	-0.236963	121.879173	-22.031488	13.182158	118.420235	37.698399	-1.398386	125.610039	34.153057	40.347507	123.189667	35.925728	19.4745605	124.399853	-79.988704	6.8897555	112.440617
8.870574	-1.148734	121.554604	-22.028204	13.081524	118.462463	37.691525	-1.483834	125.426163	34.137936	40.312561	123.282204	35.9147305	19.4143635	124.3541835	-79.9711385	6.7486845	112.5707425
7.597485	-2.00466	121.35347	-22.059223	13.05432	118.534134	37.690155	-1.493464	125.238014	34.119434	40.342644	123.422218	35.9047945	19.42459	124.330116	-80.0232405	6.68405	112.738152
6.276104	-2.779654	121.126175	-22.090878	13.065718	118.595207	37.65406	-1.430685	124.967239	34.065636	40.430195	123.601593	35.859848	19.499755	124.284416	-80.041604	6.631681	112.905998
4.892354	-3.514789	120.729568	-22.167994	13.122962	118.625809	37.583969	-1.374283	124.604202	33.984364	40.53923	123.698578	35.7841665	19.5824735	124.15139	-80.1201545	6.6634505	113.100228
3.48479	-4.225707	120.407295	-22.230448	13.201163	118.587318	37.448864	-1.293282	124.191307	33.888245	40.644497	123.70089	35.6685545	19.6756075	123.9460985	-80.1294505	6.7267185	113.2285375
2.193705	-4.65126	120.477402	-22.294685	13.301241	118.560982	37.344162	-1.26692	123.806465	33.799679	40.755341	123.620155	35.5719205	19.7442105	123.71331	-80.1612905	6.8582715	113.408654
0.213559	-5.282784	119.954613	-22.363033	13.450665	118.572495	37.199268	-1.263622	123.236717	33.675598	40.878117	123.458168	35.437433	19.8072475	123.3474425	-80.163499	7.0940825	113.7975475
-1.094515	-5.692385	119.73008	-22.383924	13.523843	118.610825	37.095299	-1.256653	122.981049	33.584301	40.920269	123.208321	35.3398	19.831808	123.094685	-80.107648	7.215878	114.126965
-2.487819	-6.200673	119.550743	-22.389563	13.591218	118.706825	37.047661	-1.232265	122.800659	33.529381	40.978806	122.872696	35.288521	19.8732705	122.8366775	-80.067647	7.3091655	114.5769725
-3.896023	-6.770355	119.340637	-22.374022	13.642968	118.843582	37.031563	-1.170406	122.684906	33.509296	41.00251	122.599266	35.2704295	19.916052	122.642086	-80.0184735	7.369884	115.045078
-5.46753	-7.232597	119.807411	-22.353336	13.671482	118.990852	37.019642	-1.167001	122.797791	33.477142	41.012524	122.339272	35.248392	19.9227615	122.5685315	-79.955064	7.4202025	115.4131725
-6.985389	-7.798392	120.014153	-22.360762	13.655548	119.156525	37.023155	-1.126663	122.944054	33.429287	41.040882	122.167931	35.226221	19.9571095	122.5559925	-79.947745	7.3539865	115.7570575
-8.383822	-8.412704	120.135155	-22.393394	13.618805	119.294167	37.041111	-1.094749	123.099289	33.365356	41.064693	122.091675	35.2032335	19.984972	122.595482	-79.9900215	7.252638	115.992852
-10.670095	-9.15888	120.243896	-22.482056	13.534657	119.358971	37.01915	-1.054521	123.398819	33.265408	41.102303	122.111526	35.142279	20.023891	122.7551725	-80.106391	7.045423	115.9627695
-12.008813	-9.819597	120.044754	-22.571177	13.465762	119.306793	36.956024	-1.025154	123.519814	33.156185	41.126091	122.159363	35.0561045	20.0504685	122.8395885	-80.1984585	6.8810555	115.7739975
-13.739216	-10.164778	119.963905	-22.678717	13.391839	119.224358	36.84964	-1.038367	123.529305	33.004944	41.128296	122.18177	34.927292	20.0449645	122.8555375	-80.284726	6.7387135	115.5931785
-15.174234	-10.835523	119.776299	-22.786797	13.331868	119.237648	36.715595	-1.038697	123.481514	32.857666	41.157524	122.146484	34.7866305	20.0594135	122.813999	-80.3602245	6.6043225	115.661297
-17.153137	-11.073665	119.997726	-22.87225	13.302143	119.421478	36.582642	-1.021631	123.354553	32.747631	41.205769	122.135529	34.6651365	20.092069	122.745041	-80.4096365	6.512217	116.097915
-18.650951	-11.620577	119.971207	-22.918201	13.258876	119.671722	36.498814	-1.076821	123.210236	32.67046	41.255779	122.194252	34.584637	20.089479	122.702244	-80.421039	6.428273	116.6412
-20.240023	-12.096841	119.934525	-22.961508	13.243108	119.92878	36.434956	-1.149588	123.022797	32.630451	41.311108	122.258553	34.5327035	20.08076	122.640675	-80.4557195	6.405456	117.216885
-22.702862	-12.754193	119.656906	-22.998384	13.229577	120.145821	36.331257	-1.288691	122.424171	32.864082	41.325275	122.098907	34.5976695	20.018292	122.261539	-80.5944375	6.440862	118.030103
-24.310675	-13.171196	119.232468	-23.038315	13.249692	120.133926	36.209011	-1.325023	121.766701	32.475773	41.536446	122.046028	34.342392	20.1057115	121.9063645	-80.419022	6.3936725	118.3614875
-25.935373	-13.555959	118.768845	-23.082644	13.292466	119.991936	36.039272	-1.306466	120.927795	32.393574	41.707916	121.656883	34.216423	20.200725	121.292339	-80.381711	6.384207	118.691533
-27.567677	-13.964459	118.183342	-23.163471	13.366778	119.729912	35.845749	-1.240868	119.989143	32.244389	41.905575	121.050117	34.045069	20.3323535	120.51963	-80.372011	6.4012025	118.940194
-29.138639	-14.410313	117.564774	-23.24338	13.505556	119.343567	35.622322	-1.097238	118.966377	32.055397	42.187248	120.304848	33.8388595	20.545005	119.6356125	-80.3256195	6.466107	119.0515215
-30.67247	-14.902158	116.936134	-23.351526	13.664656	118.853828	35.39061	-0.903883	118.052544	31.864542	42.539772	119.479073	33.627576	20.8179445	118.7658085	-80.330628	6.5113675	118.9418475
-32.139999	-15.38612	116.378311	-23.454256	13.82077	118.339447	35.189419	-0.661068	117.308578	31.676617	42.920017	118.670952	33.433018	21.1294745	117.989765	-80.34153	6.5120655	118.689129
-34.255486	-16.247705	115.727707	-23.579308	14.112001	117.620262	34.966763	-0.283276	116.554428	31.348858	43.459412	117.586288	33.1578105	21.588068	117.070358	-80.3164265	6.635934	118.170166
-35.592083	-16.872637	115.562584	-23.674532	14.319621	117.264084	34.888832	0.009861	116.183174	31.104794	43.803097	116.973244	32.996813	21.906479	116.578209	-80.345877	6.732763	117.949959
-36.921169	-17.53694	115.603195	-23.743885	14.511484	117.004585	34.804661	0.281086	115.933289	30.851767	44.121243	116.378632	32.828214	22.2011645	116.1559605	-80.315984	6.8218035	117.8532095
-38.170097	-18.292183	115.802834	-23.801697	14.679993	116.833939	34.693901	0.526645	115.76635	30.634844	44.329678	115.885338	32.6643725	22.4281615	115.825844	-80.2677665	6.9318245	117.842034
-39.336308	-19.028067	116.041229	-23.850603	14.781425	116.734329	34.654446	0.626926	115.648529	30.497057	44.443386	115.495895	32.5757515	22.535156	115.572212	-80.2769575	7.027694	117.896446
-40.525723	-19.759497	116.299728	-23.883373	14.862797	116.647049	34.507118	0.700591	115.679184	30.433441	44.475872	115.189491	32.4702795	22.5882315	115.4343375	-80.2370255	7.1373625	117.8597605
-41.657536	-20.564859	116.557983	-23.899763	14.903283	116.612411	34.573547	0.61204	115.733673	30.446846	44.432484	115.004601	32.5101965	22.522262	115.369137	-80.3097225	7.284304	117.855685
-43.243359	-21.663696	116.88781	-23.913572	14.980388	116.579796	34.565044	0.486408	115.939499	30.533127	44.333145	114.851021	32.5490855	22.4097765	115.39526	-80.3762295	7.5509995	117.764332
-44.239616	-22.30909	117.087936	-23.905533	15.071106	116.521332	34.565731	0.409681	116.146156	30.632055	44.284958	114.790604	32.598893	22.3473195	115.46838	-80.409959	7.7948925	117.574284
-45.216293	-23.011053	117.335831	-23.915771	15.220432	116.460213	34.562843	0.352147	116.385246	30.756113	44.260529	114.751419	32.659478	22.306338	115.5683325	-80.49102	8.134526	117.3520935
-46.127926	-23.616863	117.557869	-23.909426	15.383566	116.385117	34.567333	0.280548	116.656532	30.879396	44.237293	114.707253	32.7233645	22.2589205	115.6818925	-80.5422165	8.5082115	117.0883415
-46.89254	-23.365295	117.78096	-23.919271	15.56769	116.343285	34.55743	0.226576	116.898216	30.996544	44.210056	114.685974	32.776987	22.218316	115.792095	-80.615529	8.917064	116.894475
-47.190239	-22.428131	117.958473	-23.919363	15.750854	116.346085	34.527519	0.171958	117.092575	31.119043	44.209774	114.641594	32.823281	22.190866	115.8670845	-80.662007	9.310842	116.8250855
-47.482594	-21.461052	118.101547	-23.908255	15.936069	116.395332	34.509922	0.140722	117.240013	31.237555	44.245567	114.593872	32.8737385	22.1931445	115.9169425	-80.6902485	9.6789935	116.8737215
-47.889465	-19.942659	118.170563	-23.86018	16.173042	116.483841	34.524685	0.131777	117.304123	31.413967	44.353848	114.69445	32.969326	22.2428125	115.9992865	-80.689686	10.1032715	116.9683955
-48.129623	-18.93129	118.116928	-23.807392	16.316763	116.545914	34.555973	0.155723	117.336784	31.538492	44.454758	114.798103	33.0472325	22.3052405	116.0674435	-80.6620165	10.3282855	117.0243845
-48.318501	-17.884563	117.92189	-23.738033	16.457455	116.595779	34.609013	0.247512	117.340401	31.644661	44.557755	114.99778	33.126837	22.4026335	116.1690905	-80.602903	10.5122765	117.0224675
-48.510075	-16.753872	117.673645	-23.668816	16.635086	116.605186	34.66716	0.390557	117.343307	31.752369	44.718491	115.204132	33.2097645	22.554524	116.2737195	-80.5473965	10.715648	116.9366525
-48.696709	-15.560597	117.5271	-23.590925	16.858063	116.595825	34.711651	0.589325	117.351219	31.852228	44.923225	115.344742	33.2819395	22.756275	116.3479805	-80.4637895	10.959851	116.8436695
-48.854706	-14.352737	117.397118	-23.55364	17.104309	116.604485	34.745945	0.800879	117.351273	31.916832	45.126812	115.512238	33.3313885	22.9638455	116.4317555	-80.4386685	11.2447725	116.7772145
-49.02631	-13.123562	117.302879	-23.541084	17.371223	116.657951	34.748505	1.012315	117.378784	31.981226	45.326771	115.685272	33.3648655	23.169543	116.532028	-80.4470335	11.572903	116.783874
-49.254955	-11.200038	116.976189	-23.546867	17.697964	116.713806	34.754364	1.297832	117.411171	32.052048	45.62534	116.021523	33.403206	23.461586	116.716347	-80.49694	11.934342	116.711265
-49.430023	-9.923153	116.666687	-23.580393	17.87656	116.693939	34.726799	1.480474	117.362358	32.046738	45.806255	116.33828	33.3867685	23.6433645	116.850319	-80.5475545	12.1097555	116.537559
-49.571285	-8.690747	116.327248	-23.646004	18.050875	116.645538	34.688072	1.6522	117.2771	32.035236	45.982723	116.609177	33.361654	23.8174615	116.9431385	-80.653662	12.2842885	116.3479375
-49.744099	-7.368441	115.904724	-23.71603	18.2446	116.554214	34.652218	1.832496	117.194839	32.017143	46.161797	116.872475	33.3346805	23.9971465	117.033657	-80.7667405	12.4920535	116.074771
-49.916836	-6.029004	115.562691	-23.80171	18.444515	116.46286	34.585388	2.018592	117.116928	31.998726	46.356968	117.123047	33.292057	24.18778	117.1199875	-80.895477	12.70125	115.8057325
-50.103031	-4.741973	115.304741	-23.878969	18.672132	116.398621	34.508736	2.245176	117.035202	31.942722	46.568832	117.316261	33.225729	24.407004	117.1757315	-80.983667	12.93726	115.6215105
-50.349182	-3.422804	115.246834	-23.959778	18.93363	116.413292	34.419983	2.483648	116.913879	31.869804	46.789177	117.462563	33.1448935	24.6364125	117.188221	-81.0644495	13.2308475	115.638363
-50.752213	-1.427536	115.300354	-24.06286	19.329655	116.556259	34.290203	2.792182	116.801262	31.805506	47.085304	117.657043	33.0478545	24.938743	117.2291525	-81.1735745	13.720567	115.8833655
-51.03429	-0.087385	115.386894	-24.14415	19.583775	116.684273	34.203148	2.958871	116.827477	31.786037	47.247841	117.848518	32.9945925	25.103356	117.3379975	-81.2828925	14.064194	116.0305485
-51.329964	1.12931	115.438805	-24.211147	19.783524	116.808716	34.144016	3.080114	116.824875	31.774384	47.396744	118.050766	32.9592	25.238429	117.4378205	-81.381494	14.328619	116.1796115
-51.691143	2.385134	115.445618	-24.285309	19.948898	116.912888	34.069149	3.205924	116.789772	31.749102	47.50956	118.260361	32.9091255	25.357742	117.5250665	-81.4797435	14.540054	116.3007095
-52.072941	3.59741	115.464195	-24.356144	20.07428	116.988708	34.007473	3.307839	116.696098	31.711452	47.620472	118.427673	32.8594625	25.4641555	117.5618855	-81.5717505	14.6844045	116.4155305
-52.403877	4.760622	115.48909	-24.427023	20.165913	117.049171	33.923069	3.408157	116.552757	31.657701	47.705589	118.555428	32.790385	25.556873	117.5540925	-81.644431	14.774953	116.5442495
-52.801174	5.81438	115.50473	-24.487274	20.227211	117.086304	33.85722	3.516145	116.367249	31.610636	47.817474	118.629112	32.733928	25.6668095	117.4981805	-81.708476	14.7876125	116.6744275
-53.498489	7.420087	115.427078	-24.607986	20.32217	117.048988	33.751217	3.676873	116.078171	31.530994	47.939514	118.622192	32.6411055	25.8081935	117.3501815	-81.8570775	14.8361465	116.7477945
-53.948837	8.427884	115.413681	-24.706335	20.404438	116.947517	33.677143	3.759956	115.877487	31.460499	47.997974	118.472328	32.568821	25.878965	117.1749075	-81.981491	14.929911	116.7201265
-54.353321	9.324909	115.376892	-24.809065	20.480316	116.809776	33.575817	3.816736	115.660027	31.351053	48.015202	118.239632	32.463435	25.915969	116.9498295	-82.081565	15.044663	116.6697225
-54.804344	10.022085	115.41861	-24.885044	20.532907	116.664993	33.464188	3.813183	115.530159	31.266626	47.991707	117.948059	32.365407	25.902445	116.739109	-82.135495	15.163369	116.590877
-55.276344	10.699163	115.465866	-24.934513	20.553076	116.574875	33.391262	3.73282	115.534035	31.206585	47.913963	117.697502	32.2989235	25.8233915	116.6157685	-82.1679495	15.2827605	116.5339815
-55.79604	11.383169	115.566978	-24.970596	20.527721	116.559662	33.338577	3.587074	115.635635	31.188217	47.790615	117.52298	32.263397	25.6888445	116.5793075	-82.204589	15.3665975	116.5400165
-56.233013	12.008628	115.705383	-25.002733	20.473722	116.599342	33.304024	3.379833	115.792381	31.194778	47.61842	117.364372	32.249401	25.4991265	116.5783765	-82.254867	15.4483175	116.6203075
-56.875961	12.872396	115.906487	-25.04352	20.358784	116.713509	33.24477	3.045033	116.000435	31.182819	47.289486	117.168358	32.2137945	25.1672595	116.5843965	-82.3008345	15.5503085	116.8426215
-57.344162	13.365025	116.185341	-25.063171	20.250168	116.832733	33.188606	2.856227	116.105377	31.18441	47.089138	117.022575	32.186508	24.9726825	116.563976	-82.31285	15.5276535	117.10149
-57.839012	13.852066	116.398033	-25.087914	20.138432	116.980568	33.13995	2.660088	116.198586	31.15451	46.881805	116.948792	32.14723	24.7709465	116.573689	-82.323058	15.5059175	117.387447
-58.338112	14.388901	116.678383	-25.092537	20.013817	117.129768	33.089714	2.469718	116.276466	31.16017	46.679718	116.897438	32.124942	24.574718	116.586952	-82.310016	15.452916	117.672584
-58.759151	14.905264	116.921928	-25.117222	19.869114	117.272736	33.049389	2.269458	116.364418	31.177586	46.488838	116.887917	32.1134875	24.379148	116.6261675	-82.3479315	15.35908	117.9193045
-59.132393	15.416532	117.100616	-25.115231	19.723736	117.411949	33.024895	2.08044	116.434921	31.199125	46.316864	116.933266	32.11201	24.198652	116.6840935	-82.342472	15.24882	118.1398045
-59.41412	15.863377	117.253128	-25.096151	19.590357	117.533958	33.020073	1.918548	116.511299	31.222395	46.165787	117.020248	32.121234	24.0421675	116.7657735	-82.313536	15.1385465	118.3021425
-59.626789	16.472227	117.375114	-25.088474	19.431873	117.627129	33.047794	1.774313	116.557373	31.278538	46.023594	117.131638	32.163166	23.8989535	116.8445055	-82.340114	14.9647925	118.4097525
-59.787102	16.922688	117.306816	-25.036261	19.3305	117.633331	33.093933	1.712463	116.506111	31.319517	45.956161	117.231628	32.206725	23.834312	116.8688695	-82.279247	14.826688	118.3977925
-59.953857	17.382524	117.238007	-24.959206	19.209396	117.584648	33.179291	1.666207	116.432892	31.36957	45.913822	117.320541	32.2744305	23.7900145	116.8767165	-82.1928425	14.6287775	118.2925795
-60.107296	17.829706	117.071129	-24.862089	19.055067	117.4785	33.317009	1.637058	116.301033	31.44722	45.885204	117.42511	32.3821145	23.761131	116.8630715	-82.1062925	14.349003	118.0939285
-60.174881	18.251972	116.853416	-24.728374	18.860428	117.315376	33.4673	1.608451	116.117439	31.526236	45.85323	117.562508	32.496768	23.7308405	116.8399735	-81.953516	13.9900155	117.7907785
-60.232986	18.595753	116.600716	-24.578339	18.677044	117.115952	33.636761	1.567269	115.898346	31.606981	45.826611	117.662003	32.621871	23.69694	116.7801745	-81.778549	13.657148	117.4517295
-60.12801	18.936823	116.422333	-24.43767	18.514444	116.910706	33.783035	1.538808	115.625397	31.684395	45.814713	117.665375	32.733715	23.6767605	116.645386	-81.609055	13.3521275	117.176026
-59.911434	19.488922	116.282722	-24.204189	18.34288	116.642189	34.003204	1.557449	115.161385	31.78124	45.841618	117.391777	32.892222	23.6995335	116.276581	-81.3006	12.9862265	117.007797
-59.731663	19.84111	116.294052	-24.051643	18.249735	116.505089	34.155499	1.583791	114.799606	31.798935	45.90147	117.068825	32.977217	23.7426305	115.9342155	-81.080503	12.7568395	117.0759625
-59.546654	20.182081	116.319397	-23.889492	18.155088	116.353592	34.30835	1.617024	114.415787	31.80838	45.972466	116.62825	33.058365	23.794745	115.5220185	-80.837349	12.515431	117.1851655
-59.288143	20.470167	116.287979	-23.73139	18.073561	116.161011	34.444992	1.617743	114.036026	31.847828	46.050842	116.074966	33.14641	23.8342925	115.055496	-80.60919	12.3128295	117.266526
-59.05468	20.736172	116.276909	-23.579184	17.973623	115.955528	34.549652	1.599701	113.625717	31.895367	46.094246	115.433647	33.2225095	23.8469735	114.529682	-80.3808775	12.1002725	117.381374
-58.811634	20.973618	116.199532	-23.392351	17.894436	115.729858	34.656563	1.52276	113.249443	31.930109	46.064705	114.801773	33.293336	23.7937325	114.025608	-80.078038	11.9951395	117.434108
-58.51432	21.147974	116.093529	-23.225113	17.779312	115.517929	34.75935	1.408597	112.972977	31.999128	45.983452	114.268661	33.379239	23.6960245	113.620819	-79.829465	11.8625995	117.415039
-58.040714	21.420427	115.864624	-22.98983	17.534647	115.295433	34.935448	1.136449	112.797226	32.164055	45.741009	113.752342	33.5497515	23.438729	113.274784	-79.5294115	11.630565	117.316082
-57.76725	21.609657	115.699448	-22.868692	17.354572	115.203285	35.045277	0.934511	112.809082	32.287579	45.548904	113.595711	33.666428	23.2417075	113.2023965	-79.403812	11.4674365	117.2041735
-57.430153	21.858412	115.588547	-22.776308	17.179234	115.163445	35.132748	0.762306	112.879158	32.382332	45.379951	113.548721	33.75754	23.0711285	113.2139395	-79.310156	11.2873395	117.1129505
-57.045425	22.158092	115.53067	-22.714338	17.029985	115.182533	35.20644	0.626285	112.986313	32.436543	45.241142	113.602425	33.8214915	22.9337135	113.294369	-79.2501675	11.1262565	117.070697
-56.605003	22.5107	115.510788	-22.675516	16.899519	115.263283	35.259933	0.523792	113.189522	32.476868	45.141045	113.713364	33.8684005	22.8324185	113.451443	-79.2194325	10.9666195	117.075123
-56.155724	22.865534	115.566597	-22.66481	16.815636	115.413414	35.303421	0.459609	113.433365	32.47226	45.085461	113.891777	33.8878405	22.772535	113.662571	-79.2174605	10.858737	117.164257
-55.721336	23.209948	115.675476	-22.681751	16.749182	115.595673	35.339806	0.425656	113.675964	32.454376	45.047729	114.111603	33.897091	22.7366925	113.8937835	-79.260593	10.7616715	117.2975625
-55.072384	23.731348	115.757835	-22.737015	16.682291	115.784798	35.353462	0.36721	113.993629	32.442913	45.005363	114.38382	33.8981875	22.6862865	114.1887245	-79.3722175	10.6782955	117.3808715
-54.741512	24.105022	115.758743	-22.787848	16.640743	115.846313	35.327427	0.311127	114.084335	32.412617	44.965683	114.524651	33.870022	22.638405	114.304493	-79.445718	10.643081	117.388133
-54.365288	24.546318	115.621773	-22.837526	16.619215	115.824699	35.275249	0.266072	114.141998	32.407104	44.929832	114.591309	33.8411765	22.597952	114.3666535	-79.5162285	10.640478	117.2827445
-53.924656	25.037142	115.46553	-22.880341	16.621794	115.747986	35.239693	0.20932	114.137253	32.402271	44.89172	114.622841	33.820982	22.55052	114.380047	-79.581664	10.693068	117.115925
-53.435791	25.573954	115.250648	-22.907377	16.63316	115.624977	35.219463	0.172943	114.08979	32.403473	44.857357	114.603218	33.811468	22.51515	114.346504	-79.626222	10.75117	116.90345
-52.961849	26.104454	115.071281	-22.905067	16.663523	115.486107	35.200859	0.149317	114.056801	32.423328	44.834961	114.55069	33.8120935	22.492139	114.3037455	-79.6222275	10.834907	116.6684685
-52.469551	26.620203	114.8731	-22.880899	16.712894	115.360931	35.206276	0.135829	114.036835	32.453625	44.808369	114.502022	33.8299505	22.472099	114.2694285	-79.5917485	10.953689	116.4524335
-51.63958	27.326155	114.721634	-22.846449	16.734797	115.307938	35.241745	0.098094	114.062859	32.497849	44.77198	114.495346	33.869797	22.435037	114.2791025	-79.562695	11.034557	116.3367735
-51.024307	27.770306	114.759972	-22.822775	16.707287	115.350388	35.258427	0.058549	114.101318	32.524918	44.739105	114.531578	33.8916725	22.398827	114.316448	-79.5372225	11.015747	116.384328
-50.355804	28.244352	114.822861	-22.817703	16.636097	115.434563	35.268673	0.00314	114.123856	32.550072	44.698925	114.602745	33.9093725	22.3510325	114.3633005	-79.5447785	10.9211615	116.5058255
-49.674164	28.742155	114.88279	-22.841953	16.545479	115.491638	35.260017	-0.056125	114.125458	32.539394	44.665215	114.709488	33.8997055	22.304545	114.417473	-79.5836115	10.786413	116.565803
-49.005173	29.208693	114.95507	-22.896421	16.455957	115.518867	35.213047	-0.101785	114.066338	32.503899	44.632015	114.812302	33.858473	22.265115	114.43932	-79.651315	10.646799	116.598414
-48.433945	29.589104	115.188469	-22.952557	16.404737	115.527641	35.13306	-0.128821	113.975235	32.450825	44.618561	114.896866	33.7919425	22.24487	114.4360505	-79.6970565	10.564604	116.6192315
-47.881081	29.909853	115.201935	-23.028517	16.379227	115.542877	35.05835	-0.114025	113.870026	32.392006	44.625317	114.992119	33.725178	22.255646	114.4310725	-79.782212	10.502808	116.6546815
-46.957161	30.484257	115.357803	-23.114517	16.445538	115.600861	34.981148	-0.042064	113.847176	32.346058	44.674625	115.162338	33.663603	22.3162805	114.504757	-79.892637	10.5747955	116.696965
-46.361637	30.915796	115.390335	-23.128328	16.534084	115.66671	34.975735	0.023812	113.911293	32.335003	44.734074	115.295319	33.655369	22.378943	114.603306	-79.912025	10.689225	116.730114
-45.684433	31.351679	115.40065	-23.17153	16.629986	115.758934	34.965179	0.095285	113.995682	32.324238	44.798389	115.398827	33.6447085	22.446837	114.6972545	-79.9877685	10.813135	116.8206135
-45.014477	31.774817	115.42907	-23.18638	16.729856	115.829102	34.947247	0.131884	114.083374	32.318584	44.832394	115.456436	33.6329155	22.482139	114.769905	-80.0056755	10.977573	116.888299
-44.280289	32.134415	115.464745	-23.234018	16.783417	115.890884	34.914291	0.131763	114.137756	32.304749	44.82177	115.489685	33.60952	22.4767665	114.8137205	-80.077556	11.0900675	116.9680475
-43.471363	32.491856	115.455772	-23.262672	16.776096	115.90918	34.872406	0.08397	114.178238	32.295151	44.774105	115.517761	33.5837785	22.4290375	114.8479995	-80.1091225	11.1231545	116.9703605
-42.649616	32.857426	115.387451	-23.300262	16.712908	115.900597	34.852001	0.002098	114.212585	32.303474	44.688255	115.560402	33.5777375	22.3451765	114.8864935	-80.1782615	11.0806395	116.9147005
-41.409985	33.367119	115.348854	-23.323416	16.592098	115.840614	34.814381	-0.146201	114.196609	32.302307	44.555779	115.628159	33.558344	22.204789	114.912384	-80.205176	10.979407	116.768844
-40.608105	33.613655	115.319695	-23.342352	16.516956	115.801086	34.766872	-0.243335	114.121613	32.294693	44.45792	115.612068	33.5307825	22.1072925	114.8668405	-80.2154865	10.9266195	116.7353315
-39.730949	33.839333	115.337166	-23.366522	16.450769	115.800453	34.702473	-0.323294	114.026665	32.28677	44.355793	115.59832	33.4946215	22.0162495	114.8124925	-80.2276655	10.8852885	116.7884135
-38.78606	34.074684	115.394226	-23.377623	16.386927	115.842796	34.669415	-0.431457	113.992401	32.296928	44.268223	115.616547	33.4831715	21.918383	114.804474	-80.2384175	10.855471	116.881118
-37.923397	34.342461	115.57032	-23.387543	16.348644	115.949928	34.642685	-0.503134	114.02655	32.302071	44.183792	115.690979	33.472378	21.840329	114.8587645	-80.247464	10.856959	117.0410915
-36.957298	34.570629	115.699242	-23.413044	16.310942	116.095261	34.618988	-0.55466	114.095535	32.301975	44.129005	115.796509	33.4604815	21.7871725	114.946022	-80.2865695	10.8347115	117.2445
-36.051502	34.740917	115.86512	-23.440369	16.274157	116.209267	34.608719	-0.597915	114.166199	32.306458	44.09306	115.931702	33.4575885	21.7475725	115.0489505	-80.3383265	10.8007415	117.3695835
-34.576683	34.997269	115.920341	-23.464922	16.24276	116.306862	34.589325	-0.62763	114.262177	32.299229	44.034569	116.147125	33.444277	21.7034695	115.204651	-80.374121	10.7820505	117.409073
-33.635117	35.172668	115.99321	-23.496283	16.232023	116.344193	34.572239	-0.633666	114.33017	32.261379	43.984779	116.3349	33.416809	21.6755565	115.332535	-80.409375	10.7884895	117.355851
-32.622158	35.344349	115.9739	-23.537874	16.234501	116.388023	34.565289	-0.648125	114.470627	32.21714	43.890034	116.559349	33.3912145	21.6209545	115.514988	-80.4669625	10.8480475	117.261058
-31.638161	35.476814	116.03067	-23.598675	16.225258	116.482628	34.558662	-0.674949	114.742599	32.179211	43.787697	116.804291	33.3689365	21.556374	115.773445	-80.5662865	10.894142	117.191811
-30.590889	35.612179	116.067421	-23.680098	16.23634	116.61248	34.552799	-0.709699	115.097023	32.174774	43.6978	117.090401	33.3637865	21.4940505	116.093712	-80.7239825	10.9786295	117.131248
-29.596043	35.771931	116.173363	-23.781855	16.240511	116.746948	34.537968	-0.748555	115.543198	32.154728	43.5741	117.416969	33.346348	21.4127725	116.4800835	-80.910058	11.0682495	117.0138125
-28.562719	35.917534	116.220428	-23.928812	16.229782	116.889084	34.519257	-0.768627	116.066292	32.156166	43.477493	117.747353	33.3377115	21.354433	116.9068225	-81.1953355	11.105131	116.8713455
-27.056467	36.116974	116.361984	-24.145113	16.218651	117.122437	34.519936	-0.768003	116.815826	32.145233	43.353226	118.363503	33.3325845	21.2926115	117.5896645	-81.6228105	11.1446905	116.6552095
-26.067791	36.277714	116.48735	-24.297651	16.189888	117.276978	34.492146	-0.697548	117.313599	32.125946	43.258926	118.797554	33.309046	21.280689	118.0555765	-81.904348	11.099087	116.4983795
-25.062073	36.438473	116.685333	-24.431246	16.159481	117.421928	34.448689	-0.696776	117.748245	32.111053	43.196655	119.199326	33.279871	21.2499395	118.4737855	-82.142363	11.0690225	116.3700705
-24.123659	36.598728	116.912445	-24.509676	16.138876	117.56443	34.437763	-0.664475	117.99369	32.073822	43.183655	119.545921	33.2557925	21.25959	118.7698055	-82.2751445	11.018162	116.3590545
-23.14558	36.756294	117.159691	-24.572941	16.118633	117.719711	34.4338	-0.618248	118.113014	31.981716	43.215244	119.828606	33.207758	21.298498	118.97081	-82.35364	10.938768	116.468612
-22.176516	36.927109	117.439285	-24.602364	16.112181	117.885681	34.418159	-0.558429	118.141724	31.930906	43.247284	119.999969	33.1745325	21.3444275	119.0708465	-82.3792605	10.8799345	116.7005155
-21.247683	37.094627	117.798004	-24.625153	16.109259	118.029739	34.394466	-0.494077	118.122841	31.90583	43.291317	120.164085	33.150148	21.39862	119.143463	-82.400454	10.819898	116.916015
-19.894667	37.31081	118.28299	-24.660851	16.095123	118.195602	34.316299	-0.381941	118.05822	31.88378	43.350292	120.563866	33.1000395	21.4841755	119.311043	-82.4217415	10.7060705	117.080161
-18.982605	37.461369	118.630936	-24.706247	16.122892	118.250343	34.241039	-0.292813	118.04528	31.876104	43.360821	120.984772	33.0585715	21.534004	119.515026	-82.4710655	10.71178	116.98566
-18.068382	37.594692	118.962143	-24.775551	16.184992	118.273903	34.167313	-0.178198	118.100754	31.859303	43.396351	121.465553	33.013308	21.6090765	119.7831535	-82.56441	10.7609075	116.7646525
-17.248766	37.733124	119.379196	-24.852404	16.300838	118.297264	34.107956	0.027005	118.353889	31.831419	43.463699	122.000595	32.9696875	21.745352	120.177242	-82.6744955	10.856324	116.417286
-16.383354	37.828461	119.691574	-24.886532	16.516239	118.345108	34.10984	0.266234	118.734268	31.731493	43.546658	122.652832	32.9206665	21.906446	120.69355	-82.6937305	11.126032	115.996666
-15.643517	37.924229	120.010818	-24.930946	16.794256	118.474937	34.14608	0.568934	119.121872	31.614014	43.723854	123.278595	32.880047	22.146394	121.2002335	-82.741939	11.442118	115.7496405
-14.765215	37.917641	120.261208	-24.987095	17.077932	118.715652	34.200844	0.877891	119.669151	31.546083	43.992916	123.755814	32.8734635	22.4354035	121.7124825	-82.8476535	11.7204605	115.7188215
-13.332786	37.705719	120.665863	-25.070089	17.45396	119.203926	34.252876	1.211798	120.518181	31.475645	44.31443	124.361382	32.8642605	22.763114	122.4397815	-83.0044385	12.144806	115.9680705
-12.690621	37.593941	121.08828	-25.146984	17.608299	119.54892	34.286301	1.365583	121.094933	31.435364	44.467648	124.774681	32.8608325	22.9166155	122.934807	-83.1548005	12.2999825	116.163033
-11.987559	37.425087	121.347931	-25.194368	17.6896	119.810806	34.30249	1.421412	121.715462	31.404367	44.545792	125.174698	32.8534285	22.983602	123.44508	-83.2421645	12.395598	116.176532
-11.236156	37.192558	121.546951	-25.282982	17.67515	119.974228	34.286449	1.334075	122.247658	31.373983	44.495922	125.562111	32.830216	22.9149985	123.9048845	-83.39618	12.4353015	116.0435715
-10.700948	36.86475	121.797035	-25.370687	17.61578	120.043633	34.220417	1.195617	122.649765	31.342033	44.373005	125.855026	32.781225	22.784311	124.2523955	-83.522599	12.447249	115.8348705
-10.023709	36.498734	121.830276	-25.46874	17.543026	120.053696	34.108074	1.056332	122.934677	31.302998	44.264256	126.009872	32.705536	22.660294	124.4722745	-83.643016	12.425758	115.6351175
-9.486426	36.123894	121.844231	-25.542255	17.477148	120.057915	34.015327	0.957013	123.087967	31.278288	44.175312	126.042679	32.6468075	22.5661625	124.565323	-83.7313175	12.3881335	115.550507
-8.857348	35.51992	121.876656	-25.590805	17.446531	120.097145	33.965279	0.805377	123.227188	31.278082	44.068645	125.94532	32.6216805	22.437011	124.586254	-83.8032905	12.456051	115.608036
-8.49389	35.019428	121.814873	-25.577026	17.474905	120.144485	33.942673	0.762484	123.334328	31.324083	44.02282	125.853439	32.633378	22.392652	124.5938835	-83.78743	12.557158	115.6950865
-8.123152	34.461418	121.705017	-25.567522	17.558878	120.194458	33.93668	0.723504	123.453331	31.383837	43.998383	125.768867	32.6602585	22.3609435	124.611099	-83.7953025	12.7568125	115.777817
-7.775715	33.889572	121.611488	-25.565773	17.630966	120.209053	33.933228	0.68204	123.569237	31.432543	43.986591	125.70977	32.6828855	22.3343155	124.6395035	-83.8144315	12.9276165	115.7786025
-7.633309	33.263733	121.642685	-25.56517	17.698973	120.182587	33.918198	0.667229	123.638786	31.459227	43.978405	125.689697	32.6887125	22.322817	124.6642415	-83.8190525	13.075129	115.7009325
-7.371421	32.606064	121.542908	-25.583836	17.749994	120.128777	33.878551	0.659773	123.630974	31.460672	43.971367	125.69249	32.6696115	22.31557	124.661732	-83.8372835	13.184418	115.595822
-7.238396	31.977329	121.517456	-25.60471	17.767754	120.088219	33.830761	0.681339	123.542274	31.440941	43.978699	125.699875	32.635851	22.330019	124.6210745	-83.845271	13.205489	115.5553635
-7.202416	30.977417	121.52401	-25.631395	17.767019	120.058777	33.760181	0.725678	123.349854	31.401506	44.012634	125.763107	32.5808435	22.369156	124.5564805	-83.8436335	13.164882	115.5610735
-7.241755	30.189812	121.546982	-25.663202	17.747303	120.110855	33.725864	0.747137	123.228577	31.366365	44.003002	125.879539	32.5461145	22.3750695	124.554058	-83.8725185	13.1195365	115.667652
-7.283302	29.380375	121.613754	-25.691647	17.760685	120.201157	33.682899	0.788682	123.160614	31.329145	44.019421	125.98053	32.506022	22.4040515	124.570572	-83.889316	13.1173185	115.831742
-7.718374	28.673946	121.844925	-25.732023	17.802393	120.326996	33.632339	0.845323	123.133873	31.291304	44.077953	126.061378	32.4618215	22.461638	124.5976255	-83.9258675	13.143148	116.0563665
-7.904481	27.849535	121.898117	-25.791359	17.878029	120.448662	33.584869	0.92116	123.138603	31.242979	44.162769	126.114212	32.413924	22.5419645	124.6264075	-83.996642	13.2140935	116.2709165
-8.103155	26.967848	121.868561	-25.870947	17.955458	120.543991	33.541019	0.998151	123.161949	31.168865	44.265965	126.107849	32.354942	22.632058	124.634899	-84.096836	13.278858	116.453083
-8.331778	25.997087	121.732925	-25.956547	18.039236	120.593628	33.483448	1.085663	123.157692	31.074581	44.378574	125.991882	32.2790145	22.7321185	124.574787	-84.1921085	13.3463535	116.612469
-8.72574	24.401991	121.456848	-26.10397	18.161354	120.571915	33.382076	1.194142	123.036659	30.91897	44.554516	125.543121	32.150523	22.874329	124.28989	-84.358463	13.448379	116.85394
-9.022088	23.383266	121.173347	-26.199467	18.230364	120.482513	33.305706	1.248334	122.843636	30.776009	44.656044	125.062134	32.0408575	22.952189	123.952885	-84.4397915	13.508539	117.012141
-9.269479	22.213341	120.778084	-26.307854	18.258974	120.339714	33.161446	1.276001	122.495285	30.632982	44.730942	124.457947	31.897214	23.0034715	123.476616	-84.512922	13.5144765	117.202812
-9.563066	21.009468	120.380867	-26.383703	18.23106	120.156189	33.02462	1.214403	122.22023	30.483999	44.713703	123.777298	31.7543095	22.964053	122.998764	-84.5217155	13.498067	117.313614
-9.897611	19.803175	120.070122	-26.449125	18.134426	119.985458	32.902508	1.162492	122.04174	30.351046	44.647999	123.165298	31.626777	22.9052455	122.603519	-84.525027	13.3636065	117.367397
-10.220904	18.634237	119.846977	-26.493036	17.981489	119.830688	32.807411	1.107706	121.906853	30.245007	44.544254	122.764458	31.526209	22.82598	122.3356555	-84.512281	13.136998	117.3257205
-10.583586	17.389404	119.66404	-26.526251	17.776741	119.709351	32.765076	1.044386	121.879913	30.106964	44.429817	122.446655	31.43602	22.7371015	122.163284	-84.488522	12.8163805	117.255418
-11.13069	15.501719	119.508995	-26.564133	17.424866	119.588913	32.74786	1.029101	121.895912	29.914261	44.348122	122.213661	31.3310605	22.6886115	122.0547865	-84.4593265	12.1611205	117.1230395
-11.484828	14.333256	119.4935	-26.589951	17.200684	119.55011	32.787296	1.015427	121.947815	30.080927	44.202507	122.090591	31.4341115	22.608967	122.019203	-84.6140135	11.792401	117.081017
-11.759234	13.150867	119.446632	-26.630037	16.994432	119.559357	32.807056	1.063315	122.042786	29.664677	44.326771	122.322861	31.2358665	22.695043	122.1828235	-84.4959405	11.293821	116.9358905
-12.210208	11.994465	119.474091	-26.663197	16.820951	119.610535	32.822296	1.122028	122.12796	29.579853	44.36319	122.509003	31.2010745	22.742609	122.3184815	-84.5274685	10.899293	116.9025885
-12.570451	10.779701	119.492973	-26.734701	16.716686	119.692596	32.802814	1.216146	122.153923	29.453527	44.408356	122.700104	31.1281705	22.812251	122.4270135	-84.5975725	10.621121	116.9581785
-12.969515	9.686567	119.510612	-26.813126	16.679392	119.772362	32.744122	1.344281	122.181114	29.331884	44.505356	122.851273	31.038003	22.9248185	122.5161935	-84.664255	10.4339655	117.0285305
-13.393105	8.567768	119.518341	-26.888069	16.689405	119.859291	32.672321	1.522615	122.188606	29.234505	44.626232	122.979523	30.953413	23.0744235	122.5840645	-84.729551	10.3043865	117.1345175
-14.06298	6.846865	119.496445	-27.016779	16.777802	119.940315	32.602482	1.754497	122.24865	29.049826	44.844944	123.08699	30.826154	23.2997205	122.66782	-84.859712	10.2558835	117.21281
-14.503641	5.752637	119.508873	-27.111233	16.854961	119.968712	32.545544	1.909764	122.293175	28.901764	44.993019	123.018097	30.723654	23.4513915	122.655636	-84.94612	10.2585305	117.281788
-14.933075	4.596802	119.556366	-27.178144	16.915846	120.011536	32.509037	2.038164	122.328651	29.039707	44.993958	122.708855	30.774372	23.516061	122.518753	-85.13066	10.315631	117.504319
-15.364061	3.407484	119.72438	-27.228043	16.94101	120.109093	32.49493	2.171091	122.413269	28.560909	45.22464	122.453964	30.5279195	23.6978655	122.4336165	-84.9840055	10.1841545	117.7845695
-15.826294	2.210616	120.059708	-27.219147	16.907751	120.254204	32.500389	2.268903	122.511909	28.458755	45.243965	122.137894	30.479572	23.756434	122.3249015	-84.917866	10.059068	118.1835065
-16.220203	1.06	120.478973	-27.192312	16.780844	120.43589	32.572922	2.210968	122.730362	28.380363	45.164902	121.921371	30.4766425	23.687935	122.3258665	-84.8612665	9.873753	118.5459135
-16.624769	-0.181043	120.845917	-27.169123	16.574865	120.618759	32.617931	2.064639	123.059204	28.373045	45.003036	121.726288	30.495488	23.5338375	122.392746	-84.833734	9.6158925	118.844772
-17.490854	-1.798172	121.558586	-27.173981	16.26408	120.799164	32.623203	1.817608	123.400307	28.341526	44.728748	121.500229	30.4823645	23.273178	122.450268	-84.8303265	9.254982	119.14806
-17.67388	-3.003859	121.56514	-27.186563	16.102825	120.806061	32.602879	1.713857	123.490776	28.303804	44.605686	121.400238	30.4533415	23.1597715	122.445507	-84.8264675	9.0458785	119.166615
-18.026882	-3.998652	121.585045	-27.195597	15.972313	120.75808	32.611828	1.678808	123.55455	28.266239	44.559502	121.300331	30.4390335	23.119155	122.4274405	-84.8302275	8.825471	119.0887195
-18.461153	-4.971317	121.512779	-27.191439	15.908125	120.681404	32.601555	1.715865	123.519173	28.223375	44.589741	121.27272	30.412465	23.152803	122.3959465	-84.795343	8.663447	118.9668615
-18.85354	-5.888959	121.399963	-27.190622	15.882565	120.606903	32.598148	1.790352	123.379044	28.190104	44.654701	121.301041	30.394126	23.2225265	122.3400425	-84.77537	8.5426035	118.8737635
-19.266151	-6.738534	121.185852	-27.1577	15.87704	120.537056	32.601448	1.853568	123.184265	28.198206	44.72596	121.367958	30.399827	23.289764	122.2761115	-84.715227	8.464316	118.7980005
-19.611431	-7.468257	120.898148	-27.118793	15.896484	120.476135	32.613293	1.928592	122.976593	28.232531	44.800274	121.450508	30.422912	23.364433	122.2135505	-84.660498	8.428535	118.7387195
-20.161905	-8.584354	120.429298	-26.990582	16.012005	120.336876	32.69421	2.110871	122.698067	28.353388	45.007622	121.599754	30.523799	23.5592465	122.1489105	-84.504963	8.4647635	118.5248415
-20.478176	-9.289038	120.104126	-26.857773	16.123732	120.198776	32.802902	2.288475	122.585999	28.466087	45.211517	121.683434	30.6344945	23.749996	122.1347165	-84.3500405	8.497468	118.2628355
-20.817884	-9.951833	119.838242	-26.725471	16.263781	120.033798	32.921169	2.498159	122.486305	28.570795	45.407116	121.652916	30.745982	23.9526375	122.0696105	-84.196924	8.5749245	117.9979855
-21.119089	-10.546908	119.590866	-26.58379	16.404285	119.844734	33.045055	2.722398	122.387985	28.653097	45.602562	121.523415	30.849076	24.16248	121.9557	-84.016656	8.64609	117.733768
-21.365509	-11.185085	119.419441	-26.441946	16.535751	119.618752	33.199436	2.915186	122.32605	28.731178	45.774437	121.378914	30.965307	24.3448115	121.852482	-83.849199	8.7266905	117.385022
-21.727255	-11.773201	119.336472	-26.292442	16.670458	119.373253	33.378349	3.090451	122.365501	28.805822	45.935364	121.114159	31.0920855	24.5129075	121.73983	-83.6769695	8.8280085	117.006676
-21.998816	-12.345334	119.331619	-26.15934	16.779411	119.110107	33.528214	3.248008	122.397408	28.863468	46.05798	120.769798	31.195841	24.652994	121.583603	-83.514521	8.905828	116.636611
-22.561218	-13.265723	119.586754	-26.016745	16.914181	118.696472	33.723598	3.4371	122.488045	28.913435	46.161922	120.138641	31.3185165	24.799511	121.313343	-83.3520065	9.028851	116.079601
-22.893614	-13.738716	119.863617	-25.915442	16.961967	118.487373	33.838062	3.518906	122.583862	28.950777	46.191032	119.628098	31.3944195	24.854969	121.10598	-83.2253035	9.068965	115.868766
-23.227697	-14.254305	120.208443	-25.821949	16.943821	118.318268	33.963196	3.54336	122.622978	28.983486	46.165802	119.28743	31.473341	24.854581	120.955204	-83.117239	9.033061	115.681332
-23.668266	-14.746362	120.474602	-25.734848	16.855368	118.222786	34.083313	3.471363	122.722969	29.011116	46.063335	118.903587	31.5472145	24.767349	120.813278	-83.0169105	8.94338699999999	115.632294
-24.055801	-15.104884	120.753609	-25.681814	16.717512	118.192886	34.176132	3.384981	122.719864	29.045919	45.970848	118.56208	31.6110255	24.6779145	120.640972	-82.9746535	8.7571095	115.7448
-24.414467	-15.469506	120.985748	-25.615137	16.567068	118.188133	34.242352	3.247035	122.617279	29.035954	45.853607	118.286179	31.639153	24.550321	120.451729	-82.869427	8.583815	115.924537
-24.691856	-15.932766	121.090851	-25.541895	16.418997	118.171776	34.322533	3.069161	122.550262	29.025066	45.735214	117.990814	31.6737995	24.4021875	120.270538	-82.7575895	8.4358065	116.073014
-25.440073	-15.99155	121.209824	-25.444901	16.240137	118.078064	34.42305	2.883677	122.47937	29.096043	45.710579	117.720886	31.7595465	24.297128	120.100128	-82.6493485	8.183146	116.056
-25.839516	-16.075811	121.162857	-25.384144	16.185047	117.956856	34.497066	2.791409	122.495392	29.164877	45.69891	117.586639	31.8309715	24.2451595	120.0410155	-82.5992595	8.1249345	115.8726965
-26.279715	-16.066662	121.072411	-25.275019	16.138449	117.770042	34.587761	2.723753	122.46125	29.270971	45.704815	117.496765	31.929366	24.214284	119.9790075	-82.479404	8.062614	115.5610765
-26.556686	-16.163319	120.836998	-25.381512	16.249699	117.785156	34.676613	2.680404	122.41861	29.393942	45.704765	117.452133	32.0352775	24.1925845	119.9353715	-82.7983015	8.3068135	115.6349405
-27.073986	-15.997036	120.64563	-25.307995	16.2903	117.700874	34.798416	2.614942	122.400131	29.558558	45.727028	117.441643	32.178487	24.170985	119.920887	-82.794477	8.409615	115.480861
-27.820486	-15.610737	120.463837	-25.212219	16.323231	117.635193	34.9188	2.578025	122.362289	29.711401	45.760654	117.497108	32.3151005	24.1693395	119.9296985	-82.7395385	8.4771225	115.3406875
-28.213436	-15.503252	120.222519	-25.054649	16.345219	117.550514	35.031395	2.568422	122.296143	29.851994	45.808952	117.545532	32.4416945	24.188687	119.9208375	-82.5509925	8.501751	115.1801905
-29.271423	-14.870164	119.870186	-24.707588	16.283293	117.368279	35.199085	2.565957	122.070251	30.02956	45.912476	117.590439	32.6143225	24.2392165	119.830345	-82.0294985	8.3273695	114.906213
-29.944641	-14.517752	119.688072	-24.582424	16.296253	117.363274	35.301609	2.586896	121.900352	30.134069	45.951931	117.637276	32.717839	24.2694135	119.768814	-81.882687	8.3230925	114.957734
-30.460125	-14.336355	119.458374	-24.471899	16.33716	117.418716	35.409512	2.602779	121.815445	30.267605	46.014881	117.684975	32.8385585	24.30883	119.75021	-81.7823565	8.36549	115.087222
-31.416208	-13.734794	119.46199	-24.3645	16.372927	117.527962	35.51947	2.633912	121.77597	30.386145	46.054039	117.750809	32.9528075	24.3439755	119.7633895	-81.6818075	8.4018785	115.2925345
-32.191162	-13.221457	119.52417	-24.255981	16.403368	117.67733	35.629505	2.670789	121.751663	30.495453	46.113632	117.758797	33.062479	24.3922105	119.75523	-81.574441	8.4145255	115.59943
-32.994606	-12.697193	119.672714	-24.157269	16.400497	117.869545	35.743423	2.713042	121.71302	30.575249	46.139782	117.713081	33.159336	24.426412	119.7130505	-81.473874	8.374582	116.0260395
-33.658115	-12.260736	119.80896	-24.058483	16.373371	118.084755	35.85593	2.736137	121.669998	30.626148	46.137535	117.643097	33.241039	24.436836	119.6565475	-81.358005	8.309906	116.5129625
-35.174416	-11.000445	120.484856	-23.880127	16.292841	118.526794	36.037998	2.742292	121.701073	30.719435	46.071281	117.495476	33.3787165	24.4067865	119.5982745	-81.1389705	8.1788955	117.4553135
-36.072895	-10.174757	121.008278	-23.753466	16.238218	118.881584	36.167633	2.70103	121.844971	30.796755	45.983555	117.429062	33.482194	24.3422925	119.6370165	-80.989126	8.1341435	118.1261515
-37.009537	-9.250795	121.617355	-23.635683	16.197338	119.274963	36.296642	2.633487	122.118103	30.883799	45.880203	117.389824	33.5902205	24.256845	119.7539635	-80.8615865	8.13783099999999	118.7959625
-38.065182	-8.169735	122.190346	-23.543907	16.145454	119.663811	36.413662	2.532842	122.442543	30.984285	45.763142	117.431107	33.6989735	24.147992	119.936825	-80.7867875	8.142916	119.390797
-39.088333	-7.002246	122.648834	-23.481073	16.078564	120.024124	36.520512	2.348759	122.696014	31.068802	45.621807	117.556145	33.794657	23.985283	120.1260795	-80.756803	8.171845	119.9221685
-40.096401	-5.818975	122.803436	-23.469288	15.972534	120.310318	36.549728	2.19096	122.784828	31.131653	45.505272	117.670074	33.8406905	23.848116	120.227451	-80.7792665	8.096952	120.393185
-41.028713	-4.638762	122.59922	-23.49317	15.875231	120.443878	36.527542	2.034508	122.643639	31.130636	45.438633	117.729019	33.829089	23.7365705	120.186329	-80.815429	8.0138915	120.701427
-42.276867	-2.820354	121.981575	-23.564764	15.810366	120.444557	36.443432	1.92875	122.048805	30.980009	45.469494	117.775764	33.7117205	23.699122	119.9122845	-80.8412485	7.92161	120.9768295
-43.445431	-1.196219	121.538368	-23.619984	15.812102	120.355858	36.340199	1.955781	121.524956	30.889208	45.580135	117.86647	33.6147035	23.767958	119.695713	-80.8546715	7.856246	121.016003
-44.494278	0.367548	121.021477	-23.683472	15.846336	120.249832	36.23027	2.017272	120.958778	30.841286	45.710506	118.091751	33.535778	23.863889	119.5252645	-80.902722	7.828783	120.9743995
-45.505947	2.023703	120.542786	-23.726086	15.9124	120.158943	36.11684	2.101945	120.411552	30.858067	45.868484	118.408028	33.4874535	23.9852145	119.40979	-80.9396255	7.8395855	120.908096
-46.547802	3.789165	120.171631	-23.76511	16.043531	120.102692	35.98904	2.219358	119.934235	30.886513	46.051132	118.781448	33.4377765	24.135245	119.3578415	-80.9679965	7.951817	120.8475425
-47.564732	5.576947	119.84758	-23.802458	16.204231	120.104042	35.838669	2.415882	119.434509	30.929264	46.26786	119.178619	33.3839665	24.341871	119.306564	-80.9888825	8.066591	120.90152
-48.591198	7.418366	119.766441	-23.82613	16.400572	120.13092	35.713707	2.672777	118.888702	30.962614	46.527397	119.644508	33.3381605	24.600087	119.266605	-80.9904205	8.201057	120.995235
-50.089558	10.101556	119.735352	-23.841118	16.677399	120.213112	35.582874	3.217471	118.220367	31.001425	47.000366	120.429146	33.2921495	25.1089185	119.3247565	-80.9743855	8.2458795	121.1014675
-51.104904	11.858221	119.863045	-23.854025	16.867128	120.298683	35.565159	3.630846	117.824936	31.006172	47.355301	121.00296	33.2856655	25.4930735	119.413948	-80.9937155	8.2411825	121.183418
-52.063118	13.528648	119.998398	-23.869949	17.062746	120.400177	35.55574	4.062785	117.430641	30.952532	47.690765	121.591255	33.254136	25.876775	119.510948	-80.994034	8.248717	121.289406
-53.024132	15.115699	120.262817	-23.889843	17.280691	120.423492	35.524853	4.518701	117.07106	30.903021	48.010521	122.109818	33.213937	26.264611	119.590439	-80.993623	8.296771	121.256545
-53.981155	16.597342	120.477531	-23.896769	17.516548	120.461014	35.506832	4.93553	116.73436	30.887249	48.325451	122.517754	33.1970405	26.6304905	119.626057	-80.9905785	8.4026055	121.295971
-54.86533	18.02457	120.737877	-23.910267	17.811619	120.428375	35.485378	5.267953	116.502907	30.882116	48.592815	122.80204	33.183747	26.930384	119.6524735	-81.004281	8.692854	121.2042765
-55.724655	19.349186	120.957771	-23.927498	18.107674	120.425797	35.444103	5.525211	116.374741	30.893553	48.81089	123.014954	33.168828	27.1680505	119.6948475	-81.023824	9.0472975	121.1567465
-56.967621	21.089569	121.174553	-23.955853	18.500326	120.464348	35.416676	5.725333	116.360725	30.951941	49.041348	123.078964	33.1843085	27.3833405	119.7198445	-81.0960145	9.6173115	121.2088515
-57.799393	22.093969	121.319893	-23.987862	18.681026	120.483246	35.396919	5.786438	116.414032	30.965105	49.132088	122.99807	33.181012	27.459263	119.706051	-81.156736	9.902789	121.260441
-58.525158	22.916491	121.346191	-23.997602	18.778021	120.436462	35.39595	5.784275	116.443741	30.995008	49.170265	122.861115	33.195479	27.47727	119.652428	-81.190683	10.078772	121.220496
-59.275024	23.635212	121.35376	-23.975933	18.850494	120.355652	35.410599	5.709409	116.468636	31.009731	49.152321	122.671333	33.210165	27.430865	119.5699845	-81.162031	10.270123	121.1413195
-59.950943	24.171968	121.247246	-23.965937	18.836966	120.243057	35.421391	5.62179	116.468513	31.038853	49.099598	122.415184	33.230122	27.360694	119.4418485	-81.161996	10.313238	121.0442655
-60.606281	24.604626	121.244156	-23.930471	18.813431	120.156036	35.430264	5.521111	116.426559	31.071653	49.013393	122.148064	33.2509585	27.267252	119.2873115	-81.1119005	10.35961	121.0247605
-61.255478	24.916031	121.277252	-23.86684	18.724138	120.098129	35.462044	5.397968	116.41256	31.10918	48.90659	121.870438	33.285612	27.152279	119.141499	-81.019292	10.295997	121.054759
-62.035919	25.12225	121.381996	-23.74502	18.596115	120.159187	35.5765	5.201701	116.513786	31.235514	48.782196	121.505211	33.406007	26.9919485	119.0094985	-80.896047	10.2002815	121.3088755
-62.451267	25.1264	121.578995	-23.62558	18.512945	120.298515	35.676395	5.044246	116.666367	31.336058	48.664661	121.2826	33.5062265	26.8544535	118.9744835	-80.7573865	10.1714365	121.6225465
-62.70694	24.913935	121.758118	-23.516741	18.45896	120.493607	35.788574	4.889086	116.873528	31.459608	48.555561	121.064819	33.624091	26.7223235	118.9691735	-80.657573	10.1955965	122.0180405
-63.088493	24.768204	121.947586	-23.381014	18.396387	120.702827	35.9137	4.737789	117.12854	31.583714	48.450504	120.879486	33.748707	26.5941465	119.004013	-80.510735	10.1986275	122.401641
-63.477619	24.548059	122.095802	-23.254412	18.339243	120.907379	36.037018	4.598685	117.41835	31.693987	48.341187	120.720711	33.8655025	26.469936	119.0695305	-80.3743265	10.20855	122.7452275
-63.492828	24.080217	122.29203	-23.157009	18.292145	121.06472	36.170673	4.466895	117.682205	31.805578	48.241749	120.569313	33.9881255	26.354322	119.125759	-80.3021435	10.229968	123.003681
-64.037941	23.995384	122.173904	-23.062536	18.227013	121.154251	36.296436	4.342047	117.929581	31.91466	48.162956	120.404945	34.105548	26.2525015	119.167263	-80.23062	10.2015245	123.141239
-64.279144	23.516829	122.042915	-22.946238	18.132311	121.170853	36.45031	4.184788	118.147255	32.006149	48.052273	120.149277	34.2282295	26.1185305	119.148266	-80.1207055	10.1460915	123.19344
