# Supplementary material for: How to jointly control a ball trajectory on a moving board: Methodological insights into Motor Learning and Rehabilitation
Source: PLoS One. 2025 Oct 15;20(10):e0334588. doi: 10.1371/journal.pone.0334588 (PMC12527165; doi:10.1371/journal.pone.0334588)
Supplement: S2 Data — (ZIP) [file pone.0334588.s002.zip › D11_025.csv]

Ball_X	Ball_Y	Ball_Z	BoardCentre_X	BoardCentre_Y	BoardCentre_Z	P1LeftHand_X	P1LeftHand_Y	P1LeftHand_Z	P1RightHand_X	P1RightHand_Y	P1RightHand_Z	P1MidHands_X	P1MidHands_Y	P1MidHands_Z	P2MidHands_X	P2MidHands_Y	P2MidHands_Z
-4.183779	37.118298	119.727745	-20.953028	13.199162	117.542557	39.600487	1.04263	119.282784	34.923531	42.285381	122.020386	37.262009	21.6640055	120.651585	-79.168065	4.7343185	114.433529
-2.631586	37.038525	120.044777	-20.860025	13.478332	117.494324	39.728588	1.152128	119.714737	35.066242	42.344017	122.723457	37.397415	21.7480725	121.219097	-79.117465	5.2085915	113.769551
-0.914794	36.780907	120.373215	-20.761772	13.724258	117.489098	39.874783	1.230325	120.069717	35.233799	42.405064	123.39212	37.554291	21.8176945	121.7309185	-79.077835	5.6308215	113.2472775
0.160481	36.771496	120.948792	-20.67317	13.990384	117.508003	40.03524	1.356697	120.40834	35.409901	42.449356	124.000824	37.7225705	21.9030265	122.204582	-79.0689105	6.0777415	112.811424
1.784347	36.421299	121.27359	-20.626858	14.269926	117.530563	40.194939	1.480357	120.781456	35.595493	42.53064	124.544838	37.895216	22.0054985	122.663147	-79.148932	6.5343535	112.397979
3.18233	36.127941	121.543015	-20.33918	14.380661	117.3573	40.365364	1.657432	121.092133	35.778664	42.639275	125.024834	38.072014	22.1483535	123.0584835	-78.750374	6.6129685	111.6561165
5.03298	35.582081	121.870972	-20.24057	14.707775	117.191254	40.595596	1.955008	121.433899	35.9799	42.791203	125.451363	38.287748	22.3731055	123.442631	-78.768888	7.0424445	110.939877
6.23481	35.148273	121.877441	-20.138119	14.885613	116.966522	40.7178	2.078314	121.597305	36.08934	42.89629	125.601303	38.40357	22.487302	123.599304	-78.679808	7.283924	110.33374
7.487408	34.625122	121.750931	-20.042463	15.073008	116.760376	40.828712	2.188134	121.763313	36.177456	42.996658	125.66272	38.503084	22.592396	123.7130165	-78.58801	7.55362	109.8077355
8.15667	34.245365	121.848312	-19.958851	15.235148	116.577736	40.894188	2.323356	121.987427	36.282078	43.112217	125.675812	38.588133	22.7177865	123.8316195	-78.505835	7.7525095	109.3238525
9.352663	33.517792	121.649025	-19.7974	15.335616	116.283813	40.998852	2.424932	122.271713	36.389999	43.237297	125.71505	38.6944255	22.8311145	123.9933815	-78.2892255	7.8401175	108.5742445
10.51999	32.628624	121.521118	-19.657059	15.447685	116.015503	41.168434	2.488422	122.637917	36.48357	43.361427	125.791504	38.826002	22.9249245	124.2147105	-78.14012	7.9704455	107.8162955
11.268659	31.921799	121.475342	-19.493765	15.527913	115.794991	41.336937	2.574955	122.994591	36.586098	43.507751	125.833595	38.9615175	23.041353	124.414093	-77.9490475	8.014473	107.175889
12.506765	30.628113	121.335495	-19.300022	15.667198	115.60321	41.607021	2.713559	123.291969	36.764511	43.698792	125.758514	39.185766	23.2061755	124.5252415	-77.78581	8.1282205	106.6811785
13.30256	29.551003	121.167465	-19.144205	15.737985	115.443214	41.76078	2.762587	123.385918	36.90712	43.791615	125.637421	39.33395	23.277101	124.5116695	-77.62236	8.198869	106.3747585
13.895777	28.533354	120.988152	-19.013853	15.803519	115.309105	41.872646	2.841878	123.371445	37.046444	43.860825	125.477112	39.459545	23.3513515	124.4242785	-77.487251	8.2556865	106.1939315
14.470799	27.480021	120.843079	-18.902359	15.892243	115.167007	41.985641	2.914504	123.343025	37.16222	43.936405	125.325668	39.5739305	23.4254545	124.3343465	-77.3786485	8.3590315	105.9996675
14.930025	26.32691	120.631447	-18.80002	16.009706	115.029457	42.063225	3.033723	123.377563	37.260445	44.041	125.235626	39.661835	23.5373615	124.3065945	-77.261875	8.4820505	105.7523195
15.572518	24.954058	120.417534	-19.002155	16.302088	115.050713	42.133839	3.198602	123.41758	37.314213	44.19199	125.173172	39.724026	23.695296	124.295376	-77.728336	8.90888	105.80605
15.594466	23.88522	120.471642	-18.647295	16.296915	114.942276	42.231606	3.366664	123.471794	37.369789	44.381367	125.087296	39.8006975	23.8740155	124.279545	-77.0952875	8.7198145	105.605007
15.829897	21.983101	120.202271	-18.851927	16.724392	115.127563	42.359276	3.655974	123.487724	37.433578	44.690536	124.87854	39.896427	24.173255	124.183132	-77.600281	9.275529	106.071994
15.903722	20.654675	120.045029	-18.805967	16.894886	115.256729	42.462158	3.871201	123.414627	37.467434	44.904694	124.600899	39.964796	24.3879475	124.007763	-77.57673	9.4018245	106.505695
15.899807	19.306139	119.8405	-18.752512	17.058214	115.410568	42.565392	4.072624	123.270691	37.518639	45.077198	124.278275	40.0420155	24.574911	123.774483	-77.5470395	9.541517	107.046653
15.816355	17.867592	119.649139	-18.641706	17.191977	115.539551	42.670448	4.253939	123.165085	38.01709	45.099842	123.739075	40.343769	24.6768905	123.45208	-77.627181	9.7070635	107.627022
15.704092	16.389795	119.53862	-18.504112	17.340946	115.661278	42.722538	4.471645	123.124573	37.802177	45.402084	123.384079	40.2623575	24.9368645	123.254326	-77.2705815	9.7450275	108.06823
15.506222	14.972954	119.374741	-18.403603	17.486469	115.806198	42.783867	4.677373	123.168602	37.925781	45.538216	122.924721	40.354824	25.1077945	123.0466615	-77.16203	9.8651435	108.5657345
15.239011	13.427527	119.325188	-18.320927	17.621548	115.986382	42.849014	4.819118	123.282349	38.011723	45.629906	122.512772	40.4303685	25.224512	122.8975605	-77.0722225	10.018584	109.0752035
14.699218	11.210526	119.526993	-18.220665	17.725554	116.403496	42.932636	4.918881	123.532234	38.108025	45.685616	121.988464	40.5203305	25.3022485	122.760349	-76.9616605	10.1488595	110.046643
14.291737	9.622293	119.827652	-18.189079	17.706532	116.76416	42.954456	4.922116	123.865318	38.159096	45.632839	121.836563	40.556776	25.2774775	122.8509405	-76.934934	10.1355865	110.6773795
13.79963	8.049574	120.306	-18.185551	17.624104	117.193237	42.991249	4.870443	124.285713	38.186123	45.527847	121.820984	40.588686	25.199145	123.0533485	-76.959788	10.049063	111.3331255
13.201179	6.662957	120.856979	-18.440508	17.612907	117.767502	43.032749	4.763153	124.711136	38.160099	45.401951	121.848724	40.596424	25.082552	123.27993	-77.47744	10.143262	112.255074
12.589828	5.147682	121.409622	-18.504919	17.438166	118.136147	43.01152	4.666487	125.047554	38.055618	45.250671	121.871117	40.533569	24.958579	123.4593355	-77.543407	9.917753	112.8129585
12.187039	3.52035	121.724144	-18.411318	17.139479	118.327927	42.939621	4.553597	125.270058	37.935551	45.083626	121.840752	40.437586	24.8186115	123.555405	-77.260222	9.4603465	113.100449
11.520797	2.168694	121.981659	-18.512648	16.909206	118.538956	42.876247	4.391324	125.452103	37.796017	44.912163	121.800041	40.336132	24.6517435	123.626072	-77.361428	9.1666685	113.45184
10.158574	0.379853	122.414925	-18.631187	16.535498	118.733528	42.760189	4.120565	125.621918	37.658615	44.619102	121.813835	40.209402	24.3698335	123.7178765	-77.471776	8.7011625	113.7491795
9.662014	-1.062187	122.360626	-18.677191	16.287575	118.819572	42.707397	3.892107	125.688812	37.624298	44.410099	121.845184	40.1658475	24.151103	123.766998	-77.5202295	8.424047	113.872146
8.904531	-2.201312	122.344032	-18.690601	16.067345	118.871941	42.67395	3.705537	125.730942	37.618332	44.23848	121.8573	40.146141	23.9720085	123.794121	-77.527343	8.1626815	113.949761
7.854595	-3.107892	122.477654	-18.686287	15.892309	118.939148	42.631073	3.569715	125.721146	37.606255	44.118061	121.876183	40.118664	23.843888	123.7986645	-77.491238	7.94073	114.0796315
7.30697	-4.319462	122.301468	-18.668219	15.752636	119.037949	42.63739	3.489362	125.644577	37.575867	44.017853	121.893967	40.1066285	23.7536075	123.769272	-77.4430665	7.7516645	114.306626
6.396379	-5.281277	122.297577	-18.644379	15.655118	119.18856	42.671734	3.42134	125.611732	37.568329	43.939289	121.890129	40.1200315	23.6803145	123.7509305	-77.4087895	7.6299215	114.6261895
5.5766	-6.170021	122.290161	-18.604637	15.550421	119.36113	42.694656	3.359378	125.553955	37.55658	43.873741	121.945488	40.125618	23.6165595	123.7497215	-77.334892	7.4842825	114.9725385
4.194057	-7.407901	122.346893	-18.572824	15.379456	119.708847	42.72057	3.216917	125.458542	37.556263	43.728508	122.01207	40.1384165	23.4727125	123.735306	-77.2840645	7.2861995	115.682388
3.16689	-8.199636	122.376106	-18.60141	15.241839	119.963326	42.720596	3.091222	125.427399	37.553005	43.622353	122.098648	40.1368005	23.3567875	123.7630235	-77.3396205	7.1268905	116.1636285
2.214656	-8.953356	122.430359	-18.598236	15.092066	120.209435	42.706932	2.956026	125.422562	37.530334	43.493431	122.221497	40.118633	23.2247285	123.8220295	-77.315105	6.9594035	116.5968405
1.192916	-9.672612	122.532082	-18.61937	14.927189	120.475517	42.709328	2.799229	125.455643	37.522511	43.365894	122.347008	40.1159195	23.0825615	123.9013255	-77.3546595	6.7718165	117.0497085
-0.175785	-10.078432	122.791359	-18.660591	14.75508	120.732948	42.69418	2.643011	125.479065	37.489491	43.223537	122.482452	40.0918355	22.933274	123.9807585	-77.4130175	6.576886	117.4851375
-1.136905	-10.836945	122.830605	-18.700338	14.567836	120.957695	42.646824	2.479609	125.491562	37.436077	43.061508	122.572685	40.0414505	22.7705585	124.0321235	-77.4421265	6.3651135	117.8832665
-2.251266	-11.430987	122.963966	-18.771469	14.350096	121.147858	42.603848	2.305465	125.489876	37.350414	42.905338	122.608582	39.977131	22.6054015	124.049229	-77.520069	6.0947905	118.246487
-3.968211	-12.187455	123.17765	-18.884506	13.989147	121.464714	42.523029	2.048181	125.46463	37.185619	42.624378	122.581497	39.854324	22.3362795	124.0230635	-77.623336	5.6420145	118.9063645
-4.862494	-12.903781	123.296181	-18.940405	13.734041	121.664307	42.504234	1.889875	125.511803	37.065037	42.436287	122.470543	39.7846355	22.163081	123.991173	-77.6654455	5.305001	119.337441
-6.024446	-13.423162	123.600853	-19.020554	13.486462	121.810379	42.483692	1.740088	125.560669	36.938061	42.260559	122.282944	39.7108765	22.0003235	123.9218065	-77.7519845	4.9726005	119.6989515
-7.130729	-13.89074	123.981796	-19.088387	13.24273	121.901306	42.461475	1.619792	125.620354	36.815521	42.075157	122.023262	39.638498	21.8474745	123.821808	-77.815272	4.6379855	119.980804
-8.033329	-14.418803	124.24501	-19.146164	13.003831	121.955452	42.459183	1.463454	125.70945	36.71032	41.883591	121.754684	39.5847515	21.6735225	123.732067	-77.8770795	4.3341395	120.178837
-9.296684	-14.708638	124.610161	-19.189537	12.751344	122.022476	42.46677	1.304146	125.79068	36.616905	41.669018	121.587547	39.5418375	21.486582	123.6891135	-77.9209115	4.016106	120.3558385
-10.337446	-15.154202	124.820518	-19.164053	12.472302	122.088264	42.496723	1.093574	125.863609	36.568604	41.415047	121.527718	39.5326635	21.2543105	123.6956635	-77.8607695	3.6902935	120.4808645
-11.990263	-15.518163	124.889374	-19.123011	12.004486	122.301888	42.550823	0.705513	125.957336	36.607109	41.037434	121.643532	39.578966	20.8714735	123.800434	-77.824988	3.1374985	120.803342
-13.116476	-15.732664	124.743607	-19.052542	11.655138	122.418724	42.567348	0.426882	125.944534	36.647137	40.78949	121.842155	39.6072425	20.608186	123.8933445	-77.7123265	2.70209	120.9441035
-14.298256	-15.890445	124.477661	-18.997503	11.332871	122.551659	42.60461	0.138791	125.843742	36.704739	40.586384	122.103668	39.6546745	20.3625875	123.973705	-77.6496805	2.3031545	121.129613
-15.431511	-15.97666	124.12056	-18.947536	11.054708	122.667221	42.650654	-0.113396	125.688622	36.761105	40.428234	122.391487	39.7058795	20.157419	124.0400545	-77.6009515	1.951997	121.2943875
-16.569189	-15.990035	123.735703	-18.905014	10.834211	122.762703	42.660748	-0.273552	125.516197	36.827663	40.318771	122.670868	39.7442055	20.0226095	124.0935325	-77.5542335	1.6458125	121.4318735
-17.910011	-15.835524	123.453629	-18.846729	10.689837	122.864449	42.68084	-0.366675	125.323715	36.891262	40.257599	122.967171	39.786051	19.945462	124.145443	-77.479509	1.434212	121.583455
-19.154177	-15.749103	123.173431	-18.806154	10.60921	122.963943	42.736561	-0.404942	125.166855	36.962502	40.255661	123.218475	39.8495315	19.9253595	124.192665	-77.4618395	1.2930605	121.735221
-20.85231	-15.593349	122.76223	-18.730341	10.601209	123.02166	42.801888	-0.364763	124.957047	37.046459	40.326698	123.540329	39.9241735	19.9809675	124.248688	-77.3848555	1.2214505	121.794632
-22.052334	-15.506967	122.483894	-18.69272	10.649961	123.017166	42.817902	-0.296805	124.825439	37.417767	40.269993	123.543846	40.1178345	19.986594	124.1846425	-77.5032745	1.313328	121.8496895
-23.293131	-15.410943	122.300247	-18.689318	10.706513	122.969666	42.868439	-0.230776	124.70031	37.459869	40.352264	123.617294	40.164154	20.060744	124.158802	-77.54279	1.352282	121.78053
-24.424294	-15.311742	122.088257	-18.646181	10.769196	122.908127	42.887123	-0.159992	124.584808	37.480957	40.409298	123.656845	40.18404	20.124653	124.1208265	-77.476402	1.413739	121.6954275
-25.573242	-15.294874	122.039925	-18.608402	10.81591	122.891762	42.922081	-0.135074	124.474632	37.507908	40.433231	123.615479	40.2149945	20.1490785	124.0450555	-77.4317985	1.4827415	121.7384685
-26.831373	-15.248352	122.103592	-18.56385	10.83713	122.918449	42.968742	-0.100222	124.343018	37.530689	40.430225	123.47702	40.2497155	20.1650015	123.910019	-77.3774155	1.5092585	121.926879
-27.990147	-15.239475	122.319626	-18.499392	10.836674	122.959473	43.014732	-0.079171	124.222969	37.518322	40.406288	123.215012	40.266527	20.1635585	123.7189905	-77.265311	1.5097895	122.1999555
-29.534897	-15.376661	122.843552	-18.426245	10.780047	123.021042	43.054844	-0.017897	123.897377	37.119205	40.481564	122.671661	40.0870245	20.2318335	123.284519	-76.9395145	1.3282605	122.757565
-30.731747	-15.427216	123.353386	-18.388506	10.702747	123.032364	43.013676	0.01575	123.530853	36.969875	40.419849	121.981262	39.9917755	20.2177995	122.7560575	-76.7687875	1.1876945	123.3086705
-31.846846	-15.441897	123.934052	-18.384876	10.618075	123.008369	42.939224	-0.024227	123.075401	36.731609	40.328209	121.07682	39.8354165	20.151991	122.0761105	-76.6051685	1.084159	123.9406275
-32.908398	-15.424496	124.461807	-18.405972	10.530487	122.929672	42.795181	-0.097819	122.442947	36.439251	40.200142	120.024368	39.617216	20.0511615	121.2336575	-76.42916	1.0098125	124.6256865
-34.017693	-15.346779	125.122307	-18.438213	10.437355	122.793854	42.616974	-0.325311	121.740273	36.079388	40.041615	118.841347	39.348181	19.858152	120.29081	-76.224607	1.016558	125.296898
-35.098042	-15.215412	125.629761	-18.473377	10.366819	122.590134	42.384087	-0.533747	121.001686	35.677998	39.875248	117.615463	39.0310425	19.6707505	119.3085745	-75.9777965	1.0628875	125.8716935
-36.052105	-15.071633	125.91777	-18.534185	10.288216	122.347191	42.146416	-0.704929	120.190559	35.333	39.748055	116.504303	38.739708	19.521563	118.347431	-75.808078	1.054869	126.346951
-37.396088	-14.649871	126.194893	-18.602142	10.184286	122.007225	41.891415	-1.075615	119.104935	34.873859	39.539375	115.075562	38.382637	19.23188	117.0902485	-75.586921	1.136692	126.9242015
-38.244091	-14.308641	126.257576	-18.608124	10.104351	121.818352	41.709076	-1.211606	118.434677	34.690655	39.443939	114.366821	38.1998655	19.1161665	116.400749	-75.4161135	1.0925355	127.235955
-39.062176	-13.833875	126.266502	-18.604395	10.038867	121.655205	41.559139	-1.368245	117.868721	34.575661	39.38179	113.877808	38.0674	19.0067725	115.8732645	-75.27619	1.0709615	127.4371455
-39.776855	-13.312447	126.116394	-18.606417	9.984197	121.528816	41.453579	-1.470865	117.326309	34.516846	39.341484	113.56881	37.9852125	18.9353095	115.4475595	-75.1980465	1.0330845	127.6100725
-40.410755	-12.731685	125.931702	-18.600086	9.965623	121.407936	41.355808	-1.537256	116.837814	34.497807	39.324524	113.426842	37.9268075	18.893634	115.132328	-75.1269795	1.037612	127.683544
-40.945518	-12.075446	125.589729	-18.611408	9.979795	121.309196	41.26889	-1.553517	116.462776	34.510105	39.35696	113.387383	37.8894975	18.9017215	114.9250795	-75.1123135	1.0578685	127.6933125
-41.473206	-11.281774	125.350044	-18.630421	10.033093	121.204338	41.190895	-1.510062	116.183662	34.549702	39.426811	113.431145	37.8702985	18.9583745	114.8074035	-75.1311405	1.1078115	127.6012725
-42.115807	-9.939625	124.82296	-18.668247	10.161869	121.046127	41.132374	-1.39852	115.928825	34.637745	39.566261	113.7174	37.8850595	19.0838705	114.8231125	-75.2215535	1.2398675	127.2691415
-42.480453	-9.000429	124.390709	-18.671883	10.238229	120.923027	41.146679	-1.34856	115.936508	34.767109	39.657612	114.016869	37.956894	19.154526	114.9766885	-75.30066	1.321932	126.8693655
-42.705566	-8.008305	123.817612	-18.6954	10.299681	120.792542	41.183792	-1.359667	116.079781	34.937759	39.698524	114.397156	38.0607755	19.1694285	115.2384685	-75.4515755	1.4299335	126.3466155
-42.9356	-6.981688	123.4403	-18.718338	10.325974	120.697296	41.255074	-1.41734	116.326782	35.103569	39.698902	114.808273	38.1793215	19.140781	115.5675275	-75.6159975	1.511167	125.8270645
-43.16608	-5.819108	122.987617	-18.738916	10.316151	120.618103	41.297756	-1.480981	116.700272	35.269985	39.653336	115.227272	38.2838705	19.0861775	115.963772	-75.7617025	1.5461245	125.272434
-43.281815	-4.69785	122.652649	-18.783239	10.287447	120.591164	41.357025	-1.560948	117.195091	35.448265	39.592564	115.705582	38.402645	19.015808	116.4503365	-75.969123	1.559086	124.7319915
-43.378002	-3.476175	122.210548	-18.805111	10.248945	120.632156	41.445377	-1.657366	117.720482	35.669075	39.446449	116.271675	38.557226	18.8945415	116.9960785	-76.167448	1.6033485	124.2682335
-43.51915	-1.571859	121.941185	-18.829456	10.159249	120.794083	41.694984	-1.784104	118.592682	36.049522	39.192181	117.208931	38.872253	18.7040385	117.9008065	-76.531165	1.6144595	123.6873595
-43.738758	-0.118157	121.773529	-18.832956	10.094381	120.955971	41.836304	-1.996848	119.275497	36.330463	38.972134	117.941093	39.0833835	18.487643	118.608295	-76.7492955	1.701119	123.303647
-43.727741	1.231724	121.650902	-18.821083	10.016048	121.195396	41.965408	-2.273575	119.956192	36.636932	38.743065	118.652573	39.30117	18.234745	119.3043825	-76.943336	1.797351	123.0864095
-43.724628	2.701537	121.578918	-18.802479	9.935905	121.449257	42.0811	-2.53713	120.610619	36.948681	38.570515	119.322075	39.5148905	18.0166925	119.966347	-77.1198485	1.8551175	122.932167
-43.805458	4.040141	121.581604	-18.793259	9.88005	121.704254	42.182957	-2.804905	121.156738	37.227379	38.401337	119.953552	39.705168	17.798216	120.555145	-77.291686	1.961884	122.853363
-43.79121	5.492469	121.579956	-18.773045	9.863502	121.937622	42.27536	-3.046419	121.594444	37.475288	38.263462	120.443954	39.875324	17.6085215	121.019199	-77.421414	2.1184825	122.856045
-43.874542	6.965298	121.545349	-18.764463	9.868815	122.096146	42.337681	-3.242336	121.888565	37.701313	38.18383	120.821228	40.019497	17.470747	121.3548965	-77.548423	2.266883	122.8373955
-43.966854	9.23805	121.474861	-18.75746	9.943606	122.178589	42.377968	-3.413218	122.009552	37.927914	38.098587	121.160934	40.152941	17.3426845	121.585243	-77.667861	2.5445275	122.771935
-44.050739	10.77384	121.349632	-18.779688	10.035206	122.121956	42.346123	-3.456442	121.894119	37.982922	38.073963	121.218697	40.1645225	17.3087605	121.556408	-77.7238985	2.7616515	122.687504
-44.172813	12.318909	121.263817	-18.817715	10.116833	122.013565	42.277657	-3.464695	121.689484	37.975067	38.084648	121.166931	40.126362	17.3099765	121.4282075	-77.761792	2.9236895	122.5989225
-44.327488	13.872393	121.199623	-18.884192	10.221255	121.889046	42.165291	-3.452141	121.398865	37.919785	38.089802	121.053383	40.042538	17.3188305	121.226124	-77.810922	3.1236795	122.551968
-44.499798	15.412707	121.236374	-18.987066	10.33338	121.812904	41.994968	-3.417004	121.016457	37.821251	38.103653	120.896675	39.9081095	17.3433245	120.956566	-77.8822415	3.3234355	122.669242
-44.695362	16.964972	121.398354	-19.079935	10.463791	121.784805	41.786976	-3.389304	120.563255	37.724174	38.131081	120.691917	39.755575	17.3708885	120.627586	-77.915445	3.5566935	122.942024
-44.910683	18.532833	121.64595	-19.203396	10.603666	121.804634	41.538792	-3.344631	120.123718	37.589817	38.205208	120.478905	39.5643045	17.4302885	120.3013115	-77.9710965	3.7770435	123.3079565
-45.226128	20.885267	122.097603	-19.406162	10.886586	121.833122	41.145218	-3.209486	119.285599	37.275158	38.427197	120.087791	39.210188	17.6088555	119.686695	-78.022512	4.1643165	123.979549
-45.41251	22.460577	122.451004	-19.575531	11.099967	121.831657	40.81871	-3.071826	118.601974	36.989513	38.670902	119.762993	38.9041115	17.799538	119.1824835	-78.0551735	4.400396	124.4808305
-45.591267	23.999891	122.753975	-19.772697	11.34427	121.736191	40.465118	-2.942624	117.801239	36.653046	38.963722	119.379356	38.559082	18.010549	118.5902975	-78.104476	4.677991	124.8820845
-45.784653	25.519661	123.029121	-19.982868	11.570949	121.566841	40.07756	-2.729936	116.891479	36.284702	39.276142	118.999985	38.181131	18.273103	117.945732	-78.146867	4.868795	125.18795
-45.930382	27.027624	123.40667	-20.156918	11.816885	121.362198	39.67664	-2.464992	116.004089	35.957603	39.581234	118.626534	37.8171215	18.558121	117.3153115	-78.1309575	5.075649	125.4090845
-45.764145	28.334948	123.655907	-20.312197	12.084851	121.176743	39.289032	-2.119616	115.294205	35.69421	39.910339	118.390915	37.491621	18.8953615	116.84256	-78.116015	5.2743405	125.510926
-45.83308	29.782768	124.027657	-20.441038	12.36717	121.03714	39.005463	-1.735212	114.797104	35.554546	40.251194	118.396461	37.2800045	19.257991	116.5967825	-78.1620805	5.476349	125.4774975
-45.716614	31.791866	124.554276	-20.526539	12.873666	121.030281	38.807808	-1.101659	114.49115	35.459133	40.789951	118.617355	37.1334705	19.844146	116.5542525	-78.1865485	5.903186	125.5063095
-45.530212	33.060013	124.817024	-20.540758	13.201835	121.097672	38.760426	-0.695215	114.477905	35.422466	41.161045	118.760849	37.091446	20.232915	116.619377	-78.172962	6.170755	125.575967
-45.331718	34.241768	125.013947	-20.579487	13.503927	121.140495	38.73703	-0.330725	114.494965	35.368183	41.480568	118.876854	37.0526065	20.5749215	116.6859095	-78.2115805	6.4329325	125.5950805
-45.085258	35.356926	125.102058	-20.586599	13.756919	121.154488	38.738625	-0.018747	114.520554	35.296379	41.767963	118.93187	37.017502	20.874608	116.726212	-78.1907	6.63923	125.582764
-44.782688	36.367168	125.069008	-20.614008	13.943415	121.096565	38.739697	0.211541	114.522728	35.251553	41.995331	118.939034	36.995625	21.103436	116.730881	-78.223641	6.783394	125.462249
-44.452221	37.322701	124.968788	-20.659555	14.050804	120.959625	38.726322	0.371542	114.480423	35.181992	42.155437	118.90123	36.954157	21.2634895	116.6908265	-78.273267	6.8381185	125.2284235
-44.036396	38.17284	124.80838	-20.682652	14.132736	120.807777	38.697781	0.490274	114.41671	35.09462	42.291142	118.821968	36.8962005	21.390708	116.619339	-78.2615045	6.874764	124.996215
-43.347828	39.347542	124.548889	-20.768467	14.214695	120.592133	38.626839	0.666765	114.394257	34.974873	42.447941	118.753304	36.800856	21.557353	116.5737805	-78.33779	6.872037	124.6104855
-43.059845	40.194889	124.496147	-20.850008	14.292708	120.479942	38.597252	0.780678	114.483604	34.914406	42.566013	118.777046	36.755829	21.6733455	116.630325	-78.455845	6.9120705	124.329559
-42.494965	40.86367	124.327888	-20.903318	14.397253	120.37104	38.582672	0.896696	114.628342	34.87521	42.684177	118.891052	36.728941	21.7904365	116.759697	-78.535577	7.0040695	123.982383
-41.849491	41.481991	124.138977	-20.977446	14.52588	120.305267	38.555744	1.014109	114.814186	34.836475	42.814915	119.029892	36.6961095	21.914512	116.922039	-78.6510015	7.137248	123.688495
-41.179867	42.048923	123.996315	-21.064266	14.667355	120.235512	38.507202	1.155592	114.988518	34.803249	42.974884	119.136497	36.6552255	22.065238	117.0625075	-78.7837575	7.269472	123.4085165
-40.440964	42.575764	123.889687	-21.108374	14.839953	120.211807	38.478882	1.300422	115.124596	34.771645	43.129684	119.241966	36.6252635	22.215053	117.183281	-78.8420115	7.464853	123.240333
-39.595829	43.015598	123.828293	-21.150166	15.000638	120.197609	38.461803	1.45399	115.239731	34.771442	43.291599	119.32473	36.6166225	22.3727945	117.2822305	-78.9169545	7.6284815	123.1129875
-38.286964	43.587494	123.823807	-21.182825	15.23847	120.191193	38.474918	1.721754	115.454269	34.79092	43.548958	119.454613	36.632919	22.635356	117.454441	-78.998569	7.841584	122.927945
-37.366882	43.87648	123.805634	-21.161444	15.403335	120.238815	38.525982	1.909235	115.629982	34.809025	43.730499	119.571053	36.6675035	22.819867	117.6005175	-78.9903915	7.986803	122.8771125
-36.34938	44.155075	123.764313	-21.146898	15.583992	120.300117	38.611687	2.12444	115.869202	34.847149	43.936275	119.719872	36.729418	23.0303575	117.794537	-79.023214	8.1376265	122.805697
-35.275303	44.37281	123.697189	-21.128786	15.778126	120.395782	38.7202	2.375168	116.207817	34.893185	44.156857	119.906532	36.8066925	23.2660125	118.0571745	-79.0642645	8.2902395	122.7343895
-34.174458	44.560329	123.650299	-21.108826	15.978928	120.509445	38.855316	2.598615	116.510101	34.934723	44.369305	120.166588	36.8950195	23.48396	118.3383445	-79.1126715	8.473896	122.6805455
-33.020325	44.662636	123.541306	-21.07811	16.181742	120.650742	38.978367	2.797123	116.811264	34.969242	44.577579	120.407356	36.9738045	23.687351	118.60931	-79.1300245	8.676133	122.692174
-31.813118	44.749596	123.454582	-21.069326	16.354578	120.776901	39.060844	2.985675	117.14994	34.985954	44.782291	120.594833	37.023399	23.883983	118.8723865	-79.162051	8.825173	122.6814155
-29.905828	44.787827	123.352394	-21.088259	16.591658	120.949814	39.191128	3.218029	117.627594	35.042496	45.028179	120.888283	37.116812	24.123104	119.2579385	-79.29333	9.060212	122.6416895
-28.592321	44.720554	123.233879	-21.110626	16.731968	121.036827	39.264603	3.348678	117.934715	35.06493	45.15958	121.068451	37.1647665	24.254129	119.501583	-79.3860185	9.209807	122.572071
-27.21423	44.64492	123.107132	-21.138325	16.863846	121.106697	39.292465	3.460454	118.176315	35.080025	45.282509	121.232018	37.186245	24.3714815	119.7041665	-79.462895	9.3562105	122.5092275
-25.83173	44.54356	122.998085	-21.177742	17.01907	121.129272	39.311714	3.543857	118.367371	35.097618	45.380936	121.342422	37.204666	24.4623965	119.8548965	-79.56015	9.5757435	122.4036475
-24.397829	44.366516	122.834061	-21.247446	17.151352	121.095695	39.288776	3.644143	118.549767	35.086617	45.479557	121.431587	37.1876965	24.56185	119.990677	-79.6825885	9.740854	122.200713
-22.935795	44.18808	122.663536	-21.285929	17.274292	121.049294	39.265224	3.791673	118.739746	35.05954	45.608574	121.51548	37.162382	24.7001235	120.127613	-79.73424	9.8484605	121.970975
-21.448111	43.958988	122.541306	-21.304876	17.369833	121.006134	39.30695	3.93034	118.930008	35.0723	45.736328	121.680435	37.189625	24.833334	120.3052215	-79.799377	9.906332	121.7070465
-19.151907	43.522324	122.438309	-21.313372	17.464001	120.986427	39.394497	4.123183	119.335426	35.132347	45.93055	122.018341	37.263422	25.0268665	120.6768835	-79.890166	9.9011355	121.2959705
-17.582367	43.193771	122.566795	-21.260927	17.517454	121.032928	39.444485	4.25068	119.703278	35.186481	46.015232	122.360168	37.315483	25.132956	121.031723	-79.837337	9.901952	121.034133
-15.97717	42.799301	122.79229	-21.208563	17.54475	121.177757	39.496342	4.426788	120.136238	35.256767	46.044247	122.862564	37.3765545	25.2355175	121.499401	-79.7936805	9.8539825	120.856113
-14.313102	42.372978	123.176483	-21.133223	17.585035	121.420494	39.605785	4.63327	120.594391	35.370697	46.108116	123.542114	37.488241	25.370693	122.0682525	-79.754687	9.799377	120.7727355
-12.701214	41.89864	123.798546	-21.0322	17.657602	121.75943	39.809608	4.81555	121.130058	35.528053	46.197735	124.348793	37.6688305	25.5066425	122.7394255	-79.7332305	9.8085615	120.7794345
-10.773241	41.21207	124.320694	-20.915218	17.7537	122.150375	40.094345	4.975581	121.818207	35.761253	46.287952	125.228271	37.927799	25.6317665	123.523239	-79.758235	9.8756335	120.777511
-9.127394	40.628109	125.02166	-20.762606	17.866657	122.541031	40.417938	5.158891	122.634674	36.029762	46.39349	126.188492	38.22385	25.7761905	124.411583	-79.749062	9.9571235	120.670479
-6.568094	39.602318	125.884308	-20.56896	18.0795	123.14743	41.012558	5.372962	124.0383	36.42453	46.601788	127.580597	38.718544	25.987375	125.8094485	-79.856464	10.171625	120.4854115
-4.889513	38.864216	126.358948	-20.176388	18.05755	123.325691	41.419106	5.505731	124.952003	36.665257	46.745487	128.411621	39.0421815	26.125609	126.681812	-79.3949575	9.989491	119.96957
-3.186331	38.046181	126.699135	-20.015902	18.174631	123.573349	41.81871	5.606789	125.80986	36.872292	46.867577	129.060989	39.345501	26.237183	127.4354245	-79.377305	10.112079	119.7112735
-1.574728	37.196274	126.923752	-19.874432	18.266382	123.726341	42.151432	5.676364	126.529312	37.049927	46.973782	129.512573	39.6006795	26.325073	128.0209425	-79.3495435	10.207691	119.4317395
0.125957	36.246048	126.960144	-19.774145	18.331591	123.830902	42.711552	5.578137	126.949677	37.212101	47.01683	129.773743	39.9618265	26.2974835	128.36171	-79.5101165	10.3656985	119.300094
1.632449	35.228058	126.948204	-19.595634	18.309378	123.761856	42.93948	5.58978	127.343765	37.368458	47.034657	129.828506	40.153969	26.3122185	128.5861355	-79.345237	10.3065375	118.9375765
3.162094	34.157684	126.891647	-19.464743	18.235897	123.683777	43.075829	5.582316	127.563812	37.51017	47.028458	129.776993	40.2929995	26.305387	128.6704025	-79.2224855	10.166407	118.6971515
5.429011	32.445732	126.659897	-19.321892	18.100376	123.599686	43.260784	5.504266	127.683189	37.681297	46.93882	129.560806	40.4710405	26.221543	128.6219975	-79.1148245	9.979209	118.5773745
6.828779	31.254663	126.59639	-19.206642	17.959522	123.506676	43.361973	5.421934	127.695969	37.791069	46.844986	129.43222	40.576521	26.13346	128.5640945	-78.989805	9.785584	118.4492575
8.255483	30.018515	126.525139	-19.064075	17.821417	123.388718	43.472458	5.343876	127.706886	37.899616	46.73904	129.357758	40.686037	26.041458	128.532322	-78.814187	9.601376	118.245114
9.521475	28.747955	126.530579	-18.977167	17.733385	123.357986	43.570282	5.269952	127.748428	38.002354	46.655773	129.356369	40.786318	25.9628625	128.5523985	-78.740652	9.5039075	118.1635735
10.169083	27.8426	126.851273	-18.87425	17.663935	123.298599	43.675049	5.217577	127.813599	38.097198	46.568939	129.413376	40.8861235	25.893258	128.6134875	-78.6346235	9.434612	117.9837105
12.04492	26.14245	126.568268	-18.770891	17.630783	123.236343	43.803589	5.167592	127.940514	38.185848	46.516884	129.488342	40.9947185	25.842238	128.714428	-78.5365005	9.419328	117.758258
13.161631	24.803581	126.623512	-18.689302	17.630194	123.179695	43.92194	5.139037	128.101669	38.257584	46.482529	129.550476	41.089762	25.810783	128.8260725	-78.468366	9.449605	117.5333175
14.888932	22.744968	126.564476	-18.565628	17.687563	123.088814	44.105247	5.154067	128.358093	38.339882	46.484928	129.524857	41.2225645	25.8194975	128.941475	-78.3538205	9.5556285	117.236153
15.870002	21.323595	126.551949	-18.475679	17.72912	122.988831	44.17107	5.162206	128.649445	38.404282	46.488064	129.396622	41.287676	25.825135	129.0230335	-78.239034	9.633105	116.9546285
16.937462	19.868055	126.497475	-18.368635	17.764524	122.867188	44.397896	5.183982	128.843277	38.481339	46.494602	129.22934	41.4396175	25.839292	129.0363085	-78.1768875	9.689756	116.6980675
17.805096	18.375072	126.522446	-18.216778	17.738157	122.700104	44.596485	5.153015	129.158539	38.563332	46.472599	128.964066	41.5799085	25.812807	129.0613025	-78.0134645	9.663507	116.3389055
18.636093	16.853931	126.598297	-18.383371	17.838423	122.738266	44.720627	5.12867	129.464951	38.667255	46.393826	128.638	41.693941	25.761248	129.0514755	-78.460683	9.915598	116.4250565
19.514387	15.344776	126.629784	-18.207117	17.697992	122.57267	44.849075	5.060719	129.697174	38.759632	46.255985	128.231628	41.8043535	25.658352	128.964401	-78.2185875	9.737632	116.180939
20.170052	13.815883	126.715256	-18.092598	17.524206	122.523819	44.956272	4.94985	129.861084	38.857864	46.087082	127.80188	41.907068	25.518466	128.831482	-78.092264	9.529946	116.216156
21.120836	11.562523	126.946701	-17.946453	17.217112	122.538506	45.076706	4.743493	130.07309	39.009251	45.795773	127.308723	42.0429785	25.269633	128.6909065	-77.9358845	9.164591	116.3861055
21.664272	10.1267	127.155731	-17.867167	17.02063	122.602013	45.171852	4.580683	130.211761	39.126141	45.582268	127.095734	42.1489965	25.0814755	128.6537475	-77.8833305	8.9597845	116.5502785
21.29159	9.255591	127.270195	-17.786934	16.848928	122.649445	45.231037	4.427407	130.34671	39.242207	45.386482	126.969299	42.236622	24.9069445	128.6580045	-77.81049	8.7909115	116.6408855
20.965027	8.488158	127.328323	-17.724405	16.729542	122.664894	45.284725	4.306765	130.434586	39.340862	45.253704	126.903572	42.3127935	24.7802345	128.669079	-77.7616035	8.6788495	116.660709
20.542643	7.744108	127.318916	-17.685062	16.647425	122.650406	45.315437	4.213616	130.457687	39.401375	45.149887	126.857964	42.358406	24.6817515	128.6578255	-77.72853	8.6130985	116.6429865
19.966869	7.000587	127.26207	-17.669376	16.606667	122.61454	45.309544	4.143468	130.421585	39.4561	45.07177	126.826515	42.382822	24.607619	128.62405	-77.721574	8.605715	116.60503
19.501301	6.331584	127.153824	-17.674713	16.574661	122.552704	45.31432	4.081748	130.344208	39.494793	45.000069	126.865852	42.4045565	24.5409085	128.60503	-77.7539825	8.6084135	116.500378
18.499125	5.417563	126.843384	-17.692503	16.503866	122.464409	45.26786	4.02534	130.166809	39.488811	44.92366	126.998962	42.3783355	24.4745	128.5828855	-77.7633415	8.533232	116.3459325
17.835131	4.79133	126.647186	-17.711956	16.436914	122.479126	45.217808	3.992814	130.034302	39.459476	44.884563	127.113319	42.338642	24.4386885	128.5738105	-77.762554	8.4351395	116.3844415
17.014017	4.195381	126.445007	-17.740831	16.393433	122.558853	45.180725	3.965405	129.929977	39.417812	44.865143	127.254715	42.2992685	24.415274	128.592346	-77.7809305	8.371592	116.52536
16.236925	3.615664	126.366463	-17.765545	16.371071	122.69236	45.171867	3.962017	129.906616	39.396267	44.882622	127.382362	42.284067	24.4223195	128.644489	-77.815157	8.3198225	116.740231
15.298909	3.076066	126.343094	-17.779284	16.380489	122.853043	45.177734	3.998675	129.971558	39.384335	44.917809	127.440247	42.2810345	24.458242	128.7059025	-77.8396025	8.302736	117.0001835
14.243999	2.739657	126.428268	-17.817747	16.413191	123.001953	45.190826	4.054267	130.014893	39.352676	44.965889	127.418045	42.271751	24.510078	128.716469	-77.907245	8.316304	117.287437
13.088799	2.421258	126.376045	-17.847721	16.418571	123.107956	45.18111	4.127948	130.033463	39.29002	44.976124	127.22982	42.235565	24.552036	128.6316415	-77.931007	8.285106	117.5842705
11.274758	1.937172	126.376152	-17.923584	16.346003	123.229149	45.093857	4.255415	129.904007	39.134121	44.951424	126.771759	42.113989	24.6034195	128.337883	-77.961157	8.0885865	118.120415
9.990574	1.718031	126.301659	-17.976084	16.231117	123.25573	45.02523	4.308622	129.75766	38.999142	44.908516	126.413658	42.012186	24.608569	128.085659	-77.964354	7.853665	118.425801
8.346014	1.696028	126.185905	-18.031162	16.067509	123.270782	44.907059	4.339393	129.53624	38.879063	44.839714	126.082756	41.893061	24.5895535	127.809498	-77.955385	7.5454645	118.732066
6.937301	1.537682	126.024498	-18.063583	15.867429	123.272614	44.80999	4.292593	129.296738	38.801632	44.709713	125.854584	41.805811	24.501153	127.575661	-77.932977	7.233705	118.969567
5.481295	1.454547	125.822006	-18.076687	15.648301	123.282936	44.785427	4.166322	129.028137	38.766121	44.554337	125.81427	41.775774	24.3603295	127.4212035	-77.929148	6.9362725	119.1446685
4.000762	1.403173	125.501106	-18.066919	15.435752	123.343262	44.744621	4.06185	128.744339	38.761623	44.392178	125.937653	41.753122	24.227014	127.340996	-77.88696	6.64449	119.345528
2.485212	1.399293	125.100037	-18.03356	15.259676	123.397865	44.714664	3.947062	128.440643	38.78833	44.270119	126.187622	41.751497	24.1085905	127.3141325	-77.818617	6.4107615	119.4815975
0.105217	1.509647	124.396988	-18.024393	15.074783	123.486694	44.624538	3.695457	128.017776	38.825912	44.094753	126.756302	41.725225	23.895105	127.387039	-77.774011	6.254461	119.586349
-1.523073	1.505007	123.946609	-18.004848	15.00345	123.611305	44.547417	3.58848	127.707397	38.881569	44.001751	127.259323	41.714493	23.7951155	127.48336	-77.724189	6.2117845	119.73925
-3.227752	1.585523	123.653366	-17.980385	14.956443	123.817131	44.5079	3.514412	127.422043	38.972301	43.945992	127.843513	41.7401005	23.730202	127.632778	-77.7008705	6.182684	120.001484
-4.959437	1.612643	123.346245	-17.961573	14.926922	124.075569	44.508053	3.470637	127.168404	39.057957	43.886604	128.43811	41.783005	23.6786205	127.803257	-77.706151	6.1752235	120.347881
-6.698895	1.598993	123.147514	-17.954422	14.892684	124.383858	44.506596	3.454318	126.911186	39.119785	43.841644	128.949982	41.8131905	23.647981	127.930584	-77.7220345	6.137387	120.837132
-8.498608	1.492422	122.950661	-17.703348	14.701486	124.567429	44.185562	3.64561	126.781342	39.148708	43.807991	129.285309	41.667135	23.7268005	128.0333255	-77.073831	5.6761715	121.1015325
-10.289738	1.250491	122.91671	-17.707226	14.690867	124.855408	44.16235	3.73715	126.598885	39.144039	43.82431	129.463364	41.6531945	23.78073	128.0311245	-77.0676465	5.601004	121.6796915
-12.626119	0.451369	122.923996	-17.964031	14.91509	125.389717	44.102352	4.002052	126.484238	39.077465	43.928413	129.380554	41.5899085	23.9652325	127.932396	-77.5179705	5.8649475	122.847038
-14.611512	0.04499	123.424911	-17.984034	14.969285	125.635315	44.037014	4.208093	126.392235	38.989231	43.986122	129.019653	41.5131225	24.0971075	127.705944	-77.4811905	5.8414625	123.564686
-16.355139	-0.637965	123.712624	-17.788568	14.839953	125.786766	43.917316	4.400296	126.228844	38.838837	44.019527	128.413055	41.3780765	24.2099115	127.3209495	-76.9552125	5.4699945	124.2525825
-18.139372	-1.409713	124.164246	-17.826487	14.804814	125.913536	43.730545	4.558136	125.916016	38.594334	44.08836	127.617981	41.1624395	24.323248	126.7669985	-76.8154135	5.28638	125.0600735
-19.68206	-2.381535	124.467171	-17.878447	14.740102	125.942192	43.547623	4.559737	125.605164	38.272346	44.133671	126.653908	40.9099845	24.346704	126.129536	-76.6668785	5.1335	125.754848
-21.443251	-3.263296	124.818459	-17.971294	14.665723	125.899483	43.291405	4.518181	125.13517	38.176723	44.088558	125.473473	40.734064	24.3033695	125.3043215	-76.676652	5.0280765	126.4946445
-23.180447	-4.146117	125.105988	-18.080465	14.591124	125.758278	42.949806	4.373034	124.469101	37.75013	44.02338	124.403038	40.349968	24.198207	124.4360695	-76.510898	4.984041	127.0804865
-25.757936	-5.479286	125.445618	-18.49398	14.583707	125.455772	42.418751	4.00398	123.499146	37.202557	43.842716	122.677109	39.810654	23.923348	123.0881275	-76.798614	5.244066	127.8234165
-27.339128	-6.363874	125.44136	-18.611242	14.48582	125.169334	42.114681	3.834291	122.879387	36.931576	43.682133	121.882011	39.5231285	23.758212	122.380699	-76.7456125	5.213428	127.957969
-28.944435	-7.244164	125.496841	-18.682116	14.391097	124.962708	41.914619	3.686994	122.508766	36.698421	43.533741	121.314835	39.30652	23.6103675	121.9118005	-76.670752	5.1718265	128.0136155
-30.361696	-8.061778	125.594711	-18.745455	14.331656	124.856628	41.780323	3.648173	122.354599	36.264698	43.608128	121.142853	39.0225105	23.6281505	121.748726	-76.5134205	5.0351615	127.96453
-31.726131	-8.820118	125.785049	-18.809343	14.295628	124.878349	41.697006	3.631891	122.340355	36.165424	43.581902	121.021233	38.931215	23.6068965	121.680794	-76.549901	4.9843595	128.075904
-33.103474	-9.529908	126.18383	-18.900038	14.285178	125.004723	41.61441	3.644403	122.412613	36.047016	43.576611	121.013107	38.830713	23.610507	121.71286	-76.630789	4.959849	128.296586
-34.231659	-10.274122	126.723412	-18.966721	14.287865	125.237694	41.569241	3.673854	122.627274	35.950027	43.592873	121.016296	38.759634	23.6333635	121.821785	-76.693076	4.9423665	128.653603
-35.932236	-11.246322	127.640511	-18.756411	14.148641	125.562111	41.600346	3.699134	123.081116	35.865959	43.620529	121.04744	38.7331525	23.6598315	122.064278	-76.2459745	4.6374505	129.059944
-36.913074	-11.804071	128.286423	-18.757769	14.138329	125.817421	41.657146	3.685823	123.420525	35.815506	43.570057	120.964493	38.736326	23.62794	122.192509	-76.251864	4.648718	129.442333
-37.796497	-12.407283	128.867004	-18.765146	14.106989	126.010803	41.675735	3.652385	123.646233	35.765018	43.50769	120.777069	38.7203765	23.5800375	122.211651	-76.2506685	4.6339405	129.809955
-38.61116	-12.874061	129.494019	-18.774015	14.049119	126.142632	41.652122	3.570204	123.721817	35.66951	43.38171	120.483871	38.660816	23.475957	122.102844	-76.208846	4.622281	130.18242
-39.354298	-13.335386	130.063492	-18.819159	13.970892	126.237999	41.627312	3.477852	123.726021	35.539303	43.237293	120.117828	38.5833075	23.3575725	121.9219245	-76.2216255	4.5842115	130.5540735
-40.065212	-13.719283	130.432434	-18.806648	13.847958	126.154541	41.591415	3.347339	123.710693	35.43325	43.121452	119.796738	38.5123325	23.2343955	121.7537155	-76.1256285	4.4615205	130.5553665
-40.664295	-14.002877	130.655838	-18.810417	13.740897	126.090172	41.553757	3.2454	123.716148	35.335281	43.009907	119.564911	38.444519	23.1276535	121.6405295	-76.065353	4.3541405	130.5398145
-41.433304	-14.370401	130.638611	-18.818117	13.572735	125.959312	41.564007	3.114151	123.675133	35.274513	42.922516	119.454514	38.41926	23.0183335	121.5648235	-76.055494	4.1271365	130.3538005
-41.84864	-14.515861	130.408051	-18.851862	13.458215	125.847771	41.528748	3.036716	123.570442	35.236099	42.897114	119.489525	38.3824235	22.966915	121.5299835	-76.0861475	3.949515	130.1655585
-42.211933	-14.540566	130.080444	-18.917721	13.38759	125.732742	41.421825	2.992757	123.366341	35.18351	42.913383	119.550117	38.3026675	22.95307	121.458229	-76.1381095	3.82211	130.007255
-42.477024	-14.432775	129.645767	-18.991488	13.355361	125.592255	41.28595	3.008985	123.094856	35.117928	43.001686	119.61422	38.201939	23.0053355	121.354538	-76.184915	3.7053865	129.829972
-42.570362	-14.157767	129.141449	-19.057642	13.375492	125.45179	41.170307	3.084914	122.818466	35.054531	43.150238	119.723633	38.112419	23.117576	121.2710495	-76.227703	3.633408	129.6325305
-42.566669	-13.76677	128.665924	-19.09572	13.439287	125.320175	41.094311	3.221248	122.596375	35.027428	43.348736	119.860985	38.0608695	23.284992	121.22868	-76.2523095	3.593582	129.41167
-42.487247	-13.263275	128.230637	-19.36887	13.706231	125.31031	41.029732	3.423011	122.438263	35.015297	43.566349	120.006882	38.0225145	23.49468	121.2225725	-76.7602545	3.917782	129.3980475
-42.24741	-12.320338	127.791992	-19.405535	13.92786	125.209579	41.013725	3.741444	122.407845	34.983871	43.857376	120.175812	37.998798	23.79941	121.2918285	-76.809868	4.05631	129.1273295
-42.044693	-11.618672	127.656647	-19.435732	14.085552	125.203613	41.048874	3.926369	122.615768	34.950302	44.043495	120.272209	37.999588	23.984932	121.4439885	-76.871052	4.186172	128.9632375
-41.779919	-10.843558	127.68335	-19.430647	14.217607	125.264252	41.145767	4.088262	123.054436	34.937988	44.207108	120.414009	38.0418775	24.147685	121.7342225	-76.9031715	4.287529	128.7942815
-41.494617	-10.03348	127.745941	-19.430765	14.306935	125.402222	41.281719	4.256007	123.660126	34.981285	44.317879	120.70694	38.131502	24.286943	122.183533	-76.993032	4.326927	128.620911
-41.193233	-9.186728	127.799583	-19.206963	14.205295	125.527748	41.451797	4.390229	124.336693	35.052025	44.34383	121.17186	38.251911	24.3670295	122.7542765	-76.665837	4.0435605	128.3012195
-40.850765	-8.204323	127.777336	-19.17779	14.16225	125.667557	41.663464	4.403341	125.043022	35.111168	44.277908	121.775398	38.387316	24.3406245	123.40921	-76.742896	3.9838755	127.925904
-40.529316	-7.239867	127.621223	-19.167904	14.110464	125.831268	41.880508	4.322601	125.790932	35.225182	44.201981	122.495949	38.552845	24.262291	124.1434405	-76.888653	3.958637	127.5190955
-39.966366	-5.675282	127.003304	-19.137365	13.952461	125.98307	42.535343	4.000562	126.809349	35.568665	44.136566	123.636818	39.052004	24.068564	125.2230835	-77.326734	3.836358	126.7430565
-39.613304	-4.47704	126.513412	-19.119947	13.843668	126.003136	42.743595	3.924137	127.37101	35.835262	44.059486	124.468819	39.2894285	23.9918115	125.9199145	-77.5293225	3.6955245	126.0863575
-39.287178	-3.320218	125.839531	-19.160423	13.740667	125.970436	42.92527	3.839509	127.862717	36.055496	44.002151	125.140472	39.490383	23.92083	126.5015945	-77.811229	3.560504	125.4392775
-38.805534	-1.950003	125.181007	-19.164267	13.650428	125.812363	42.963909	3.754251	128.073914	36.249569	43.94006	125.756546	39.606739	23.8471555	126.91523	-77.935273	3.4537005	124.709496
-38.69957	-0.76303	124.755562	-19.177172	13.64358	125.70462	42.982872	3.705769	128.121109	36.435928	43.892956	126.167618	39.7094	23.7993625	127.1443635	-78.063744	3.4877975	124.2648765
-38.497288	0.649248	124.246773	-19.20561	13.718371	125.534401	43.020294	3.681821	128.150101	36.621918	43.950775	126.523605	39.821106	23.816298	127.336853	-78.232326	3.620444	123.731949
-38.284988	2.069714	123.834351	-19.205559	13.878101	125.37159	42.991474	3.769078	128.074387	36.734291	44.024551	126.819382	39.8628825	23.8968145	127.4468845	-78.2740005	3.8593875	123.2962955
-38.103065	4.221415	123.48555	-19.406227	14.322068	125.291893	43.02861	3.983262	127.874146	36.923843	44.281391	127.035019	39.9762265	24.1323265	127.4545825	-78.7886805	4.5118095	123.1292035
-38.046234	5.715843	123.276115	-19.38582	14.530185	125.150284	43.043888	4.162034	127.725708	36.986713	44.469456	127.159714	40.0153005	24.315745	127.442711	-78.7869405	4.744625	122.857857
-37.968632	7.155577	123.040344	-19.328884	14.713161	125.007805	43.067181	4.343276	127.633461	37.046349	44.640106	127.252731	40.056765	24.491691	127.443096	-78.714533	4.934631	122.572514
-38.186028	8.697712	122.958817	-19.278559	14.879696	124.880577	43.127651	4.499716	127.56488	37.150509	44.833996	127.340172	40.13908	24.666856	127.452526	-78.696198	5.092536	122.308628
-38.231468	10.094304	122.755852	-19.234634	15.049273	124.759933	43.160374	4.653377	127.489998	37.208416	44.979813	127.413002	40.184395	24.816595	127.4515	-78.653663	5.281951	122.068366
-38.369488	11.477435	122.756767	-19.187822	15.201536	124.7015	43.173458	4.825438	127.347824	37.254131	45.105103	127.373802	40.2137945	24.9652705	127.360813	-78.5894385	5.4378015	122.042187
-38.575008	12.835567	122.964462	-19.174002	15.356855	124.759483	43.177395	4.996902	127.080063	37.29261	45.246788	127.177582	40.2350025	25.121845	127.1288225	-78.5830065	5.591865	122.3901435
-38.96595	14.750666	123.378738	-19.099659	15.571922	124.944458	43.169987	5.297031	126.570915	37.306015	45.477783	126.737129	40.238001	25.387407	126.654022	-78.437319	5.756437	123.234894
-39.078869	15.842691	123.724663	-18.996389	15.701374	125.110161	42.842083	5.684711	126.304436	37.32592	45.656631	126.414955	40.0840015	25.670671	126.3596955	-78.0767795	5.732077	123.8606265
-39.28709	16.95779	124.10984	-18.87488	15.829325	125.290703	42.829723	5.838832	125.877533	37.660694	45.744442	125.939735	40.2452085	25.791637	125.908634	-77.9949685	5.867013	124.672772
-39.537029	18.059587	124.528679	-18.75865	15.987268	125.408569	42.767399	5.908327	125.375763	37.587818	45.975319	125.521759	40.1776085	25.941823	125.448761	-77.6949085	6.032713	125.368377
-39.871265	19.210281	124.867676	-18.675648	16.135221	125.439926	42.596714	6.001284	124.779152	37.022228	46.360199	125.139107	39.809471	26.1807415	124.9591295	-77.160767	6.0897005	125.9207225
-40.136795	20.325174	125.105476	-18.639685	16.31599	125.418648	42.37355	6.155702	124.02916	36.810726	46.653214	124.435745	39.592138	26.404458	124.2324525	-76.871508	6.227522	126.6048435
-40.449245	21.40839	125.327888	-18.614897	16.515278	125.293625	42.129749	6.284429	123.102478	36.591908	46.900471	123.65583	39.3608285	26.59245	123.379154	-76.5906225	6.43810599999999	127.208096
-40.880787	22.992744	125.430702	-18.633869	16.847448	124.887596	41.690548	6.589055	121.840416	36.275078	47.275955	122.432449	38.982813	26.932505	122.1364325	-76.250551	6.762391	127.6387595
-41.169861	24.054186	125.426498	-18.636383	17.07649	124.577332	41.444092	6.775055	121.063507	36.098507	47.478123	121.750999	38.7712995	27.126589	121.407253	-76.0440655	7.026391	127.747411
-41.327297	25.094381	125.346466	-18.662676	17.307899	124.298004	41.307243	6.952946	120.371559	35.928127	47.678539	121.114906	38.617685	27.3157425	120.7432325	-75.943037	7.3000555	127.8527755
-41.511898	26.095078	125.34565	-18.672544	17.53558	124.077972	41.173374	7.236416	119.809875	35.823929	47.957623	120.680359	38.4986515	27.5970195	120.245117	-75.8437395	7.4741405	127.910827
-41.570869	27.060726	125.395927	-18.652571	17.753004	123.951874	41.10537	7.515553	119.475647	35.749557	48.228107	120.395126	38.4274635	27.87183	119.9353865	-75.7326055	7.634178	127.9683615
-41.598667	27.965164	125.508453	-18.604656	17.935198	123.941597	41.131458	7.815594	119.308937	35.704437	48.515514	120.253227	38.4179475	28.165554	119.781082	-75.6272595	7.704842	128.102112
-41.551613	28.87443	125.659515	-18.563866	18.115101	123.998688	41.188492	8.12023	119.247902	35.702091	48.789345	120.207062	38.4452915	28.4547875	119.727482	-75.5730235	7.7754145	128.269894
-41.40469	30.239614	125.809288	-18.506332	18.345688	124.067581	41.273277	8.470058	119.307663	35.719803	49.113663	120.225395	38.49654	28.7918605	119.766529	-75.509204	7.8995155	128.368633
-41.233292	31.126768	125.797211	-18.519787	18.472239	124.088631	41.309078	8.651345	119.453156	35.732624	49.288059	120.25856	38.520851	28.969702	119.855858	-75.560425	7.974776	128.321404
-40.976925	31.960091	125.670578	-18.513889	18.586552	124.094978	41.33728	8.813375	119.662682	35.752338	49.417274	120.310364	38.544809	29.1153245	119.986523	-75.572587	8.0577795	128.203433
-40.68618	32.759834	125.51091	-18.554071	18.683741	124.087212	41.371735	8.968606	119.933762	35.760422	49.52103	120.40255	38.5660785	29.244818	120.168156	-75.6742205	8.122664	128.006268
-40.376495	33.589382	125.359177	-18.586193	18.761883	124.062706	41.412918	9.129834	120.181206	35.75444	49.610264	120.499359	38.583679	29.370049	120.3402825	-75.756065	8.153717	127.7851295
-40.006687	34.445488	125.197304	-18.637962	18.819775	124.024048	41.48526	9.30897	120.32148	35.760319	49.660366	120.586166	38.6227895	29.484668	120.453823	-75.8987135	8.154882	127.594273
-39.561573	35.270794	124.968193	-18.695341	18.847891	123.931931	41.5298	9.420519	120.407166	35.744987	49.696861	120.648506	38.6373935	29.55869	120.527836	-76.0280755	8.137092	127.336026
-39.065376	36.60461	124.777115	-18.796156	18.881338	123.741241	41.555901	9.348246	120.399437	35.751381	49.730324	120.686951	38.653641	29.539285	120.543194	-76.245953	8.223391	126.939288
-38.5075	37.432468	124.606453	-18.859484	18.907879	123.58532	41.526039	9.332995	120.319328	35.73946	49.771839	120.699844	38.6327495	29.552417	120.509586	-76.3517175	8.263341	126.661054
-37.897747	38.270012	124.464294	-18.953362	18.972986	123.450981	41.452343	9.31406	120.196678	35.726864	49.836014	120.702919	38.5896035	29.575037	120.4497985	-76.4963275	8.370935	126.4521635
-37.338852	39.150547	124.473358	-19.042767	19.076982	123.340103	41.35627	9.305711	120.012688	35.718674	49.880756	120.723175	38.537472	29.5932335	120.3679315	-76.623006	8.5607305	126.3122745
-36.631447	39.996807	124.472961	-19.150425	19.201759	123.227142	41.20879	9.331923	119.843498	35.714489	49.920536	120.788887	38.4616395	29.6262295	120.3161925	-76.7624895	8.7772885	126.1380915
-35.949463	40.850269	124.552551	-19.250601	19.326706	123.127136	41.063194	9.343145	119.676483	35.738651	49.953381	120.937729	38.4009225	29.648263	120.307106	-76.9021245	9.005149	125.947166
-35.135643	41.686623	124.694618	-19.331385	19.468079	123.062691	40.972717	9.384841	119.488235	35.795986	50.010567	121.192894	38.3843515	29.697704	120.3405645	-77.0471215	9.238454	125.7848175
-33.935913	42.878113	125.178947	-19.406464	19.617111	123.017418	40.844772	9.458658	119.278954	35.885017	50.062775	121.754623	38.3648945	29.7607165	120.5167885	-77.1778225	9.4735055	125.5180475
-33.027809	43.583111	125.484383	-19.435045	19.707029	123.017792	40.791477	9.471038	119.197449	35.947083	50.084538	122.154045	38.36928	29.777788	120.675747	-77.23937	9.63627	125.359837
-32.096756	44.275921	125.837814	-19.479485	19.811367	123.067871	40.744553	9.492811	119.154755	36.002495	50.09243	122.546448	38.373524	29.7926205	120.8506015	-77.332494	9.8301135	125.2851405
-31.052006	44.895741	126.082977	-19.489229	19.951511	123.141655	40.74876	9.518924	119.231186	36.08144	50.116394	122.857834	38.4151	29.817659	121.04451	-77.393558	10.085363	125.2388
-30.058537	45.502563	126.253059	-19.49081	20.089184	123.212242	40.778816	9.542422	119.396484	36.153584	50.143398	123.122452	38.4662	29.84291	121.259468	-77.44782	10.335458	125.165016
-28.969162	46.021622	126.253548	-19.500837	20.216564	123.264107	40.807636	9.521448	119.611465	36.221325	50.117916	123.305466	38.5144805	29.819682	121.4584655	-77.5161545	10.613446	125.0697485
-27.86219	46.488052	126.158569	-19.489185	20.280624	123.259644	40.843903	9.447061	119.861809	36.293438	50.06292	123.401169	38.5686705	29.7549905	121.631489	-77.5470405	10.8062575	124.887799
-26.101557	47.027191	125.829163	-19.513901	20.244614	123.148941	40.893456	9.172821	120.239792	36.381733	49.867203	123.498222	38.6375945	29.520012	121.869007	-77.6653965	10.969216	124.428875
-24.913574	47.307865	125.50592	-19.54229	20.169296	123.022995	40.907555	8.946511	120.484634	36.417198	49.652695	123.55777	38.6623765	29.299603	122.021202	-77.7469565	11.038989	124.024788
-23.714703	47.51511	125.209618	-19.550814	20.053387	122.880997	40.937363	8.689583	120.737755	36.464333	49.444408	123.614487	38.700848	29.0669955	122.176121	-77.802476	11.0397785	123.585873
-22.40321	47.674625	124.938675	-19.589903	19.949163	122.741905	40.956646	8.442449	120.905807	36.522301	49.241756	123.69561	38.7394735	28.8421025	122.3007085	-77.9192795	11.0562235	123.1831015
-21.190708	47.80151	124.77404	-19.628283	19.839794	122.616104	40.9482	8.208509	121.002617	36.548428	49.057098	123.753548	38.748314	28.6328035	122.3780825	-78.00488	11.0467845	122.8541255
-19.911818	47.822029	124.636017	-19.644781	19.702702	122.461868	40.923466	8.007892	121.017601	36.60738	48.878193	123.826202	38.765423	28.4430425	122.4219015	-78.054985	10.9623615	122.5018345
-18.584616	47.844543	124.567818	-19.676199	19.560659	122.290909	40.894527	7.766925	120.935333	36.655495	48.681618	123.930267	38.775011	28.2242715	122.4328	-78.127409	10.8970465	122.149018
-16.6101	47.727226	124.692131	-19.715778	19.344812	122.113052	40.781895	7.442626	120.641243	36.719971	48.345268	124.083099	38.750933	27.893947	122.362171	-78.182489	10.795677	121.863933
-15.291964	47.517471	124.862801	-19.733541	19.209532	121.97683	40.751621	7.213665	120.438232	36.830303	48.115681	124.284378	38.790962	27.664673	122.361305	-78.258044	10.754391	121.592355
-13.857179	47.318054	125.024048	-19.736027	19.070978	121.804276	40.72987	6.987448	120.320175	36.935844	47.901726	124.535133	38.832857	27.444587	122.427654	-78.304911	10.697369	121.180898
-12.221616	46.858463	125.114143	-19.712027	18.950565	121.622375	40.70142	6.830698	120.151817	37.048851	47.72216	124.800148	38.8751355	27.276429	122.4759825	-78.2991895	10.624701	120.7687675
-10.905724	46.486618	125.321198	-19.712835	18.879778	121.398605	40.69529	6.703859	119.990578	37.138062	47.555508	125.073647	38.916676	27.1296835	122.5321125	-78.342346	10.6298725	120.2650975
-9.513668	46.098339	125.362167	-19.727865	18.826406	121.147919	40.672352	6.585618	119.919144	37.189499	47.431721	125.305115	38.9309255	27.0086695	122.6121295	-78.3866555	10.6441425	119.6837085
-8.015249	45.515152	125.334785	-19.728809	18.800077	120.950844	40.658009	6.51645	119.886734	37.222317	47.299744	125.560997	38.940163	26.908097	122.7238655	-78.397781	10.692057	119.1778225
-5.916747	44.533104	125.215363	-19.518814	18.641884	120.687653	40.722282	6.404182	120.039818	37.211678	47.14431	125.868973	38.96698	26.774246	122.9543955	-78.004608	10.509522	118.4209105
-4.524031	43.758381	125.077148	-19.576771	18.615549	120.51976	40.70472	6.347921	120.213005	37.172462	47.050903	126.014641	38.938591	26.699412	123.113823	-78.092133	10.531686	117.925697
-3.087431	42.883217	124.805519	-19.592026	18.588055	120.519623	40.703388	6.278724	120.389938	37.114887	46.915836	126.079643	38.9091375	26.59728	123.2347905	-78.0931895	10.57883	117.8044555
-1.729721	41.937618	124.473938	-19.669003	18.538416	120.367577	40.733692	6.103869	120.639885	37.072678	46.778507	126.049866	38.903185	26.441188	123.3448755	-78.241191	10.635644	117.3902785
-0.23114	40.809906	124.020111	-19.880911	18.553522	120.33564	40.753929	5.90697	120.898285	37.038307	46.589775	125.991699	38.896118	26.2483725	123.444992	-78.65794	10.8586715	117.226288
1.21333	39.606056	123.590942	-19.914864	18.398016	120.223297	40.789051	5.649181	121.206879	37.009911	46.380428	125.831879	38.899481	26.0148045	123.519379	-78.729209	10.7812275	116.927215
2.647991	38.321674	123.212967	-19.908726	18.203362	120.08606	40.820538	5.387993	121.512581	36.995205	46.186192	125.626328	38.9078715	25.7870925	123.5694545	-78.7253235	10.6196315	116.6026655
4.812588	36.2159	122.642097	-19.903082	17.908306	119.986748	40.878803	4.980172	121.895096	36.946503	45.811638	125.270287	38.912653	25.395905	123.5826915	-78.718817	10.420707	116.3908045
6.243558	34.742184	122.343193	-19.897291	17.682055	119.94854	40.916946	4.700006	122.226463	36.947327	45.571575	125.017906	38.9321365	25.1357905	123.6221845	-78.7267185	10.2283195	116.2748955
7.658043	33.225677	122.140442	-19.879625	17.487019	119.928825	40.949474	4.472983	122.56794	36.969475	45.330273	124.818123	38.9594745	24.901628	123.6930315	-78.7187245	10.07241	116.1646185
8.848941	31.796631	121.988007	-19.84959	17.340475	119.89447	41.045345	4.265421	122.957245	37.002651	45.083717	124.611664	39.023998	24.674569	123.7844545	-78.723178	10.006381	116.0044855
10.240459	30.250921	121.817863	-19.819099	17.185259	119.804749	41.152046	4.040621	123.38356	37.027203	44.86924	124.4226	39.0896245	24.4549305	123.90308	-78.7278225	9.9155875	115.706418
11.705871	28.610506	121.694496	-19.784885	17.016586	119.679558	41.255058	3.795951	123.775009	37.068062	44.620674	124.25988	39.16156	24.2083125	124.0174445	-78.73133	9.8248595	115.3416715
13.027172	27.00494	121.587814	-19.753723	16.836716	119.545273	41.375507	3.529991	124.163101	37.109673	44.357407	124.079575	39.24259	23.943699	124.121338	-78.750036	9.729733	114.969208
15.065718	24.543432	121.588066	-19.685251	16.524382	119.288506	41.440773	3.165855	124.724434	37.184113	43.964993	123.860489	39.312443	23.565424	124.2924615	-78.682945	9.48334	114.2845505
16.321857	22.985796	121.657501	-19.683411	16.320375	119.125999	41.47319	2.918391	125.140335	37.194878	43.689384	123.705292	39.334034	23.3038875	124.4228135	-78.700856	9.3368625	113.8291845
17.598808	21.405485	121.848045	-19.718332	16.122292	118.950562	41.476223	2.679968	125.598732	37.18203	43.44812	123.606239	39.3291265	23.064044	124.6024855	-78.7657905	9.18054	113.2986385
18.991465	19.745047	121.959129	-19.77636	15.916753	118.799171	41.424988	2.431217	126.04351	37.106342	43.189999	123.596405	39.265665	22.810608	124.8199575	-78.818385	9.022898	112.7783845
19.550735	17.745859	122.656059	-20.096874	15.85146	118.847382	41.383514	2.159817	126.521317	37.036659	42.926918	123.590302	39.2100865	22.5433675	125.0558095	-79.4038345	9.1595525	112.6389545
21.119421	16.909412	122.588791	-19.909603	15.470694	118.550285	41.264088	1.91033	127.02906	37.006844	42.677292	123.675453	39.135466	22.293811	125.3522565	-78.954672	8.647577	111.7483135
22.090227	15.571791	122.966339	-19.969126	15.23895	118.498016	41.471588	1.490713	127.36882	36.926712	42.40918	123.831329	39.19915	21.9499465	125.6000745	-79.137402	8.5279535	111.3959575
22.983086	13.936123	123.666443	-19.990166	14.903505	118.563927	41.385609	1.182946	128.052734	36.907516	42.055786	124.050995	39.1465625	21.619366	126.0518645	-79.1268945	8.187644	111.0759895
22.13269	13.941137	123.613548	-19.980192	14.688187	118.676468	41.299213	1.077402	128.38269	36.908234	41.852119	124.218224	39.1037235	21.4647605	126.300457	-79.0641075	7.9116135	111.052479
21.41358	13.888878	123.670792	-19.970058	14.483364	118.793953	41.326019	0.907394	128.590912	36.90979	41.662537	124.279762	39.1179045	21.2849655	126.435337	-79.0580205	7.6817625	111.152569
20.56492	13.918135	123.576866	-19.9554	14.279893	118.859352	41.313694	0.76624	128.695969	36.909069	41.499237	124.302231	39.1113815	21.1327385	126.4991	-79.0221815	7.4270475	111.219604
19.679289	14.008469	123.402718	-19.94261	14.072039	118.866501	41.292126	0.661965	128.749069	36.893574	41.32785	124.289513	39.09285	20.9949075	126.519291	-78.97807	7.1491705	111.213711
18.625315	14.120634	123.262833	-19.938084	13.870476	118.876526	41.290684	0.536849	128.705139	36.890907	41.160233	124.31282	39.0907955	20.848541	126.5089795	-78.9669635	6.892411	111.2440725
17.296749	14.455126	123.210953	-19.956226	13.651601	118.883957	41.310314	0.379607	128.538239	36.865242	40.979309	124.369011	39.087778	20.679458	126.453625	-79.00023	6.623744	111.314289
15.517962	14.903066	122.794235	-20.0154	13.349605	118.936943	41.259388	0.201584	127.959488	36.781456	40.661545	124.518501	39.020422	20.4315645	126.2389945	-79.051222	6.2676455	111.6348915
14.546812	15.071109	122.322357	-20.060652	13.164218	118.962227	41.215736	0.034331	127.28878	36.744171	40.406208	124.596153	38.9799535	20.2202695	125.9424665	-79.1012575	6.1081665	111.9819875
12.992909	15.584202	122.043671	-20.064064	12.97991	118.918465	40.765209	0.052681	126.688698	36.746769	40.12426	124.699493	38.755989	20.0884705	125.6940955	-78.884117	5.8713495	112.1428345
11.65803	16.008549	121.607925	-20.051441	12.814186	118.80822	40.565689	-0.039901	125.829361	36.828812	39.88055	124.849022	38.6972505	19.9203245	125.3391915	-78.8001325	5.7080475	112.2772485
10.280831	16.401457	121.085609	-20.029675	12.674589	118.63308	40.395782	-0.231932	124.87899	36.918243	39.658089	124.932907	38.6570125	19.7130785	124.9059485	-78.7163625	5.6360995	112.3602115
8.819315	16.842251	120.571579	-20.011766	12.606657	118.394279	40.19091	-0.3082	123.704208	36.923676	39.469261	124.92025	38.557293	19.5805305	124.312229	-78.580825	5.6327835	112.476329
7.334993	17.318756	119.905556	-20.007572	12.598507	118.124641	39.945419	-0.321533	122.371384	36.811974	39.322178	124.657265	38.3786965	19.5003225	123.5143245	-78.3938405	5.6966915	112.7349575
5.044304	17.882397	118.922569	-20.051018	12.743818	117.684471	39.534985	-0.098593	120.207611	36.648674	39.383953	123.855675	38.0918295	19.64268	122.031643	-78.1938655	5.844956	113.337299
3.542759	18.17017	118.206093	-20.045439	12.943645	117.445946	39.240875	0.139819	118.967804	36.49139	39.568745	123.149849	37.8661325	19.854282	121.0588265	-77.9570105	6.033008	113.8330655
1.977039	18.397068	117.686188	-20.0639	13.161233	117.333138	39.050011	0.445191	117.912888	36.33617	39.811264	122.45369	37.6930905	20.1282275	120.183289	-77.8208905	6.1942385	114.482987
0.442397	18.504059	117.349113	-20.070223	13.363452	117.333389	38.896458	0.638748	117.211746	36.174759	39.966728	121.75782	37.5356085	20.302738	119.484783	-77.6760545	6.424166	115.181995
-1.077871	18.478386	117.207466	-20.06423	13.485765	117.511139	38.761143	0.717093	116.851852	36.066784	40.052147	121.158539	37.4139635	20.38462	119.0051955	-77.5424235	6.58691	116.0170825
-2.562294	18.301655	117.272903	-20.097458	13.51086	117.820015	38.69635	0.65115	116.751076	35.973507	40.028393	120.699905	37.3349285	20.3397715	118.7254905	-77.5298445	6.6819485	116.9145395
-4.018201	18.015007	117.469788	-20.116486	13.406684	118.236481	38.635574	0.448042	116.859245	35.919876	39.859409	120.421837	37.277725	20.1537255	118.640541	-77.510697	6.6596425	117.832421
-6.135049	17.399523	117.978333	-20.16646	13.131994	118.811157	38.604092	-0.04411	117.443916	35.986038	39.452408	120.340797	37.295065	19.704149	118.8923565	-77.627985	6.559839	118.7299575
-7.4421	16.917334	118.325592	-20.190012	12.899632	119.134033	38.641556	-0.410865	118.004356	36.051281	39.134315	120.475449	37.3464185	19.361725	119.2399025	-77.7264425	6.437539	119.0281635
-8.704688	16.375124	118.577301	-20.180275	12.65492	119.402924	38.712906	-0.785425	118.624687	36.163895	38.802063	120.741501	37.4384005	19.008319	119.683094	-77.7989505	6.301521	119.122754
-9.978232	15.802963	118.855034	-20.182034	12.427608	119.598053	38.805141	-1.154403	119.328583	36.299881	38.535622	121.116898	37.552511	18.6906095	120.2227405	-77.916579	6.1646065	118.9733655
-11.174724	15.213071	119.112587	-20.189547	12.197135	119.806717	38.864822	-1.454392	119.926155	36.394676	38.295055	121.429268	37.629749	18.4203315	120.6777115	-78.008843	5.9739385	118.9357225
-12.326329	14.605114	119.2649	-20.204138	12.031178	120.030579	38.898407	-1.666042	120.282761	36.448174	38.085632	121.605423	37.6732905	18.209795	120.944092	-78.0815665	5.852561	119.117066
-13.573411	14.009699	119.430603	-20.225904	11.919145	120.184052	38.910126	-1.82304	120.587372	36.463276	37.976032	121.665123	37.686701	18.076496	121.1262475	-78.138509	5.761794	119.2418565
-15.376719	13.162748	119.624031	-20.205828	11.77937	120.318436	39.020924	-2.00595	120.953926	36.526009	37.838776	121.811104	37.7734665	17.916413	121.382515	-78.1851225	5.642327	119.254357
-16.324053	12.475924	119.57476	-20.184292	11.68747	120.373871	39.156071	-2.166874	121.246864	36.590569	37.750214	121.933769	37.87332	17.79167	121.5903165	-78.241904	5.58327	119.1574255
-16.826975	11.623761	119.593903	-20.167063	11.623968	120.37101	39.246197	-2.303627	121.509621	36.643368	37.680397	122.043457	37.9447825	17.688385	121.776539	-78.2789085	5.559551	118.965481
-16.508917	11.040019	119.587311	-20.187267	11.5454	120.397247	39.275669	-2.425569	121.678101	36.659588	37.609299	122.095215	37.9676285	17.591865	121.886658	-78.3421625	5.498935	118.907836
-16.116049	10.534639	119.629837	-20.219404	11.491649	120.478149	39.299583	-2.551367	121.820358	36.671955	37.548656	122.115265	37.985769	17.4986445	121.9678115	-78.424577	5.4846535	118.9884865
-15.702021	9.96883	119.74971	-20.248335	11.421826	120.559456	39.320553	-2.640136	122.006653	36.683086	37.500317	122.251251	38.0018195	17.4300905	122.128952	-78.4984895	5.4135615	118.98996
-15.309535	9.410625	119.890419	-20.271221	11.380085	120.705757	39.36454	-2.722939	122.282967	36.681087	37.446655	122.512688	38.0228135	17.361858	122.3978275	-78.5652555	5.398312	119.0136865
-14.613153	8.636217	120.174614	-20.324377	11.340343	120.986244	39.473125	-2.846314	122.851967	36.704456	37.438847	123.035179	38.0887905	17.2962665	122.943573	-78.7375445	5.3844195	119.028915
-14.130427	8.159636	120.406052	-20.372858	11.334316	121.231079	39.542789	-2.912288	123.271431	36.711285	37.430077	123.421822	38.127037	17.2588945	123.3466265	-78.872753	5.4097375	119.1155315
-13.670053	7.653264	120.658936	-20.396694	11.336065	121.472404	39.570408	-2.946217	123.692535	36.732422	37.429279	123.809227	38.151415	17.241531	123.750881	-78.944803	5.430599	119.193927
-13.157879	7.112166	120.918015	-20.423403	11.325396	121.693634	39.646164	-3.018928	124.181305	36.782124	37.43536	124.201073	38.214144	17.208216	124.191189	-79.06095	5.442576	119.196079
-12.725761	6.598686	121.203339	-20.455988	11.316762	121.869278	39.718662	-3.062129	124.696564	36.841488	37.429012	124.590805	38.280075	17.1834415	124.6436845	-79.192051	5.4500825	119.0948715
-12.226839	6.089253	121.3992	-20.498808	11.293036	122.050705	39.788754	-3.096578	125.172653	36.884308	37.429291	124.904228	38.336531	17.1663565	125.0384405	-79.334147	5.4197155	119.0629695
-11.749986	5.62409	121.622551	-20.55513	11.242187	122.215042	39.836525	-3.159039	125.527588	36.88311	37.404465	125.113228	38.3598175	17.122713	125.320408	-79.4700775	5.361661	119.109676
-11.0909	4.815579	121.925079	-20.666538	11.115495	122.433998	39.820587	-3.246148	125.83535	36.809513	37.334042	125.198006	38.31505	17.043947	125.516678	-79.648126	5.187043	119.351318
-10.682015	4.296649	122.063156	-20.722973	11.055007	122.536087	39.808239	-3.266517	125.926544	36.769314	37.310196	125.192688	38.2887765	17.0218395	125.559616	-79.7347225	5.0881745	119.512558
-10.298628	3.802123	122.16526	-20.77714	11.011148	122.55777	39.834118	-3.2908	126.030792	36.723091	37.300072	125.178055	38.2786045	17.004636	125.6044235	-79.8328845	5.01766	119.5111165
-9.914042	3.38305	122.17128	-20.813801	11.007385	122.519409	39.868645	-3.282023	126.113655	36.683525	37.317455	125.175606	38.276085	17.017716	125.6446305	-79.903687	4.997054	119.3941875
-9.560574	3.048214	122.194328	-20.837795	11.034666	122.44635	39.874828	-3.243868	126.162674	36.637318	37.342312	125.186241	38.256073	17.049222	125.6744575	-79.931663	5.02011	119.2182425
-9.049673	2.562521	122.05925	-20.861357	11.09094	122.342789	39.855759	-3.205947	126.187302	36.597683	37.368084	125.183914	38.226721	17.0810685	125.685608	-79.949435	5.1008115	118.99997
-8.680755	2.170713	122.025887	-20.883755	11.132501	122.283722	39.795006	-3.146382	126.183487	36.557274	37.414795	125.222527	38.17614	17.1342065	125.703007	-79.94365	5.1307955	118.864437
-8.154574	1.597991	121.99366	-20.905046	11.207967	122.279503	39.713749	-3.056213	126.181702	36.541843	37.475914	125.383041	38.127796	17.2098505	125.7823715	-79.937888	5.2060835	118.7766345
-7.930121	1.299457	122.053841	-20.938032	11.277992	122.318886	39.659863	-3.017643	126.194939	36.556023	37.521378	125.568939	38.107943	17.2518675	125.881939	-79.984007	5.3041165	118.755833
-7.646362	0.993974	122.036621	-20.984945	11.354942	122.36618	39.569405	-2.978742	126.23024	36.551266	37.55455	125.748695	38.0603355	17.287904	125.9894675	-80.0302255	5.42198	118.7428925
-7.401326	0.662838	122.011688	-21.048523	11.45884	122.402847	39.46838	-2.903467	126.22377	36.524979	37.616795	125.872078	37.9966795	17.356664	126.047924	-80.0937255	5.561016	118.75777
-7.103752	0.233697	121.917007	-21.107635	11.599238	122.372261	39.362289	-2.783808	126.207016	36.484562	37.721634	125.932625	37.9234255	17.468913	126.0698205	-80.1386955	5.729563	118.6747015
-6.863132	-0.124695	121.809616	-21.175148	11.765491	122.287239	39.267532	-2.639424	126.178467	36.420837	37.845364	125.939598	37.8441845	17.60297	126.0590325	-80.1944805	5.928012	118.5154455
-6.656467	-0.494524	121.698341	-21.228039	11.921087	122.141037	39.231213	-2.533293	126.129211	36.372017	37.978409	125.900337	37.801615	17.722558	126.014774	-80.257693	6.119616	118.2673
-6.425827	-1.011416	121.50563	-21.287189	12.10391	121.872292	39.206512	-2.385155	126.01799	36.268681	38.139622	125.73304	37.7375965	17.8772335	125.875515	-80.3119745	6.3305865	117.869069
-6.227308	-1.383504	121.355698	-21.310495	12.183832	121.710052	39.192028	-2.312289	125.868462	36.218227	38.207668	125.552986	37.7051275	17.9476895	125.710724	-80.3261175	6.4199745	117.70938
-6.027643	-1.829596	121.157562	-21.338142	12.247221	121.564316	39.173965	-2.25696	125.759079	36.169399	38.263245	125.356041	37.671682	18.0031425	125.55756	-80.347966	6.4912995	117.571072
-5.930003	-2.278847	121.155846	-21.344088	12.287664	121.45311	39.136135	-2.187732	125.708557	36.12558	38.293671	125.185181	37.6308575	18.0529695	125.446869	-80.3190335	6.5223585	117.459351
-5.79069	-2.760577	121.140076	-21.325319	12.321614	121.398376	39.138325	-2.131165	125.712082	36.10733	38.322838	125.078835	37.6228275	18.0958365	125.3954585	-80.2734655	6.5473915	117.4012935
-5.69914	-3.225395	121.202065	-21.308916	12.351019	121.383522	39.174809	-2.094159	125.808891	36.098125	38.351746	125.008667	37.636467	18.1287935	125.408779	-80.254299	6.5732445	117.358265
-5.6457	-3.656675	121.304497	-21.299713	12.388402	121.380196	39.19466	-2.047433	125.941956	36.092331	38.390236	124.980423	37.6434955	18.1714015	125.4611895	-80.2429215	6.6054025	117.2992025
-5.554157	-4.267186	121.457504	-21.314833	12.474352	121.376358	39.21096	-1.989552	126.178276	36.098743	38.486473	124.941132	37.6548515	18.2484605	125.559704	-80.2845175	6.7002435	117.193012
-5.472225	-4.752608	121.416512	-21.325251	12.520257	121.336655	39.210804	-1.958746	126.324883	36.126118	38.538177	124.961899	37.668461	18.2897155	125.643391	-80.318963	6.7507985	117.029919
-5.452214	-5.182256	121.386505	-21.313433	12.573871	121.253227	39.213924	-1.946648	126.402107	36.163551	38.565689	124.971161	37.6887375	18.3095205	125.686634	-80.3156035	6.8382215	116.81982
-5.454458	-5.640927	121.298492	-21.319338	12.611532	121.106461	39.198845	-1.938057	126.409233	36.201775	38.600651	124.95871	37.70031	18.331297	125.6839715	-80.338986	6.891767	116.5289505
-5.495286	-6.079385	121.127487	-21.336781	12.672503	120.895912	39.181938	-1.903895	126.33654	36.209351	38.654335	124.92485	37.6956445	18.37522	125.630695	-80.3692065	6.969786	116.161129
-5.544701	-6.456786	120.90583	-21.341619	12.764412	120.678642	39.161987	-1.796931	126.246414	36.206429	38.76297	124.863792	37.684208	18.4830195	125.555103	-80.367446	7.0458045	115.802181
-5.583263	-6.808452	120.716248	-21.326811	12.895931	120.518387	39.152412	-1.635964	126.14946	36.211605	38.926357	124.833801	37.6820085	18.6451965	125.4916305	-80.3356305	7.1466655	115.5451435
-5.711901	-7.283686	120.527161	-21.301634	13.097513	120.376442	39.194931	-1.355886	126.022354	36.198071	39.169647	124.843681	37.696501	18.9068805	125.4330175	-80.299769	7.2881455	115.3198665
-5.762998	-7.685608	120.312927	-21.265867	13.215751	120.311798	39.218952	-1.166425	125.93718	36.20845	39.337791	124.891319	37.713701	19.085683	125.4142495	-80.245435	7.345819	115.2093465
-5.898221	-8.039238	120.106064	-21.230122	13.334007	120.252205	39.234535	-0.971074	125.83696	36.232529	39.506676	124.929008	37.733532	19.267801	125.382984	-80.193776	7.400213	115.121426
-6.03812	-8.417146	119.883072	-21.197231	13.439348	120.166847	39.252937	-0.74658	125.719215	36.23259	39.682846	124.899353	37.7427635	19.468133	125.309284	-80.1372255	7.410563	115.02441
-6.276208	-8.772316	119.767395	-21.168823	13.569364	120.06675	39.24905	-0.474789	125.561546	36.200687	39.898258	124.770752	37.7248685	19.7117345	125.166149	-80.0625145	7.4269935	114.967351
-6.45058	-9.197533	119.570625	-21.163244	13.712567	119.946136	39.243011	-0.155175	125.309814	36.130989	40.124172	124.491844	37.687	19.9844985	124.900829	-80.013488	7.4406355	114.991443
-6.733845	-9.555705	119.499329	-21.165134	13.864109	119.814026	39.223953	0.170327	124.924683	36.036526	40.333645	124.051239	37.6302395	20.251986	124.487961	-79.9605075	7.476232	115.140091
-7.055932	-10.242209	119.17485	-21.149681	14.055885	119.521919	39.141731	0.742471	124.007019	35.856152	40.595581	123.13858	37.4989415	20.669026	123.5727995	-79.7983035	7.442744	115.4710385
-7.336141	-10.687414	118.874741	-21.117638	14.146045	119.22506	39.083561	0.997008	123.405029	35.713448	40.718658	122.492775	37.3985045	20.857833	122.948902	-79.6337805	7.434257	115.501218
-7.626426	-11.114617	118.585907	-21.071037	14.203911	118.868217	39.010761	1.265292	122.855011	35.609947	40.815086	121.798149	37.310354	21.040189	122.32658	-79.452428	7.367633	115.409854
-8.025037	-11.515539	118.429611	-21.005411	14.233491	118.488815	38.970436	1.467047	122.37513	35.589294	40.928391	121.276054	37.279865	21.197719	121.825592	-79.290687	7.269263	115.152038
-8.311299	-12.000964	118.209419	-20.940756	14.254128	118.127586	38.967113	1.578646	122.100021	35.575111	40.961975	120.821342	37.271112	21.2703105	121.4606815	-79.152624	7.2379455	114.7944905
-8.620517	-12.455954	118.061447	-20.889359	14.279403	117.860855	38.96944	1.629038	121.935608	35.573269	40.975983	120.482956	37.2713545	21.3025105	121.209282	-79.0500725	7.2562955	114.512428
-8.918453	-12.913767	118.037506	-20.825764	14.305931	117.701111	38.987221	1.652453	121.852219	35.618713	40.95134	120.219955	37.302967	21.3018965	121.036087	-78.954495	7.3099655	114.366135
-9.413408	-13.584741	118.104515	-20.772568	14.350218	117.560425	39.056007	1.651543	122.027161	35.696033	40.954311	119.983994	37.37602	21.302927	121.0055775	-78.921156	7.397509	114.1152725
-9.758699	-13.981408	118.22348	-20.741451	14.387888	117.507431	39.11277	1.70854	122.154068	35.726181	40.985394	119.905365	37.4194755	21.346967	121.0297165	-78.9023775	7.428809	113.9851455
-10.099225	-14.335956	118.385445	-20.707682	14.422436	117.453995	39.179916	1.748377	122.243141	35.739918	41.024479	119.84317	37.459917	21.386428	121.0431555	-78.875281	7.458444	113.8648345
-10.613878	-14.625197	118.532455	-20.66942	14.413081	117.337379	39.24102	1.76874	122.333504	35.761868	41.055641	119.779884	37.501444	21.4121905	121.056694	-78.840284	7.4139715	113.618064
-10.865731	-15.061113	118.252876	-20.617147	14.378031	117.1847	39.276703	1.763602	122.369293	35.802639	41.066105	119.76944	37.539671	21.4148535	121.0693665	-78.773965	7.3412085	113.3000335
-11.232099	-15.327379	118.001022	-20.526407	14.316622	117.016159	39.346886	1.779326	122.308014	35.855358	41.076027	119.779381	37.601122	21.4276765	121.0436975	-78.653936	7.2055675	112.9886205
-11.577986	-15.591002	117.735435	-20.42584	14.253731	116.817963	39.448757	1.791767	122.277924	35.94767	41.110001	119.770142	37.6982135	21.450884	121.024033	-78.5498935	7.056578	112.611893
-12.288829	-15.947321	117.280983	-20.265631	14.175391	116.500267	39.619793	1.830508	122.197632	36.06776	41.16811	119.789696	37.8437765	21.499309	120.993664	-78.3750385	6.851473	112.00687
-12.753993	-16.162682	116.998375	-20.15803	14.148357	116.332733	39.746048	1.869027	122.128311	36.130592	41.20961	119.725456	37.93832	21.5393185	120.9268835	-78.25438	6.7573955	111.7385825
-13.399786	-16.168747	117.026581	-20.046595	14.149059	116.200104	39.841591	1.937453	122.078285	36.196262	41.267483	119.694611	38.0189265	21.602468	120.886448	-78.1121165	6.69565	111.51376
-13.906157	-16.28359	116.992165	-19.946844	14.153844	116.132843	39.939617	2.006629	122.06414	36.257767	41.329971	119.664856	38.098692	21.6683	120.864498	-77.99238	6.639388	111.401188
-14.478638	-16.618925	117.044868	-19.86808	14.16921	116.162025	40.040161	2.049356	122.065926	36.32864	41.375656	119.605049	38.1844005	21.712506	120.8354875	-77.9205605	6.625914	111.4885625
-14.902928	-16.768814	116.871689	-19.791752	14.184314	116.211021	40.130199	2.080559	122.057617	36.38924	41.408504	119.570068	38.2597195	21.7445315	120.8138425	-77.8432235	6.6240965	111.6081995
-15.737926	-16.801497	117.047737	-19.719992	14.174771	116.268471	40.191841	2.070429	122.047005	36.452766	41.399372	119.514587	38.3223035	21.7349005	120.780796	-77.7622875	6.6146415	111.756146
-16.684351	-17.010534	116.939034	-19.649639	14.13446	116.299881	40.273693	2.024438	121.972565	36.531376	41.354362	119.400215	38.4025345	21.6894	120.68639	-77.7018125	6.57952	111.913372
-17.468739	-17.075516	117.039452	-19.595579	14.084376	116.274307	40.331806	1.963596	121.87915	36.572411	41.309929	119.302582	38.4521085	21.6367625	120.590866	-77.6432665	6.5319895	111.957748
-18.192734	-17.135542	116.912354	-19.555483	14.03145	116.235367	40.361641	1.906773	121.771172	36.591499	41.256615	119.163475	38.47657	21.581694	120.4673235	-77.587536	6.481206	112.0034105
-18.931002	-17.164011	116.922211	-19.492943	13.968611	116.224464	40.395138	1.841013	121.664772	36.620472	41.191025	119.030212	38.507805	21.516019	120.347492	-77.493691	6.421203	112.101436
-19.749037	-17.212339	116.992912	-19.42141	13.917242	116.278946	40.447243	1.773484	121.579254	36.668762	41.121853	118.922577	38.5580025	21.4476685	120.2509155	-77.4008225	6.3868155	112.3069765
-20.626535	-17.199942	117.171326	-19.304562	13.849081	116.411232	40.520485	1.692258	121.554565	36.751617	41.051785	118.862221	38.636051	21.3720215	120.208393	-77.245175	6.3261405	112.614071
-21.473066	-17.168184	117.42762	-19.187471	13.777251	116.607796	40.625427	1.590095	121.571564	36.851326	40.960712	118.822075	38.7383765	21.2754035	120.1968195	-77.1133185	6.2790985	113.0187725
-22.73724	-17.068356	117.836296	-18.999083	13.657496	116.948364	40.789978	1.388952	121.601463	37.017635	40.808506	118.827713	38.9038065	21.098729	120.214588	-76.9019725	6.216263	113.68214
-23.624802	-16.986628	118.000916	-18.889206	13.566476	117.134926	40.84964	1.247187	121.633438	37.130035	40.725197	118.836441	38.9898375	20.986192	120.2349395	-76.7682495	6.14676	114.0349125
-24.576054	-16.830475	118.115852	-18.81332	13.472618	117.263458	40.931297	1.115927	121.663498	37.236027	40.637283	118.858627	39.083662	20.876605	120.2610625	-76.710302	6.068631	114.2658535
-25.493509	-16.656816	118.144653	-18.734108	13.377913	117.339874	41.000282	1.00676	121.665741	37.322906	40.540852	118.911682	39.161594	20.773806	120.2887115	-76.62981	5.98202	114.3910365
-26.427191	-16.47435	118.138443	-18.667995	13.27254	117.391563	41.062771	0.918499	121.656326	37.379272	40.45351	118.944756	39.2210215	20.6860045	120.300541	-76.5570115	5.8590755	114.482585
-27.35919	-16.268557	118.053505	-18.625801	13.187148	117.411377	41.100677	0.826451	121.644508	37.422615	40.369267	118.959114	39.261646	20.597859	120.301811	-76.513248	5.776437	114.520943
-28.402191	-16.004116	118.049644	-18.60088	13.090479	117.442657	41.137676	0.724884	121.601105	37.433998	40.279297	118.946182	39.285837	20.5020905	120.2736435	-76.487597	5.6788675	114.6116705
-29.884773	-15.549154	118.210327	-18.569317	12.967428	117.522095	41.161304	0.582899	121.479813	37.417427	40.157101	118.819176	39.2893655	20.37	120.1494945	-76.4279995	5.564856	114.8946955
-30.763901	-15.326092	118.325485	-18.563719	12.883854	117.600594	41.175083	0.418422	121.38871	37.403755	40.087261	118.720924	39.289419	20.2528415	120.054817	-76.416857	5.5148665	115.146371
-32.007442	-14.828534	118.451187	-18.562521	12.795912	117.691353	41.183475	0.208073	121.281769	37.379524	40.022392	118.618103	39.2814995	20.1152325	119.949936	-76.4065415	5.4765915	115.43277
-33.036434	-14.36944	118.587532	-18.553806	12.684843	117.794128	41.202744	0.007304	121.069695	37.343025	39.949669	118.503151	39.2728845	19.9784865	119.786423	-76.3804965	5.3911995	115.801833
-34.111179	-13.91325	118.660164	-18.541388	12.568845	117.895164	41.218834	-0.175734	120.74839	37.301888	39.859703	118.37574	39.260361	19.8419845	119.562065	-76.343137	5.2957055	116.228263
-35.137112	-13.454771	118.664536	-18.526382	12.461411	118.006805	41.165306	-0.369477	120.353226	37.268688	39.790779	118.248665	39.216997	19.710651	119.3009455	-76.269761	5.212171	116.7126645
-36.219986	-12.941607	118.599403	-18.51902	12.335828	118.117271	41.096828	-0.54209	119.82579	37.238403	39.75383	118.151581	39.1676155	19.60587	118.9886855	-76.2056555	5.065786	117.2458565
-37.783924	-12.10656	118.511948	-18.500761	12.197783	118.247047	40.926533	-0.611339	119.018402	37.136826	39.755569	117.978416	39.0316795	19.572115	118.498409	-76.0332015	4.823451	117.995685
-38.737915	-11.578983	118.446037	-18.503084	12.145069	118.302773	40.758926	-0.56437	118.53981	37.093388	39.841915	117.868698	38.926157	19.6387725	118.204254	-75.932325	4.6513655	118.401292
-39.769524	-11.019464	118.357918	-18.50658	12.125404	118.329277	40.661983	-0.484339	118.048599	37.0117	39.96022	117.752029	38.8368415	19.7379405	117.900314	-75.8500015	4.5128675	118.75824
-40.69413	-10.423164	118.340073	-18.54932	12.162347	118.298492	40.565727	-0.371723	117.568077	36.909191	40.095078	117.594299	38.737459	19.8616775	117.581188	-75.836099	4.4630165	119.015796
-41.64333	-9.872017	118.325737	-18.587904	12.215859	118.226288	40.409367	-0.215583	117.174088	36.787128	40.254921	117.404495	38.5982475	20.019669	117.2892915	-75.7740555	4.412049	119.1632845
-42.478447	-9.320745	118.310211	-18.659294	12.295129	118.154633	40.278374	-0.062615	116.868279	36.650803	40.399094	117.197929	38.4645885	20.1682395	117.033104	-75.7831765	4.4220185	119.276162
-43.36087	-8.806019	118.370079	-18.695375	12.342172	118.072632	40.184654	0.027188	116.582283	36.515316	40.486141	117.013321	38.349985	20.2566645	116.797802	-75.740735	4.4276795	119.347462
-44.490452	-8.04758	118.551567	-18.79916	12.353551	117.969772	40.036118	0.070468	116.185936	36.276493	40.547436	116.573967	38.1563055	20.308952	116.3799515	-75.7546255	4.39815	119.5595925
-45.247192	-7.617505	118.702972	-18.839966	12.310896	117.89563	39.918575	0.082572	115.881706	36.103786	40.558128	116.285912	38.0111805	20.32035	116.083809	-75.6911125	4.301442	119.707451
-45.69775	-7.325954	118.783783	-18.898445	12.224689	117.848572	39.808636	0.074908	115.581223	35.925541	40.552216	116.008224	37.8670885	20.313562	115.7947235	-75.6639785	4.135816	119.9024205
-46.438126	-6.820472	118.854462	-18.947842	12.140635	117.760727	39.715611	0.013292	115.27401	35.742428	40.561871	115.716759	37.7290195	20.2875815	115.4953845	-75.6247035	3.9936885	120.0260695
-46.985184	-6.448956	118.863785	-19.02552	12.033302	117.66114	39.602276	-0.021429	114.936684	35.556648	40.578587	115.492943	37.579462	20.278579	115.2148135	-75.630502	3.788025	120.1074665
-47.529648	-6.08529	118.799118	-19.07163	11.927811	117.512833	39.484589	-0.069063	114.616028	35.389	40.573521	115.290855	37.4367945	20.252229	114.9534415	-75.5800545	3.603393	120.0722245
-48.083618	-5.797184	118.674919	-19.128513	11.834524	117.345467	39.389797	-0.093364	114.355637	35.293354	40.571491	115.162193	37.3415755	20.2390635	114.758915	-75.5986015	3.4299845	119.932019
-48.75523	-5.434117	118.414284	-19.154091	11.748989	117.154099	39.307415	-0.118056	114.200867	35.245037	40.541725	115.126404	37.276226	20.2118345	114.6636355	-75.584408	3.2861435	119.6445625
-49.076954	-5.208197	118.306061	-19.17622	11.712842	117.101776	39.30648	-0.143952	114.23938	35.270515	40.507732	115.177025	37.2884975	20.18189	114.7082025	-75.6409375	3.243794	119.4953495
-49.357872	-5.009017	118.297424	-19.167597	11.703738	117.109024	39.327652	-0.132796	114.442444	35.307758	40.504875	115.233925	37.317705	20.1860395	114.8381845	-75.652899	3.2214365	119.3798635
-49.59605	-4.837115	118.322441	-19.142305	11.689003	117.169228	39.368626	-0.104201	114.867004	35.346458	40.500843	115.336052	37.357542	20.198321	115.101528	-75.642152	3.179685	119.236928
-49.758228	-4.688395	118.41053	-19.140585	11.649683	117.283249	39.440746	-0.08915	115.433815	35.412102	40.483017	115.481544	37.426424	20.1969335	115.4576795	-75.707594	3.1024325	119.1088185
-49.839714	-4.571428	118.547264	-19.133064	11.589416	117.440247	39.539612	-0.10871	116.122185	35.457909	40.417503	115.660355	37.4987605	20.1543965	115.89127	-75.7648885	3.0244355	118.989224
-49.877567	-4.472082	118.687477	-19.154995	11.480837	117.623672	39.665966	-0.209109	116.923943	35.50676	40.303211	115.871536	37.586363	20.047051	116.3977395	-75.896353	2.914623	118.8496045
-49.879639	-4.353794	118.96347	-19.19245	11.227026	117.968353	39.893539	-0.439932	118.196312	35.550961	40.0383	116.175522	37.72225	19.799184	117.185917	-76.10715	2.654868	118.750789
-49.830265	-4.288013	119.216431	-19.215893	11.03387	118.206497	40.045696	-0.588024	118.946053	35.565063	39.836735	116.302261	37.8053795	19.6243555	117.624157	-76.2371655	2.4433845	118.788837
-49.715332	-4.214623	119.489563	-19.246038	10.833149	118.441963	40.183178	-0.749418	119.536758	35.533978	39.679882	116.338264	37.858578	19.465232	117.937511	-76.350654	2.201066	118.946415
-49.55809	-4.091124	119.823166	-19.285744	10.638492	118.637047	40.283394	-0.883249	119.939507	35.457932	39.513229	116.283844	37.870663	19.31499	118.1116755	-76.442151	1.961994	119.1624185
-49.401901	-3.950669	120.053375	-19.329813	10.472668	118.784843	40.366219	-0.977232	120.211388	35.35347	39.394196	116.173264	37.8598445	19.208482	118.192326	-76.5194705	1.736854	119.37736
-49.209579	-3.704666	120.202682	-19.377996	10.316154	118.870338	40.381775	-1.021379	120.368217	35.266544	39.303875	116.076637	37.8241595	19.141248	118.222427	-76.5801515	1.49106	119.518249
-48.985039	-3.363763	120.222679	-19.414577	10.19644	118.911789	40.376522	-1.088149	120.410629	35.188637	39.235725	116.034256	37.7825795	19.073788	118.2224425	-76.6117335	1.319092	119.6011355
-48.555641	-2.648161	119.952202	-19.466463	10.049378	118.835175	40.328827	-1.198209	120.434067	35.147511	39.148296	116.027641	37.738169	18.9750435	118.230854	-76.671095	1.1237125	119.439496
-48.241962	-2.065155	119.713989	-19.506969	10.011456	118.744316	40.25058	-1.229034	120.409836	35.134621	39.132133	116.103569	37.6926005	18.9515495	118.2567025	-76.7065385	1.0713625	119.2319295
-47.981518	-1.395535	119.42067	-19.544512	10.028858	118.628181	40.204811	-1.222608	120.371094	35.145424	39.174667	116.182137	37.6751175	18.9760295	118.2766155	-76.7641415	1.0816865	118.9797465
-47.58942	-0.727644	119.094261	-19.593267	10.083912	118.496788	40.17186	-1.178507	120.321228	35.150383	39.259235	116.303238	37.6611215	19.040364	118.312233	-76.8476555	1.12746	118.681343
-47.130714	-0.025188	118.806694	-19.640278	10.150701	118.376328	40.086487	-1.106188	120.280769	35.110306	39.346642	116.423439	37.5983965	19.120227	118.352104	-76.8789525	1.181175	118.400552
-46.598415	0.767366	118.613205	-19.698706	10.220493	118.314873	40.016571	-1.06715	120.187881	35.095444	39.419201	116.539337	37.5560075	19.1760255	118.363609	-76.9534195	1.2649605	118.266137
-45.99614	1.588981	118.469002	-19.736185	10.257248	118.306396	39.960278	-1.040323	120.101563	35.098404	39.47739	116.762749	37.529341	19.2185335	118.432156	-77.001711	1.2959625	118.180636
-45.26004	2.877428	118.488159	-19.755053	10.27329	118.418106	39.892231	-1.049808	120.207703	35.178886	39.490044	117.315605	37.5355585	19.220118	118.761654	-77.0456645	1.326462	118.074558
-44.894241	3.636517	118.403008	-19.75675	10.266776	118.542587	39.863331	-1.041021	120.37867	35.252464	39.431213	117.869637	37.5578975	19.195096	119.1241535	-77.0713975	1.338456	117.9610205
-44.523735	4.421417	118.518616	-19.766031	10.272041	118.714127	39.895023	-1.124177	120.634201	35.303097	39.326504	118.581299	37.59906	19.1011635	119.60775	-77.131122	1.4429185	117.820504
-44.131847	5.267368	118.484436	-19.808577	10.304506	118.944321	40.041454	-1.17573	120.993217	35.379009	39.261734	119.368767	37.7102315	19.043002	120.180992	-77.3273855	1.56601	117.70765
-43.69363	6.083081	118.526207	-19.839869	10.35669	119.251572	40.186535	-1.138278	121.420738	35.51564	39.232296	120.18956	37.8510875	19.047009	120.805149	-77.5308255	1.666371	117.697995
-43.337772	6.946164	118.640015	-19.874945	10.42431	119.586967	40.276596	-1.073882	121.873047	35.65126	39.253056	121.005821	37.963928	19.089587	121.439434	-77.713818	1.759033	117.7345
-42.909115	7.793368	118.765213	-19.921947	10.488874	119.896843	40.371498	-1.058644	122.362602	35.79966	39.269905	121.709465	38.085579	19.1056305	122.0360335	-77.929473	1.8721175	117.7576525
-42.266403	9.087696	118.941521	-20.01811	10.579421	120.319344	40.490494	-1.09739	123.013649	35.983627	39.232178	122.60746	38.2370605	19.067394	122.8105545	-78.2732805	2.091448	117.8281335
-41.789528	9.941148	119.062698	-20.086714	10.641129	120.538628	40.55843	-1.164107	123.437729	36.095421	39.196114	123.057686	38.3269255	19.0160035	123.2477075	-78.5003535	2.2662545	117.8295485
-41.385445	10.799827	119.10257	-20.155231	10.694213	120.677925	40.597595	-1.239704	123.860863	36.160641	39.15863	123.390755	38.379118	18.959463	123.625809	-78.68958	2.428963	117.730041
-41.027035	11.619468	119.125275	-20.20911	10.738606	120.752655	40.618279	-1.295315	124.252716	36.248787	39.095497	123.6063	38.433533	18.900091	123.929508	-78.851753	2.577121	117.575802
-40.875874	12.331491	119.002045	-20.276525	10.772383	120.789215	40.653027	-1.346092	124.581085	36.309845	39.031631	123.73996	38.481436	18.8427695	124.1605225	-79.034486	2.7019965	117.4179075
-40.752689	13.072078	118.952034	-20.317793	10.774801	120.791115	40.703793	-1.388529	124.813271	36.327995	38.987156	123.775032	38.515894	18.7993135	124.2941515	-79.15148	2.7502885	117.2880785
-40.623051	13.873203	118.886124	-20.353401	10.764573	120.79052	40.719902	-1.395605	124.938408	36.307373	38.954857	123.756943	38.5136375	18.779626	124.3476755	-79.2204395	2.74952	117.2333645
-40.481052	15.037004	118.890999	-20.422552	10.712067	120.810936	40.687328	-1.442421	125.014969	36.225651	38.889759	123.683182	38.4564895	18.723669	124.3490755	-79.3015935	2.700465	117.2727965
-40.428619	15.781209	118.956711	-20.455442	10.664959	120.875298	40.646374	-1.478222	125.024834	36.179852	38.831028	123.662865	38.413113	18.676403	124.3438495	-79.323997	2.653515	117.4067465
-40.454105	16.342791	119.196449	-20.502863	10.615787	120.957054	40.622841	-1.522534	125.022186	36.166088	38.775112	123.699463	38.3944645	18.626289	124.3608245	-79.4001905	2.605285	117.5532835
-40.508774	16.896786	119.289162	-20.546532	10.575794	121.043159	40.580265	-1.565563	125.036942	36.154079	38.726807	123.766495	38.367172	18.580622	124.4017185	-79.460236	2.570966	117.6845995
-40.542747	17.50071	119.4021	-20.581387	10.566664	121.129158	40.539627	-1.599515	124.980614	36.16008	38.7076	123.846985	38.3498535	18.5540425	124.4137995	-79.5126275	2.5792855	117.8445165
-40.61515	18.187683	119.498573	-20.619032	10.572674	121.214882	40.448906	-1.553338	124.837006	36.161972	38.702396	123.915909	38.305439	18.574529	124.3764575	-79.543503	2.570819	118.0533065
-40.7066	18.826696	119.677162	-20.67494	10.613028	121.274635	40.355869	-1.464002	124.573074	36.158619	38.769043	123.927177	38.257244	18.6525205	124.2501255	-79.607124	2.5735355	118.2991445
-40.857853	19.838099	120.048843	-20.751488	10.746365	121.344963	40.088917	-1.179041	123.770416	36.070377	38.968678	123.792374	38.079647	18.8948185	123.781395	-79.582623	2.5979115	118.908531
-40.960007	20.498991	120.261971	-20.809559	10.891285	121.318451	39.870693	-1.013278	123.091103	35.898426	39.137691	123.502434	37.8845595	19.0622065	123.2967685	-79.5036775	2.7203635	119.3401335
-41.138031	21.115961	120.584641	-20.882759	11.090066	121.199272	39.582069	-0.841099	122.351921	35.732742	39.347698	123.097023	37.6574055	19.2532995	122.724472	-79.4229235	2.9268325	119.674072
-41.267765	21.715536	120.749786	-20.939222	11.299558	121.032585	39.25771	-0.569515	121.570076	35.567047	39.545147	122.686874	37.4123785	19.487816	122.128475	-79.2908225	3.1113	119.936695
-41.360485	22.331057	120.828804	-20.988455	11.51615	120.837067	39.025219	-0.296382	120.819641	35.434231	39.702259	122.300789	37.229725	19.7029385	121.560215	-79.206635	3.3293615	120.113919
-41.409168	22.949961	120.840668	-21.006512	11.734003	120.616425	38.837643	-0.104327	120.224022	35.302658	39.828259	121.971703	37.0701505	19.861966	121.0978625	-79.0831745	3.60604	120.1349875
-41.447838	23.557972	120.818352	-21.034956	11.925834	120.422577	38.653278	0.099636	119.870483	35.219944	39.946251	121.651474	36.936611	20.0229435	120.7609785	-79.006523	3.8287245	120.0841755
-41.537361	24.376722	120.616615	-21.076757	12.193053	120.209549	38.540276	0.328369	119.65979	35.186596	40.119835	121.317719	36.863436	20.224102	120.4887545	-79.01695	4.162004	119.9303435
-41.522972	24.846197	120.443489	-21.071733	12.361678	120.132355	38.537682	0.398964	119.750008	35.157913	40.19392	121.127609	36.8477975	20.296442	120.4388085	-78.9912635	4.426914	119.8259015
-41.492378	25.223431	120.255836	-21.102091	12.5151	120.105812	38.530964	0.464905	119.964005	35.144222	40.265285	120.936478	36.837593	20.365095	120.4502415	-79.041775	4.665105	119.7613825
-41.42672	25.549019	120.119133	-21.137346	12.606939	120.157372	38.543053	0.457488	120.223915	35.111679	40.269962	120.774628	36.827366	20.363725	120.4992715	-79.102058	4.850153	119.8154725
-41.364773	25.808445	120.069969	-21.169582	12.627888	120.274887	38.575531	0.392794	120.495689	35.067783	40.20948	120.648109	36.821657	20.301137	120.571899	-79.160821	4.954639	119.977875
-41.269226	26.020102	120.086792	-21.214455	12.590173	120.452538	38.594845	0.288703	120.741692	35.042938	40.115402	120.555244	36.8188915	20.2020525	120.648468	-79.2478015	4.9782935	120.256608
-41.126984	26.16803	120.140816	-21.247738	12.526205	120.610641	38.563328	0.192066	120.941803	35.013935	39.993744	120.476761	36.7886315	20.092905	120.709282	-79.2841075	4.959505	120.512
-40.881718	26.361614	120.213448	-21.289883	12.403732	120.774544	38.53022	0.018135	121.101059	34.951382	39.835583	120.35128	36.740801	19.926859	120.7261695	-79.320567	4.880605	120.8229185
-40.668911	26.477936	120.219246	-21.306511	12.331976	120.825531	38.505959	-0.043518	121.15686	34.90921	39.766045	120.237335	36.7075845	19.8612635	120.6970975	-79.3206065	4.8026885	120.9539645
-40.34798	26.590696	120.163795	-21.316683	12.263739	120.830368	38.516582	-0.082141	121.231628	34.889011	39.721237	120.106522	36.7027965	19.819548	120.669075	-79.3361625	4.70793	120.991661
-40.004715	26.734138	120.020767	-21.321226	12.226743	120.795593	38.555676	-0.118236	121.337425	34.870495	39.692951	119.979431	36.7130855	19.7873575	120.658428	-79.3555375	4.6661285	120.932758
-39.613388	26.888948	119.807243	-21.311893	12.207015	120.731689	38.565903	-0.119102	121.423897	34.843571	39.664726	119.844116	36.704737	19.772812	120.6340065	-79.328523	4.641218	120.8293715
-39.186466	27.073183	119.603706	-21.307684	12.204871	120.659996	38.590752	-0.136045	121.536209	34.83054	39.639328	119.64724	36.710646	19.7516415	120.5917245	-79.326014	4.6581005	120.7282675
-38.647442	27.261152	119.381668	-21.301527	12.174913	120.6185	38.611626	-0.158394	121.643105	34.832371	39.599735	119.444214	36.7219985	19.7206705	120.5436595	-79.3250525	4.6291555	120.6933405
-37.951939	27.610367	119.248978	-21.251667	12.107943	120.657661	38.664223	-0.227485	121.780602	34.84063	39.490429	119.21859	36.7524265	19.631472	120.499596	-79.2557605	4.584414	120.815726
-37.481388	27.87678	119.211533	-21.208607	12.018228	120.736488	38.733479	-0.305902	121.893158	34.871983	39.414371	119.149338	36.802731	19.5542345	120.521248	-79.219945	4.4822215	120.951728
-36.992088	28.196877	119.248116	-21.1602	11.894738	120.842598	38.788521	-0.410674	121.97422	34.915356	39.316433	119.17244	36.8519385	19.4528795	120.57333	-79.1723385	4.3365965	121.111866
-36.491337	28.57548	119.336029	-21.103235	11.763998	120.949997	38.833748	-0.516514	121.994354	34.97887	39.221542	119.272934	36.906309	19.352514	120.633644	-79.112779	4.175482	121.26635
-35.932793	29.043039	119.43766	-21.04744	11.635587	121.012772	38.900791	-0.650903	121.966576	35.062988	39.147648	119.415245	36.9818895	19.2483725	120.6909105	-79.0767695	4.0228015	121.3346335
-35.298382	29.549412	119.564423	-20.983801	11.542869	121.022972	38.927612	-0.741777	121.838654	35.139912	39.100201	119.588066	37.033762	19.179212	120.71336	-79.001364	3.906526	121.332584
-34.681244	30.11133	119.738647	-20.939125	11.503489	120.98378	38.917934	-0.794221	121.672333	35.227444	39.083099	119.73938	37.072689	19.144439	120.7058565	-78.950939	3.862539	121.2617035
-33.769402	31.045433	119.956383	-20.871582	11.5441	120.857063	38.877716	-0.769371	121.424149	35.369225	39.19426	120.015083	37.1234705	19.2124445	120.719616	-78.8666345	3.8757555	120.99451
-33.176247	31.699982	120.100876	-20.829639	11.616058	120.772324	38.887329	-0.696451	121.272507	35.450161	39.316303	120.233521	37.168745	19.309926	120.753014	-78.828023	3.92219	120.791634
-32.48621	32.393784	120.215759	-20.806461	11.714656	120.721146	38.910973	-0.599092	121.150276	35.513432	39.456486	120.503296	37.2122025	19.428697	120.826786	-78.8251245	4.000615	120.615506
-31.708261	33.047371	120.411873	-20.792479	11.821731	120.702316	38.958969	-0.488331	121.092972	35.572369	39.604916	120.745125	37.265669	19.5582925	120.9190485	-78.850627	4.0851695	120.4855835
-31.039917	33.698929	120.655289	-20.768061	11.93034	120.699989	39.007595	-0.348214	121.048607	35.616364	39.773376	121.045982	37.3119795	19.712581	121.0472945	-78.8481015	4.148099	120.3526835
-30.328114	34.332664	120.866608	-20.75318	12.019867	120.694458	39.07254	-0.252811	121.026253	35.665409	39.887665	121.389809	37.3689745	19.817427	121.208031	-78.8753345	4.222307	120.180885
-29.636398	34.968765	121.043694	-20.744049	12.135505	120.692825	39.132015	-0.166405	120.998131	35.727596	39.99802	121.720673	37.4298055	19.9158075	121.359402	-78.9179035	4.3552025	120.026248
-28.447098	35.859329	121.311211	-20.688229	12.282394	120.682014	39.187824	-0.00151	120.952141	35.813202	40.141373	122.157463	37.500513	20.0699315	121.554802	-78.876971	4.4948565	119.809226
-27.62846	36.39579	121.486237	-20.643919	12.391393	120.632149	39.265858	0.091789	120.913399	35.879772	40.222027	122.445274	37.572815	20.156908	121.6793365	-78.860653	4.625878	119.5849615
-26.841021	36.913769	121.615898	-20.592167	12.533988	120.579781	39.347057	0.180606	120.880188	35.947502	40.302162	122.662971	37.6472795	20.241384	121.7715795	-78.8316135	4.826592	119.3879825
-26.063776	37.403534	121.684624	-20.537619	12.693405	120.5439	39.406136	0.278203	120.821968	36.036823	40.37455	122.811844	37.7214795	20.3263765	121.816906	-78.7967175	5.0604335	119.270894
-25.224804	37.849541	121.736053	-20.473866	12.849138	120.476021	39.441658	0.363802	120.737122	36.124596	40.444313	122.915115	37.783127	20.4040575	121.8261185	-78.730859	5.2942185	119.1259235
-24.41987	38.216915	121.733772	-20.465912	13.001479	120.404228	39.457363	0.442267	120.653763	36.167774	40.532528	122.940079	37.8125685	20.4873975	121.796921	-78.7443925	5.5155605	119.011535
-23.564852	38.506611	121.748123	-20.458416	13.151853	120.32608	39.438812	0.580846	120.535347	36.16523	40.652546	122.940781	37.802021	20.616696	121.738064	-78.718853	5.68701	118.914096
-22.373518	38.832817	121.781799	-20.507423	13.344473	120.212784	39.404469	0.784767	120.387772	36.126057	40.828148	122.984039	37.765263	20.8064575	121.6859055	-78.780109	5.8824885	118.7396625
-21.618933	38.993298	121.782265	-20.579149	13.456128	120.117058	39.350338	0.905825	120.333412	36.057999	40.955715	123.050728	37.7041685	20.93077	121.69207	-78.8624665	5.981486	118.542046
-20.833372	39.08876	121.767845	-20.674438	13.566319	120.025185	39.263866	1.02409	120.292786	35.957912	41.08083	123.116318	37.610889	21.05246	121.704552	-78.959765	6.080178	118.345818
-19.996157	39.104877	121.776917	-20.811682	13.704638	119.941154	39.153732	1.131349	120.245102	35.84425	41.206951	123.184563	37.498991	21.16915	121.7148325	-79.122355	6.240126	118.1674755
-19.241091	39.067795	121.766411	-20.936541	13.873068	119.892548	39.017292	1.250676	120.247078	35.715584	41.341354	123.223137	37.366438	21.296015	121.7351075	-79.23952	6.450121	118.0499885
-18.400671	38.956078	121.693977	-21.099522	14.021127	119.866005	38.862125	1.377796	120.271858	35.58559	41.483341	123.225594	37.2238575	21.4305685	121.748726	-79.4229015	6.6116855	117.983284
-17.603731	38.80571	121.668579	-21.250582	14.222726	119.879486	38.71022	1.513168	120.289886	35.442055	41.627129	123.196877	37.0761375	21.5701485	121.7433815	-79.5773015	6.8753035	118.0155905
-16.387875	38.493935	121.494522	-21.504267	14.4875	119.884705	38.473328	1.689665	120.343544	35.238853	41.83514	123.077522	36.8560905	21.7624025	121.710533	-79.8646245	7.2125975	118.058877
-15.607134	38.21265	121.347664	-21.67	14.643378	119.828812	38.313717	1.810198	120.401169	35.086643	41.980549	122.982597	36.70018	21.8953735	121.691883	-80.04018	7.3913825	117.965741
-14.787404	37.875473	121.122803	-21.832979	14.793875	119.751419	38.174023	1.910726	120.461189	34.946869	42.116997	122.871902	36.560446	22.0138615	121.6665455	-80.226404	7.5738885	117.8362925
-13.943418	37.46241	120.863518	-21.974155	14.928925	119.608032	38.039257	2.002232	120.542336	34.828651	42.258026	122.700417	36.433954	22.130129	121.6213765	-80.382264	7.727721	117.5946875
-13.08473	37.032146	120.570526	-22.115089	15.05619	119.416298	37.910851	2.09902	120.612106	34.699089	42.409546	122.512436	36.30497	22.254283	121.562271	-80.535148	7.858097	117.270325
-12.325935	36.532204	120.280251	-22.239681	15.148778	119.205688	37.791546	2.182957	120.658066	34.588142	42.543797	122.267982	36.189844	22.363377	121.463024	-80.669206	7.934179	116.948352
-11.517431	35.994263	119.954575	-22.337044	15.229297	118.975113	37.668617	2.27214	120.717033	34.473003	42.669498	121.981918	36.07081	22.470819	121.3494755	-80.744898	7.987775	116.6007505
-10.29143	35.120945	119.418823	-22.468386	15.330054	118.636093	37.545307	2.433535	120.803711	34.314804	42.841747	121.653938	35.9300555	22.637641	121.2288245	-80.8668275	8.022467	116.0433615
-9.477348	34.473629	119.093834	-22.537903	15.388924	118.415413	37.500546	2.545706	120.919403	34.217411	42.961895	121.488724	35.8589785	22.7538005	121.2040635	-80.9347845	8.0240475	115.6267625
-8.673799	33.828526	118.842438	-22.580633	15.425984	118.226387	37.466656	2.657296	121.018661	34.131809	43.075733	121.409561	35.7992325	22.8665145	121.214111	-80.9604985	7.9854535	115.238663
-7.920475	33.148296	118.62661	-22.618584	15.475295	118.04998	37.471775	2.758293	121.135651	34.061996	43.159164	121.387611	35.7668855	22.9587285	121.261631	-81.0040535	7.9918615	114.838329
-7.149023	32.446175	118.487617	-22.635914	15.520535	117.901352	37.506927	2.845351	121.312805	33.986351	43.226273	121.493698	35.746639	23.035812	121.4032515	-81.018467	8.005258	114.3994525
-6.418437	31.699398	118.485596	-22.605143	15.5746	117.831909	37.608089	2.969522	121.536728	33.930798	43.294926	121.763786	35.7694435	23.132224	121.650257	-80.9797295	8.016976	114.013561
-5.687393	30.975405	118.603279	-22.557699	15.660294	117.847549	37.814507	3.072331	121.864639	33.908512	43.383503	122.127129	35.8615095	23.227917	121.995884	-80.9769075	8.092671	113.699214
-4.707547	29.820415	118.963501	-22.423405	15.796878	118.033646	38.1105	3.258714	122.395325	34.003796	43.622017	122.74369	36.057148	23.4403655	122.5695075	-80.903958	8.1533905	113.4977845
-4.047039	29.022467	119.21225	-22.300276	15.907997	118.218063	38.244122	3.40739	122.749329	34.083862	43.692581	123.164734	36.163992	23.5499855	122.9570315	-80.764544	8.2660085	113.4790945
-3.470299	28.229853	119.545731	-22.195456	16.020607	118.445793	38.339588	3.558372	123.154793	34.183903	43.758137	123.54628	36.2617455	23.6582545	123.3505365	-80.6526575	8.3829595	113.5410495
-2.916538	27.392801	119.837082	-22.10638	16.129404	118.684456	38.434498	3.664888	123.623741	34.313374	43.880058	123.960472	36.373936	23.772473	123.7921065	-80.586696	8.486335	113.5768055
-2.382879	26.493183	120.115089	-22.060568	16.226358	118.904724	38.525631	3.754499	124.14299	34.425167	44.034752	124.348412	36.475399	23.8946255	124.245701	-80.596535	8.5580905	113.563747
-1.952546	25.597853	120.358864	-22.061918	16.329313	119.107475	38.550468	3.85753	124.598137	34.45742	44.156815	124.659416	36.503944	24.0071725	124.6287765	-80.62778	8.6514535	113.5861735
-1.582231	24.670036	120.556854	-22.095976	16.392256	119.239761	38.562332	3.901726	124.969505	34.480831	44.249165	124.833511	36.5215815	24.0754455	124.901508	-80.7135335	8.7090665	113.578014
-1.058992	23.20767	120.547882	-22.208414	16.43944	119.217598	38.520103	3.902822	125.328354	34.412861	44.336098	124.918808	36.466482	24.11946	125.123581	-80.88331	8.75942	113.311615
-0.751822	22.170462	120.46666	-22.266808	16.418161	119.104172	38.449459	3.904997	125.402092	34.341385	44.345043	124.872383	36.395422	24.12502	125.1372375	-80.929038	8.711302	113.0711065
-0.497822	21.125298	120.349609	-22.328947	16.377745	118.955872	38.368145	3.914591	125.432205	34.2943	44.365898	124.738266	36.3312225	24.1402445	125.0852355	-80.9891165	8.6152455	112.8265085
-0.320859	20.070444	120.230469	-22.365772	16.343538	118.807198	38.314228	3.951803	125.420868	34.246071	44.406399	124.621109	36.2801495	24.179101	125.0209885	-81.0116935	8.507975	112.5934075
-0.181899	19.030275	120.144951	-22.374523	16.319719	118.753723	38.287106	4.020971	125.391403	34.196068	44.436832	124.511063	36.241587	24.2289015	124.951233	-80.990633	8.4105365	112.556213
-0.071123	17.939579	120.106087	-22.369293	16.307209	118.775345	38.277798	4.088436	125.408188	34.191154	44.4687	124.419769	36.234476	24.278568	124.9139785	-80.973062	8.33585	112.6367115
-0.046848	16.831671	120.140549	-22.360479	16.304211	118.853226	38.32523	4.103504	125.482918	34.18903	44.476116	124.404762	36.25713	24.28981	124.94384	-80.978088	8.318612	112.762612
-0.101686	15.179491	120.260406	-22.326555	16.275213	119.056824	38.39669	4.106531	125.659218	34.194828	44.438248	124.418747	36.295759	24.2723895	125.0389825	-80.948869	8.2780365	113.0746655
-0.197687	14.075932	120.374512	-22.331039	16.246349	119.191895	38.433781	4.083549	125.801552	34.191914	44.404579	124.422394	36.3128475	24.244064	125.111973	-80.9749255	8.248634	113.271817
-0.352109	12.941284	120.426666	-22.346273	16.182903	119.290497	38.441162	4.066161	125.936829	34.157257	44.363174	124.395905	36.2992095	24.2146675	125.166367	-80.9917555	8.1511385	113.414627
-0.574318	11.81259	120.497002	-22.370356	16.098577	119.392815	38.425079	4.047066	126.043533	34.120777	44.297657	124.301865	36.272928	24.1723615	125.172699	-81.01364	8.0247925	113.612931
-0.832568	10.703687	120.575584	-22.391861	15.977584	119.48632	38.422752	3.984147	126.153313	34.087379	44.21666	124.183746	36.2550655	24.1004035	125.1685295	-81.0387875	7.8547645	113.8041105
-1.111891	9.608607	120.670509	-22.400484	15.838057	119.577682	38.439758	3.916368	126.263107	34.048706	44.125183	124.079659	36.244232	24.0207755	125.171383	-81.0452	7.6553385	113.983981
-1.458491	8.510247	120.798203	-22.391157	15.669081	119.70359	38.478848	3.832262	126.371109	34.023483	43.998528	123.978699	36.2511655	23.915395	125.174904	-81.0334795	7.422767	114.232276
-2.052611	6.873787	120.974442	-22.379414	15.360928	119.861267	38.529823	3.642427	126.531563	34.023232	43.776478	123.93055	36.2765275	23.7094525	125.2310565	-81.0353555	7.0124035	114.4914775
-2.503866	5.848613	121.092018	-22.352119	15.148462	119.973694	38.547581	3.488436	126.643738	34.021503	43.594421	123.90815	36.284542	23.5414285	125.275944	-80.98878	6.7554955	114.671444
-3.013141	4.860122	121.224213	-22.31505	14.938198	120.130859	38.570271	3.35303	126.678482	34.050461	43.42342	123.90593	36.310366	23.388225	125.292206	-80.940466	6.488171	114.969512
-3.521948	3.872696	121.319626	-22.281368	14.740747	120.307457	38.96434	3.021759	126.59613	34.064999	43.273647	123.935532	36.5146695	23.147703	125.265831	-81.0774055	6.333791	115.349083
-4.081984	2.917521	121.409035	-22.24633	14.568202	120.483437	39.02755	2.918262	126.652893	34.078896	43.15366	124.000511	36.553223	23.035961	125.326702	-81.045883	6.100443	115.640172
-4.711215	2.044871	121.59507	-22.201847	14.408937	120.68663	39.090492	2.832541	126.660225	34.098034	43.034794	124.085106	36.594263	22.9336675	125.3726655	-80.997957	5.8842065	116.0005945
-5.376008	1.247546	121.701393	-22.173681	14.245569	120.886887	38.829498	2.890482	126.791939	34.121876	42.910275	124.150642	36.475687	22.9003785	125.4712905	-80.823049	5.5907595	116.3024835
-6.427015	0.023241	121.699417	-22.13965	13.981821	121.102501	38.909477	2.69903	126.700844	34.138557	42.727615	124.276505	36.524017	22.7133225	125.4886745	-80.803317	5.2503195	116.7163275
-7.136079	-0.823485	121.602821	-22.090899	13.81526	121.213745	38.943653	2.600374	126.601685	34.154789	42.603889	124.330261	36.549221	22.6021315	125.465973	-80.731019	5.0283885	116.961517
-7.950211	-1.509346	121.636322	-22.051695	13.666111	121.292961	38.998066	2.492705	126.502655	34.191124	42.501205	124.366341	36.594595	22.496955	125.434498	-80.697985	4.835267	117.151424
-8.734358	-2.206538	121.608269	-21.989799	13.545191	121.367966	39.041298	2.414459	126.409462	34.2243	42.400158	124.392029	36.632799	22.4073085	125.4007455	-80.612397	4.6830735	117.3351865
-9.545245	-2.918856	121.559166	-21.925976	13.465116	121.461937	39.126308	2.339925	126.325287	34.279804	42.300095	124.399658	36.703056	22.32001	125.3624725	-80.555008	4.610222	117.5614015
-10.398348	-3.585478	121.570755	-21.83312	13.404623	121.553574	39.223988	2.267094	126.293221	34.353752	42.225082	124.41391	36.78887	22.246088	125.3535655	-80.45511	4.563158	117.7535825
-11.126045	-4.268672	121.536064	-21.747517	13.359954	121.653641	39.29525	2.216532	126.294662	34.426334	42.155537	124.462868	36.860792	22.1860345	125.378765	-80.355826	4.5338735	117.928517
-12.504773	-5.167192	121.649841	-21.595919	13.280275	121.825478	39.465378	2.087102	126.317505	34.581818	42.00687	124.516281	37.023598	22.046986	125.416893	-80.215436	4.513564	118.234063
-13.370231	-5.791465	121.677383	-21.483082	13.197829	121.925697	39.571648	1.980423	126.332321	34.731121	41.891907	124.550056	37.1513845	21.936165	125.4411885	-80.1175485	4.459493	118.4102055
-14.30607	-6.365523	121.691277	-21.375082	13.084775	122.011055	39.675068	1.847328	126.324356	34.859135	41.756477	124.589607	37.2671015	21.8019025	125.4569815	-80.0172655	4.3676475	118.5651285
-15.200734	-6.921432	121.692039	-21.242718	12.959438	122.093948	39.786167	1.691611	126.290848	35.009331	41.601475	124.610794	37.397749	21.646543	125.450821	-79.883185	4.272333	118.737075
-16.193899	-7.443979	121.69281	-21.118841	12.822316	122.172844	39.927448	1.534435	126.246628	35.163479	41.456211	124.6119	37.5454635	21.495323	125.429264	-79.7831455	4.149309	118.916424
-17.133476	-7.973498	121.709084	-20.982073	12.698662	122.24411	40.060604	1.387151	126.210091	35.297935	41.31826	124.575867	37.6792695	21.3527055	125.392979	-79.6434155	4.0446185	119.095241
-18.120937	-8.451085	121.757278	-20.83811	12.58778	122.309837	40.201424	1.268905	126.158287	35.429855	41.184566	124.51265	37.8156395	21.2267355	125.3354685	-79.4918595	3.9488245	119.2842055
-19.628672	-9.115374	121.971634	-20.653757	12.435963	122.432053	40.386127	1.131907	126.103004	35.594578	41.012035	124.297623	37.9903525	21.071971	125.2003135	-79.2978665	3.799955	119.6637925
-20.613766	-9.546218	122.147598	-20.530846	12.348327	122.531464	40.531425	1.049767	126.052856	35.684372	40.907833	124.121407	38.1078985	20.9788	125.0871315	-79.1695905	3.717854	119.9757965
-21.666126	-9.929058	122.375854	-20.417557	12.252672	122.652817	40.645088	0.980214	126.05442	35.754597	40.807949	123.963943	38.1998425	20.8940815	125.0091815	-79.0349565	3.6112625	120.2964525
-22.65596	-10.289552	122.673607	-20.309855	12.155499	122.809753	40.766254	0.904159	126.11393	35.798038	40.694237	123.840523	38.282146	20.799198	124.9772265	-78.901856	3.5118	120.6422795
-23.688545	-10.597412	123.004601	-20.204376	12.033658	123.003731	40.857651	0.853987	126.202667	35.844467	40.583923	123.778008	38.351059	20.718955	124.9903375	-78.759811	3.348361	121.0171245
-24.516026	-11.038699	123.231087	-20.110991	11.912603	123.219391	40.916336	0.809753	126.369461	35.885109	40.478508	123.75119	38.4007225	20.6441305	125.0603255	-78.6227045	3.1810755	121.3784565
-25.549204	-11.272984	123.598709	-20.02952	11.768662	123.448349	40.999363	0.761132	126.528	35.918159	40.39518	123.748489	38.458761	20.578156	125.1382445	-78.517801	2.959168	121.7584535
-27.046051	-11.533054	124.213181	-19.908983	11.573677	123.857346	41.077839	0.691919	126.653229	35.967896	40.267166	123.689781	38.5228675	20.4795425	125.171505	-78.3408335	2.6678115	122.543187
-28.044384	-11.631606	124.647522	-19.848679	11.457475	124.136566	41.112621	0.644582	126.663544	35.994415	40.17334	123.588219	38.553518	20.408961	125.1258815	-78.250876	2.505989	123.1472505
-29.003365	-11.689647	124.958191	-19.772188	11.337833	124.385468	41.127838	0.635493	126.626587	36.013683	40.087284	123.473015	38.5707605	20.3613885	125.049801	-78.1151365	2.3142775	123.721135
-30.000454	-11.670868	125.344978	-19.702793	11.231867	124.616608	41.178024	0.624765	126.544525	36.021881	40.041946	123.364105	38.5999525	20.3333555	124.954315	-78.0055385	2.1303785	124.278901
-30.923811	-11.559781	125.661896	-19.62669	11.140239	124.826111	41.19635	0.65462	126.43856	36.029724	40.014687	123.265991	38.613037	20.3346535	124.8522755	-77.866417	1.9458245	124.7999465
-31.853395	-11.417547	125.916695	-19.567274	11.072765	124.990845	41.218746	0.683614	126.280304	36.045231	40.015247	123.177132	38.6319885	20.3494305	124.728718	-77.7665365	1.7960995	125.252972
-32.721413	-11.245525	125.963402	-19.52079	10.995468	125.099251	41.289268	0.656141	126.05159	36.043091	40.027828	123.073914	38.6661795	20.3419845	124.562752	-77.7077595	1.6489515	125.63575
-34.049412	-10.769577	126.108681	-19.457571	10.907711	125.142654	41.290821	0.639518	125.649681	36.033791	40.049175	122.899139	38.662306	20.3443465	124.27441	-77.577448	1.4710755	126.010898
-34.82518	-10.44192	125.96344	-19.415783	10.847918	125.117409	41.287212	0.629173	125.379646	36.014259	40.069252	122.790207	38.6507355	20.3492125	124.0849265	-77.4823015	1.3466235	126.1498915
-35.584148	-10.023293	125.797012	-19.392174	10.80505	125.072357	41.272419	0.675213	125.116035	35.997356	40.119228	122.7257	38.6348875	20.3972205	123.9208675	-77.4192355	1.2128795	126.2238465
-36.269295	-9.529736	125.598	-19.367992	10.76451	125.008644	41.253326	0.742259	124.886726	35.980419	40.180489	122.696068	38.6168725	20.461374	123.791397	-77.3528565	1.067646	126.225891
-37.023148	-8.994148	125.553421	-19.350164	10.739501	124.954651	41.207157	0.82464	124.723396	35.983086	40.250473	122.691643	38.5951215	20.5375565	123.7075195	-77.2954495	0.9414455	126.2017825
-37.561726	-8.464774	125.454079	-19.350777	10.742868	124.884644	41.199318	0.886775	124.589828	35.968773	40.325714	122.717239	38.5840455	20.6062445	123.6535335	-77.2855995	0.8794915	126.1157545
-38.175446	-7.840151	125.244209	-19.374187	10.764985	124.809906	41.196751	0.948183	124.505852	35.958515	40.395733	122.732887	38.577633	20.671958	123.6193695	-77.326007	0.858011999999999	126.0004425
-38.964699	-6.909957	124.992455	-19.400766	10.812592	124.689552	41.189186	1.017931	124.46376	35.931423	40.497925	122.717117	38.5603045	20.757928	123.5904385	-77.3618365	0.867256000000001	125.7886655
-39.419262	-6.113596	124.921082	-19.435659	10.836135	124.604858	41.185726	1.048126	124.459061	35.908871	40.545319	122.690308	38.5472985	20.7967225	123.5746845	-77.4186165	0.8755475	125.6350315
-39.788082	-5.43679	124.875893	-19.457747	10.826835	124.518158	41.183575	1.049809	124.458611	35.878452	40.555305	122.658348	38.5310135	20.802557	123.5584795	-77.4465075	0.851113000000002	125.4778365
-40.133137	-4.720932	124.790359	-19.479269	10.783011	124.444374	41.190128	1.000335	124.481651	35.869297	40.519722	122.611061	38.5297125	20.7600285	123.546356	-77.4882505	0.8059935	125.342392
-40.471149	-3.915383	124.646332	-19.475477	10.734539	124.383804	41.20327	0.922342	124.509705	35.885719	40.439972	122.577682	38.5444945	20.681157	123.5436935	-77.4954485	0.787921000000001	125.2239145
-40.879333	-2.983147	124.580635	-19.460526	10.674994	124.322983	41.241879	0.803729	124.537949	35.91774	40.339172	122.54319	38.5798095	20.5714505	123.5405695	-77.5008615	0.778537500000002	125.1053965
-40.891941	-2.254668	124.380859	-19.44964	10.622164	124.259293	41.254082	0.70798	124.579712	35.930573	40.243927	122.484062	38.5923275	20.4759535	123.531887	-77.4916075	0.7683745	124.986699
-41.111805	-0.960172	124.259689	-19.457493	10.557262	124.149452	41.247208	0.582488	124.645805	35.951889	40.108196	122.370872	38.5995485	20.345342	123.5083385	-77.5145345	0.769182000000001	124.7905655
-41.225899	-0.00524	124.242439	-19.475006	10.530486	124.109886	41.232693	0.507147	124.693634	35.958473	40.025311	122.29985	38.595583	20.266229	123.496742	-77.545595	0.794742999999997	124.72303
-41.249348	0.922405	124.135399	-19.500851	10.503225	124.104225	41.206287	0.421264	124.71534	35.938915	39.951473	122.230843	38.572601	20.1863685	123.4730915	-77.574303	0.820081500000001	124.7353585
-41.315845	2.016192	124.198318	-19.533451	10.468459	124.129692	41.164425	0.341406	124.704948	35.923595	39.868526	122.187599	38.54401	20.104966	123.4462735	-77.610912	0.831951999999998	124.8131105
-41.245583	3.052293	124.173035	-19.560709	10.435663	124.172142	41.121151	0.286038	124.707458	35.915142	39.796314	122.170349	38.5181465	20.041176	123.4389035	-77.6395645	0.83015	124.9053805
-41.217232	4.160116	124.222206	-19.584339	10.428205	124.212585	41.090141	0.215719	124.704399	35.899929	39.747162	122.199562	38.495035	19.9814405	123.4519805	-77.663713	0.874969499999999	124.9731895
-41.080402	5.269639	124.112961	-19.609648	10.436975	124.241432	41.029888	0.186795	124.714005	35.894444	39.715088	122.240654	38.462166	19.9509415	123.4773295	-77.681462	0.923008500000002	125.0055345
-40.880871	7.116069	123.988518	-19.668999	10.479067	124.225555	40.986839	0.178799	124.756683	35.880039	39.7467	122.356163	38.433439	19.9627495	123.556423	-77.771437	0.995384500000004	124.894687
-40.684319	8.331634	123.832466	-19.740599	10.532064	124.178375	40.917328	0.212363	124.805138	35.836269	39.792805	122.460266	38.3767985	20.002584	123.632702	-77.8579965	1.061544	124.724048
-40.452702	9.598121	123.615875	-19.809284	10.586506	124.0924	40.877636	0.232652	124.849106	35.793293	39.8498	122.567726	38.3354645	20.041226	123.708416	-77.9540325	1.131786	124.476384
-40.219383	10.931817	123.374832	-19.896954	10.64753	123.98642	40.808079	0.276755	124.909714	35.742558	39.91293	122.683266	38.2753185	20.0948425	123.79649	-78.0692265	1.2002175	124.17635
-39.909492	12.248364	123.152397	-19.982771	10.717574	123.860001	40.748669	0.304749	124.950615	35.688354	39.958786	122.829941	38.2185115	20.1317675	123.890278	-78.1840535	1.3033805	123.829724
-39.775806	13.725307	122.995415	-20.065205	10.779131	123.74617	40.696087	0.332747	124.989082	35.638744	40.012486	123.007584	38.1674155	20.1726165	123.998333	-78.2978255	1.3856455	123.494007
-39.420135	15.133383	122.790871	-20.166842	10.842308	123.662552	40.631714	0.363942	125.01432	35.614365	40.068764	123.187027	38.1230395	20.216353	124.1006735	-78.4567235	1.468263	123.2244305
-38.775234	17.182976	122.724495	-20.322664	10.973899	123.597595	40.477909	0.467614	124.98423	35.488419	40.183537	123.487137	37.983164	20.3255755	124.2356835	-78.628492	1.6222225	122.9595065
-38.313965	18.606686	122.754417	-20.414192	11.087365	123.599113	40.351547	0.589424	124.932327	35.419643	40.309273	123.697487	37.885595	20.4493485	124.314907	-78.713979	1.7253815	122.883319
-37.848549	19.997391	122.779556	-20.505329	11.195433	123.59182	40.261356	0.717279	124.895706	35.355003	40.450062	123.954239	37.8081795	20.5836705	124.4249725	-78.8188375	1.8071955	122.7586675
-37.339493	21.35557	122.833023	-20.588285	11.322393	123.575462	40.177353	0.853231	124.849525	35.313599	40.588375	124.249588	37.745476	20.720803	124.5495565	-78.922046	1.923983	122.6013675
-36.808006	22.72278	122.938644	-20.658258	11.477739	123.541916	40.130917	0.970135	124.77858	35.297794	40.731449	124.525223	37.7143555	20.850792	124.6519015	-79.0308715	2.104686	122.4319305
-36.252445	24.093979	122.965576	-20.724033	11.635234	123.482384	40.045147	1.097266	124.675629	35.283684	40.886757	124.736633	37.6644155	20.9920115	124.706131	-79.1124815	2.2784565	122.258637
-35.64613	25.41148	123.062561	-20.771749	11.802419	123.403488	39.944397	1.248477	124.529388	35.251514	41.033962	124.903229	37.5979555	21.1412195	124.7163085	-79.1414535	2.4636185	122.0906675
-34.671131	27.348078	123.198227	-20.854088	12.034496	123.264275	39.813087	1.52138	124.267914	35.176079	41.256844	125.113091	37.494583	21.389112	124.6905025	-79.202759	2.67988	121.8380475
-34.003365	28.576139	123.284912	-20.913151	12.203413	123.147881	39.758312	1.686639	124.051758	35.11935	41.4272	125.216339	37.438831	21.5569195	124.6340485	-79.265133	2.8499065	121.6617135
-33.331268	29.730984	123.438087	-21.003962	12.385176	123.04171	39.664543	1.891034	123.765968	34.999405	41.622604	125.219131	37.331974	21.756819	124.4925495	-79.339898	3.013533	121.5908705
-32.650452	30.84403	123.612595	-21.105534	12.595476	122.997513	39.500465	2.142462	123.444176	34.876038	41.823574	125.162125	37.1882515	21.983018	124.3031505	-79.3993195	3.207934	121.6918755
-31.926151	31.913387	123.71386	-21.213892	12.776354	122.944809	39.332352	2.38193	123.210815	34.776421	42.033966	125.128044	37.0543865	22.207948	124.1694295	-79.4821705	3.34476	121.7201885
-31.127718	32.918507	123.834167	-21.288519	12.991883	122.875046	39.228024	2.543573	123.055122	34.70277	42.210537	125.138641	36.965397	22.377055	124.0968815	-79.542435	3.606711	121.6532105
-30.387264	33.830433	123.893448	-21.365343	13.214692	122.789429	39.124767	2.673444	122.937141	34.649784	42.336609	125.17849	36.8872755	22.5050265	124.0578155	-79.6179615	3.9243575	121.5210425
-29.147604	35.090866	123.818695	-21.459551	13.489146	122.549477	39.010979	2.844785	122.825752	34.638664	42.502373	125.257835	36.8248215	22.673579	124.0417935	-79.7439235	4.304713	121.0571605
-28.259745	35.841408	123.765961	-21.517002	13.671666	122.368088	38.953663	2.938082	122.765923	34.623173	42.606506	125.330887	36.788418	22.772294	124.048405	-79.822422	4.571038	120.687771
-27.421278	36.478798	123.739563	-21.56851	13.850414	122.215591	38.897045	3.005152	122.721016	34.624882	42.681103	125.392067	36.7609635	22.8431275	124.0565415	-79.8979835	4.8577005	120.3746405
-26.586851	37.019611	123.720978	-21.609125	14.030043	122.13253	38.829254	3.072354	122.71093	34.635864	42.771736	125.439056	36.732559	22.922045	124.074993	-79.950809	5.138041	120.190067
-25.669449	37.46257	123.760239	-21.667906	14.19197	122.059692	38.768353	3.150841	122.722473	34.636795	42.858456	125.505234	36.702574	23.0046485	124.1138535	-80.038386	5.3792915	120.0055305
-24.775093	37.817146	123.801865	-21.717611	14.350769	122.041725	38.72237	3.209122	122.738945	34.64225	42.932442	125.599197	36.68231	23.070782	124.169071	-80.117532	5.630756	119.914379
-23.846418	38.098209	123.85746	-21.752783	14.515787	122.015083	38.694103	3.264166	122.784569	34.656441	43.004059	125.683044	36.675272	23.1341125	124.2338065	-80.180838	5.8974615	119.7963595
-22.549093	38.301105	123.885635	-21.820774	14.73475	121.946289	38.638924	3.354537	122.842728	34.677052	43.095104	125.823418	36.657988	23.2248205	124.333073	-80.299536	6.2446795	119.559505
-21.648529	38.318916	123.853127	-21.823927	14.865791	121.841965	38.620052	3.388698	122.866776	34.699173	43.134388	125.890289	36.6596125	23.261543	124.3785325	-80.3074665	6.470039	119.3053975
-20.750553	38.238129	123.725716	-21.821707	15.00384	121.722046	38.615307	3.409691	122.881187	34.739067	43.186855	125.915352	36.677187	23.298273	124.3982695	-80.320601	6.709407	119.0458225
-19.842932	38.095222	123.585571	-21.806114	15.11076	121.55912	38.61245	3.411774	122.867897	34.770844	43.222431	125.902649	36.691647	23.3171025	124.385273	-80.303875	6.9044175	118.732967
-18.911285	37.829693	123.413658	-21.835709	15.210649	121.423302	38.596649	3.419541	122.845566	34.789665	43.24242	125.82592	36.693157	23.3309805	124.335743	-80.364575	7.0903175	118.510861
-18.081219	37.490986	123.229286	-21.845121	15.327783	121.308411	38.559635	3.431835	122.796722	34.802422	43.259869	125.72274	36.6810285	23.345852	124.259731	-80.3712705	7.309714	118.357091
-17.254747	37.036724	123.04702	-21.863041	15.401835	121.241936	38.511276	3.429557	122.75927	34.795006	43.26305	125.595329	36.653141	23.3463035	124.1772995	-80.379223	7.4573665	118.3065725
-16.019945	36.183121	122.797867	-21.916883	15.54025	121.221558	38.444633	3.404114	122.781006	34.78648	43.272022	125.389519	36.6155565	23.338068	124.0852625	-80.4493225	7.742432	118.3578535
-15.164408	35.51646	122.638763	-21.955561	15.598865	121.206978	38.387741	3.39674	122.823349	34.762688	43.282734	125.224243	36.5752145	23.339737	124.023796	-80.4863365	7.857993	118.39016
-14.42283	34.794022	122.408569	-22.006237	15.66608	121.181808	38.328541	3.370499	122.834351	34.723835	43.256596	124.917862	36.526188	23.3135475	123.8761065	-80.538662	8.0186125	118.4875095
-13.662559	33.947052	122.029289	-22.071692	15.702107	121.077011	38.254074	3.307514	122.735855	34.646515	43.224503	124.42598	36.4502945	23.2660085	123.5809175	-80.5936785	8.1382055	118.5731045
-12.960826	33.055595	121.503937	-22.141714	15.728959	120.870804	38.109295	3.24898	122.471962	34.550438	43.152142	123.750946	36.3298665	23.200561	123.111454	-80.6132945	8.257357	118.630154
-12.269599	32.128597	120.871017	-22.198456	15.687174	120.573471	37.962536	3.132102	122.106911	34.483318	43.046803	122.889534	36.222927	23.0894525	122.4982225	-80.619839	8.2848955	118.6487195
-11.56782	31.151358	120.139397	-22.226858	15.630481	120.186928	37.833576	2.956658	121.719421	34.410992	42.843872	121.97274	36.122284	22.900265	121.8460805	-80.576	8.360697	118.5277755
-10.496335	29.529837	119.064392	-22.219688	15.437497	119.576767	37.74818	2.637611	121.226654	34.302719	42.503769	120.879654	36.0254495	22.57069	121.053154	-80.4648255	8.304304	118.10038
-9.797593	28.463751	118.64592	-22.169596	15.252547	119.30703	37.726357	2.446416	121.032799	34.253101	42.284782	120.274826	35.989729	22.365599	120.6538125	-80.328921	8.139495	117.9602475
-9.149217	27.395508	118.339478	-22.135956	15.040666	119.15139	37.727768	2.268855	120.860062	34.227661	42.090603	119.787529	35.9777145	22.179729	120.3237955	-80.2496265	7.901603	117.9789845
-8.49123	26.297417	118.134903	-22.108465	14.841021	119.070923	37.703922	2.081649	120.737206	34.200268	41.887024	119.443199	35.952095	21.9843365	120.0902025	-80.169025	7.6977055	118.0516435
-7.828413	25.189913	117.999519	-22.083889	14.661373	119.014099	37.692226	1.88877	120.761406	34.19088	41.686604	119.205833	35.941553	21.787687	119.9836195	-80.109331	7.535059	118.0445785
-7.17397	24.174278	117.956802	-22.047863	14.535886	118.947754	37.72987	1.718508	120.838966	34.230022	41.538597	119.127365	35.979946	21.6285525	119.9831655	-80.075672	7.4432195	117.9123425
-6.569089	23.174894	117.902985	-22.045229	14.459302	118.860161	37.764675	1.604711	120.969925	34.264694	41.442699	119.140884	36.0146845	21.523705	120.0554045	-80.1051425	7.394899	117.6649175
-5.670617	21.715317	117.881218	-22.050087	14.398781	118.758728	37.779358	1.497476	121.092781	34.311943	41.375195	119.158722	36.0456505	21.4363355	120.1257515	-80.1458245	7.3612265	117.3917045
-5.081926	20.759863	117.913101	-22.063463	14.386812	118.726143	37.768509	1.445196	121.087944	34.316822	41.352959	119.195938	36.0426655	21.3990775	120.141941	-80.1695915	7.3745465	117.310345
-4.52671	19.887821	117.947876	-22.070269	14.393929	118.686317	37.740608	1.452845	121.081505	34.328999	41.36071	119.27887	36.0348035	21.4067775	120.1801875	-80.1753415	7.3810805	117.1924465
-3.973997	19.033186	117.989471	-22.059731	14.401652	118.656555	37.778435	1.456409	121.123817	34.381573	41.397293	119.490639	36.080004	21.426851	120.307228	-80.199466	7.376453	117.005882
-3.444597	18.174366	118.102371	-22.036184	14.423021	118.68293	37.843925	1.480728	121.284592	34.472805	41.442039	119.817307	36.158365	21.4613835	120.5509495	-80.230733	7.3846585	116.8149105
-2.904659	17.290947	118.298599	-21.998289	14.429501	118.763771	37.964733	1.467991	121.525299	34.58807	41.494183	120.264603	36.2764015	21.481087	120.894951	-80.2729795	7.377915	116.632591
-2.369795	16.492476	118.56974	-21.954025	14.441186	118.932655	38.094913	1.450617	121.825806	34.704487	41.536736	120.784935	36.3997	21.4936765	121.3053705	-80.30775	7.3886955	116.5599395
-1.648753	15.246366	119.074524	-21.879574	14.46178	119.304779	38.305256	1.430775	122.388374	34.85611	41.534771	121.655258	36.580683	21.482773	122.021816	-80.339831	7.440787	116.587742
-1.202473	14.411277	119.445923	-21.848301	14.470585	119.578827	38.450043	1.404989	122.817055	34.951923	41.513	122.275581	36.700983	21.4589945	122.546318	-80.397585	7.4821755	116.611336
-0.785475	13.526527	119.790962	-21.828016	14.471989	119.845985	38.575256	1.343744	123.261688	35.029404	41.499565	122.86235	36.80233	21.4216545	123.062019	-80.458362	7.5223235	116.629951
-0.376473	12.671271	120.109703	-21.830845	14.446494	120.06942	38.674507	1.251858	123.687378	35.090576	41.495087	123.349068	36.8825415	21.3734725	123.518223	-80.5442315	7.5195155	116.620617
-0.054119	11.791075	120.360008	-21.859257	14.411025	120.235336	38.757671	1.145852	124.035202	35.148727	41.476643	123.741081	36.953199	21.3112475	123.8881415	-80.671713	7.5108025	116.5825305
0.268954	10.897875	120.524071	-21.871414	14.370176	120.345261	38.798637	1.066685	124.314331	35.168465	41.434002	124.041702	36.983551	21.2503435	124.1780165	-80.726379	7.4900085	116.5125055
0.531956	9.964892	120.654175	-21.879679	14.294796	120.422424	38.833427	0.959646	124.542328	35.201668	41.360386	124.238243	37.0175475	21.160016	124.3902855	-80.7769055	7.429576	116.4545625
0.885656	8.552337	120.765961	-21.840977	14.164615	120.443153	38.869614	0.759941	124.810921	35.266075	41.217457	124.442207	37.0678445	20.988699	124.626564	-80.7497985	7.340531	116.259742
1.07387	7.609745	120.789063	-21.794163	14.045015	120.429405	38.873497	0.637319	124.984428	35.306229	41.083118	124.524139	37.089863	20.8602185	124.7542835	-80.678189	7.2298115	116.1045265
1.154955	6.680799	120.841919	-21.710646	13.937237	120.402969	38.874779	0.516984	125.17247	35.386936	40.959862	124.589005	37.1308575	20.738423	124.8807375	-80.5521495	7.136051	115.9252005
1.284336	5.665997	120.826721	-21.6465	13.812622	120.353699	38.902798	0.3738	125.370834	35.473434	40.832253	124.657951	37.188116	20.6030265	125.0143925	-80.481116	7.0222175	115.6930055
1.324441	4.62568	120.837822	-21.565561	13.697745	120.329918	38.927666	0.210179	125.570633	35.549648	40.674942	124.704971	37.238657	20.4425605	125.137802	-80.369779	6.9529295	115.522034
1.288522	3.634593	120.913948	-21.521358	13.588233	120.331573	38.977604	0.044762	125.766029	35.631916	40.540077	124.74086	37.30476	20.2924195	125.2534445	-80.347476	6.8840465	115.4097015
1.214452	2.675761	120.948074	-21.457151	13.49633	120.322144	38.98402	-0.086114	125.953735	35.713253	40.419605	124.808487	37.3486365	20.1667455	125.381111	-80.2629385	6.8259145	115.263177
0.927922	1.226375	121.008614	-21.404106	13.349004	120.353783	38.978783	-0.277939	126.205238	35.811626	40.239353	124.933922	37.3952045	19.980707	125.56958	-80.2034165	6.717301	115.137986
0.696201	0.197261	121.032501	-21.378418	13.256285	120.381424	39.016483	-0.430198	126.323509	35.881432	40.116783	125.044022	37.4489575	19.8432925	125.6837655	-80.2057935	6.6692775	115.0790825
0.38716	-0.77782	121.06955	-21.354713	13.139547	120.398018	39.001255	-0.573259	126.441338	35.931831	39.990311	125.188614	37.466543	19.708526	125.814976	-80.175969	6.570568	114.98106
0.031507	-1.727141	121.047852	-21.336334	13.038057	120.41494	39.027996	-0.717688	126.535774	35.981144	39.879589	125.322258	37.50457	19.5809505	125.929016	-80.177238	6.4951635	114.900864
-0.409586	-2.637714	121.000885	-21.329706	12.938248	120.422897	39.046253	-0.852087	126.589989	36.010838	39.769382	125.438629	37.5285455	19.4586475	126.014309	-80.1879575	6.4178485	114.831485
-0.881061	-3.599427	120.876221	-21.32732	12.853458	120.426987	39.043346	-0.949444	126.645218	36.024773	39.676594	125.545433	37.5340595	19.363575	126.0953255	-80.1886995	6.343341	114.7586485
-1.441108	-4.537447	120.810188	-21.322216	12.77919	120.439407	39.048916	-1.010916	126.688042	36.02206	39.605396	125.607895	37.535488	19.29724	126.1479685	-80.17992	6.26114	114.7308455
-2.434706	-5.902958	120.851532	-21.311052	12.678188	120.543221	39.070259	-1.019547	126.698616	36.017017	39.51825	125.571297	37.543638	19.2493515	126.1349565	-80.165742	6.1070245	114.9514855
-3.170282	-6.776228	120.888229	-21.276335	12.600491	120.626328	39.088287	-0.991183	126.650955	36.006935	39.467335	125.446526	37.547611	19.238076	126.0487405	-80.100281	5.962906	115.2039155
-3.893866	-7.694742	120.903244	-21.242733	12.515693	120.721161	39.111214	-0.92591	126.540604	36.014458	39.409618	125.187256	37.562836	19.241854	125.86393	-80.048302	5.789532	115.578392
-4.715771	-8.608973	121.029457	-21.184027	12.406974	120.812752	39.159401	-0.850298	126.331039	36.025562	39.312702	124.828041	37.5924815	19.231202	125.57954	-79.9605355	5.582746	116.045964
-5.652838	-9.414658	121.249298	-21.101673	12.299117	120.894791	39.218521	-0.79949	126.124405	36.029617	39.239429	124.364113	37.624069	19.2199695	125.244259	-79.827415	5.3782645	116.545323
-6.460474	-10.291515	121.308372	-21.006275	12.179377	120.958076	39.288223	-0.739987	125.894989	36.055981	39.190201	123.852097	37.672102	19.225107	124.873543	-79.684652	5.133647	117.042609
-7.205267	-11.230146	121.403801	-20.897865	12.052391	120.995377	39.365406	-0.720396	125.695023	36.087112	39.126663	123.402596	37.726259	19.2031335	124.5488095	-79.521989	4.9016485	117.4419445
-8.805168	-12.23464	121.649536	-20.741419	11.817071	121.028625	39.506207	-0.817088	125.577095	36.140476	38.941525	122.942772	37.8233415	19.0622185	124.2599335	-79.3061795	4.5719235	117.7973165
-9.829152	-12.890512	121.699203	-20.650991	11.631741	121.039749	39.600288	-0.93947	125.573936	36.196499	38.801731	122.834572	37.8983935	18.9311305	124.204254	-79.2003755	4.3323515	117.875244
-10.655204	-13.659805	121.622635	-20.583765	11.440748	121.059563	39.691803	-1.072796	125.585899	36.25478	38.667881	122.79631	37.9732915	18.7975425	124.1911045	-79.1408215	4.0839535	117.9280215
-12.065403	-14.010822	121.814621	-20.53455	11.266559	121.082367	39.729958	-1.16148	125.611664	36.292667	38.590195	122.829376	38.0113125	18.7143575	124.22052	-79.0804125	3.8187605	117.944214
-12.772539	-14.73488	121.513641	-20.491371	11.127665	121.123383	39.783131	-1.231568	125.607849	36.329842	38.526871	122.900787	38.0564865	18.6476515	124.254318	-79.0392285	3.6076785	117.992448
-14.068863	-15.022251	121.551094	-20.458233	11.031484	121.218491	39.833088	-1.263102	125.635818	36.359356	38.502041	122.968384	38.096222	18.6194695	124.302101	-79.012688	3.4434985	118.134881
-15.208869	-15.377452	121.675468	-20.402899	10.971497	121.359123	39.920624	-1.259033	125.666573	36.393784	38.518131	123.035881	38.157204	18.629549	124.351227	-78.963002	3.313445	118.367019
-16.66971	-15.956775	121.81131	-20.321053	10.927567	121.65229	40.017548	-1.168444	125.710403	36.426075	38.563889	123.076317	38.2218115	18.6977225	124.39336	-78.8639175	3.1574115	118.91122
-18.038422	-15.999322	122.183212	-20.251141	10.899715	121.884537	40.094818	-1.110497	125.742256	36.43964	38.600262	123.032021	38.267229	18.7448825	124.3871385	-78.769511	3.0545475	119.3819355
-19.202597	-16.125975	122.591743	-20.187819	10.867604	122.164063	40.169273	-1.055882	125.780273	36.437	38.626823	122.949791	38.3031365	18.7854705	124.365032	-78.6787745	2.9497375	119.963094
-20.312891	-16.219448	123.012733	-20.105576	10.813001	122.477005	40.258259	-1.008558	125.812408	36.452061	38.6236	122.866608	38.35516	18.807521	124.339508	-78.566312	2.818481	120.614502
-21.227388	-16.363234	123.38414	-20.0254	10.758348	122.79837	40.367371	-0.976079	125.891769	36.475449	38.612293	122.797729	38.42141	18.818107	124.344749	-78.47221	2.698589	121.251991
-22.375517	-16.298723	123.774811	-19.945787	10.689084	123.079491	40.471081	-0.963063	125.985359	36.493931	38.587662	122.755692	38.482506	18.8122995	124.3705255	-78.37408	2.5658685	121.7884565
-23.479134	-16.172026	124.132469	-19.890373	10.59759	123.306656	40.53347	-0.952148	126.043846	36.512566	38.549179	122.693085	38.523018	18.7985155	124.3684655	-78.303764	2.3966645	122.2448465
-25.141794	-15.855639	124.478653	-19.780401	10.426592	123.507156	40.641647	-0.996528	126.113632	36.545029	38.505859	122.62455	38.593338	18.7546655	124.369091	-78.15414	2.0985185	122.645221
-26.222336	-15.633172	124.458435	-19.736038	10.323887	123.557411	40.72295	-1.030836	126.145401	36.569717	38.480553	122.604156	38.6463335	18.7248585	124.3747785	-78.1184095	1.9229155	122.7400435
-27.289486	-15.279698	124.45314	-19.71777	10.234094	123.579597	40.764122	-1.068031	126.150238	36.569305	38.469299	122.5896	38.6667135	18.700634	124.369919	-78.1022535	1.767554	122.789275
-28.334164	-14.854224	124.407341	-19.733963	10.164576	123.603928	40.727413	-1.069222	126.133774	36.534519	38.472336	122.596375	38.630966	18.701557	124.3650745	-78.098892	1.627595	122.8427815
-29.431524	-14.260395	124.405693	-19.749315	10.135217	123.637962	40.703953	-1.051305	126.116653	36.506012	38.491268	122.642647	38.6049825	18.7199815	124.37965	-78.1036125	1.5504525	122.896274
-30.396381	-13.712536	124.299728	-19.767893	10.129309	123.684608	40.704235	-1.011457	126.13015	36.481426	38.551937	122.733009	38.5928305	18.77024	124.4315795	-78.1286165	1.488378	122.9376365
-31.390911	-13.032386	124.15844	-19.780273	10.140133	123.722755	40.708344	-0.96015	126.121117	36.465767	38.635731	122.857956	38.5870555	18.8377905	124.4895365	-78.1476015	1.4424755	122.9559735
-32.873135	-11.808319	123.798836	-19.795567	10.168318	123.632339	40.699032	-0.894007	125.987747	36.474846	38.765121	123.030296	38.586939	18.935557	124.5090215	-78.178073	1.401079	122.7556565
-33.737366	-10.99804	123.326088	-19.83147	10.205039	123.463585	40.681747	-0.851519	125.822426	36.469036	38.859871	123.126328	38.5753915	19.004176	124.474377	-78.2383315	1.405902	122.452793
-34.644699	-10.095942	122.866188	-19.870743	10.251977	123.239456	40.603718	-0.7784	125.581909	36.422073	38.959106	123.203064	38.5128955	19.090353	124.3924865	-78.2543815	1.413601	122.0864255
-35.560703	-9.07143	122.529999	-19.931421	10.344531	123.035881	40.502392	-0.692031	125.282623	36.351677	39.07095	123.243164	38.4270345	19.1894595	124.2628935	-78.2898765	1.4996025	121.8088685
-36.39563	-8.068795	122.186409	-19.999275	10.4554	122.898445	40.383678	-0.566675	125.013748	36.269413	39.201099	123.264786	38.3265455	19.317212	124.139267	-78.3250955	1.593588	121.657623
-37.389351	-6.870406	122.034744	-20.068575	10.594296	122.825493	40.306984	-0.406635	124.757553	36.19429	39.365219	123.322044	38.250637	19.479292	124.0397985	-78.387787	1.7093	121.6111875
-38.162888	-5.803341	121.943893	-20.123289	10.768339	122.831619	40.212044	-0.23324	124.580826	36.118908	39.529186	123.381424	38.165476	19.647973	123.981125	-78.412054	1.888705	121.682113
-39.278439	-4.134367	121.979347	-20.207863	11.019562	122.896317	40.090767	0.018519	124.436485	36.032631	39.758766	123.442039	38.061699	19.8886425	123.939262	-78.477425	2.1504815	121.853372
-39.981831	-2.992937	122.094154	-20.25342	11.173214	122.97789	40.032501	0.159104	124.418068	35.992321	39.881359	123.476204	38.012411	20.0202315	123.947136	-78.519251	2.3261965	122.008644
-40.463631	-2.071032	122.108231	-20.270912	11.284874	123.039482	40.00502	0.264222	124.458244	35.951572	39.985149	123.497459	37.978296	20.1246855	123.9778515	-78.52012	2.4450625	122.1011125
-41.120968	-0.885676	122.262398	-20.308508	11.38608	123.098885	40.000027	0.340332	124.510422	35.91283	40.057217	123.481789	37.9564285	20.1987745	123.9961055	-78.5734445	2.5733855	122.2016645
-41.631763	0.214433	122.248924	-20.357552	11.461845	123.143326	39.969196	0.380898	124.57988	35.864693	40.09679	123.434921	37.9169445	20.238844	124.0074005	-78.6320485	2.684846	122.2792515
-42.256054	1.358434	122.403084	-20.398226	11.530072	123.193375	39.917717	0.410904	124.681488	35.830341	40.11684	123.374542	37.874029	20.263872	124.028015	-78.670481	2.796272	122.358735
-42.750156	2.477349	122.439041	-20.456429	11.599241	123.226692	39.878265	0.420378	124.785103	35.797249	40.143703	123.31295	37.837757	20.2820405	124.0490265	-78.750615	2.9164415	122.4043575
-43.421467	4.277298	122.450317	-20.560566	11.698147	123.261597	39.772396	0.441064	124.875275	35.733101	40.169357	123.21154	37.7527485	20.3052105	124.0434075	-78.8738805	3.0910835	122.4797865
-43.924881	5.534225	122.561577	-20.644327	11.784403	123.255623	39.672638	0.487673	124.891304	35.678436	40.229462	123.138855	37.675537	20.3585675	124.0150795	-78.964191	3.2102385	122.4961665
-44.306087	6.725646	122.443626	-20.735458	11.896981	123.234093	39.564548	0.55912	124.870811	35.601112	40.306122	123.064766	37.58283	20.432621	123.9677885	-79.053746	3.361341	122.5003975
-44.7033	8.023958	122.485138	-20.837679	12.025657	123.207138	39.443497	0.651759	124.81208	35.512901	40.399284	123.00811	37.478199	20.5255215	123.910095	-79.153557	3.5257925	122.504181
-44.979092	9.352438	122.365868	-20.938856	12.18013	123.188675	39.318035	0.757112	124.76754	35.42593	40.516521	122.986313	37.3719825	20.6368165	123.8769265	-79.2496945	3.7234435	122.5004235
-45.503582	10.794624	122.487328	-21.046921	12.345284	123.195694	39.195328	0.898148	124.736473	35.327187	40.664803	123.013161	37.2612575	20.7814755	123.874817	-79.3550995	3.9090925	122.516571
-45.790302	12.127159	122.481476	-21.17724	12.524721	123.227821	39.053047	1.070503	124.715981	35.220425	40.831398	123.048225	37.136736	20.9509505	123.882103	-79.491216	4.0984915	122.573539
-46.088436	14.197661	122.505989	-21.39748	12.770541	123.269867	38.846756	1.337262	124.665497	35.003902	41.12439	123.145653	36.925329	21.230826	123.905575	-79.720289	4.310256	122.634159
-46.285076	15.551167	122.577965	-21.543694	12.908615	123.287415	38.689266	1.537	124.593117	34.859646	41.314335	123.248413	36.774456	21.4256675	123.920765	-79.861844	4.3915625	122.654065
-46.420975	16.906334	122.583389	-21.646332	13.064076	123.273323	38.554756	1.71743	124.468292	34.731697	41.512604	123.375061	36.6432265	21.615017	123.9216765	-79.9358905	4.513135	122.6249695
-46.464138	18.276632	122.568748	-21.757702	13.206051	123.20697	38.423286	1.905612	124.319008	34.615993	41.718315	123.504875	36.5196395	21.8119635	123.9119415	-80.0350435	4.6001385	122.5019985
-46.471882	19.648726	122.599373	-21.86875	13.382657	123.132706	38.299965	2.092546	124.129295	34.488419	41.928692	123.6511	36.394192	22.010619	123.8901975	-80.131692	4.754695	122.3752145
-46.467937	20.990231	122.701012	-21.988987	13.582994	123.105309	38.145214	2.314013	123.935783	34.34491	42.154743	123.777214	36.245062	22.234378	123.8564985	-80.223036	4.93161	122.3541195
-46.39901	22.311672	122.891808	-22.090908	13.794285	123.136307	37.985428	2.586171	123.774063	34.229069	42.405994	123.922775	36.1072485	22.4960825	123.848419	-80.2890645	5.0924875	122.424195
-46.181965	24.262934	123.209259	-22.257957	14.122112	123.247597	37.827145	2.973865	123.625633	34.076805	42.811474	124.227455	35.951975	22.8926695	123.926544	-80.467889	5.3515545	122.56865
-46.001019	25.507	123.448715	-22.346285	14.333646	123.302673	37.737583	3.237658	123.548065	33.986496	43.070137	124.425217	35.8620395	23.1538975	123.986641	-80.5546095	5.5133945	122.618705
-45.581169	26.547993	123.474609	-22.43998	14.539112	123.282265	37.655815	3.473156	123.443092	33.890057	43.326794	124.598351	35.772936	23.399975	124.0207215	-80.652896	5.678249	122.5438085
-45.232258	27.699963	123.545853	-22.527266	14.736297	123.218071	37.564285	3.715559	123.302689	33.784683	43.559692	124.705757	35.674484	23.6376255	124.004223	-80.729016	5.8349685	122.431919
-45.155144	28.896168	123.731636	-22.638647	14.957026	123.153267	37.45697	3.962164	123.157516	33.666214	43.789646	124.757408	35.561592	23.875905	123.957462	-80.838886	6.038147	122.349072
-44.805347	29.924667	123.849335	-22.709284	15.176143	123.121452	37.362011	4.202549	123.043396	33.563107	44.021099	124.78627	35.462559	24.111824	123.914833	-80.881127	6.240462	122.328071
-44.392052	30.873848	123.94577	-22.794374	15.389788	123.123764	37.30183	4.45861	122.989761	33.469021	44.257248	124.825623	35.3854255	24.357929	123.907692	-80.9741735	6.421647	122.339836
-43.660126	32.131428	124.081764	-22.872463	15.652278	123.193672	37.280037	4.800653	123.035522	33.355625	44.602211	124.890884	35.317831	24.701432	123.963203	-81.062757	6.603124	122.424141
-43.131504	32.875443	124.108299	-22.899328	15.802093	123.237846	37.299774	4.996514	123.122719	33.309269	44.803146	124.924835	35.3045215	24.89983	124.023777	-81.1031775	6.704356	122.451915
-42.536694	33.550766	124.107452	-22.917597	15.937053	123.252335	37.345478	5.166428	123.243477	33.26722	44.980438	124.947502	35.306349	25.073433	124.0954895	-81.141543	6.800673	122.4091805
-41.903942	34.168339	124.013565	-22.930717	16.036919	123.232307	37.388844	5.301567	123.376427	33.231483	45.128872	124.920059	35.3101635	25.2152195	124.148243	-81.1715975	6.8586185	122.316371
-41.240196	34.650726	123.883354	-22.937069	16.158333	123.212143	37.417809	5.416399	123.48912	33.209938	45.261658	124.840179	35.3138735	25.3390285	124.1646495	-81.1880115	6.9776375	122.2596365
-40.513477	35.070797	123.744705	-22.946539	16.2549	123.181664	37.429939	5.528107	123.597931	33.187435	45.385872	124.728729	35.308687	25.4569895	124.16333	-81.201765	7.0528105	122.199998
-39.821274	35.454292	123.597717	-22.95834	16.372793	123.163246	37.436085	5.635005	123.695442	33.190369	45.508972	124.62188	35.313227	25.5719885	124.158661	-81.229907	7.1735975	122.167831
-38.588882	35.877949	123.497986	-22.970304	16.545582	123.198387	37.447048	5.780325	123.80545	33.173302	45.662983	124.525764	35.310175	25.721654	124.165607	-81.250783	7.36951	122.231167
-37.857784	36.149345	123.52594	-22.978695	16.619694	123.228584	37.448402	5.859622	123.861885	33.168842	45.766979	124.504265	35.308622	25.8133005	124.183075	-81.266012	7.4260875	122.274093
-37.077682	36.306187	123.537575	-22.981968	16.714741	123.268936	37.462505	5.955808	123.903633	33.160748	45.859409	124.497208	35.3116265	25.9076085	124.2004205	-81.2755625	7.5218735	122.3374515
-36.273373	36.400913	123.575798	-22.973745	16.802874	123.292557	37.486603	6.035016	123.960518	33.196579	45.955677	124.479385	35.341591	25.9953465	124.2199515	-81.289081	7.6104015	122.3651625
-35.421177	36.503277	123.53141	-22.952475	16.911844	123.315636	37.525116	6.088215	124.100533	33.224125	46.023846	124.418274	35.3746205	26.0560305	124.2594035	-81.2795705	7.7676575	122.3718685
-34.484486	36.506443	123.435806	-22.910538	17.018084	123.340462	37.578831	6.140405	124.324539	33.300911	46.086201	124.302589	35.439871	26.113303	124.313564	-81.260947	7.922865	122.36736
-33.624969	36.518398	123.2798	-22.870125	17.127529	123.375748	37.659542	6.185088	124.591537	33.377079	46.15403	124.205986	35.5183105	26.169559	124.3987615	-81.2585605	8.085499	122.3527345
-32.343529	36.459045	122.920898	-22.815405	17.26815	123.452583	37.811974	6.236901	125.062141	33.42551	46.226234	123.977768	35.618742	26.2315675	124.5199545	-81.249552	8.3047325	122.3852115
-31.486012	36.342705	122.685478	-22.787769	17.320391	123.506798	37.910812	6.249485	125.357819	33.465221	46.248554	123.823593	35.6880165	26.2490195	124.590706	-81.2635545	8.3917625	122.42289
-30.555742	36.214405	122.473862	-22.768816	17.33988	123.586823	37.996468	6.242208	125.656128	33.493317	46.230255	123.689972	35.7448925	26.2362315	124.67305	-81.2825245	8.4435285	122.500596
-29.687595	36.065781	122.366623	-22.737494	17.322067	123.664284	38.073257	6.186876	125.907066	33.532681	46.182816	123.590919	35.802969	26.184846	124.7489925	-81.277957	8.459288	122.5795755
-28.873135	35.947067	122.321526	-22.7038	17.266985	123.737785	38.136574	6.105196	126.109589	33.600231	46.110172	123.52066	35.8684025	26.107684	124.8151245	-81.2760025	8.426286	122.6604455
-28.030037	35.831036	122.244797	-22.648989	17.204649	123.773849	38.213245	6.003025	126.274239	33.66737	46.029968	123.494461	35.9403075	26.0164965	124.88435	-81.2382855	8.3928015	122.663348
-27.186378	35.670502	122.162292	-22.584446	17.155132	123.753929	38.61097	5.739039	126.26516	33.750198	45.950108	123.4701	36.180584	25.8445735	124.86763	-81.349476	8.4656905	122.640228
-25.844631	35.552738	121.967545	-22.479244	17.154345	123.64994	38.726696	5.644615	126.373436	33.914433	45.869949	123.407677	36.3205645	25.757282	124.8905565	-81.2790525	8.551408	122.4093235
-24.998436	35.501453	121.851822	-22.404106	17.198362	123.542854	38.784893	5.595698	126.380363	34.026875	45.838459	123.341476	36.405884	25.7170785	124.8609195	-81.214096	8.6796455	122.2247885
-24.192867	35.486931	121.772507	-22.315002	17.250584	123.463608	38.830589	5.562677	126.341019	34.146534	45.810371	123.275986	36.4885615	25.686524	124.8085025	-81.1185655	8.814644	122.1187135
-23.368914	35.512554	121.730972	-22.212839	17.298147	123.406067	38.894726	5.535253	126.274834	34.299183	45.780106	123.251152	36.5969545	25.6576795	124.762993	-81.0226325	8.9386145	122.049141
-22.555319	35.475754	121.774719	-22.098001	17.324093	123.373268	38.677067	5.628605	126.342377	34.46925	45.742805	123.296165	36.5731585	25.685705	124.819271	-80.7691605	8.962481	121.927265
-21.738632	35.509987	121.829056	-21.991426	17.342924	123.349617	38.8153	5.508611	126.266846	34.659039	45.68903	123.398499	36.7371695	25.5988205	124.8326725	-80.7200215	9.0870275	121.8665615
-20.888897	35.550049	121.935638	-21.896555	17.35161	123.341309	38.946812	5.38848	126.144432	34.837578	45.632565	123.541191	36.892195	25.5105225	124.8428115	-80.685305	9.1926975	121.8398065
-19.653381	35.582645	122.13652	-21.733444	17.361147	123.297966	39.115082	5.248238	125.968887	35.092033	45.553719	123.765144	37.1035575	25.4009785	124.8670155	-80.5704455	9.3213155	121.7289165
-18.910336	35.632061	122.276939	-21.630291	17.373425	123.266602	39.181026	5.192257	125.913857	35.270351	45.519058	123.94413	37.2256885	25.3556575	124.9289935	-80.4862705	9.3911925	121.6042105
-18.122423	35.674007	122.408905	-21.509529	17.381235	123.247818	39.259598	5.13875	125.900688	35.44817	45.492706	124.151978	37.353884	25.315728	125.026333	-80.372942	9.446742	121.469303
-17.350105	35.639214	122.561348	-21.377377	17.394627	123.253212	39.356674	5.091232	125.904343	35.626118	45.46608	124.344002	37.491396	25.278656	125.1241725	-80.24615	9.510598	121.3822515
-16.589388	35.620037	122.685516	-21.255215	17.412905	123.273216	39.486416	5.046602	125.878204	35.775097	45.44381	124.519714	37.6307565	25.245206	125.198959	-80.1411865	9.580604	121.347473
-15.754463	35.594967	122.790977	-21.125927	17.411018	123.27478	39.616211	5.004595	125.837257	35.919395	45.423824	124.645004	37.767803	25.2142095	125.2411305	-80.019657	9.60782649999999	121.3084295
-14.996234	35.530666	122.867203	-21.008369	17.408298	123.231491	39.726707	4.988625	125.762497	36.05711	45.405193	124.726082	37.8919085	25.196909	125.2442895	-79.9086465	9.619687	121.2186925
-13.922945	35.357044	122.905006	-20.832169	17.402271	123.098312	39.883339	4.950496	125.581726	36.242081	45.356789	124.756493	38.06271	25.1536425	125.1691095	-79.727048	9.6508995	121.0275145
-13.22453	35.251652	122.856476	-20.733425	17.404894	122.965988	39.958241	4.90421	125.406898	36.362152	45.323559	124.733009	38.1601965	25.1138845	125.0699535	-79.6270465	9.6959035	120.8620225
-12.544025	35.074596	122.766853	-20.625431	17.40527	122.802559	40.01535	4.860884	125.222733	36.475964	45.274727	124.652496	38.245657	25.0678055	124.9376145	-79.496519	9.7427345	120.6675035
-11.879997	34.833279	122.664787	-20.509165	17.412271	122.651421	40.07925	4.830336	125.043068	36.623428	45.221699	124.565208	38.351339	25.0260175	124.804138	-79.369669	9.7985245	120.498704
-11.144003	34.576504	122.548256	-20.36268	17.415319	122.494301	40.185799	4.779535	124.870316	36.7794	45.167751	124.504898	38.4825995	24.973643	124.687607	-79.2079595	9.856995	120.300995
-10.455867	34.300335	122.428703	-20.220652	17.42042	122.359718	40.307339	4.7258	124.713982	36.944695	45.106644	124.439796	38.626017	24.916222	124.576889	-79.067321	9.924618	120.142547
-9.831535	33.967815	122.366867	-20.052689	17.412052	122.215942	40.434532	4.679051	124.573349	37.128628	45.045303	124.403725	38.78158	24.862177	124.488537	-78.886958	9.961927	119.943347
-8.946406	33.40659	122.269562	-19.83309	17.367525	122.027298	40.623096	4.562359	124.385788	37.364315	44.944553	124.423065	38.9937055	24.753456	124.4044265	-78.6598855	9.981594	119.6501695
-8.359887	32.983459	122.219467	-19.705053	17.327394	121.915199	40.710606	4.487934	124.256966	37.502663	44.871849	124.443565	39.1066345	24.6798915	124.3502655	-78.5167405	9.9748965	119.4801325
-7.817201	32.50988	122.155724	-19.6283	17.300358	121.803177	40.783588	4.395478	124.115456	37.617706	44.799725	124.452034	39.200647	24.5976015	124.283745	-78.457247	10.0031145	119.322609
-7.33298	31.970394	122.080078	-19.557175	17.269564	121.702209	40.803291	4.33293	123.964706	37.675919	44.733154	124.43161	39.239605	24.533042	124.198158	-78.353955	10.006086	119.20626
-6.911057	31.392315	121.988091	-19.527996	17.258545	121.61969	40.790234	4.30636	123.775673	37.708981	44.684151	124.352562	39.2496075	24.4952555	124.0641175	-78.3055995	10.0218345	119.1752625
-6.535646	30.788321	121.901848	-19.519423	17.256592	121.550957	40.772362	4.261826	123.552612	37.70644	44.648609	124.182907	39.239401	24.4552175	123.8677595	-78.278247	10.0579665	119.2341545
-6.159318	30.140192	121.774254	-19.524132	17.267776	121.509789	40.715904	4.245611	123.273529	37.649551	44.587467	123.892082	39.1827275	24.416539	123.5828055	-78.2309915	10.119013	119.4367725
-5.650993	29.101259	121.430679	-19.621267	17.309151	121.428772	40.539082	4.252314	122.642532	37.489624	44.494293	123.038246	39.014353	24.3733035	122.840389	-78.256887	10.2449985	120.017155
-5.383539	28.351212	121.042892	-19.736204	17.291807	121.306168	40.391636	4.197049	122.03524	37.37178	44.397945	122.206543	38.881708	24.297497	122.1208915	-78.354116	10.286117	120.4914445
-5.111052	27.541607	120.544388	-19.868479	17.254532	121.103081	40.207951	4.067127	121.334877	37.203197	44.199078	121.275391	38.705574	24.1331025	121.305134	-78.442532	10.3759615	120.901028
-4.862074	26.701153	120.013702	-19.992514	17.176153	120.833572	40.003784	3.852682	120.708153	36.990803	43.949585	120.321312	38.4972935	23.9011335	120.5147325	-78.4823215	10.4511725	121.1524115
-4.567907	25.850952	119.475319	-20.085945	17.073139	120.541122	39.77034	3.663747	120.196342	36.814301	43.699459	119.557869	38.2923205	23.681603	119.8771055	-78.4642105	10.464675	121.2051385
-4.267982	24.981403	119.088806	-20.152946	16.942696	120.313667	39.614388	3.456673	119.918213	36.713181	43.469639	119.033073	38.1637845	23.463156	119.475643	-78.4696765	10.422236	121.151691
-3.965521	24.12261	118.887558	-20.155605	16.774387	120.156082	39.560913	3.254692	119.891296	36.702873	43.260948	118.834343	38.131893	23.25782	119.3628195	-78.443103	10.290954	120.9493445
-3.465581	22.779697	118.924751	-20.102318	16.497704	120.115196	39.652275	2.950328	120.309494	36.793945	43.005371	119.111588	38.22311	22.9778495	119.710541	-78.427746	10.0175585	120.519851
-3.097837	21.906153	119.186958	-20.055889	16.315287	120.241669	39.759647	2.745817	120.813179	36.934059	42.895859	119.636406	38.346853	22.820838	120.2247925	-78.458631	9.809736	120.2585455
-2.758791	21.064848	119.562553	-19.99822	16.154802	120.457878	39.847553	2.58648	121.443604	37.106266	42.788902	120.374237	38.4769095	22.687691	120.9089205	-78.4733495	9.621913	120.0068355
-2.433112	20.239918	120.020546	-19.974159	16.036297	120.756973	39.938747	2.439001	122.099258	37.2603	42.685738	121.219971	38.5995235	22.5623695	121.6596145	-78.5478415	9.5102245	119.8543315
-2.118383	19.425501	120.507027	-19.968002	15.9494	121.073242	40.054314	2.246211	122.722504	37.407227	42.597084	122.053383	38.7307705	22.4216475	122.3879435	-78.6667745	9.4771525	119.7585405
-1.833529	18.579323	120.932426	-20.00107	15.906107	121.39003	40.103748	2.095277	123.304306	37.52634	42.5457	122.847366	38.815044	22.3204885	123.075836	-78.817184	9.4917255	119.704224
-1.59635	17.71031	121.319626	-20.085035	15.916178	121.650101	40.080727	1.99875	123.810028	37.582726	42.515896	123.520447	38.8317265	22.257323	123.6652375	-79.0017965	9.575033	119.6349645
-1.307926	16.459202	121.752319	-20.254597	15.950142	121.920181	40.015106	1.888775	124.424599	37.600163	42.518105	124.322258	38.8076345	22.20344	124.3734285	-79.3168285	9.696844	119.4669335
-1.134894	15.594167	121.934303	-20.371262	15.965405	122.030937	39.982628	1.820561	124.767212	37.564106	42.52774	124.686287	38.773367	22.1741505	124.7267495	-79.515891	9.7566595	119.3351245
-1.032934	14.695613	122.034958	-20.500166	15.983593	122.099426	39.921917	1.762497	125.04715	37.485752	42.546333	124.946701	38.7038345	22.154415	124.9969255	-79.7041665	9.812771	119.2019265
-0.956858	13.724873	122.099472	-20.60915	15.955027	122.158966	39.834805	1.738408	125.235954	37.385204	42.530731	125.108101	38.6100045	22.1345695	125.1720275	-79.8283045	9.7754845	119.1459045
-0.928768	12.766102	122.188011	-20.703081	15.899268	122.224716	39.759296	1.682941	125.398125	37.289776	42.491707	125.166145	38.524536	22.087324	125.282135	-79.930698	9.711212	119.167297
-0.946565	11.800322	122.232903	-20.798992	15.811999	122.277321	39.677166	1.618812	125.571121	37.201073	42.433067	125.193451	38.4391195	22.0259395	125.382286	-80.0371035	9.5980585	119.172356
-1.006658	10.802728	122.283829	-20.880501	15.717432	122.316826	39.592327	1.542779	125.757286	37.089874	42.341457	125.197662	38.3411005	21.942118	125.477474	-80.1021025	9.492746	119.156178
-1.164973	9.211092	122.329117	-20.972923	15.542589	122.31147	39.526096	1.39706	126.050652	36.943054	42.168446	125.190582	38.234575	21.782753	125.620617	-80.180421	9.302425	119.002323
-1.359594	8.162732	122.374023	-21.033213	15.402905	122.27211	39.470074	1.288054	126.265587	36.826275	42.028431	125.144424	38.1481745	21.6582425	125.7050055	-80.2146005	9.1475675	118.8392145
-1.597034	7.201395	122.416733	-21.066563	15.245313	122.204994	39.441647	1.147774	126.477768	36.72739	41.868481	125.07299	38.0845185	21.5081275	125.775379	-80.2176445	8.9824985	118.634609
-1.818895	6.158658	122.406601	-21.085575	15.097329	122.131798	39.443474	0.992389	126.700523	36.656837	41.693855	125.017845	38.0501555	21.343122	125.859184	-80.2213055	8.851536	118.404412
-2.115814	5.114459	122.479225	-21.058764	14.922385	122.104202	39.482098	0.795431	126.937355	36.654755	41.506626	125.003586	38.0684265	21.1510285	125.9704705	-80.1859545	8.6937415	118.2379335
-2.428022	4.076042	122.550499	-21.01417	14.738891	122.106293	39.562084	0.564159	127.174034	36.705704	41.283428	125.010475	38.133894	20.9237935	126.0922545	-80.162234	8.5539885	118.1203315
-2.82354	3.123926	122.684166	-20.945715	14.556202	122.150993	39.955898	0.153887	127.270142	36.800598	41.057823	125.018478	38.378248	20.605855	126.14431	-80.269678	8.506549	118.157676
-3.563221	1.84382	122.950684	-20.81811	14.327206	122.293579	40.034142	-0.138769	127.466438	36.985771	40.726673	125.062584	38.5099565	20.293952	126.264511	-80.1461765	8.36046	118.322647
-4.078245	1.017459	123.005699	-20.736372	14.203529	122.359451	40.091331	-0.333373	127.605202	37.100002	40.534962	125.136063	38.5956665	20.1007945	126.3706325	-80.0684105	8.3062635	118.3482695
-4.615152	0.217081	123.004028	-20.683054	14.084369	122.390541	40.139801	-0.492178	127.694008	37.204056	40.373661	125.286995	38.6719285	19.9407415	126.4905015	-80.0380365	8.2279965	118.2905805
-5.221668	-0.529982	122.980461	-20.640898	13.967206	122.44104	40.158176	-0.643994	127.704536	37.299946	40.206573	125.452057	38.729061	19.7812895	126.5782965	-80.010857	8.1531225	118.3037835
-5.901525	-1.179881	122.906982	-20.615725	13.833205	122.487511	40.191078	-0.830535	127.671242	37.373104	40.057358	125.628296	38.782091	19.6134115	126.649769	-80.013541	8.0529985	118.325253
-6.74544	-1.730859	122.874641	-20.590437	13.699707	122.520699	40.198597	-0.985963	127.565742	37.433498	39.926891	125.826012	38.8160475	19.470464	126.695877	-79.9969215	7.92895	118.345521
-7.354602	-2.424336	122.599449	-20.564228	13.601136	122.58979	40.184601	-1.102112	127.432976	37.502171	39.801376	125.977325	38.843386	19.349632	126.7051505	-79.971842	7.85264	118.4744295
-8.764367	-3.161266	122.516777	-20.528858	13.497967	122.716103	39.867081	-1.016766	127.338478	37.60289	39.687328	126.154327	38.7349855	19.335281	126.7464025	-79.7927015	7.660653	118.6858035
-9.609819	-3.667159	122.387695	-20.463343	13.444045	122.823456	39.929424	-1.051871	127.206123	37.659817	39.623547	126.221954	38.7946205	19.285838	126.7140385	-79.7213065	7.602252	118.9328735
-10.500937	-4.13947	122.323776	-20.387306	13.382083	122.922241	40.006588	-1.048381	127.071991	37.725414	39.578117	126.237045	38.866001	19.264868	126.654518	-79.640613	7.499298	119.189964
-11.274713	-4.722559	122.101036	-20.306725	13.291126	122.986771	40.099865	-1.079488	126.968536	37.792149	39.523796	126.199875	38.946007	19.222154	126.5842055	-79.559457	7.360098	119.3893365
-12.276444	-5.218367	122.053505	-20.200134	13.201141	123.01339	40.189198	-1.112832	126.874817	37.845654	39.457836	126.113144	39.017426	19.172502	126.4939805	-79.417694	7.22978	119.5327995
-13.234045	-5.680266	122.015343	-20.089314	13.090648	123.031425	40.295258	-1.149729	126.798119	37.930866	39.388828	125.999954	39.113062	19.1195495	126.3990365	-79.29169	7.0617465	119.6638135
-14.201919	-6.135394	122.023834	-19.989811	12.976339	123.015022	40.424095	-1.21484	126.806068	38.003326	39.321079	125.862488	39.2137105	19.0531195	126.334278	-79.1933325	6.8995585	119.695766
-15.795197	-6.813319	122.068489	-19.843573	12.797955	122.98613	40.589115	-1.31743	126.888588	38.118443	39.205463	125.668823	39.353779	18.9440165	126.2787055	-79.040925	6.6518935	119.6935545
-16.845327	-7.245938	122.144783	-19.756907	12.659079	123.007729	40.726597	-1.421823	126.934624	38.200344	39.111717	125.556389	39.4634705	18.844947	126.2455065	-78.9772845	6.473211	119.7699515
-17.939859	-7.603098	122.262024	-19.680103	12.50961	123.063644	40.835255	-1.53062	126.998985	38.285892	39.011131	125.474571	39.5605735	18.7402555	126.236778	-78.9207795	6.2789645	119.89051
-19.057024	-7.995887	122.356392	-19.590406	12.348642	123.169258	40.931595	-1.630429	127.033791	38.369743	38.900967	125.438843	39.650669	18.635269	126.236317	-78.831481	6.062015	120.102199
-20.224228	-8.343985	122.503136	-19.496349	12.187208	123.328148	41.051464	-1.728374	127.049515	38.46962	38.798458	125.435341	39.760542	18.535042	126.242428	-78.75324	5.839374	120.413868
-21.345427	-8.621215	122.622635	-19.38131	12.052852	123.496437	41.182129	-1.813654	127.082291	38.561115	38.725098	125.456177	39.871622	18.455722	126.269234	-78.634242	5.649982	120.72364
-22.478727	-8.887229	122.735512	-19.264294	11.940992	123.666153	41.303234	-1.846117	127.096321	38.657997	38.671822	125.481812	39.9806155	18.4128525	126.2890665	-78.5092035	5.4691315	121.0432395
-24.263178	-9.194974	122.91983	-19.089083	11.825754	123.873878	41.500042	-1.875641	127.121994	38.795952	38.623417	125.463356	40.147997	18.373888	126.292675	-78.326163	5.27762	121.455081
-25.423223	-9.291537	123.004494	-18.978363	11.765695	123.955742	41.583458	-1.849458	127.145004	38.866539	38.601521	125.371338	40.2249985	18.3760315	126.258171	-78.1817245	5.1553585	121.653313
-26.629057	-9.447962	123.124374	-18.860792	11.680486	124.026016	41.668564	-1.835104	127.117363	38.919655	38.585335	125.227997	40.2941095	18.3751155	126.17268	-78.0156935	4.9858565	121.879352
-27.630329	-9.66201	123.325172	-18.757271	11.578566	124.100937	41.762173	-1.837029	127.084923	38.968941	38.554028	125.032516	40.365557	18.3584995	126.0587195	-77.880099	4.7986325	122.1431545
-28.87188	-9.689851	123.424362	-18.657404	11.456529	124.146858	41.846035	-1.845225	127.059814	38.999935	38.509991	124.811043	40.422985	18.332383	125.9354285	-77.737793	4.580675	122.3582875
-30.090528	-9.670715	123.616699	-18.555864	11.34207	124.19902	41.942276	-1.83867	127.022697	38.999496	38.464996	124.580681	40.470886	18.313163	125.801689	-77.582614	4.370977	122.596351
-31.282619	-9.593607	123.848816	-18.475826	11.216858	124.274841	42.025581	-1.819188	126.993134	38.993526	38.431557	124.326897	40.5095535	18.3061845	125.6600155	-77.4612055	4.1275315	122.8896665
-33.057495	-9.359774	124.306664	-18.357716	11.036708	124.390839	42.119522	-1.752443	126.909851	38.945911	38.365601	123.799095	40.5327165	18.306579	125.354473	-77.2481485	3.766837	123.427205
-34.259739	-9.112216	124.633408	-18.301085	10.913384	124.468468	42.162556	-1.730122	126.814629	38.916477	38.307968	123.40995	40.5395165	18.288923	125.1122895	-77.1416865	3.537845	123.8246465
-35.282784	-8.798652	125.015999	-18.25375	10.792173	124.535278	42.195675	-1.72173	126.712204	38.844429	38.203976	122.954727	40.520052	18.241123	124.8334655	-77.027552	3.343223	124.2370905
-36.491116	-8.388597	125.293968	-18.222582	10.676813	124.578949	42.236332	-1.738781	126.541832	38.767853	38.111229	122.494843	40.5020925	18.186224	124.5183375	-76.9472565	3.167402	124.6395605
-37.603588	-7.897405	125.536934	-18.175995	10.547363	124.581802	42.254066	-1.751359	126.381409	38.711735	38.010674	122.124802	40.4829005	18.1296575	124.2531055	-76.8348905	2.9650685	124.9104985
-38.603477	-7.368862	125.607391	-18.110043	10.44155	124.570313	42.342937	-1.807921	126.302742	38.652569	37.900101	121.795799	40.497753	18.04609	124.0492705	-76.717839	2.83701	125.0913555
-39.580872	-6.674952	125.806366	-18.067068	10.321033	124.563889	42.377445	-1.837092	126.210617	38.608883	37.833317	121.533791	40.493164	17.9981125	123.872204	-76.6273	2.6439535	125.255574
-41.083355	-5.465082	125.791656	-18.037451	10.181678	124.556206	42.391182	-1.906879	125.902603	38.539131	37.738514	121.21019	40.4651565	17.9158175	123.5563965	-76.5400585	2.4475385	125.5560155
-41.909523	-4.559046	125.810242	-18.043539	10.090204	124.551712	42.387276	-1.981524	125.615349	38.494389	37.700302	121.028915	40.4408325	17.859389	123.322132	-76.5279105	2.321019	125.781292
-42.85368	-3.495782	125.708305	-18.069771	10.039048	124.542465	42.35294	-2.05581	125.189758	38.435364	37.69733	120.942451	40.394152	17.82076	123.0661045	-76.533694	2.257336	126.0188255
-43.659691	-2.370257	125.573326	-18.088192	10.009678	124.493828	42.296276	-2.122368	124.672195	38.384403	37.68383	120.88121	40.3403395	17.780731	122.7767025	-76.5167235	2.238625	126.2109535
-44.379898	-1.206097	125.293777	-18.109135	9.986283	124.397591	42.233734	-2.154461	124.210358	38.358597	37.708714	120.846581	40.2961655	17.7771265	122.5284695	-76.5144355	2.1954395	126.2667125
-45.101196	0.118206	125.101868	-18.116867	9.986499	124.264656	42.124863	-2.106126	123.796043	38.374527	37.78233	120.897652	40.249695	17.838102	122.3468475	-76.483429	2.134896	126.1824645
-45.70705	1.459117	124.83593	-18.119432	10.017395	124.120689	42.039394	-2.057003	123.419891	38.387089	37.877041	120.983482	40.2132415	17.910019	122.2016865	-76.4521055	2.124771	126.0396915
-46.464916	3.581095	124.531425	-18.165537	10.111507	123.866272	41.926891	-2.004808	122.833214	38.381176	38.033409	121.130157	40.1540335	18.0143005	121.9816855	-76.4851075	2.2087135	125.7508585
-46.871113	5.015802	124.340233	-18.188665	10.179951	123.702202	41.842384	-1.897721	122.57296	38.372528	38.115051	121.252525	40.107456	18.108665	121.9127425	-76.484786	2.251237	125.4916615
-47.248775	6.504467	123.972992	-18.211527	10.278914	123.575829	41.805508	-1.819005	122.428345	38.377949	38.210194	121.465385	40.0917285	18.1955945	121.946865	-76.5147825	2.3622335	125.204793
-47.592392	7.977823	123.87793	-18.251137	10.355593	123.494843	41.784172	-1.787062	122.330963	38.379131	38.268353	121.696869	40.0816515	18.2406455	122.013916	-76.5839255	2.4705405	124.97577
-47.821922	9.446615	123.878372	-18.30002	10.407825	123.463806	41.760574	-1.786521	122.281898	38.388287	38.294636	121.86779	40.0744305	18.2540575	122.074844	-76.6744705	2.5615925	124.852768
-47.894966	10.901775	123.793243	-18.323595	10.425683	123.46096	41.721653	-1.807734	122.28714	38.413597	38.30183	122.033859	40.067625	18.247048	122.1604995	-76.714815	2.604318	124.7614205
-48.003681	12.349751	123.937271	-18.343002	10.431393	123.491081	41.672699	-1.842802	122.295509	38.422344	38.274906	122.206787	40.0475215	18.216052	122.251148	-76.7335255	2.646734	124.731014
-47.838398	14.442846	124.075111	-18.367306	10.408573	123.554741	41.64843	-1.951708	122.283028	38.43129	38.209869	122.363426	40.03986	18.1290805	122.323227	-76.774472	2.6880655	124.786255
-47.812862	15.847285	124.164642	-18.385305	10.391623	123.606598	41.631283	-2.007845	122.283401	38.435993	38.167973	122.487045	40.033638	18.080064	122.385223	-76.804248	2.703182	124.827973
-47.530136	17.161362	124.271683	-18.391306	10.378262	123.633598	41.617672	-2.057142	122.305	38.445431	38.13657	122.618958	40.0315515	18.039714	122.461979	-76.8141635	2.71681	124.805217
-47.205917	18.490566	124.287666	-18.406347	10.38035	123.644295	41.586937	-2.072062	122.349373	38.484608	38.12603	122.742653	40.0357725	18.026984	122.546013	-76.8484665	2.733716	124.742577
-46.93475	19.817228	124.291908	-18.433065	10.409754	123.636391	41.552391	-2.094516	122.352921	38.515701	38.133747	122.851433	40.034046	18.0196155	122.602177	-76.900176	2.7998925	124.670605
-46.519222	21.068672	124.347321	-18.482056	10.476015	123.613464	41.502342	-2.096835	122.337051	38.513023	38.150795	122.935928	40.0076825	18.02698	122.6364895	-76.9717945	2.92505	124.5904385
-46.053246	22.316641	124.354507	-18.514091	10.560389	123.557076	41.478733	-2.066518	122.312904	38.503178	38.220222	123.00341	39.9909555	18.076852	122.658157	-77.0191375	3.043926	124.455995
-45.208107	24.098612	124.309982	-18.585466	10.759528	123.495461	41.398258	-1.897116	122.272766	38.468655	38.378994	123.119377	39.9334565	18.240939	122.6960715	-77.1043885	3.278117	124.2948505
-44.559753	25.214476	124.371597	-18.6259	10.906696	123.472931	41.355057	-1.767412	122.228729	38.425968	38.520092	123.192467	39.8905125	18.37634	122.710598	-77.1423125	3.437052	124.235264
-43.877407	26.293255	124.439087	-18.689846	11.052869	123.456764	41.310413	-1.603668	122.189781	38.363464	38.675865	123.275589	39.8369385	18.5360985	122.732685	-77.2166305	3.5696395	124.180843
-43.109509	27.299728	124.417984	-18.766586	11.226979	123.434105	41.252117	-1.431233	122.15741	38.294376	38.844952	123.366676	39.7732465	18.7068595	122.762043	-77.3064185	3.7470985	124.106167
-42.318058	28.244198	124.472412	-18.853952	11.353968	123.421776	41.203804	-1.273685	122.121643	38.228916	39.00209	123.478592	39.71636	18.8642025	122.8001175	-77.424264	3.8437335	124.0434345
-41.449963	29.127369	124.510155	-18.912403	11.503489	123.39077	41.127171	-1.153828	122.111893	38.159431	39.1432	123.574471	39.643301	18.994686	122.843182	-77.468107	4.012292	123.938358
-40.568596	29.967972	124.553749	-19.009634	11.611102	123.33474	41.045521	-1.040154	122.11528	38.091118	39.267345	123.654449	39.5683195	19.1135955	122.8848645	-77.5875875	4.1086085	123.7846155
-39.327469	31.181896	124.48912	-19.124151	11.816653	123.235214	40.914387	-0.883293	122.184006	37.993698	39.425339	123.677536	39.4540425	19.271023	122.930771	-77.7023445	4.362283	123.539657
-38.307087	31.822454	124.315155	-19.172245	11.915328	123.153648	40.872791	-0.804049	122.284569	37.957146	39.524776	123.655441	39.4149685	19.3603635	122.970005	-77.7594585	4.4702925	123.337291
-37.231586	32.367012	124.11692	-19.242538	12.005142	123.066475	40.837887	-0.741452	122.415451	37.908199	39.602505	123.602974	39.373043	19.4305265	123.0092125	-77.858119	4.5797575	123.1237375
-36.162895	32.83707	123.872505	-19.308506	12.079124	123.024368	40.771641	-0.67085	122.568604	37.850124	39.675774	123.477974	39.3108825	19.502462	123.023289	-77.9278945	4.655786	123.025447
-34.970165	33.245407	123.655441	-19.356279	12.12251	123.006416	40.703991	-0.620477	122.743057	37.788376	39.744347	123.341408	39.2461835	19.561935	123.0422325	-77.9587415	4.683085	122.9705995
-33.836372	33.588444	123.457047	-19.394159	12.145262	123.025299	40.671608	-0.601096	122.960648	37.72649	39.780033	123.217941	39.199049	19.5894685	123.0892945	-77.987367	4.7010555	122.9613035
-32.644592	33.844246	123.248482	-19.428644	12.14567	123.065392	40.662319	-0.597775	123.220848	37.666943	39.793919	123.153244	39.164631	19.598072	123.187046	-78.021919	4.693268	122.943738
-30.750469	34.154125	123.035942	-19.497105	12.106297	123.142395	40.641556	-0.638787	123.601082	37.612514	39.781448	123.090637	39.127035	19.5713305	123.3458595	-78.121245	4.6412635	122.9389305
-29.529957	34.289928	122.908058	-19.562769	12.061593	123.165237	40.583508	-0.675461	123.787842	37.560226	39.764843	123.062645	39.071867	19.544691	123.4252435	-78.197405	4.578495	122.9052305
-28.287786	34.365864	122.759232	-19.646826	12.042102	123.166344	40.540688	-0.722683	123.914276	37.479927	39.746006	123.023781	39.0103075	19.5116615	123.4690285	-78.3039595	4.5725425	122.8636595
-26.907114	34.434498	122.651634	-19.714174	12.031284	123.160507	40.468796	-0.721813	124.007774	37.406033	39.736439	122.982719	38.9374145	19.507313	123.4952465	-78.3657625	4.555255	122.8257675
-25.680313	34.532104	122.593216	-19.788675	12.027787	123.142899	40.394341	-0.706372	124.083099	37.332085	39.757492	122.994904	38.863213	19.52556	123.5390015	-78.440563	4.530014	122.7467965
-24.394686	34.559013	122.556602	-19.851021	12.043636	123.128365	40.361134	-0.691627	124.166405	37.273209	39.784679	123.048401	38.8171715	19.546526	123.607403	-78.5192135	4.540746	122.649327
-22.982603	34.60611	122.547379	-19.916897	12.085464	123.115814	40.323536	-0.661234	124.229179	37.228397	39.827229	123.15152	38.7759665	19.5829975	123.6903495	-78.6097605	4.5879305	122.5412785
-21.035172	34.678726	122.649826	-20.010159	12.172417	123.129143	40.246067	-0.62041	124.283363	37.160828	39.903786	123.305199	38.7034475	19.641688	123.794281	-78.7237655	4.703146	122.464005
-19.684631	34.645687	122.731308	-20.069712	12.230439	123.159615	40.177776	-0.570848	124.303146	37.11377	39.973961	123.414551	38.645773	19.7015565	123.8588485	-78.785197	4.7593215	122.4603815
-18.281454	34.629841	122.859589	-20.150564	12.306828	123.2052	40.127739	-0.494871	124.293091	37.045727	40.059341	123.539413	38.586733	19.782235	123.916252	-78.887861	4.831421	122.494148
-16.96623	34.575993	122.976563	-20.217199	12.391548	123.236107	40.047848	-0.394512	124.296059	36.980152	40.167511	123.664604	38.514	19.8864995	123.9803315	-78.948398	4.8965965	122.4918825
-15.592876	34.457832	123.051384	-20.300627	12.477286	123.250984	39.997215	-0.299282	124.291458	36.923649	40.290634	123.786438	38.460432	19.995676	124.038948	-79.061686	4.958896	122.46302
-14.178946	34.328747	123.145187	-20.371359	12.575643	123.256897	39.926407	-0.191885	124.284454	36.858662	40.392441	123.923386	38.3925345	20.100278	124.10392	-79.1352525	5.051008	122.409874
-12.851294	34.164879	123.212036	-20.447235	12.670387	123.258415	39.888012	-0.111323	124.285217	36.800465	40.48106	124.073601	38.3442385	20.1848685	124.179409	-79.2387085	5.1559055	122.337421
-10.747108	33.795467	123.28701	-20.523235	12.833335	123.26561	39.851009	0.007486	124.377563	36.741051	40.61499	124.339279	38.29603	20.311238	124.358421	-79.3425	5.355432	122.172799
-9.375687	33.548931	123.400101	-20.544308	12.960245	123.293533	39.874016	0.091301	124.483994	36.700626	40.704918	124.576332	38.287321	20.3981095	124.530163	-79.375937	5.5223805	122.056903
-7.98927	33.234154	123.513008	-20.564579	13.082875	123.358871	39.913086	0.191422	124.66494	36.636124	40.806458	124.863647	38.274605	20.49894	124.7642935	-79.403763	5.66681	121.9534485
-6.618047	32.864735	123.697258	-20.573284	13.244358	123.460434	39.996487	0.328716	124.960304	36.559849	40.946777	125.228943	38.278168	20.6377465	125.0946235	-79.424736	5.8509695	121.8262445
-5.261611	32.472263	123.962822	-20.571127	13.435489	123.594498	40.130569	0.494637	125.362061	36.53236	41.134499	125.69133	38.3314645	20.814568	125.5266955	-79.4737185	6.05641	121.6623005
-3.932709	32.068748	124.22583	-20.513586	13.654038	123.765457	40.297916	0.660598	125.853325	36.527042	41.347378	126.213516	38.412479	21.003988	126.0334205	-79.439651	6.304088	121.4974935
-2.292205	31.412161	124.391594	-20.387142	13.859858	123.967896	40.467281	0.832306	126.418289	36.568951	41.544743	126.761879	38.518116	21.1885245	126.590084	-79.2924	6.5311915	121.345708
-0.57681	30.743868	125.050018	-20.038851	14.188105	124.284744	41.064804	0.974091	127.263405	36.8358	41.80505	127.680656	38.950302	21.3895705	127.4720305	-79.028004	6.9866395	121.0974575
1.115185	29.941618	125.202736	-19.713888	14.40936	124.481773	41.311752	1.16791	127.988708	37.112755	41.948368	128.369202	39.2122535	21.558139	128.178955	-78.6400295	7.260581	120.784591
2.397691	29.275286	125.669304	-19.322414	14.620641	124.693939	41.673603	1.261381	128.824677	37.471973	42.062119	129.137558	39.572788	21.66175	128.9811175	-78.217616	7.579532	120.4067605
3.721639	28.545792	126.118942	-18.931238	14.792445	124.958382	42.080627	1.300297	129.741058	38.23283	42.04052	129.803162	40.1567285	21.6704085	129.77211	-78.0192045	7.9144815	120.144654
4.957249	27.767971	126.64994	-18.574261	14.922539	125.204422	42.46106	1.305577	130.644028	38.678314	42.131252	130.594818	40.569687	21.7184145	130.619423	-77.718209	8.1266635	119.789421
6.052544	26.918894	127.158211	-18.288548	15.017562	125.429848	42.765091	1.267953	131.472672	39.065437	42.194172	131.334366	40.915264	21.7310625	131.403519	-77.49236	8.3040615	119.456177
7.074588	26.062998	127.675034	-17.866598	14.963863	125.619255	43.002037	1.248343	132.237701	39.35463	42.266323	131.957306	41.1783335	21.757333	132.0975035	-76.9115295	8.170393	119.1410065
8.405927	24.664602	128.419846	-17.660213	15.063286	126.048576	43.28479	1.254821	133.164963	39.671383	42.355747	132.838638	41.4780865	21.805284	133.0018005	-76.7985125	8.321288	119.0953515
9.138118	23.688137	128.90535	-17.616974	15.123384	126.384422	43.428551	1.27668	133.648956	39.787586	42.38517	133.243439	41.6080685	21.830925	133.4461975	-76.8420165	8.415843	119.3226465
9.792009	22.683899	129.282135	-17.611092	15.175223	126.69178	43.486839	1.328582	133.971161	39.876484	42.458778	133.507782	41.6816615	21.89368	133.7394715	-76.9038455	8.456766	119.6440885
10.328011	21.623255	129.530685	-17.659687	15.251446	126.912056	43.553814	1.381398	134.144135	39.914513	42.553829	133.676987	41.7341635	21.9676135	133.910561	-77.0535375	8.5352785	119.913551
10.79116	20.582695	129.624374	-17.699659	15.337064	127.008904	43.613075	1.452947	134.241455	39.866146	42.653114	133.720627	41.7396105	22.0530305	133.981041	-77.1389285	8.6210975	120.036767
11.141283	19.503174	129.642914	-17.754824	15.441964	127.049423	43.626225	1.615936	134.230438	39.817749	42.790596	133.68483	41.721987	22.203266	133.957634	-77.231635	8.680662	120.141212
11.390223	18.395271	129.594833	-17.774288	15.539805	127.041435	43.614094	1.779923	134.167664	39.780533	42.926186	133.559753	41.6973135	22.3530545	133.8637085	-77.2458895	8.7265555	120.2191615
11.584668	16.703526	129.448456	-17.823257	15.67688	127.004539	43.627911	2.004359	134.065155	39.718651	43.114288	133.37326	41.673281	22.5593235	133.7192075	-77.319795	8.7944365	120.2898705
11.566246	15.553887	129.374512	-17.83658	15.744206	126.990784	43.627827	2.134811	133.955566	39.70303	43.197777	133.26741	41.6654285	22.666294	133.611488	-77.3385885	8.822118	120.37008
11.425497	14.387478	129.299835	-17.856289	15.80344	126.975945	43.626991	2.211469	133.913315	39.699139	43.265488	133.197937	41.663065	22.7384785	133.555626	-77.375643	8.8684015	120.396264
11.211403	13.195427	129.204529	-17.842613	15.825664	126.969894	43.624313	2.283515	133.883759	39.727585	43.326126	133.204758	41.675949	22.8048205	133.5442585	-77.361175	8.8465075	120.3955295
10.896067	12.025846	129.146362	-17.809935	15.828015	126.997719	43.650387	2.312245	133.885818	39.769325	43.363197	133.239548	41.709856	22.837721	133.562683	-77.329726	8.818309	120.432755
10.473113	10.829413	129.115112	-17.767622	15.814739	127.081429	43.67358	2.324768	133.892807	39.8316	43.378899	133.282028	41.75259	22.8518335	133.5874175	-77.287834	8.7776445	120.5754405
9.929323	9.635726	129.067032	-17.727011	15.806114	127.191162	43.69017	2.331394	133.900574	39.897049	43.347614	133.296127	41.7936095	22.839504	133.5983505	-77.2476315	8.772724	120.7839735
8.982512	7.869801	128.985764	-17.671436	15.778296	127.381241	43.745468	2.3123	133.890198	40.002193	43.292984	133.264618	41.8738305	22.802642	133.577408	-77.2167025	8.75395	121.185074
8.214421	6.690079	128.940918	-17.618231	15.741169	127.486	43.809311	2.304015	133.847855	40.071575	43.232059	133.153503	41.940443	22.768037	133.500679	-77.176905	8.714301	121.471321
7.381711	5.498814	128.828171	-17.559574	15.674146	127.539948	43.854816	2.340738	133.715927	40.124458	43.158741	132.959061	41.989637	22.7497395	133.337494	-77.108785	8.5985525	121.742402
6.469903	4.348422	128.667313	-17.511244	15.577981	127.553764	43.879406	2.368372	133.470947	40.140957	43.062778	132.618225	42.0101815	22.715575	133.044586	-77.0326695	8.440387	122.062942
5.468646	3.20711	128.46138	-17.477972	15.442842	127.516594	43.909512	2.344503	133.166199	40.110455	42.960999	132.157928	42.0099835	22.652751	132.6620635	-76.9659275	8.232933	122.3711245
4.428311	2.052358	128.19043	-17.435261	15.272867	127.415535	43.923111	2.309259	132.835403	40.071198	42.864269	131.72699	41.9971545	22.586764	132.2811965	-76.8676765	7.95897	122.5498735
3.302182	0.968921	127.980209	-17.408819	15.092327	127.334938	43.932877	2.229221	132.563507	40.01321	42.737869	131.366364	41.9730435	22.483545	131.9649355	-76.7906815	7.701109	122.7049405
1.465889	-0.621693	127.760139	-17.398106	14.791688	127.280067	43.992691	2.019102	132.263504	39.954033	42.535168	131.02446	41.973362	22.277135	131.643982	-76.769574	7.306241	122.916152
0.207051	-1.634374	127.609253	-17.47736	14.616831	127.318726	44.04475	1.85394	132.131012	39.923317	42.405407	130.916245	41.9840335	22.1296735	131.5236285	-76.9387535	7.1039885	123.1138235
-1.134828	-2.589484	127.466789	-17.497862	14.413168	127.275215	44.024925	1.706957	131.964813	39.874737	42.261837	130.857712	41.949831	21.984397	131.4112625	-76.945555	6.841939	123.1391675
-2.543684	-3.538095	127.235588	-17.59992	14.230919	127.235176	43.952137	1.54196	131.777039	39.807686	42.109501	130.816605	41.8799115	21.8257305	131.296822	-77.0797515	6.6361075	123.17353
-3.992674	-4.428191	126.94101	-17.749535	14.071035	127.194931	43.857723	1.371217	131.592606	39.731274	41.986782	130.753662	41.7944985	21.6789995	131.173134	-77.2935685	6.4630705	123.216728
-5.962429	-4.986772	126.835571	-17.875299	13.913872	127.089478	43.71088	1.254863	131.301559	39.609497	41.85849	130.689651	41.6601885	21.5566765	130.995605	-77.4107865	6.2710675	123.183351
-7.039197	-6.146549	126.260391	-18.031889	13.762538	126.949821	43.536579	1.128848	130.955093	39.454838	41.712555	130.524384	41.4957085	21.4207015	130.7397385	-77.5594865	6.1043745	123.1599035
-9.410337	-7.363771	125.762535	-18.243013	13.56076	126.710915	43.284325	0.984517	130.500519	39.195057	41.532658	130.140366	41.239691	21.2585875	130.3204425	-77.725717	5.8629325	123.1013875
-11.089973	-8.142565	125.575592	-18.37392	13.432964	126.572128	43.112694	0.934702	130.194489	39.0312	41.419212	129.837143	41.071947	21.176957	130.015816	-77.819787	5.688971	123.12844
-12.750822	-8.911042	125.445847	-18.506168	13.296641	126.438736	42.937309	0.862563	129.992325	38.493397	41.442955	129.547363	40.715353	21.152759	129.769844	-77.727689	5.440523	123.107628
-14.465301	-9.649044	125.494087	-18.612202	13.139373	126.305305	42.766399	0.896303	129.760056	38.301907	41.380749	129.014954	40.534153	21.138526	129.387505	-77.758557	5.14022	123.223105
-16.202852	-10.356011	125.642166	-18.734337	13.008419	126.315033	42.578194	0.953079	129.489853	38.104836	41.290733	128.498306	40.341515	21.121906	128.9940795	-77.810189	4.894932	123.6359865
-17.920038	-11.004229	125.866104	-18.807137	12.860088	126.280022	42.480572	0.966573	129.299026	37.893421	41.176468	127.897324	40.1869965	21.0715205	128.598175	-77.8012705	4.6486555	123.961869
-19.683187	-11.583575	126.189598	-18.830706	12.710457	126.264297	42.423038	0.981704	129.147888	37.720837	41.101372	127.431992	40.0719375	21.041538	128.28994	-77.7333495	4.379376	124.238654
-22.282627	-12.358514	126.713852	-18.829931	12.464423	126.295761	42.396564	0.904819	129.15657	37.521137	40.928177	126.812019	39.9588505	20.916498	127.9842945	-77.6187125	4.012348	124.6072275
-24.069258	-12.71876	127.146301	-18.869972	12.306453	126.431915	42.363094	0.85397	129.239655	37.429573	40.85371	126.548157	39.8963335	20.85384	127.893906	-77.6362775	3.759066	124.969924
-26.187372	-12.629747	127.811905	-18.955635	12.180846	126.728104	42.297333	0.791764	129.369431	37.334423	40.752766	126.382919	39.815878	20.772265	127.876175	-77.727148	3.589427	125.580033
-27.619862	-13.213271	128.169006	-18.975903	12.027919	127.0131	42.268517	0.714691	129.543381	37.249229	40.666485	126.313385	39.758873	20.690588	127.928383	-77.710679	3.36525	126.097817
-29.389677	-13.268314	128.670532	-19.04351	11.896189	127.345406	42.222481	0.647041	129.769791	37.161144	40.602623	126.34156	39.6918125	20.624832	128.0556755	-77.7788325	3.167546	126.6351365
-31.404257	-13.005686	129.292435	-19.092155	11.758633	127.684235	42.18256	0.602552	130.000717	37.089573	40.563789	126.458611	39.6360665	20.5831705	128.229664	-77.8203765	2.9340955	127.138806
-32.846153	-13.099265	129.446365	-19.156246	11.622481	128.021973	42.167431	0.547239	130.21344	37.018551	40.544518	126.60788	39.592991	20.5458785	128.41066	-77.905483	2.6990835	127.633286
-35.385273	-12.757776	129.777512	-19.246229	11.369095	128.426254	42.137646	0.392175	130.415695	36.916439	40.524364	126.833595	39.5270425	20.4582695	128.624645	-78.0195005	2.2799205	128.227863
-37.029247	-12.396252	129.928772	-19.333168	11.204491	128.703583	42.081757	0.294454	130.440765	36.828075	40.473225	126.952232	39.454916	20.3838395	128.6964985	-78.121252	2.0251425	128.7106675
-38.6912	-11.928988	130.052612	-19.379776	11.032249	128.876038	42.003071	0.200446	130.413071	36.732803	40.424358	127.027489	39.367937	20.312402	128.72028	-78.127489	1.752096	129.031796
-40.314053	-11.381386	130.118515	-19.480822	10.930244	129.097473	41.885742	0.154394	130.262085	36.641266	40.418373	127.091637	39.263504	20.2863835	128.676861	-78.225148	1.5741045	129.518085
-41.851978	-10.758941	130.194733	-19.556461	10.857185	129.24588	41.755272	0.158245	130.014008	36.55719	40.435539	127.119553	39.156231	20.296892	128.5667805	-78.269153	1.417478	129.9249795
-43.403797	-10.007922	130.183807	-19.601528	10.815009	129.310318	41.622391	0.207218	129.703552	36.464092	40.490395	127.156952	39.0432415	20.3488065	128.430252	-78.2462975	1.2812115	130.190384
-44.879345	-9.253778	130.078369	-19.719259	10.861475	129.406448	41.475246	0.314295	129.335373	36.389889	40.595757	127.234459	38.9325675	20.455026	128.284916	-78.3710855	1.267924	130.52798
-47.026016	-7.909586	129.929077	-19.809517	10.968505	129.41391	41.264378	0.546142	128.737732	36.255714	40.82468	127.354012	38.760046	20.685411	128.045872	-78.37908	1.251599	130.781948
-48.390224	-6.988332	129.788055	-19.882092	11.112799	129.397369	41.124527	0.740813	128.311462	36.145721	41.00658	127.468582	38.635124	20.8736965	127.890022	-78.399308	1.3519015	130.904716
-49.690239	-6.033257	129.740768	-19.974936	11.265361	129.362564	40.979832	0.954031	127.931152	36.051876	41.185482	127.579437	38.515854	21.0697565	127.7552945	-78.465726	1.4609655	130.9698335
-50.971668	-5.021492	129.685562	-20.068007	11.457737	129.355927	40.844624	1.14277	127.657089	35.976749	41.354118	127.650925	38.4106865	21.248444	127.654007	-78.5467005	1.66703	131.057847
-52.162697	-4.077826	129.64917	-20.130804	11.58597	129.252701	40.749256	1.342246	127.429893	35.894547	41.528297	127.701881	38.3219015	21.4352715	127.565887	-78.5835095	1.7366685	130.939515
-53.257797	-3.106784	129.679367	-20.208305	11.73477	129.227097	40.632351	1.511159	127.262749	35.809986	41.660397	127.746986	38.2211685	21.585778	127.5048675	-78.6377785	1.883762	130.9493265
-54.32021	-2.103302	129.792633	-20.318356	11.827102	129.231323	40.551151	1.634905	127.192177	35.688042	41.757904	127.749825	38.1195965	21.6964045	127.471001	-78.7563085	1.9577995	130.991645
-55.731838	-0.721417	130.01413	-20.461363	11.884818	129.348831	40.448765	1.730037	127.137985	35.506786	41.82003	127.798225	37.9777755	21.7750335	127.468105	-78.9005015	1.9946025	131.229557
-56.542534	0.199899	130.20665	-20.513557	11.812447	129.410446	40.415672	1.70529	127.159584	35.421787	41.790771	127.852165	37.9187295	21.7480305	127.5058745	-78.9458435	1.8768635	131.3150175
-57.342243	1.123269	130.384964	-20.57469	11.736876	129.517578	40.392128	1.676621	127.189575	35.358181	41.77346	127.94268	37.8751545	21.7250405	127.5661275	-79.0245345	1.7487115	131.4690285
-58.016842	1.995524	130.50119	-20.63308	11.621894	129.606949	40.365444	1.634216	127.190987	35.283409	41.741501	128.078644	37.8244265	21.6878585	127.6348155	-79.0905865	1.5559295	131.5790825
-58.617825	2.871756	130.584869	-20.693007	11.544652	129.657074	40.34798	1.598484	127.171707	35.207279	41.722771	128.224396	37.7776295	21.6606275	127.6980515	-79.1636435	1.4286765	131.6160965
-59.182674	3.736083	130.609116	-20.741402	11.503564	129.670959	40.309811	1.600928	127.144936	35.138718	41.727333	128.334213	37.7242645	21.6641305	127.7395745	-79.2070685	1.3429975	131.6023435
-59.678532	4.594574	130.649414	-20.799473	11.474819	129.64682	40.269024	1.665977	127.060974	35.099873	41.780483	128.447479	37.6844485	21.72323	127.7542265	-79.2833945	1.226408	131.5394135
-60.22168	5.834804	130.563324	-20.87212	11.503615	129.559174	40.191738	1.727093	126.899544	35.033054	41.845654	128.585403	37.612396	21.7863735	127.7424735	-79.356636	1.2208565	131.3758745
-60.493683	6.690712	130.544006	-20.897175	11.580708	129.488861	39.797298	2.010738	126.936485	35.001671	41.913231	128.651779	37.3994845	21.9619845	127.794132	-79.1938345	1.1994315	131.18359
-60.658669	7.50645	130.573364	-20.951948	11.657488	129.478851	39.757195	2.108463	126.874039	34.954689	42.015163	128.721481	37.355942	22.061813	127.79776	-79.259838	1.253163	131.159942
-60.742577	8.235333	130.687073	-20.997467	11.735597	129.517944	39.753975	2.228137	126.852379	34.904522	42.126118	128.773239	37.3292485	22.1771275	127.812809	-79.3241825	1.2940665	131.223079
-60.573227	9.072036	130.843384	-21.025858	11.821589	129.620209	39.74614	2.368719	126.872635	34.850784	42.233025	128.806519	37.298462	22.300872	127.839577	-79.350178	1.342306	131.400841
-60.449421	9.638083	131.058945	-21.017534	11.88376	129.712677	40.098034	2.303483	126.779053	34.819092	42.3265	128.801758	37.458563	22.3149915	127.7904055	-79.493631	1.4525285	131.6349485
-60.292423	10.161167	131.141251	-20.998917	11.904657	129.764313	40.138199	2.384271	126.862297	34.792774	42.383675	128.74791	37.4654865	22.383973	127.8051035	-79.4633205	1.425341	131.7235225
-59.873146	10.873172	131.060577	-20.968796	11.886184	129.742432	40.237267	2.379834	127.041878	34.761585	42.404858	128.635025	37.499426	22.392346	127.8384515	-79.437018	1.380022	131.6464125
-59.476044	11.25234	130.883926	-20.968449	11.853006	129.711594	40.319298	2.343325	127.203133	34.739468	42.367161	128.489548	37.529383	22.355243	127.8463405	-79.466281	1.350769	131.5768475
-58.988022	11.575107	130.682892	-20.93327	11.766115	129.604614	40.378147	2.329591	127.408539	34.720757	42.313728	128.313004	37.549452	22.3216595	127.8607715	-79.415992	1.2105705	131.3484565
-58.419353	11.810474	130.524445	-20.939562	11.712911	129.60257	40.446327	2.302785	127.685272	34.676319	42.284615	128.108215	37.561323	22.2937	127.8967435	-79.440447	1.132122	131.3083965
-57.777702	11.969407	130.429047	-20.966379	11.684351	129.686569	40.492264	2.286785	127.955162	34.646038	42.253819	127.903091	37.569151	22.270302	127.9291265	-79.501909	1.0984	131.4440115
-57.053219	12.074441	130.399246	-20.92577	11.59717	129.727158	40.555088	2.209904	128.252121	34.62912	42.185478	127.704979	37.592104	22.197691	127.97855	-79.443644	0.996648999999998	131.475766
-56.306957	12.190621	130.343201	-20.923529	11.487635	129.811081	40.630516	2.105144	128.574295	34.608589	42.090645	127.549538	37.6195525	22.0978945	128.0619165	-79.4666105	0.877375499999996	131.5602455
-55.121422	12.303442	130.045654	-20.900194	11.294642	129.820435	40.745407	1.943449	129.036743	34.630707	41.943787	127.452888	37.688057	21.943618	128.2448155	-79.488445	0.645665999999999	131.3960545
-54.291756	12.39846	129.73848	-20.896334	11.178349	129.739487	40.812603	1.854355	129.290985	34.659027	41.864864	127.420547	37.735815	21.8596095	128.355766	-79.528483	0.497088500000004	131.123208
-53.430756	12.520099	129.333801	-20.921759	11.077156	129.580383	40.842213	1.781042	129.479782	34.645199	41.819576	127.349533	37.743706	21.800309	128.4146575	-79.587224	0.354003000000002	130.7461085
-52.520054	12.675257	128.977722	-20.945963	11.040009	129.375122	40.830723	1.721207	129.566971	34.642147	41.776459	127.281693	37.736435	21.748833	128.424332	-79.628361	0.331184999999998	130.325912
-51.590847	12.879245	128.596085	-20.945143	11.049748	129.152283	40.823727	1.70888	129.604156	34.669521	41.750851	127.187027	37.746624	21.7298655	128.3955915	-79.63691	0.3696305	129.9089745
-50.661285	13.054642	128.198318	-20.936083	11.103118	128.902023	40.865257	1.704394	129.642075	34.724861	41.771038	127.097771	37.795059	21.737716	128.369923	-79.667225	0.468520000000002	129.434123
-49.709	13.303081	127.77877	-20.929531	11.173682	128.634323	40.900494	1.735292	129.659134	34.749161	41.799992	127.017036	37.8248275	21.767642	128.338085	-79.6838895	0.579721999999997	128.930561
-48.239799	13.701262	127.282806	-20.901411	11.242791	128.289063	40.904442	1.791156	129.595337	34.773636	41.845051	126.850533	37.839039	21.8181035	128.222935	-79.641861	0.667478500000001	128.355191
-47.247696	14.015317	127.124443	-20.885948	11.256624	128.151093	40.906219	1.81422	129.507309	34.796288	41.870548	126.75724	37.8512535	21.842384	128.1322745	-79.6231495	0.670864000000002	128.1699115
-46.244301	14.26319	126.993179	-20.789511	11.190832	127.974678	40.931602	1.810681	129.420181	34.83728	41.870514	126.721405	37.884441	21.8405975	128.070793	-79.463463	0.541066499999999	127.878563
-45.210518	14.551003	126.814476	-20.751522	11.144105	127.88459	40.964539	1.774295	129.377518	34.884377	41.86343	126.716934	37.924458	21.8188625	128.047226	-79.427502	0.469347499999998	127.721954
-44.170673	14.916088	126.779831	-20.70046	11.10453	127.830299	40.994835	1.762262	129.359711	34.929062	41.853947	126.673149	37.9619485	21.8081045	128.01643	-79.3628685	0.400955500000002	127.644168
-43.102173	15.27437	126.745033	-20.670883	11.09198	127.80143	41.020672	1.779108	129.360992	34.950714	41.859756	126.614677	37.985693	21.819432	127.9878345	-79.327459	0.364528	127.6150255
-42.030842	15.598485	126.681969	-20.64283	11.093456	127.766098	41.070633	1.814299	129.396744	34.962101	41.885197	126.565399	38.016367	21.849748	127.9810715	-79.302027	0.337164000000001	127.5511245
-40.407501	16.161427	126.429092	-20.637617	11.138918	127.71846	41.16787	1.823467	129.582687	34.995041	41.887867	126.50013	38.0814555	21.855667	128.0414085	-79.3566895	0.422169	127.3955115
-39.269958	16.533836	126.246834	-20.582624	11.112705	127.624664	41.246193	1.786341	129.723328	35.023483	41.864906	126.462708	38.134838	21.8256235	128.093018	-79.300086	0.399786500000001	127.15631
-38.172188	16.959936	126.144135	-20.552439	11.08196	127.599274	41.309078	1.720668	129.839935	35.078957	41.799374	126.424637	38.1940175	21.760021	128.132286	-79.2988955	0.403898999999999	127.066262
-37.056931	17.372477	126.074898	-20.514664	11.018348	127.590431	41.368793	1.61279	129.927475	35.124924	41.701214	126.390495	38.2468585	21.657002	128.158985	-79.2761865	0.379694000000001	127.021877
-35.943661	17.8493	126.033508	-20.485558	10.937307	127.608803	41.37228	1.479194	129.960495	35.18898	41.581936	126.372513	38.28063	21.530565	128.166504	-79.251746	0.344049000000002	127.051102
-34.792149	18.370264	126.064682	-20.447939	10.849769	127.644577	41.390171	1.336727	129.913513	35.25021	41.442799	126.398277	38.3201905	21.389763	128.155895	-79.2160685	0.309774999999998	127.133259
-33.681503	18.890629	126.152206	-20.421059	10.77338	127.671898	41.396076	1.175097	129.828796	35.325413	41.325726	126.497009	38.3607445	21.2504115	128.1629025	-79.2028625	0.296348499999997	127.1808935
-31.979605	19.81148	126.208672	-20.409	10.739403	127.716957	41.392056	0.9685	129.686798	35.481102	41.217075	126.791428	38.436579	21.0927875	128.239113	-79.254579	0.386018499999999	127.194801
-30.829906	20.502668	126.318153	-20.383095	10.740079	127.636673	41.36068	0.875978	129.566803	35.58477	41.195545	127.062569	38.472725	21.0357615	128.314686	-79.238915	0.444396499999996	126.95866
-29.678482	21.112505	126.402832	-20.424097	10.821107	127.618088	41.286446	0.820005	129.442917	35.662209	41.210045	127.35907	38.4743275	21.015025	128.4009935	-79.3225215	0.627188999999998	126.8351825
-28.49885	21.76195	126.415764	-20.460024	10.91902	127.515587	41.218407	0.822483	129.293549	35.716557	41.257172	127.655479	38.467482	21.0398275	128.474514	-79.38753	0.798212500000002	126.55666
-27.3125	22.444851	126.53289	-20.501846	11.059083	127.471588	41.155979	0.867414	129.106445	35.764881	41.328617	127.956406	38.46043	21.0980155	128.5314255	-79.464122	1.0201505	126.4117505
-26.16939	23.089529	126.726028	-20.546726	11.21808	127.430511	41.097744	0.9331	128.938034	35.77961	41.412212	128.207184	38.438677	21.172656	128.572609	-79.532129	1.263504	126.288413
-24.956625	23.656736	126.822678	-20.602566	11.380064	127.460754	41.038368	1.033935	128.756775	35.794289	41.493355	128.414322	38.4163285	21.263645	128.5855485	-79.6214605	1.496483	126.3359595
-23.139498	24.482492	127.010521	-20.569048	11.511556	127.394043	41.029266	1.121483	128.523178	35.859482	41.579659	128.675217	38.444374	21.350571	128.5991975	-79.58247	1.672541	126.1888885
-21.941296	24.92341	127.163605	-20.543484	11.597019	127.372948	41.057037	1.138747	128.45816	35.925968	41.615685	128.829056	38.4915025	21.377216	128.643608	-79.5784705	1.816822	126.102288
-20.687321	25.287878	127.242981	-20.518631	11.661493	127.370285	41.087471	1.148069	128.441803	35.999737	41.645546	128.989166	38.543604	21.3968075	128.7154845	-79.580866	1.9261785	126.0250855
-19.401703	25.605694	127.29657	-20.47785	11.745264	127.392349	41.127296	1.128219	128.467545	36.074444	41.648869	129.143478	38.60087	21.388544	128.8055115	-79.55657	2.101984	125.9791865
-18.171721	25.858488	127.449646	-20.454689	11.819725	127.447723	41.192265	1.100234	128.562256	36.146683	41.65921	129.293076	38.669474	21.379722	128.927666	-79.578852	2.259728	125.96778
-16.923405	25.97768	127.567184	-20.428383	11.900788	127.528748	41.259583	1.095566	128.76918	36.243595	41.683731	129.475616	38.751589	21.3896485	129.122398	-79.608355	2.4119275	125.935098
-15.617304	26.082298	127.656807	-20.390064	11.984791	127.654251	41.3978	1.07036	129.083023	36.692139	41.589836	129.631775	39.0449695	21.330098	129.357399	-79.8250975	2.639484	125.951103
-13.758278	26.056459	127.980545	-20.350496	12.112207	127.91288	41.654903	0.988106	129.731155	36.904884	41.679157	130.119553	39.2798935	21.3336315	129.925354	-79.9808855	2.8907825	125.900406
-12.558943	25.930891	128.231018	-20.323132	12.180062	128.119095	41.832924	0.928288	130.204468	37.051678	41.731876	130.450958	39.442301	21.330082	130.327713	-80.088565	3.030042	125.910477
-11.354398	25.784006	128.499527	-20.301117	12.264514	128.354233	42.012707	0.894182	130.66774	37.201565	41.77652	130.780609	39.607136	21.335351	130.7241745	-80.20937	3.193677	125.9842915
-10.255095	25.538326	128.809311	-20.274422	12.360826	128.602097	42.170212	0.897714	131.092529	37.326996	41.83194	131.102478	39.748604	21.364827	131.0975035	-80.297448	3.356825	126.1066905
-9.149846	25.269457	129.112595	-20.275595	12.480194	128.898056	42.311726	0.925925	131.445572	37.423679	41.883766	131.379303	39.8677025	21.4048455	131.4124375	-80.4188925	3.5555425	126.3836745
-8.107452	24.91205	129.402725	-20.243124	12.563276	129.142761	42.43869	0.937002	131.742691	37.195793	42.067215	131.686539	39.8172415	21.5021085	131.714615	-80.3034895	3.6244435	126.570907
-7.098907	24.523684	129.655594	-20.172625	12.631867	129.30777	42.578465	0.95042	131.997345	37.651447	41.986023	131.782776	40.114956	21.4682215	131.8900605	-80.460206	3.7955125	126.7254795
-5.738224	23.830103	130.002197	-20.098316	12.782444	129.586334	42.779797	0.945896	132.374771	37.881176	42.033619	132.043884	40.3304865	21.4897575	132.2093275	-80.5271185	4.0751305	126.9633405
-4.836469	23.351616	130.194641	-20.027332	12.882076	129.697372	42.93029	0.943547	132.61647	38.038399	42.078537	132.209244	40.4843445	21.511042	132.412857	-80.5390085	4.25311	126.981887
-4.035923	22.793478	130.349686	-19.930702	12.966357	129.739746	43.048859	0.970166	132.85495	38.176247	42.142796	132.35141	40.612553	21.556481	132.60318	-80.473957	4.376233	126.876312
-3.297667	22.211836	130.457947	-19.912956	13.092995	129.840714	43.167957	1.032844	133.037643	38.286285	42.212765	132.471954	40.727121	21.6228045	132.7547985	-80.553033	4.5631855	126.9266295
-2.664709	21.597591	130.554291	-19.839027	13.191755	129.805893	43.262737	1.105166	133.185333	38.370899	42.282673	132.56424	40.816818	21.6939195	132.8747865	-80.494872	4.6895905	126.7369995
-2.102879	20.94994	130.584457	-19.772684	13.304351	129.770203	43.351425	1.178549	133.299133	38.455475	42.360069	132.637299	40.90345	21.769309	132.968216	-80.448818	4.839393	126.57219
-1.56485	20.285255	130.582397	-19.710918	13.416275	129.691666	43.42527	1.241195	133.37738	38.550083	42.421074	132.671967	40.9876765	21.8311345	133.0246735	-80.4095125	5.0014155	126.3586585
-0.933146	19.219124	130.480484	-19.623228	13.567464	129.551117	43.525459	1.316872	133.413284	38.680103	42.491959	132.648987	41.102781	21.9044155	133.0311355	-80.349237	5.2305125	126.0710985
-0.627758	18.497385	130.382187	-19.560333	13.639114	129.446686	43.563023	1.359947	133.35939	38.765682	42.541584	132.597717	41.1643525	21.9507655	132.9785535	-80.2850185	5.3274625	125.9148185
-0.416658	17.740679	130.290451	-19.479128	13.687654	129.379257	43.621078	1.405875	133.278336	38.4967	42.711426	132.615967	41.058889	22.0586505	132.9471515	-80.017145	5.3166575	125.8113625
-0.266404	16.968046	130.227402	-19.411547	13.712597	129.350677	43.68354	1.467183	133.192307	38.568409	42.764061	132.562012	41.1259745	22.115622	132.8771595	-79.9490685	5.309572	125.8241945
-0.188342	16.190168	130.196899	-19.32789	13.720202	129.364471	43.747314	1.534999	133.118195	38.967983	42.676315	132.435425	41.3576485	22.105657	132.77681	-80.0134285	5.334747	125.952132
-0.186673	15.374689	130.17421	-19.246281	13.706334	129.40657	43.827969	1.608041	133.054977	39.009563	42.705246	132.420975	41.418766	22.1566435	132.737976	-79.911328	5.2560245	126.075164
-0.266548	14.577659	130.165939	-19.189102	13.690454	129.485016	43.884773	1.682581	133.0103	39.040485	42.726566	132.421173	41.462629	22.2045735	132.7157365	-79.840833	5.1763345	126.2542955
-0.576659	13.411019	130.197327	-19.111176	13.685732	129.639404	43.947136	1.797725	132.96373	39.073711	42.759953	132.411118	41.5104235	22.278839	132.687424	-79.7327755	5.092625	126.591384
-0.854297	12.609312	130.247696	-19.070599	13.689377	129.774094	43.97728	1.863271	132.941254	39.110817	42.806538	132.371033	41.5440485	22.3349045	132.6561435	-79.6852465	5.0438495	126.8920445
-1.15934	11.814787	130.317551	-19.035305	13.707704	129.929932	44.005238	1.932862	132.911194	39.149494	42.839512	132.329208	41.577366	22.386187	132.620201	-79.647976	5.029221	127.239663
-1.500732	11.003309	130.359116	-19.003613	13.736807	130.080872	44.005375	2.01243	132.868347	39.180069	42.866852	132.280594	41.592722	22.439641	132.5744705	-79.599948	5.033973	127.5872735
-1.927597	10.242897	130.376648	-18.97584	13.777455	130.180695	44.030277	2.078265	132.822067	39.201038	42.903614	132.233627	41.6156575	22.4909395	132.527847	-79.5673375	5.0639705	127.833543
-2.420049	9.516168	130.351883	-18.941408	13.834808	130.232483	44.060158	2.149743	132.759201	39.229176	42.950691	132.195969	41.644667	22.550217	132.477585	-79.527483	5.119399	127.987381
-2.958415	8.789817	130.273087	-18.901043	13.894335	130.212555	44.079056	2.233725	132.669037	39.244419	42.997608	132.154236	41.6617375	22.6156665	132.4116365	-79.4638235	5.1730035	128.0134735
-3.80198	7.696566	130.049179	-18.865253	13.987282	130.166031	44.119091	2.382084	132.499817	39.263557	43.090309	132.064087	41.691324	22.7361965	132.281952	-79.42183	5.2383675	128.05011
-4.451231	7.011297	129.872025	-18.81712	14.013837	130.089706	44.151886	2.456774	132.352386	39.27681	43.144432	132.010147	41.714348	22.800603	132.1812665	-79.348588	5.227071	127.9981455
-5.126813	6.317934	129.719299	-18.766829	14.001395	130.048676	44.172005	2.534946	132.198135	39.278923	43.173061	131.980927	41.725464	22.8540035	132.089531	-79.259122	5.1487865	128.007821
-5.857008	5.626948	129.587494	-18.733246	13.973498	130.050797	44.158642	2.61518	132.016708	39.288845	43.184593	131.984055	41.7237435	22.8998865	132.0003815	-79.1902355	5.0471095	128.1012125
-6.606416	4.907846	129.464478	-18.699242	13.933353	130.085693	44.166527	2.649458	131.824509	39.30249	43.185257	132.027847	41.7345085	22.9173575	131.926178	-79.1329925	4.9493485	128.245208
-7.399195	4.225747	129.32666	-18.660141	13.897111	130.124481	44.185551	2.682809	131.643707	39.317684	43.188053	132.10437	41.7516175	22.935431	131.8740385	-79.0718995	4.858791	128.3749235
-8.216488	3.531186	129.174377	-18.60482	13.862589	130.106934	44.19585	2.72703	131.508392	39.342289	43.195644	132.21875	41.7690695	22.961337	131.863571	-78.9787095	4.763841	128.350297
-9.529263	2.495044	128.896408	-18.559986	13.861566	130.115356	44.200809	2.776561	131.316895	39.397648	43.239651	132.374008	41.7992285	23.008106	131.8454515	-78.9192005	4.715026	128.3852605
-10.409221	1.758504	128.636765	-18.561073	13.889782	130.125992	44.209698	2.804928	131.163651	39.423363	43.266708	132.476913	41.8165305	23.035818	131.820282	-78.9386765	4.743746	128.431702
-11.345344	1.036636	128.380432	-18.502478	13.896899	130.030075	44.212196	2.849602	130.994873	39.425217	43.279099	132.521576	41.8187065	23.0643505	131.7582245	-78.8236625	4.7294475	128.3019255
-12.308481	0.272638	128.151108	-18.494015	13.950266	130.006775	44.240086	2.92285	130.854004	39.417	43.314957	132.487122	41.828543	23.1189035	131.670563	-78.816573	4.7816285	128.342987
-13.271949	-0.561113	127.939919	-18.426687	13.99509	129.874664	44.299652	3.04298	130.722366	39.409462	43.384644	132.365662	41.854557	23.213812	131.544014	-78.707931	4.776368	128.205314
-14.265519	-1.386429	127.775642	-18.369331	14.051988	129.77301	44.365795	3.202655	130.582153	39.387356	43.462936	132.142776	41.8765755	23.3327955	131.3624645	-78.6152375	4.7711805	128.1835555
-15.292996	-2.282245	127.724167	-18.33074	14.109467	129.638824	44.419861	3.376925	130.424316	39.336159	43.551151	131.802444	41.87801	23.464038	131.11338	-78.53949	4.754896	128.164268
-16.881729	-3.689165	127.779327	-18.260426	14.159486	129.430618	44.435265	3.711363	130.063004	39.222961	43.627716	131.104874	41.829113	23.6695395	130.583939	-78.349965	4.6494325	128.277297
-17.981976	-4.616068	127.928116	-18.240456	14.155853	129.304977	44.376068	3.946233	129.765442	39.09697	43.615768	130.530136	41.736519	23.7810005	130.147789	-78.217431	4.5307055	128.462165
-19.173462	-5.54164	128.14003	-18.202332	14.068994	129.054016	44.175331	4.138372	129.4086	38.934475	43.583656	129.863083	41.554903	23.861014	129.6358415	-77.959567	4.276974	128.4721905
-20.344587	-6.46072	128.304535	-18.25469	13.968724	128.878433	43.968433	4.181523	129.11911	38.401485	43.567978	129.183929	41.184959	23.8747505	129.1515195	-77.694339	4.0626975	128.6053465
-21.560598	-7.298526	128.536514	-18.239985	13.803719	128.617172	43.842003	4.10555	128.90889	38.210819	43.406235	128.403992	41.026411	23.7558925	128.656441	-77.506381	3.8515455	128.577903
-22.793688	-8.061318	128.821487	-18.224617	13.62582	128.43869	43.707569	4.026479	128.739899	38.036392	43.223293	127.732727	40.8719805	23.624886	128.236313	-77.3212145	3.626754	128.641067
-24.031704	-8.744712	129.103851	-18.226131	13.44959	128.307434	43.600422	3.938682	128.593262	37.857792	43.025539	127.09314	40.729107	23.4821105	127.843201	-77.181369	3.4170695	128.771667
-25.922077	-9.527263	129.619186	-18.247808	13.179381	128.162735	43.427261	3.758653	128.364975	37.606117	42.722843	126.152039	40.516689	23.240748	127.258507	-77.012305	3.118014	129.066963
-27.182785	-9.868984	130.000839	-18.270163	13.015146	128.125336	43.303654	3.681608	128.14386	37.421169	42.510559	125.531151	40.3624115	23.0960835	126.8375055	-76.9027375	2.9342085	129.4131665
-28.470478	-10.063543	130.372208	-18.302601	12.861155	128.128281	43.213921	3.580036	127.89817	37.25156	42.354565	125.004814	40.2327405	22.9673005	126.451492	-76.8379425	2.7550095	129.80507
-29.660454	-10.073131	130.719345	-18.287645	12.707231	128.193527	43.125443	3.45949	127.711678	37.113354	42.178516	124.601807	40.1193985	22.819003	126.1567425	-76.6946885	2.595459	130.2303115
-30.841097	-9.975922	130.988174	-18.26494	12.55977	128.308014	43.094738	3.330489	127.631737	37.041771	42.035507	124.326744	40.0682545	22.682998	125.9792405	-76.5981345	2.436542	130.6367875
-31.973621	-9.709469	131.209106	-18.233353	12.41738	128.459473	43.095917	3.233293	127.607414	37.011124	41.949482	124.222099	40.0535205	22.5913875	125.9147565	-76.5202265	2.2433725	131.0041895
-33.058506	-9.298552	131.376404	-18.218807	12.31546	128.642654	43.073544	3.205765	127.56369	36.991337	41.908939	124.216797	40.0324405	22.557352	125.8902435	-76.4700545	2.073568	131.3950645
-34.584419	-8.363862	131.435699	-18.22299	12.169389	128.868347	43.049339	3.171954	127.568558	36.939957	41.921284	124.349358	39.994648	22.546619	125.958958	-76.440628	1.792159	131.777736
-35.521839	-7.604799	131.290161	-18.293478	12.126053	129.027267	43.035313	3.176761	127.566467	36.913155	41.967056	124.54187	39.974234	22.5719085	126.0541685	-76.56119	1.6801975	132.0003655
-36.400917	-6.693232	131.073486	-18.319817	12.05047	129.045197	42.999657	3.182641	127.533424	36.900112	42.036957	124.782684	39.9498845	22.609799	126.158054	-76.5895185	1.491141	131.93234
-37.211864	-5.644919	130.76619	-18.385897	11.995671	129.04953	42.945713	3.160081	127.495575	36.886482	42.101295	125.029434	39.9160975	22.630688	126.2625045	-76.6878915	1.360654	131.8365555
-37.946232	-4.496464	130.379593	-18.464718	11.942395	129.017014	42.874508	3.152043	127.383781	36.856762	42.168251	125.255417	39.865635	22.660147	126.319599	-76.795071	1.224643	131.714429
-38.617729	-3.253764	130.021149	-18.575127	11.927848	129.004959	42.806541	3.154917	127.246216	36.811375	42.251835	125.486389	39.808958	22.703376	126.3663025	-76.959212	1.15232	131.6436155
-39.201725	-1.900304	129.665054	-18.620974	11.881718	128.893448	42.759171	3.174656	127.082649	36.793171	42.348583	125.720169	39.776171	22.7616195	126.401409	-77.018119	1.0018165	131.385487
-39.918694	0.286329	129.182648	-18.703253	11.87387	128.799896	42.683701	3.243661	126.871429	36.761265	42.515797	126.028076	39.722483	22.879729	126.4497525	-77.128989	0.868010999999999	131.1500395
-40.311073	1.778881	128.932327	-18.731499	11.864841	128.727676	42.296692	3.492431	126.840057	36.756062	42.593323	126.236359	39.526377	23.042877	126.538208	-76.989375	0.686805000000003	130.917144
-40.599899	3.316297	128.737427	-18.756313	11.854977	128.675888	42.262062	3.533038	126.682518	36.766907	42.636948	126.432671	39.5144845	23.084993	126.5575945	-77.0271105	0.624961000000003	130.7941815
-40.863808	4.945102	128.621368	-18.775494	11.840836	128.615158	42.238564	3.537895	126.572571	37.120106	42.527081	126.514122	39.679335	23.032488	126.5433465	-77.230323	0.649183999999998	130.6869695
-40.959633	6.509455	128.503418	-18.766891	11.806407	128.558441	42.23518	3.50229	126.480957	36.763405	42.632454	126.868629	39.4992925	23.067372	126.674793	-77.0330745	0.545441999999998	130.442089
-41.027317	8.115674	128.335434	-18.78561	11.753436	128.526596	42.240402	3.422936	126.426407	36.808914	42.584957	127.075813	39.524658	23.0039465	126.75111	-77.095878	0.5029255	130.302082
-41.049389	9.750351	128.359467	-18.798597	11.691442	128.521103	42.225945	3.346058	126.389565	36.836712	42.514191	127.299515	39.5313285	22.9301245	126.84454	-77.1285225	0.452759500000003	130.197666
-40.857895	12.10832	128.415054	-18.838406	11.592834	128.634003	42.173435	3.227281	126.344933	36.880848	42.374744	127.672638	39.5271415	22.8010125	127.0087855	-77.2039535	0.384655500000001	130.2592205
-40.695724	13.707439	128.617371	-18.854778	11.457731	128.679153	42.147438	3.141568	126.333382	36.890011	42.301086	127.930359	39.5187245	22.721327	127.1318705	-77.2282805	0.194135000000003	130.2264355
-40.411957	15.218406	128.741623	-18.909609	11.406196	128.793671	42.076015	3.110498	126.332893	36.869137	42.240788	128.205505	39.472576	22.675643	127.269199	-77.291794	0.136748999999998	130.318143
-40.085403	16.72518	128.888885	-19.007719	11.362075	128.900055	42.017624	3.081212	126.322975	36.82019	42.186222	128.492905	39.418907	22.633717	127.40794	-77.434345	0.0904330000000009	130.39217
-39.697418	18.19372	129.032059	-19.089361	11.321384	128.898163	41.953831	3.072318	126.313255	36.758045	42.159683	128.740448	39.355938	22.6160005	127.5268515	-77.53466	0.0267674999999983	130.2694745
-39.23542	19.656996	129.064606	-19.180843	11.327085	128.873337	41.877579	3.084949	126.317146	36.688305	42.167927	128.926132	39.282942	22.626438	127.621639	-77.644628	0.0277320000000003	130.125035
-38.734001	21.015158	129.050949	-19.330387	11.395452	128.838593	41.790478	3.089046	126.32476	36.596317	42.175648	129.07663	39.1933975	22.632347	127.700695	-77.8541715	0.158556999999998	129.976491
-37.799496	22.998312	128.974884	-19.508476	11.462519	128.712372	41.683811	3.098539	126.3396	36.42598	42.185196	129.185272	39.0548955	22.6418675	127.762436	-78.0718475	0.283170500000001	129.662308
-37.172516	24.24754	128.952759	-19.579494	11.467724	128.619308	41.644062	3.10617	126.362251	36.337425	42.199196	129.242065	38.9907435	22.652683	127.802158	-78.1497315	0.282765000000001	129.436458
-36.403164	25.382345	128.978912	-19.671368	11.442129	128.597122	41.575584	3.124781	126.405296	36.246735	42.194996	129.298965	38.9111595	22.6598885	127.8521305	-78.2538955	0.224369499999998	129.3421135
-35.575691	26.454453	128.963547	-19.751116	11.410798	128.579803	41.529892	3.088396	126.43354	36.166931	42.162949	129.326157	38.8484115	22.6256725	127.8798485	-78.3506435	0.195923499999999	129.2797575
-34.768593	27.465797	128.95784	-19.834003	11.316536	128.531372	41.44685	3.033438	126.45916	36.080696	42.10387	129.30484	38.763773	22.568654	127.882	-78.431779	0.0644179999999999	129.180744
-33.855907	28.381693	128.981476	-19.933784	11.238715	128.534103	41.346256	2.926207	126.510048	35.992973	42.013386	129.26442	38.6696145	22.4697965	127.887234	-78.5371825	0.00763350000000074	129.180972
-32.890015	29.209795	128.918503	-19.985661	11.091033	128.46817	41.267452	2.782747	126.578842	35.900429	41.907242	129.191589	38.5839405	22.3449945	127.8852155	-78.5552625	-0.1629285	129.0511245
-31.386147	30.355696	128.775818	-20.102636	10.914378	128.483932	41.158848	2.625827	126.756981	35.742737	41.773884	129.027176	38.4507925	22.1998555	127.8920785	-78.6560645	-0.371099500000003	129.0757855
-30.341301	31.074196	128.710358	-20.162769	10.795677	128.502792	41.139919	2.554607	126.917473	35.651623	41.711033	128.934738	38.395771	22.13282	127.9261055	-78.721309	-0.541466	129.0794785
-29.233698	31.660393	128.505127	-20.228256	10.697855	128.506027	41.472279	2.318229	126.966393	35.550861	41.653988	128.865219	38.51157	21.9861085	127.915806	-78.968082	-0.590398499999999	129.096248
-28.149553	32.264561	128.2901	-20.292377	10.566103	128.463028	41.459145	2.22683	127.150223	35.464745	41.597679	128.791687	38.461945	21.9122545	127.970955	-79.046699	-0.780048499999999	128.955101
-27.014198	32.818611	128.118469	-20.352024	10.421894	128.39267	41.444386	2.143296	127.303459	35.394363	41.5312	128.717224	38.4193745	21.837248	128.0103415	-79.1234225	-0.993459999999999	128.7749985
-25.839239	33.256084	127.926231	-20.413361	10.2772	128.265732	41.405693	2.043888	127.394272	35.338207	41.454483	128.692703	38.37195	21.7491855	128.0434875	-79.198672	-1.1947855	128.4879765
-24.673248	33.681004	127.818954	-20.460081	10.141991	128.146332	41.37635	1.94238	127.396103	35.273594	41.346092	128.729858	38.324972	21.644236	128.0629805	-79.245134	-1.360254	128.2296835
-22.875383	34.241276	127.96801	-20.534546	9.929515	127.977196	41.287842	1.816028	127.258919	35.203552	41.213642	128.879791	38.245697	21.514835	128.069355	-79.314789	-1.655805	127.885037
-21.60181	34.468567	128.171509	-20.576078	9.82251	127.923203	41.227921	1.769407	127.085724	35.174011	41.139668	129.055161	38.200966	21.4545375	128.0704425	-79.353122	-1.8095175	127.7759635
-20.351227	34.68362	128.527832	-20.597654	9.77373	127.900681	41.196529	1.74156	126.922356	35.166801	41.112915	129.319534	38.181665	21.4272375	128.120945	-79.376973	-1.8797775	127.680417
-19.047401	34.800907	128.946381	-20.632681	9.790294	127.953148	40.825634	1.944739	126.958847	35.207176	41.121914	129.688492	38.016405	21.5333265	128.3236695	-79.281767	-1.9527385	127.5826265
-17.769318	34.794037	129.384674	-20.609264	9.818681	127.952591	40.832043	1.980167	126.913918	35.582836	41.007095	130.007721	38.2074395	21.493631	128.4608195	-79.4259675	-1.856269	127.4443625
-16.446486	34.761082	129.816635	-20.606091	9.941311	128.023804	40.913147	2.043426	126.978615	35.636452	41.05402	130.48317	38.2747995	21.548723	128.7308925	-79.4869815	-1.666101	127.3167155
-15.17577	34.615437	130.259659	-20.57766	10.066653	128.134644	41.38744	1.947454	127.038002	35.702446	41.12162	130.986298	38.544943	21.534537	129.01215	-79.700263	-1.401231	127.257138
-13.205946	34.221741	130.703568	-20.504076	10.316942	128.415268	41.657825	2.070288	127.540115	35.874519	41.245338	131.765335	38.766172	21.657813	129.652725	-79.774324	-1.023929	127.177811
-11.851484	33.879913	131.007019	-20.473495	10.404088	128.530685	41.869225	2.134816	127.935921	36.01442	41.313442	132.247467	38.9418225	21.724129	130.091694	-79.8888125	-0.915953000000002	126.969676
-10.531004	33.406696	131.276398	-20.395906	10.498424	128.739899	42.057003	2.161457	128.354721	36.161839	41.388355	132.658295	39.109421	21.774906	130.506508	-79.901233	-0.778057999999998	126.97329
-9.27652	32.819584	131.494431	-20.336016	10.529633	128.947479	42.223251	2.150616	128.750031	36.294544	41.442303	133.002106	39.2588975	21.7964595	130.8760685	-79.9309295	-0.7371935	127.0188895
-7.956705	32.158833	131.674622	-20.272047	10.527873	129.126434	42.383984	2.143227	129.060867	36.402061	41.454666	133.288223	39.3930225	21.7989465	131.174545	-79.9371165	-0.743200500000004	127.078323
-6.712094	31.372103	131.80452	-20.21389	10.496052	129.270569	42.502068	2.073694	129.320038	36.476635	41.424854	133.511337	39.4893515	21.749274	131.4156875	-79.9171315	-0.757170000000002	127.1254505
-5.49261	30.511433	131.876648	-20.161989	10.44267	129.398132	42.610584	1.978048	129.524033	36.565544	41.344753	133.654373	39.588064	21.6614005	131.589203	-79.912042	-0.7760605	127.207061
-3.642834	29.043791	131.952423	-20.086025	10.32831	129.500824	42.711742	1.789474	129.755646	36.710102	41.191429	133.802139	39.710922	21.4904515	131.7788925	-79.882972	-0.833831499999999	127.2227555
-2.454151	27.964077	131.935333	-20.042177	10.22724	129.558044	42.804077	1.667017	129.875107	36.789337	41.078411	133.868561	39.796707	21.372714	131.871834	-79.881061	-0.918234000000002	127.244254
-1.317345	26.783558	131.887711	-19.969875	10.150907	129.577393	42.893608	1.563683	129.98584	36.860561	40.972397	133.914902	39.8770845	21.26804	131.950371	-79.8168345	-0.966225999999999	127.204415
-0.148818	25.548828	131.807663	-19.914059	10.098473	129.597672	42.989353	1.457502	130.095703	36.921318	40.876999	133.928894	39.9553355	21.1672505	132.0122985	-79.7834535	-0.970304499999997	127.1830455
0.985029	24.256805	131.643402	-19.841551	10.076314	129.620834	43.09182	1.365381	130.216431	36.988049	40.819862	133.903412	40.0399345	21.0926215	132.0599215	-79.7230365	-0.9399935	127.1817465
2.063417	22.861588	131.495529	-19.77009	10.078023	129.647659	43.196747	1.297976	130.395157	37.068428	40.78194	133.822327	40.1325875	21.039958	132.108742	-79.6727675	-0.883911999999999	127.186576
3.137568	21.398853	131.296478	-19.701035	10.131936	129.67984	43.323452	1.234879	130.623337	37.156494	40.763813	133.690125	40.239973	20.999346	132.156731	-79.642043	-0.735474	127.202949
4.662465	19.094927	131.052505	-19.605982	10.201729	129.727859	43.502552	1.133805	131.04985	37.270348	40.734482	133.392792	40.38645	20.9341435	132.221321	-79.598414	-0.530685500000001	127.234397
5.630099	17.448391	130.956436	-19.550858	10.241606	129.814346	43.633587	1.05199	131.365936	37.380768	40.675594	133.165115	40.5071775	20.863792	132.2655255	-79.6088935	-0.380579999999995	127.3631665
6.504962	15.753989	130.943649	-19.480566	10.20609	129.848297	43.771057	0.897916	131.711731	37.476727	40.571804	132.937775	40.623892	20.73486	132.324753	-79.585024	-0.322680000000002	127.371841
7.370483	14.005238	130.980621	-19.399193	10.107038	129.8284	43.880798	0.683911	132.048691	37.553059	40.416225	132.712448	40.7169285	20.550068	132.3805695	-79.5153145	-0.335992000000001	127.2762305
8.149656	12.248482	131.033554	-19.340887	9.966554	129.864853	43.947063	0.478283	132.322906	37.622913	40.221878	132.478958	40.784988	20.3500805	132.400932	-79.466762	-0.416972499999996	127.328774
8.851066	10.468524	131.118637	-19.270555	9.787601	129.895859	43.99062	0.252382	132.560806	37.716564	40.01664	132.252518	40.853592	20.134511	132.406662	-79.394702	-0.559308999999999	127.385056
9.485332	8.681808	131.216187	-19.182835	9.605764	129.924896	44.037609	0.037914	132.752548	37.826	39.791847	132.093353	40.9318045	19.9148805	132.4229505	-79.2974745	-0.703352499999998	127.4268415
10.294025	6.079614	131.383362	-19.028612	9.381031	129.957794	44.133015	-0.287178	132.99263	38.036213	39.480297	131.970673	41.084614	19.5965595	132.4816515	-79.141838	-0.834497500000001	127.4339365
10.734678	4.364066	131.455536	-18.938818	9.27306	129.970764	44.17485	-0.477552	133.08754	38.185017	39.294518	131.942062	41.1799335	19.408483	132.514801	-79.0575695	-0.862362999999998	127.426727
11.099044	2.710243	131.481171	-18.857632	9.205877	129.96788	44.207989	-0.651069	133.142471	38.312195	39.131599	131.919937	41.260092	19.240265	132.531204	-78.975356	-0.828511000000002	127.404556
11.370484	1.078532	131.474152	-18.792456	9.174155	129.950531	44.229813	-0.782263	133.176651	38.413513	39.009647	131.915512	41.321663	19.113692	132.5460815	-78.906575	-0.765381999999999	127.3549805
11.551218	-0.527334	131.441635	-18.709154	9.185141	129.923859	44.24316	-0.873631	133.252792	38.530777	38.922684	131.901276	41.3869685	19.0245265	132.577034	-78.8052765	-0.654244499999997	127.270684
11.650933	-2.07238	131.459564	-18.612797	9.229948	129.888016	44.275249	-0.959047	133.368607	38.64893	38.860291	131.875107	41.4620895	18.950622	132.621857	-78.6876835	-0.490725999999999	127.154175
11.685354	-3.594451	131.508499	-18.515095	9.284941	129.857132	44.326229	-1.05826	133.516815	38.761047	38.776642	131.808624	41.543638	18.859191	132.6627195	-78.573828	-0.289309000000003	127.0515445
11.554232	-5.784053	131.711395	-18.332705	9.361592	129.802719	44.413681	-1.14404	133.763733	38.942944	38.657726	131.501068	41.6783125	18.756843	132.6324005	-78.3437225	-0.0336590000000001	126.9730375
11.359418	-7.192209	131.98941	-18.23427	9.365625	129.772186	44.471367	-1.22016	133.986877	39.069073	38.558979	131.217987	41.77022	18.6694095	132.602432	-78.23876	0.0618404999999989	126.94194
11.079691	-8.560651	132.34996	-18.14308	9.34368	129.732666	44.534466	-1.321384	134.230957	39.177765	38.4179	130.939575	41.8561155	18.548258	132.585266	-78.1422755	0.139102000000001	126.880066
10.714192	-9.870681	132.712082	-18.067213	9.275066	129.678375	44.598633	-1.450144	134.465195	39.266548	38.231041	130.668686	41.9325905	18.3904485	132.5669405	-78.0670165	0.159683500000003	126.7898095
10.255774	-11.050866	133.107452	-18.021751	9.155085	129.618744	44.629074	-1.609584	134.698257	39.313618	38.034954	130.455521	41.971346	18.212685	132.576889	-78.014848	0.0974849999999989	126.660599
9.741287	-12.194553	133.491837	-18.007488	9.019225	129.616196	44.639183	-1.724962	134.880493	39.346836	37.857754	130.308594	41.9930095	18.066396	132.5945435	-78.0079855	-0.027946	126.6378485
9.151532	-13.222353	133.824692	-18.005707	8.893492	129.645721	44.621685	-1.808923	135.027618	39.362343	37.721397	130.23497	41.992014	17.956237	132.631294	-78.003428	-0.169253000000001	126.660148
8.212716	-14.526343	134.146347	-18.050747	8.823028	129.776413	44.568558	-1.875111	135.135391	39.3601	37.598366	130.248016	41.964329	17.8616275	132.6917035	-78.065823	-0.215571499999999	126.8611225
7.492356	-15.213442	134.238968	-18.07361	8.847215	129.877502	44.530479	-1.852665	135.107086	39.355354	37.582504	130.28038	41.9429165	17.8649195	132.693733	-78.0901365	-0.170489499999999	127.061271
6.717129	-15.811126	134.212311	-18.092834	8.929043	129.935471	44.502216	-1.802248	135.028	39.366558	37.62516	130.313171	41.934387	17.911456	132.6705855	-78.120055	-0.053370000000001	127.2003565
5.901081	-16.291468	134.070068	-18.095144	9.021783	129.952255	44.494652	-1.721693	134.906067	39.375389	37.707729	130.361038	41.9350205	17.993018	132.6335525	-78.1253085	0.0505479999999991	127.2709575
5.065883	-16.634901	133.834976	-18.088596	9.122589	129.954391	44.483215	-1.618537	134.751541	39.392262	37.81485	130.422272	41.9377385	18.0981565	132.5869065	-78.1149305	0.147021499999997	127.3218755
4.11835	-16.779289	133.571304	-18.082724	9.221684	129.960556	44.48222	-1.533278	134.623642	39.397789	37.928558	130.49324	41.9400045	18.19764	132.558441	-78.1054525	0.245728	127.362671
3.124387	-16.834732	133.325455	-18.070585	9.296175	129.972702	44.4785	-1.435275	134.476776	39.419994	38.044651	130.577881	41.949247	18.304688	132.5273285	-78.090417	0.287661999999997	127.4180755
1.621049	-16.719069	132.955139	-18.073267	9.421902	130.047867	44.45562	-1.299151	134.28894	39.434624	38.208958	130.742996	41.945122	18.4549035	132.515968	-78.091656	0.388900499999998	127.579766
0.586062	-16.533333	132.707291	-18.06336	9.493065	130.116302	44.466599	-1.207899	134.213226	39.459045	38.335934	130.882919	41.962822	18.5640175	132.5480725	-78.089542	0.422112499999997	127.6845315
-0.485181	-16.198774	132.463165	-18.031317	9.571209	130.200226	44.484428	-1.099505	134.131775	39.5014	38.47081	131.088593	41.992914	18.6856525	132.610184	-78.055548	0.456765499999999	127.790268
-1.557338	-15.806572	132.214996	-17.98871	9.661977	130.313721	44.526093	-0.985984	134.033997	39.552101	38.621059	131.350952	42.039097	18.8175375	132.6924745	-78.016517	0.5064165	127.9349675
-2.625685	-15.35551	131.893951	-17.927229	9.765804	130.46463	44.55545	-0.873628	133.898453	39.627666	38.777119	131.666321	42.091558	18.9517455	132.782387	-77.946016	0.579862499999997	128.146873
-3.756869	-14.823752	131.531448	-17.849247	9.872001	130.636139	44.596573	-0.744711	133.710007	39.728172	38.942955	132.03833	42.1623725	19.099122	132.8741685	-77.8608665	0.644880000000001	128.3981095
-4.860688	-14.259723	131.121964	-17.762657	9.977468	130.815475	44.635468	-0.605328	133.495346	39.841686	39.131634	132.4832	42.238577	19.263153	132.989273	-77.763891	0.691783000000001	128.641677
-6.522159	-13.328067	130.420776	-17.632124	10.111995	131.054276	44.726765	-0.370117	133.148819	40.016155	39.412479	133.225891	42.37146	19.521181	133.187355	-77.635708	0.702809000000002	128.921197
-7.67107	-12.672396	129.934509	-17.562017	10.172737	131.177917	44.767178	-0.222335	132.870361	40.11021	39.579136	133.697647	42.438694	19.6784005	133.284004	-77.562728	0.667073500000001	129.07183
-8.792821	-12.067871	129.461212	-17.48941	10.215022	131.244598	44.828121	-0.098901	132.594727	40.171822	39.709965	134.100204	42.4999715	19.805532	133.3474655	-77.4787915	0.624511999999999	129.1417305
-9.919011	-11.43404	129.039459	-17.450762	10.28408	131.277328	44.882023	0.055664	132.326981	40.231915	39.833908	134.42189	42.556969	19.944786	133.3744355	-77.458493	0.623373999999998	129.1802205
-11.108071	-10.81327	128.737015	-17.395967	10.392562	131.288971	44.915611	0.253545	132.084412	40.296356	39.95882	134.641418	42.6059835	20.1061825	133.362915	-77.3979175	0.678941499999997	129.215027
-12.252313	-10.250172	128.567184	-17.353092	10.53931	131.286179	44.940929	0.519537	131.86055	40.341545	40.106174	134.736099	42.641237	20.3128555	133.2983245	-77.347421	0.7657645	129.2740335
-13.377604	-9.743072	128.507889	-17.324289	10.70541	131.272537	44.959763	0.78027	131.628738	40.349354	40.238174	134.685349	42.6545585	20.509222	133.1570435	-77.3031365	0.901598	129.3880305
-15.118856	-9.076387	128.585144	-17.285463	10.943266	131.24881	44.959751	1.170887	131.360931	40.292854	40.4422	134.325836	42.6263025	20.8065435	132.8433835	-77.1972285	1.0799885	129.6542365
-16.275015	-8.687362	128.7323	-17.26226	11.066586	131.210342	44.950626	1.423935	131.204895	40.254669	40.640102	133.982864	42.6026475	21.0320185	132.5938795	-77.1271675	1.1011535	129.8268045
-17.395432	-8.350136	128.828461	-17.21723	11.200491	131.124695	44.943981	1.612299	131.056366	40.190708	40.783195	133.638397	42.5673445	21.197747	132.3473815	-77.0018045	1.203235	129.9020085
-18.497465	-8.085899	128.836304	-17.170303	11.297844	131.004578	44.922184	1.719861	130.880051	40.106522	40.874905	133.307785	42.514353	21.297383	132.093918	-76.854959	1.298305	129.915238
-19.69665	-7.727155	128.834351	-17.125948	11.381638	130.845032	44.891731	1.749505	130.709763	40.058483	40.982101	132.952133	42.475107	21.365803	131.830948	-76.727003	1.397473	129.859116
-20.807617	-7.44507	128.745987	-17.090794	11.444904	130.672821	44.776569	1.82488	130.45961	40.04604	41.063667	132.5923	42.4113045	21.4442735	131.525955	-76.5928925	1.4455345	129.819687
-21.920404	-7.173991	128.579117	-17.074467	11.509604	130.48233	44.667702	1.837663	130.148849	39.983032	41.164093	132.231766	42.325367	21.500878	131.1903075	-76.474301	1.51833	129.7743525
-23.623735	-6.765817	128.327911	-17.096729	11.690336	130.228043	44.477463	1.947547	129.619156	39.816071	41.39315	131.600647	42.146767	21.6703485	130.6099015	-76.340225	1.7103235	129.8461845
-24.740751	-6.473597	128.171158	-17.154486	11.861769	130.089188	44.282455	2.104571	129.180481	39.74147	41.539825	131.211472	42.0119625	21.822198	130.1959765	-76.3209345	1.90134	129.9823995
-25.830698	-6.232325	128.033417	-17.16851	11.975725	129.842667	44.141682	2.214999	128.852188	39.645447	41.684734	130.837662	41.8935645	21.9498665	129.844925	-76.2305845	2.0015835	129.840409
-26.822891	-6.006507	127.851364	-17.204824	12.177925	129.732712	44.068626	2.397199	128.624893	39.592316	41.865894	130.577454	41.830471	22.1315465	129.6011735	-76.240119	2.2243035	129.8642505
-27.846083	-5.734239	127.864578	-17.170355	12.356634	129.58461	44.056435	2.584175	128.519028	39.559288	42.039608	130.39003	41.8078615	22.3118915	129.454529	-76.1485715	2.4013765	129.714691
-28.88262	-5.504506	127.968063	-17.145924	12.538507	129.546783	44.07608	2.750674	128.470367	39.53677	42.194786	130.189331	41.806425	22.47273	129.329849	-76.098273	2.604284	129.763717
-29.841358	-5.289104	128.177353	-17.175493	12.693512	129.542297	44.066517	2.891123	128.46814	39.485573	42.31638	129.981766	41.776045	22.6037515	129.224953	-76.127031	2.7832725	129.859641
-31.209061	-5.003561	128.615646	-17.200096	12.881433	129.698776	44.023262	3.038423	128.575058	39.404961	42.409985	129.679138	41.7141115	22.724204	129.127098	-76.1143035	3.038662	130.270454
-32.102074	-4.831849	128.984528	-17.220493	12.916319	129.858124	43.980995	3.117538	128.6604	39.00127	42.557178	129.619797	41.4911325	22.837358	129.1400985	-75.9321185	2.99528	130.5761495
-32.958176	-4.615174	129.356094	-17.250629	12.922372	129.995483	43.932922	3.154222	128.744476	38.91954	42.555923	129.415924	41.426231	22.8550725	129.0802	-75.927489	2.9896715	130.910766
-33.744896	-4.437926	129.64267	-17.289145	12.894988	130.0914	43.878021	3.159756	128.793365	38.804356	42.526806	129.160828	41.3411885	22.843281	128.9770965	-75.9194785	2.946695	131.2057035
-34.524792	-4.175536	129.91951	-17.366371	12.862341	130.110107	43.803909	3.154	128.773926	38.635227	42.482956	128.8423	41.219568	22.818478	128.808113	-75.95231	2.906204	131.412101
-35.243465	-3.886811	130.097672	-17.446371	12.818381	130.055588	43.69891	3.13415	128.737183	38.43391	42.443909	128.464584	41.06641	22.7890295	128.6008835	-75.959152	2.8477325	131.5102925
-35.947502	-3.585953	130.207718	-17.554356	12.768456	129.972229	43.568714	3.114269	128.62999	38.243099	42.400543	128.056854	40.9059065	22.757406	128.343422	-76.0146185	2.779506	131.601036
-36.894302	-3.01544	130.254578	-17.781076	12.744309	129.787918	43.327938	3.046998	128.384506	37.823837	42.340096	127.292778	40.5758875	22.693547	127.838642	-76.1380395	2.795071	131.737194
-37.437572	-2.523221	130.221756	-17.906786	12.741494	129.545135	43.083012	3.069493	128.05925	37.580013	42.341633	126.798012	40.3315125	22.705563	127.428631	-76.1450845	2.777425	131.661639
-37.922264	-1.965564	130.178192	-18.039951	12.779803	129.34465	42.867615	3.079133	127.769104	37.388783	42.328026	126.411949	40.128199	22.7035795	127.0905265	-76.208101	2.8560265	131.5987735
-38.347034	-1.339077	130.024796	-18.115255	12.783968	129.178543	42.753258	3.024827	127.614487	37.290386	42.291767	126.212479	40.021822	22.658297	126.913483	-76.252332	2.909639	131.443603
-38.663776	-0.680317	129.818848	-18.166395	12.76963	129.047089	42.713295	2.954206	127.551437	37.272987	42.249016	126.184807	39.993141	22.601611	126.868122	-76.325931	2.937649	131.226056
-38.941513	0.007639	129.625671	-18.23395	12.750916	128.953949	42.626675	2.842033	127.490021	37.272835	42.168571	126.202248	39.949755	22.505302	126.8461345	-76.417655	2.99653	131.0617635
-39.134556	0.740108	129.453247	-18.35516	12.727818	128.921738	42.504044	2.719146	127.389824	37.226967	42.078339	126.217606	39.8655055	22.3987425	126.803715	-76.5758255	3.0568935	131.039761
-39.294292	2.033192	129.307098	-18.48163	12.666299	128.869003	42.319824	2.570219	127.290367	37.144516	41.95443	126.295837	39.73217	22.2623245	126.793102	-76.69543	3.0702735	130.944904
-39.347672	2.878592	129.255661	-18.509848	12.609278	128.842499	42.281178	2.491633	127.343498	37.125229	41.892807	126.414764	39.7032035	22.19222	126.879131	-76.7228995	3.026336	130.805867
-39.26965	3.723152	129.1604	-18.567173	12.598496	128.884216	42.280273	2.388224	127.537552	37.138695	41.840557	126.622009	39.709484	22.1143905	127.0797805	-76.84383	3.0826015	130.6886515
-39.00827	4.729016	129.053543	-18.629887	12.594562	128.946671	42.316124	2.255317	127.888443	37.18008	41.757523	126.902184	39.748102	22.00642	127.3953135	-77.007876	3.182704	130.4980285
-38.940151	5.626656	129.00296	-18.713585	12.591221	129.05336	42.364468	2.115819	128.361557	37.23584	41.661064	127.241829	39.800154	21.8884415	127.801693	-77.227324	3.2940005	130.305027
-38.708443	6.56917	129.045151	-18.779072	12.594652	129.202682	42.427166	1.973075	128.918045	37.299469	41.550888	127.68618	39.8633175	21.7619815	128.3021125	-77.4214615	3.4273225	130.1032515
-38.44091	7.591604	129.026764	-18.837915	12.573741	129.376083	42.500259	1.782369	129.486755	37.371902	41.444416	128.184586	39.9360805	21.6133925	128.8356705	-77.6119105	3.5340895	129.9164955
-37.853043	9.050446	128.916473	-18.953463	12.502104	129.673721	42.586655	1.396092	130.369385	37.547848	41.287743	128.923111	40.0672515	21.3419175	129.646248	-77.9741775	3.6622905	129.701194
-37.497585	10.056998	128.941193	-18.985767	12.390496	129.803711	42.617821	1.097527	130.905319	37.693417	41.146065	129.415604	40.155619	21.121796	130.1604615	-78.127153	3.659196	129.4469605
-37.078362	11.095695	128.917938	-19.056883	12.297571	129.952698	42.635639	0.781972	131.377457	38.19627	40.837883	129.775543	40.4159545	20.8099275	130.5765	-78.5297205	3.7852145	129.328896
-36.598824	12.134121	128.801743	-19.139669	12.210312	130.067688	42.615253	0.489989	131.803223	38.356838	40.654911	130.180206	40.4860455	20.57245	130.9917145	-78.7653835	3.848174	129.1436615
-36.164589	13.216983	128.756897	-19.222422	12.166969	130.150146	42.56073	0.248283	132.1194	38.491184	40.497337	130.539078	40.525957	20.37281	131.329239	-78.970801	3.961128	128.971053
-35.700603	14.290467	128.690414	-19.323177	12.170375	130.177063	42.53125	0.054117	132.363251	38.2439	40.53022	130.916702	40.387575	20.2921685	131.6399765	-79.033929	4.0485815	128.7141495
-35.267262	15.467005	128.588623	-19.433964	12.248501	130.163818	42.46236	-0.001013	132.523911	38.594742	40.364574	131.044846	40.528551	20.1817805	131.7843785	-79.396479	4.3152215	128.5432575
-34.571522	17.215748	128.414856	-19.60973	12.421638	130.085526	42.31628	0.031292	132.641891	38.552998	40.408035	131.225418	40.434639	20.2196635	131.9336545	-79.654099	4.6236125	128.2373975
-34.132126	18.367069	128.279938	-19.736055	12.540026	129.967453	42.20092	0.082913	132.660492	38.492058	40.461147	131.305527	40.346489	20.27203	131.9830095	-79.818599	4.808022	127.9518965
-33.696022	19.576836	128.078018	-19.86067	12.64417	129.800507	42.068565	0.110582	132.627197	38.41713	40.483822	131.365967	40.2428475	20.297202	131.996582	-79.9641875	4.991138	127.604432
-33.224777	20.775185	127.789185	-19.991503	12.737051	129.578049	41.935959	0.095999	132.589539	38.356667	40.489738	131.396118	40.146313	20.2928685	131.9928285	-80.129319	5.1812335	127.1632695
-32.847706	21.963257	127.511406	-20.10285	12.813976	129.294022	41.786774	0.078916	132.51265	38.279255	40.49931	131.406952	40.0330145	20.289113	131.959801	-80.2387145	5.338839	126.628243
-32.409794	23.137585	127.234016	-20.206383	12.889397	129.012054	41.643219	0.069675	132.417328	38.198135	40.503265	131.386887	39.920677	20.28647	131.9021075	-80.333443	5.492324	126.1220005
-32.025017	24.356548	126.997086	-20.316233	12.98383	128.765884	41.522091	0.097713	132.320328	38.100018	40.542442	131.364395	39.8110545	20.3200775	131.8423615	-80.4435205	5.6475825	125.6894065
-31.424883	26.133665	126.813629	-20.449444	13.128187	128.555313	41.362537	0.231087	132.225418	37.939922	40.664673	131.359146	39.6512295	20.44788	131.792282	-80.5501175	5.808494	125.318344
-31.049013	27.320808	126.887047	-20.538809	13.217211	128.572525	41.286068	0.358542	132.190567	37.833717	40.766685	131.388168	39.5598925	20.5626135	131.7893675	-80.6375105	5.8718085	125.3556825
-30.741978	28.547331	127.095711	-20.61311	13.288924	128.680725	41.202377	0.482438	132.151825	37.741749	40.840714	131.429245	39.472063	20.661576	131.790535	-80.698283	5.916272	125.570915
-30.370777	29.742867	127.354813	-20.708939	13.370879	128.881195	41.086071	0.603087	132.052078	37.655106	40.906994	131.455368	39.3705885	20.7550405	131.753723	-80.7884665	5.9867175	126.008667
-30.125454	30.915615	127.754425	-20.81744	13.445168	129.089752	40.940933	0.754629	131.802734	37.571705	40.966812	131.390869	39.256319	20.8607205	131.5968015	-80.891199	6.0296155	126.5827025
-29.823652	32.110798	128.141861	-20.891773	13.517017	129.216492	40.738693	0.972447	131.347748	37.442314	41.035168	131.209	39.0905035	21.0038075	131.278374	-80.8740495	6.0302265	127.15461
-29.530954	33.299191	128.411072	-21.002563	13.601788	129.25647	40.511078	1.194173	130.671051	37.251179	41.103703	130.886658	38.8811285	21.148938	130.7788545	-80.8862545	6.054638	127.7340855
-29.059353	34.998726	128.552292	-21.099058	13.724247	128.877228	40.174232	1.395615	129.507446	36.866573	41.289429	130.117767	38.5204025	21.342522	129.8126065	-80.7185185	6.105972	127.9418495
-28.710388	36.112602	128.530121	-21.166952	13.864226	128.521912	39.899921	1.60742	128.655411	36.687962	41.487114	129.635117	38.2939415	21.547267	129.145264	-80.6278455	6.181185	127.89856
-28.356483	37.237873	128.441315	-21.197195	14.020959	128.12001	39.70525	1.823977	127.905357	36.172409	41.758339	129.262253	37.9388295	21.791158	128.583805	-80.3332195	6.25076	127.656215
-27.921347	38.327507	128.258301	-21.264315	14.243147	127.785995	39.582703	2.024944	127.25943	36.049229	41.937927	128.949722	37.815966	21.9814355	128.104576	-80.344596	6.5048585	127.467414
-27.564198	39.365681	128.241592	-21.269724	14.437503	127.480637	39.500015	2.237031	126.760796	35.980915	42.102097	128.720276	37.740465	22.169564	127.740536	-80.279913	6.705442	127.220738
-27.081278	40.320667	128.263672	-21.318405	14.650829	127.361008	39.112587	2.575361	126.660797	35.926594	42.244473	128.533035	37.5195905	22.409917	127.596916	-80.1564005	6.891741	127.1251
-26.562994	41.194118	128.277374	-21.334951	14.791224	127.227829	39.07148	2.761395	126.475845	35.914986	42.391773	128.507858	37.493233	22.576584	127.4918515	-80.163135	7.005864	126.9638065
-25.735292	42.40852	128.360611	-21.360802	14.966442	127.231598	39.074688	2.913843	126.353432	35.885025	42.518711	128.565582	37.4798565	22.716277	127.459507	-80.2014605	7.216607	127.003689
-25.114244	43.074516	128.494919	-21.413116	15.051564	127.319977	39.091515	2.972364	126.37043	35.88726	42.582588	128.64119	37.4893875	22.777476	127.50581	-80.3156195	7.325652	127.134144
-24.480333	43.716484	128.712112	-21.401741	15.085766	127.356613	39.08773	3.019745	126.432739	35.886387	42.631794	128.766022	37.4870585	22.8257695	127.5993805	-80.2905405	7.3457625	127.1138455
-23.784222	44.238045	128.90683	-21.408276	15.108707	127.473381	39.115559	3.055059	126.483665	35.899162	42.6647	128.931885	37.5073605	22.8598795	127.707775	-80.3239125	7.3575345	127.238987
-23.081234	44.668674	129.154495	-21.447195	15.148883	127.588478	39.151882	3.07456	126.546494	35.927647	42.695435	129.107895	37.5397645	22.8849975	127.8271945	-80.4341545	7.4127685	127.3497615
-22.339788	45.039516	129.318298	-21.424892	15.161692	127.598915	39.174511	3.100176	126.6073	35.980312	42.741825	129.302765	37.5774115	22.9210005	127.9550325	-80.4271955	7.4023835	127.2427975
-21.533657	45.325737	129.518906	-21.434546	15.202684	127.611115	39.201092	3.110534	126.659103	36.010735	42.76445	129.524277	37.6059135	22.937492	128.09169	-80.4750055	7.467876	127.13054
-20.305269	45.657902	129.785721	-21.468542	15.311062	127.632507	39.255928	3.149583	126.688614	36.084499	42.7967	129.833862	37.6702135	22.9731415	128.261238	-80.6072975	7.6489825	127.003776
-19.51753	45.698826	129.960114	-21.463541	15.38629	127.604584	39.271774	3.201777	126.706802	36.439045	42.715607	129.932587	37.8554095	22.958692	128.3196945	-80.7824915	7.813888	126.8894735
-18.712902	45.666183	130.117111	-21.488697	15.461159	127.580406	39.282448	3.258657	126.727165	36.447697	42.746117	130.169861	37.8650725	23.002387	128.448513	-80.8424665	7.919931	126.712299
-17.868523	45.532372	130.235001	-21.490412	15.573981	127.567688	39.298012	3.33492	126.766243	36.448566	42.767246	130.399826	37.873289	23.051083	128.5830345	-80.854113	8.096879	126.5523415
-17.027998	45.273506	130.346527	-21.504646	15.649867	127.548836	39.660412	3.204746	126.705956	36.468967	42.80764	130.629578	38.0646895	23.006193	128.667767	-81.0739815	8.293541	126.429905
-16.214474	44.925472	130.400253	-21.511591	15.707376	127.468025	39.672218	3.237855	126.796005	36.481178	42.833103	130.844376	38.076698	23.035479	128.8201905	-81.09988	8.379273	126.1158595
-15.460566	44.461056	130.429871	-21.523157	15.807978	127.476013	39.689331	3.261437	126.856468	36.161243	42.965916	131.127167	37.925287	23.1136765	128.9918175	-80.971601	8.5022795	125.9602085
-14.23183	43.595936	130.337982	-21.486053	15.870481	127.378883	39.732613	3.268161	126.952003	36.174187	42.957405	131.300262	37.9534	23.112783	129.1261325	-80.925506	8.628179	125.6316335
-13.484459	42.836403	130.235474	-21.456047	15.924692	127.351967	39.770916	3.253973	127.018097	36.549225	42.818874	131.262878	38.1600705	23.0364235	129.1404875	-81.0721645	8.8129605	125.5634465
-12.731836	42.024113	130.093246	-21.432415	15.960595	127.351448	39.829006	3.194261	127.130035	36.609482	42.805828	131.279785	38.219244	23.0000445	129.20491	-81.084074	8.9211455	125.497986
-12.054183	41.077526	129.930191	-21.441313	16.008505	127.420555	39.854202	3.133496	127.238358	36.657719	42.765079	131.255585	38.2559605	22.9492875	129.2469715	-81.1385865	9.0677225	125.5941385
-11.340674	40.05241	129.71756	-21.432724	16.039433	127.45266	39.856701	3.080148	127.340714	36.677567	42.705841	131.155945	38.267134	22.8929945	129.2483295	-81.132582	9.1858715	125.6569905
-10.704086	38.923359	129.46051	-21.467838	16.047344	127.439346	39.851154	3.017404	127.401054	36.690228	42.682575	131.01091	38.270691	22.8499895	129.205982	-81.206367	9.2446985	125.67271
-10.159793	37.724709	129.207214	-21.53121	16.055958	127.420593	39.777466	2.952474	127.407417	36.649868	42.649494	130.783936	38.213667	22.800984	129.0956765	-81.276087	9.310932	125.7455095
-9.295388	35.760525	128.557098	-21.739847	16.031876	127.274178	39.583721	2.81549	127.230385	36.471821	42.56514	130.030502	38.027771	22.690315	128.6304435	-81.507465	9.373437	125.9179125
-8.784523	34.38998	127.934685	-21.946484	16.038065	127.078796	39.313053	2.750929	126.868973	35.950485	42.642979	129.40535	37.631769	22.696954	128.1371615	-81.524737	9.379176	126.0204305
-8.351297	32.96637	127.170227	-22.126064	15.995336	126.675354	38.628723	2.873931	126.471115	35.705509	42.545376	128.441635	37.167116	22.7096535	127.456375	-81.419244	9.2810185	125.894333
-8.189063	31.641907	126.35231	-22.365198	15.991571	126.226532	38.278519	2.725967	125.909294	35.399826	42.404728	127.408829	36.8391725	22.5653475	126.6590615	-81.5695685	9.4177945	125.7940025
-7.752046	30.158854	125.437286	-22.512991	15.944438	125.601913	37.968395	2.611838	125.265099	35.107971	42.26939	126.431534	36.538183	22.440614	125.8483165	-81.564165	9.448262	125.3555095
-7.347164	28.608877	124.528374	-22.919315	16.040133	125.105797	37.706245	2.411415	124.571869	34.80476	42.105434	125.376701	36.2555025	22.2584245	124.974285	-82.0941325	9.8218415	125.237309
-7.017118	27.049992	123.694489	-23.081472	15.938623	124.502922	37.476791	2.192906	123.99752	34.585274	41.904095	124.417473	36.0310325	22.0485005	124.2074965	-82.1939765	9.8287455	124.7983475
-6.432772	24.674465	122.834518	-23.232038	15.713553	123.822578	37.202408	1.896068	123.514603	34.432514	41.573219	123.545418	35.817461	21.7346435	123.5300105	-82.281537	9.6924625	124.1151455
-6.113762	23.112299	122.702118	-23.249521	15.561411	123.679008	37.239758	1.629579	123.585251	34.491325	41.33881	123.394485	35.8655415	21.4841945	123.489868	-82.3645835	9.6386275	123.868148
-5.74274	21.560209	122.923386	-23.202026	15.441813	123.798904	37.419098	1.392163	124.04084	34.672935	41.19046	123.588387	36.0460165	21.2913115	123.8146135	-82.4500685	9.5923145	123.7831945
-5.366556	20.049603	123.343674	-23.109081	15.375501	124.105881	37.690315	1.251495	124.785591	34.929985	41.102867	124.101028	36.31015	21.177181	124.4433095	-82.528312	9.573821	123.7684525
-5.031866	18.588955	123.951302	-22.982853	15.350078	124.493431	38.029984	1.124571	125.74192	35.238491	41.074303	124.824455	36.6342375	21.099437	125.2831875	-82.5999435	9.600719	123.7036745
-4.782662	17.194044	124.725937	-22.862362	15.356243	124.899033	38.374847	0.992019	126.785454	35.550617	41.067108	125.647903	36.962732	21.0295635	126.2166785	-82.687456	9.6829225	123.5813875
-4.439619	15.796107	125.262619	-22.553234	15.247902	125.258041	38.988499	0.708834	127.626106	35.829044	41.059937	126.464928	37.4087715	20.8843855	127.045517	-82.5152395	9.6114185	123.470565
-4.129808	13.779846	126.192474	-22.452528	15.295517	125.880089	39.299454	0.619113	128.727081	36.183666	41.031803	127.375435	37.74156	20.825458	128.051258	-82.646616	9.765576	123.70892
-3.997386	12.48477	126.69352	-22.406101	15.309813	126.249992	39.364349	0.582109	129.201416	36.309162	41.050205	127.766708	37.8367555	20.816157	128.484062	-82.6489575	9.803469	124.015922
-3.661933	11.051847	127.024696	-22.410969	15.35591	126.59111	39.405746	0.560432	129.499908	36.410549	41.043983	128.047852	37.9081475	20.8022075	128.77388	-82.7300855	9.9096125	124.40834
-3.626006	9.817977	127.357735	-22.415377	15.416331	126.831772	39.458992	0.523279	129.746429	36.508686	41.055058	128.256042	37.983839	20.7891685	129.0012355	-82.814593	10.0434935	124.6623085
-3.660611	8.610342	127.590561	-22.433327	15.474871	126.967941	39.4799	0.520471	129.964676	36.553516	41.069759	128.433365	38.016708	20.795115	129.1990205	-82.883362	10.154627	124.7368615
-3.731634	7.480552	127.730644	-22.442102	15.524633	127.036072	39.481812	0.522241	130.117249	36.576164	41.053097	128.584167	38.028988	20.787669	129.350708	-82.913192	10.261597	124.721436
-3.869604	6.35088	127.837906	-22.442852	15.546705	127.058098	39.502506	0.486604	130.211624	36.593254	41.014484	128.691574	38.04788	20.750544	129.451599	-82.933584	10.342866	124.664597
-4.187851	4.724069	127.941666	-22.431694	15.532117	127.07782	39.50322	0.427649	130.364395	36.587677	40.959339	128.798615	38.0454485	20.693494	129.581505	-82.9088365	10.37074	124.574135
-4.47779	3.703736	128.01384	-22.3918	15.485787	127.149162	39.488506	0.366086	130.449966	36.60191	40.880608	128.829239	38.045208	20.623347	129.6396025	-82.828808	10.348227	124.6587215
-4.813221	2.753604	128.15274	-22.32564	15.439359	127.2593	39.520435	0.292877	130.538147	36.664997	40.783794	128.848785	38.092716	20.5383355	129.693466	-82.743996	10.3403825	124.825134
-5.19203	1.83216	128.295013	-22.223349	15.396749	127.383194	39.578537	0.234252	130.66069	36.774334	40.680183	128.863297	38.1764355	20.4572175	129.7619935	-82.6231335	10.3362805	125.0043945
-5.633757	0.955741	128.392807	-22.097736	15.351833	127.453766	39.666569	0.179613	130.82576	36.919952	40.578995	128.924866	38.2932605	20.379304	129.875313	-82.4887325	10.324362	125.032219
-6.094782	0.141733	128.455795	-21.937197	15.304671	127.481033	39.800606	0.130885	130.984558	37.088684	40.45113	129.033539	38.444645	20.2910075	130.0090485	-82.319039	10.3183345	124.9530175
-6.607444	-0.577125	128.496307	-21.769308	15.220319	127.51416	39.97245	0.069206	131.116608	37.283089	40.347626	129.154129	38.6277695	20.208416	130.1353685	-82.1663855	10.232222	124.8929515
-7.475785	-1.581059	128.461624	-21.523596	15.034756	127.510178	40.201672	-0.053269	131.274445	37.535912	40.228542	129.440445	38.868792	20.0876365	130.357445	-81.915984	9.9818755	124.662911
-8.126907	-2.167538	128.372528	-21.374773	14.895019	127.52681	40.337589	-0.099289	131.323318	38.000267	40.025513	129.521271	39.168928	19.963112	130.4222945	-81.918474	9.826926	124.6313255
-8.783087	-2.731626	128.23407	-21.246077	14.747455	127.564331	40.49992	-0.162867	131.347107	38.155071	40.010487	129.745651	39.3274955	19.92381	130.546379	-81.8196495	9.5711	124.582283
-9.498712	-3.211054	128.076523	-21.119373	14.6236	127.590576	40.658768	-0.196188	131.349823	38.263046	40.012711	130.007141	39.460907	19.9082615	130.678482	-81.699653	9.3389385	124.50267
-10.240695	-3.647777	127.858841	-20.999685	14.534797	127.622559	40.798496	-0.211169	131.32431	38.381062	40.011189	130.283798	39.589779	19.90001	130.804054	-81.589149	9.169584	124.441064
-11.078193	-4.031246	127.606476	-20.89176	14.46872	127.640511	40.92551	-0.211898	131.302902	38.515766	40.029942	130.569809	39.720638	19.909022	130.9363555	-81.504158	9.028418	124.3446665
-11.941903	-4.388	127.312378	-20.769306	14.447327	127.625694	41.062283	-0.185535	131.276703	38.665356	40.07618	130.86763	39.8638195	19.9453225	131.0721665	-81.4024315	8.9493315	124.1792215
-13.273701	-4.882234	126.770042	-20.551388	14.469748	127.589882	41.278549	-0.158429	131.19548	38.901218	40.131481	131.295395	40.0898835	19.986526	131.2454375	-81.1926595	8.95297	123.9343265
-14.25247	-5.170252	126.435913	-20.440338	14.525801	127.63015	41.430714	-0.115463	131.097366	39.074509	40.169769	131.510925	40.2526115	20.027153	131.3041455	-81.1332875	9.024449	123.9561545
-15.297924	-5.437342	126.151154	-20.270716	14.583463	127.649757	41.57917	-0.058627	130.992798	39.247402	40.215729	131.649155	40.413286	20.078551	131.3209765	-80.954718	9.088375	123.9785375
-16.342121	-5.746927	125.913383	-20.107359	14.653638	127.704559	41.741623	0.019494	130.874039	39.432034	40.285713	131.753448	40.5868285	20.1526035	131.3137435	-80.8015465	9.1546725	124.0953745
-17.491241	-6.047067	125.807121	-19.934324	14.697841	127.798248	41.923054	0.096968	130.801559	39.57711	40.330639	131.812912	40.750082	20.2138035	131.3072355	-80.61873	9.1818785	124.2892605
-18.695881	-6.37367	125.768219	-19.790625	14.713507	127.908981	42.079781	0.161758	130.77179	39.715118	40.338543	131.812973	40.8974495	20.2501505	131.2923815	-80.4786995	9.1768635	124.5255805
-19.926619	-6.808306	125.818741	-19.648952	14.665471	128.019348	42.224617	0.175957	130.791702	39.820751	40.305904	131.727219	41.022684	20.2409305	131.2594605	-80.320588	9.0900115	124.7792355
-21.92766	-7.375783	126.096092	-19.496498	14.530219	128.145538	42.370193	0.1667	130.774414	39.883858	40.167885	131.345505	41.1270255	20.1672925	131.0599595	-80.1200215	8.8931455	125.2311165
-23.341366	-7.862701	126.370796	-19.40851	14.394305	128.165039	42.409023	0.135528	130.708633	39.852177	40.036209	130.919403	41.1306	20.0858685	130.814018	-79.94762	8.7027415	125.51606
-24.755388	-8.316067	126.692543	-19.303356	14.218913	128.106094	42.424065	0.088483	130.588684	39.795452	39.877327	130.361526	41.1097585	19.982905	130.475105	-79.7164705	8.454921	125.737083
-26.257732	-8.716983	127.127281	-19.217781	14.046428	128.07402	42.38073	0.003696	130.419571	39.750877	39.703045	129.743225	41.0658035	19.8533705	130.081398	-79.5013655	8.2394855	126.066642
-27.725388	-9.135687	127.523895	-19.139357	13.850361	128.028931	42.368778	-0.163865	130.30899	39.346794	39.646557	129.156631	40.857786	19.741346	129.7328105	-79.1365	7.959376	126.3250515
-29.242304	-9.443648	127.957535	-19.071579	13.66801	128.027771	42.368134	-0.318621	130.169907	39.289932	39.477364	128.508774	40.829033	19.5793715	129.3393405	-78.972191	7.7566485	126.7162015
-30.809435	-9.646146	128.39621	-19.027441	13.485386	128.043961	42.340706	-0.462788	129.996582	39.217525	39.31612	127.954567	40.7791155	19.426666	128.9755745	-78.8339975	7.544106	127.1123475
-33.08955	-9.886809	128.882736	-18.999233	13.227522	128.080338	42.318565	-0.665224	129.782242	39.025261	39.094345	127.204956	40.671913	19.2145605	128.493599	-78.670379	7.2404835	127.667077
-34.665855	-9.906063	129.180389	-19.002018	13.049121	128.099197	42.257088	-0.749539	129.564514	38.897457	38.995739	126.797676	40.5772725	19.1231	128.181095	-78.5813085	6.975142	128.017299
-36.181637	-9.848012	129.469757	-19.000795	12.875594	128.12764	42.183968	-0.830796	129.348022	38.735371	38.874916	126.366493	40.4596695	19.02206	127.8572575	-78.4612595	6.729128	128.3980225
-37.714958	-9.70003	129.737457	-18.984087	12.707035	128.168472	42.132473	-0.867404	129.124908	38.613655	38.807796	125.991188	40.373064	18.970196	127.558048	-78.341238	6.443874	128.778896
-39.187233	-9.450542	129.997528	-18.994728	12.574079	128.24231	42.110191	-0.895013	128.93689	38.488312	38.768623	125.651253	40.2992515	18.936805	127.2940715	-78.2887075	6.211353	129.1905485
-40.636131	-9.053767	130.258118	-18.998861	12.457947	128.300201	42.092159	-0.8944	128.765411	38.314972	38.72263	125.296417	40.2035655	18.914115	127.030914	-78.2012875	6.001779	129.569488
-42.089439	-8.530544	130.55368	-19.041452	12.354869	128.374557	42.039207	-0.877487	128.553741	38.149361	38.703014	124.953949	40.094284	18.9127635	126.753845	-78.177188	5.7969745	129.995269
-44.13448	-7.533058	131.084686	-19.115648	12.215693	128.492279	41.927521	-0.864849	128.161865	37.82098	38.682182	124.359238	39.8742505	18.9086665	126.2605515	-78.1055465	5.5227195	130.7240065
-45.484589	-6.714383	131.341019	-19.170424	12.12197	128.544937	41.85281	-0.874846	127.856209	37.627048	38.646652	124.038803	39.739929	18.885903	125.947506	-78.080777	5.358037	131.142368
-46.752419	-5.835183	131.480164	-19.213072	12.00919	128.583664	41.792156	-0.91547	127.578423	37.438755	38.618912	123.751892	39.6154555	18.851721	125.6651575	-78.0415995	5.166659	131.5021705
-47.957596	-4.792155	131.548553	-19.22686	11.86243	128.615707	41.400047	-0.792711	127.372864	37.3279	38.569111	123.617043	39.3639735	18.8882	125.4949535	-77.8176935	4.83666	131.7364605
-49.143982	-3.662637	131.517059	-19.259356	11.713116	128.68541	41.314964	-0.862794	126.96328	37.247105	38.538593	123.555168	39.2810345	18.8378995	125.259224	-77.7997465	4.5883325	132.111596
-50.221485	-2.440055	131.430908	-19.277344	11.54865	128.724258	41.516613	-1.119244	126.382217	37.176155	38.535389	123.572884	39.346384	18.7080725	124.9775505	-77.901072	4.3892275	132.4709655
-51.277763	-1.087355	131.247086	-19.318611	11.399519	128.726059	41.0159	-0.959179	126.083206	37.132118	38.577534	123.716797	39.074009	18.8091775	124.9000015	-77.711231	3.9898605	132.5521165
-52.686405	1.059749	130.905594	-19.396002	11.230794	128.705032	40.789536	-0.851674	125.346481	37.060513	38.765903	124.151245	38.9250245	18.9571145	124.748863	-77.7170285	3.5044735	132.661201
-53.536701	2.599844	130.759521	-19.467663	11.237292	128.732788	40.690102	-0.63199	124.897362	37.012833	38.999336	124.537262	38.8514675	19.183673	124.717312	-77.7867935	3.290911	132.748264
-54.289616	4.199157	130.621094	-19.508148	11.292466	128.710205	40.644836	-0.337091	124.53463	36.966331	39.310524	124.978195	38.8055835	19.4867165	124.7564125	-77.8218795	3.0982155	132.6639975
-54.949688	5.814633	130.543457	-19.567715	11.396593	128.676392	40.606125	0.004719	124.284592	36.906815	39.627369	125.412285	38.75647	19.816044	124.8484385	-77.8919	2.977142	132.5043455
-55.501759	7.450469	130.482285	-19.603334	11.519202	128.668289	40.569038	0.361866	124.100113	36.853447	39.912689	125.827873	38.7112425	20.1372775	124.963993	-77.9179105	2.9011265	132.372585
-55.949276	9.082605	130.526596	-19.637274	11.614243	128.683929	40.589504	0.668697	123.953094	36.791309	40.184769	126.187721	38.6904065	20.426733	125.0704075	-77.9649545	2.801753	132.2974505
-56.053394	10.903059	130.599319	-19.644629	11.662531	128.700119	40.648624	0.89895	123.850754	36.730896	40.402119	126.492035	38.68976	20.6505345	125.1713945	-77.979018	2.6745275	132.2288435
-56.603329	12.945019	130.918228	-19.639885	11.602475	128.718613	40.639141	1.135495	123.709312	36.653152	40.557976	126.853004	38.6461465	20.8467355	125.281158	-77.9259165	2.3582145	132.156068
-56.624023	14.380153	131.234528	-19.661787	11.542084	128.840515	40.624783	1.175021	123.616348	36.632912	40.600693	127.015366	38.6288475	20.887857	125.315857	-77.9524215	2.196311	132.365173
-56.667126	15.75612	131.416397	-19.645748	11.399192	128.857239	40.621376	1.197198	123.547653	36.635246	40.620407	127.177856	38.628311	20.9088025	125.3627545	-77.919807	1.8895815	132.3517235
-56.540783	17.07914	131.608765	-19.628922	11.376747	128.958389	40.632854	1.252879	123.493484	36.672112	40.646961	127.376114	38.652483	20.94992	125.434799	-77.910327	1.803574	132.481979
-56.320946	18.364336	131.794434	-19.613749	11.36055	128.975815	40.652733	1.357186	123.443199	36.717499	40.707474	127.583839	38.685116	21.03233	125.513519	-77.912614	1.68877	132.438111
-55.968845	19.613451	131.986053	-19.59573	11.39172	128.980606	40.671532	1.494729	123.37719	36.749836	40.821533	127.801048	38.710684	21.158131	125.589119	-77.902144	1.625309	132.372093
-55.562477	20.76272	132.180771	-19.558498	11.450792	128.910248	40.691982	1.679641	123.269714	36.772957	40.962158	128.001434	38.7324695	21.3208995	125.635574	-77.8494655	1.5806845	132.184922
-54.760902	22.342262	132.427856	-19.562937	11.671026	128.881287	40.713921	1.976445	123.17852	36.755516	41.236408	128.297394	38.7347185	21.6064265	125.737957	-77.8605925	1.7356255	132.024617
-54.10096	23.257259	132.540268	-19.560665	11.830749	128.894104	40.75066	2.193936	123.1912	36.754452	41.444691	128.490265	38.752556	21.8193135	125.8407325	-77.873886	1.8421845	131.9474755
-53.386665	24.092646	132.640015	-19.541924	11.989733	128.937225	40.823719	2.451419	123.254417	36.769188	41.680233	128.639297	38.7964535	22.065826	125.946857	-77.8803015	1.91364	131.927593
-52.58186	24.829172	132.669724	-19.521307	12.197284	129.023346	40.943756	2.710483	123.396622	36.789452	41.916656	128.725677	38.866604	22.3135695	126.0611495	-77.909218	2.0809985	131.9855425
-51.706429	25.469378	132.663132	-19.447582	12.380939	129.12117	41.056232	2.929545	123.624977	36.820335	42.145351	128.747528	38.9382835	22.537448	126.1862525	-77.8334475	2.22443	132.0560875
-50.758011	26.050583	132.540924	-19.383543	12.595751	129.26239	41.198929	3.070552	123.899963	36.870541	42.321693	128.689407	39.034735	22.6961225	126.294685	-77.801821	2.4953795	132.230095
-49.723038	26.462334	132.278564	-19.263039	12.701596	129.375259	41.387394	3.118206	124.253464	36.939819	42.468201	128.565186	39.1636065	22.7932035	126.409325	-77.6896845	2.6099885	132.341193
-48.025532	26.955963	131.718201	-19.120369	12.802113	129.390579	41.741428	3.073557	125.056244	37.061344	42.597134	128.28978	39.401386	22.8353455	126.673012	-77.642124	2.7688805	132.108146
-46.85075	27.16617	131.237442	-19.020697	12.830834	129.435379	41.978981	2.964881	125.701653	37.160835	42.605209	128.115128	39.569908	22.785045	126.9083905	-77.611302	2.876623	131.9623675
-45.602932	27.316002	130.699402	-18.90976	12.790319	129.479218	42.212025	2.807501	126.428101	37.256519	42.584316	127.912056	39.734272	22.6959085	127.1700785	-77.553792	2.8847295	131.7883575
-44.312195	27.439404	130.183319	-18.842102	12.76045	129.584183	42.779606	2.467659	127.040878	37.348797	42.534031	127.718582	40.0642015	22.500845	127.37973	-77.7484055	3.020055	131.788636
-43.019394	27.465359	129.705414	-18.793221	12.710616	129.710724	42.976482	2.327869	127.784584	37.401543	42.466358	127.577682	40.1890125	22.3971135	127.681133	-77.7754545	3.0241185	131.740315
-41.706902	27.483713	129.231781	-18.761105	12.60696	129.834076	43.1805	2.189768	128.511612	37.429359	42.396526	127.470818	40.3049295	22.293147	127.991215	-77.8271395	2.920773	131.676937
-40.354134	27.50429	128.924316	-18.787485	12.481293	129.982086	43.326275	2.045849	129.11853	37.446556	42.324131	127.448425	40.3864155	22.18499	128.2834775	-77.9613855	2.777596	131.6806945
-38.279213	27.566963	128.647507	-18.796209	12.267262	130.16835	43.487289	1.855071	129.851929	37.495018	42.211502	127.59906	40.4911535	22.0332865	128.7254945	-78.0835715	2.5012375	131.6112055
-36.900887	27.6259	128.537888	-18.835049	12.177294	130.252762	43.536968	1.743618	130.210754	37.528263	42.184765	127.776756	40.5326155	21.9641915	128.993755	-78.2027135	2.3903965	131.511769
-35.457024	27.762186	128.518188	-18.874371	12.147905	130.317886	43.531731	1.710585	130.419327	37.557461	42.199001	127.982567	40.544596	21.954793	129.200947	-78.293338	2.341017	131.434825
-34.056709	27.890238	128.562546	-18.92046	12.176639	130.339874	43.543797	1.762841	130.501785	37.552937	42.292042	128.20546	40.548367	22.0274415	129.3536225	-78.389287	2.3258365	131.3261255
-32.654236	28.06245	128.597092	-18.9904	12.274083	130.372345	43.533947	1.887848	130.523193	37.518955	42.443214	128.397751	40.526451	22.165531	129.460472	-78.507251	2.382635	131.284218
-31.206312	28.289927	128.654037	-19.016678	12.365049	130.341476	43.534695	2.109822	130.511292	37.475285	42.650871	128.565826	40.50499	22.3803465	129.538559	-78.538346	2.3497515	131.144393
-29.779551	28.494188	128.680771	-19.012177	12.469512	130.229004	43.556679	2.370682	130.490234	37.428661	42.899719	128.762848	40.49267	22.6352005	129.626541	-78.517024	2.3038235	130.831467
-27.612717	28.862747	128.536041	-19.083677	12.703165	130.137085	43.615189	2.745903	130.490402	37.331718	43.280407	128.988129	40.4734535	23.013155	129.7392655	-78.6408075	2.393175	130.5349045
-26.194414	29.140553	128.465775	-19.132961	12.860149	130.050552	43.60017	3.01078	130.468903	37.233372	43.529694	129.094116	40.416771	23.270237	129.7815095	-78.682693	2.450061	130.3195945
-24.838907	29.438063	128.470291	-19.190649	12.991389	129.957611	43.552155	3.279198	130.412323	37.105278	43.766289	129.172745	40.3287165	23.5227435	129.792534	-78.7100145	2.4600345	130.122688
-23.40744	29.734131	128.502274	-19.300903	13.116596	129.967255	43.461983	3.542056	130.313507	36.953831	43.978466	129.264282	40.207907	23.760261	129.7888945	-78.809713	2.472931	130.1456155
-22.054321	30.034214	128.736786	-19.394638	13.200019	130.037766	43.327106	3.799355	130.167877	36.823959	44.15675	129.411667	40.0755325	23.9780525	129.789772	-78.8648085	2.4219855	130.28576
-20.672789	30.336857	128.978165	-19.508749	13.293433	130.154938	43.210117	4.027304	130.125732	36.72953	44.322674	129.676956	39.9698235	24.174989	129.901344	-78.9873215	2.411877	130.408532
-19.215641	30.648241	129.278152	-19.571281	13.361851	130.190628	43.120487	4.159676	130.399185	37.004318	44.352932	130.002716	40.0624025	24.256304	130.2009505	-79.2049645	2.467398	130.1803055
-17.148773	31.112528	130.066025	-19.703049	13.622329	130.461899	43.113457	4.477964	131.422714	36.758675	44.836132	131.35498	39.936066	24.657048	131.388847	-79.342164	2.58761	129.534951
-15.747209	31.405565	130.77887	-19.794695	13.92467	130.883026	43.197025	4.776416	132.366486	36.904255	45.174919	132.443832	40.05064	24.9756675	132.405159	-79.64003	2.8736725	129.360893
-14.396304	31.710165	131.647705	-19.919962	14.299323	131.477982	43.332664	5.126359	133.366409	37.357002	45.399853	133.400482	40.344833	25.263106	133.3834455	-80.184757	3.33554	129.5725185
-13.102029	31.947943	132.527588	-20.043926	14.71472	132.147629	43.40189	5.5652	134.205643	37.381329	45.790134	134.264374	40.3916095	25.677667	134.2350085	-80.4794615	3.751773	130.0602495
-11.854557	32.154926	133.298386	-20.119404	15.11752	132.77655	43.484299	6.004654	134.837524	37.458431	46.277584	134.938126	40.471365	26.141119	134.887825	-80.710173	4.093921	130.665275
-10.601173	32.335415	133.914932	-20.148785	15.454927	133.287827	43.602077	6.385337	135.268585	37.502434	46.698223	135.389175	40.5522555	26.54178	135.32888	-80.8498255	4.368074	131.246774
-9.404917	32.395164	134.374451	-20.141459	15.738114	133.640808	43.720619	6.698979	135.563004	37.543045	47.053356	135.655151	40.631832	26.8761675	135.6090775	-80.91475	4.6000605	131.6725385
-7.711793	32.408886	134.739517	-20.127995	16.110903	133.915558	43.789654	7.056845	135.797943	37.640388	47.459831	135.848724	40.715021	27.258338	135.8233335	-80.971011	4.963468	132.0077825
-6.597732	32.366959	134.88028	-20.126966	16.332943	133.94162	43.841503	7.211432	135.857697	37.689259	47.6525	135.903076	40.765381	27.431966	135.8803865	-81.019313	5.23392	132.0028535
-5.588056	32.243492	134.931519	-20.138941	16.532383	133.853226	43.857948	7.326338	135.827011	37.738628	47.808037	135.924667	40.798288	27.5671875	135.875839	-81.07617	5.4975785	131.830613
-4.625877	32.089588	134.898697	-20.166904	16.710588	133.673279	43.837353	7.392529	135.755432	37.811367	47.90992	135.88884	40.82436	27.6512245	135.822136	-81.158168	5.7699515	131.524422
-3.738874	31.85198	134.804443	-20.16083	16.876432	133.391113	43.824356	7.441661	135.671249	37.897896	47.993176	135.827927	40.861126	27.7174185	135.749588	-81.182786	6.0354455	131.032638
-2.905609	31.569788	134.694305	-20.136204	17.054029	133.082367	43.824398	7.501414	135.50647	38.040016	48.100048	135.753922	40.932207	27.800731	135.630196	-81.204615	6.307327	130.534538
-2.102854	31.266645	134.543747	-20.093431	17.235844	132.760117	43.850945	7.53203	135.29155	38.164188	48.172176	135.679596	41.0075665	27.852103	135.485573	-81.1944285	6.619585	130.034661
-1.07866	30.705744	134.318024	-20.053667	17.520813	132.417191	43.853355	7.598959	134.935074	38.330288	48.215435	135.529587	41.0918215	27.907197	135.2323305	-81.1991555	7.134429	129.6020515
-0.498575	30.264696	134.196716	-20.002419	17.682634	132.310944	43.856613	7.660519	134.689957	38.169449	48.048935	135.328857	41.013031	27.854727	135.009407	-81.017869	7.510541	129.612481
-0.042282	29.737394	134.135803	-19.954754	17.839718	132.301544	43.891953	7.744264	134.483994	38.253784	48.091827	135.267044	41.0728685	27.9180455	134.875519	-80.9823765	7.7613905	129.727569
0.383516	29.149952	134.128113	-19.86401	17.987844	132.339264	43.924469	7.8489	134.394592	38.354836	48.16457	135.266754	41.1396525	28.006735	134.830673	-80.8676725	7.968953	129.847855
0.71406	28.512558	134.173279	-19.765373	18.134121	132.379776	44.05611	7.9552	134.362991	38.437759	48.219578	135.311707	41.2469345	28.087389	134.837349	-80.7776805	8.180853	129.922203
1.004414	27.827299	134.174774	-19.67425	18.264999	132.380325	44.1506	8.029343	134.37851	38.562538	48.264629	135.394974	41.356569	28.146986	134.886742	-80.705069	8.383012	129.873908
1.227186	27.086077	134.122498	-19.601173	18.375746	132.341232	44.213955	8.038065	134.390503	38.680519	48.240505	135.470657	41.447237	28.139285	134.93058	-80.649583	8.612207	129.751884
1.370662	25.846773	133.951706	-19.535992	18.49185	132.228928	44.249374	7.925516	134.338516	38.838223	48.127571	135.46077	41.5437985	28.0265435	134.899643	-80.6157825	8.9571565	129.558213
1.383528	24.938622	133.789902	-19.517065	18.556185	132.166275	44.226254	7.852631	134.231384	38.927967	48.058353	135.427155	41.5771105	27.955492	134.8292695	-80.6112405	9.156878	129.5032805
1.300568	23.992636	133.622559	-19.491125	18.627285	132.10881	44.200798	7.784992	134.123795	39.018051	47.977333	135.391754	41.6094245	27.8811625	134.7577745	-80.5916745	9.3734075	129.4598455
1.188149	22.978943	133.455948	-19.447475	18.675125	132.094254	44.192024	7.746392	134.00708	39.110332	47.901257	135.341599	41.651178	27.8238245	134.6743395	-80.546128	9.5264255	129.5141685
0.9985	21.937342	133.290131	-19.383598	18.727259	132.092834	44.212254	7.705081	133.858246	39.229687	47.807934	135.25296	41.7209705	27.7565075	134.555603	-80.4881665	9.6980105	129.630065
0.743902	20.818937	133.124786	-19.323317	18.788506	132.084198	44.201752	7.698102	133.702942	39.325832	47.730026	135.154968	41.763792	27.714064	134.428955	-80.410426	9.862948	129.739441
0.375194	19.669645	132.944458	-19.261883	18.86813	132.072678	44.185684	7.714298	133.532532	39.453949	47.652565	134.987015	41.8198165	27.6834315	134.2597735	-80.3435825	10.0528285	129.8855825
-0.21846	17.872068	132.571594	-19.226242	19.014061	132.009918	44.112083	7.738288	133.228836	39.556404	47.633396	134.584015	41.8342435	27.685842	133.9064255	-80.2867275	10.34228	130.1134105
-0.722123	16.624691	132.322586	-19.198973	19.124285	131.926178	44.034561	7.782485	133.013947	39.538116	47.661175	134.175049	41.7863385	27.72183	133.594498	-80.1842845	10.52674	130.257858
-1.30244	15.358246	132.050812	-19.161245	19.234173	131.814301	43.993912	7.859614	132.697647	39.517887	47.650314	133.73613	41.7558995	27.754964	133.2168885	-80.0783895	10.713382	130.4117135
-1.919694	14.085772	131.756729	-19.138857	19.322536	131.686096	43.92194	7.830431	132.463318	39.492435	47.657722	133.232269	41.7071875	27.7440765	132.8477935	-79.9849015	10.9009955	130.5243985
-2.599795	12.779766	131.565353	-19.089327	19.385689	131.56131	43.867233	7.76931	132.285446	39.457329	47.704018	132.659698	41.662281	27.736664	132.472572	-79.840935	11.034714	130.650048
-3.351226	11.478717	131.475311	-19.032909	19.414351	131.489548	43.741531	7.72534	132.167404	39.130219	47.744675	132.306946	41.435875	27.7350075	132.237175	-79.501693	11.0936945	130.741921
-4.103072	10.203802	131.4552	-18.965256	19.410948	131.459183	43.761345	7.597861	132.067322	39.16753	47.577812	131.960861	41.4644375	27.5878365	132.0140915	-79.3949495	11.2340595	130.9042745
-5.354318	8.346774	131.568008	-18.870207	19.303492	131.52005	43.770416	7.395747	132.053818	39.568962	47.176479	131.527969	41.669689	27.286113	131.7908935	-79.410103	11.320871	131.2492065
-6.210937	7.124963	131.625916	-18.840733	19.209194	131.635864	43.843899	7.27364	131.965714	39.615738	47.009243	131.379639	41.7298185	27.1414415	131.6726765	-79.4112845	11.2769465	131.5990515
-7.106773	5.984732	131.695251	-18.787622	19.112972	131.7547	43.847404	7.179413	131.888123	39.663105	46.896095	131.278259	41.7552545	27.037754	131.583191	-79.3304985	11.18819	131.926209
-8.054864	4.914973	131.738556	-18.747059	19.057327	131.841003	43.801514	7.133372	131.873016	39.32803	46.953789	131.287918	41.564772	27.0435805	131.580467	-79.05889	11.0710735	132.101539
-8.967118	3.862346	131.741638	-18.708944	19.035799	131.924744	43.811356	7.123274	131.838181	39.361679	46.936768	131.2444	41.5865175	27.030021	131.5412905	-79.0044055	11.041577	132.3081975
-9.955734	2.916492	131.790787	-18.659292	19.041433	132.012634	43.901402	7.142215	131.706818	39.761642	46.813526	131.181412	41.831522	26.9778705	131.444115	-79.150106	11.1049955	132.581153
-10.95432	2.000737	131.882919	-18.608688	19.068506	132.136612	43.955826	7.150595	131.646576	39.802235	46.816433	131.269058	41.8790305	26.983514	131.457817	-79.0964065	11.153498	132.815407
-12.486101	0.725963	132.029861	-18.608232	19.120523	132.347656	43.981319	7.188646	131.704819	39.840012	46.856285	131.36142	41.9106655	27.0224655	131.5331195	-79.1271295	11.2185805	133.1621925
-13.556846	-0.031655	132.177597	-18.613253	19.149445	132.496185	43.888275	7.242966	131.796753	39.843227	46.898148	131.415085	41.865751	27.070557	131.605919	-79.092257	11.228333	133.386451
-14.64133	-0.767834	132.382462	-18.612499	19.160074	132.666122	43.946762	7.293062	131.761871	39.818375	46.92942	131.406631	41.8825685	27.111241	131.584251	-79.1075665	11.208907	133.747993
-15.695539	-1.467919	132.600647	-18.59495	19.150801	132.849319	43.898857	7.315337	131.837036	39.452572	47.078339	131.435959	41.6757145	27.196838	131.6364975	-78.8656145	11.104764	134.0621405
-16.797306	-2.050296	132.920975	-18.523676	19.122696	133.029495	43.963806	7.309556	131.892746	39.789276	46.943638	131.242142	41.876541	27.126597	131.567444	-78.923893	11.118795	134.491546
-17.81988	-2.591874	133.315063	-18.43721	19.059927	133.227768	44.130943	7.262758	131.925751	39.803089	46.882462	131.097733	41.967016	27.07261	131.511742	-78.841436	11.047244	134.943794
-18.923952	-3.195049	133.736923	-18.332226	18.926079	133.427353	44.222469	7.168453	132.03476	39.480095	46.906914	131.008209	41.851282	27.0376835	131.5214845	-78.515734	10.8144745	135.3332215
-20.53277	-3.772616	134.377396	-18.184345	18.666439	133.672043	44.323627	6.960637	132.223648	39.546566	46.693878	130.691437	41.9350965	26.8272575	131.4575425	-78.3037865	10.5056205	135.8865435
-21.573269	-4.098111	134.774811	-18.140509	18.476294	133.800201	44.318111	6.762087	132.430099	39.557838	46.52433	130.475204	41.9379745	26.6432085	131.4526515	-78.2189925	10.3093795	136.1477505
-22.592606	-4.295624	135.099548	-18.114536	18.281366	133.891953	44.395985	6.600311	132.479828	39.544823	46.359509	130.278122	41.970404	26.47991	131.378975	-78.199476	10.082822	136.404931
-23.644035	-4.370139	135.331314	-18.121878	18.075714	133.962189	44.296265	6.438283	132.628296	39.497749	46.202595	130.086487	41.897007	26.320439	131.3573915	-78.140763	9.830989	136.5669865
-24.63525	-4.362693	135.477493	-18.157963	17.882122	133.994705	44.239075	6.274425	132.661133	39.452766	46.040241	129.925659	41.8459205	26.157333	131.293396	-78.1618465	9.606911	136.696014
-25.596411	-4.242104	135.497833	-18.181206	17.687101	134.00412	44.198227	6.103139	132.653564	39.433296	45.869743	129.833405	41.8157615	25.986441	131.2434845	-78.1781735	9.387761	136.7647555
-26.512924	-3.982443	135.420731	-18.196266	17.490658	134.000229	44.215034	5.927358	132.607422	39.431828	45.691967	129.785126	41.823431	25.8096625	131.196274	-78.215963	9.1716535	136.804184
-27.834925	-3.470003	135.235168	-18.227356	17.23674	133.965424	44.145958	5.664598	132.578308	39.427643	45.461277	129.780167	41.7868005	25.5629375	131.1792375	-78.2415125	8.9105425	136.7516105
-28.638235	-2.942528	135.10379	-18.242935	17.08486	133.945221	44.135994	5.51171	132.511475	39.417675	45.327969	129.79776	41.7768345	25.4198395	131.1546175	-78.2627045	8.7498805	136.7358245
-29.384491	-2.32129	134.996674	-18.238825	16.94887	133.925156	44.154819	5.359316	132.420425	39.409786	45.203678	129.811783	41.7823025	25.281497	131.116104	-78.2599525	8.616243	136.734208
-30.054157	-1.595296	134.850037	-18.201599	16.82486	133.912842	44.184238	5.226749	132.338333	39.435009	45.096146	129.851288	41.8096235	25.1614475	131.0948105	-78.2128215	8.4882725	136.7308735
-30.702141	-0.813038	134.707245	-18.135786	16.684036	133.90657	44.210358	5.093707	132.274277	39.516621	44.96455	129.938644	41.8634895	25.0291285	131.1064605	-78.1350615	8.3389435	136.7066795
-31.21401	0.102968	134.521637	-18.073317	16.549795	133.909058	44.279621	4.905818	132.271515	39.978592	44.67308	130.033844	42.1291065	24.789449	131.1526795	-78.2757405	8.310141	136.6654365
-31.703053	1.089989	134.351868	-17.984953	16.411146	133.940872	44.40662	4.672782	132.376419	40.134697	44.490425	130.381088	42.2706585	24.5816035	131.3787535	-78.2405645	8.2406885	136.5029905
-32.3018	2.660748	134.057098	-17.798958	16.192322	134.07338	44.686867	4.274478	132.755356	40.45763	44.229923	131.199677	42.5722485	24.2522005	131.9775165	-78.1701645	8.1324435	136.1692435
-32.453938	3.947814	133.806564	-17.668169	16.020653	134.214951	44.894035	3.989662	133.117401	40.723286	44.078197	131.917923	42.8086605	24.0339295	132.517662	-78.1449985	8.0073765	135.91224
-32.878628	4.977282	133.699249	-17.510963	15.82514	134.405334	45.079498	3.687258	133.475876	41.029243	43.913216	132.723312	43.0543705	23.800237	133.099594	-78.0762965	7.850043	135.711074
-33.141869	6.140264	133.581436	-17.364956	15.603635	134.620483	45.260254	3.371441	133.788956	41.353176	43.726822	133.558319	43.306715	23.5491315	133.6736375	-78.036627	7.6581385	135.5673285
-33.368599	7.337299	133.52533	-17.242285	15.387779	134.845154	45.381252	3.107238	134.050613	41.691391	43.52177	134.330872	43.5363215	23.314504	134.1907425	-78.0208915	7.461054	135.4995655
-33.579872	8.483485	133.49205	-17.15204	15.172283	135.00119	45.46804	2.821247	134.191742	42.045952	43.33847	135.043625	43.756996	23.0798585	134.6176835	-78.061076	7.2647075	135.3846965
-33.745834	9.627275	133.402786	-17.098892	14.98066	135.062256	45.549046	2.537454	134.253998	42.279022	43.135853	135.630127	43.914034	22.8366535	134.9420625	-78.111818	7.1246665	135.1824495
-33.996887	11.310763	133.256058	-17.040781	14.744843	135.00206	45.605091	2.263515	134.184509	42.340679	42.696041	136.1875	43.972885	22.479778	135.1860045	-78.054447	7.009908	134.8181155
-34.134109	12.338168	133.13884	-17.010086	14.618468	134.87944	45.66024	2.066185	134.09259	42.433949	42.504421	136.432541	44.0470945	22.285303	135.2625655	-78.0672665	6.951633	134.4963145
-34.222931	13.302417	132.989822	-17.005678	14.514357	134.723557	45.712532	1.909338	133.99501	42.465145	42.328335	136.566162	44.0888385	22.1188365	135.280586	-78.1001945	6.9098775	134.166528
-34.344788	14.209525	132.934601	-16.98616	14.399083	134.561234	45.704933	1.781643	133.884445	42.519218	42.138996	136.536652	44.1120755	21.9603195	135.2105485	-78.0843955	6.8378465	133.9119195
-34.423267	15.01796	132.889999	-16.984886	14.275682	134.435181	45.717896	1.646992	133.766052	42.518471	41.988785	136.410492	44.1181835	21.8178885	135.088272	-78.0879555	6.7334755	133.78209
-34.470741	15.718908	132.876175	-16.987005	14.131943	134.311798	45.705166	1.535038	133.646164	42.51437	41.837811	136.169403	44.109768	21.6864245	134.9077835	-78.083778	6.5774615	133.7158125
-34.484142	16.359749	132.85083	-16.992252	13.978539	134.20636	45.677643	1.43887	133.543777	42.482979	41.71933	135.880951	44.080311	21.5791	134.712364	-78.064815	6.377978	133.700356
-34.489094	17.165476	132.720367	-16.994869	13.698718	133.986526	45.646034	1.222495	133.398117	42.429207	41.505127	135.363281	44.0376205	21.363811	134.380699	-78.0273585	6.033625	133.592353
-34.489929	17.628887	132.568893	-16.988575	13.491858	133.772614	45.586922	1.090572	133.206406	42.364201	41.354008	135.010727	43.9755615	21.22229	134.1085665	-77.9527115	5.761426	133.4366615
-34.447891	18.056162	132.309677	-16.982201	13.270964	133.48439	45.545055	0.885162	132.969101	42.252979	41.192062	134.644974	43.899017	21.038612	133.8070375	-77.863419	5.503316	133.1617425
-34.375633	18.433338	132.025009	-16.988037	13.062027	133.147507	45.457031	0.732774	132.664108	42.075825	41.084187	134.243118	43.766428	20.9084805	133.453613	-77.742502	5.2155735	132.841401
-34.298996	18.756132	131.760986	-17.029852	12.898573	132.784439	45.269115	0.63017	132.246811	41.889652	41.093914	133.868546	43.5793835	20.862042	133.0576785	-77.6390875	4.935104	132.5111995
-34.237804	19.052628	131.533768	-17.091707	12.80934	132.409958	45.098713	0.517085	131.811218	41.696625	40.99828	133.408493	43.397669	20.7576825	132.6098555	-77.581083	4.8609975	132.2100605
-34.160889	19.306751	131.277771	-17.170092	12.776054	132.036224	44.935246	0.494241	131.333099	41.492416	41.03801	132.978592	43.213831	20.7661255	132.1558455	-77.554015	4.7859825	131.9166025
-33.974606	19.591854	130.753494	-17.258888	12.807896	131.420029	44.744102	0.536423	130.809265	41.336151	41.103054	132.494904	43.0401265	20.8197385	131.6520845	-77.5579025	4.7960535	131.1879735
-33.817429	19.71633	130.322952	-17.294151	12.872121	130.999908	44.687592	0.596143	130.620117	41.281723	41.149311	132.226273	42.9846575	20.872727	131.423195	-77.5729595	4.871515	130.576621
-33.641617	19.779787	129.881912	-17.310572	12.960882	130.602478	44.672249	0.666675	130.492859	41.295513	41.175278	132.02919	42.983881	20.9209765	131.2610245	-77.605025	5.0007875	129.9439315
-33.45406	19.779148	129.456863	-17.296803	13.067104	130.240829	44.706059	0.710002	130.436127	41.287483	41.149387	131.782227	42.996771	20.9296945	131.109177	-77.590377	5.2045135	129.372481
-33.28384	19.69894	129.05629	-17.297304	13.159689	129.965256	44.716431	0.76945	130.419205	41.291149	41.149727	131.52092	43.00379	20.9595885	130.9700625	-77.598398	5.3597895	128.9604495
-33.15099	19.570402	128.663788	-17.253672	13.203244	129.689438	44.742393	0.818322	130.481369	41.310093	41.14402	131.246887	43.026243	20.981171	130.864128	-77.533587	5.425317	128.514748
-33.051144	19.393881	128.276794	-17.177673	13.19517	129.416504	44.797581	0.801406	130.612976	41.343754	41.096897	131.003738	43.0706675	20.9491515	130.808357	-77.4260135	5.4411885	128.024651
-32.965599	19.060663	127.777657	-17.120796	13.119477	129.195984	44.88858	0.689282	130.896225	41.341652	40.92239	130.671982	43.115116	20.805836	130.7841035	-77.356708	5.433118	127.6078645
-32.959892	18.823109	127.525345	-17.120892	13.021931	129.072235	44.911694	0.596653	131.106873	41.346657	40.834244	130.439499	43.1291755	20.7154485	130.773186	-77.3709595	5.3284135	127.371284
-32.991573	18.591774	127.327881	-17.122898	12.902184	128.990845	44.915577	0.474537	131.318588	41.311329	40.705002	130.228012	43.113453	20.5897695	130.7733	-77.359249	5.2145985	127.20839
-33.063011	18.405355	127.153191	-17.115616	12.791553	128.882904	44.898121	0.379705	131.502716	41.29393	40.596298	130.07399	43.0960255	20.4880015	130.788353	-77.3272575	5.0951045	126.977455
-33.183773	18.274761	126.95665	-17.135147	12.730396	128.785248	44.875015	0.283044	131.70459	41.278996	40.478592	129.927155	43.0770055	20.380818	130.8158725	-77.3472995	5.079974	126.7546235
-33.349167	18.214153	126.78051	-17.162033	12.690933	128.700485	44.818993	0.187569	131.852798	41.259903	40.37067	129.773346	43.039448	20.2791195	130.813072	-77.363514	5.1027465	126.587898
-33.566963	18.213531	126.665482	-17.190659	12.645226	128.61055	44.735748	0.10312	131.882996	41.25531	40.283642	129.635544	42.995529	20.193381	130.75927	-77.376847	5.097071	126.46183
-33.921738	18.306324	126.522049	-17.179159	12.564015	128.482834	44.659485	-0.025795	131.763657	41.290157	40.168941	129.587021	42.974821	20.071573	130.675339	-77.333139	5.056457	126.290329
-34.220608	18.40394	126.454887	-17.14307	12.529947	128.382187	44.6422	-0.08623	131.639404	41.35696	40.13065	129.674042	42.99958	20.02221	130.656723	-77.28572	5.037684	126.107651
-34.54871	18.528284	126.396057	-17.109983	12.514321	128.28479	44.637402	-0.09276	131.485153	41.422878	40.108913	129.805862	43.03014	20.0080765	130.6455075	-77.250106	5.0205655	125.9240725
-35.20525	18.832119	126.477028	-17.114843	12.532038	128.20549	44.60429	-0.068934	131.290268	41.443779	40.098301	129.962067	43.0240345	20.0146835	130.6261675	-77.2537205	5.0493925	125.7848125
-35.414242	18.915535	126.34082	-17.123402	12.543328	128.074081	44.557415	-0.055394	131.021744	41.402863	40.06958	130.091812	42.980139	20.007093	130.556778	-77.226943	5.079563	125.591384
-35.633427	19.00552	126.255188	-17.156998	12.582777	127.954781	44.501186	-0.050318	130.730164	41.337219	40.038292	130.135101	42.9192025	19.993987	130.4326325	-77.2331985	5.171567	125.4769295
-36.012711	19.156523	126.210892	-17.167648	12.607691	127.807724	44.411945	-0.029745	130.458572	41.299152	40.035671	130.114288	42.8555485	20.002963	130.28643	-77.1908445	5.212419	125.329018
-36.624081	19.335907	126.110863	-17.255848	12.747519	127.751091	44.328835	-0.039588	130.082306	41.248226	39.926296	129.972656	42.7885305	19.943354	130.027481	-77.3002265	5.551684	125.474701
-37.071682	19.457506	126.107811	-17.290674	12.825916	127.744637	44.268414	-0.084827	129.957916	41.197681	39.864262	129.759781	42.7330475	19.8897175	129.8588485	-77.3143955	5.7621145	125.6304255
-37.576241	19.545612	126.211533	-17.31741	12.894337	127.840851	44.196999	-0.093533	129.902695	41.148872	39.793728	129.420227	42.6729355	19.8500975	129.661461	-77.3077555	5.9385765	126.020241
-38.147118	19.67646	126.359489	-17.324286	12.937572	128.002914	44.149166	-0.120067	129.914444	40.755112	39.851978	129.131775	42.452139	19.8659555	129.5231095	-77.100711	6.0091885	126.4827185
-38.69334	19.722973	126.474396	-17.311617	12.924212	128.155899	44.119663	-0.197844	129.996719	40.692863	39.770134	128.737991	42.406263	19.786145	129.367355	-77.029497	6.062279	126.944443
-39.238796	19.783701	126.711342	-17.328039	12.880209	128.414398	44.10915	-0.291017	130.146484	40.60725	39.629234	128.419815	42.3582	19.6691085	129.2831495	-77.014278	6.0913095	127.5456465
-39.755478	19.894161	127.088905	-17.374186	12.805353	128.790848	44.084641	-0.423888	130.345413	40.537178	39.461765	128.223053	42.3109095	19.5189385	129.284233	-77.0592815	6.0917675	128.297463
-40.583031	20.129326	127.543045	-17.41972	12.599548	129.304947	44.001797	-0.638038	130.729919	40.415279	39.201992	127.98703	42.208538	19.281977	129.3584745	-77.047978	5.917119	129.2514195
-41.08886	20.366987	127.959106	-17.496454	12.484688	129.694397	43.902428	-0.703469	130.881866	40.302967	39.077625	127.859749	42.1026975	19.187078	129.3708075	-77.0956055	5.782298	130.0179865
-41.625664	20.709291	128.404831	-17.589474	12.39256	130.07695	43.770832	-0.790729	130.926987	40.15855	38.971184	127.731071	41.964691	19.0902275	129.329029	-77.143639	5.6948925	130.824871
-42.073799	21.107153	128.796951	-17.696949	12.306544	130.410156	43.652065	-0.896759	130.925232	39.980717	38.850674	127.569351	41.816391	18.9769575	129.2472915	-77.210289	5.6361305	131.5730205
-42.487648	21.634098	129.140366	-17.804703	12.220689	130.689087	43.527241	-0.959931	130.848724	39.813904	38.780098	127.464676	41.6705725	18.9100835	129.1567	-77.2799785	5.5312945	132.221474
-42.953064	22.204443	129.547379	-17.915649	12.144224	130.918747	43.349861	-1.001756	130.720657	39.642891	38.754345	127.450768	41.496376	18.8762945	129.0857125	-77.327674	5.4121535	132.7517815
-43.352108	22.861437	129.81105	-18.08684	12.09217	131.06958	43.141155	-1.037368	130.545334	39.449821	38.728432	127.428207	41.295488	18.845532	128.9867705	-77.469168	5.338808	133.1523895
-43.844189	23.924776	130.019043	-18.397926	12.044844	131.072754	42.780487	-1.051462	130.111801	39.090336	38.740425	127.372002	40.9354115	18.8444815	128.7419015	-77.7312635	5.2452065	133.4036065
-44.089352	24.755871	130.055695	-18.603941	12.054401	130.946838	42.51252	-1.059422	129.687637	38.852661	38.757149	127.337608	40.6825905	18.8488635	128.5126225	-77.8904725	5.2599385	133.3810535
-44.31176	25.664011	130.018021	-18.792191	12.067189	130.727951	42.301323	-1.133871	129.278717	38.658772	38.777306	127.270035	40.4800475	18.8217175	128.274376	-78.0644295	5.3126605	133.181526
-44.481907	26.558727	130.018295	-18.956902	12.0857	130.489059	42.119129	-1.153779	128.821091	38.506268	38.836212	127.223778	40.3126985	18.8412165	128.0224345	-78.2265025	5.3301835	132.9556835
-44.532455	27.522997	129.992661	-19.093838	12.129322	130.292297	41.930294	-1.152399	128.401657	38.401821	38.876034	127.253296	40.1660575	18.8618175	127.8274765	-78.3537335	5.3968265	132.7571175
-44.511482	28.490612	130.099701	-19.182821	12.169384	130.174622	41.799427	-1.158606	128.096191	38.36211	38.907646	127.323662	40.0807685	18.87452	127.7099265	-78.4464105	5.464248	132.6393175
-44.344337	29.486656	130.268097	-19.247795	12.214382	130.177551	41.715771	-1.136125	127.8797	38.338005	38.946159	127.440033	40.026888	18.905017	127.6598665	-78.522478	5.523747	132.6952355
-44.058544	30.926699	130.812164	-19.268391	12.244883	130.389008	41.689335	-1.11182	127.754036	38.327374	38.987347	127.668694	40.0083545	18.9377635	127.711365	-78.5451365	5.5520025	133.066651
-43.719856	31.878206	131.138092	-19.259581	12.229356	130.61087	41.714306	-1.130886	127.766014	38.339634	38.994064	127.826859	40.02697	18.931589	127.7964365	-78.546132	5.527123	133.4253035
-43.301167	32.776501	131.457367	-19.249969	12.17871	130.86702	41.753548	-1.156514	127.838768	38.337822	38.987072	127.949905	40.045685	18.915279	127.8943365	-78.545623	5.442141	133.8397035
-42.843506	33.663567	131.705734	-19.249001	12.105603	131.110229	41.801292	-1.189639	127.934601	38.328918	38.966396	128.078796	40.065105	18.8883785	128.0066985	-78.563107	5.3228275	134.2137595
-42.29401	34.485039	131.921906	-19.277153	12.031906	131.308212	41.833763	-1.195739	128.002029	38.306179	38.965294	128.22699	40.069971	18.8847775	128.1145095	-78.624277	5.1790345	134.5019145
-41.690727	35.361404	132.050293	-19.345915	11.987865	131.442764	41.836544	-1.158325	127.990326	38.245842	38.985722	128.369354	40.041193	18.9136985	128.17984	-78.733023	5.0620315	134.705688
-41.02454	36.175247	132.179657	-19.436136	11.979367	131.501373	41.771671	-1.060975	127.859512	38.154263	39.049477	128.464355	39.962967	18.994251	128.1619335	-78.835239	4.964483	134.8408125
-39.95163	37.370083	132.360855	-19.608374	12.00467	131.419403	41.621696	-0.923275	127.506134	37.952278	39.151924	128.5569	39.786987	19.1143245	128.031517	-79.003735	4.8950155	134.807289
-39.118031	38.160721	132.463791	-19.696913	12.040462	131.268555	41.220657	-0.696526	127.460327	37.834366	39.216976	128.661972	39.5275115	19.260225	128.0611495	-78.9213375	4.820699	134.4759605
-38.214931	38.865997	132.580994	-19.764679	12.092967	131.1353	41.211735	-0.608326	127.333191	37.784142	39.312492	128.868286	39.4979385	19.352083	128.1007385	-79.0272965	4.833851	134.1698615
-37.25135	39.536415	132.707642	-19.781883	12.145434	131.076721	41.25713	-0.50344	127.29509	37.777649	39.427261	129.162552	39.5173895	19.4619105	128.228821	-79.0811555	4.8289575	133.924621
-36.177765	40.152218	132.920746	-19.818321	12.212325	131.065018	41.295685	-0.339985	127.299057	38.114986	39.42738	129.409332	39.7053355	19.5436975	128.3541945	-79.3419775	4.8809525	133.7758415
-35.117435	40.698467	133.114319	-19.861851	12.301064	131.085022	41.316853	-0.167381	127.362335	38.096096	39.561268	129.800522	39.7064745	19.6969435	128.5814285	-79.4301765	4.9051845	133.5886155
-33.984776	41.150394	133.262512	-19.897152	12.437018	131.097488	41.679733	-0.143042	127.405396	38.085777	39.718178	130.21991	39.882755	19.787568	128.812653	-79.677059	5.086468	133.382323
-32.168839	41.752834	133.468613	-19.895617	12.649837	131.114059	41.862724	0.12285	127.85498	38.148144	40.005936	131.031998	40.005434	20.064393	129.443489	-79.796668	5.235281	132.784629
-30.951183	42.041645	133.598007	-19.866072	12.810575	131.133377	42.035667	0.260676	128.235535	38.233196	40.153164	131.611328	40.1344315	20.20692	129.9234315	-79.8665755	5.41423	132.3433225
-29.659927	42.195862	133.722855	-19.826044	12.932555	131.164246	42.205002	0.391367	128.628662	38.33223	40.27615	132.098145	40.268616	20.3337585	130.3634035	-79.920704	5.5313515	131.9650885
-28.329103	42.323185	133.874268	-19.807734	13.066051	131.210358	42.311573	0.510323	128.953857	38.396744	40.363739	132.484497	40.3541585	20.437031	130.719177	-79.9696265	5.695071	131.701539
-27.023026	42.29678	133.964676	-19.770267	13.194498	131.264465	42.392097	0.642444	129.192276	38.444057	40.453136	132.755234	40.418077	20.54779	130.973755	-79.958611	5.841206	131.555175
-25.720182	42.133347	134.031479	-19.709692	13.284363	131.31041	42.513042	0.777448	129.365341	38.554863	40.548595	132.945221	40.5339525	20.6630215	131.155281	-79.9533365	5.9057045	131.465539
-24.324455	41.940666	134.006958	-19.634012	13.408342	131.322556	42.657196	0.853511	129.499161	38.68729	40.615292	133.106583	40.672243	20.7344015	131.302872	-79.940267	6.0822825	131.34224
-22.312256	41.443752	133.911011	-19.538031	13.608414	131.291824	42.8382	0.927487	129.656281	38.901657	40.68541	133.271164	40.8699285	20.8064485	131.4637225	-79.9459905	6.4103795	131.1199255
-21.000362	40.942375	133.807526	-19.511307	13.737303	131.239777	42.902355	0.965947	129.731369	39.002945	40.707283	133.324631	40.95265	20.836615	131.528	-79.975264	6.637991	130.951554
-19.663235	40.355091	133.710358	-19.488049	13.8302	131.156204	42.938362	1.0227	129.787048	39.06831	40.719353	133.34584	41.003336	20.8710265	131.566444	-79.979434	6.7893735	130.745964
-18.384428	39.683399	133.505112	-19.478167	13.898021	131.075653	42.954865	1.060076	129.851868	39.123562	40.763111	133.354004	41.0392135	20.9115935	131.602936	-79.9955475	6.8844485	130.54837
-17.124084	38.882168	133.304413	-19.482868	13.986132	130.973282	42.939827	1.085107	129.950546	39.13765	40.790051	133.311722	41.0387385	20.937579	131.631134	-80.0044745	7.034685	130.31543
-15.861471	37.97683	133.067841	-19.518797	14.032038	130.897949	42.909706	1.085911	130.049133	39.123566	40.783627	133.223587	41.016636	20.934769	131.63636	-80.05423	7.129307	130.159538
-14.64537	37.017437	132.779083	-19.565098	14.04203	130.835907	42.874203	1.066722	130.119675	39.068951	40.746601	133.025848	40.971577	20.9066615	131.5727615	-80.101773	7.1773985	130.0990525
-12.862708	35.322605	132.268448	-19.676048	13.990955	130.785965	42.722466	1.026253	130.097549	38.897713	40.688862	132.453171	40.8100895	20.8575575	131.27536	-80.1621855	7.1243525	130.29657
-11.698186	34.118801	131.78862	-19.750933	13.917796	130.717819	42.579567	0.954266	129.947906	38.695728	40.637363	131.874069	40.6376475	20.7958145	130.9109875	-80.1395135	7.0397775	130.5246505
-10.590436	32.809944	131.23558	-19.857792	13.811524	130.589905	42.380219	0.869011	129.690872	38.45306	40.542183	131.136459	40.4166395	20.705597	130.4136655	-80.1322235	6.917451	130.7661445
-9.501811	31.46052	130.620041	-19.972731	13.688125	130.389694	42.119007	0.78615	129.304428	38.203926	40.450363	130.270691	40.1614665	20.6182565	129.7875595	-80.1069285	6.7579935	130.9918285
-8.442151	30.097298	129.844284	-20.089712	13.564822	130.063812	41.843399	0.644735	128.865967	37.604176	40.454849	129.401321	39.7237875	20.549792	129.133644	-79.9032115	6.579852	130.99398
-7.316034	28.667656	128.99646	-20.188578	13.437218	129.629486	41.583832	0.487421	128.386932	37.33503	40.288864	128.422699	39.459431	20.3881425	128.4048155	-79.836587	6.4862935	130.8541565
-6.21882	27.262032	128.168167	-20.2766	13.328149	129.135925	41.354034	0.332984	127.885376	37.116665	40.110382	127.513359	39.2353495	20.221683	127.6993675	-79.7885495	6.434615	130.5724825
-4.867772	25.286623	127.284828	-20.362427	13.17568	128.373871	41.1726	0.142391	127.295471	36.926128	39.886112	126.550247	39.049364	20.0142515	126.922859	-79.774218	6.3371085	129.824883
-3.733768	23.878361	126.90052	-20.393124	13.088891	127.990303	40.793083	0.231932	127.21431	36.892048	39.776745	126.270142	38.8425655	20.0043385	126.742226	-79.6288135	6.1734435	129.23838
-2.633734	22.481611	126.675629	-20.36112	12.980723	127.673325	40.769741	0.168022	127.159348	36.95541	39.719307	126.325081	38.8625755	19.9436645	126.7422145	-79.5848155	6.0177815	128.6044355
-1.594093	21.126883	126.842918	-20.365318	12.92613	127.595642	40.793678	0.121322	127.311996	37.10281	39.664234	126.660004	38.948244	19.892778	126.986	-79.67888	5.959482	128.205284
-0.48118	19.7717	127.088287	-20.398008	12.931341	127.723	41.186325	-0.095976	127.590012	37.28056	39.643421	127.304222	39.2334425	19.7737225	127.447117	-80.0294585	6.0889595	127.998883
0.563665	18.374374	127.659477	-20.353661	12.960061	127.945663	41.360466	-0.07082	128.342026	37.501774	39.710052	128.302383	39.43112	19.819616	128.3222045	-80.138442	6.100506	127.5691215
1.931251	16.820173	128.364136	-20.342915	13.055025	128.471497	41.67345	-0.026363	129.372391	38.111629	39.708061	129.555923	39.8925395	19.840849	129.464157	-80.5783695	6.269201	127.478837
3.425913	14.658457	129.994888	-20.305447	13.214657	129.506348	42.261166	-0.041877	131.24054	38.446976	39.997345	131.75267	40.354071	19.977734	131.496605	-80.964965	6.45158	127.516091
4.333165	13.160554	131.157104	-20.285946	13.304893	130.288712	42.594032	-0.057388	132.564026	38.644455	40.179478	133.133713	40.6192435	20.061045	132.8488695	-81.1911355	6.548741	127.7285545
5.140552	11.611413	132.318954	-20.252287	13.390237	131.077499	42.968731	-0.006627	133.749802	38.801079	40.288963	134.353943	40.884905	20.141168	134.0518725	-81.389479	6.639306	128.1031255
5.920102	10.021283	133.394455	-20.240685	13.470162	131.831772	43.351826	0.065317	134.775421	38.906475	40.350182	135.280762	41.1291505	20.2077495	135.0280915	-81.6105205	6.7325745	128.6354525
6.603663	8.399338	134.245773	-20.225521	13.526389	132.400681	43.571384	0.123896	135.685883	39.000687	40.418545	135.948517	41.2860355	20.2712205	135.8172	-81.7370775	6.7815575	128.984162
7.218927	6.722884	134.961029	-20.22806	13.583554	132.827728	43.76413	0.131288	136.444672	39.018688	40.406685	136.327774	41.391409	20.2689865	136.386223	-81.847529	6.8981215	129.269233
7.722479	5.019498	135.534637	-20.231571	13.605477	133.117416	43.907375	0.070262	137.046356	39.085915	40.403236	136.459	41.496645	20.236749	136.752678	-81.959787	6.974205	129.482154
8.274487	2.416669	136.294449	-20.249376	13.627371	133.304535	44.002491	0.032274	137.707535	39.108231	40.354931	136.332016	41.555361	20.1936025	137.0197755	-82.054113	7.0611395	129.5892945
8.507515	0.695535	136.739563	-20.267841	13.631082	133.345779	44.036629	0.016295	138.045151	39.102875	40.318836	136.100815	41.569752	20.1675655	137.072983	-82.105434	7.0945985	129.618575
8.626554	-0.989876	137.204926	-20.27623	13.632398	133.347595	44.13298	-0.00249	138.360458	39.145954	40.294083	135.84433	41.639467	20.1457965	137.102394	-82.191927	7.1189995	129.592796
8.650551	-2.650632	137.657974	-20.27874	13.607393	133.309235	44.12384	-0.034615	138.637527	39.162514	40.191681	135.554932	41.643177	20.078533	137.0962295	-82.200657	7.136253	129.5222405
8.5659	-4.245203	138.002853	-20.260498	13.536556	133.246292	44.088104	-0.068443	138.856995	39.204617	40.088562	135.331909	41.6463605	20.0100595	137.094452	-82.1673565	7.0630525	129.398132
8.380353	-5.801509	138.357849	-20.246012	13.44059	133.177643	44.079994	-0.129126	139.016144	39.244354	39.967571	135.200592	41.662174	19.9192225	137.108368	-82.154198	6.9619575	129.246918
8.047506	-7.286154	138.58519	-20.243225	13.327172	133.088852	44.058952	-0.19686	139.155365	39.270763	39.847141	135.138702	41.6648575	19.8251405	137.1470335	-82.1513075	6.8292035	129.0306705
7.40406	-9.371297	138.596924	-20.245823	13.121137	132.934052	43.987839	-0.28666	139.167374	39.29388	39.677925	135.162048	41.6408595	19.6956325	137.164711	-82.1325055	6.5466415	128.703393
6.809736	-10.668814	138.379532	-20.259377	12.974353	132.813019	43.967888	-0.374035	139.123337	39.262653	39.561295	135.16066	41.6152705	19.59363	137.1419985	-82.1340245	6.355076	128.4840395
6.119685	-11.891409	137.950439	-20.286148	12.848598	132.644455	43.863495	-0.406967	139.017868	39.217773	39.457996	135.122864	41.540634	19.5255145	137.070366	-82.11293	6.1716815	128.218544
5.304219	-13.011172	137.518509	-20.337389	12.773199	132.494446	43.774334	-0.470063	138.785019	39.186089	39.349014	135.048218	41.4802115	19.4394755	136.9166185	-82.1549895	6.1069225	128.0722735
4.36105	-14.038854	137.176331	-20.379707	12.735772	132.3414	43.72554	-0.521689	138.511475	39.173237	39.260868	134.900482	41.4493885	19.3695895	136.7059785	-82.2088025	6.1019545	127.9768215
3.246223	-14.948482	136.82486	-20.410782	12.703715	132.202179	43.536697	-0.553177	138.261139	39.159397	39.194683	134.686966	41.348047	19.320753	136.4740525	-82.169611	6.086677	127.9303055
2.075967	-15.802172	136.485703	-20.441099	12.659483	132.087631	43.530365	-0.49681	138.027328	39.126709	39.124557	134.436386	41.328537	19.3138735	136.231857	-82.210735	6.0050925	127.943405
0.067364	-16.91313	136.111801	-20.485487	12.538136	131.923828	43.311195	-0.495453	137.644089	39.029499	38.950115	134.01062	41.170347	19.227331	135.8273545	-82.141321	5.848941	128.0203015
-1.382244	-17.554468	135.858078	-20.503225	12.396446	131.819885	43.247288	-0.53063	137.365768	38.952507	38.819046	133.685928	41.0998975	19.144208	135.525848	-82.1063475	5.648684	128.113922
-2.961528	-18.094923	135.644913	-20.499851	12.219519	131.73114	43.175976	-0.636892	137.088806	38.8834	38.691185	133.309692	41.029688	19.0271465	135.199249	-82.02939	5.4118915	128.263031
-4.598163	-18.583023	135.423126	-20.458979	12.002856	131.659424	43.193287	-0.69329	136.763458	38.834999	38.598915	132.972687	41.014143	18.9528125	134.8680725	-81.932101	5.0528995	128.4507755
-6.337339	-18.933731	135.227051	-20.391846	11.75485	131.613266	43.092819	-0.869384	136.379547	38.798088	38.44112	132.684952	40.9454535	18.785868	134.5322495	-81.7291455	4.723832	128.6942825
-8.086206	-19.254692	134.990875	-20.321728	11.495599	131.634216	43.036789	-1.178987	136.057877	38.750038	38.275383	132.375595	40.8934135	18.548198	134.216736	-81.5368695	4.443	129.051696
-9.962591	-19.409006	134.781128	-20.227781	11.210204	131.727982	43.024189	-1.342378	135.722656	38.743675	38.135803	132.144119	40.883932	18.3967125	133.9333875	-81.339494	4.0236955	129.5225765
-12.720927	-19.453552	134.338348	-20.14555	10.783378	131.949753	43.005184	-1.625691	135.205917	38.698055	37.922451	131.943375	40.8516195	18.14838	133.574646	-81.1427195	3.418376	130.32486
-14.703385	-19.398073	133.870285	-20.119778	10.516194	132.116455	42.96603	-1.745896	134.790848	38.662418	37.783993	131.894394	40.814224	18.0190485	133.342621	-81.05378	3.0133395	130.890289
-16.685013	-19.306555	133.288528	-20.101341	10.26978	132.237518	42.887093	-1.867424	134.336182	38.635815	37.649372	131.955902	40.761454	17.890974	133.146042	-80.964136	2.648586	131.328994
-18.700199	-19.053921	132.606537	-20.09165	10.045469	132.290405	42.858711	-2.00012	133.921555	38.578087	37.50964	132.047073	40.718399	17.75476	132.984314	-80.901699	2.336178	131.596496
-20.705879	-18.781027	131.944885	-20.094181	9.848068	132.34668	42.755772	-2.082668	133.506897	38.528305	37.391861	132.133789	40.6420385	17.6545965	132.820343	-80.8304005	2.0415395	131.873017
-22.766989	-18.389732	131.647141	-20.079412	9.67525	132.501297	42.698517	-2.160546	133.095413	38.498978	37.283588	132.161469	40.5987475	17.561521	132.628441	-80.7575715	1.788979	132.374153
-24.791742	-17.96677	131.646271	-20.021761	9.541461	132.751816	42.729752	-2.224243	132.788498	38.464577	37.190495	132.101776	40.5971645	17.483126	132.445137	-80.6406865	1.599796	133.058495
-27.826866	-17.263788	132.308548	-19.90597	9.346745	133.229187	42.838737	-2.253304	132.474335	38.426418	37.060444	131.825943	40.6325775	17.40357	132.150139	-80.4445175	1.28992	134.308235
-29.824957	-16.725067	133.064713	-19.842579	9.248142	133.565292	42.858002	-2.30153	132.508041	38.367836	36.975246	131.474136	40.612919	17.336858	131.9910885	-80.298077	1.159426	135.1394955
-31.817039	-16.100937	133.974136	-19.774057	9.157767	133.86322	42.91531	-2.350476	132.571762	38.315426	36.867165	131.046997	40.615368	17.2583445	131.8093795	-80.163482	1.0571895	135.9170605
-33.766167	-15.425772	134.907074	-19.746914	9.065221	134.139114	42.960453	-2.452928	132.723984	38.241497	36.730858	130.563599	40.600975	17.138965	131.6437915	-80.094803	0.991477	136.6344365
-35.710888	-14.647551	135.849838	-19.736378	8.970034	134.420044	42.953648	-2.565653	132.897797	38.120041	36.550549	130.074371	40.5368445	16.992448	131.486084	-80.0096005	0.947620000000001	137.354004
-37.579594	-13.788995	136.656601	-19.766548	8.875818	134.707275	42.909935	-2.612699	133.074432	37.973576	36.388622	129.668076	40.4417555	16.8879615	131.371254	-79.9748515	0.863674500000002	138.043296
-39.453583	-12.800458	137.284241	-19.878201	8.784885	134.971802	42.770203	-2.647782	133.237213	37.763565	36.25016	129.268021	40.266884	16.801189	131.252617	-80.023286	0.768580999999998	138.690987
-42.232052	-11.198802	138.008347	-20.180986	8.62933	135.354935	42.362625	-2.753526	133.314087	37.022137	36.13858	128.921326	39.692381	16.692527	131.1177065	-80.054353	0.566133000000001	139.5921635
-44.035564	-9.96295	138.282715	-20.425583	8.524767	135.577148	42.052952	-2.910689	133.375671	36.751972	35.942112	128.76593	39.402462	16.5157115	131.0708005	-80.253628	0.533822499999999	140.0834955
-45.773571	-8.639913	138.430817	-20.668129	8.384998	135.785049	41.710609	-3.085284	133.405182	36.528	35.803856	128.80072	39.1193045	16.359286	131.102951	-80.4555625	0.410709999999998	140.467147
-47.443893	-7.177855	138.475494	-20.906797	8.249031	136.037277	41.390316	-3.221336	133.348816	36.639854	35.602108	128.88797	39.015085	16.190386	131.118393	-80.828679	0.307676000000001	140.956161
-49.008839	-5.618424	138.54628	-21.102596	8.115639	136.308533	41.209007	-3.329427	133.129303	36.42522	35.619659	129.204208	38.8171135	16.145116	131.1667555	-81.0223055	0.0861620000000016	141.4503105
-50.515121	-3.937726	138.5737	-21.273457	7.992858	136.588104	41.047897	-3.403876	132.950378	36.217937	35.698822	129.636795	38.632917	16.147473	131.2935865	-81.179831	-0.161757000000001	141.8826215
-51.91573	-2.200429	138.614304	-21.416571	7.915387	136.862854	40.930946	-3.388929	132.722183	36.05204	35.811371	130.246475	38.491493	16.211221	131.484329	-81.324635	-0.380447000000003	142.241379
-53.8069	0.579597	138.787048	-21.597652	7.908545	137.277328	40.744816	-3.156922	132.482803	35.838371	36.100258	131.31041	38.2915935	16.471668	131.8966065	-81.4868975	-0.654577999999997	142.6580495
-55.004246	2.55436	139.080032	-21.733471	7.975131	137.542038	40.625484	-2.853783	132.242188	35.664684	36.352741	132.097168	38.145084	16.749479	132.169678	-81.612026	-0.799217	142.914398
-56.056107	4.496387	139.346497	-21.930557	8.056377	137.766129	40.471466	-2.518374	132.110291	35.426994	36.650402	132.806976	37.94923	17.066014	132.4586335	-81.810344	-0.95326	143.0736245
-57.077209	6.399643	139.681168	-22.119587	8.153089	137.891937	40.273163	-2.151957	132.044983	35.200985	36.978012	133.505432	37.737074	17.4130275	132.7752075	-81.976248	-1.1068495	143.0086665
-57.935738	8.31531	139.866592	-22.297947	8.212605	138.013397	40.126083	-1.882876	132.017273	34.973545	37.211781	134.134491	37.549814	17.6644525	133.075882	-82.145708	-1.2392425	142.950912
-58.705116	10.111785	140.253876	-22.487904	8.234991	138.128433	40.029942	-1.716801	132.01329	34.744011	37.355347	134.659805	37.3869765	17.819273	133.3365475	-82.3627845	-1.349291	142.9203185
-59.412247	11.898697	140.470123	-22.662312	8.195539	138.223618	39.863892	-1.581867	132.030243	34.545605	37.460541	135.160767	37.2047485	17.939337	133.595505	-82.5293725	-1.548259	142.851731
-60.256874	14.426841	141.026016	-22.944679	8.120646	138.355301	39.630676	-1.417163	132.054367	34.212685	37.601765	135.803635	36.9216805	18.092301	133.929001	-82.8110385	-1.851009	142.781601
NaN	NaN	NaN	-23.107729	8.098676	138.438934	39.401993	-1.253552	132.098404	33.998116	37.690838	136.233109	36.7000545	18.218643	134.1657565	-82.9155125	-2.021291	142.7121115
NaN	NaN	NaN	-23.246017	8.085011	138.509125	39.340572	-1.116523	132.095734	33.837322	37.785404	136.685181	36.588947	18.3344405	134.3904575	-83.080981	-2.1644185	142.6277925
NaN	NaN	NaN	-23.324936	8.0784	138.53804	39.239864	-0.966759	132.192825	33.747314	37.883106	137.173477	36.493589	18.4581735	134.683151	-83.143461	-2.3013735	142.392929
NaN	NaN	NaN	-23.395842	8.086304	138.559219	39.159286	-0.839536	132.36795	33.668583	37.992714	137.564102	36.4139345	18.576589	134.966026	-83.2056185	-2.403981	142.152412
NaN	NaN	NaN	-23.442966	8.100877	138.605759	39.093666	-0.719988	132.477219	33.605091	38.09901	137.837357	36.3493785	18.689511	135.157288	-83.2353105	-2.487757	142.05423
NaN	NaN	NaN	-23.471426	8.144887	138.673294	39.039688	-0.626583	132.551544	33.533596	38.17012	137.956772	36.286642	18.7717685	135.254158	-83.229494	-2.4819945	142.09243
NaN	NaN	NaN	-23.482904	8.283304	138.891083	39.040764	-0.409765	132.596512	33.448029	38.379665	137.935074	36.2443965	18.98495	135.265793	-83.2102045	-2.418342	142.516373
NaN	NaN	NaN	-23.479555	8.385774	139.093811	39.097374	-0.309428	132.732742	33.423573	38.527988	137.821167	36.2604735	19.10928	135.2769545	-83.2195835	-2.337732	142.9106675
-56.98785	22.339832	143.112228	-23.427847	8.473863	139.26651	39.190491	-0.212044	132.868317	33.448063	38.627396	137.713013	36.319277	19.207676	135.290665	-83.174971	-2.25995	143.242355
-56.067806	22.364798	142.928955	-23.367994	8.513133	139.37468	39.32531	-0.178286	133.015991	33.484276	38.700966	137.550385	36.404793	19.26134	135.283188	-83.140781	-2.235074	143.466172
-55.064602	22.412395	142.62883	-23.326647	8.543858	139.403793	39.387901	-0.154157	133.229843	33.521229	38.772903	137.357254	36.454565	19.309373	135.2935485	-83.107859	-2.221657	143.5140375
-53.941681	22.248457	142.277496	-23.287291	8.579685	139.365723	39.488224	-0.106916	133.302673	33.543724	38.823921	137.178558	36.515974	19.3585025	135.2406155	-83.090556	-2.1991325	143.4908305
-52.838398	22.023531	141.960907	-23.27673	8.615634	139.295151	39.50132	-0.132152	133.49707	33.518341	38.868706	136.986084	36.5098305	19.368277	135.241577	-83.0632905	-2.137009	143.348725
-51.081814	21.481464	141.510254	-23.263718	8.68347	139.242859	39.538689	-0.082134	133.632294	33.558586	38.916813	136.746262	36.5486375	19.4173395	135.189278	-83.0760735	-2.0503995	143.29644
-49.793453	21.026711	141.197739	-23.242579	8.717464	139.220261	39.505402	-0.156859	133.883316	33.641342	38.903278	136.579315	36.573372	19.3732095	135.2313155	-83.05853	-1.9382815	143.2092065
-48.402447	20.63479	140.877716	-23.200806	8.760975	139.18306	39.546402	-0.232598	134.138855	33.774246	38.890923	136.509933	36.660324	19.3291625	135.324394	-83.061936	-1.8072125	143.041726
-47.199268	19.927723	140.469574	-23.169783	8.81443	139.124115	39.676105	-0.330692	134.413254	33.890362	38.840359	136.434372	36.7832335	19.2548335	135.423813	-83.1227995	-1.6259735	142.824417
-45.844852	19.297909	139.97261	-23.135334	8.896729	139.078705	39.775742	-0.407204	134.762436	33.988403	38.822514	136.347473	36.8820725	19.207655	135.5549545	-83.1527405	-1.414197	142.6024555
-44.500732	18.612751	139.382339	-23.135847	8.985177	138.915771	39.872406	-0.441576	135.103287	34.068672	38.848553	136.241852	36.970539	19.2034885	135.6725695	-83.242233	-1.2331345	142.1589725
-43.068378	17.88936	138.733856	-23.112658	9.115054	138.677399	40.001076	-0.436275	135.415207	34.122082	38.916992	136.099365	37.061579	19.2403585	135.757286	-83.286895	-1.0102505	141.597512
-40.9669	16.752262	137.730759	-23.07445	9.296902	138.187927	40.18652	-0.431835	135.802307	34.217335	38.963554	135.818527	37.2019275	19.2658595	135.810417	-83.3508275	-0.672055500000003	140.565437
-39.504566	15.979163	137.159622	-23.045906	9.412013	137.827667	40.25843	-0.491741	135.966293	34.309788	38.949036	135.575302	37.284109	19.2286475	135.7707975	-83.375921	-0.404621500000001	139.8845365
-38.105564	15.203266	136.745377	-23.015722	9.486713	137.511398	40.259636	-0.530589	135.938965	34.42688	38.904419	135.30513	37.343258	19.186915	135.6220475	-83.374702	-0.213488999999999	139.4007485
-36.635609	14.414783	136.370605	-22.990208	9.556395	137.178192	40.248852	-0.575447	135.782135	34.511322	38.854687	135.00322	37.380087	19.13962	135.3926775	-83.360503	-0.0268300000000004	138.9637065
-35.239891	13.67642	136.015503	-23.014536	9.639789	136.820297	40.210983	-0.640275	135.528992	34.561043	38.835659	134.702225	37.386013	19.097692	135.1156085	-83.415085	0.181886000000002	138.5249855
-33.824665	12.902667	135.642899	-23.036734	9.742051	136.435349	40.12154	-0.664375	135.195023	34.598133	38.826775	134.413177	37.3598365	19.0812	134.8041	-83.4333045	0.402902000000001	138.066598
-32.401199	12.13183	135.234802	-23.053154	9.833228	135.996384	40.053066	-0.666558	134.829849	34.624977	38.820778	134.170609	37.3390215	19.07711	134.500229	-83.4453295	0.589346000000003	137.492539
-30.282051	10.980597	134.483292	-23.052351	9.95966	135.261948	40.002258	-0.671246	134.39859	34.665993	38.83831	133.914032	37.3341255	19.083532	134.156311	-83.4388275	0.835788000000001	136.367585
-28.835571	10.1927	133.95961	-23.022158	10.058732	134.796265	39.947777	-0.637889	134.252121	34.731869	38.856628	133.839813	37.339823	19.1093695	134.045967	-83.384139	1.0080945	135.546563
-27.446274	9.384999	133.532806	-22.98143	10.175968	134.408447	39.993538	-0.594678	134.093414	34.800228	38.880302	133.779877	37.396883	19.142812	133.9366455	-83.359743	1.209124	134.8802485
-25.987425	8.557572	133.239975	-22.951124	10.316121	134.137589	39.923779	-0.549523	134.09285	34.874786	38.929195	133.680405	37.3992825	19.189836	133.8866275	-83.3015305	1.442406	134.3885505
-25.386869	7.679793	133.469101	-22.953533	10.489513	133.978226	39.897533	-0.462384	134.07135	34.91917	39.015434	133.569412	37.4083515	19.276525	133.820381	-83.3154175	1.702501	134.136071
-25.383368	6.68777	133.18689	-22.930059	10.665501	133.881454	39.909714	-0.358957	134.098373	34.960171	39.093849	133.459442	37.4349425	19.367446	133.7789075	-83.2950605	1.963556	133.9840005
-25.258871	5.697862	133.26059	-22.936255	10.818997	133.800674	39.951645	-0.313056	134.172577	34.993324	39.16785	133.351135	37.4724845	19.427397	133.761856	-83.3449945	2.210597	133.839492
-25.067684	4.262739	133.055267	-22.967697	10.938254	133.667725	39.9259	-0.321838	134.262665	34.99781	39.160385	133.126373	37.461855	19.4192735	133.694519	-83.397249	2.4572345	133.640931
-24.993641	3.203507	132.786865	-23.003834	10.983187	133.564667	39.899364	-0.369912	134.247284	35.011047	39.144413	132.926483	37.4552055	19.3872505	133.5868835	-83.4628735	2.5791235	133.5424505
-24.931364	2.187567	132.809799	-23.009636	11.015455	133.455872	39.937477	-0.411525	134.169479	35.018196	39.104767	132.716858	37.4778365	19.346621	133.4431685	-83.4971085	2.684289	133.4685755
-24.898664	1.241645	132.7612	-22.974522	11.052197	133.319016	39.964981	-0.462716	134.167053	35.056095	39.039413	132.532745	37.510538	19.2883485	133.349899	-83.459582	2.8160455	133.288133
-24.920942	0.293276	132.64978	-22.893234	11.080334	133.170929	39.990772	-0.49869	134.263519	35.128082	38.990894	132.393814	37.559427	19.246102	133.3286665	-83.345895	2.914566	133.0131915
-24.939657	-0.651186	132.536728	-22.824461	11.112433	133.030289	40.13092	-0.552662	134.295242	35.2174	38.975231	132.282959	37.67416	19.2112845	133.2891005	-83.323082	3.0135815	132.7714775
-24.984901	-1.561266	132.46637	-22.75839	11.148029	132.9039	40.179462	-0.597493	134.372589	35.299206	38.948753	132.1604	37.739334	19.17563	133.2664945	-83.256114	3.120428	132.5413055
-25.085041	-2.794697	132.512421	-22.73061	11.221341	132.822327	40.169353	-0.664561	134.44928	35.356339	38.906025	131.97525	37.762846	19.120732	133.212265	-83.224066	3.32195	132.432389
-25.245989	-3.617122	132.638702	-22.71907	11.283866	132.833603	40.163773	-0.68122	134.495895	35.384235	38.895905	131.871201	37.774004	19.1073425	133.183548	-83.212144	3.4603895	132.483658
-25.404152	-4.374316	132.816238	-22.725193	11.34531	132.902451	40.156445	-0.6659	134.542389	35.400993	38.902248	131.765182	37.778719	19.118174	133.1537855	-83.229105	3.572446	132.6511165
-25.575251	-5.077514	133.038849	-22.714903	11.39502	133.002686	40.159641	-0.597199	134.549377	35.390869	38.930977	131.668564	37.775255	19.166889	133.1089705	-83.205061	3.623151	132.8964015
-25.780281	-5.687346	133.201904	-22.711988	11.430655	133.10672	40.169895	-0.537025	134.523941	35.376781	38.982685	131.582184	37.773338	19.22283	133.0530625	-83.197314	3.63848	133.1603775
-26.016491	-6.252555	133.333893	-22.687805	11.438667	133.186432	40.174908	-0.4757	134.458481	35.362755	39.02364	131.541412	37.7688315	19.27397	132.9999465	-83.1444415	3.603364	133.3729175
-26.275984	-6.778236	133.367325	-22.654993	11.433197	133.242661	40.183212	-0.431351	134.362122	35.37709	39.04269	131.545959	37.780151	19.3056695	132.9540405	-83.090137	3.5607245	133.5312815
-26.540119	-7.370391	133.245224	-22.584837	11.377146	133.260025	40.133705	-0.427419	134.22995	35.449509	39.02647	131.595627	37.791607	19.2995255	132.9127885	-82.961281	3.4547665	133.6072615
-26.958761	-7.920232	133.139221	-22.54801	11.326691	133.216095	40.112095	-0.431364	134.081039	35.495464	39.020241	131.61853	37.8037795	19.2944385	132.8497845	-82.8997995	3.3589435	133.5824055
-27.246466	-8.230486	132.934494	-22.50692	11.29644	133.132141	40.141979	-0.42034	133.88356	35.529602	39.010258	131.61232	37.8357905	19.294959	132.74794	-82.8496305	3.297921	133.516342
-27.551153	-8.465783	132.801849	-22.449892	11.294136	133.029327	40.099167	-0.374316	133.768417	35.546951	39.012077	131.531784	37.823059	19.3188805	132.6501005	-82.722843	3.2693915	133.4085535
-27.873432	-8.677861	132.730728	-22.408049	11.320372	132.945892	40.204468	-0.324652	133.572144	35.552525	39.06974	131.358673	37.8784965	19.372544	132.4654085	-82.6945945	3.2682	133.4263755
-28.190752	-8.863374	132.732086	-22.368788	11.368582	132.880081	40.226822	-0.210336	133.457977	35.550896	39.156876	131.113983	37.888859	19.47327	132.28598	-82.626435	3.263894	133.474182
-28.495237	-8.935877	132.864197	-22.337181	11.428155	132.827621	40.259338	-0.078569	133.389633	35.534607	39.279766	130.829468	37.8969725	19.6005985	132.1095505	-82.5713345	3.2557115	133.5456915
-28.92938	-8.945906	133.161041	-22.290661	11.481259	132.813919	40.30135	0.054728	133.392487	35.51181	39.387955	130.419647	37.90658	19.7213415	131.906067	-82.487902	3.2411765	133.721771
