# Supplementary material for: How to jointly control a ball trajectory on a moving board: Methodological insights into Motor Learning and Rehabilitation
Source: PLoS One. 2025 Oct 15;20(10):e0334588. doi: 10.1371/journal.pone.0334588 (PMC12527165; doi:10.1371/journal.pone.0334588)
Supplement: S2 Data — (ZIP) [file pone.0334588.s002.zip › D11_026.csv]

Ball_X	Ball_Y	Ball_Z	BoardCentre_X	BoardCentre_Y	BoardCentre_Z	P1LeftHand_X	P1LeftHand_Y	P1LeftHand_Z	P1RightHand_X	P1RightHand_Y	P1RightHand_Z	P1MidHands_X	P1MidHands_Y	P1MidHands_Z	P2MidHands_X	P2MidHands_Y	P2MidHands_Z
-10.420225	30.641306	123.588928	-21.874123	13.041544	122.512329	39.267574	1.813612	121.774902	34.188892	42.938915	123.767349	36.728233	22.3762635	122.7711255	-80.476479	3.7068245	122.2535325
-10.046034	29.909048	123.076508	-21.947117	12.971724	122.22538	39.085163	1.596865	121.063591	34.065647	42.768154	122.948601	36.575405	22.1825095	122.006096	-80.469639	3.7609385	122.444664
-9.649231	29.055723	122.423256	-22.008345	12.896206	121.89064	38.900761	1.365898	120.308075	33.934315	42.590172	122.053055	36.417538	21.978035	121.180565	-80.434228	3.814377	122.600715
-9.289447	28.184818	121.752014	-22.027679	12.833161	121.520126	38.754375	1.165885	119.651833	33.512787	42.537785	121.197548	36.133581	21.851835	120.4246905	-80.188939	3.814487	122.6155615
-8.905334	27.274939	121.14183	-21.9946	12.786683	121.199776	38.644241	1.008663	119.073227	33.434666	42.402905	120.255363	36.0394535	21.705784	119.664295	-80.0286535	3.867582	122.735257
-8.572211	26.379734	120.567657	-21.940687	12.734736	120.94474	38.566555	0.831647	118.567719	33.410648	42.245094	119.378899	35.9886015	21.5383705	118.973309	-79.8699755	3.9311015	122.916171
-8.001091	24.927755	119.847656	-21.798265	12.607529	120.622894	38.542953	0.5635	118.144096	33.414543	41.99276	118.214355	35.978748	21.27813	118.1792255	-79.575278	3.936928	123.0665625
-7.68328	23.956055	119.543747	-21.701057	12.516633	120.474266	38.600979	0.378653	117.970169	33.484501	41.803677	117.77681	36.04274	21.091165	117.8734895	-79.444854	3.942101	123.0750425
-7.25352	22.9016	119.335999	-21.58799	12.377134	120.38382	38.678787	0.188175	117.952263	33.595436	41.61026	117.542412	36.1371115	20.8992175	117.7473375	-79.3130915	3.8550505	123.0203025
-6.850042	21.928831	119.285225	-21.50087	12.221346	120.345535	38.749191	0.01619	118.066978	33.704361	41.423862	117.502426	36.226776	20.720026	117.784702	-79.228516	3.722666	122.906368
-6.458251	20.970331	119.347916	-21.431284	12.109676	120.391632	38.826378	-0.167013	118.183884	33.81776	41.255829	117.550911	36.322069	20.544408	117.8673975	-79.184637	3.674944	122.9158665
-6.049061	20.00775	119.435242	-21.395325	12.032164	120.507431	38.871471	-0.302203	118.331215	33.929939	41.152943	117.629837	36.400705	20.42537	117.980526	-79.191355	3.638958	123.034336
-5.719911	19.047003	119.529327	-21.387804	12.027255	120.599068	38.884132	-0.399675	118.486214	33.992374	41.089508	117.679123	36.438253	20.3449165	118.0826685	-79.213861	3.7095935	123.1154675
-5.151696	17.695349	119.589302	-21.379227	12.094049	120.6455	38.899445	-0.492841	118.662834	34.062012	41.012917	117.688225	36.4807285	20.260038	118.1755295	-79.2391825	3.92806	123.1154705
-4.767922	16.820494	119.59407	-21.37464	12.161695	120.616173	38.947651	-0.529865	118.849098	34.12524	40.992928	117.678345	36.5364455	20.2315315	118.2637215	-79.2857255	4.0918585	122.9686245
-4.427325	15.996538	119.626526	-21.375431	12.204876	120.600761	38.999439	-0.54966	119.065079	34.194988	40.969189	117.756332	36.5972135	20.2097645	118.4107055	-79.3480755	4.1999875	122.7908165
-4.008405	15.052607	119.688507	-21.33922	12.204634	120.646263	39.060993	-0.610817	119.272873	34.276443	40.924633	117.852875	36.668718	20.156908	118.562874	-79.347158	4.25236	122.729652
-3.620795	14.183058	119.837677	-21.312859	12.162421	120.74614	39.096165	-0.677424	119.542358	34.372147	40.829517	117.967033	36.734156	20.0760465	118.7546955	-79.359874	4.2487955	122.7375845
-3.243037	13.376573	120.005547	-21.274561	12.11813	120.875313	39.12521	-0.764364	119.885048	34.493858	40.704792	118.21096	36.809534	19.970214	119.048004	-79.358656	4.266046	122.702622
-2.860574	12.563525	120.247353	-21.227335	12.093356	121.0364	39.167393	-0.877422	120.300034	34.652882	40.606693	118.463989	36.9101375	19.8646355	119.3820115	-79.3648075	4.3220765	122.6907885
-2.296095	11.384108	120.598663	-21.140902	12.084804	121.240166	39.320137	-1.020196	121.093346	34.966244	40.421535	119.157234	37.1431905	19.7006695	120.12529	-79.4249945	4.4689385	122.355042
-1.962973	10.600562	120.909454	-21.09853	12.08894	121.386108	39.421215	-1.074034	121.722885	35.136829	40.311275	119.811607	37.279022	19.6186205	120.767246	-79.476082	4.5592595	122.00497
-1.632588	9.882544	121.32267	-21.054796	12.069631	121.597885	39.546799	-1.110178	122.34832	35.27676	40.212337	120.500717	37.4117795	19.5510795	121.4245185	-79.5213715	4.5881825	121.7712515
-1.33725	9.207406	121.722733	-21.032198	12.013581	121.866814	39.641277	-1.155968	122.916542	35.374603	40.113918	121.209908	37.50794	19.478975	122.063225	-79.572336	4.548187	121.670403
-1.103875	8.534509	122.13868	-21.021347	11.904306	122.156731	39.708858	-1.254325	123.42218	35.451782	40.006733	121.822533	37.58032	19.376204	122.6223565	-79.623014	4.432408	121.6911055
-0.858927	7.869747	122.532829	-21.009592	11.784539	122.440048	39.754787	-1.376697	123.847832	35.559444	39.887383	122.4077	37.6571155	19.255343	123.127766	-79.6762995	4.313735	121.75233
-0.699227	7.269268	122.860458	-20.984688	11.67499	122.643021	39.845146	-1.542073	124.279785	35.684837	39.756073	122.988998	37.7649915	19.107	123.6343915	-79.7343675	4.24298	121.6516505
-0.415398	6.227967	123.213615	-20.927252	11.507694	122.85376	39.959118	-1.766669	124.877594	35.863953	39.579735	123.742119	37.9115355	18.906533	124.3098565	-79.7660395	4.108855	121.3976635
-0.226232	5.562591	123.316399	-20.877125	11.412207	122.930649	40.025158	-1.920364	125.183548	35.99601	39.46452	124.214279	38.010584	18.772078	124.6989135	-79.764834	4.052336	121.1623845
-0.21172	4.982108	123.493599	-20.843538	11.334077	122.989059	40.079697	-2.06498	125.431648	36.095482	39.336037	124.590157	38.0875895	18.6355285	125.0109025	-79.7746655	4.0326255	120.9672155
-0.191196	4.438259	123.574615	-20.779335	11.256888	123.062965	40.120457	-2.179466	125.57132	36.2076	39.217968	124.893166	38.1640285	18.519251	125.232243	-79.7226985	3.994525	120.893687
-0.234626	3.924932	123.617081	-20.717783	11.189136	123.14267	40.190453	-2.279727	125.634781	36.33847	39.140671	125.172508	38.2644615	18.430472	125.4036445	-79.7000275	3.9478	120.8816955
-0.329312	3.423495	123.652115	-20.630064	11.125241	123.224426	40.286697	-2.355535	125.708748	36.465858	39.077553	125.419785	38.3762775	18.361009	125.5642665	-79.6364055	3.889473	120.8845855
-0.508752	2.915206	123.692093	-20.54043	11.077172	123.331383	40.391869	-2.421088	125.756607	36.592358	39.019325	125.653313	38.4921135	18.2991185	125.70496	-79.5729735	3.8552255	120.957806
-0.856085	2.082776	123.736847	-20.395176	11.013282	123.525406	40.563046	-2.505193	125.774406	36.767094	38.928547	125.940514	38.66507	18.211677	125.85746	-79.455422	3.814887	121.193352
-1.170905	1.553928	123.741188	-20.303709	10.968527	123.62822	40.659344	-2.54991	125.787613	36.870453	38.873665	126.080978	38.7648985	18.1618775	125.9342955	-79.3723165	3.7751765	121.3221445
-1.529428	1.019542	123.766838	-20.231972	10.926613	123.718117	40.753426	-2.607064	125.795578	36.949352	38.82312	126.190582	38.851389	18.108028	125.99308	-79.315333	3.745198	121.443154
-1.936905	0.499521	123.785255	-20.155954	10.866605	123.76149	40.843277	-2.674788	125.801254	37.025982	38.759995	126.2733	38.9346295	18.0426035	126.037277	-79.2465375	3.6906065	121.485703
-2.380307	-0.009388	123.731064	-20.087692	10.789021	123.765602	40.917023	-2.752177	125.805878	37.103249	38.693176	126.322914	39.010136	17.9704995	126.064396	-79.18552	3.6075425	121.466808
-2.85322	-0.558402	123.613991	-20.033834	10.68881	123.742638	40.976536	-2.851954	125.767807	37.176262	38.586697	126.355812	39.076399	17.8673715	126.0618095	-79.144067	3.5102485	121.4234665
-3.329007	-1.160375	123.425636	-19.964705	10.566112	123.718468	41.045792	-2.994718	125.655579	37.26506	38.437111	126.36554	39.155426	17.7211965	126.0105595	-79.084836	3.4110275	121.4263765
-4.295338	-2.014181	123.275391	-19.821285	10.369734	123.694519	41.141041	-3.196583	125.482895	37.427883	38.217518	126.315102	39.284462	17.5104675	125.8989985	-78.927032	3.2290005	121.4900395
-4.944882	-2.599437	123.154892	-19.714861	10.279285	123.688889	41.224289	-3.291159	125.375237	37.546032	38.110565	126.288116	39.3851605	17.409703	125.8316765	-78.8148825	3.148867	121.5461015
-5.599003	-3.161306	123.045074	-19.601366	10.207669	123.701645	41.328732	-3.350327	125.28199	37.664242	38.04203	126.240585	39.496487	17.3458515	125.7612875	-78.699219	3.0694865	121.6420025
-6.251883	-3.781398	122.917618	-19.493177	10.154848	123.73716	41.449409	-3.386499	125.175789	37.766094	38.00668	126.177452	39.6077515	17.3100905	125.6766205	-78.5941055	2.9996055	121.7976995
-7.078913	-4.367527	122.854149	-19.403019	10.123438	123.775208	41.571346	-3.416174	125.037849	37.854733	37.984268	126.094284	39.7130395	17.284047	125.5660665	-78.5190775	2.962829	121.9843495
-7.86879	-5.00633	122.760948	-19.314562	10.083905	123.776268	41.670059	-3.426144	124.878654	37.919201	37.964378	125.971436	39.79463	17.269117	125.425045	-78.423754	2.898693	122.127491
-8.653557	-5.610654	122.650574	-19.238443	10.056449	123.764	41.771896	-3.422588	124.71405	37.992512	37.958576	125.833717	39.882204	17.267994	125.2738835	-78.35909	2.844904	122.2541165
-9.927632	-6.567603	122.461487	-19.108015	10.01446	123.752739	41.908314	-3.355112	124.497833	38.079529	37.984657	125.617233	39.9939215	17.3147725	125.057533	-78.2099515	2.7141475	122.447945
-10.8905	-7.211252	122.465958	-19.011185	10.009119	123.771431	42.035927	-3.293211	124.396149	38.12328	38.034077	125.435699	40.0796035	17.370433	124.915924	-78.1019735	2.647805	122.626938
-11.773005	-7.863202	122.498993	-18.901707	10.021388	123.813522	42.13858	-3.174443	124.33844	38.15493	38.115883	125.181068	40.146755	17.47072	124.759754	-77.950169	2.572056	122.86729
-12.706004	-8.501576	122.608139	-18.823158	10.042649	123.86969	42.227959	-3.041297	124.343422	38.167694	38.224716	124.829567	40.1978265	17.5917095	124.5864945	-77.8441425	2.4935885	123.1528855
-13.72123	-9.138467	122.823669	-18.716288	10.080071	123.935257	42.30785	-2.8707	124.37664	38.146465	38.325226	124.416962	40.2271575	17.727263	124.396801	-77.6597335	2.432879	123.473713
-14.689967	-9.800321	123.140121	-18.61694	10.085503	124.022087	42.404045	-2.711526	124.423706	38.110249	38.421391	123.964676	40.257147	17.8549325	124.194191	-77.491027	2.3160735	123.849983
-15.662648	-10.402894	123.553192	-18.506641	10.056202	124.113907	42.49926	-2.58578	124.501816	38.084198	38.490341	123.488281	40.291729	17.9522805	123.9950485	-77.305011	2.1601235	124.2327655
-17.027401	-11.433278	124.173012	-18.35652	9.922155	124.255692	42.610378	-2.456557	124.609138	38.028866	38.474735	122.799469	40.319622	18.009089	123.7043035	-77.032662	1.835221	124.8070805
-18.03471	-12.018867	124.653664	-18.286425	9.765187	124.357986	42.68129	-2.456975	124.647224	37.980999	38.406998	122.393127	40.3311445	17.9750115	123.5201755	-76.9039945	1.5553625	125.1957965
-19.061155	-12.459678	125.094543	-18.186632	9.595803	124.473152	42.730511	-2.467674	124.722412	37.934937	38.326538	122.038948	40.332724	17.929432	123.38068	-76.705988	1.262174	125.565624
-20.092875	-12.837929	125.456917	-18.071764	9.448113	124.595833	42.822571	-2.469469	124.835655	37.91811	38.262032	121.811783	40.3703405	17.8962815	123.323719	-76.5138685	0.999944499999998	125.867947
-21.11532	-13.136133	125.825432	-17.962765	9.333007	124.724304	42.928974	-2.478497	124.989212	37.935314	38.234364	121.716461	40.432144	17.8779335	123.3528365	-76.357674	0.7880805	126.0957715
-22.097576	-13.334426	126.027573	-17.880028	9.259074	124.824188	43.023304	-2.462858	125.167313	37.957005	38.24992	121.678734	40.4901545	17.893531	123.4230235	-76.2502105	0.624616999999997	126.2253525
-23.089146	-13.40656	126.175865	-17.801111	9.205322	124.894569	43.091072	-2.378242	125.338486	37.967854	38.311497	121.67041	40.529463	17.9666275	123.504448	-76.131685	0.4440165	126.28469
-24.607212	-13.2829	126.382431	-17.723734	9.209411	125.044228	43.186752	-2.208083	125.559906	37.957703	38.476788	121.767151	40.5722275	18.1343525	123.6635285	-76.0196955	0.2844695	126.4249275
-25.600273	-13.072901	126.531731	-17.671783	9.258057	125.175522	43.217121	-2.078662	125.716888	37.976791	38.592247	121.83416	40.596956	18.2567925	123.775524	-75.940522	0.259321500000002	126.57552
-26.559778	-12.72043	126.666557	-17.378674	9.155815	125.216888	43.274002	-1.966448	125.827774	37.999256	38.708977	121.871353	40.636629	18.3712645	123.8495635	-75.393977	-0.0596344999999978	126.5842125
-27.527672	-12.224376	126.814796	-17.337269	9.225517	125.362694	43.311069	-1.83966	125.873566	38.009468	38.834236	121.887497	40.6602685	18.497288	123.8805315	-75.3348065	-0.0462539999999976	126.8448565
-28.702141	-11.545986	127.067772	-17.294827	9.295795	125.490585	43.362095	-1.705321	125.845703	38.018322	38.957703	121.916817	40.6902085	18.626191	123.88126	-75.2798625	-0.0346010000000021	127.09991
-29.607523	-10.916596	127.094559	-17.237839	9.357906	125.591866	43.442833	-1.586759	125.813126	38.02264	39.086159	121.925529	40.7327365	18.7497	123.8693275	-75.2084145	-0.033888000000001	127.3144045
-30.285688	-10.316204	127.012047	-17.165194	9.39516	125.646973	43.4995	-1.473801	125.762749	38.061028	39.208271	121.951714	40.780264	18.867235	123.8572315	-75.110652	-0.0769149999999996	127.4367145
-31.492605	-9.103838	126.690468	-17.071779	9.435439	125.672447	43.612309	-1.450615	125.59668	38.186115	39.30386	122.115967	40.899212	18.9266225	123.8563235	-75.04277	-0.0557444999999994	127.4885705
-32.365688	-8.096588	126.500343	-17.010002	9.432556	125.63826	43.66967	-1.469017	125.481903	38.28191	39.342999	122.275604	40.97579	18.936991	123.8787535	-74.995794	-0.0718789999999991	127.3977665
-33.098217	-7.0152	126.097572	-16.98324	9.447522	125.623955	43.68618	-1.474749	125.348259	38.398407	39.388214	122.481987	41.0422935	18.9567325	123.915123	-75.0087735	-0.0616884999999989	127.332787
-33.817055	-5.954016	125.677856	-16.92638	9.47312	125.511765	43.718109	-1.483556	125.186203	38.498295	39.447544	122.736107	41.108202	18.981994	123.961155	-74.960962	-0.0357540000000007	127.062375
-34.592991	-4.76445	125.343307	-16.94553	9.585454	125.475708	43.70887	-1.430386	125.023613	38.565193	39.552837	123.000046	41.1370315	19.0612255	124.0118295	-75.0280915	0.109682500000002	126.9395865
-35.274506	-3.489657	125.010727	-16.931044	9.673873	125.358185	43.674179	-1.339454	124.840546	38.625835	39.669914	123.260811	41.150007	19.16523	124.0506785	-75.012095	0.182516	126.6656915
-35.922211	-2.182154	124.681152	-17.189423	9.994271	125.347694	43.645458	-1.247646	124.660851	38.675808	39.794529	123.530266	41.160633	19.2734415	124.0955585	-75.539479	0.715100500000002	126.5998295
-36.86404	-0.106314	124.272644	-17.241745	10.251416	125.177643	43.565266	-1.060231	124.391052	38.705856	40.016243	123.831749	41.135561	19.478006	124.1114005	-75.619051	1.024826	126.2438855
-37.459278	1.297316	124.214493	-17.285074	10.433124	125.108978	43.518665	-0.963929	124.167847	38.709507	40.129856	123.917595	41.114086	19.5829635	124.042721	-75.684234	1.2832845	126.175235
-37.946415	2.652916	124.080048	-17.313578	10.59799	125.051674	43.439766	-0.863976	123.968933	38.703575	40.22723	123.92942	41.0716705	19.681627	123.9491765	-75.6988265	1.514353	126.1541715
-38.470276	4.079038	124.165466	-17.325659	10.734353	125.052406	43.411064	-0.783943	123.82103	38.704884	40.307293	123.916473	41.057974	19.761675	123.8687515	-75.709292	1.707031	126.2360605
-38.935497	5.430254	124.248291	-17.334183	10.817417	125.111237	43.4049	-0.739949	123.752823	38.713646	40.355133	123.917198	41.059273	19.807592	123.8350105	-75.727639	1.827242	126.3874635
-39.335873	6.795846	124.419662	-17.340895	10.856162	125.229408	43.392326	-0.727235	123.729218	38.696365	40.357323	123.89077	41.0443455	19.815044	123.809994	-75.7261355	1.89728	126.648822
-39.721836	8.181331	124.687256	-17.390368	10.879453	125.368858	43.338348	-0.739565	123.728218	38.655132	40.328121	123.823563	40.99674	19.794278	123.7758905	-75.777476	1.964628	126.9618255
-40.240173	10.198712	125.047012	-17.22267	10.688461	125.475296	43.224422	-0.85855	123.750557	38.570274	40.208042	123.736633	40.897348	19.674746	123.743595	-75.342688	1.702176	127.206997
-40.458958	11.562696	125.086525	-17.312479	10.662911	125.612938	43.118679	-0.936607	123.819649	38.507347	40.125675	123.711838	40.813013	19.594534	123.7657435	-75.437971	1.731288	127.4601325
-40.731052	12.92264	125.264381	-17.411606	10.646803	125.726318	42.999928	-0.999434	123.907486	38.43895	40.056049	123.747566	40.719439	19.5283075	123.827526	-75.542651	1.7652985	127.62511
-40.962402	14.282185	125.411667	-17.52734	10.662193	125.832703	42.862801	-1.014966	123.983894	38.358288	40.034443	123.828438	40.6105445	19.5097385	123.906166	-75.6652245	1.8146475	127.75924
-41.015404	15.680369	125.349045	-17.699579	10.723572	125.924828	42.736168	-0.977316	124.00441	38.24371	40.078407	123.924316	40.489939	19.5505455	123.964363	-75.889097	1.8965985	127.885293
-41.215302	17.075817	125.479362	-17.83095	10.766834	125.862297	42.604618	-0.881615	123.927101	38.08371	40.164791	124.033012	40.344164	19.641588	123.9800565	-76.006064	1.89208	127.7445375
-41.272331	18.417473	125.352814	-17.980303	10.842686	125.762115	42.475883	-0.746919	123.772774	37.923767	40.265377	124.175385	40.199825	19.759229	123.9740795	-76.160431	1.926143	127.5501505
-41.249023	20.522951	125.227737	-18.153378	10.967059	125.530792	42.319477	-0.482769	123.581551	37.701233	40.47398	124.450577	40.010355	19.9956055	124.016064	-76.317111	1.9385125	127.04552
-41.199535	21.87862	125.228859	-18.286406	11.090225	125.454559	42.239788	-0.260731	123.470535	37.543819	40.633728	124.723137	39.8918035	20.1864985	124.096836	-76.4646155	1.9939515	126.812282
-41.115696	23.171028	125.296211	-18.393616	11.227356	125.416252	42.163002	-0.020622	123.437294	37.363167	40.809181	125.061287	39.7630845	20.3942795	124.2492905	-76.5503165	2.0604325	126.5832135
-40.860443	24.457315	125.359703	-18.479115	11.330281	125.423431	42.124447	0.230909	123.504005	37.12767	41.018433	125.476059	39.6260585	20.624671	124.490032	-76.5842885	2.035891	126.35683
-40.7561	25.684929	125.715065	-18.573866	11.444692	125.535187	42.067268	0.491763	123.633194	37.015846	41.214474	125.904419	39.541557	20.8531185	124.7688065	-76.689289	2.0362655	126.3015675
-40.506252	26.85479	125.922523	-18.683277	11.526579	125.682724	42.029598	0.713705	123.784744	36.915604	41.383278	126.312576	39.472601	21.0484915	125.04866	-76.839155	2.0046665	126.316788
-40.18227	27.957806	126.245811	-18.790176	11.593356	125.82164	42.008503	0.869721	123.917862	36.815544	41.540058	126.666878	39.4120235	21.2048895	125.29237	-76.9923755	1.9818225	126.35091
-39.725689	29.522354	126.506508	-18.947752	11.674419	125.949768	41.907372	1.049977	124.042549	36.684639	41.709736	127.028214	39.2960055	21.3798565	125.5353815	-77.1915095	1.9689815	126.3641545
-39.360554	30.515232	126.739243	-19.030807	11.721504	126.011467	41.861389	1.130266	124.078224	36.5952	41.808147	127.170959	39.2282945	21.4692065	125.6245915	-77.2899085	1.9738015	126.3983425
-38.961922	31.384039	126.980209	-19.105841	11.772363	126.081863	41.781464	1.221709	124.110291	36.510269	41.892933	127.231743	39.1458665	21.557321	125.671017	-77.3575485	1.987405	126.492709
-38.490765	32.210457	127.064171	-19.211666	11.801543	126.138283	41.691856	1.290374	124.088982	36.40374	41.965195	127.227333	39.047798	21.6277845	125.6581575	-77.47113	1.9753015	126.6184085
-38.049664	32.908428	127.176788	-19.335699	11.850618	126.197243	41.59259	1.350098	123.976746	36.252777	42.002228	127.139389	38.9226835	21.676163	125.5580675	-77.5940815	2.025073	126.8364185
-37.562641	33.582367	127.283546	-19.485886	11.853373	126.173088	41.477631	1.404583	123.745056	36.096958	42.050571	126.906288	38.7872945	21.727577	125.325672	-77.7590665	1.979169	127.020504
-37.056534	34.152927	127.260437	-19.589668	11.794387	126.045074	41.335629	1.453029	123.428879	35.929661	42.102253	126.58168	38.632645	21.777641	125.0052795	-77.811981	1.811133	127.0848685
-36.244381	34.854069	127.142525	-19.762377	11.790751	125.751923	41.108139	1.463098	122.896027	35.648613	42.116703	125.955376	38.378376	21.7899005	124.4257015	-77.90313	1.7916015	127.0781445
-35.622261	35.22147	126.818108	-19.870537	11.789063	125.546051	40.960686	1.474596	122.540627	35.466801	42.100071	125.552261	38.2137435	21.7873335	124.046444	-77.9548175	1.7907925	127.045658
-34.942284	35.540504	126.562027	-19.917128	11.706305	125.277832	40.865322	1.441574	122.268661	35.331406	42.067493	125.192238	38.098364	21.7545335	123.7304495	-77.93262	1.6580765	126.8252145
-34.238434	35.817814	126.308807	-20.174427	11.812628	125.169838	40.805077	1.412724	122.121552	35.569939	41.897877	124.767975	38.187508	21.6553005	123.4447635	-78.536362	1.9699555	126.8949125
-33.532272	35.956184	126.050507	-20.194845	11.745119	125.027863	40.770611	1.380646	122.058311	35.164188	41.97245	124.708092	37.9673995	21.676548	123.3832015	-78.3570895	1.81369	126.6725245
-32.794983	36.008297	125.950874	-20.219156	11.671227	124.967285	40.761993	1.31194	122.090889	35.120728	41.907902	124.603691	37.9413605	21.609921	123.34729	-78.3796725	1.732533	126.58728
-31.997181	36.008167	125.733719	-20.228786	11.611411	124.967369	40.76429	1.234574	122.212128	35.10294	41.861618	124.566292	37.933615	21.548096	123.38921	-78.391187	1.674726	126.545528
-30.692244	35.920677	125.709679	-20.279993	11.506707	125.087296	40.74762	1.130962	122.399399	35.063469	41.773624	124.625847	37.9055445	21.452293	123.512623	-78.4655305	1.561121	126.661969
-29.811563	35.811459	125.816452	-20.068619	11.281002	125.139549	40.72525	1.089872	122.517586	35.034786	41.735191	124.673141	37.880018	21.4125315	123.5953635	-78.017256	1.1494725	126.6837345
-28.949944	35.601254	125.95166	-20.104181	11.238173	125.298477	40.690029	1.051441	122.611061	35.001938	41.704224	124.731445	37.8459835	21.3778325	123.671253	-78.0543455	1.0985135	126.925701
-28.066814	35.32914	126.025978	-20.133333	11.175891	125.377274	40.68486	0.996972	122.661659	34.983799	41.661758	124.818291	37.8343295	21.329365	123.739975	-78.1009955	1.022417	127.014573
-27.109608	35.055031	126.026299	-20.175167	11.160852	125.429108	40.67831	0.954852	122.721146	35.002892	41.626453	124.914948	37.840601	21.2906525	123.818047	-78.190935	1.0310515	127.040169
-26.401642	34.848671	126.09465	-20.162317	11.116752	125.315926	40.685535	0.905773	122.749329	35.019375	41.603966	124.984703	37.852455	21.2548695	123.867016	-78.177089	0.978634499999998	126.764836
-25.472799	34.467751	125.93721	-20.181917	11.11598	125.163483	40.673191	0.856229	122.727379	35.035992	41.571709	124.998497	37.8545915	21.213969	123.862938	-78.2184255	1.017991	126.464028
-24.068333	33.758896	125.62207	-20.47049	11.297452	124.988792	40.591259	0.809384	122.66761	34.990578	41.546356	124.828148	37.7909185	21.17787	123.747879	-78.7318985	1.417034	126.229705
-23.136917	33.216457	125.407516	-20.513578	11.335439	124.859047	40.563141	0.783596	122.678772	34.942116	41.538273	124.564217	37.7526285	21.1609345	123.6214945	-78.7797845	1.5099435	126.0965995
-22.172543	32.650921	125.210846	-20.547165	11.370531	124.809944	40.530415	0.773121	122.752991	34.948425	41.553356	124.242577	37.73942	21.1632385	123.497784	-78.83375	1.5778235	126.122104
-21.234623	32.016396	124.976326	-20.573263	11.418338	124.807014	40.498699	0.757981	122.869911	34.920238	41.553249	123.941216	37.7094685	21.155615	123.4055635	-78.8559945	1.681061	126.2084645
-20.242672	31.336653	124.714157	-20.585581	11.424348	124.825897	40.482269	0.713587	123.005714	35.189518	41.380997	123.498383	37.8358935	21.047292	123.2520485	-79.0070555	1.801404	126.3997455
-19.347414	30.612541	124.515213	-20.601078	11.415153	124.841942	40.458965	0.645333	123.203896	34.829704	41.452801	123.325195	37.6443345	21.049067	123.2645455	-78.8464905	1.781239	126.4193385
-18.368168	29.857864	124.267921	-20.618292	11.384523	124.845901	40.455879	0.563793	123.46492	34.805374	41.382679	123.078308	37.6306265	20.973236	123.271614	-78.8672105	1.79581	126.420188
-16.898916	28.690315	123.917938	-20.632935	11.350613	124.85939	40.48119	0.419975	123.844337	34.795147	41.255119	122.747505	37.6381685	20.837547	123.295921	-78.9040385	1.863679	126.422859
-16.002104	27.903727	123.753014	-20.646212	11.328283	124.864426	40.499573	0.334296	124.086823	34.785942	41.166824	122.52935	37.6427575	20.75056	123.3080865	-78.9351815	1.906006	126.4207655
-15.029094	27.139956	123.591339	-20.657881	11.30837	124.856964	40.518936	0.241121	124.284813	34.792652	41.074814	122.321655	37.655794	20.6579675	123.303234	-78.971556	1.9587725	126.410694
-14.089662	26.359468	123.431763	-20.655554	11.277455	124.844292	40.530579	0.146416	124.456657	34.791428	40.966789	122.10804	37.6610035	20.5566025	123.2823485	-78.9721115	1.9983075	126.4062355
-13.160615	25.62249	123.309494	-20.659334	11.22519	124.829033	40.552567	0.04398	124.600578	34.796185	40.86528	121.892632	37.674376	20.45463	123.246605	-78.993044	1.99575	126.411461
-12.270854	24.898363	123.241959	-20.64432	11.160784	124.817825	40.559853	-0.049818	124.733925	34.812889	40.753826	121.693573	37.686371	20.352004	123.213749	-78.975011	1.969564	126.421901
-11.341884	24.220743	123.18795	-20.650778	11.080359	124.840271	40.561424	-0.159938	124.836716	34.806458	40.625267	121.559731	37.683941	20.2326645	123.1982235	-78.985497	1.9280535	126.4823185
-9.979618	23.247925	123.222687	-20.647379	10.94196	124.941429	40.578632	-0.353322	124.976242	34.832687	40.430031	121.487221	37.7056595	20.0383545	123.2317315	-79.0004175	1.8455655	126.6511265
-9.117658	22.672194	123.338043	-20.640247	10.825194	125.01329	40.588684	-0.491903	125.084686	34.887894	40.290596	121.551285	37.738289	19.8993465	123.3179855	-79.018783	1.7510415	126.7085945
-8.259403	22.128389	123.485245	-20.427856	10.557381	125.031471	40.615402	-0.654725	125.182655	34.947475	40.154243	121.674477	37.7814385	19.749759	123.428566	-78.6371505	1.365003	126.634376
-7.398438	21.674503	123.564972	-20.416821	10.415676	125.042023	40.638199	-0.803222	125.24115	34.988842	40.039886	121.799591	37.8135205	19.618332	123.5203705	-78.6471625	1.21302	126.5636755
-6.584281	21.198589	123.639023	-20.60902	10.446892	125.059547	40.641586	-0.896112	125.24128	35.0383	39.967121	121.958336	37.839943	19.5355045	123.599808	-79.057983	1.3582795	126.519286
-5.67028	20.8151	123.672676	-20.600319	10.350486	124.992729	40.684731	-0.96843	125.22316	35.071758	39.93734	122.179375	37.8782445	19.484455	123.7012675	-79.0788825	1.216517	126.2841905
-4.860058	20.462942	123.761368	-20.593994	10.292578	124.927231	40.71368	-1.015536	125.218185	35.118942	39.922169	122.448181	37.916311	19.4533165	123.833183	-79.104299	1.1318395	126.021279
-3.628301	20.018543	123.939003	-20.577904	10.233414	124.874352	40.748425	-1.059212	125.179359	35.220901	39.952953	123.024414	37.984663	19.4468705	124.1018865	-79.140471	1.0199575	125.6468175
-2.86429	19.742229	124.121033	-20.551723	10.21369	124.881004	40.771294	-1.06325	125.170692	35.298004	39.987385	123.553154	38.034649	19.4620675	124.361923	-79.138095	0.965312499999996	125.400085
-2.07217	19.477892	124.386147	-20.508614	10.197648	124.926498	40.834557	-1.058299	125.203529	35.398445	40.025124	124.135399	38.116501	19.4834125	124.669464	-79.133729	0.911883499999998	125.183532
-1.232148	19.228163	124.670258	-20.461498	10.207732	124.980354	40.922108	-1.042843	125.26387	35.52338	40.076302	124.798676	38.222744	19.5167295	125.031273	-79.14574	0.8987345	124.929435
-0.5036	18.956034	124.98951	-20.416212	10.231171	125.020508	41.015892	-1.018607	125.33947	35.617214	40.140205	125.451447	38.316553	19.560799	125.3954585	-79.148977	0.901543	124.6455575
0.211763	18.670719	125.288452	-20.379894	10.270791	125.045395	41.096928	-0.950884	125.389397	36.031433	40.109245	125.950333	38.5641805	19.5791805	125.669865	-79.3239685	0.962401499999999	124.420925
0.899027	18.392977	125.48951	-20.344484	10.352764	125.054314	41.176682	-0.872664	125.441299	36.112232	40.210457	126.543449	38.644457	19.6688965	125.992374	-79.333425	1.0366315	124.116254
2.181585	17.627689	125.661194	-20.251694	10.49441	125.080528	41.331596	-0.679958	125.563789	35.852283	40.515854	127.426743	38.5919395	19.917948	126.495266	-79.0953275	1.070872	123.66579
2.809567	17.167816	125.788048	-20.178732	10.603316	125.118172	41.432312	-0.515952	125.622871	35.971878	40.634285	127.816406	38.702095	20.0591665	126.7196385	-79.059559	1.1474655	123.5167055
3.390197	16.658751	125.890648	-20.091526	10.736758	125.159073	41.55695	-0.370891	125.680336	36.088814	40.731873	128.112671	38.822882	20.180491	126.8965035	-79.005934	1.293025	123.4216425
3.896873	16.082073	125.967239	-19.762205	10.700266	125.105049	41.667904	-0.252175	125.745071	36.220535	40.818195	128.305389	38.9442195	20.28301	127.02523	-78.4686295	1.117522	123.184868
4.400491	15.444109	125.986816	-19.670122	10.818425	125.154457	41.760616	-0.177812	125.775253	36.357861	40.869946	128.442719	39.0592385	20.346067	127.108986	-78.3994825	1.290783	123.199928
4.836386	14.690646	125.979401	-19.586178	10.908963	125.17997	41.829086	-0.152565	125.821938	36.499893	40.899265	128.499985	39.1644895	20.37335	127.1609615	-78.3368455	1.444576	123.1989785
5.21718	13.873251	125.914803	-19.509535	10.990827	125.185097	41.895325	-0.125367	125.858345	36.608604	40.914764	128.494553	39.2519645	20.3946985	127.176449	-78.2710345	1.5869555	123.193745
5.70022	12.559684	125.771843	-19.382914	11.067099	125.146606	41.991085	-0.082628	125.879845	36.754189	40.921272	128.362518	39.372637	20.419322	127.1211815	-78.138465	1.714876	123.1720305
5.924675	11.599851	125.650169	-19.520941	11.284225	125.230431	42.060562	-0.06547	125.882149	36.832317	40.90889	128.191132	39.4464395	20.42171	127.0366405	-78.4883215	2.14674	123.4242215
6.112987	10.565854	125.499474	-19.424843	11.301226	125.227509	42.125355	-0.045244	125.877014	36.905544	40.906807	127.980713	39.5154495	20.4307815	126.9288635	-78.3651355	2.1716705	123.5261545
5.869784	9.7007	125.560966	-19.303341	11.305058	125.243317	42.218815	-0.050609	125.887634	37.374523	40.746597	127.619148	39.796669	20.347994	126.753391	-78.403351	2.262122	123.733243
6.063146	8.545771	125.532166	-18.969507	11.123116	125.189018	42.313156	-0.060865	125.949646	37.449829	40.718414	127.354134	39.8814925	20.3287745	126.65189	-77.8205065	1.9174575	123.726146
6.155087	7.373397	125.529709	-18.865152	11.091165	125.241211	42.411186	-0.100796	126.057579	37.532169	40.682907	127.084938	39.9716775	20.2910555	126.5712585	-77.7019815	1.8912745	123.9111635
6.137682	6.178068	125.588142	-18.793491	11.058366	125.31778	42.502041	-0.160856	126.183487	37.273132	40.753323	126.939117	39.8875865	20.2962335	126.561302	-77.4745685	1.8204985	124.074258
6.035037	4.360832	125.677704	-18.698172	10.964939	125.338936	42.595108	-0.276788	126.407684	37.36438	40.649422	126.560738	39.979744	20.186317	126.484211	-77.376088	1.743561	124.193661
5.919069	3.187481	125.73056	-18.69375	10.898605	125.405396	42.63232	-0.361017	126.496277	37.388439	40.559135	126.365028	40.0103795	20.099059	126.4306525	-77.3978795	1.698151	124.3801395
5.711835	2.012318	125.754616	-18.642748	10.804082	125.399605	42.692802	-0.479987	126.55481	37.430836	40.448902	126.206825	40.061819	19.9844575	126.3808175	-77.347315	1.6237065	124.4183925
5.510336	0.797386	125.754639	-18.608858	10.7022	125.394859	42.716763	-0.569463	126.619736	37.478493	40.359013	126.11042	40.097628	19.894775	126.365078	-77.315344	1.509625	124.42464
5.194766	-0.315245	125.794586	-18.569	10.623385	125.395607	42.739635	-0.65962	126.643265	37.517975	40.268574	126.078438	40.128805	19.804477	126.3608515	-77.266805	1.442293	124.4303625
4.887873	-1.384996	125.771042	-18.550737	10.576381	125.413643	42.751808	-0.721465	126.66098	37.540558	40.201794	126.089371	40.146183	19.7401645	126.3751755	-77.247657	1.4125975	124.4521105
4.446855	-2.416611	125.784775	-18.549616	10.574295	125.429893	42.753941	-0.752493	126.721107	37.561234	40.186958	126.131821	40.1575875	19.7172325	126.426464	-77.2568195	1.4313575	124.433322
3.733121	-3.947191	125.915924	-18.536774	10.62487	125.420784	42.75349	-0.741589	126.895226	37.573685	40.210445	126.20298	40.1635875	19.734428	126.549103	-77.2371355	1.515312	124.292465
3.188613	-4.844999	126.027176	-18.613216	10.71326	125.499382	42.731419	-0.707329	127.053345	37.546097	40.258015	126.196358	40.138758	19.775343	126.6248515	-77.36519	1.651177	124.3739125
2.564289	-5.736383	126.184608	-18.625132	10.755439	125.497398	42.687275	-0.651014	127.182304	37.487537	40.314037	126.146675	40.087406	19.8315115	126.6644895	-77.33767	1.6793665	124.3303065
2.184455	-6.799045	126.259171	-18.720999	10.828023	125.625885	42.645134	-0.608693	127.32576	37.417969	40.33934	126.074005	40.0315515	19.8653235	126.6998825	-77.4735495	1.7907225	124.5518875
1.492199	-7.630335	126.495346	-18.729532	10.819354	125.683907	42.626587	-0.58855	127.503395	37.357555	40.355263	125.997749	39.992071	19.8833565	126.750572	-77.451135	1.7553515	124.617242
0.359426	-8.104997	126.910248	-18.757616	10.804197	125.806465	42.904835	-0.753167	127.572044	37.325592	40.340908	125.927757	40.1152135	19.7938705	126.7499005	-77.6304455	1.8145235	124.8630295
-0.43383	-8.815498	127.156174	-18.77816	10.763021	125.915489	42.878086	-0.784608	127.737976	37.288841	40.301479	125.855637	40.0834635	19.7584355	126.7968065	-77.6397835	1.7676065	125.0341715
-1.26594	-10.080644	127.258156	-18.823853	10.719332	126.077911	42.812485	-0.817846	127.959251	37.234058	40.243366	125.747383	40.0232715	19.71276	126.853317	-77.6709775	1.725904	125.302505
-2.119115	-10.605003	127.455368	-18.855881	10.690013	126.184341	42.760918	-0.832588	128.084427	37.193394	40.208046	125.701378	39.977156	19.687729	126.8929025	-77.688918	1.692297	125.4757795
-3.000232	-11.049862	127.640831	-18.89156	10.66904	126.337746	42.723759	-0.831762	128.19545	37.141472	40.194607	125.687645	39.9326155	19.6814225	126.9415475	-77.7157355	1.6566575	125.7339445
-3.906358	-11.429182	127.832176	-18.94199	10.669586	126.506577	42.680683	-0.814568	128.298111	37.10479	40.209206	125.704643	39.8927365	19.697319	127.001377	-77.7767165	1.641853	126.011777
-4.87357	-11.711616	127.945099	-18.99711	10.672147	126.671074	42.629158	-0.788437	128.380661	37.052204	40.241074	125.771927	39.840681	19.7263185	127.076294	-77.834901	1.6179755	126.265854
-5.882215	-11.928272	128.052826	-19.054184	10.670531	126.829979	42.585812	-0.769435	128.421539	37.002403	40.267517	125.871155	39.7941075	19.749041	127.146347	-77.9024755	1.592021	126.513611
-6.806142	-12.043367	128.049667	-19.093628	10.674374	126.956627	42.5466	-0.771116	128.449783	36.990791	40.294704	126.026154	39.7686955	19.761794	127.2379685	-77.9559515	1.586954	126.6752855
-8.237499	-12.127854	127.901695	-19.111084	10.685231	127.060593	42.517483	-0.817819	128.519958	37.028141	40.320946	126.407959	39.772812	19.7515635	127.4639585	-77.99498	1.6188985	126.6572275
-9.253746	-12.018437	127.725723	-19.100389	10.719775	127.128197	42.543495	-0.828577	128.622772	37.105694	40.350414	126.814484	39.8245945	19.7609185	127.718628	-78.0253725	1.6786315	126.537766
-10.250338	-11.934193	127.572456	-19.041489	10.756388	127.204308	42.626934	-0.834121	128.773956	37.203522	40.41077	127.314964	39.915228	19.7883245	128.04446	-77.998206	1.7244515	126.364156
-11.205101	-11.716136	127.409447	-18.977968	10.823184	127.324745	42.713253	-0.814039	128.98616	37.32156	40.494732	127.864227	40.0174065	19.8403465	128.4251935	-77.9733425	1.8060215	126.2242965
-12.18534	-11.491446	127.329895	-18.937067	10.915796	127.52401	42.764122	-0.742624	129.220261	37.439892	40.606403	128.391373	40.102007	19.9318895	128.805817	-77.976141	1.8997025	126.242203
-13.259485	-11.145023	127.362061	-18.943653	11.056046	127.848053	42.808308	-0.658539	129.413025	37.522827	40.713329	128.838684	40.1655675	20.027395	129.1258545	-78.0528735	2.084697	126.5702515
-14.329775	-10.872092	127.513107	-18.937134	11.169955	128.155594	42.831284	-0.597331	129.588943	37.586182	40.827595	129.196548	40.208733	20.115132	129.3927455	-78.083001	2.224778	126.9184425
-15.910266	-10.279264	127.781868	-18.959097	11.296427	128.573074	42.847809	-0.56122	129.862671	37.658718	40.918941	129.567642	40.2532635	20.1788605	129.7151565	-78.1714575	2.4139935	127.4309915
-17.02313	-9.872704	127.94796	-18.948639	11.306577	128.710846	42.862461	-0.597082	130.016357	38.038078	40.77829	129.598328	40.4502695	20.090604	129.8073425	-78.3475475	2.52255	127.6143495
-18.098166	-9.472951	128.003769	-18.965771	11.29645	128.805069	42.866196	-0.665935	130.121094	38.068298	40.733574	129.63652	40.467247	20.0338195	129.878807	-78.398789	2.5590805	127.731331
-19.245113	-9.032037	128.0401	-18.984844	11.272914	128.820526	42.765636	-0.729732	130.175964	38.085548	40.648506	129.555374	40.425592	19.959387	129.865669	-78.39528	2.586441	127.775383
-20.319983	-8.54358	127.954338	-19.001637	11.245025	128.771622	42.75679	-0.813037	130.010605	37.750694	40.670788	129.479126	40.253742	19.9288755	129.7448655	-78.257016	2.5611745	127.7983785
-21.473957	-8.019565	127.846313	-19.035213	11.220473	128.701965	42.669449	-0.874731	129.793503	37.738892	40.53949	129.226089	40.2041705	19.8323795	129.509796	-78.2745965	2.6085665	127.894134
-22.576067	-7.518478	127.659454	-19.021957	11.18876	128.556198	42.593761	-0.937468	129.531921	37.736485	40.40118	128.944489	40.165123	19.731856	129.238205	-78.209037	2.645664	127.874191
-24.248058	-6.614959	127.33493	-18.961487	11.143126	128.302124	42.507	-1.015434	129.042404	37.742104	40.22612	128.589233	40.124552	19.605343	128.8158185	-78.047526	2.680909	127.7884295
-25.370567	-5.972649	127.10022	-18.938276	11.145929	128.164261	42.483768	-1.061926	128.728256	37.75251	40.132278	128.417725	40.118139	19.535176	128.5729905	-77.994691	2.756682	127.7555315
-26.477913	-5.323843	126.897903	-18.917048	11.137751	128.052704	42.456635	-1.084654	128.453812	37.776573	40.081867	128.306854	40.116604	19.4986065	128.380333	-77.9507	2.7768955	127.725075
-27.603224	-4.560207	126.778885	-18.90336	11.134116	128.000015	42.446785	-1.09182	128.244919	37.809341	40.067661	128.284821	40.128063	19.4879205	128.26487	-77.934783	2.7803115	127.73516
-28.721138	-3.826657	126.635696	-18.868614	11.119587	127.91877	42.440502	-1.07783	128.085846	37.837975	40.077682	128.375046	40.1392385	19.499926	128.230446	-77.8764665	2.739248	127.607094
-29.727051	-3.128909	126.401993	-18.901693	11.149581	127.939644	42.438606	-1.065921	127.985977	37.853519	40.108517	128.514587	40.1460625	19.521298	128.250282	-77.9494485	2.777864	127.629006
-30.855209	-2.331006	126.334427	-18.929331	11.169673	127.936516	42.420212	-1.029599	127.908897	37.849545	40.165012	128.692429	40.1348785	19.5677065	128.300663	-77.9935405	2.7716395	127.572369
-32.467548	-1.193168	126.18544	-19.007631	11.192076	127.932358	42.365337	-0.977717	127.824196	37.783607	40.246174	128.959183	40.074472	19.6342285	128.3916895	-78.089734	2.7499235	127.4730265
-33.450909	-0.488567	126.030373	-19.041964	11.167421	127.891304	42.318298	-0.942873	127.774574	37.730297	40.294651	129.106674	40.0242975	19.675889	128.440624	-78.1082255	2.658953	127.341984
-34.536369	0.277026	126.047661	-19.087496	11.146416	127.88147	42.276455	-0.903838	127.729645	37.67025	40.332153	129.202728	39.9733525	19.7141575	128.4661865	-78.1483445	2.5786745	127.2967535
-35.54261	1.002453	126.064423	-19.132471	11.10562	127.899742	42.242107	-0.860661	127.672211	37.588081	40.358364	129.224457	39.915094	19.7488515	128.448334	-78.180036	2.4623885	127.35115
-36.510597	1.634502	126.091263	-19.175009	11.038633	127.937332	42.198093	-0.821605	127.60218	37.502213	40.3568	129.165359	39.850153	19.7675975	128.3837695	-78.200171	2.3096685	127.4908945
-37.496998	2.279334	126.278008	-19.206949	10.959249	128.000916	42.163364	-0.80563	127.542427	37.402065	40.351398	129.024155	39.7827145	19.772884	128.283291	-78.1966125	2.145614	127.718541
-38.484753	2.947746	126.599609	-19.231146	10.832509	128.126251	42.123211	-0.774023	127.483597	37.285515	40.335087	128.796326	39.704363	19.780532	128.1399615	-78.166655	1.884486	128.1125405
-39.854286	3.795132	127.113358	-19.279957	10.598504	128.394699	41.790089	-0.602182	127.496735	37.055717	40.318249	128.191452	39.422903	19.8580335	127.8440935	-77.982817	1.3389745	128.9453045
-40.750721	4.373929	127.580009	-19.311695	10.43221	128.567963	41.69035	-0.556352	127.332352	36.800697	40.262943	127.612915	39.2455235	19.8532955	127.4726335	-77.8689135	1.0111245	129.6632925
-41.690159	5.00038	128.058594	-19.391745	10.264355	128.692398	41.545815	-0.539383	126.965179	36.49828	40.222446	126.921234	39.0220475	19.8415315	126.9432065	-77.8055375	0.687178500000002	130.4415895
-42.51675	5.593256	128.35141	-19.489651	10.110669	128.727921	41.426483	-0.64139	126.615646	36.199066	40.139454	126.21019	38.8127745	19.749032	126.412918	-77.7920765	0.472306	131.042924
-43.300907	6.246341	128.516357	-19.545935	9.970201	128.689865	41.281834	-0.653355	126.339615	35.957333	40.049911	125.61396	38.6195835	19.698278	125.9767875	-77.7114535	0.242123999999997	131.4029425
-44.032375	6.950146	128.596237	-19.57622	9.842738	128.59761	41.194763	-0.666222	126.15992	35.778328	39.97076	125.228188	38.4865455	19.652269	125.694054	-77.6389855	0.0332070000000009	131.501166
-44.784927	7.703725	128.524185	-19.62541	9.733258	128.499039	41.127876	-0.704177	126.081551	35.64275	39.908958	125.020859	38.385313	19.6023905	125.551205	-77.636133	-0.1358745	131.446873
-45.689308	8.872516	128.272522	-19.769598	9.581936	128.351944	40.993149	-0.718699	126.005051	35.440876	39.87878	124.86956	38.2170125	19.5800405	125.4373055	-77.7562085	-0.416168499999998	131.2665825
-46.261837	9.763685	128.144653	-19.915464	9.496696	128.258926	40.873981	-0.700655	125.952003	35.271519	39.907284	124.904968	38.07275	19.6033145	125.4284855	-77.903678	-0.6099225	131.0893665
-46.797047	10.64645	128.081436	-20.085802	9.429555	128.178726	40.739655	-0.648705	125.904739	35.097389	39.959915	125.013824	37.918522	19.655605	125.4592815	-78.090126	-0.796495	130.8981705
-47.216534	11.572643	127.951279	-20.24572	9.378382	128.087769	40.606594	-0.591558	125.860367	34.924671	40.036335	125.170303	37.7656325	19.7223885	125.515335	-78.2570725	-0.965624500000001	130.660203
-47.620712	12.521882	127.77578	-20.422306	9.329121	128.028732	40.466263	-0.527777	125.806747	34.751991	40.110847	125.327774	37.609127	19.791535	125.5672605	-78.453739	-1.133293	130.4902035
-47.980854	13.506424	127.761505	-20.586451	9.298347	127.952133	40.286713	-0.435838	125.69735	34.552383	40.192165	125.48568	37.419548	19.8781635	125.591515	-78.59245	-1.2814695	130.312751
-48.263863	14.485483	127.841377	-20.776993	9.272781	127.903091	40.098259	-0.338688	125.529411	34.681816	40.140514	125.467529	37.3900375	19.900913	125.49847	-78.9440235	-1.355351	130.307712
-48.544685	15.942679	127.848434	-21.015388	9.275605	127.800659	39.866146	-0.181391	125.3144	34.389908	40.276909	125.608864	37.128027	20.047759	125.461632	-79.158803	-1.496549	130.139686
-48.716248	16.941202	127.770218	-21.156906	9.271832	127.733932	39.739288	-0.072033	125.216484	34.218678	40.374538	125.72998	36.978983	20.1512525	125.473232	-79.292795	-1.6075885	129.994632
-48.82967	17.895235	127.814827	-21.285374	9.265288	127.65316	39.647041	-0.012897	125.126335	34.072395	40.440594	125.81562	36.859718	20.2138485	125.4709775	-79.430466	-1.6832725	129.8353425
-48.799603	18.809683	127.760025	-21.413904	9.267238	127.537025	39.535446	0.012706	125.029991	33.929996	40.48201	125.870682	36.732721	20.247358	125.4503365	-79.560529	-1.712882	129.6237135
-48.785164	19.734287	127.643288	-21.542961	9.256694	127.42617	39.404301	0.021005	124.923203	33.795296	40.482998	125.865578	36.5997985	20.2520015	125.3943905	-79.6857205	-1.7386135	129.4579495
-48.685059	20.617352	127.571281	-21.668581	9.242606	127.309372	39.276184	0.013456	124.816154	33.336906	40.615906	125.940681	36.306545	20.314681	125.3784175	-79.643707	-1.829469	129.2403265
-48.582535	21.476912	127.560822	-21.765167	9.238082	127.215561	39.150227	0.016879	124.720573	33.224056	40.601662	125.875984	36.1871415	20.3092705	125.2982785	-79.7174755	-1.8331065	129.1328435
-48.208408	22.635511	127.620277	-21.872395	9.176079	127.194252	39.049824	-0.015848	124.643799	33.078468	40.547066	125.84211	36.064146	20.265609	125.2429545	-79.808936	-1.913451	129.1455495
-47.905979	23.393948	127.663719	-21.93894	9.148932	127.224556	38.990746	-0.052482	124.671806	33.00436	40.519466	125.852325	35.997553	20.233492	125.2620655	-79.875433	-1.935628	129.1870465
-47.543602	24.118912	127.706909	-22.002628	9.114306	127.278519	38.925644	-0.078416	124.738098	32.946178	40.48587	125.890396	35.935911	20.203727	125.314247	-79.941167	-1.975115	129.242791
-47.122299	24.76689	127.688728	-22.071491	9.065685	127.340782	38.859608	-0.113371	124.840904	32.886307	40.438347	125.940575	35.8729575	20.162488	125.3907395	-80.0159395	-2.031118	129.2908245
-46.664749	25.378481	127.67485	-22.140396	9.042261	127.353241	38.819492	-0.169587	124.955193	32.824726	40.392853	125.983063	35.822109	20.111633	125.469128	-80.102901	-2.027111	129.237354
-46.156033	25.99085	127.652336	-22.216808	9.004325	127.323898	38.755684	-0.224131	125.046967	32.762955	40.334949	125.988701	35.7593195	20.055409	125.517834	-80.1929355	-2.046759	129.129962
-45.606594	26.556068	127.558754	-22.297785	8.94416	127.287743	38.679253	-0.303985	125.095474	32.691925	40.261833	125.949768	35.685589	19.978924	125.522621	-80.281159	-2.090604	129.052865
-44.682884	27.307957	127.342545	-22.400133	8.890276	127.200302	38.557087	-0.442062	125.11425	32.931629	40.013428	125.740341	35.744358	19.785683	125.4272955	-80.544624	-2.005131	128.9733085
-44.0238	27.778847	127.273834	-22.45751	8.867278	127.146507	38.489017	-0.512976	125.13163	32.893246	39.950851	125.704102	35.6911315	19.7189375	125.417866	-80.6061515	-1.9843815	128.875148
-43.319187	28.199318	127.23056	-22.51556	8.845642	127.128098	38.447388	-0.576319	125.154099	32.887417	39.90377	125.710121	35.6674025	19.6637255	125.43211	-80.6985225	-1.9724415	128.824086
-42.599262	28.620773	127.215935	-22.554892	8.86261	127.097168	38.401279	-0.619317	125.193771	32.581013	39.98888	125.894402	35.491146	19.6847815	125.5440865	-80.60093	-1.9595615	128.6502495
-41.852528	28.973461	127.152161	-22.578634	8.908966	127.046547	38.389359	-0.63956	125.223419	32.90028	39.859631	125.811897	35.6448195	19.6100355	125.517658	-80.8020875	-1.7921035	128.575436
-41.062931	29.294487	127.076294	-22.604712	8.945931	126.975342	38.369755	-0.649709	125.223709	32.601364	39.99757	125.991608	35.4855595	19.6739305	125.6076585	-80.6949835	-1.7820685	128.3430255
-40.223644	29.578117	126.96769	-22.634775	8.992896	126.909615	38.347115	-0.655006	125.207367	32.606895	40.007175	126.028	35.477005	19.6760845	125.6176835	-80.746555	-1.6902925	128.2015465
-38.926254	29.924381	126.902031	-22.667759	9.060719	126.802315	38.288162	-0.65052	125.187889	32.607422	40.00774	126.03257	35.447792	19.67861	125.6102295	-80.78331	-1.557172	127.9944005
-38.088314	30.099327	126.921318	-22.669353	9.099443	126.775002	38.287949	-0.668485	125.192047	32.611542	39.998375	126.005676	35.4497455	19.664945	125.5988615	-80.7884515	-1.466059	127.9511425
-37.209953	30.182749	126.875237	-22.667336	9.129291	126.773766	38.301216	-0.668335	125.27932	32.927288	39.853683	125.822281	35.614252	19.592674	125.5508005	-80.948924	-1.334092	127.9967315
-36.266312	30.20845	126.72126	-22.661028	9.150651	126.788696	38.363071	-0.68119	125.428947	32.92403	39.817486	125.727379	35.6435505	19.568148	125.578163	-80.9656065	-1.266846	127.999229
-35.33353	30.257854	126.61412	-22.655598	9.16162	126.805519	38.392128	-0.693402	125.614754	32.927753	39.781685	125.59272	35.6599405	19.5441415	125.603737	-80.9711365	-1.2209015	128.007301
-34.378803	30.199055	126.337944	-22.654013	9.188102	126.805115	38.410015	-0.705262	125.812492	32.918442	39.761623	125.433838	35.6642285	19.5281805	125.623165	-80.9722545	-1.1519765	127.987065
-33.462769	30.142021	126.086174	-22.662079	9.210481	126.797104	38.43219	-0.706805	126.021889	32.562138	39.879822	125.376465	35.497164	19.5865085	125.699177	-80.821322	-1.1655465	127.895031
-32.070786	29.954004	125.747772	-22.677135	9.270983	126.830551	38.445004	-0.702884	126.316383	32.554291	39.866608	125.110718	35.4996475	19.581862	125.7135505	-80.8539175	-1.039896	127.9475515
-31.09096	29.838049	125.636147	-22.681162	9.310352	126.897858	38.443966	-0.718286	126.490234	32.561146	39.851929	124.978233	35.502556	19.5668215	125.7342335	-80.86488	-0.9461175	128.0614825
-30.153666	29.68412	125.599464	-22.675568	9.339591	127.005638	38.457203	-0.75178	126.629936	32.57616	39.826057	124.907776	35.5166815	19.5371385	125.768856	-80.8678175	-0.8579565	128.24242
-29.228958	29.571892	125.645515	-22.673508	9.378813	127.114403	38.469116	-0.801851	126.742554	32.609703	39.791046	124.879852	35.5394095	19.4945975	125.811203	-80.8864255	-0.736971500000003	128.417603
-28.352489	29.451571	125.755417	-22.652212	9.422331	127.212311	38.466896	-0.844736	126.826843	32.677292	39.762131	124.880127	35.572094	19.4586975	125.853485	-80.876518	-0.6140355	128.571137
-27.366686	29.326639	125.744041	-22.631643	9.472053	127.263519	38.4963	-0.889139	126.875153	32.756691	39.740448	124.88443	35.6264955	19.4256545	125.8797915	-80.8897815	-0.481548499999999	128.6472465
-26.386547	29.244883	125.742088	-22.60626	9.543166	127.267647	38.512459	-0.908018	126.88974	32.823391	39.737942	124.87439	35.667925	19.414962	125.882065	-80.880445	-0.32863	128.653229
-25.231558	29.242229	125.753319	-22.577698	9.694731	127.226913	38.518871	-0.862498	126.857315	32.891773	39.790936	124.814224	35.705322	19.464219	125.8357695	-80.860718	-0.0747569999999982	128.6180565
-24.321552	29.208162	125.652405	-22.565973	9.825598	127.163544	38.526508	-0.818456	126.841202	32.929794	39.846512	124.758278	35.728151	19.514028	125.79974	-80.860097	0.137167999999999	128.527348
-23.372047	29.138199	125.547348	-22.550657	9.947002	127.123688	38.528728	-0.769326	126.861122	32.975903	39.899925	124.696388	35.7523155	19.5652995	125.778755	-80.8536295	0.328704499999997	128.468621
-22.349192	29.089876	125.471176	-22.521751	10.050361	127.089165	38.551308	-0.728949	126.892426	33.032825	39.952148	124.64975	35.7920665	19.6115995	125.771088	-80.8355685	0.489122500000001	128.407242
-21.445038	29.062397	125.432205	-22.515951	10.14372	127.065262	38.56292	-0.708725	126.929222	33.091377	39.982079	124.631584	35.8271485	19.636677	125.780403	-80.8590505	0.650763000000001	128.350121
-20.550671	29.078945	125.415039	-22.51041	10.20038	127.068222	38.551453	-0.708751	126.949516	33.152409	39.988232	124.637863	35.851931	19.6397405	125.7936895	-80.872751	0.761019499999996	128.3427545
-19.633575	29.080662	125.462936	-22.502195	10.221887	127.083527	38.561241	-0.770271	126.938354	33.220867	39.980236	124.697861	35.891054	19.6049825	125.8181075	-80.895444	0.838791500000003	128.3489465
-18.172623	29.118025	125.604988	-22.48037	10.246264	127.109566	38.556393	-0.892608	126.882813	33.362888	39.938614	124.914635	35.9596405	19.523003	125.898724	-80.9203805	0.969525000000001	128.320408
-17.181747	29.153685	125.757996	-22.465153	10.285476	127.121857	38.564499	-0.951841	126.840332	33.465801	39.932835	125.090233	36.01515	19.490497	125.9652825	-80.945456	1.080455	128.2784315
-16.264313	29.223764	125.94136	-22.438358	10.351679	127.114487	38.569702	-0.947987	126.768623	33.55661	39.974384	125.32637	36.063156	19.5131985	126.0474965	-80.939872	1.1901595	128.1814775
-15.348265	29.328215	126.131119	-22.415771	10.450358	127.094337	38.561123	-0.901809	126.691734	33.640213	40.028736	125.583855	36.100668	19.5634635	126.1377945	-80.93221	1.3372525	128.0508795
-14.392508	29.374159	126.288773	-22.397964	10.556996	127.055374	38.586716	-0.852543	126.613342	33.736374	40.098324	125.836929	36.161545	19.6228905	126.2251355	-80.957473	1.4911015	127.8856125
-13.361998	29.424843	126.463463	-22.379026	10.696675	127.011993	38.582672	-0.77869	126.526711	33.821384	40.191807	126.08786	36.202028	19.7065585	126.3072855	-80.96008	1.6867915	127.7167005
-12.42239	29.455095	126.606514	-22.378405	10.829305	126.96711	38.582474	-0.695955	126.431046	33.879261	40.276337	126.282761	36.2308675	19.790191	126.3569035	-80.9876775	1.868419	127.5773165
-11.068626	29.505405	126.743057	-22.395168	11.048451	126.865471	38.522865	-0.537551	126.255943	34.25256	40.312603	126.317284	36.3877125	19.887526	126.2866135	-81.1780485	2.209376	127.4443285
-10.134495	29.434732	126.76889	-22.418896	11.199316	126.780998	38.495445	-0.425878	126.103638	34.260376	40.433876	126.378777	36.3779105	20.003999	126.2412075	-81.2157025	2.394633	127.3207885
-9.177899	29.346544	126.781227	-22.439125	11.32596	126.67321	38.466064	-0.302709	125.971481	34.259811	40.547897	126.426483	36.3629375	20.122594	126.198982	-81.2411875	2.529326	127.147438
-8.031425	29.104885	126.690887	-22.449833	11.475533	126.558777	38.447407	-0.179517	125.865807	34.28508	40.669514	126.487564	36.3662435	20.2449985	126.1766855	-81.2659095	2.7060675	126.9408685
-7.403405	29.080629	126.826218	-22.480818	11.63311	126.4851	38.42915	-0.077611	125.780579	34.294754	40.775227	126.594666	36.361952	20.348808	126.1876225	-81.323588	2.917412	126.7825775
-6.520187	28.889244	126.797737	-22.467529	11.740561	126.339951	38.420002	0.031001	125.694778	34.312759	40.87991	126.669678	36.3663805	20.4554555	126.182228	-81.3014385	3.0256665	126.497674
-5.367232	28.46018	126.673218	-22.469486	11.888672	126.238525	38.421631	0.130208	125.616203	34.340496	40.995525	126.762184	36.3810635	20.5628665	126.1891935	-81.3200355	3.2144775	126.2878565
-4.059529	27.927006	126.685844	-22.465227	12.092743	126.163315	38.397415	0.310539	125.508896	33.953281	41.279755	127.026024	36.175348	20.795147	126.26746	-81.105802	3.390339	126.05917
-3.218818	27.507639	126.690697	-22.494865	12.238695	126.198402	38.420837	0.42208	125.473892	34.371727	41.245506	126.978813	36.396282	20.833793	126.2263525	-81.386012	3.643597	126.1704515
-2.393131	27.077181	126.669243	-22.452868	12.387798	126.184418	38.447128	0.534356	125.467148	34.38652	41.337536	127.100906	36.416824	20.935946	126.284027	-81.32256	3.83965	126.084809
-1.854842	26.665962	126.779732	-22.428543	12.544222	126.17807	38.479553	0.641681	125.510895	34.415951	41.416824	127.223801	36.447752	21.0292525	126.367348	-81.304838	4.0591915	125.988792
-1.037851	26.041517	126.803185	-22.376705	12.652284	126.127876	38.514641	0.72791	125.606178	34.096241	41.614403	127.491249	36.305441	21.1711565	126.5487135	-81.058851	4.1334115	125.7070385
-0.020829	25.248062	126.70945	-22.337255	12.774023	126.105927	38.567932	0.775152	125.73333	34.141235	41.651348	127.658585	36.3545835	21.21325	126.6959575	-81.0290935	4.334796	125.5158965
0.720394	24.565016	126.710915	-22.322229	12.913191	126.084427	38.60413	0.844505	125.875069	34.202007	41.705944	127.829025	36.4030685	21.2752245	126.852047	-81.0475265	4.5511575	125.316807
1.757167	23.376747	126.731339	-22.289679	13.131147	126.02681	38.647446	0.955367	126.054214	34.290272	41.816326	128.078751	36.468859	21.3858465	127.0664825	-81.048217	4.8764475	124.9871375
2.432065	22.537907	126.758667	-22.302988	13.3012	125.986496	38.650749	1.061905	126.170113	34.336113	41.877514	128.229004	36.493431	21.4697095	127.1995585	-81.099407	5.1326905	124.7734335
3.050203	21.642075	126.716957	-22.336988	13.518661	125.973389	38.660694	1.154571	126.288689	34.384117	41.961418	128.372116	36.5224055	21.5579945	127.3304025	-81.1963815	5.4793275	124.6163755
3.566165	20.720463	126.739922	-22.27882	13.705299	125.821556	38.712063	1.251908	126.503502	34.432968	42.078392	128.514862	36.5725155	21.66515	127.509182	-81.1301555	5.745448	124.13393
4.145278	19.697384	126.667	-22.268312	13.936576	125.693619	38.766357	1.380288	126.802193	34.858276	42.096107	128.580719	36.8123165	21.7381975	127.691456	-81.3489405	6.1349545	123.695782
4.616394	18.653633	126.651108	-22.247869	14.163118	125.566711	39.169643	1.312651	126.986382	34.891903	42.214622	128.735138	37.030773	21.7636365	127.86076	-81.526511	6.5625995	123.272662
4.35018	18.049475	126.959953	-22.221432	14.368502	125.433884	39.250134	1.412841	127.306129	34.921745	42.35672	128.811569	37.0859395	21.8847805	128.058849	-81.5288035	6.8522235	122.808919
5.51537	15.854587	126.584038	-22.21438	14.668308	125.337692	39.29554	1.558774	127.787003	34.975582	42.521496	128.845383	37.135561	22.040135	128.316193	-81.564321	7.296481	122.359191
5.770905	14.656327	126.58889	-22.205479	14.813746	125.288368	39.334522	1.599398	128.039902	35.022469	42.570747	128.82312	37.1784955	22.0850725	128.431511	-81.5894535	7.5424195	122.145225
5.949924	13.44049	126.551056	-22.187593	14.902957	125.219116	39.339653	1.573884	128.235641	35.084084	42.576714	128.74971	37.2118685	22.075299	128.4926755	-81.5870545	7.730615	121.9455565
6.044435	12.170216	126.512062	-22.178701	14.957314	125.17067	39.281624	1.524704	128.331726	35.147007	42.537834	128.609406	37.2143155	22.031269	128.470566	-81.5717175	7.883359	121.870774
6.063245	10.897615	126.449669	-22.385094	15.124784	125.158966	39.25544	1.464665	128.337082	34.877769	42.611652	128.592896	37.0666045	22.0381585	128.464989	-81.8367925	8.2114095	121.852943
6.037953	9.624013	126.350258	-22.374653	15.15184	125.053558	39.241714	1.412278	128.362701	34.930565	42.573742	128.480774	37.0861395	21.99301	128.4217375	-81.8354455	8.31067	121.6853785
5.912841	8.351175	126.278648	-22.359138	15.198109	124.917809	39.225353	1.396738	128.428116	34.98991	42.559299	128.400452	37.1076315	21.9780185	128.414284	-81.8259075	8.4181995	121.421334
5.582498	6.453386	126.131439	-22.36994	15.296918	124.678253	39.203365	1.418499	128.486221	35.022549	42.585812	128.281189	37.112957	22.0021555	128.383705	-81.852837	8.5916805	120.972801
5.308669	5.212087	125.964737	-22.356955	15.379734	124.501785	39.174984	1.440306	128.49379	35.032375	42.607803	128.177399	37.1036795	22.0240545	128.3355945	-81.8175895	8.7354135	120.6679755
4.608509	4.152569	125.998291	-22.366364	15.44159	124.389626	39.142624	1.464933	128.494781	35.050201	42.633171	128.069824	37.0964125	22.049052	128.2823025	-81.8291405	8.834128	120.4969495
4.133622	2.92337	125.918961	-22.354259	15.4809	124.303246	39.119408	1.475343	128.493225	35.075909	42.637722	128.019302	37.0976585	22.0565325	128.2562635	-81.8061765	8.9052675	120.3502285
3.618339	1.711151	125.837685	-22.365387	15.509188	124.30204	39.096882	1.481937	128.503891	35.092529	42.633274	127.997528	37.0947055	22.0576055	128.2507095	-81.8254795	8.9607705	120.3533705
2.992676	0.507326	125.809731	-22.370426	15.501945	124.379898	39.07233	1.500732	128.508209	35.087757	42.644455	127.979156	37.0800435	22.0725935	128.2436825	-81.8208955	8.9312965	120.5161135
2.271665	-0.687234	125.789536	-22.383638	15.486023	124.48645	39.061783	1.510991	128.475876	35.072857	42.653652	127.977608	37.06732	22.0823215	128.226742	-81.834596	8.8897245	120.746158
1.097507	-2.428507	125.747772	-22.396929	15.454488	124.738243	39.01915	1.545618	128.448822	35.04377	42.63826	127.927193	37.03146	22.091939	128.1880075	-81.825318	8.817037	121.2884785
0.237363	-3.580287	125.76989	-22.401711	15.453835	124.957397	39.000427	1.582002	128.43869	35.025768	42.648132	127.860085	37.0130975	22.115067	128.1493875	-81.8165195	8.792603	121.7654065
-0.622555	-4.709718	125.862846	-22.400661	15.473776	125.198067	39.008476	1.635603	128.447479	35.008423	42.667568	127.7864	37.0084495	22.1515855	128.1169395	-81.8097715	8.7959665	122.2791945
-1.604336	-5.792283	126.04097	-22.198345	15.378759	125.423309	39.031998	1.700039	128.501541	34.977764	42.704689	127.702835	37.004881	22.202364	128.102188	-81.401571	8.555154	122.74443
-2.807605	-6.741182	126.412621	-22.188251	15.395771	125.720215	39.055424	1.74786	128.581238	34.969391	42.72715	127.623817	37.0124075	22.237505	128.1025275	-81.3889095	8.554037	123.3379025
-3.98701	-7.694822	126.804291	-22.180458	15.399096	126.069466	39.080444	1.75624	128.684067	34.965778	42.712303	127.547646	37.023111	22.2342715	128.1158565	-81.384027	8.5639205	124.0230755
-4.670715	-8.986987	126.970253	-22.17522	15.387076	126.454483	39.078236	1.727874	128.819611	34.977211	42.67078	127.484749	37.0277235	22.199327	128.15218	-81.3781635	8.574825	124.756786
-6.471261	-10.350344	127.717804	-22.130234	15.352516	127.055656	39.10902	1.660571	129.089371	35.02174	42.578758	127.444092	37.06538	22.1196645	128.2667315	-81.325848	8.5853675	125.8445805
-7.698675	-11.189003	128.260666	-22.104851	15.356222	127.504967	39.136539	1.636649	129.319458	35.046547	42.530903	127.432953	37.091543	22.083776	128.3762055	-81.301245	8.628668	126.6337285
-8.961533	-11.945401	128.812637	-22.07836	15.363191	127.944443	39.178204	1.619014	129.544708	35.079746	42.499226	127.434181	37.128975	22.05912	128.4894445	-81.285695	8.667262	127.3994415
-10.220433	-12.644423	129.414368	-22.047688	15.369783	128.373367	39.225079	1.612807	129.784134	35.100208	42.470833	127.443886	37.1626435	22.04182	128.61401	-81.2580195	8.697746	128.132724
-11.4923	-13.316984	129.940002	-22.024929	15.35999	128.777084	39.262146	1.620477	130.031509	35.111259	42.455872	127.471909	37.1867025	22.0381745	128.751709	-81.2365605	8.6818055	128.802459
-12.833068	-13.824615	130.48584	-21.993444	15.331626	129.154373	39.300556	1.6133	130.258804	35.114639	42.431698	127.525948	37.2075975	22.022499	128.892376	-81.1944855	8.640753	129.41637
-14.114252	-14.294185	130.985245	-21.960138	15.286648	129.520172	39.343853	1.593646	130.449875	35.118004	42.408138	127.570389	37.2309285	22.000892	129.010132	-81.1512045	8.572404	130.030212
-16.076164	-14.785224	131.590302	-21.93866	15.146737	130.024673	39.376286	1.529937	130.686218	35.107769	42.342533	127.603508	37.2420275	21.936235	129.144863	-81.1193475	8.357239	130.904483
-17.393469	-14.995456	131.925034	-21.905895	15.024816	130.334427	39.412506	1.472129	130.811417	35.102322	42.294773	127.671341	37.257414	21.883451	129.241379	-81.069204	8.166181	131.427475
-18.652346	-15.178866	132.200333	-21.878563	14.892805	130.610657	39.476959	1.411833	130.937332	35.100128	42.243065	127.749161	37.2885435	21.827449	129.3432465	-81.0456695	7.958161	131.8780675
-19.898628	-15.250599	132.390121	-21.819996	14.744355	130.841507	39.547966	1.38219	131.009705	35.108841	42.211548	127.809647	37.3284035	21.796869	129.409676	-80.9683955	7.691841	132.273338
-21.139898	-15.184689	132.505112	-21.759029	14.613125	130.995377	39.630638	1.345216	131.01619	35.124935	42.176628	127.842377	37.3777865	21.760922	129.4292835	-80.8958445	7.465328	132.5614705
-22.327917	-15.115055	132.56839	-21.693789	14.497397	131.082321	39.705486	1.334325	130.982254	35.141376	42.154041	127.840271	37.423431	21.744183	129.4112625	-80.811009	7.250611	132.7533795
-23.506577	-14.898384	132.531525	-21.617428	14.38432	131.103745	39.761154	1.345723	130.904114	35.147209	42.149509	127.809715	37.4541815	21.747616	129.3569145	-80.6890375	7.021024	132.8505755
-25.191769	-14.409192	132.376694	-21.545397	14.235298	131.061249	39.835129	1.373782	130.722122	35.126488	42.152508	127.7416	37.4808085	21.763145	129.231861	-80.5716025	6.707451	132.890637
-26.283688	-13.95513	132.302246	-21.495308	14.158562	131.048615	39.900192	1.429465	130.61908	35.101025	42.185894	127.708588	37.5006085	21.8076795	129.163834	-80.4912245	6.5094445	132.933396
-27.325169	-13.41728	132.27742	-21.447115	14.098795	131.084167	39.955463	1.477124	130.538223	35.08424	42.231911	127.692589	37.5198515	21.8545175	129.115406	-80.4140815	6.3430725	133.052928
-28.324228	-12.761341	132.339554	-21.382944	14.047615	131.169479	40.052856	1.536835	130.5327	35.100044	42.282711	127.715492	37.57645	21.909773	129.124096	-80.342338	6.185457	133.214862
-29.269386	-12.003274	132.451447	-21.285391	13.978003	131.29277	40.160873	1.58045	130.590302	35.147251	42.320736	127.774445	37.654062	21.950593	129.1823735	-80.224844	6.005413	133.4031665
-30.144524	-11.195621	132.555313	-21.180283	13.900952	131.457108	40.294586	1.608063	130.668701	35.201199	42.350353	127.850708	37.7478925	21.979208	129.2597045	-80.1084585	5.822696	133.6545115
-30.988594	-10.282727	132.716721	-21.084978	13.831204	131.640671	40.417473	1.632448	130.748016	35.245781	42.36908	127.910217	37.831627	22.000764	129.3291165	-80.001583	5.661644	133.9522255
-32.14196	-8.723666	132.923309	-20.967316	13.712333	131.886597	40.563553	1.68795	130.861206	35.302437	42.41169	127.999863	37.932995	22.04982	129.4305345	-79.867627	5.374846	134.3426595
-32.860054	-7.655109	132.930145	-20.886688	13.625137	131.984711	40.644516	1.698189	130.92746	35.333763	42.429409	128.082687	37.9891395	22.063799	129.5050735	-79.7625155	5.186475	134.4643485
-33.500851	-6.457561	132.850677	-20.844299	13.547219	132.063583	40.716045	1.691902	130.968399	35.37545	42.421608	128.17778	38.0457475	22.056755	129.5730895	-79.7343455	5.037683	134.5540765
-34.097023	-5.200891	132.719391	-20.788929	13.449401	132.071167	40.780746	1.672695	130.95816	35.421257	42.42215	128.272705	38.1010015	22.0474225	129.6154325	-79.6788595	4.8513795	134.5269015
-34.644264	-3.934585	132.456131	-20.750534	13.338711	132.028168	40.833378	1.671767	130.868225	35.454681	42.426327	128.36676	38.1440295	22.049047	129.6174925	-79.6450975	4.628375	134.4388435
-35.136372	-2.54821	132.126251	-20.704643	13.231009	131.927765	40.876572	1.658932	130.693771	35.499157	42.415176	128.460068	38.1878645	22.037054	129.5769195	-79.5971505	4.424964	134.2786105
-35.526669	-1.143772	131.716156	-20.65666	13.12619	131.74939	40.905155	1.649784	130.483414	35.552048	42.415985	128.555923	38.2286015	22.0328845	129.5196685	-79.5419215	4.2194955	133.9791115
-36.045197	1.125284	131.039322	-20.597094	13.026325	131.410721	40.95417	1.678948	130.139542	35.619465	42.474098	128.758926	38.2868175	22.076523	129.449234	-79.4810055	3.976127	133.372208
-36.302315	2.622001	130.568832	-20.569799	12.998107	131.149826	40.975342	1.722162	129.890076	35.677288	42.545856	128.914932	38.326315	22.134009	129.402504	-79.465913	3.862205	132.897148
-36.527374	4.186994	130.144989	-20.57443	13.006808	130.872955	40.971317	1.782674	129.655685	35.687092	42.636265	129.067581	38.3292045	22.2094695	129.361633	-79.4780645	3.8041465	132.384277
-36.710255	5.735606	129.750656	-20.591808	13.038033	130.615494	40.966339	1.872192	129.410889	35.691219	42.738338	129.208237	38.328779	22.305265	129.309563	-79.512395	3.770801	131.921425
-36.798649	7.257332	129.418945	-20.603916	13.067785	130.372437	40.97002	1.95953	129.164063	35.677971	42.839329	129.335693	38.3239955	22.3994295	129.249878	-79.5318275	3.7361405	131.494996
-36.917896	8.800062	129.213852	-20.597725	13.077993	130.143875	40.98732	2.046855	128.916962	35.990376	42.797215	129.3293	38.488848	22.422035	129.123131	-79.684298	3.733951	131.164619
-36.946789	10.259612	129.02092	-20.559649	13.061665	129.965515	41.026299	2.1449	128.669983	36.002419	42.878048	129.426529	38.514359	22.511474	129.048256	-79.633657	3.611856	130.882774
-36.872749	12.4031	128.927673	-20.465059	13.027165	129.777954	41.125408	2.244682	128.358017	35.642147	43.112034	129.665619	38.3837775	22.678358	129.011818	-79.3138955	3.375972	130.54409
-36.804134	13.787559	129.033966	-20.393852	12.970739	129.700729	41.204441	2.31436	128.182358	35.687996	43.150974	129.73027	38.4462185	22.732667	128.956314	-79.2339225	3.208811	130.445144
-36.610489	15.067617	129.089035	-20.313488	12.931903	129.673004	41.27985	2.353529	128.053589	35.755123	43.177032	129.781174	38.5174865	22.7652805	128.9173815	-79.1444625	3.0985255	130.4286265
-36.394833	16.33861	129.172012	-20.218458	12.915884	129.687073	41.37714	2.39526	127.97229	35.798004	43.191456	129.818268	38.587572	22.793358	128.895279	-79.024488	3.03841	130.478867
-36.167995	17.531757	129.335495	-20.139473	12.894611	129.694473	41.444149	2.423451	127.918663	35.840092	43.194019	129.831802	38.6421205	22.808735	128.8752325	-78.9210665	2.980487	130.5137135
-35.844006	18.666325	129.428574	-20.106401	12.889546	129.757645	41.510685	2.435101	127.895592	35.870754	43.201752	129.819199	38.6907195	22.8184265	128.8573955	-78.9035215	2.9606655	130.6578945
-35.514637	19.746607	129.543259	-20.025326	12.838035	129.752838	41.572041	2.455332	127.897514	35.89423	43.213989	129.809753	38.7331355	22.8346605	128.8536335	-78.7837875	2.8414095	130.6520425
-34.95253	21.261284	129.689484	-19.965174	12.793128	129.786072	41.675797	2.469515	127.959267	35.935123	43.247421	129.832001	38.80546	22.858468	128.895634	-78.735808	2.727788	130.67651
-34.494011	22.20577	129.702393	-19.95162	12.763855	129.772018	41.712326	2.489566	128.000168	35.935966	43.268795	129.856445	38.824146	22.8791805	128.9283065	-78.727386	2.6485295	130.6157295
-34.030186	23.088257	129.671783	-19.948158	12.723565	129.702133	41.725544	2.517023	127.995476	35.9011	43.300484	129.852798	38.813322	22.9087535	128.924137	-78.709638	2.5383765	130.480129
-33.557125	23.895144	129.590164	-19.998928	12.667373	129.560638	41.716446	2.545268	127.942909	35.841053	43.334991	129.821533	38.7787495	22.9401295	128.882221	-78.7766055	2.3946165	130.239055
-33.022083	24.633949	129.509125	-20.023096	12.653101	129.412689	41.68742	2.590507	127.871231	35.766415	43.366276	129.759354	38.7269175	22.9783915	128.8152925	-78.7731095	2.3278105	130.0100855
-32.437412	25.313726	129.375702	-20.059505	12.638066	129.24881	41.670818	2.645906	127.815903	35.698952	43.411449	129.695648	38.684885	23.0286775	128.7557755	-78.803895	2.2474545	129.7418445
-31.795403	25.914526	129.229675	-20.081957	12.621466	129.108856	41.651993	2.68632	127.77697	35.633789	43.431347	129.619797	38.642891	23.0588335	128.6983835	-78.806805	2.1840985	129.5193285
-30.882328	26.717163	129.061813	-20.113482	12.604031	128.923874	41.624737	2.734191	127.749252	35.542755	43.461739	129.462585	38.583746	23.097965	128.6059185	-78.81071	2.110097	129.2418295
-30.207884	27.153238	128.905121	-20.142307	12.592695	128.791306	41.606216	2.76118	127.774582	35.49065	43.481888	129.329361	38.548433	23.121534	128.5519715	-78.833047	2.063856	129.0306405
-29.521236	27.543282	128.736481	-20.158682	12.606118	128.656799	41.590385	2.80445	127.84182	35.417274	43.516464	129.175598	38.5038295	23.160457	128.508709	-78.8211935	2.051779	128.804889
-28.800562	27.768534	128.51091	-20.170589	12.607704	128.538864	41.591419	2.817042	127.929161	35.363422	43.535442	128.981125	38.4774205	23.176242	128.455143	-78.8185985	2.039166	128.622585
-28.013123	27.895555	128.202972	-20.185514	12.609339	128.411133	41.57629	2.77952	128.030853	35.321419	43.506939	128.750595	38.4488545	23.1432295	128.390724	-78.8198825	2.0754485	128.431542
-27.282545	28.044493	127.953804	-20.203287	12.580768	128.284164	41.563545	2.694282	128.192352	35.293537	43.429382	128.481323	38.428541	23.061832	128.3368375	-78.835115	2.099704	128.2314905
-26.498959	28.086685	127.576195	-20.232904	12.548311	128.192215	41.559364	2.567269	128.389267	35.289085	43.313225	128.237305	38.4242245	22.940247	128.313286	-78.8900325	2.156375	128.071144
-25.393755	28.101486	127.140678	-20.178383	12.371547	127.979103	41.610989	2.304933	128.785797	35.384132	43.091694	127.882324	38.4975605	22.6983135	128.3340605	-78.8543265	2.0447805	127.6241455
-24.657988	28.045753	126.819695	-20.181549	12.277663	127.906845	41.661114	2.127024	129.055923	35.443619	42.931847	127.731049	38.5523665	22.5294355	128.393486	-78.9154645	2.0258905	127.420204
-23.912577	27.974352	126.550522	-20.188826	12.169781	127.824066	41.674362	1.948769	129.325897	35.473705	42.771278	127.569328	38.5740335	22.3600235	128.4476125	-78.9516855	1.9795385	127.2005195
-23.141361	27.89982	126.306488	-20.194717	12.08893	127.758804	41.664581	1.795213	129.524963	35.512756	42.618923	127.414047	38.5886685	22.207068	128.469505	-78.9781025	1.970792	127.048103
-22.433401	27.862421	126.117912	-20.179213	12.001805	127.653625	41.666424	1.651181	129.704666	35.556446	42.482983	127.296082	38.611435	22.067082	128.500374	-78.969861	1.936528	126.806876
-22.002451	27.912304	126.062515	-20.196293	11.931701	127.587906	41.62875	1.541998	129.847275	35.555832	42.368225	127.204514	38.592291	21.9551115	128.5258945	-78.984877	1.9082905	126.6499175
-21.689503	28.072462	126.22657	-20.230244	11.860314	127.551231	41.572941	1.438154	129.897629	35.558094	42.240639	127.151726	38.5655175	21.8393965	128.5246775	-79.0260055	1.8812315	126.5777845
-20.802734	28.178602	126.269165	-20.322657	11.772451	127.532349	41.446579	1.258712	129.891602	35.525341	42.044384	127.120827	38.48596	21.651548	128.5062145	-79.131274	1.893354	126.5584835
-19.961815	27.988476	126.083664	-20.367432	11.705847	127.526939	41.35067	1.136854	129.843842	35.50729	41.924004	127.167961	38.42898	21.530429	128.5059015	-79.163844	1.881265	126.5479765
-19.397081	28.051901	126.173126	-20.410259	11.643428	127.521454	41.271095	1.001918	129.772919	35.501259	41.805794	127.220062	38.386177	21.403856	128.4964905	-79.206695	1.883	126.5464175
-18.837543	28.133059	126.290451	-20.466337	11.578115	127.508904	41.190739	0.849808	129.670364	35.504841	41.698082	127.236595	38.34779	21.273945	128.4534795	-79.280464	1.882285	126.5643285
-18.301456	28.189924	126.333656	-20.513905	11.507696	127.461227	41.109219	0.700683	129.483673	35.50568	41.552494	127.217041	38.3074495	21.1265885	128.350357	-79.3352595	1.8888035	126.572097
-17.816635	28.246073	126.343605	-20.575937	11.442246	127.403618	41.050888	0.5323	129.222397	35.490635	41.380062	127.160347	38.2707615	20.956181	128.191372	-79.4226355	1.928311	126.615864
-17.319471	28.310608	126.298538	-20.60836	11.345682	127.242317	40.983688	0.357229	128.891571	35.482445	41.222191	127.058647	38.2330665	20.78971	127.975109	-79.4497865	1.901654	126.509525
-16.609882	28.404268	126.150215	-20.638546	11.223052	126.930367	40.814407	0.109081	128.321564	35.439705	40.990795	126.81665	38.127056	20.549938	127.569107	-79.404148	1.896166	126.291627
-16.130192	28.447147	125.980209	-20.664431	11.151895	126.668381	40.692841	-0.020111	127.933792	35.380947	40.860378	126.601097	38.036894	20.4201335	127.2674445	-79.365756	1.8836565	126.0693175
-15.647413	28.489723	125.84639	-20.709267	11.131867	126.494492	40.551846	-0.086967	127.576172	35.317276	40.768234	126.423309	37.934561	20.3406335	126.9997405	-79.353095	1.9231005	125.9892435
-15.121118	28.518501	125.764549	-20.75379	11.147664	126.375648	40.446285	-0.137036	127.32428	35.284595	40.68996	126.280464	37.86544	20.276462	126.802372	-79.37302	2.018866	125.948924
-14.592875	28.515308	125.727654	-20.801519	11.167773	126.334633	40.049313	-0.017014	127.278816	35.243103	40.622646	126.17289	37.646208	20.302816	126.725853	-79.249246	2.03273	125.943413
-14.169894	28.499121	125.746284	-20.868429	11.174241	126.341759	39.965977	-0.091522	127.096054	35.192986	40.558708	126.078857	37.5794815	20.233593	126.5874555	-79.3163395	2.114889	126.0960625
-13.756917	28.449604	125.758568	-20.954313	11.160447	126.368866	39.868591	-0.200636	126.917854	35.431557	40.342667	125.857124	37.650074	20.0710155	126.387489	-79.5587	2.2498785	126.350243
-13.164395	28.40856	125.742378	-21.111965	11.101945	126.383636	39.671852	-0.334912	126.726402	35.286396	40.194622	125.690689	37.479124	19.929855	126.2085455	-79.703054	2.274035	126.5587265
-12.759725	28.339804	125.690819	-21.21043	11.069207	126.361824	39.563499	-0.447024	126.591614	35.177265	40.106762	125.572189	37.370382	19.829869	126.0819015	-79.791242	2.308545	126.6417465
-12.34389	28.248531	125.581192	-21.343395	11.054416	126.320801	39.415627	-0.516442	126.476898	35.049267	40.034832	125.405624	37.232447	19.759195	125.941261	-79.919237	2.349637	126.700341
-11.901217	28.170256	125.408134	-21.462654	11.044225	126.200958	39.270611	-0.598169	126.323303	34.586777	40.098888	125.293755	36.928694	19.7503595	125.808529	-79.854002	2.3380905	126.593387
-11.387049	28.068871	125.175789	-21.614328	11.049429	126.023552	39.095772	-0.680608	126.146523	34.441029	40.027241	125.021446	36.7684005	19.6733165	125.5839845	-79.9970565	2.4255415	126.4631195
-10.958558	27.974077	124.9077	-21.736105	11.016722	125.791862	38.914692	-0.750878	125.94606	34.610588	39.80661	124.652908	36.76264	19.527866	125.299484	-80.23485	2.505578	126.28424
-10.526129	27.835781	124.639908	-21.859779	10.989794	125.541031	38.778534	-0.829326	125.803825	34.484425	39.710644	124.459099	36.6314795	19.440659	125.131462	-80.3510375	2.538929	125.9506
-9.899151	27.663235	124.329414	-22.020922	10.920019	125.18914	38.560936	-0.947578	125.647499	33.993839	39.702156	124.454941	36.2773875	19.377289	125.05122	-80.3192315	2.462749	125.32706
-9.472713	27.530224	124.226883	-22.107347	10.868778	125.015068	38.444378	-1.010015	125.568413	34.250179	39.512573	124.326958	36.3472785	19.251279	124.9476855	-80.5619725	2.486277	125.0824505
-9.061382	27.366083	124.203156	-22.196695	10.833248	124.852303	38.344307	-1.075098	125.512955	34.196835	39.462967	124.437309	36.270571	19.1939345	124.975132	-80.663961	2.4725615	124.729474
-8.601594	27.202276	124.20639	-22.492699	10.98079	124.819275	38.23827	-1.088787	125.49144	33.844002	39.55888	124.752136	36.041136	19.2350465	125.121788	-81.026534	2.7265335	124.516762
-8.080595	27.041964	124.31105	-22.558538	11.023009	124.736664	38.192039	-1.052597	125.526451	33.807858	39.601974	125.093292	35.9999485	19.2746885	125.3098715	-81.1170245	2.7713295	124.1634565
-7.63475	26.900843	124.499283	-22.579035	11.120519	124.676575	38.22052	-0.969463	125.622665	33.83987	39.692245	125.514893	36.030195	19.361391	125.568779	-81.188265	2.879647	123.784371
-7.244771	26.75758	124.788857	-22.586597	11.258028	124.693108	38.284233	-0.812085	125.747536	33.885033	39.841957	125.997635	36.084633	19.514936	125.8725855	-81.257827	3.00112	123.5136305
-6.658537	26.497063	125.260948	-22.601009	11.49511	124.793854	38.34837	-0.584856	125.916817	33.974411	40.102558	126.703003	36.1613905	19.758851	126.30991	-81.3634085	3.231369	123.277798
-6.039569	26.122192	125.385139	-22.641901	11.639115	124.887779	38.341881	-0.445663	125.94001	33.990253	40.224728	127.115501	36.166067	19.8895325	126.5277555	-81.449869	3.3886975	123.2478025
-5.732202	25.858063	125.615311	-22.455315	11.597309	124.887833	38.317196	-0.335067	125.930298	34.007645	40.325935	127.438522	36.1624205	19.995434	126.68441	-81.0730505	3.199184	123.091256
-5.458581	25.519001	125.802757	-22.543852	11.703626	125.010857	38.251678	-0.264007	125.861343	34.00935	40.413124	127.722023	36.130514	20.0745585	126.791683	-81.218218	3.3326935	123.230031
-5.221757	25.079138	125.925552	-22.564754	11.752598	125.011787	38.162128	-0.245675	125.719467	33.983448	40.422146	127.918556	36.072788	20.0882355	126.8190115	-81.202296	3.4169605	123.2045625
-5.019335	24.558136	126.018837	-22.648392	11.80959	125.028732	38.070885	-0.257376	125.529549	33.969296	40.386322	128.033264	36.0200905	20.064473	126.7814065	-81.3168745	3.554707	123.2760575
-4.834101	23.98332	126.036789	-22.713318	11.841685	124.979424	37.95121	-0.298604	125.294937	33.950554	40.355572	128.071396	35.950882	20.028484	126.6831665	-81.377518	3.654886	123.2756815
-4.560133	23.00861	125.820816	-23.067251	12.061044	124.909927	37.739288	-0.396204	124.799004	33.877964	40.271263	127.831741	35.808626	19.9375295	126.3153725	-81.943128	4.1845585	123.5044815
-4.436024	22.303762	125.502647	-23.192261	12.063013	124.721107	37.522842	-0.449131	124.346695	33.749737	40.138317	127.401863	35.6362895	19.844593	125.874279	-82.0208115	4.281433	123.567935
-4.326666	21.533913	125.043213	-23.281656	12.090103	124.41021	37.293961	-0.507382	123.843765	33.647217	40.082996	126.85022	35.470589	19.787807	125.3469925	-82.033901	4.392399	123.4734275
-4.296613	20.661093	124.490479	-23.358948	12.096906	123.997787	37.042778	-0.574751	123.276314	33.575554	39.998516	126.231911	35.309166	19.7118825	124.7541125	-82.027062	4.4819295	123.2414615
-4.178789	19.696886	123.82299	-23.413588	12.085771	123.544777	36.877911	-0.725625	122.65509	33.509327	39.845715	125.481163	35.193619	19.560045	124.0681265	-82.020795	4.611497	123.0214275
-4.414226	18.840921	123.203934	-23.467369	12.048362	123.074532	36.717014	-0.86199	121.907875	33.435715	39.699707	124.708511	35.0763645	19.4188585	123.308193	-82.0111025	4.6778655	122.840871
-4.304688	17.740532	122.441269	-23.50234	12.010357	122.625641	36.568214	-1.025556	121.16243	33.314499	39.553894	123.832047	34.9413565	19.264169	122.4972385	-81.9460365	4.756545	122.7540435
-4.240868	15.942514	121.357002	-23.535429	11.904835	122.042229	36.361839	-1.181066	120.084488	33.175858	39.373798	122.560417	34.7688485	19.096366	121.3224525	-81.8397065	4.713304	122.7620055
-4.22531	14.704887	120.862564	-23.540955	11.857214	121.685555	36.275036	-1.318394	119.61335	33.125778	39.229027	121.895599	34.700407	18.9553165	120.7544745	-81.782317	4.7591115	122.6166355
-4.106302	13.367793	120.426544	-23.506733	11.847208	121.456596	36.269516	-1.417718	119.381012	33.135475	39.146179	121.411301	34.7024955	18.8642305	120.3961565	-81.7159615	4.8301855	122.5170355
-4.018675	12.004333	120.168793	-23.458628	11.845755	121.332336	36.338543	-1.495081	119.344154	33.218563	39.089863	121.130981	34.778553	18.797391	120.2375675	-81.695809	4.894119	122.4271045
-3.909089	10.544423	120.132156	-23.375471	11.894541	121.358917	36.470757	-1.562712	119.580269	33.316914	39.046127	121.020576	34.8938355	18.7417075	120.3004225	-81.6447775	5.0473745	122.4174115
-3.773808	9.10862	120.293152	-23.290331	11.940134	121.513283	36.640091	-1.606472	120.079384	33.476181	39.022083	121.142891	35.058136	18.7078055	120.6111375	-81.638798	5.1724625	122.4154285
-3.661827	7.600948	120.665619	-23.179802	11.990343	121.837128	36.882145	-1.643532	120.784668	33.689465	38.992535	121.50724	35.285805	18.6745015	121.145954	-81.645409	5.3061845	122.528302
-3.46769	5.285972	121.510757	-22.991568	12.051115	122.492409	37.229187	-1.686407	122.11821	33.992031	38.929974	122.321808	35.610609	18.6217835	122.220009	-81.593745	5.4804465	122.764809
-3.394749	3.763021	122.089317	-22.887016	12.066517	122.947205	37.409103	-1.708829	123.042358	34.169735	38.886166	122.985352	35.789419	18.5886685	123.013855	-81.563451	5.5443655	122.880555
-3.251901	2.138001	122.661575	-22.785654	12.056277	123.391685	37.556641	-1.719059	123.93364	34.321815	38.830322	123.682915	35.939228	18.5556315	123.8082775	-81.510536	5.5569225	122.9750925
-3.258464	0.605466	123.336235	-22.718809	12.031172	123.811104	37.73521	-1.761488	124.811867	34.436661	38.78355	124.294769	36.0859355	18.511031	124.553318	-81.5235535	5.551313	123.06889
-3.285659	-0.905109	123.933495	-22.656908	12.006301	124.169136	37.84285	-1.763321	125.583694	34.511677	38.762218	124.801506	36.1772635	18.4994485	125.1926	-81.4910795	5.5131535	123.145672
-3.310209	-2.481132	124.427498	-22.616549	11.977087	124.472771	37.917465	-1.731061	126.181923	34.550327	38.775669	125.164093	36.233896	18.522304	125.673008	-81.466994	5.43187	123.272534
-3.301048	-4.01585	124.787392	-22.582474	11.952492	124.672577	37.99036	-1.72228	126.670731	34.589512	38.770737	125.387024	36.289936	18.5242285	126.0288775	-81.454884	5.3807555	123.3162765
-3.115089	-6.466809	125.015549	-22.482918	11.93615	124.75914	38.073154	-1.716324	127.219116	34.72522	38.766178	125.610329	36.399187	18.524927	126.4147225	-81.365023	5.347373	123.1035575
-3.422728	-7.779833	125.219223	-22.394098	11.928082	124.709236	38.135075	-1.688566	127.507172	34.837616	38.779469	125.676834	36.4863455	18.5454515	126.592003	-81.2745415	5.3107125	122.826469
-3.65181	-9.157654	125.293114	-22.286074	11.920679	124.61702	38.494556	-1.802831	127.545288	34.908165	38.814293	125.711823	36.7013605	18.505731	126.6285555	-81.2735085	5.335627	122.6054845
-3.538689	-10.75039	125.203217	-22.182819	11.913971	124.555183	38.547661	-1.717208	127.631149	34.964466	38.875374	125.662422	36.7560635	18.579083	126.6467855	-81.1217015	5.248859	122.4635805
-3.988905	-11.933386	125.340057	-22.062429	11.888725	124.511482	38.627216	-1.615766	127.734886	35.014202	38.965778	125.600746	36.820709	18.675006	126.667816	-80.945567	5.102444	122.355148
-4.078982	-13.36148	125.401176	-21.94124	11.868356	124.542511	38.715889	-1.498096	127.862129	35.059452	39.047676	125.557495	36.8876705	18.77479	126.709812	-80.7701505	4.961922	122.37521
-4.405368	-14.602727	125.67028	-21.821178	11.837069	124.670959	38.818497	-1.384193	128.056229	35.108242	39.130955	125.499786	36.9633695	18.873381	126.7780075	-80.6057255	4.800757	122.5639105
-5.008242	-16.294603	126.32505	-21.68401	11.787127	124.967278	38.987965	-1.19631	128.435593	35.122253	39.253258	125.384506	37.055109	19.028474	126.9100495	-80.423129	4.54578	123.0245065
-5.51461	-17.421511	126.857666	-21.395508	11.599834	125.118324	39.064556	-1.080881	128.698242	35.109547	39.312767	125.251686	37.0870515	19.115943	126.974964	-79.8780675	4.083725	123.261684
-6.039883	-18.420441	127.463326	-21.321192	11.532812	125.347992	39.168369	-0.989245	128.963974	35.10025	39.360653	125.039352	37.1343095	19.185704	127.001663	-79.7766935	3.87992	123.694321
-6.61228	-19.338072	128.132172	-21.248943	11.459308	125.539482	39.25806	-0.925936	129.220627	35.091053	39.348972	124.785149	37.1745565	19.211518	127.002888	-79.6724425	3.707098	124.076076
-7.253654	-20.115671	128.82695	-21.14831	11.370041	125.683212	39.378372	-0.881916	129.434723	35.093994	39.295094	124.46228	37.236183	19.206589	126.9485015	-79.532803	3.533493	124.4179225
-7.864959	-20.815989	129.502014	-21.040583	11.271814	125.828125	39.503727	-0.842729	129.624664	35.094753	39.223595	124.083778	37.29924	19.190433	126.854221	-79.380406	3.353195	124.802029
-8.550022	-21.358974	130.163422	-20.933994	11.176687	125.97802	39.649323	-0.800135	129.786148	35.130165	39.155621	123.777596	37.389744	19.177743	126.781872	-79.257732	3.175631	125.174168
-9.554967	-21.988926	131.004349	-20.724276	11.01541	126.212219	39.897938	-0.746701	130.117584	35.245052	39.079552	123.57563	37.571495	19.1664255	126.846607	-79.020047	2.8643945	125.577831
-10.212313	-22.243454	131.361862	-20.571163	10.899596	126.41687	40.08815	-0.754076	130.330338	35.389828	39.051888	123.637222	37.738989	19.148906	126.98378	-78.881315	2.650286	125.84996
-10.882556	-22.387205	131.51329	-20.421858	10.786017	126.628639	40.265972	-0.800593	130.483887	35.530224	39.035736	123.796761	37.898098	19.1175715	127.140324	-78.741814	2.4544625	126.116954
-11.604318	-22.317091	131.486359	-20.290627	10.691401	126.820305	40.401459	-0.843255	130.561218	35.652256	39.044456	124.002625	38.0268575	19.1006005	127.2819215	-78.6081115	2.2822015	126.3586885
-12.282485	-22.184107	131.366577	-20.188343	10.636307	127.01136	40.553085	-0.863483	130.580109	35.770298	39.098694	124.261734	38.1616915	19.1176055	127.4209215	-78.5383775	2.1550085	126.6017985
-12.971791	-21.883312	131.170593	-20.082666	10.605112	127.193855	40.712166	-0.847469	130.589157	35.890797	39.206566	124.598457	38.3014815	19.1795485	127.593807	-78.4668135	2.0306755	126.793903
-13.638574	-21.465679	130.88327	-19.971487	10.599473	127.366997	40.87756	-0.813974	130.593414	36.021622	39.342709	124.994347	38.449591	19.2643675	127.7938805	-78.392565	1.9345785	126.9401135
-14.639519	-20.620077	130.395187	-19.813627	10.608532	127.582153	41.096233	-0.785525	130.598145	36.244202	39.54483	125.56797	38.6702175	19.3796525	128.0830575	-78.2974715	1.8374115	127.0812485
-15.269968	-19.915751	130.036346	-19.693808	10.60982	127.68351	41.235168	-0.767902	130.590103	36.392853	39.66272	125.947678	38.8140105	19.447409	128.2688905	-78.2016265	1.772231	127.0981295
-15.911785	-19.077364	129.696213	-19.579571	10.611751	127.770004	41.405167	-0.77537	130.587585	36.561676	39.755733	126.312912	38.9834215	19.4901815	128.4502485	-78.1425635	1.7333205	127.0897595
-16.553909	-18.183926	129.374649	-19.453775	10.619637	127.818085	41.570236	-0.780384	130.570679	36.725159	39.841991	126.659393	39.1476975	19.5308035	128.615036	-78.0552475	1.7084705	127.021134
-17.138	-17.246294	128.997818	-19.341623	10.613968	127.852249	41.717934	-0.81073	130.510132	36.900372	39.884563	126.943413	39.309153	19.5369165	128.7267725	-77.992399	1.6910195	126.9777255
-17.773794	-16.221466	128.645355	-19.234079	10.582411	127.858376	41.835423	-0.857949	130.397217	37.04388	39.883087	127.172089	39.4396515	19.512569	128.784653	-77.9078095	1.652253	126.932099
-18.354574	-15.108867	128.284531	-19.169899	10.552926	127.898232	41.917782	-0.92322	130.223343	37.185364	39.863815	127.375946	39.551573	19.4702975	128.7996445	-77.891371	1.6355545	126.9968195
-19.558121	-13.165837	127.900002	-19.041458	10.441537	127.873947	42.044014	-1.05132	129.984375	37.375225	39.823849	127.716759	39.7096195	19.3862645	128.850567	-77.7925355	1.4968095	126.897327
-19.812757	-12.28239	127.312447	-18.980806	10.355272	127.850807	42.108231	-1.136536	129.844955	37.491821	39.792755	127.984962	39.800026	19.3281095	128.9149585	-77.761638	1.3824345	126.7866555
-20.363173	-11.080237	126.972244	-18.9161	10.264029	127.784286	42.159115	-1.212392	129.731461	37.567947	39.761406	128.23497	39.863531	19.274507	128.9832155	-77.695731	1.253551	126.5853565
-20.870129	-9.855048	126.641975	-18.927694	10.2427	127.782822	42.191387	-1.260446	129.5905	37.597801	39.748718	128.468887	39.894594	19.244136	129.0296935	-77.749982	1.241264	126.5359505
-21.482086	-8.595831	126.400841	-18.913017	10.215883	127.685822	42.195492	-1.255967	129.427765	37.594597	39.759964	128.658844	39.8950445	19.2519985	129.0433045	-77.7210785	1.1797675	126.3283395
-21.999966	-7.350198	126.156319	-18.923592	10.227201	127.60199	42.167385	-1.242594	129.241348	37.600826	39.782448	128.820343	39.8841055	19.269927	129.0308455	-77.7312895	1.184475	126.1731345
-22.482208	-6.121587	125.859818	-18.93153	10.256536	127.482292	42.13932	-1.24429	129.055939	37.607944	39.802135	128.962784	39.873632	19.2789225	129.0093615	-77.736692	1.2341495	125.9552225
-23.311632	-4.299387	125.486847	-18.936308	10.304889	127.257393	42.08688	-1.241153	128.791916	37.642174	39.822876	129.155823	39.864527	19.2908615	128.9738695	-77.737143	1.3189165	125.5409165
-23.77166	-3.104961	125.242889	-18.937742	10.357627	127.10183	42.046169	-1.221562	128.629807	37.66433	39.845642	129.277313	39.8552495	19.31204	128.95356	-77.7307335	1.403214	125.2501
-24.227535	-1.954012	125.002251	-18.980509	10.423216	126.956772	41.994408	-1.197597	128.462769	37.657562	39.869984	129.357574	39.825985	19.3361935	128.9101715	-77.787003	1.5102385	125.0033725
-24.73576	-0.824595	124.86422	-19.024363	10.499809	126.813217	41.918415	-1.171434	128.286316	37.630035	39.891342	129.37793	39.774225	19.359954	128.832123	-77.822951	1.639664	124.794311
-25.191408	0.226128	124.784424	-19.091597	10.612285	126.689209	41.813992	-1.088696	128.104065	37.567791	39.94809	129.335373	39.6908915	19.429697	128.719719	-77.8740855	1.794873	124.658699
-25.603823	1.253056	124.755768	-19.143353	10.757826	126.610329	41.741398	-0.98314	127.971581	37.502384	40.04528	129.260925	39.621891	19.53107	128.616253	-77.908597	1.984582	124.604405
-26.005081	2.22711	124.751808	-19.198544	10.878582	126.544632	41.707722	-0.864709	127.928627	37.416111	40.150604	129.210052	39.5619165	19.6429475	128.5693395	-77.9590045	2.1142165	124.5199245
-26.593971	3.595615	124.866867	-19.297506	11.000465	126.526299	41.656822	-0.719109	127.987541	37.261772	40.289543	129.122818	39.459297	19.785217	128.5551795	-78.054309	2.215713	124.4974185
-26.995796	4.366982	124.954346	-19.387203	11.000051	126.537071	41.602531	-0.676679	128.049118	37.150291	40.327278	129.069702	39.376411	19.8252995	128.55941	-78.150817	2.1748025	124.514732
-27.387758	5.166744	125.109604	-19.482418	10.979371	126.558945	41.513268	-0.668313	128.108704	37.039963	40.32431	129.044983	39.2766155	19.8279985	128.5768435	-78.2414515	2.1307435	124.5410465
-27.715488	5.858356	125.093552	-19.605659	10.967507	126.623901	41.396343	-0.698877	128.141785	36.943939	40.293442	129.064453	39.170141	19.7972825	128.603119	-78.381459	2.1377315	124.644683
-28.047062	6.578832	125.127922	-19.673481	10.955046	126.603142	41.281483	-0.725328	128.155685	36.864754	40.269974	129.132462	39.0731185	19.772323	128.6440735	-78.4200805	2.137769	124.5622105
-28.421276	7.291827	125.214279	-19.760841	11.01153	126.603889	41.173904	-0.70194	128.158768	36.818798	40.300289	129.255585	38.996351	19.7991745	128.7071765	-78.518033	2.2238855	124.5006015
-28.710833	7.922958	125.127808	-19.848717	11.120224	126.568176	41.052616	-0.619542	128.137894	36.780304	40.385281	129.41684	38.91646	19.8828695	128.777367	-78.613894	2.3575785	124.358985
-29.141495	8.802958	125.025345	-19.96209	11.368034	126.452782	40.8866	-0.420084	127.98468	37.010834	40.448307	129.509171	38.948717	20.0141115	128.7469255	-78.872897	2.7219565	124.1586385
-29.411551	9.359567	124.883865	-20.069363	11.567172	126.300201	40.759148	-0.226159	127.807877	36.911015	40.626957	129.583984	38.8350815	20.200399	128.6959305	-78.9738075	2.933945	123.9044715
-29.693026	9.889843	124.770164	-20.168186	11.770438	126.128181	40.630253	-0.017059	127.58992	36.818413	40.812302	129.614777	38.724333	20.3976215	128.6023485	-79.060705	3.1432545	123.6540135
-29.955956	10.320376	124.597954	-20.253099	11.960564	125.938507	40.513485	0.137781	127.392403	36.733807	40.947926	129.626328	38.623646	20.5428535	128.5093655	-79.129844	3.3782745	123.3676485
-30.176416	10.682918	124.447235	-20.338621	12.080708	125.78756	40.391907	0.267475	127.207016	36.658169	41.043476	129.633362	38.525038	20.6554755	128.420189	-79.20228	3.5059405	123.154931
-30.380613	10.93698	124.348656	-20.413643	12.179908	125.738785	39.987221	0.550453	127.169144	36.605186	41.101349	129.616791	38.2962035	20.825901	128.3929675	-79.1234895	3.533915	123.0846025
-30.606682	11.164157	124.360779	-20.484421	12.322553	125.775993	39.911583	0.641466	127.060043	36.539032	41.145939	129.585205	38.2253075	20.8937025	128.322624	-79.1941495	3.7514035	123.229362
-30.92441	11.409012	124.43676	-20.54546	12.487249	125.770531	39.822853	0.785765	127.027115	36.138245	41.382133	129.611893	37.980549	21.083949	128.319504	-79.071469	3.890549	123.221558
-31.116152	11.537818	124.462715	-20.585451	12.641123	125.786613	39.781261	0.838992	127.057526	36.093857	41.457451	129.538681	37.937559	21.1482215	128.2981035	-79.108461	4.1340245	123.2751225
-31.296917	11.598377	124.438751	-20.658289	12.772796	125.788139	39.704494	0.891522	127.120415	36.032909	41.503193	129.452927	37.8687015	21.1973575	128.286671	-79.1852795	4.3482345	123.289607
-31.458584	11.575332	124.374557	-20.723921	12.896234	125.765732	39.943588	0.72221	127.048683	36.000511	41.535763	129.373779	37.9720495	21.1289865	128.211231	-79.4198915	4.6634815	123.320233
-31.650093	11.503353	124.279526	-20.787563	12.968723	125.694183	39.863342	0.688094	127.114273	35.985992	41.532661	129.331955	37.924667	21.1103775	128.223114	-79.499793	4.8270685	123.165252
-31.833357	11.391018	124.2071	-20.850132	13.022076	125.646576	39.778778	0.6379	127.151314	35.985802	41.511555	129.320526	37.88229	21.0747275	128.23592	-79.582554	4.9694245	123.057232
-32.010899	11.219182	124.06678	-20.898706	13.083103	125.583244	39.698406	0.577018	127.147545	35.982437	41.475048	129.341431	37.8404215	21.026033	128.244488	-79.6378335	5.140173	122.922
-32.411251	10.845872	123.903442	-21.04735	13.253956	125.52742	39.523045	0.526273	127.136742	35.964939	41.442574	129.327133	37.743992	20.9844235	128.2319375	-79.838692	5.5234885	122.8229025
-32.681293	10.537582	123.749222	-21.109884	13.356693	125.405922	39.40279	0.550801	127.121056	35.917198	41.457447	129.273987	37.659994	21.004124	128.1975215	-79.879762	5.709262	122.6143225
-32.983875	10.13112	123.558487	-21.214746	13.503432	125.299965	39.300652	0.584075	127.152672	35.843361	41.49823	129.205566	37.5720065	21.0411525	128.179119	-80.0014985	5.9657115	122.420811
-33.317299	9.617179	123.316216	-21.309242	13.650753	125.146576	39.191914	0.61306	127.220963	35.756283	41.543362	129.090439	37.4740985	21.078211	128.155701	-80.0925825	6.223295	122.137451
-33.940922	9.209599	123.222816	-21.651997	13.908085	125.095833	39.092682	0.623325	127.288605	35.651325	41.546352	128.909103	37.3720035	21.0848385	128.098854	-80.6759975	6.7313315	122.092812
-34.305252	8.619553	122.984589	-21.743887	13.950212	124.926712	39.00243	0.575387	127.357246	35.556015	41.511784	128.693924	37.2792225	21.0435855	128.025585	-80.7669965	6.8568385	121.827839
-34.711979	7.992311	122.785278	-21.821066	13.944806	124.777588	38.905994	0.479376	127.443382	35.488106	41.419369	128.472977	37.19705	20.9493725	127.9581795	-80.839182	6.9402395	121.5969965
-34.950874	6.695327	122.53109	-21.904135	13.855484	124.644943	38.79594	0.300666	127.563179	35.421474	41.212715	128.148727	37.108707	20.7566905	127.855953	-80.916977	6.9542775	121.433933
-35.486195	5.950753	122.633957	-21.945797	13.767786	124.636711	38.735146	0.177337	127.630486	35.40662	41.064587	127.948868	37.070883	20.620962	127.789677	-80.962477	6.91461	121.483745
-35.935497	5.062618	122.71093	-21.971519	13.662735	124.684799	38.683712	0.073189	127.683113	35.364017	40.925236	127.708519	37.0238645	20.4992125	127.695816	-80.9669025	6.8262575	121.673782
-36.140106	4.037062	122.820412	-21.820108	13.427676	124.748039	38.597473	0.004004	127.738609	35.285492	40.789589	127.393707	36.9414825	20.3967965	127.566158	-80.5816985	6.4585555	121.92992
-36.61422	3.212488	123.174034	-21.867634	13.342814	124.86142	38.523529	-0.028223	127.832176	35.189426	40.678493	127.034615	36.8564775	20.325135	127.4333955	-80.5917455	6.360493	122.2894445
-36.915295	2.300291	123.451378	-21.906952	13.265829	124.971283	38.462524	-0.073851	127.998528	35.106625	40.56329	126.629463	36.7845745	20.2447195	127.3139955	-80.5984785	6.2869385	122.6285705
-37.263611	1.383661	123.843452	-21.945419	13.153206	125.071678	38.402176	-0.15788	128.133698	35.000755	40.390034	126.202667	36.7014655	20.116077	127.1681825	-80.5923035	6.190335	122.9751735
-37.885471	0.003764	124.530968	-21.98163	12.911208	125.202057	38.355453	-0.450258	128.363098	34.91021	40.018326	125.63089	36.6328315	19.784034	126.996994	-80.5960915	6.038382	123.40712
-38.292809	-0.803901	124.752914	-21.968336	12.687098	125.304092	38.338882	-0.693545	128.568283	34.918514	39.718994	125.378922	36.628698	19.5127245	126.9736025	-80.56537	5.8614715	123.6345815
-38.680305	-1.485242	125.069809	-21.935862	12.441165	125.412453	38.386486	-0.957329	128.85791	34.9221	39.462902	125.245354	36.654293	19.2527865	127.051632	-80.526017	5.6295435	123.773274
-39.414585	-1.864624	125.674545	-21.919937	12.227114	125.622467	38.423946	-1.13072	129.089035	34.917622	39.28688	125.257698	36.670784	19.07808	127.1733665	-80.510658	5.376148	124.0715675
-39.795582	-2.485085	125.975372	-21.947577	12.057487	125.840744	38.433384	-1.219284	129.274521	34.894978	39.186024	125.345924	36.664181	18.98337	127.3102225	-80.559335	5.131604	124.3712655
-40.159111	-3.062415	126.148499	-21.991194	11.931427	126.012711	38.416691	-1.278248	129.413651	34.846058	39.138119	125.469955	36.6313745	18.9299355	127.441803	-80.6137625	4.9329185	124.583619
-40.606236	-3.525579	126.286331	-22.038372	11.83136	126.147881	38.386566	-1.304833	129.502792	34.779327	39.106754	125.614998	36.5829465	18.9009605	127.558895	-80.6596905	4.7617595	124.736867
-41.266644	-4.098535	126.293396	-22.088722	11.696389	126.252838	38.371117	-1.369821	129.589706	34.719776	39.086781	125.80957	36.5454465	18.85848	127.699638	-80.7228905	4.534298	124.806038
-41.649879	-4.379296	126.296066	-22.125608	11.602298	126.303116	38.345005	-1.388699	129.582291	34.661411	39.079418	125.863411	36.503208	18.8453595	127.722851	-80.754424	4.3592365	124.883381
-41.728928	-4.794936	126.14827	-22.163561	11.50511	126.358292	38.318699	-1.419087	129.506271	34.58765	39.046661	125.832077	36.4531745	18.813787	127.669174	-80.7802965	4.196433	125.04741
-42.108376	-4.874333	126.242355	-22.17572	11.389771	126.404152	38.302452	-1.450675	129.452972	34.528046	39.008072	125.743736	36.415249	18.7786985	127.598354	-80.766689	4.0008435	125.20995
-42.486977	-4.867387	126.378967	-22.175085	11.271595	126.453575	38.304459	-1.483469	129.480927	34.460712	38.956223	125.650879	36.3825855	18.736377	127.565903	-80.7327555	3.806813	125.341247
-43.199223	-4.486096	126.827049	-22.161726	11.158436	126.554909	38.340328	-1.514315	129.58902	34.425312	38.899197	125.559677	36.38282	18.692441	127.5743485	-80.706272	3.624431	125.5354695
-22.135386	11.033388	126.667801	NaN	NaN	NaN	38.410606	-1.548629	129.742477	34.386753	38.829239	125.467049	36.3986795	18.640305	127.604763	NaN	NaN	NaN
-43.873257	-4.035941	127.075981	-22.111326	10.825168	126.864067	38.491703	-1.61524	130.027084	34.316975	38.705471	125.358131	36.404339	18.5451155	127.6926075	-80.626991	3.1052205	126.0355265
-44.310307	-3.601527	127.31234	-22.093388	10.669134	126.996376	38.538265	-1.703364	130.196518	34.288528	38.608952	125.31105	36.4133965	18.452794	127.753784	-80.6001725	2.885474	126.238968
-44.692852	-3.111301	127.414742	-22.089354	10.510365	127.135323	38.57621	-1.812363	130.312729	34.265099	38.492695	125.301102	36.4206545	18.340166	127.8069155	-80.5993625	2.680564	126.4637305
-45.016315	-2.49893	127.439049	-22.089226	10.352504	127.247536	38.593845	-1.907585	130.386108	34.253113	38.411533	125.339149	36.423479	18.251974	127.8626285	-80.601931	2.453034	126.6324435
-45.364296	-1.779232	127.372864	-22.092466	10.227004	127.31868	38.590282	-1.985002	130.421356	34.265148	38.3592	125.418762	36.427715	18.187099	127.920059	-80.612647	2.266909	126.717301
-45.667786	-0.888005	127.191986	-22.110281	10.144489	127.360512	38.589474	-2.028417	130.379181	34.2715	38.358242	125.539688	36.430487	18.1649125	127.9594345	-80.651049	2.1240655	126.7615895
-46.026211	0.011215	127.034546	-22.114355	10.090689	127.350784	38.584885	-2.030645	130.282791	34.266319	38.397743	125.660324	36.425602	18.183549	127.9715575	-80.654312	1.997829	126.7300105
-46.465187	1.600293	126.695724	-22.121496	10.087921	127.278259	38.54887	-1.956303	130.005936	34.264977	38.521194	125.884735	36.4069235	18.2824455	127.9453355	-80.6499155	1.8933965	126.6111825
-46.716026	2.733797	126.397774	-22.13603	10.126554	127.213921	38.53194	-1.882863	129.771011	34.24128	38.625389	126.023193	36.38661	18.371263	127.897102	-80.65867	1.881845	126.53074
-47.02264	4.040971	126.329269	-22.160286	10.205597	127.19619	38.537151	-1.799075	129.49704	34.2323	38.7537	126.145256	36.3847255	18.4773125	127.821148	-80.7052975	1.9338815	126.571232
-47.239105	5.336005	126.095787	-22.142372	10.267835	127.08963	38.525696	-1.687189	129.194489	34.22332	38.8923	126.256851	36.374508	18.6025555	127.72567	-80.659252	1.9331145	126.45359
-47.504211	6.637072	125.970993	-22.166504	10.371257	127.075432	38.534107	-1.550525	128.904175	34.195827	39.027168	126.343117	36.364967	18.7383215	127.623646	-80.697975	2.0041925	126.527218
-47.704029	8.056836	125.855362	-22.135124	10.433331	126.952538	38.527534	-1.426132	128.647675	34.184364	39.154552	126.416351	36.355949	18.86421	127.532013	-80.626197	2.002452	126.373063
-47.868122	9.450485	125.781776	-22.10891	10.489014	126.878967	38.556446	-1.316893	128.424805	34.18092	39.265244	126.491013	36.368683	18.9741755	127.457909	-80.586503	2.0038525	126.300025
-48.022354	11.590604	125.641541	-22.067339	10.555382	126.814354	38.583885	-1.190225	128.163116	34.179455	39.379345	126.582001	36.38167	19.09456	127.3725585	-80.516348	2.016204	126.2561495
-48.151604	13.045382	125.734779	-22.041798	10.575471	126.801048	38.61097	-1.11772	127.977432	34.174068	39.437614	126.640228	36.392519	19.159947	127.30883	-80.476115	1.990995	126.293266
-48.203297	14.510616	125.778473	-22.018583	10.583672	126.820946	38.63401	-1.041312	127.764977	34.149353	39.503201	126.673439	36.3916815	19.2309445	127.219208	-80.4288475	1.9363995	126.422684
-48.184757	15.97563	125.905136	-21.9967	10.600569	126.861382	38.651146	-0.922434	127.512787	34.120594	39.58667	126.711121	36.38587	19.332118	127.111954	-80.37927	1.86902	126.61081
-48.22393	17.486549	126.183907	-21.971607	10.634448	126.88475	38.659603	-0.800254	127.231346	34.099487	39.675014	126.76622	36.379545	19.43738	126.998783	-80.322759	1.831516	126.770717
-48.167229	18.961624	126.317192	-21.926113	10.716949	126.896347	38.357182	-0.470618	127.075104	34.095657	39.766636	126.82637	36.2264195	19.648009	126.950737	-80.0786455	1.785889	126.841957
-48.046612	20.476276	126.562416	-21.905903	10.824568	126.910873	38.356392	-0.313888	126.792168	34.091599	39.881794	126.898598	36.2239955	19.783953	126.845383	-80.0358015	1.865183	126.976363
-47.769272	22.721027	127.055717	-21.838827	11.054283	126.981606	38.338718	-0.068531	126.433685	34.131779	40.063095	127.063576	36.2352485	19.997282	126.7486305	-79.9129025	2.111284	127.2145815
-47.513134	24.160023	127.385857	-21.792093	11.16649	127.065933	38.389145	0.04648	126.247452	34.194599	40.166935	127.229706	36.291872	20.1067075	126.738579	-79.876058	2.2262725	127.393287
-47.30476	25.61404	127.685944	-21.747917	11.296393	127.168633	38.409706	0.151088	126.111427	34.243919	40.253849	127.403915	36.3268125	20.2024685	126.757671	-79.8226465	2.3903175	127.579595
-46.938747	26.945993	128.071945	-21.728045	11.375534	127.301552	38.414997	0.246842	125.973198	34.287308	40.322548	127.576515	36.3511525	20.284695	126.7748565	-79.8072425	2.466373	127.8282475
-46.563168	28.23667	128.469543	-21.682228	11.469183	127.413239	38.452866	0.275835	125.836311	34.321396	40.343239	127.749527	36.387131	20.309537	126.792919	-79.751587	2.628829	128.033559
-46.076904	29.494078	128.751129	-21.677198	11.504653	127.511688	38.469772	0.310007	125.776947	34.352306	40.371445	127.896568	36.411039	20.340726	126.8367575	-79.765435	2.66858	128.1866185
-45.653446	30.685925	129.033081	-21.645	11.564254	127.574142	38.518574	0.340333	125.79969	34.408382	40.408714	128.013992	36.463478	20.3745235	126.906841	-79.753478	2.7539845	128.241443
-44.81477	32.329445	129.233276	-21.591684	11.6416	127.692101	38.621487	0.298037	125.855049	34.471146	40.407055	128.063385	36.5463165	20.352546	126.959217	-79.7296845	2.930654	128.424985
-44.126072	33.361809	129.209061	-21.577337	11.659142	127.726128	38.674	0.232019	125.923622	34.49448	40.382385	127.959679	36.58424	20.307202	126.9416505	-79.738914	3.011082	128.5106055
-43.490303	34.286915	129.161575	-21.570478	11.652199	127.743698	38.675095	0.160208	125.977074	34.494591	40.304043	127.784958	36.584843	20.2321255	126.881016	-79.725799	3.0722725	128.60638
-42.752724	35.167103	129.051025	-21.55374	11.608229	127.744225	38.682289	0.025404	126.004135	34.511822	40.172733	127.577141	36.5970555	20.0990685	126.790638	-79.7045355	3.1173895	128.697812
-42.009331	35.940578	128.937225	-21.541201	11.53016	127.743683	38.699322	-0.142909	126.028458	34.522038	40.016586	127.354645	36.61068	19.9368385	126.6915515	-79.693082	3.1234815	128.7958145
-41.136703	36.701672	128.791199	-21.523918	11.41241	127.730896	38.686119	-0.285863	126.043793	34.527634	39.859615	127.196312	36.6068765	19.786876	126.6200525	-79.6547125	3.037944	128.8417395
-40.287945	37.410809	128.763916	-21.510786	11.346874	127.717224	38.710697	-0.424064	126.038429	34.555908	39.736946	127.128075	36.6333025	19.656441	126.583252	-79.6548745	3.037307	128.851196
-38.92905	38.367954	128.836243	-21.478386	11.290363	127.698601	38.746113	-0.565816	126.002434	34.635147	39.623837	127.18705	36.69063	19.5290105	126.594742	-79.647402	3.0517155	128.80246
-37.937271	38.970451	128.997421	-21.478882	11.312742	127.70311	38.737957	-0.570795	125.904297	34.688595	39.613945	127.288986	36.713276	19.521575	126.5966415	-79.67104	3.103909	128.8095785
-36.94553	39.502666	129.208145	-21.50843	11.378881	127.702011	38.727116	-0.511264	125.746773	34.714561	39.67215	127.458321	36.7208385	19.580443	126.602547	-79.7376985	3.177319	128.801475
-35.861279	40.017155	129.554321	-21.495651	11.483824	127.688728	38.731773	-0.369648	125.561317	34.71447	39.786022	127.692879	36.7231215	19.708187	126.627098	-79.7144235	3.259461	128.750358
-34.794003	40.443569	129.947647	-21.504784	11.624676	127.687309	38.739906	-0.186388	125.402725	34.765888	39.925373	128.004333	36.752897	19.8694925	126.703529	-79.762465	3.3798595	128.671089
-33.674911	40.784988	130.354309	-21.483963	11.769436	127.61377	38.771263	-0.025608	125.268974	34.827168	40.074127	128.391815	36.7992155	20.0242595	126.8303945	-79.7671415	3.5146125	128.3971455
-32.479324	41.030594	130.733627	-21.487806	11.948537	127.561203	38.767544	0.139	125.137474	34.898453	40.211929	128.772888	36.8329985	20.1754645	126.955181	-79.8086105	3.7216095	128.167225
-30.675999	41.254047	131.161209	-21.510523	12.225689	127.437958	38.764614	0.358548	124.923065	34.977352	40.415833	129.24823	36.870983	20.3871905	127.0856475	-79.892029	4.0641875	127.7902685
-29.47728	41.226341	131.296478	-21.534698	12.431626	127.321335	38.761494	0.49794	124.807564	35.00948	40.563431	129.469086	36.885487	20.5306855	127.138325	-79.954883	4.3325665	127.504345
-28.179583	41.127228	131.267105	-21.54582	12.631175	127.193771	38.754742	0.616261	124.718948	35.030029	40.679626	129.621979	36.8923855	20.6479435	127.1704635	-79.9840255	4.6144065	127.2170785
-26.887804	40.90453	131.167725	-21.55254	12.797952	127.101624	38.742577	0.726777	124.666664	35.057446	40.792389	129.652603	36.9000115	20.759583	127.1596335	-80.0050915	4.836321	127.0436145
-25.603611	40.556599	130.929245	-21.557003	12.953925	127.046524	38.757359	0.780431	124.680122	35.081776	40.880791	129.584732	36.9195675	20.830611	127.132427	-80.0335735	5.077239	126.960621
-24.283377	40.085793	130.549744	-21.526047	13.059948	126.99572	38.799606	0.784999	124.780464	35.12001	40.913857	129.474152	36.959808	20.849428	127.127308	-80.011902	5.270468	126.864132
-22.928501	39.480957	130.139359	-21.511511	13.122222	126.980629	38.841663	0.718957	124.973808	35.164158	40.917114	129.271164	37.0029105	20.8180355	127.122486	-80.0259325	5.4264085	126.838772
-20.995012	38.376869	129.412643	-21.531969	13.154144	127.124405	38.819267	0.563185	125.261284	35.159996	40.854179	128.77388	36.9896315	20.708682	127.017582	-80.0535695	5.599606	127.231228
-19.586063	37.493454	128.831116	-21.638193	13.187138	127.09082	38.762238	0.435316	125.444122	35.086964	40.785671	128.228668	36.924601	20.6104935	126.836395	-80.200987	5.7637825	127.345245
-18.251312	36.573662	128.217834	-21.713839	13.149294	127.012993	38.62114	0.321967	125.619652	34.977531	40.686382	127.594116	36.7993355	20.5041745	126.606884	-80.2270135	5.7944135	127.419102
-16.903999	35.524872	127.556404	-21.81221	13.127277	126.958618	38.473961	0.149136	125.766876	34.851398	40.524731	126.892998	36.6626795	20.3369335	126.329937	-80.2870995	5.9176205	127.587299
-15.778796	34.572773	127.005577	-21.958872	13.090946	126.900085	38.292114	-0.032223	125.92572	34.714863	40.377354	126.134125	36.5034885	20.1725655	126.0299225	-80.4212325	6.0093265	127.7702475
-14.461106	33.445545	126.29068	-22.035221	13.033494	126.722122	38.082458	-0.143372	126.114632	34.574638	40.231983	125.523285	36.328548	20.0443055	125.8189585	-80.39899	6.0226825	127.6252855
-13.091761	32.311314	125.76107	-22.11974	13.020155	126.594879	37.963196	-0.235287	126.405403	34.425934	40.104855	125.137245	36.194565	19.934784	125.771324	-80.434045	6.105526	127.418434
-10.981628	30.606836	125.327469	-22.275799	13.053349	126.561844	37.91671	-0.361674	127.104591	34.310112	40.014824	125.102448	36.113411	19.826575	126.1035195	-80.665009	6.280123	127.0201685
-9.59908	29.531321	125.435303	-22.368196	13.09118	126.68679	38.254986	-0.613399	127.598633	34.259216	40.018692	125.407448	36.257101	19.7026465	126.5030405	-80.993493	6.4797135	126.8705395
-8.219604	28.475592	125.697136	-22.474567	13.185056	126.867462	38.285011	-0.671967	128.298203	34.219208	40.12735	125.932373	36.2521095	19.7276915	127.115288	-81.2012435	6.6424205	126.619636
-6.881906	27.454931	126.081482	-22.606903	13.344477	127.162155	38.341927	-0.618829	129.028992	34.188595	40.315186	126.574966	36.265261	19.8481785	127.801979	-81.479067	6.8407755	126.522331
-5.504961	26.494577	126.579216	-22.632986	13.521746	127.395676	38.427349	-0.448502	129.74054	34.181694	40.551575	127.284836	36.3045215	20.0515365	128.512688	-81.5704935	6.9919555	126.278664
-4.168731	25.569994	127.101494	-22.697454	13.762064	127.726509	38.539585	-0.243887	130.488907	34.211773	40.781631	127.990112	36.375679	20.268872	129.2395095	-81.770587	7.255256	126.2135085
-2.90098	24.720144	127.738152	-22.704727	13.95118	127.996353	38.637337	-0.042245	131.199692	34.269768	41.016312	128.635544	36.4535525	20.4870335	129.917618	-81.8630065	7.4153265	126.075088
-0.770586	23.295004	128.348007	-22.790848	14.195086	128.380966	38.707108	0.177974	132.006409	34.369106	41.286736	129.351013	36.538107	20.732355	130.678711	-82.119803	7.657817	126.083221
0.441519	22.466663	128.731491	-22.879559	14.29888	128.493301	38.70454	0.274885	132.451019	34.400593	41.419426	129.656021	36.5525665	20.8471555	131.05352	-82.3116845	7.7506045	125.933082
1.564947	21.640509	129.040939	-22.98501	14.389319	128.516693	38.651661	0.374506	132.76857	34.744694	41.396248	129.801712	36.6981775	20.885377	131.285141	-82.6681975	7.893261	125.748245
2.647727	20.837587	129.238312	-23.09741	14.455208	128.456696	38.62191	0.447474	132.999557	34.729534	41.506664	129.935837	36.675722	20.977069	131.467697	-82.870542	7.933347	125.445695
3.687965	20.075018	129.375244	-23.218323	14.51536	128.325089	38.537014	0.568481	133.063919	34.664776	41.630005	130.039124	36.600895	21.099243	131.5515215	-83.037541	7.931477	125.0986565
4.671751	19.326885	129.411575	-23.29833	14.557255	128.136383	38.470894	0.630968	133.024048	34.591694	41.687843	130.106598	36.531294	21.1594055	131.565323	-83.127954	7.9551045	124.707443
5.601408	18.593119	129.400253	-23.351027	14.56549	127.8908	38.45026	0.710226	132.997696	34.538685	41.775856	130.143112	36.4944725	21.243041	131.570404	-83.1965265	7.887939	124.211196
6.882818	17.530369	129.405106	-23.353724	14.517182	127.496597	38.411091	0.769413	132.855103	34.5186	41.83847	130.378647	36.4648455	21.3039415	131.616875	-83.1722935	7.7304225	123.376319
7.63416	16.834644	129.393051	-23.33802	14.461358	127.298477	38.435154	0.761646	132.76004	34.524136	41.849018	130.495697	36.479645	21.305332	131.6278685	-83.155685	7.617384	122.9690855
8.320045	16.117924	129.37175	-23.278553	14.37272	127.111801	38.415306	0.773391	132.621796	34.579987	41.846611	130.654602	36.4976465	21.310001	131.638199	-83.0547525	7.435439	122.585403
8.943659	15.402865	129.322052	-23.233624	14.333278	126.936424	38.430698	0.740892	132.49202	34.292965	41.929996	130.892334	36.3618315	21.335444	131.692177	-82.8290795	7.331112	122.180671
9.484794	14.699986	129.291489	-23.172617	14.302012	126.787628	38.462334	0.746349	132.412796	34.680466	41.811012	130.839249	36.5714	21.2786805	131.6260225	-82.916634	7.3253435	121.9492335
9.937442	14.008883	129.221802	-23.106148	14.288526	126.645111	38.471142	0.787331	132.309067	34.73772	41.814163	130.850464	36.604431	21.300747	131.5797655	-82.816727	7.276305	121.7104565
10.293148	13.316218	129.121262	-23.062498	14.288288	126.501022	38.515575	0.805073	132.23877	34.750595	41.801712	130.773209	36.633085	21.3033925	131.5059895	-82.758081	7.2731835	121.4960545
10.687725	12.255436	128.960709	-22.975945	14.244419	126.287735	38.55909	0.861483	132.217178	34.791721	41.815166	130.529541	36.6754055	21.3383245	131.3733595	-82.6272955	7.1505135	121.2021105
10.835675	11.521413	128.89827	-22.931252	14.188372	126.165115	38.618996	0.836548	132.219101	34.822212	41.754436	130.384842	36.720604	21.295492	131.3019715	-82.583108	7.081252	121.0282585
10.914629	10.772289	128.889633	-22.849079	14.076299	126.05864	38.709854	0.75472	132.272446	34.896881	41.677059	130.220963	36.8033675	21.2158895	131.2467045	-82.5015255	6.9367085	120.8705755
10.912031	10.050404	128.851349	-22.745981	13.936414	125.969421	38.777897	0.636891	132.295715	35.026184	41.558327	130.108322	36.9020405	21.097609	131.2020185	-82.3940025	6.775219	120.7368235
10.830653	9.351377	128.799713	-22.613665	13.807368	125.873634	38.898022	0.481141	132.306396	35.14991	41.372101	130.031555	37.023966	20.926621	131.1689755	-82.251296	6.688115	120.5782925
10.646164	8.699773	128.745148	-22.471859	13.710501	125.752983	39.043236	0.339368	132.320694	35.321377	41.240112	129.988937	37.1823065	20.78974	131.1548155	-82.1260245	6.631262	120.3511505
10.404258	8.063011	128.630905	-22.310987	13.638321	125.641396	39.176434	0.218084	132.284073	35.509247	41.110996	129.958893	37.3428405	20.66454	131.121483	-81.9648145	6.612102	120.161309
9.852945	7.164885	128.357346	-22.080166	13.587549	125.498642	39.371075	0.06448	132.153015	35.787395	40.945816	129.91748	37.579235	20.505148	131.0352475	-81.739567	6.66995	119.9620365
9.371205	6.625301	128.171524	-21.913837	13.554011	125.439262	39.486237	-0.001793	131.992004	35.96516	40.837173	129.89418	37.7256985	20.41769	130.943092	-81.5533725	6.690332	119.935432
8.874152	6.086628	127.990303	-21.735329	13.504209	125.441292	39.635338	-0.060758	131.772171	36.174553	40.690186	129.838348	37.9049455	20.314714	130.8052595	-81.3756035	6.693704	120.0773245
8.248816	5.625968	127.815964	-21.541765	13.449083	125.458923	39.81945	-0.120381	131.513062	36.388592	40.560577	129.748062	38.104021	20.220098	130.630562	-81.187551	6.678068	120.287284
7.603158	5.159542	127.535889	-21.342867	13.399887	125.473061	39.989887	-0.148316	131.13652	36.590328	40.420033	129.590759	38.2901075	20.1358585	130.3636395	-80.9758415	6.6639155	120.5824825
6.838505	4.760389	127.195892	-21.136906	13.346558	125.483536	40.128517	-0.157387	130.665375	36.430317	40.438957	129.482132	38.279417	20.140785	130.0737535	-80.553229	6.552331	120.8933185
6.097754	4.342381	126.800598	-20.9545	13.319476	125.480827	40.29866	-0.166709	130.166595	36.559261	40.430023	129.207108	38.4289605	20.131657	129.6868515	-80.3379605	6.507295	121.2748025
4.545511	3.972003	126.383163	-20.639633	13.293918	125.439575	40.559559	-0.110222	129.357742	36.676468	40.586746	128.832703	38.6180135	20.238262	129.0952225	-79.8972795	6.349574	121.7839275
3.623606	3.636734	126.040993	-20.453787	13.278823	125.470558	40.730721	-0.077198	128.841782	36.733223	40.698635	128.603561	38.731972	20.3107185	128.7226715	-79.639546	6.2469275	122.2184445
2.681848	3.291656	125.846718	-20.237688	13.241744	125.55629	40.90694	-0.051481	128.377182	36.82719	40.654671	128.384079	38.867065	20.301595	128.3806305	-79.342441	6.181893	122.7319495
1.73805	2.946196	125.739731	-20.055187	13.206339	125.826172	41.071613	0.002647	128.024902	36.951565	40.653481	128.191788	39.011589	20.328064	128.108345	-79.121963	6.084614	123.543999
0.722846	2.640801	125.821495	-19.92555	13.207518	126.205185	41.260555	0.095639	127.816071	37.076069	40.664494	128.093597	39.168312	20.3800665	127.954834	-79.019412	6.0349695	124.455536
-0.372867	2.364251	126.09346	-19.776449	13.176357	126.626114	41.475182	0.162675	127.711395	37.186768	40.68549	128.089523	39.330975	20.4240825	127.900459	-78.883873	5.9286315	125.351769
-1.364984	2.053522	126.331223	-19.587679	13.100918	127.018501	41.643005	0.247814	127.669868	37.289181	40.66468	128.139114	39.466093	20.456247	127.904491	-78.641451	5.745589	126.132511
-2.690951	1.47661	126.599586	-19.424314	13.007119	127.563416	41.860371	0.274845	127.748367	37.390125	40.56543	128.333359	39.625248	20.4201375	128.040863	-78.473876	5.5941005	127.085969
-3.800564	1.250392	126.766907	-19.327818	12.95169	127.81955	41.941444	0.285807	127.783119	37.376251	40.463024	128.592239	39.6588475	20.3744155	128.187679	-78.3144835	5.5289645	127.451421
-4.785266	0.985886	126.816414	-19.23197	12.887197	127.961334	42.014362	0.288305	127.902985	37.38475	40.37854	128.873291	39.699556	20.3334225	128.388138	-78.163496	5.4409715	127.53453
-5.813929	0.732956	126.789452	-19.157259	12.818482	127.969383	42.071152	0.235096	128.103836	37.43681	40.308968	129.238586	39.753981	20.272032	128.671211	-78.068499	5.364932	127.267555
-6.846626	0.495807	126.673294	-19.111839	12.773648	127.919151	42.138569	0.118573	128.309814	37.830421	40.117935	129.523499	39.984495	20.118254	128.9166565	-78.208173	5.429042	126.9216455
-7.985536	0.310006	126.609886	-19.094818	12.767592	127.866112	42.173672	0.004787	128.506622	37.900475	40.106106	129.833832	40.0370735	20.0554465	129.170227	-78.2267095	5.4797375	126.561997
-8.939613	0.076186	126.421669	-19.091755	12.794469	127.800499	42.162334	-0.031058	128.578323	37.957047	40.090195	130.080658	40.0596905	20.0295685	129.3294905	-78.2432005	5.5593695	126.2715075
-10.535851	-0.220703	126.238907	-19.085447	12.893894	127.701149	42.144947	-0.076891	128.638092	38.015442	40.109268	130.237228	40.0801945	20.0161885	129.43766	-78.2510885	5.7715995	125.964638
-11.625643	-0.43049	126.16787	-19.063086	12.961845	127.708687	42.132957	-0.068717	128.643127	38.113186	40.137939	130.243591	40.1230715	20.034611	129.443359	-78.2492435	5.889079	125.974015
-12.690117	-0.631648	126.210129	-18.986629	13.011795	127.751717	42.186302	-0.118026	128.620499	38.260048	40.118607	130.220825	40.223175	20.0002905	129.420662	-78.196433	6.0232995	126.082772
-13.674712	-0.925935	126.134048	-18.896807	13.058838	127.797112	42.233067	-0.168401	128.61348	38.401695	40.090965	130.156616	40.317381	19.961282	129.385048	-78.110995	6.156394	126.209176
-14.766552	-1.176212	126.13723	-18.851862	13.102648	127.873978	42.244392	-0.188797	128.557861	38.503883	40.054993	130.072266	40.3741375	19.933098	129.3150635	-78.0778615	6.272198	126.4328925
-15.904917	-1.417447	126.185349	-18.782036	13.133636	127.902542	42.276203	-0.201734	128.516022	38.584946	40.052467	129.956787	40.4305745	19.9253665	129.2364045	-77.9946465	6.3419055	126.5686795
-16.896183	-1.741348	126.135345	-18.707243	13.130797	127.870987	42.308365	-0.168963	128.539124	38.614914	40.1063	129.878922	40.4616395	19.9686685	129.209023	-77.8761255	6.2929255	126.532951
-18.506752	-2.213937	126.210693	-18.663832	13.126096	127.867447	42.397015	-0.118057	128.692398	38.608395	40.194084	129.820663	40.502705	20.0380135	129.2565305	-77.830369	6.2141785	126.4783635
-19.629694	-2.513283	126.266968	-18.659613	13.077897	127.871468	42.416012	-0.095118	128.856918	38.579975	40.249668	129.727249	40.4979935	20.077275	129.2920835	-77.8172195	6.078519	126.4508525
-20.744652	-2.82495	126.423607	-18.68449	13.014911	127.877388	42.42728	-0.120255	128.98674	38.529942	40.254433	129.612152	40.478611	20.067089	129.299446	-77.847591	5.962733	126.45533
-21.768564	-3.202719	126.456032	-18.729668	12.951924	127.906181	42.410542	-0.181407	129.11972	38.470547	40.232658	129.443283	40.4405445	20.0256255	129.2815015	-77.8998805	5.8782225	126.5308605
-22.885639	-3.516565	126.599037	-18.717148	12.818265	127.895592	42.372879	-0.249608	129.244385	38.109024	40.308434	129.356094	40.2409515	20.029413	129.3002395	-77.6752475	5.607117	126.4909445
-24.064089	-3.777663	126.849129	-18.7267	12.734096	128.007156	42.389214	-0.332633	129.360382	38.093674	40.242146	129.159012	40.241444	19.9547565	129.259697	-77.694844	5.5134355	126.754615
-25.129021	-4.057277	127.10334	-18.693829	12.626993	128.069336	42.411823	-0.405597	129.516037	38.08728	40.166943	128.985962	40.2495515	19.880673	129.2509995	-77.6372095	5.373313	126.8876725
-26.716671	-4.446948	127.485275	-18.650923	12.490859	128.295609	42.421989	-0.4636	129.760986	38.063862	40.073853	128.763687	40.2429255	19.8051265	129.2623365	-77.5447715	5.1765915	127.3288815
-27.868948	-4.572831	127.898766	-18.653105	12.423064	128.502121	42.42828	-0.482606	129.919022	38.032063	40.034073	128.62851	40.2301715	19.7757335	129.273766	-77.5363815	5.0703945	127.730476
-28.897167	-4.711869	128.337006	-18.666016	12.35147	128.720718	42.419754	-0.488689	130.062897	37.992401	40.00288	128.522385	40.2060775	19.7570955	129.292641	-77.5381095	4.9458445	128.148795
-29.967567	-4.792783	128.568665	-18.655407	12.276064	128.937408	42.397579	-0.505271	130.177444	37.940674	39.96764	128.438873	40.1691265	19.7311845	129.3081585	-77.4799405	4.8209435	128.5666575
-31.025484	-4.759561	129.001266	-18.643749	12.204818	129.157837	42.391617	-0.519094	130.308853	37.922745	39.934315	128.353561	40.157181	19.7076105	129.331207	-77.444679	4.7020255	128.984467
-32.090313	-4.686561	129.312408	-18.637308	12.145041	129.360687	42.404411	-0.531307	130.41655	37.913696	39.903915	128.279495	40.1590535	19.686304	129.3480225	-77.4336695	4.603778	129.3733515
-33.004009	-4.598472	129.646469	-18.629719	12.103124	129.562775	42.44696	-0.539851	130.523331	37.909153	39.882126	128.233444	40.1780565	19.6711375	129.3783875	-77.4374945	4.5351105	129.7471625
-34.478683	-4.301292	129.85788	-18.553156	12.022414	129.70813	42.515068	-0.538491	130.694427	37.92588	39.874355	128.17836	40.220474	19.667932	129.4363935	-77.326786	4.376896	129.9798665
-35.421738	-3.965065	130.068893	-18.549904	11.997106	129.866653	42.557407	-0.536432	130.789322	37.940834	39.87188	128.15065	40.2491205	19.667724	129.469986	-77.3489285	4.326488	130.26332
-36.300476	-3.631374	130.23436	-18.527536	11.954442	129.981567	42.604797	-0.585609	130.903091	37.954494	39.848671	128.150421	40.2796455	19.631531	129.526756	-77.3347175	4.277353	130.436378
-37.169781	-3.182528	130.42247	-18.489849	11.859404	130.065948	42.63937	-0.657103	131.045517	37.970627	39.810829	128.169968	40.3049985	19.576863	129.6077425	-77.2846965	4.141945	130.5241535
-37.971462	-2.623527	130.549255	-18.520819	11.790237	130.246796	42.653976	-0.727494	131.179169	37.964478	39.754642	128.239426	40.309227	19.513574	129.7092975	-77.350865	4.0669	130.7842945
-38.787781	-2.034559	130.653	-18.538561	11.672216	130.335861	42.640945	-0.832212	131.266891	37.959835	39.69133	128.351624	40.30039	19.429559	129.8092575	-77.377512	3.914873	130.8624645
-39.53455	-1.39748	130.675934	-18.59893	11.557893	130.47287	42.585781	-0.947414	131.314087	37.93132	39.635067	128.46492	40.2585505	19.3438265	129.8895035	-77.4564105	3.7719595	131.0562365
-40.604427	-0.250459	130.691971	-18.699932	11.403808	130.619217	42.475189	-0.975003	131.250931	37.846897	39.635258	128.625839	40.161043	19.3301275	129.938385	-77.560907	3.4774885	131.300049
-41.25153	0.605778	130.644638	-18.767284	11.330946	130.661911	42.397491	-0.934988	131.09935	37.772144	39.671795	128.741074	40.0848175	19.3684035	129.920212	-77.6193855	3.2934885	131.40361
-41.84824	1.492606	130.523438	-18.837975	11.286268	130.665405	42.29575	-0.872022	130.906357	37.695107	39.730152	128.806198	39.9954285	19.429065	129.8562775	-77.6713785	3.143471	131.4745325
-42.399834	2.468391	130.432434	-18.901304	11.262713	130.626968	42.19363	-0.792407	130.699509	37.608372	39.809254	128.82312	39.901001	19.5084235	129.7613145	-77.703609	3.0170025	131.4926215
-42.922409	3.461464	130.341583	-18.962614	11.254097	130.55394	42.11586	-0.699115	130.512894	37.507061	39.8941	128.807846	39.8114605	19.5974925	129.66037	-77.7366885	2.9107015	131.44751
-43.182858	4.652864	130.264679	-19.042347	11.281517	130.504791	42.06575	-0.58615	130.396576	37.400333	40.000786	128.755493	39.7330415	19.707318	129.5760345	-77.8177355	2.855716	131.4335475
-43.715405	5.580259	130.16066	-19.106964	11.316127	130.436996	42.043076	-0.460438	130.369217	37.288586	40.110374	128.653152	39.665831	19.824968	129.5111845	-77.879759	2.807286	131.3628075
-44.266773	7.248233	130.084824	-19.192257	11.307456	130.367401	42.036243	-0.339202	130.409882	37.093441	40.202965	128.443329	39.564842	19.9318815	129.4266055	-77.949356	2.6830305	131.3081965
-44.510387	8.349223	129.981827	-19.267969	11.252366	130.313522	42.007549	-0.315843	130.47113	36.95491	40.209694	128.285629	39.4812295	19.9469255	129.3783795	-78.0171675	2.5578065	131.2486645
-44.696598	9.517379	129.821152	-19.350195	11.151223	130.259506	41.955215	-0.338275	130.53006	36.830769	40.173313	128.157257	39.392992	19.917519	129.3436585	-78.093382	2.384927	131.1753535
-44.913113	10.714662	129.744064	-19.422403	11.022894	130.199936	41.90279	-0.426126	130.584656	36.72937	40.088428	128.056107	39.31608	19.831151	129.3203815	-78.160886	2.214637	131.0794905
-44.998837	11.932058	129.505722	-19.503284	10.90796	130.12561	41.846661	-0.51696	130.62146	36.651981	39.995804	127.971558	39.249321	19.739422	129.296509	-78.255889	2.076498	130.954711
-44.969883	13.211854	129.25473	-19.5877	10.798256	130.065475	41.773994	-0.594288	130.621674	36.604153	39.916046	127.88932	39.1890735	19.660879	129.255497	-78.3644735	1.935633	130.875453
-44.997063	14.521527	129.094391	-19.627285	10.684619	129.943497	41.735126	-0.653824	130.550995	36.545624	39.850735	127.833679	39.140375	19.5984555	129.192337	-78.394945	1.7707825	130.694657
-44.856819	16.566076	128.769333	-19.706444	10.571015	129.775818	41.647209	-0.742091	130.441635	36.439976	39.791649	127.778778	39.0435925	19.524779	129.1102065	-78.4564805	1.617251	130.4414295
-44.74456	18.036304	128.672928	-19.737606	10.515471	129.681137	41.577358	-0.769181	130.322174	36.374294	39.770271	127.801559	38.975826	19.500545	129.0618665	-78.451038	1.530397	130.3004075
-44.571037	19.506378	128.666229	-19.822222	10.496812	129.674591	41.511204	-0.801632	130.232849	36.311771	39.773613	127.87999	38.9114875	19.4859905	129.0564195	-78.5559315	1.5076335	130.2927625
-44.323383	21.038242	128.624634	-19.890953	10.497369	129.65976	41.442101	-0.820434	130.149643	36.253822	39.787281	128.013687	38.8479615	19.4834235	129.081665	-78.6298675	1.5113145	130.237855
-44.104393	22.576399	128.61702	-19.974379	10.527344	129.628342	41.3689	-0.807049	130.039139	36.203205	39.825092	128.170883	38.7860525	19.5090215	129.105011	-78.7348105	1.5456665	130.151673
-43.789482	24.171476	128.592819	-20.05134	10.5642	129.559357	41.304726	-0.767919	129.908157	36.145672	39.890213	128.307007	38.725199	19.561147	129.107582	-78.827879	1.567253	130.011132
-43.416245	25.772242	128.528183	-20.126646	10.633636	129.453629	41.238762	-0.688355	129.736359	36.070301	39.968662	128.438339	38.6545315	19.6401535	129.087349	-78.9078235	1.6271185	129.819909
-42.858253	28.165346	128.533752	-20.218714	10.752623	129.274979	41.176651	-0.540142	129.440353	35.954857	40.108063	128.623337	38.565754	19.7839605	129.031845	-79.003182	1.7212855	129.518113
-42.389633	29.782581	128.554565	-20.26811	10.832068	129.162888	41.125072	-0.425257	129.249863	35.892342	40.198833	128.773148	38.508707	19.886788	129.0115055	-79.044927	1.777348	129.3142705
-41.947388	31.360853	128.660995	-20.312784	10.912995	129.071854	41.080868	-0.336711	129.073608	35.841106	40.283646	128.960419	38.460987	19.9734675	129.0170135	-79.086555	1.8525225	129.1266945
-41.418312	32.958282	128.8405	-20.382231	10.979482	128.982361	41.012718	-0.272601	128.902603	35.786716	40.356941	129.167297	38.399717	20.04217	129.03495	-79.164179	1.916794	128.929772
-40.849159	34.515526	129.083771	-20.450104	11.040904	128.909637	40.931499	-0.210757	128.704178	35.728367	40.423462	129.386169	38.329933	20.1063525	129.0451735	-79.230141	1.9754555	128.7741005
-40.281651	35.977844	129.480225	-20.549038	11.110376	128.84668	40.81815	-0.142806	128.470901	35.98872	40.356808	129.504578	38.403435	20.107001	128.9877395	-79.501511	2.113751	128.7056205
-39.662174	37.48016	129.919449	-20.648352	11.195188	128.785446	40.690121	-0.048995	128.178101	35.920967	40.423546	129.753403	38.305544	20.1872755	128.965752	-79.602248	2.2031005	128.60514
-38.697224	39.490528	130.667831	-20.799681	11.357924	128.730469	40.533726	0.144696	127.735207	35.792812	40.582687	130.132401	38.163269	20.3636915	128.933804	-79.762631	2.3521565	128.527134
-37.95327	40.75806	131.208267	-20.841541	11.437966	128.576416	40.4478	0.337281	127.418839	35.721279	40.708118	130.389709	38.0845395	20.5226995	128.904274	-79.7676215	2.3532325	128.248558
-37.169735	41.933365	131.642395	-20.893681	11.562507	128.567169	40.373943	0.528791	127.130592	35.642059	40.839977	130.622955	38.008001	20.684384	128.8767735	-79.795363	2.44063	128.2575645
-36.393051	42.99749	132.048828	-20.961166	11.728857	128.312256	40.036839	0.933611	127.021095	35.567902	41.005974	130.841064	37.8023705	20.9697925	128.9310795	-79.7247025	2.4879215	127.6934325
-35.539219	43.997562	132.366043	-21.00267	11.929962	128.177872	40.038879	1.144571	126.82766	35.501495	41.157684	131.072083	37.770187	21.1511275	128.9498715	-79.775527	2.7087965	127.4058725
-34.680626	44.883911	132.584351	-21.028784	12.143044	128.04364	40.028133	1.345516	126.667023	35.455318	41.295845	131.272858	37.7417255	21.3206805	128.9699405	-79.7992935	2.9654075	127.1173395
-33.768658	45.622467	132.748962	-21.054552	12.331699	127.900948	40.022392	1.52584	126.4832	35.409729	41.448956	131.411087	37.7160605	21.487398	128.9471435	-79.8251645	3.176	126.8547525
-32.385124	46.513786	132.993256	-21.504385	12.949503	127.916382	39.967136	1.732372	126.181389	35.331326	41.594345	131.559891	37.649231	21.6633585	128.87064	-80.658001	4.2356475	126.962124
-31.430971	46.901711	133.133362	-21.124367	12.703536	127.549721	39.929592	1.898239	126.061996	35.322266	41.702374	131.638519	37.625929	21.8003065	128.8502575	-79.874663	3.6067655	126.2491845
-30.454422	47.120129	133.180969	-21.149643	12.840533	127.43782	39.958496	2.030755	126.032402	35.333885	41.818077	131.76442	37.6461905	21.924416	128.898411	-79.9454765	3.75665	125.977229
-29.436565	47.258923	133.161301	-21.148319	12.986782	127.329788	39.994549	2.162708	126.056847	35.334904	41.952019	131.856476	37.6647265	22.0573635	128.9566615	-79.9613645	3.9162005	125.7029145
-28.409231	47.231583	133.032043	-21.176428	13.153577	127.265015	40.03698	2.296092	126.109245	35.307919	42.104805	131.890579	37.6724495	22.2004485	128.999912	-80.0253055	4.1067055	125.530118
-27.410872	47.071186	132.761902	-21.205898	13.307216	127.221214	40.053513	2.399904	126.23391	35.252739	42.251877	131.855103	37.653126	22.3258905	129.0445065	-80.064922	4.2885415	125.3979215
-26.430208	46.78083	132.427521	-21.208994	13.427609	127.199852	40.051502	2.491747	126.392487	35.210781	42.364471	131.79068	37.6311415	22.428109	129.0915835	-80.0491295	4.427109	125.3081205
-24.867968	46.07531	131.771027	-21.169262	13.568127	127.340111	40.135117	2.493439	126.756264	35.208038	42.472549	131.631821	37.6715775	22.482994	129.1940425	-80.0101015	4.65326	125.4861795
-23.840033	45.424969	131.265823	-21.177404	13.563437	127.286842	40.520824	2.283064	126.903809	35.222481	42.502411	131.48349	37.8716525	22.3927375	129.1936495	-80.2264605	4.7341365	125.3800345
-22.843035	44.702618	130.75145	-21.139193	13.622339	127.305115	40.564037	2.236126	127.184448	35.258209	42.516155	131.307266	37.911123	22.3761405	129.245857	-80.189509	4.8685375	125.364373
-21.850178	43.833233	130.185623	-21.136442	13.658116	127.291039	40.618084	2.186069	127.487244	35.283077	42.543652	131.09523	37.9505805	22.3648605	129.291237	-80.2234645	4.9513715	125.290841
-20.908936	42.9063	129.62944	-21.148891	13.700559	127.19725	40.636513	2.136674	127.765152	35.29319	42.552845	130.883331	37.9648515	22.3447595	129.3242415	-80.2626335	5.0563585	125.0702585
-19.935108	41.921158	128.967163	-21.176319	13.728735	127.036758	40.627132	2.066073	128.017181	35.28299	42.55072	130.667435	37.955061	22.3083965	129.342308	-80.307699	5.1490735	124.731208
-19.041338	40.800701	128.381653	-21.217951	13.736576	126.813217	40.593822	2.009593	128.251068	35.254826	42.550205	130.456619	37.924324	22.279899	129.3538435	-80.360226	5.193253	124.2725905
-17.762726	39.038853	127.572891	-21.358568	13.709487	126.432571	40.438305	1.897983	128.49025	35.15062	42.492371	130.11412	37.7944625	22.195177	129.302185	-80.5115985	5.223797	123.562957
-17.000956	37.804585	127.135239	-21.470201	13.68359	126.214256	40.286888	1.838152	128.58046	35.038422	42.451443	129.830399	37.662655	22.1447975	129.2054295	-80.603057	5.2223825	123.2230825
-16.262293	36.4953	126.766846	-21.58914	13.63603	126.046959	40.124519	1.835367	128.591263	34.580746	42.554775	129.660583	37.3526325	22.195071	129.125923	-80.5309125	5.076989	122.967995
-15.807059	35.296543	126.538338	-21.723333	13.617018	125.911987	39.959263	1.864584	128.555984	34.420475	42.534847	129.314957	37.189869	22.1997155	128.9354705	-80.636535	5.0343205	122.8885035
-15.210917	33.922955	126.270699	-21.871828	13.576576	125.806618	39.794582	1.903065	128.448944	34.240421	42.538624	128.842941	37.0175015	22.2208445	128.6459425	-80.7611575	4.9323075	122.9672935
-14.674999	32.549919	126.002975	-22.040411	13.530393	125.663353	39.574589	1.947134	128.120453	34.0275	42.5532	128.248611	36.8010445	22.250167	128.184532	-80.8818665	4.810619	123.142174
-14.066773	31.106728	125.527481	-22.241158	13.439481	125.431351	39.235619	1.952739	127.494095	33.746777	42.47752	127.539337	36.491198	22.2151295	127.516716	-80.973514	4.6638325	123.345986
-13.383976	28.893501	124.646545	-22.830238	13.372068	124.900436	38.326176	1.90675	126.409111	33.262169	42.261436	126.059738	35.7941725	22.084093	126.2344245	-81.4546485	4.660043	123.5664475
-12.905929	27.403719	123.963287	-23.061468	13.229481	124.356911	37.900856	1.772796	125.367546	32.945534	42.079384	125.125168	35.423195	21.92609	125.246357	-81.546131	4.532872	123.467465
-12.432338	25.902912	123.216354	-23.284521	13.084722	123.735725	37.546844	1.618096	124.441238	32.596142	41.893139	124.197388	35.071493	21.7556175	124.319313	-81.640535	4.4138265	123.152137
-12.058649	24.415661	122.561111	-23.487333	12.986806	123.157845	37.224453	1.582612	123.68795	32.303379	41.816071	123.384773	34.763916	21.6993415	123.5363615	-81.738582	4.2742705	122.7793285
-11.611795	22.923553	121.985756	-23.694056	12.920484	122.641823	36.895988	1.615424	123.01741	32.053047	41.813297	122.863411	34.4745175	21.7143605	122.9404105	-81.8626295	4.1266075	122.3432355
-11.237286	21.420946	121.532631	-23.894567	12.875898	122.227608	36.654575	1.591669	122.651993	31.775459	41.77755	122.424377	34.215017	21.6846095	122.538185	-82.004151	4.0671865	121.917031
-10.843771	19.922401	121.239044	-24.109468	12.858355	121.899292	36.467583	1.61449	122.500572	31.591007	41.809731	122.247162	34.029295	21.7121105	122.373867	-82.248231	4.0045995	121.424717
-10.198189	17.640882	121.090767	-24.317881	12.88046	121.749619	36.349342	1.624849	122.763268	31.350231	41.879063	122.267822	33.8497865	21.751956	122.515545	-82.4855485	4.008964	120.983693
-9.810361	16.107645	121.271515	-24.423113	12.91025	121.929672	36.37907	1.719028	123.097679	31.262598	42.003323	122.332993	33.820834	21.8611755	122.715336	-82.66706	3.9593245	121.144008
-9.382838	14.569646	121.57177	-24.482479	12.90343	122.278847	36.442608	1.806987	123.470749	31.148148	42.095268	122.452888	33.795378	21.9511275	122.9618185	-82.760336	3.8557325	121.5958755
-9.003962	13.007442	121.966003	-24.47905	12.890647	122.726532	36.50882	1.916251	123.949326	31.079229	42.172203	122.618805	33.7940245	22.044227	123.2840655	-82.7521245	3.737067	122.1689985
-8.608662	11.450886	122.483124	-24.428223	12.829696	123.161606	36.677589	1.964697	124.539398	31.118193	42.249355	122.871185	33.897891	22.107026	123.7052915	-82.754337	3.552366	122.6179205
-8.189242	9.894348	122.970261	-24.331593	12.736748	123.551727	36.943241	1.936938	125.238464	31.233734	42.278614	123.28862	34.0884875	22.107776	124.263542	-82.7516735	3.36572	122.839912
-7.812153	8.337593	123.453987	-24.201677	12.616095	123.867622	37.239098	1.857891	126.026703	31.388149	42.256302	123.854919	34.3136235	22.0570965	124.940811	-82.7169775	3.1750935	122.794433
-7.316968	6.111488	124.258232	-23.991997	12.433115	124.287186	37.938885	1.536523	127.061066	31.582689	42.192413	124.898438	34.760787	21.864468	125.979752	-82.744781	3.001762	122.59462
-6.952055	4.669335	124.710762	-23.872957	12.337101	124.600182	38.199997	1.44734	127.762917	31.668016	42.155273	125.534729	34.9340065	21.8013065	126.648823	-82.6799205	2.8728955	122.551541
-6.650147	3.228777	125.22113	-23.55636	12.120779	124.872444	38.373547	1.442699	128.370377	31.763025	42.156132	126.09053	35.068286	21.7994155	127.2304535	-82.181006	2.4421425	122.5144345
-6.418337	1.859329	125.709	-23.501518	12.108697	125.267937	38.526489	1.443036	128.918488	31.844315	42.19865	126.58532	35.185402	21.820843	127.751904	-82.188438	2.396551	122.78397
-6.189914	0.536856	126.143692	-23.440508	12.103569	125.609734	38.62429	1.472242	129.359116	31.895845	42.236691	126.99617	35.2600675	21.8544665	128.177643	-82.1410835	2.3526715	123.041825
-5.678338	-1.001745	126.332184	-23.393023	12.099019	125.917747	38.701645	1.499943	129.713379	31.976765	42.268166	127.343407	35.339205	21.8840545	128.528393	-82.125251	2.3139835	123.307101
-5.570379	-2.290198	126.646385	-23.342613	12.064223	126.135864	38.762325	1.488801	130.048584	32.079845	42.28265	127.684494	35.421085	21.8857255	128.866539	-82.106311	2.2427205	123.405189
-5.478906	-4.164001	126.861404	-23.242872	11.959163	126.339958	38.854362	1.454649	130.418045	32.216209	42.277592	128.115753	35.5352855	21.8661205	129.266899	-82.0210295	2.0522055	123.413017
-5.47994	-5.362456	126.94342	-23.140516	11.875719	126.343071	38.906166	1.425502	130.590698	32.29488	42.269768	128.310852	35.600523	21.847635	129.450775	-81.881555	1.903803	123.235367
-5.967329	-6.244375	127.12606	-23.070503	11.842659	126.340034	38.924232	1.451638	130.688843	32.340958	42.26487	128.447144	35.632595	21.858254	129.5679935	-81.773601	1.827064	123.1120745
-6.077105	-7.375494	127.118324	-22.99036	11.824344	126.344803	38.954308	1.489772	130.764801	32.382893	42.287342	128.50705	35.6686005	21.888557	129.6359255	-81.6493205	1.760131	123.0536805
-5.851326	-8.713863	126.906586	-22.90239	11.823153	126.350357	39.03289	1.543471	130.843857	32.456467	42.335476	128.542084	35.7446785	21.9394735	129.6929705	-81.5494585	1.7068325	123.0077435
-6.113257	-9.737185	127.006851	-22.805496	11.824838	126.387199	39.105633	1.617468	130.974411	32.513218	42.38282	128.588058	35.8094255	22.000144	129.7812345	-81.4204175	1.649532	122.9931635
-6.432216	-10.73236	127.190033	-22.686369	11.797663	126.477226	39.219753	1.69701	131.11145	32.573624	42.418159	128.595352	35.8966885	22.0575845	129.853401	-81.2694265	1.5377415	123.101051
-7.010009	-12.140183	127.66333	-22.49287	11.713194	126.719284	39.417156	1.76182	131.328842	32.660892	42.382317	128.458694	36.039024	22.0720685	129.893768	-81.024764	1.3543195	123.5448
-7.48223	-12.998401	128.116898	-22.3643	11.618838	126.907059	39.541229	1.765847	131.513138	32.707401	42.319416	128.299225	36.124315	22.0426315	129.9061815	-80.852915	1.1950445	123.9079365
-7.999306	-13.806923	128.64473	-22.249472	11.497284	127.110649	39.675213	1.737854	131.757523	32.767467	42.208801	128.142883	36.22134	21.9733275	129.950203	-80.720284	1.0212405	124.271095
-8.580549	-14.536945	129.157394	-22.131735	11.321189	127.320656	39.833309	1.658386	132.021194	32.866726	42.091862	128.05983	36.3500175	21.875124	130.040512	-80.6134875	0.767254000000001	124.6008
-9.200279	-15.208724	129.589279	-22.029867	11.112781	127.550484	39.977055	1.520304	132.271942	33.000217	41.936935	128.074905	36.488636	21.7286195	130.1734235	-80.54837	0.496942499999999	124.9275445
-9.836185	-15.797687	129.843826	-21.933107	10.878878	127.754303	40.070728	1.346533	132.422165	33.144646	41.759098	128.148804	36.607687	21.5528155	130.2854845	-80.473901	0.204940499999999	125.2231215
-10.574506	-16.253956	129.930359	-21.842733	10.646369	127.921806	40.146656	1.156819	132.466965	33.26252	41.583317	128.221817	36.704588	21.370068	130.344391	-80.390054	-0.0773299999999999	125.499221
-11.602287	-16.834913	129.70192	-21.690447	10.391058	128.049545	40.277809	0.941929	132.343979	33.413139	41.424885	128.365768	36.845474	21.183407	130.3548735	-80.226368	-0.401291000000004	125.7442165
-12.310296	-17.063953	129.407745	-21.563507	10.280411	128.072464	40.391827	0.92621	132.199875	33.514111	41.426041	128.500839	36.952969	21.1761255	130.350357	-80.079983	-0.615303499999996	125.794571
-13.028152	-17.210686	129.025482	-21.42535	10.2176	128.047745	40.52483	0.964361	132.022995	33.616344	41.480305	128.653229	37.070587	21.222333	130.338112	-79.921287	-0.787133000000001	125.757378
-13.823702	-17.21419	128.674622	-21.290255	10.187864	128.018005	40.65535	1.004594	131.805618	33.721367	41.548946	128.788239	37.1883585	21.27677	130.2969285	-79.7688685	-0.901042	125.7390815
-14.585282	-17.194983	128.329819	-21.170967	10.174831	127.989044	40.776531	1.028574	131.582062	33.82909	41.607372	128.892822	37.3028105	21.317973	130.237442	-79.6447445	-0.968311	125.740646
-15.353362	-17.138702	127.985825	-21.080389	10.177032	127.998413	40.852417	1.050787	131.385818	33.932049	41.651299	129.013321	37.392233	21.351043	130.1995695	-79.553011	-0.996979	125.7972565
-16.13496	-16.981447	127.669441	-20.968695	10.172352	127.988602	40.938858	1.072547	131.226181	34.049316	41.69289	129.153732	37.494087	21.3827185	130.1899565	-79.431477	-1.0380145	125.7872475
-17.358278	-16.675592	127.304054	-20.792181	10.14006	127.958298	41.103363	1.111615	131.065048	34.190926	41.765083	129.385452	37.6471445	21.438349	130.22525	-79.2315065	-1.158229	125.691346
-18.165615	-16.404131	127.130905	-20.730778	10.148327	128.027512	41.187363	1.138885	130.95993	34.254585	41.790535	129.484055	37.720974	21.46471	130.2219925	-79.18253	-1.168056	125.8330315
-18.952915	-16.134682	127.03141	-20.638258	10.119573	128.058151	41.270401	1.162324	130.851517	34.306412	41.801666	129.542343	37.7884065	21.481995	130.19693	-79.0649225	-1.242849	125.919372
-19.737652	-15.784201	126.998543	-20.559006	10.084538	128.087433	41.370106	1.16962	130.78038	34.344261	41.812225	129.54599	37.8571835	21.4909225	130.163185	-78.9751955	-1.3218465	126.011681
-20.529154	-15.482807	127.0336	-20.46633	10.009046	128.088699	41.450481	1.167302	130.739532	34.366169	41.807182	129.530853	37.908325	21.487242	130.1351925	-78.840985	-1.46915	126.0422055
-21.325171	-15.102712	127.132439	-20.414345	9.945027	128.149414	41.524918	1.126427	130.727173	34.388565	41.76424	129.487762	37.9567415	21.4453335	130.1074675	-78.7854315	-1.5552795	126.1913605
-22.124592	-14.674264	127.344597	-20.379351	9.864504	128.232925	41.578709	1.053551	130.750381	34.390095	41.679054	129.420288	37.984402	21.3663025	130.0853345	-78.743104	-1.6372945	126.3805155
-23.263084	-14.002672	127.657021	-20.377527	9.722786	128.393036	41.609802	0.90746	130.845627	34.406368	41.506203	129.329163	38.008085	21.2068315	130.087395	-78.763139	-1.7612595	126.698677
-23.986679	-13.589271	127.756119	-20.409214	9.640459	128.535217	41.605404	0.767817	130.945404	34.415447	41.367374	129.303818	38.0104255	21.0675955	130.124611	-78.8288535	-1.7866775	126.945823
-24.707561	-13.063216	127.868759	-20.391857	9.511486	128.567856	41.592468	0.623226	131.032654	34.440647	41.22646	129.321808	38.0165575	20.924843	130.177231	-78.8002715	-1.901871	126.958481
-25.403353	-12.496879	127.905869	-20.412022	9.435344	128.676743	41.580971	0.478341	131.046188	34.468906	41.085449	129.36969	38.0249385	20.781895	130.207939	-78.8489825	-1.911207	127.145547
-26.097675	-11.864221	127.921692	-20.426069	9.353145	128.725143	41.556774	0.341378	131.017456	34.523819	40.97089	129.406815	38.0402965	20.656134	130.2121355	-78.8924345	-1.949844	127.2381505
-26.702095	-11.248593	127.755356	-20.381781	9.28365	128.68634	41.551975	0.230856	130.927811	34.574337	40.886341	129.47731	38.063156	20.5585985	130.2025605	-78.826718	-1.9912985	127.1701195
-27.352434	-10.603837	127.587547	-20.358095	9.245041	128.669006	41.520554	0.151484	130.809021	34.640617	40.816956	129.580276	38.0805855	20.48422	130.1946485	-78.7967755	-1.994138	127.1433635
-28.226915	-9.476223	127.319168	-20.339432	9.217966	128.628479	41.514694	0.048848	130.622971	35.05574	40.636765	129.715103	38.285217	20.3428065	130.169037	-78.964081	-1.9068745	127.087921
-28.788427	-8.757263	127.131294	-20.333342	9.20686	128.596207	41.510525	-0.01138	130.530975	35.128479	40.613949	129.957062	38.319502	20.3012845	130.2440185	-78.986186	-1.8875645	126.9483955
-29.263548	-8.042154	126.846909	-20.339294	9.189777	128.563217	41.513226	-0.093337	130.482529	35.188629	40.608734	130.297668	38.3509275	20.2576985	130.3900985	-79.0295155	-1.8781445	126.7363355
-29.76281	-7.329843	126.59993	-20.354151	9.16583	128.53215	41.525723	-0.2161	130.497604	35.245293	40.589478	130.715607	38.385508	20.186689	130.6066055	-79.09381	-1.855029	126.4576945
-30.234718	-6.58253	126.459709	-20.378254	9.135556	128.556808	41.542248	-0.352085	130.569	35.297783	40.574203	131.198013	38.4200155	20.111059	130.8835065	-79.1765235	-1.839947	126.2301095
-30.641195	-5.904401	126.24128	-20.414539	9.091728	128.605164	41.552036	-0.483423	130.706924	35.347477	40.558136	131.751953	38.4497565	20.0373565	131.2294385	-79.2788345	-1.8539005	125.9808895
-31.042227	-5.263984	126.142967	-20.448286	9.083838	128.682083	41.557957	-0.587899	130.892532	35.379906	40.553196	132.333054	38.4689315	19.9826485	131.612793	-79.3655035	-1.8149725	125.751373
-31.639191	-4.36344	126.114967	-20.485424	9.073031	128.831787	41.546959	-0.703414	131.182968	35.41164	40.527863	133.128311	38.4792995	19.9122245	132.1556395	-79.4501475	-1.7661625	125.5079345
-31.973597	-3.88934	126.0205	-20.51042	9.074784	128.924469	41.534241	-0.769187	131.351547	35.456051	40.508842	133.559052	38.495146	19.8698275	132.4552995	-79.515986	-1.7202595	125.3936385
-32.343815	-3.45679	125.978577	-20.508482	9.05526	128.975159	41.523632	-0.845002	131.492706	35.521267	40.467537	133.888657	38.5224495	19.8112675	132.6906815	-79.5394135	-1.7007475	125.2596365
-32.702015	-3.038919	125.980057	-20.506853	9.037788	128.986664	41.51965	-0.94377	131.554108	35.581375	40.388638	134.108551	38.5505125	19.722434	132.8313295	-79.5642185	-1.646858	125.1419985
-33.030586	-2.719209	125.924873	-20.503433	9.022908	128.972702	41.515656	-1.056548	131.576294	35.650913	40.305485	134.215302	38.5832845	19.6244685	132.895798	-79.5901505	-1.5786525	125.049606
-33.301403	-2.480113	125.806358	-20.501997	9.022464	128.943756	41.511597	-1.166747	131.611389	35.714951	40.228973	134.250305	38.613274	19.531113	132.930847	-79.617268	-1.486185	124.956665
-33.603115	-2.291772	125.775383	-20.497707	9.044193	128.929108	41.511974	-1.213287	131.677017	35.770744	40.197189	134.256973	38.641359	19.491951	132.966995	-79.636773	-1.403565	124.891221
-34.033997	-2.15952	125.751175	-20.492203	9.122207	128.930481	41.556114	-1.267094	131.850052	35.846931	40.176022	134.309265	38.7015225	19.454464	133.0796585	-79.6859285	-1.21005	124.7813035
-34.391701	-2.164752	125.79274	-20.509178	9.191971	128.970963	41.557159	-1.313629	132.032944	35.859978	40.148277	134.328674	38.7085685	19.417324	133.180809	-79.7269245	-1.033382	124.761117
-34.76812	-2.237035	125.918007	-20.533184	9.243449	129.08197	41.525761	-1.336985	132.212906	35.867435	40.144138	134.337418	38.696598	19.4035765	133.275162	-79.762966	-0.9166785	124.888778
-35.211624	-2.350181	126.085571	-20.582632	9.295623	129.207993	41.496475	-1.375337	132.42276	35.859516	40.14325	134.320892	38.6779955	19.3839565	133.371826	-79.8432595	-0.792710499999998	125.04416
-35.713585	-2.549136	126.284622	-20.64584	9.337557	129.357498	41.457047	-1.401904	132.628723	35.833286	40.124607	134.264404	38.6451665	19.3613515	133.4465635	-79.9368465	-0.686237499999997	125.2684325
-36.254925	-2.812837	126.505318	-20.703053	9.365906	129.509415	41.40139	-1.419214	132.780533	35.811028	40.079384	134.141342	38.606209	19.330085	133.4609375	-80.012315	-0.598272999999999	125.5578925
-36.90139	-3.119903	126.747894	-20.789886	9.390524	129.644775	41.313152	-1.424534	132.812637	35.785725	40.012817	133.854584	38.5494385	19.2941415	133.3336105	-80.1292105	-0.5130935	125.9559395
-37.925514	-3.668078	127.135071	-20.913828	9.437689	129.734085	41.121719	-1.371641	132.558472	35.690258	39.882366	133.060013	38.4059885	19.2553625	132.8092425	-80.2336445	-0.379984499999999	126.6589275
-38.550938	-4.113704	127.320435	-21.004503	9.532316	129.736771	40.971619	-1.320504	132.274261	35.586918	39.80352	132.350082	38.2792685	19.241508	132.3121715	-80.2882745	-0.176876	127.1613705
-39.261208	-4.457141	127.530609	-21.061255	9.630584	129.612	40.833138	-1.252926	132.025192	35.47443	39.775974	131.580566	38.153784	19.261524	131.802879	-80.276294	-0.00035599999999647	127.421121
-40.045174	-4.849271	127.795586	-21.096235	9.744559	129.455872	40.697514	-1.165823	131.819092	35.343273	39.745354	130.861862	38.0203935	19.2897655	131.340477	-80.2128635	0.199352500000003	127.571267
-40.776791	-5.217895	127.988159	-21.118418	9.82614	129.28093	40.593761	-1.105172	131.722092	35.183189	39.718201	130.215347	37.888475	19.3065145	130.9687195	-80.125311	0.345765500000002	127.5931405
-41.600674	-5.563376	128.269882	-21.17701	9.918286	129.248932	40.532558	-1.044594	131.737595	35.046974	39.677078	129.661331	37.789766	19.316242	130.699463	-80.143786	0.520329999999998	127.798401
-42.327396	-5.91567	128.52742	-21.186138	9.946787	129.205841	40.487732	-1.003672	131.862427	34.621353	39.768776	129.334229	37.5545425	19.382552	130.598328	-79.9268185	0.511022000000001	127.813354
-43.469669	-6.263176	128.948303	-21.256838	9.944275	129.291626	40.415096	-1.017868	132.106613	34.525013	39.674217	128.931122	37.4700545	19.3281745	130.5188675	-79.9837305	0.560375499999999	128.0643845
-44.285744	-6.37951	129.254959	-21.31428	9.900588	129.411942	40.324654	-1.108069	132.275543	34.466236	39.560104	128.766724	37.395445	19.2260175	130.5211335	-80.024005	0.575158500000001	128.3027505
-45.129673	-6.411638	129.537384	-21.372131	9.852403	129.5905	40.229584	-1.170642	132.420853	34.43885	39.462528	128.687057	37.334217	19.145943	130.553955	-80.078479	0.558863000000002	128.627045
-45.932072	-6.358591	129.832825	-21.404766	9.830358	129.807983	40.150158	-1.202663	132.532196	34.422424	39.415474	128.731888	37.286291	19.1064055	130.632042	-80.095823	0.5543105	128.983924
-46.708305	-6.186349	130.090195	-21.423248	9.82555	130.025696	40.114201	-1.199651	132.627731	34.426517	39.409428	128.811157	37.270359	19.1048885	130.719444	-80.116855	0.546211500000002	129.331948
-47.475147	-5.957555	130.249481	-21.445232	9.834412	130.204468	40.092541	-1.157797	132.688934	34.4254	39.44767	128.877502	37.2589705	19.1449365	130.783218	-80.1494345	0.523887500000001	129.625718
-48.218964	-5.600046	130.349899	-21.448189	9.860703	130.321762	40.095192	-1.088861	132.688538	34.408916	39.52335	128.911621	37.252054	19.2172445	130.8000795	-80.148432	0.504161500000002	129.8434445
-49.296623	-4.920764	130.38623	-21.400553	9.91297	130.374283	40.088383	-0.943009	132.545776	34.396965	39.638111	128.900681	37.242674	19.347551	130.7232285	-80.04378	0.478388999999996	130.0253375
-49.971771	-4.334894	130.336731	-21.364029	9.929401	130.361191	40.107689	-0.899892	132.431717	34.404491	39.699356	128.876099	37.25609	19.399732	130.653908	-79.984148	0.459070000000001	130.068474
-50.650059	-3.696067	130.294785	-21.324938	9.92138	130.342087	40.140068	-0.860749	132.26355	34.411522	39.732971	128.847015	37.275795	19.436111	130.5552825	-79.925671	0.406648999999998	130.1288915
-51.276665	-2.955185	130.280823	-21.315172	9.893998	130.334061	40.133728	-0.843663	132.06987	34.408981	39.753548	128.84552	37.2713545	19.4549425	130.457695	-79.9016985	0.333053499999998	130.210427
-51.860695	-2.206045	130.218369	-21.330879	9.842932	130.358582	40.107147	-0.813941	131.874329	34.380688	39.779686	128.843658	37.2439175	19.4828725	130.3589935	-79.9056755	0.2029915	130.3581705
-52.408272	-1.313003	130.23407	-21.340441	9.773415	130.420227	40.099888	-0.765836	131.649857	34.335152	39.829079	128.881607	37.21752	19.5316215	130.265732	-79.898402	0.0152085	130.574722
-52.95813	-0.442653	130.247528	-21.339306	9.705311	130.483017	40.111057	-0.73072	131.46109	34.313004	39.876984	128.948624	37.2120305	19.573132	130.204857	-79.8906425	-0.162510000000001	130.761177
-53.604961	1.031797	130.172913	-21.298834	9.629189	130.52623	40.138031	-0.641242	131.24968	34.312294	39.973038	129.119904	37.2251625	19.665898	130.184792	-79.8228305	-0.407520000000002	130.867668
-53.976978	2.10501	130.126114	-21.257879	9.583526	130.530502	40.177006	-0.57753	131.105225	34.340656	40.030312	129.246384	37.258831	19.726391	130.1758045	-79.774589	-0.559338999999998	130.8851995
-54.337997	3.141869	130.112656	-21.218824	9.546562	130.531219	40.22197	-0.525163	130.954773	34.333538	40.101501	129.337051	37.277754	19.788169	130.145912	-79.715402	-0.695045	130.916526
-54.599632	4.25104	130.163559	-21.181044	9.516298	130.542084	40.263851	-0.428139	130.785828	34.318317	40.180904	129.420013	37.291084	19.8763825	130.1029205	-79.653172	-0.843786499999997	130.9812475
-54.793293	5.34455	130.161209	-21.119858	9.477563	130.561142	40.339436	-0.333101	130.597824	34.316887	40.264542	129.505051	37.3281615	19.9657205	130.0514375	-79.5678775	-1.0105945	131.0708465
-54.993164	6.51647	130.283249	-21.043301	9.424188	130.583588	40.447178	-0.260722	130.416229	34.328285	40.329666	129.570892	37.3877315	20.034472	129.9935605	-79.4743335	-1.186096	131.1736155
-54.974854	7.754742	130.317856	-20.978886	9.363564	130.592209	40.536552	-0.202885	130.227631	34.34972	40.376904	129.62088	37.443136	20.0870095	129.9242555	-79.400908	-1.3598815	131.2601625
-55.106754	9.364569	130.37265	-20.884109	9.239885	130.54216	40.634552	-0.138385	129.889709	34.710144	40.266079	129.54071	37.672348	20.063847	129.7152095	-79.440566	-1.584077	131.3691105
-55.085831	10.478437	130.451431	-20.807051	9.177381	130.473312	40.6931	-0.112102	129.675735	34.730366	40.279312	129.549927	37.711733	20.083605	129.612831	-79.325835	-1.728843	131.333793
-55.001759	11.570055	130.423264	-20.737047	9.145119	130.396957	40.771576	-0.073353	129.492844	34.755257	40.30024	129.580734	37.7634165	20.1134435	129.536789	-79.2375105	-1.8232055	131.257125
-54.768627	12.683697	130.341599	-20.651884	9.12942	130.297287	40.860596	0.007343	129.344971	34.795017	40.338005	129.656281	37.8278065	20.172674	129.500626	-79.1315745	-1.913834	131.093948
-54.611744	13.823141	130.324936	-20.581488	9.14976	130.215591	40.935013	0.10065	129.222916	34.826355	40.403069	129.733917	37.880684	20.2518595	129.4784165	-79.04366	-1.9523395	130.9527655
-54.3283	14.909559	130.302002	-20.52479	9.171741	130.140244	41.013561	0.216735	129.081238	34.850372	40.483814	129.823822	37.9319665	20.3502745	129.45253	-78.9815465	-2.0067925	130.827958
-53.99205	15.942272	130.298447	-20.456553	9.214334	130.052643	41.089512	0.325954	128.918381	34.883377	40.549911	129.922745	37.9864445	20.4379325	129.420563	-78.8995505	-2.0092645	130.684723
-53.376682	17.483292	130.205078	-20.355232	9.229212	129.889496	41.230015	0.400154	128.755112	34.976089	40.672718	130.055969	38.103052	20.536436	129.4055405	-78.813516	-2.078012	130.3734515
-52.910667	18.419186	130.170578	-20.277269	9.288395	129.755981	41.324963	0.481575	128.690964	35.039322	40.751915	130.135025	38.1821425	20.616745	129.4129945	-78.7366805	-2.039955	130.0989675
-52.381069	19.341452	130.076279	-20.206053	9.326352	129.661819	41.409908	0.56672	128.611771	35.113708	40.830032	130.204803	38.261808	20.698376	129.408287	-78.673914	-2.045672	129.915351
-51.80431	20.183247	130.025467	-20.136728	9.37449	129.548798	41.505005	0.634024	128.564636	35.166672	40.922356	130.176132	38.3358385	20.77819	129.370384	-78.6092945	-2.02921	129.727212
-51.193325	20.992064	129.906784	-20.063416	9.443414	129.454285	41.589184	0.707536	128.505783	35.218029	41.013927	130.117493	38.4036065	20.8607315	129.311638	-78.5304385	-1.9739035	129.596932
-50.531357	21.700327	129.816833	-19.972847	9.484225	129.331451	41.660847	0.770702	128.452881	35.287251	41.059216	130.057907	38.474049	20.914959	129.255394	-78.419743	-1.946509	129.407508
-49.830582	22.41427	129.667358	-19.844488	9.517898	129.209381	41.794228	0.817825	128.470901	35.383572	41.119961	129.993561	38.5889	20.968893	129.232231	-78.277876	-1.933097	129.186531
-48.694069	23.287622	129.43631	-19.69319	9.569153	129.033951	41.966896	0.883691	128.515198	35.533714	41.219536	129.891663	38.750305	21.0516135	129.2034305	-78.136685	-1.9133075	128.8644715
-47.912167	23.85103	129.240677	-19.566177	9.628233	128.942825	42.079273	0.963601	128.581665	35.626759	41.305458	129.764404	38.853016	21.1345295	129.1730345	-77.98537	-1.8780635	128.7126155
-47.07233	24.303402	129.02887	-19.45841	9.686754	128.865402	42.194138	1.066887	128.704086	35.390823	41.568546	129.699432	38.7924805	21.3177165	129.201759	-77.7093005	-1.9442085	128.529045
-46.159313	24.756403	128.79216	-19.35047	9.781308	128.809631	42.32608	1.166702	128.861313	35.479084	41.690819	129.509323	38.902582	21.4287605	129.185318	-77.603522	-1.8661445	128.433944
-45.297718	25.135475	128.490753	-19.260452	9.863937	128.757248	42.463158	1.236615	129.052658	35.545181	41.775196	129.325562	39.0041695	21.5059055	129.18911	-77.5250735	-1.7780315	128.325386
-44.387966	25.414425	128.231323	-19.173168	9.950138	128.741348	42.616959	1.296382	129.274506	35.596527	41.841938	129.110825	39.106743	21.56916	129.1926655	-77.453079	-1.668884	128.2900305
-43.492996	25.717957	127.959564	-19.101925	9.982983	128.759018	42.746494	1.346692	129.484528	35.638271	41.888012	128.915115	39.1923825	21.617352	129.1998215	-77.3962325	-1.651386	128.3182145
-42.080872	26.112	127.675056	-18.978746	9.961706	128.779114	42.904434	1.388778	129.785187	35.713078	41.923737	128.744492	39.308756	21.6562575	129.2648395	-77.266248	-1.7328455	128.2933885
-41.136173	26.346184	127.506218	-18.919403	9.938758	128.796844	42.995056	1.398153	129.954468	35.774208	41.92654	128.70372	39.384632	21.6623465	129.329094	-77.223438	-1.7848305	128.264594
-40.227558	26.549486	127.490677	-18.864475	9.913531	128.793121	43.065399	1.397326	130.070526	35.807339	41.942657	128.692764	39.436369	21.6699915	129.381645	-77.165319	-1.8429295	128.204597
-39.270477	26.758421	127.386391	-18.826832	9.91866	128.762085	43.09449	1.440981	130.113876	35.81052	41.993107	128.68042	39.452505	21.717044	129.397148	-77.106169	-1.879724	128.127022
-38.307999	27.024981	127.383385	-18.800238	9.972631	128.696991	43.094784	1.546088	130.091278	35.793068	42.085083	128.631699	39.443926	21.8155855	129.3614885	-77.044402	-1.8703235	128.0324935
-37.365402	27.269691	127.294289	-18.775671	10.046892	128.581726	43.110722	1.680196	130	35.787956	42.211605	128.562347	39.449339	21.9459005	129.2811735	-77.000681	-1.8521165	127.8822785
-36.427738	27.502357	127.077988	-18.755375	10.139747	128.41304	43.102207	1.787606	129.87886	35.792877	42.315552	128.470963	39.447542	22.051579	129.1749115	-76.958292	-1.772085	127.6511685
-35.009785	27.79541	126.809677	-18.711733	10.263257	128.086349	43.065414	1.900917	129.621979	35.787918	42.417633	128.242233	39.426666	22.159275	128.932106	-76.850132	-1.632761	127.240592
-34.036301	28.048521	126.661591	-18.68685	10.341022	127.881752	43.038261	1.959867	129.43512	35.786484	42.466339	128.062195	39.4123725	22.213103	128.7486575	-76.7860725	-1.531059	127.0148465
-33.083561	28.267857	126.483849	-18.657492	10.390423	127.693031	43.022911	2.020752	129.252457	35.780106	42.524963	127.9076	39.4015085	22.2728575	128.5800285	-76.7164925	-1.4920115	126.8060335
-32.114712	28.450283	126.292107	-18.622484	10.417817	127.526642	43.026432	2.055215	129.065628	35.763607	42.57597	127.76754	39.3950195	22.3155925	128.416584	-76.6399875	-1.4799585	126.6367
-31.174919	28.58707	126.300217	-18.606335	10.427893	127.407967	43.012108	2.072777	128.876572	35.7435	42.613888	127.646759	39.377804	22.3433325	128.2616655	-76.590474	-1.4875465	126.5542685
-30.208536	28.771648	126.209473	-18.588642	10.421267	127.304504	42.98497	2.04677	128.68808	35.77293	42.616703	127.56218	39.37895	22.3317365	128.12513	-76.556234	-1.4892025	126.483878
-29.198509	28.973028	126.206329	-18.586729	10.397804	127.183533	42.948097	1.970158	128.548096	35.816868	42.58831	127.52948	39.3824825	22.279234	128.038788	-76.5559405	-1.483626	126.328278
-27.734608	29.206524	126.158348	-18.612906	10.372935	127.003693	42.873135	1.855538	128.437302	35.876648	42.542301	127.572647	39.3748915	22.1989195	128.0049745	-76.6007035	-1.4530495	126.0024115
-26.787685	29.315186	126.207695	-18.636959	10.39291	126.90303	42.821796	1.805494	128.430298	35.915165	42.52874	127.676842	39.3684805	22.167117	128.05357	-76.6423985	-1.381297	125.75249
-25.798973	29.446871	126.132439	-18.663492	10.421571	126.830421	42.774994	1.763636	128.502716	35.938251	42.504017	127.796379	39.3566225	22.1338265	128.1495475	-76.6836065	-1.2906845	125.5112945
-24.787014	29.578945	126.130142	-18.730801	10.501951	126.841286	42.714672	1.731472	128.579971	35.961815	42.476364	127.902725	39.3382435	22.103918	128.241348	-76.7998455	-1.100016	125.441224
-23.815645	29.646202	126.148773	-18.738956	10.532234	126.800789	42.647301	1.70871	128.663956	35.958652	42.463791	127.958275	39.3029765	22.0862505	128.3111155	-76.7808885	-1.0217825	125.2904625
-22.909159	29.716476	126.205917	-18.796906	10.584713	126.848289	42.562431	1.679697	128.741318	35.941269	42.436035	127.967278	39.25185	22.057866	128.354298	-76.845662	-0.888439999999996	125.34228
-21.914717	29.694962	126.160095	-18.85648	10.627328	126.893059	42.501247	1.628427	128.799789	35.906628	42.375664	127.958824	39.2039375	22.0020455	128.3793065	-76.9168975	-0.747389500000001	125.4068115
-20.65206	29.834927	126.22403	-18.924992	10.642848	126.956055	42.388023	1.51209	128.907593	35.880424	42.252308	127.884445	39.1342235	21.882199	128.396019	-76.9842075	-0.596502999999998	125.516091
-19.723787	29.811144	126.205994	-18.989933	10.645767	126.979279	42.303204	1.402486	128.983139	35.873463	42.133148	127.842972	39.0883335	21.767817	128.4130555	-77.0681995	-0.476283000000002	125.5455025
-18.799555	29.760307	126.140472	-19.049206	10.644293	126.979004	42.205891	1.253278	129.06897	35.869453	41.988182	127.811943	39.037672	21.62073	128.4404565	-77.136084	-0.332144000000003	125.5175515
-17.869017	29.677513	126.121307	-19.101255	10.623075	126.978096	42.120045	1.10871	129.189545	35.883389	41.866772	127.760468	39.001717	21.487741	128.4750065	-77.204227	-0.241591	125.4811855
-16.845772	29.600376	126.081429	-19.157133	10.596148	126.993385	42.034184	0.979876	129.306473	35.919594	41.777843	127.709259	38.976889	21.3788595	128.507866	-77.291155	-0.186563499999998	125.478904
-15.923437	29.480223	126.102341	-19.236694	10.593303	127.049271	41.950672	0.851964	129.400604	35.924885	41.675014	127.682304	38.9377785	21.263489	128.541454	-77.4111665	-0.0768829999999987	125.557088
-15.032442	29.402262	126.077141	-19.301905	10.575336	127.053741	41.864269	0.72786	129.461716	35.911743	41.549614	127.608467	38.888006	21.138737	128.5350915	-77.491816	0.0119350000000011	125.5723905
-13.687478	29.207165	126.034584	-19.390589	10.504343	126.964066	41.706043	0.566236	129.461563	35.907249	41.406868	127.508835	38.806646	20.986552	128.485199	-77.587824	0.0221339999999977	125.442933
-12.7045	29.100428	125.952843	-19.446739	10.472194	126.859428	41.654621	0.441017	129.41449	35.9044	41.289738	127.518669	38.7795105	20.8653775	128.4665795	-77.6729885	0.079010499999999	125.2522765
-11.811294	28.979755	125.893951	-19.474052	10.463951	126.695396	41.609962	0.34819	129.382675	35.92643	41.204773	127.576591	38.768196	20.7764815	128.479633	-77.7163	0.151420499999997	124.911159
-10.928772	28.886806	125.81971	-19.484133	10.466794	126.496529	41.614273	0.264101	129.289001	35.971775	41.150963	127.662682	38.793024	20.707532	128.4758415	-77.76129	0.226056000000003	124.5172165
-10.085908	28.783846	125.790993	-19.499632	10.486277	126.307343	41.605476	0.193215	129.122284	35.983604	41.133804	127.756927	38.79454	20.6635095	128.4396055	-77.793804	0.309044499999999	124.1750805
-9.242972	28.672869	125.826515	-19.516649	10.524778	126.177895	41.539532	0.1942	128.884918	35.967083	41.123348	127.844131	38.7533075	20.658774	128.3645245	-77.7866055	0.390781999999998	123.9912655
-8.321798	28.550539	125.91803	-19.557274	10.591243	126.115952	41.470181	0.229843	128.64624	35.960365	41.159885	127.925835	38.715273	20.694864	128.2860375	-77.829821	0.487621999999998	123.9458665
-7.161088	28.300983	126.133919	-19.607752	10.683922	126.011086	41.410019	0.259101	128.358002	35.973007	41.209679	128.128998	38.691513	20.73439	128.2435	-77.907017	0.633454	123.778672
-6.401273	28.116755	126.177155	-19.671137	10.738028	125.890038	41.356522	0.238823	128.212234	35.974964	41.200798	128.259903	38.665743	20.7198105	128.2360685	-78.008017	0.756245499999999	123.5440075
-5.654178	27.859509	126.159142	-19.749126	10.785847	125.671921	41.295986	0.186015	127.991196	35.958347	41.150894	128.285278	38.6271665	20.6684545	128.138237	-78.1254185	0.903239500000002	123.205605
-4.888969	27.596256	125.986465	-19.846678	10.815997	125.386116	41.200905	0.104687	127.656471	35.897316	41.049702	128.112259	38.5491105	20.5771945	127.884365	-78.2424665	1.0547995	122.887867
-3.870323	27.116159	125.5345	-20.188961	11.0162	125.103989	41.031998	0.050966	127.207245	35.800041	40.977863	127.835152	38.4160195	20.5144145	127.5211985	-78.7939415	1.5179855	122.6867795
-3.214382	26.744022	125.189568	-20.269678	11.047015	124.705032	40.514771	0.23941	126.843086	35.701069	40.909992	127.496338	38.10792	20.574701	127.169712	-78.647276	1.519329	122.240352
-2.758533	26.480967	124.884926	-20.317635	11.088943	124.340736	40.387608	0.224028	126.349892	35.636482	40.858116	127.171394	38.012045	20.541072	126.760643	-78.647315	1.636814	121.920829
-1.756063	25.731859	124.479523	-20.3431	11.128674	123.907486	40.240894	0.244697	125.78392	35.62088	40.803066	126.879189	37.930887	20.5238815	126.3315545	-78.617087	1.7334665	121.4834175
-1.070442	25.165903	124.347687	-20.328886	11.176332	123.710587	40.211395	0.271094	125.574318	35.679447	40.809475	126.882317	37.945421	20.5402845	126.2283175	-78.603193	1.8123795	121.1928565
-0.439107	24.510799	124.325218	-20.26766	11.248561	123.617104	40.260948	0.279539	125.455627	35.767643	40.81031	127.017059	38.0142955	20.5449245	126.236343	-78.5496155	1.9521975	120.997865
0.445689	23.712332	124.227097	-20.210135	11.329015	123.586357	40.338604	0.281564	125.418839	35.869686	40.82077	127.239143	38.104145	20.551167	126.328991	-78.524415	2.106863	120.843723
1.028402	22.98218	124.306656	-20.150059	11.416058	123.581139	40.408073	0.304704	125.431396	35.988697	40.831001	127.539993	38.198385	20.5678525	126.4856945	-78.498503	2.2642635	120.6765835
1.588685	22.151821	124.387589	-20.085638	11.495029	123.599945	40.483952	0.318846	125.468613	36.100723	40.852718	127.867844	38.2923375	20.585782	126.6682285	-78.4636135	2.404276	120.5316615
2.05046	21.250906	124.530884	-20.032789	11.582918	123.62542	40.531322	0.336821	125.490189	36.226021	40.867573	128.214935	38.3786715	20.602197	126.852562	-78.4442495	2.563639	120.398278
2.808491	19.744926	124.470398	-20.027348	11.679387	123.615372	40.591007	0.279793	125.456032	36.332405	40.809364	128.665939	38.461706	20.5445785	127.0609855	-78.516402	2.8141955	120.1697585
3.201445	18.635279	124.383377	-20.048016	11.763851	123.60376	40.542973	0.282379	125.408195	36.364178	40.773052	128.864517	38.4535755	20.5277155	127.136356	-78.5496075	2.9999865	120.071164
3.526239	17.442286	124.281502	-20.072008	11.835529	123.488937	40.503403	0.297982	125.356201	36.394012	40.777664	128.994659	38.4487075	20.537823	127.17543	-78.5927235	3.133235	119.802444
3.628473	16.321993	124.117279	-19.916782	11.813645	123.276154	40.492599	0.31566	125.330772	36.368671	40.784389	129.07428	38.430635	20.5500245	127.202526	-78.264199	3.0772655	119.349782
3.907033	14.984913	123.821068	-19.933088	11.874475	123.040901	40.432316	0.391041	125.368866	36.316528	40.815765	129.035812	38.374422	20.603403	127.202339	-78.240598	3.145547	118.879463
4.15853	13.506903	123.46994	-20.006989	11.976362	122.845421	40.409294	0.436295	125.395897	36.268547	40.855415	128.886078	38.3389205	20.645855	127.1409875	-78.3528985	3.306869	118.5498545
4.376155	11.962029	123.06646	-20.013418	12.004004	122.516144	40.357487	0.486544	125.400711	36.195587	40.869141	128.599228	38.276537	20.6778425	126.9999695	-78.303373	3.3301655	118.0323185
4.567353	9.447112	122.466148	-20.273613	12.165257	122.267952	40.257843	0.521058	125.404762	36.07391	40.852661	127.984764	38.1658765	20.6868595	126.694763	-78.7131025	3.6436545	117.841141
4.661547	7.648672	122.191917	-20.274666	12.146362	122.066452	40.195549	0.51944	125.496758	36.016861	40.826168	127.555573	38.106205	20.672804	126.5261655	-78.655537	3.61992	117.6067385
4.63873	5.794509	122.054741	-20.260527	12.107905	121.991516	40.174919	0.491872	125.659332	35.925591	40.775185	127.116837	38.050255	20.6335285	126.3880845	-78.571309	3.5822815	117.5949475
4.544954	3.878544	122.139427	-20.26458	12.076622	122.058929	40.176834	0.490241	125.885094	35.856052	40.72258	126.668015	38.016443	20.6064105	126.2765545	-78.545603	3.5468335	117.8413035
4.390891	1.977635	122.321236	-20.274534	12.01567	122.170952	40.217392	0.455775	126.21595	35.806881	40.675484	126.280487	38.0121365	20.5656295	126.2482185	-78.5612045	3.4657105	118.0936855
4.180784	-0.056157	122.672974	-20.250486	11.936872	122.312355	40.272587	0.387849	126.587082	35.763691	40.580673	125.913071	38.018139	20.484261	126.2500765	-78.519111	3.389483	118.3746335
3.92537	-1.988326	123.06813	-20.229397	11.811466	122.467041	40.303658	0.291956	126.898529	35.759216	40.424477	125.542976	38.031437	20.3582165	126.2207525	-78.490231	3.2647155	118.7133295
3.407019	-4.933029	123.64669	-20.168417	11.585574	122.63752	40.393982	0.051661	127.302719	35.780754	40.145958	125.04538	38.087368	20.0988095	126.1740495	-78.424202	3.0723385	119.1009905
3.024298	-6.772465	124.034416	-20.119865	11.423466	122.776451	40.745464	-0.255354	127.345047	35.825401	39.981911	124.799812	38.2854325	19.8632785	126.0724295	-78.5251625	2.9836535	119.4804725
2.617768	-8.630173	124.345505	-20.097904	11.31301	122.928047	40.794071	-0.355371	127.488281	35.865654	39.865067	124.601051	38.3298625	19.754848	126.044666	-78.5256705	2.871172	119.811428
2.371374	-10.53676	124.627319	-20.071701	11.23066	123.068047	40.825737	-0.40123	127.616211	35.880569	39.79496	124.471558	38.353153	19.696865	126.0438845	-78.496555	2.764455	120.0922095
1.860243	-12.190441	124.92807	-20.061668	11.178207	123.209953	40.835602	-0.413176	127.72937	35.898132	39.753361	124.427582	38.366867	19.6700925	126.078476	-78.490203	2.6863215	120.34143
1.308116	-13.799542	125.286316	-20.058441	11.151547	123.366081	40.870945	-0.408461	127.871994	35.896141	39.746632	124.411034	38.383543	19.6690855	126.141514	-78.500425	2.6340085	120.590648
0.709316	-15.28888	125.657394	-20.043137	11.1655	123.531723	40.900101	-0.360988	128.043808	35.8932	39.783314	124.446442	38.3966505	19.711163	126.245125	-78.4829245	2.619837	120.818321
-0.261672	-17.331018	126.330246	-19.999201	11.253845	123.831238	40.979038	-0.265201	128.357574	35.907566	39.869221	124.542404	38.443302	19.80201	126.449989	-78.441704	2.70568	121.212487
-0.978469	-18.577372	126.870583	-19.970194	11.319989	124.082481	41.075268	-0.2012	128.640015	35.948608	39.941433	124.599457	38.511938	19.8701165	126.619736	-78.452326	2.7698615	121.545226
-1.674834	-19.699566	127.383636	-20.159548	11.525483	124.469711	41.183407	-0.184523	128.978317	36.042152	39.985584	124.735168	38.6127795	19.9005305	126.8567425	-78.9318755	3.1504355	122.0826795
-2.448952	-20.81167	127.96769	-19.761427	11.362861	124.532639	41.320698	-0.210684	129.380615	36.178501	39.983307	124.887939	38.7495995	19.8863115	127.134277	-78.2724535	2.8394105	121.931001
-3.260597	-21.770641	128.516617	-19.647732	11.315933	124.804924	41.449459	-0.260561	129.789948	36.335636	39.969051	125.059975	38.8925475	19.854245	127.4249615	-78.1880115	2.777621	122.1848865
-4.034142	-22.646847	128.901321	-19.538733	11.251389	125.082375	41.572636	-0.322405	130.101227	36.476482	39.937183	125.275993	39.024559	19.807389	127.68861	-78.102025	2.695389	122.47614
-4.870758	-23.416735	129.24437	-19.197865	11.003023	125.249817	41.671318	-0.388823	130.339584	36.604816	39.883667	125.478951	39.138067	19.747422	127.9092675	-77.533797	2.258624	122.5903665
-6.197597	-24.371103	129.54805	-19.037619	10.840443	125.565674	41.807632	-0.463375	130.595673	36.763969	39.818249	125.709518	39.2858005	19.677437	128.1525955	-77.3610385	2.003449	122.9787525
-7.073863	-24.869827	129.624527	-18.990055	10.749402	125.754845	41.86142	-0.488355	130.662186	36.835365	39.791218	125.821899	39.3483925	19.6514315	128.2420425	-77.3285025	1.8473725	123.2676475
-8.032389	-25.194506	129.678635	-18.95203	10.66035	125.904121	41.888779	-0.499161	130.67189	36.827053	39.781647	125.865517	39.357916	19.641243	128.2687035	-77.261976	1.679457	123.5395385
-9.028642	-25.378014	129.783218	-18.939346	10.597642	126.03109	41.881023	-0.45704	130.652603	36.808647	39.801857	125.851402	39.344835	19.6724085	128.2520025	-77.223527	1.5228755	123.8101775
-9.968696	-25.518217	129.85347	-18.931009	10.568042	126.165649	41.882359	-0.399353	130.651062	36.78706	39.845654	125.851059	39.3347095	19.7231505	128.2510605	-77.1967275	1.4129335	124.0802375
-10.931647	-25.511927	129.948608	-18.899921	10.535088	126.281181	41.942974	-0.352108	130.69223	36.796722	39.880844	125.907066	39.369848	19.764368	128.299648	-77.16969	1.305808	124.262714
-11.948754	-25.308905	130.035736	-18.840677	10.48595	126.393524	42.027431	-0.32551	130.786819	36.831383	39.909122	125.994339	39.429407	19.791806	128.390579	-77.110761	1.180094	124.396469
-13.395532	-24.891882	130.129272	-18.775938	10.367119	126.606712	42.137138	-0.374731	130.935028	36.947624	39.903797	126.194717	39.542381	19.764533	128.5648725	-77.094257	0.969705000000001	124.6485515
-14.361022	-24.469204	130.081039	-18.719921	10.255786	126.757446	42.21064	-0.455607	131.042175	37.024998	39.871479	126.359489	39.617819	19.707936	128.700832	-77.057661	0.803636000000001	124.81406
-15.344395	-23.945583	130.005585	-18.646875	10.131498	126.926598	42.296333	-0.541161	131.128387	37.113319	39.839523	126.564552	39.704826	19.649181	128.8464695	-76.998576	0.613815000000002	125.0067265
-16.311207	-23.360479	129.908157	-18.568321	9.998949	127.117455	42.391441	-0.630558	131.215195	37.219547	39.801552	126.8302	39.805494	19.585497	129.0226975	-76.942136	0.412400999999999	125.2122125
-17.228207	-22.600079	129.795959	-18.500694	9.881778	127.303925	42.512444	-0.735916	131.312073	37.329025	39.776085	127.104591	39.9207345	19.5200845	129.208332	-76.9221225	0.243471500000002	125.399518
-18.189985	-21.809765	129.617447	-18.427654	9.762834	127.482178	42.620148	-0.823125	131.375885	37.413666	39.750858	127.368248	40.016907	19.4638665	129.3720665	-76.872215	0.0618014999999978	125.5922895
-19.117321	-20.919809	129.402466	-18.37649	9.646637	127.64003	42.654976	-0.891855	131.385391	37.486797	39.724476	127.588066	40.0708865	19.4163105	129.4867285	-76.8238665	-0.123036500000001	125.7933315
-20.487671	-19.360451	129.029541	-18.340345	9.485171	127.762863	42.701382	-1.011224	131.328094	37.563919	39.688007	127.841248	40.1326505	19.3383915	129.584671	-76.8133405	-0.368049500000001	125.941055
-21.402159	-18.284697	128.615417	-18.325504	9.372217	127.751862	42.719887	-1.066827	131.229111	37.586224	39.681332	128.001709	40.1530555	19.3072525	129.61541	-76.8040635	-0.562818499999999	125.888314
-22.291224	-17.102484	128.158188	-18.333996	9.268985	127.650703	42.734333	-1.124629	131.09024	37.58498	39.668968	128.156082	40.1596565	19.2721695	129.623161	-76.8276485	-0.734199499999999	125.678245
-23.538387	-15.58643	127.854607	-18.333746	9.169604	127.472176	42.731422	-1.168126	130.879135	37.560936	39.689663	128.268127	40.146179	19.2607685	129.573631	-76.813671	-0.921560500000002	125.370721
-24.032671	-14.632342	126.981674	-18.384884	9.090943	127.302147	42.693909	-1.195984	130.577225	37.540787	39.706043	128.383301	40.117348	19.2550295	129.480263	-76.887116	-1.0731435	125.124031
-24.925457	-13.275106	126.397766	-18.404581	9.009707	127.032509	42.673798	-1.258156	130.243362	37.522121	39.693279	128.528519	40.0979595	19.2175615	129.3859405	-76.9071215	-1.1981475	124.6790775
-25.797834	-11.941977	125.680336	-18.413546	8.954009	126.75235	42.645912	-1.305954	129.926132	37.510403	39.689152	128.66774	40.0781575	19.191599	129.296936	-76.9052495	-1.283581	124.207764
-26.989365	-9.859092	124.737823	-18.371487	8.906939	126.311699	42.608917	-1.318214	129.463379	37.516914	39.707558	128.898621	40.0629155	19.194672	129.181	-76.8058895	-1.380794	123.442398
-27.808403	-8.476164	124.314346	-18.350342	8.933331	126.101685	42.61919	-1.272326	129.194962	37.476204	39.734451	129.023651	40.047697	19.2310625	129.1093065	-76.748381	-1.3644005	123.0940635
-28.541931	-7.051028	124.007011	-18.311779	8.982522	125.942192	42.650135	-1.183303	128.981812	37.46225	39.815716	129.14798	40.0561925	19.3162065	129.064896	-76.6797505	-1.3511625	122.819488
-29.333008	-5.629989	123.914764	-18.256248	9.009316	125.850914	42.724056	-1.119585	128.843521	37.481133	39.857052	129.255692	40.1025945	19.3687335	129.0496065	-76.6150905	-1.3501015	122.6522215
-30.075573	-4.287281	123.808456	-18.197853	9.001911	125.783958	42.805573	-1.133821	128.757294	37.514854	39.844448	129.317703	40.1602135	19.3553135	129.0374985	-76.5559195	-1.3514915	122.5304175
-30.770519	-2.987865	123.734787	-18.134974	8.953114	125.73391	42.85313	-1.194038	128.671204	37.566906	39.781044	129.315353	40.210018	19.293503	128.9932785	-76.479966	-1.387275	122.4745415
-31.462154	-1.70235	123.79184	-18.066015	8.869495	125.705994	42.895432	-1.277552	128.593033	37.628399	39.676727	129.270615	40.2619155	19.1995875	128.931824	-76.3939455	-1.4605975	122.480164
-32.48304	0.169872	123.823738	-17.964926	8.709162	125.689423	42.992001	-1.388601	128.510605	37.727421	39.55043	129.209229	40.359711	19.0809145	128.859917	-76.289563	-1.6625905	122.518929
-33.164001	1.410645	123.922325	-17.874269	8.614689	125.672615	43.110542	-1.429625	128.462967	37.804672	39.482395	129.179245	40.457607	19.026385	128.821106	-76.206145	-1.797007	122.524124
-33.730282	2.605196	123.91832	-17.810114	8.553508	125.631699	43.210255	-1.433429	128.36261	37.879707	39.430519	129.114029	40.544981	18.998545	128.7383195	-76.165209	-1.891529	122.5250785
-34.359028	3.797148	123.796356	-17.729532	8.501207	125.5205	43.257599	-1.422527	128.155685	37.930241	39.396076	128.975632	40.59392	18.9867745	128.5656585	-76.052984	-1.9843605	122.4753415
-34.965191	4.968532	123.731438	-17.677876	8.484379	125.350227	43.287804	-1.413405	127.846191	37.973301	39.358788	128.730789	40.6305525	18.9726915	128.28849	-75.9863045	-2.0039335	122.411964
-35.5079	6.11503	123.616997	-17.839653	8.651978	125.23407	43.289082	-1.369583	127.454361	37.985264	39.35075	128.418365	40.637173	18.9905835	127.936363	-76.316479	-1.6866275	122.531777
-36.004028	7.304312	123.56839	-17.76325	8.682231	125.001381	42.978355	-1.09638	127.196754	37.996719	39.368134	128.123505	40.487537	19.135877	127.6601295	-76.014037	-1.771415	122.3426325
-36.752518	8.953832	123.312531	-17.619888	8.739921	124.654427	43.068512	-0.985489	126.749123	38.015549	39.430611	127.797127	40.5420305	19.222561	127.273125	-75.7818065	-1.742719	122.035729
-37.170647	10.022755	123.195839	-17.535797	8.766357	124.503395	43.149273	-0.886836	126.554123	38.050659	39.476387	127.667793	40.599966	19.2947755	127.110958	-75.67156	-1.7620615	121.895832
-37.78669	11.237477	123.266693	-17.476513	8.78948	124.405563	43.198402	-0.82961	126.385651	38.07518	39.51482	127.525589	40.636791	19.342605	126.95562	-75.589817	-1.763645	121.855506
-37.962524	12.089802	123.252579	-17.458988	8.803851	124.346695	43.207584	-0.750256	126.159348	38.046604	39.544842	127.315094	40.627094	19.397293	126.737221	-75.54507	-1.789591	121.956169
-38.280342	13.067871	123.364166	-17.44817	8.815495	124.307777	43.166756	-0.670312	125.920555	37.967793	39.57692	126.959763	40.5672745	19.453304	126.440159	-75.4636145	-1.822314	122.175395
-38.5215	14.035151	123.520935	-17.440142	8.847736	124.261223	43.061787	-0.532859	125.589714	37.858719	39.637001	126.506508	40.460253	19.552071	126.048111	-75.340537	-1.856599	122.474335
-38.844006	14.973554	123.633865	-17.454685	8.891847	124.212524	42.962883	-0.447888	125.211441	37.71423	39.686958	125.923241	40.3385565	19.619535	125.567341	-75.2479265	-1.835841	122.857707
-39.108509	16.292664	123.748695	-17.439423	8.974358	124.104454	42.822895	-0.356951	124.662086	37.522488	39.727013	125.013229	40.1726915	19.685031	124.8376575	-75.0515375	-1.736315	123.3712505
-39.13575	17.12812	123.823639	-17.413	8.988234	124.086548	42.770081	-0.345956	124.502686	37.440083	39.715492	124.510895	40.105082	19.684768	124.5067905	-74.931082	-1.7083	123.6663055
-39.161098	17.937832	123.785126	-17.355999	8.985402	124.110374	42.781319	-0.362086	124.453667	37.404686	39.681381	124.116325	40.0930025	19.6596475	124.284996	-74.8050005	-1.6888435	123.935752
-39.143909	18.779507	123.815575	-17.31123	8.953303	124.17437	42.824921	-0.390445	124.462761	37.387207	39.629417	123.864761	40.106064	19.619486	124.163761	-74.728524	-1.71288	124.184979
-39.05592	19.611774	123.816681	-17.267969	8.916556	124.2164	42.868046	-0.460595	124.573097	37.411175	39.554642	123.748993	40.1396105	19.5470235	124.161045	-74.6755485	-1.7139115	124.271755
-39.017349	20.520678	123.7565	-17.236673	8.859475	124.219063	42.942333	-0.567047	124.754456	37.456966	39.462124	123.745941	40.1996495	19.4475385	124.2501985	-74.6729955	-1.7285885	124.1879275
-38.7621	21.329197	123.641159	-17.217342	8.78204	124.192787	42.997852	-0.686065	124.92411	37.513279	39.382458	123.803452	40.2555655	19.3481965	124.363781	-74.6902495	-1.7841165	124.021793
-38.270058	22.523678	123.450813	-17.2129	8.74019	124.115158	43.023403	-0.844994	125.045074	37.593033	39.291035	123.888657	40.308218	19.2230205	124.4668655	-74.734018	-1.7426405	123.7634505
-37.896172	23.335205	123.335251	-17.236351	8.726291	124.027969	43.002422	-0.873105	125.035324	37.604858	39.293392	123.883095	40.30364	19.2101435	124.4592095	-74.776342	-1.7575615	123.5967285
-37.406986	24.115797	123.216835	-17.280903	8.768953	123.910889	42.981701	-0.851975	124.938431	37.591171	39.337368	123.879768	40.286436	19.2426965	124.4090995	-74.848242	-1.7047905	123.4126785
-36.894924	24.909367	123.066116	-17.334324	8.855403	123.762108	42.959885	-0.807597	124.829208	37.556664	39.406395	123.84024	40.2582745	19.299399	124.334724	-74.9269225	-1.588593	123.189492
-36.333076	25.694414	122.898819	-17.397058	8.978036	123.588089	42.909222	-0.727151	124.685181	37.50589	39.505699	123.771896	40.207556	19.389274	124.2285385	-75.001672	-1.433202	122.9476395
-35.730698	26.46102	122.803726	-17.458105	9.111816	123.433746	42.842236	-0.650598	124.476448	37.417809	39.587162	123.715721	40.1300225	19.468282	124.0960845	-75.0462325	-1.24465	122.7714075
-35.128983	27.257797	122.786942	-17.53223	9.244028	123.348427	42.747326	-0.564282	124.320473	37.331997	39.661385	123.644875	40.0396615	19.5485515	123.982674	-75.1041215	-1.0604955	122.71418
-34.14817	28.396622	122.868309	-17.635853	9.403855	123.344337	42.620243	-0.458788	124.231407	37.241982	39.786057	123.663116	39.9311125	19.6636345	123.9472615	-75.2028185	-0.8559245	122.7414125
-33.494194	29.185474	122.995125	-17.695602	9.513744	123.433746	42.548267	-0.396539	124.207367	37.201302	39.849899	123.711632	39.8747845	19.72668	123.9594995	-75.2659885	-0.699192	122.9079925
-32.815449	29.939863	123.158249	-17.765236	9.582705	123.540985	42.464458	-0.342507	124.185875	37.149502	39.914589	123.771797	39.80698	19.786041	123.978836	-75.337452	-0.620630999999999	123.103134
-32.051605	30.641819	123.315666	-17.832224	9.661614	123.617699	42.368092	-0.300383	124.176811	37.102032	39.954384	123.843422	39.735062	19.8270005	124.0101165	-75.39951	-0.5037725	123.2252815
-31.192892	31.239071	123.441566	-17.906834	9.72658	123.691559	42.272655	-0.271914	124.186455	37.057884	39.989208	123.953697	39.6652695	19.858647	124.070076	-75.4789375	-0.405486999999997	123.313042
-30.310143	31.805355	123.543037	-17.988514	9.802435	123.744453	42.170818	-0.249751	124.236702	37.016773	40.020351	124.089729	39.5937955	19.8853	124.1632155	-75.5708235	-0.280429999999999	123.3256905
-29.414558	32.351589	123.601364	-18.061178	9.898801	123.790207	42.098953	-0.224152	124.303101	36.970169	40.073307	124.209503	39.534561	19.9245775	124.256302	-75.656917	-0.1269755	123.324112
-27.9939	33.231701	123.62413	-18.185879	10.122011	123.855125	41.947876	-0.116154	124.464523	36.902321	40.181999	124.403954	39.4250985	20.0329225	124.4342385	-75.7968565	0.211099500000003	123.2760115
-27.039072	33.817059	123.667404	-18.289522	10.265864	123.926331	41.859138	-0.058106	124.634422	36.862953	40.249161	124.562241	39.3610455	20.0955275	124.5983315	-75.9400895	0.436200500000002	123.2543305
-26.086092	34.416275	123.715164	-18.378599	10.438381	123.975281	41.765434	0.002552	124.836121	36.797359	40.299282	124.771332	39.2813965	20.150917	124.8037265	-76.0385945	0.725845	123.1468355
-25.122696	35.008865	123.807976	-18.505278	10.578576	124.059891	41.704594	0.034751	125.073685	36.725029	40.362514	125.012375	39.2148115	20.1986325	125.04303	-76.2253675	0.958519500000001	123.076752
-24.138573	35.513138	123.891281	-18.661776	10.72576	124.153374	41.612797	0.085257	125.319633	36.628433	40.45261	125.271545	39.120615	20.2689335	125.295589	-76.444167	1.1825865	123.011159
-23.159941	35.971821	124.045166	-18.826191	10.86273	124.254929	41.509457	0.181185	125.518562	36.485134	40.552605	125.528214	38.9972955	20.366895	125.523388	-76.6496775	1.358565	122.98647
-22.137608	36.371368	124.164566	-18.995064	11.016351	124.329933	41.416618	0.280605	125.703239	36.340958	40.653179	125.805618	38.878788	20.466892	125.7544285	-76.868916	1.56581	122.9054375
-20.581051	36.855202	124.334862	-19.264572	11.279056	124.407242	41.286289	0.419706	126.01162	36.108841	40.875381	126.244232	38.697565	20.6475435	126.127926	-77.226709	1.9105685	122.686558
-19.548775	37.073509	124.470314	-19.410583	11.482264	124.460747	41.16732	0.581561	126.23185	36.014931	41.062256	126.545563	38.5911255	20.8219085	126.3887065	-77.4122915	2.1426195	122.5327875
-18.476425	37.260498	124.586868	-19.560019	11.702613	124.462471	41.075912	0.718055	126.475891	35.954723	41.25573	126.867554	38.5153175	20.9868925	126.6717225	-77.6353555	2.4183335	122.2532195
-17.40501	37.34618	124.716637	-19.688171	11.936677	124.459251	41.018879	0.848319	126.714157	35.894485	41.470085	127.181755	38.456682	21.159202	126.947956	-77.833024	2.714152	121.970546
-16.366339	37.357903	124.847153	-19.785837	12.160544	124.43811	40.954884	0.988611	126.899841	35.87883	41.671196	127.501762	38.416857	21.3299035	127.2008015	-77.988531	2.9911845	121.6754185
-15.339147	37.29982	124.989166	-19.872974	12.375219	124.400291	40.85194	1.12939	127.080452	35.872997	41.834267	127.805153	38.3624685	21.4818285	127.4428025	-78.1084165	3.2686095	121.3577795
-14.336295	37.198685	125.181854	-19.938581	12.582813	124.384521	41.103062	1.083197	127.101471	35.890163	42.010883	128.091812	38.4966125	21.54704	127.5966415	-78.3737745	3.618586	121.1724005
-12.626031	36.837502	125.313461	-20.021811	12.941705	124.4077	41.0107	1.312664	127.339348	35.904633	42.295898	128.494614	38.4576665	21.804281	127.916981	-78.5012885	4.079129	120.898419
-11.721834	36.537292	125.492645	-20.070986	13.186695	124.474823	40.974121	1.543409	127.487396	35.90456	42.517643	128.728287	38.4393405	22.030526	128.1078415	-78.5813125	4.342864	120.8418045
-10.816746	36.187553	125.642181	-20.119402	13.410547	124.493942	40.963497	1.732699	127.616753	35.90295	42.727272	128.949432	38.4332235	22.2299855	128.2830925	-78.6720275	4.5911085	120.7047915
-9.965071	35.763851	125.711418	-20.16674	13.618237	124.497917	40.906857	1.888747	127.745804	35.855583	42.91008	129.120331	38.38122	22.3994135	128.4330675	-78.7147	4.8370605	120.5627665
-9.135548	35.302773	125.743362	-20.227797	13.802499	124.504944	40.8657	2.047401	127.83815	35.836098	43.064339	129.227676	38.350899	22.55587	128.532913	-78.806493	5.049128	120.476975
-8.385029	34.766258	125.755165	-20.290163	13.968609	124.47641	40.814667	2.135841	127.962021	35.804863	43.198074	129.332352	38.309765	22.6669575	128.6471865	-78.890091	5.2702605	120.3056335
-7.665152	34.174763	125.725914	-20.375643	14.114487	124.451782	40.744446	2.229181	128.091354	35.758511	43.297474	129.385178	38.2514785	22.7633275	128.738266	-79.0027645	5.4656465	120.165298
-6.696138	33.126141	125.616493	-20.549219	14.300342	124.416718	40.613747	2.340382	128.169571	35.647446	43.4254	129.268829	38.1305965	22.882891	128.7192	-79.2290345	5.717793	120.114236
-6.114106	32.405075	125.434708	-20.695337	14.403357	124.353409	40.465839	2.409849	128.12291	35.540974	43.4981	129.006775	38.0034065	22.9539745	128.5648425	-79.3940805	5.8527395	120.1419755
-5.59747	31.60022	125.204643	-20.833565	14.489202	124.247765	40.315414	2.465488	127.947746	35.432167	43.55125	128.595764	37.8737905	23.008369	128.271755	-79.5409205	5.970035	120.223775
-5.082523	30.770004	124.848602	-20.968346	14.563455	124.063766	40.16637	2.489949	127.609955	35.310173	43.576397	128.044373	37.7382715	23.033173	127.827164	-79.6749635	6.093737	120.300368
-4.655485	29.883894	124.36335	-21.079096	14.649744	123.789536	40.010513	2.469012	127.231934	35.160866	43.584011	127.391495	37.5856895	23.0265115	127.3117145	-79.7438815	6.2729765	120.2673575
-4.256758	28.989719	123.791901	-21.164999	14.731446	123.470093	39.509739	2.703847	126.837646	34.990929	43.590481	126.625191	37.250334	23.147164	126.7314185	-79.580332	6.315728	120.2087675
-4.203287	28.203615	123.255966	-21.276402	14.801924	123.068871	39.334724	2.711841	126.126907	34.836288	43.650902	125.708839	37.085506	23.1813715	125.917873	-79.63831	6.4224765	120.219869
-3.835423	26.78994	122.1586	-21.462095	14.851816	122.314522	39.003326	2.685039	124.801338	34.556316	43.584587	124.170265	36.779821	23.134813	124.4858015	-79.704011	6.568819	120.1432425
-3.649089	25.797272	121.351334	-21.580612	14.832301	121.714973	38.771126	2.621559	123.840462	34.349327	43.493221	123.205826	36.5602265	23.05739	123.523144	-79.7214505	6.607212	119.906802
-3.546098	24.797312	120.627487	-21.700203	14.817658	121.131935	38.572243	2.57303	123.073303	34.190449	43.419697	122.400024	36.381346	22.9963635	122.7366635	-79.781752	6.6389525	119.5272065
-3.503974	23.780006	120.0933	-21.77866	14.803541	120.675705	38.436188	2.536458	122.527054	34.103889	43.384949	121.785126	36.2700385	22.9607035	122.15609	-79.8273585	6.6463785	119.19532
-3.473933	22.779535	119.724594	-21.866388	14.829535	120.334602	38.343407	2.500142	122.052704	34.048992	43.401798	121.27491	36.1961995	22.95097	121.663807	-79.9289755	6.7081	119.005397
-3.494716	21.822329	119.396362	-22.00053	14.871412	120.085815	38.237267	2.469879	121.551132	33.963711	43.406849	120.793358	36.100489	22.938364	121.172245	-80.101549	6.80446	118.999385
-3.470621	20.870472	119.088295	-22.109989	14.920719	119.895851	38.102089	2.452875	121.137383	33.821072	43.393097	120.31649	35.9615805	22.922986	120.7269365	-80.1815585	6.918452	119.0647655
-3.556491	19.428652	118.753792	-22.327938	14.994303	119.681808	37.876408	2.421756	120.582985	33.650379	43.438427	119.666458	35.7633935	22.9300915	120.1247215	-80.4192695	7.0585145	119.2388945
-3.616307	18.464558	118.5159	-22.535906	14.979269	119.557129	37.623528	2.336741	120.084122	33.466454	43.367107	119.150688	35.544991	22.851924	119.617405	-80.616803	7.106614	119.496853
-3.704476	17.520355	118.182266	-22.784941	14.905095	119.381538	37.288204	2.195093	119.460365	33.196163	43.182022	118.492424	35.2421835	22.6885575	118.9763945	-80.8120655	7.1216325	119.7866815
-3.744966	16.5702	117.783974	-23.028557	14.818637	119.155182	36.924534	2.012029	118.887619	32.89748	42.99773	117.839409	34.911007	22.5048795	118.363514	-80.968121	7.1323945	119.94685
-3.792724	15.644279	117.423508	-23.273529	14.756112	118.938675	36.604656	1.852534	118.327042	32.618397	42.842648	117.279793	34.6115265	22.347591	117.8034175	-81.1585845	7.164633	120.0739325
-3.822476	14.706072	117.10347	-23.485231	14.688556	118.718506	36.362419	1.70373	117.866005	32.367577	42.707314	116.743103	34.364998	22.205522	117.304554	-81.33546	7.17159	120.132458
-3.787333	13.829109	116.871933	-23.651106	14.665462	118.519379	36.188507	1.619577	117.567039	32.20488	42.596043	116.342018	34.1966935	22.10781	116.9545285	-81.4989055	7.223114	120.0842295
-3.667545	12.583099	116.773605	-23.796324	14.645715	118.311539	36.125664	1.522334	117.601952	32.19902	42.481155	116.161224	34.162342	22.0017445	116.881588	-81.75499	7.2896855	119.74149
-3.482961	11.801374	116.86937	-23.825432	14.63341	118.303154	36.170509	1.444891	117.993652	32.337036	42.43829	116.332291	34.2537725	21.9415905	117.1629715	-81.9046365	7.3252295	119.4433365
-3.325424	11.024273	117.185524	-23.818192	14.607331	118.495964	36.225124	1.393885	118.662689	32.528782	42.40868	116.81604	34.376953	21.9012825	117.7393645	-82.013337	7.3133795	119.2525635
-3.13953	10.267735	117.750778	-23.737383	14.571756	118.898224	36.32798	1.366491	119.581482	32.724342	42.409286	117.611862	34.526161	21.8878885	118.596672	-82.000927	7.2556235	119.199776
-2.945851	9.563584	118.533791	-23.656746	14.51763	119.457367	36.524246	1.363431	120.656738	32.927494	42.415928	118.696907	34.72587	21.8896795	119.6768225	-82.039362	7.1455805	119.2379115
-2.745258	8.895799	119.39045	-23.548641	14.467099	120.069412	36.805435	1.304809	121.824608	33.064472	42.412563	120.021149	34.9349535	21.858686	120.9228785	-82.0322355	7.075512	119.2159455
-2.55211	8.270926	120.265709	-23.42732	14.417809	120.716431	37.083988	1.263273	123.044144	33.170383	42.391743	121.412636	35.1271855	21.827508	122.22839	-81.9818255	7.00811	119.204472
-2.243673	7.374657	121.463371	-23.262674	14.311062	121.614563	37.371429	1.288696	124.704231	33.356812	42.448811	123.365738	35.3641205	21.8687535	124.0349845	-81.8894685	6.7533705	119.1941415
-2.086035	6.791381	122.089813	-23.170385	14.225501	122.087944	37.516632	1.280121	125.636032	33.438828	42.480721	124.475769	35.47773	21.880421	125.0559005	-81.8185	6.570581	119.1199875
-1.947693	6.182644	122.558868	-23.062773	14.162474	122.459587	37.630585	1.315796	126.40873	33.560291	42.550243	125.399803	35.595438	21.9330195	125.9042665	-81.720984	6.3919285	119.0149075
-1.863716	5.577567	122.919914	-22.942513	14.142701	122.720123	38.071831	1.200332	126.923416	33.732285	42.642746	126.177666	35.902058	21.921539	126.550541	-81.787084	6.363863	118.889705
-1.765055	4.989063	123.138809	-22.800117	14.171299	122.858223	38.234398	1.268753	127.511421	33.876003	42.772961	126.841888	36.0552005	22.020857	127.1766545	-81.6554345	6.321741	118.5397915
-1.904715	4.497537	123.406448	-22.632643	14.218569	122.978767	38.401604	1.38655	127.943314	33.988876	42.91468	127.370598	36.19524	22.150615	127.656956	-81.460526	6.286523	118.300578
-1.929503	3.929432	123.488152	-22.482119	14.249929	123.106979	38.565033	1.505208	128.199585	34.130173	43.053867	127.757957	36.347603	22.2795375	127.978771	-81.311841	6.2203205	118.235187
-2.096537	3.108243	123.537697	-22.257965	14.258368	123.279335	38.763466	1.63124	128.397293	34.318329	43.192387	128.156052	36.5408975	22.4118135	128.2766725	-81.0568275	6.1049225	118.2819975
-2.312941	2.53859	123.526215	-22.117741	14.228537	123.388245	38.880123	1.752453	128.444717	34.44302	43.244179	128.384979	36.6615715	22.498316	128.414848	-80.8970535	5.958758	118.361642
-2.596441	1.979792	123.468658	-21.984446	14.19962	123.463585	39.032227	1.85452	128.460526	34.557949	43.30909	128.577667	36.795088	22.581805	128.5190965	-80.76398	5.817435	118.4080735
-2.938239	1.393745	123.378731	-21.852455	14.176938	123.504318	39.195694	1.956259	128.433029	34.650173	43.378727	128.733521	36.9229335	22.667493	128.583275	-80.6278435	5.686383	118.425361
-3.355539	0.817201	123.255959	-21.737148	14.158056	123.511826	39.352158	2.041809	128.385468	34.748829	43.442257	128.881302	37.0504935	22.742033	128.633385	-80.5247895	5.574079	118.390267
-3.774668	0.199787	123.067734	-21.604338	14.146916	123.48877	39.488258	2.107253	128.325409	34.834866	43.495224	128.95018	37.161562	22.8012385	128.6377945	-80.370238	5.4925935	118.3397455
-4.274663	-0.436483	122.901871	-21.488213	14.149262	123.474464	39.647873	2.176473	128.238876	34.951267	43.563709	128.967743	37.29957	22.870091	128.6033095	-80.275996	5.428433	118.3456185
-5.114715	-1.438314	122.641167	-21.301937	14.13378	123.416916	39.894505	2.257988	128.115341	35.137264	43.638268	128.969315	37.5158845	22.948128	128.542328	-80.1197585	5.319432	118.291504
-5.758971	-2.156056	122.501167	-21.170898	14.122369	123.380211	40.06802	2.295371	128.020004	35.24633	43.658199	128.916687	37.657175	22.976785	128.4683455	-79.998971	5.267953	118.2920765
-6.470506	-2.913173	122.346855	-21.055845	14.100724	123.368011	40.214626	2.293835	127.896858	35.360638	43.66148	128.8302	37.787632	22.9776575	128.363529	-79.899322	5.2237905	118.372493
-7.183807	-3.70187	122.195221	-20.956026	14.070545	123.378265	40.334373	2.28144	127.804436	35.45229	43.63599	128.722855	37.8933315	22.958715	128.2636455	-79.8053835	5.182375	118.4928845
-7.998921	-4.539293	122.164879	-20.857237	14.040353	123.447037	40.436764	2.29501	127.757965	35.546234	43.605545	128.626068	37.991499	22.9502775	128.1920165	-79.705973	5.1304285	118.7020575
-8.784855	-5.441452	122.218727	-20.762457	14.01724	123.55722	40.530159	2.277873	127.790535	35.628502	43.558163	128.511078	38.0793305	22.918018	128.1508065	-79.6042445	5.116462	118.9636335
-9.656593	-6.362059	122.405006	-20.657856	13.983671	123.718857	40.62141	2.232413	127.891663	35.720959	43.492023	128.367447	38.1711845	22.862218	128.129555	-79.4868965	5.105124	119.308159
-11.150957	-7.752463	123.066673	-20.502728	13.877545	124.11795	40.728493	2.084862	128.112885	35.848885	43.269657	128.041321	38.288689	22.6772595	128.077103	-79.294145	5.0778305	120.158797
-12.184005	-8.711803	123.640892	-20.39584	13.739175	124.428665	40.830463	1.871459	128.332397	35.950653	43.054218	127.77903	38.390558	22.4628385	128.0557135	-79.182238	5.0155115	120.8016165
-13.268405	-9.632469	124.29142	-20.268976	13.539421	124.772583	40.923347	1.617906	128.555618	36.052113	42.772732	127.533272	38.48773	22.195319	128.044445	-79.025682	4.883523	121.500721
-14.204447	-10.685368	124.953888	-20.161547	13.306515	125.14566	41.034847	1.329401	128.820023	36.145012	42.419559	127.307114	38.5899295	21.87448	128.0635685	-78.9130235	4.73855	122.2277515
-15.517902	-11.40008	125.768875	-19.820314	12.939798	125.487053	41.169071	1.028544	129.192307	36.22987	42.083397	127.096329	38.6994705	21.5559705	128.144318	-78.3400985	4.3236255	122.829788
-16.445505	-12.366682	126.494156	-19.699469	12.733912	125.896454	41.291939	0.776096	129.602554	36.348164	41.816158	126.952026	38.8200515	21.296127	128.27729	-78.2189895	4.171697	123.515618
-17.646255	-13.049849	127.316711	-19.553066	12.5349	126.245544	41.417786	0.599834	130.032028	36.468342	41.58519	126.846848	38.943064	21.092512	128.439438	-78.049196	3.977288	124.05165
-19.403664	-13.958568	128.446564	-19.400185	12.284778	126.753319	41.57074	0.344231	130.647415	36.570904	41.302349	126.666405	39.070822	20.82329	128.65691	-77.871192	3.746266	124.849728
-20.583658	-14.406506	129.044922	-19.354181	12.112888	127.03775	41.621548	0.20065	130.921249	36.608391	41.125652	126.57412	39.1149695	20.663151	128.7476845	-77.8233315	3.562625	125.3278155
-21.837564	-14.734419	129.491486	-19.318436	11.926489	127.296852	41.638195	0.034761	131.120117	36.603367	40.954414	126.531151	39.120781	20.4945875	128.825634	-77.757653	3.3583905	125.76807
-23.007294	-15.030096	129.766602	-19.301104	11.719033	127.549103	41.65316	-0.090859	131.266403	36.581264	40.823967	126.520668	39.117212	20.366554	128.8935355	-77.71942	3.071512	126.2046705
-24.181021	-15.220736	129.91481	-19.28936	11.510837	127.786873	41.618382	-0.186331	131.29335	36.574455	40.731804	126.56498	39.0964185	20.2727365	128.929165	-77.6751385	2.7489375	126.644581
-25.429192	-15.221564	129.963562	-19.32568	11.336591	127.979683	41.578869	-0.263047	131.260849	36.54084	40.691586	126.62619	39.0598545	20.2142695	128.9435195	-77.7112145	2.4589125	127.0158465
-26.605707	-15.179861	129.935654	-19.372309	11.19374	128.112854	41.500217	-0.285585	131.185516	36.475376	40.697613	126.709389	38.9877965	20.206014	128.9474525	-77.7324145	2.181466	127.2782555
-28.687263	-14.624429	129.963593	-19.462116	11.065255	128.213287	41.369118	-0.229924	131.0224	36.365765	40.770115	126.856804	38.8674415	20.2700955	128.939602	-77.7916735	1.8604145	127.486972
-29.513697	-14.523207	129.478058	-19.547842	11.040357	128.206711	41.309029	-0.157329	130.893951	36.262867	40.869133	126.959595	38.785948	20.355902	128.926773	-77.881632	1.724812	127.486649
-30.630949	-14.106809	129.272552	-19.634476	11.036167	128.147583	41.235653	-0.068644	130.759995	36.140602	40.986702	127.027344	38.6881275	20.459029	128.8936695	-77.9570795	1.613305	127.4014965
-31.709782	-13.551013	129.011398	-19.71806	11.061875	128.113403	41.16259	0.052022	130.624863	36.008133	41.101734	127.064278	38.5853615	20.576878	128.8445705	-78.0214815	1.546872	127.3822355
-32.804142	-12.928433	128.965622	-19.759842	11.085248	128.023071	41.088108	0.168537	130.505341	35.90332	41.22488	127.062881	38.495714	20.6967085	128.784111	-78.015398	1.4737875	127.262031
-33.858711	-12.171248	128.845337	-19.842607	11.153726	128.068405	41.039783	0.30574	130.4207	35.791828	41.355396	127.04248	38.4158055	20.830568	128.73159	-78.1010195	1.476884	127.40522
-34.81007	-11.369955	128.947235	-19.849653	11.195315	128.068054	41.000805	0.466997	130.34581	35.688358	41.485771	127.000832	38.3445815	20.976384	128.673321	-78.0438875	1.414246	127.462787
-36.329372	-9.989046	128.998642	-19.934361	11.296267	128.23317	40.969643	0.695538	130.212402	35.554008	41.676804	126.924538	38.2618255	21.186171	128.56847	-78.1305475	1.406363	127.89787
-37.153633	-8.993751	129.100449	-19.944487	11.30781	128.263458	40.924839	0.816595	130.086441	35.46603	41.780025	126.854256	38.1954345	21.29831	128.4703485	-78.0844085	1.31731	128.0565675
-38.104649	-7.876557	129.090561	-20.032084	11.368325	128.349792	40.84803	0.91116	129.954834	35.37751	41.87162	126.79583	38.11277	21.39139	128.375332	-78.176938	1.34526	128.324252
-38.881886	-6.724477	129.035461	-20.077934	11.380559	128.321701	40.763832	1.006116	129.810272	35.281403	41.956497	126.751038	38.0226175	21.4813065	128.280655	-78.1784855	1.2798115	128.362747
-39.654762	-5.511374	128.87764	-20.189268	11.456264	128.333862	40.667103	1.119221	129.653397	35.161308	42.075752	126.733253	37.9142055	21.5974865	128.193325	-78.2927415	1.3150415	128.474399
-40.437229	-4.184973	128.679626	-20.275179	11.516443	128.230637	40.542542	1.273288	129.453857	35.045357	42.236835	126.725151	37.7939495	21.7550615	128.089504	-78.3443075	1.2778245	128.37177
-41.131634	-2.820456	128.445343	-20.396025	11.60483	128.123611	40.377144	1.433045	129.20784	34.90308	42.408539	126.73259	37.640112	21.920792	127.970215	-78.432162	1.288868	128.277007
-42.172997	-0.700027	128.03833	-20.630432	11.759366	127.935982	40.082142	1.661006	128.782578	34.677895	42.65414	126.679764	37.3800185	22.157573	127.731171	-78.6408825	1.361159	128.140793
-42.77243	0.784767	127.823212	-20.794107	11.88451	127.787529	39.909966	1.80057	128.462448	34.492065	42.807137	126.654579	37.2010155	22.3038535	127.5585135	-78.7892295	1.4651665	128.0165445
-43.339912	2.287206	127.60955	-20.948135	12.024704	127.658951	39.729374	1.972246	128.184906	34.300598	42.972874	126.612808	37.014986	22.47256	127.398857	-78.911256	1.576848	127.919045
-43.932762	3.90833	127.433311	-21.091215	12.176183	127.551208	39.582157	2.161735	127.928864	34.139442	43.163143	126.571716	36.8607995	22.662439	127.25029	-79.0432295	1.689927	127.852126
-44.35276	5.42615	127.307091	-21.262642	12.363813	127.52684	39.474205	2.321324	127.718697	33.976341	43.338684	126.513885	36.725273	22.830004	127.116291	-79.250557	1.897622	127.937389
-44.695347	7.048358	127.307739	-21.366396	12.502299	127.419891	39.36692	2.468	127.57901	33.817928	43.480274	126.425346	36.592424	22.974137	127.002178	-79.325216	2.030461	127.837604
-45.096111	8.682421	127.253769	-21.48843	12.638044	127.366684	39.272842	2.595281	127.515701	33.688202	43.604977	126.345047	36.480522	23.100129	126.930374	-79.457382	2.175959	127.802994
-45.362003	11.106849	127.22596	-21.651728	12.794629	127.368652	39.145073	2.725132	127.533127	33.48959	43.717716	126.211586	36.3173315	23.221424	126.8723565	-79.6207875	2.367834	127.8649475
-45.602211	12.764735	127.203712	-21.768967	12.864687	127.388397	39.032806	2.773673	127.581772	33.363552	43.745388	126.128937	36.198179	23.2595305	126.8553545	-79.736113	2.4698435	127.9214395
-45.695557	14.397541	127.117088	-21.902237	12.915583	127.419746	38.903996	2.78495	127.690575	33.23819	43.749657	126.058243	36.071093	23.2673035	126.874409	-79.875567	2.5638625	127.965083
-45.726028	16.098408	127.078499	-22.033058	12.963359	127.449966	38.80003	2.763451	127.838913	33.130901	43.727966	125.9944	35.9654655	23.2457085	126.9166565	-80.0315815	2.6810095	127.9832755
-45.684013	17.792988	126.9533	-22.152458	12.999704	127.452835	38.69733	2.72788	127.989067	33.026939	43.703259	125.954399	35.8621345	23.2155695	126.971733	-80.1670505	2.7838385	127.933937
-45.542847	19.527082	126.678535	-22.28326	13.026686	127.413086	38.59169	2.710228	128.136581	32.941322	43.67131	125.90696	35.766506	23.190769	127.0217705	-80.333026	2.862603	127.8044015
-45.390415	21.297798	126.45565	-22.425566	13.065108	127.338181	38.458286	2.701376	128.241425	32.847862	43.640228	125.849411	35.653074	23.170802	127.045418	-80.504206	2.959414	127.630944
-44.975845	23.965342	125.982201	-22.632364	13.113258	127.16571	38.216282	2.683675	128.256119	32.703011	43.616341	125.782242	35.4596465	23.150008	127.0191805	-80.7243745	3.076508	127.3122395
-44.62439	25.818237	125.809303	-22.76123	13.162261	127.054939	38.022701	2.669949	128.13118	32.610123	43.581779	125.769958	35.316412	23.125864	126.950569	-80.838872	3.198658	127.159309
-44.237831	27.714411	125.718224	-22.894644	13.230677	126.930412	37.853344	2.666262	127.915619	32.529533	43.58667	125.790855	35.1914385	23.126466	126.853237	-80.9807265	3.334888	127.007587
-43.739399	29.631659	125.67955	-23.015009	13.326634	126.800964	37.65419	2.708113	127.603531	32.454342	43.625164	125.873611	35.054266	23.1666385	126.738571	-81.084284	3.4866295	126.863357
-43.20723	31.587849	125.762131	-23.143206	13.465242	126.668037	37.473698	2.804189	127.216431	32.376534	43.69701	126.004913	34.925116	23.2505995	126.610672	-81.211528	3.6798845	126.725402
-42.606049	33.549206	125.934776	-23.251162	13.625524	126.519119	37.290268	2.934244	126.768066	32.295689	43.815666	126.183792	34.7929785	23.374955	126.475929	-81.2953025	3.876093	126.562309
-41.930138	35.502773	126.18512	-23.376913	13.810553	126.370537	36.799793	3.276776	126.460457	32.222668	43.954956	126.403	34.5112305	23.615866	126.4317285	-81.2650565	4.00524	126.3093455
-40.817722	38.414063	126.722076	-23.521986	14.099151	126.156761	36.648869	3.579237	125.875938	32.140709	44.216877	126.893112	34.394789	23.898057	126.384525	-81.438761	4.300245	125.928997
-39.982319	40.281002	127.208267	-23.579247	14.331317	126.026009	36.58606	3.789804	125.504494	32.105751	44.390091	127.362915	34.3459055	24.0899475	126.4337045	-81.5043995	4.5726865	125.6183135
-39.072914	42.076214	127.763382	-23.657137	14.571989	125.914124	36.465614	4.017559	125.105324	32.063583	44.540703	127.822449	34.2645985	24.279131	126.4638865	-81.5788725	4.864847	125.3643615
-38.091488	43.777363	128.558319	-23.747334	14.821902	125.788918	36.320747	4.277891	124.6521	32.04924	44.696941	128.280762	34.1849935	24.487416	126.466431	-81.6796615	5.156388	125.111405
-37.076061	45.382397	129.4039	-23.833151	15.085533	125.675308	36.216442	4.498899	124.238518	32.001705	44.848217	128.806427	34.1090735	24.673558	126.5224725	-81.7753755	5.497508	124.8281435
-35.946693	46.790783	130.380035	-23.876581	15.354398	125.607597	36.173836	4.782081	123.920044	31.956768	45.032154	129.338852	34.065302	24.9071175	126.629448	-81.818464	5.8016785	124.585746
-34.764591	48.062714	131.308716	-23.920912	15.657187	125.576088	36.164665	5.147773	123.644951	31.980497	45.272522	129.882874	34.072581	25.2101475	126.7639125	-81.914405	6.1042265	124.3882635
-32.925526	49.714775	132.509659	-23.926291	16.150999	125.523087	36.134216	5.672769	123.253189	31.972181	45.570625	130.527634	34.0531985	25.621697	126.8904115	-81.9057805	6.680301	124.1557625
-31.606003	50.628029	133.02037	-23.886997	16.46599	125.452469	36.18372	5.982932	123.048767	32.324722	45.656822	130.733627	34.254221	25.819877	126.891197	-82.028215	7.112103	124.013741
-30.256006	51.365135	133.329346	-23.805819	16.740049	125.367737	36.276367	6.177699	122.952293	32.402657	45.808666	130.978729	34.339512	25.9931825	126.965511	-81.95115	7.4869155	123.769963
-28.83622	51.94146	133.45697	-23.692167	16.940039	125.307785	36.421673	6.303044	123.020645	32.513313	45.915642	131.152771	34.467493	26.109343	127.086708	-81.851827	7.770735	123.528862
-27.410368	52.346157	133.394775	-23.579866	17.094296	125.257744	36.610352	6.376397	123.124763	32.657169	46.021496	131.295151	34.6337605	26.1989465	127.209957	-81.7934925	7.9896455	123.305531
-25.949114	52.544109	133.180267	-23.493788	17.21143	125.255264	36.75201	6.356159	123.25975	32.752007	46.061314	131.294403	34.7520085	26.2087365	127.2770765	-81.7395845	8.2141235	123.2334515
-24.440487	52.56868	132.856552	-23.414627	17.307859	125.345215	36.853737	6.347555	123.45575	32.847622	46.122486	131.17276	34.8506795	26.2350205	127.314255	-81.6799335	8.3806975	123.376175
-22.217218	52.256973	132.281784	-23.276447	17.426809	125.578102	37.057468	6.256791	123.917389	33.03643	46.164368	131.022751	35.046949	26.2105795	127.47007	-81.599843	8.6430385	123.686134
-20.662611	51.872791	131.801025	-23.174767	17.496758	125.782356	37.2691	6.092946	124.362579	33.17767	46.162132	130.935501	35.223385	26.127539	127.64904	-81.572919	8.865977	123.915672
-19.119257	51.255192	131.283234	-23.041952	17.559286	125.990936	37.47451	5.958144	124.8834	33.314228	46.170269	130.844254	35.394369	26.0642065	127.863827	-81.478273	9.0543655	124.118045
-17.636507	50.545864	130.773788	-22.925016	17.690186	126.261879	37.700375	5.8387	125.454651	33.469578	46.196903	130.794876	35.5849765	26.0178015	128.1247635	-81.4350085	9.3625705	124.3989945
-16.069653	49.675137	130.29216	-22.815174	17.724577	126.416634	37.937336	5.740427	126.04306	33.302807	46.354233	130.927246	35.6200715	26.04733	128.485153	-81.2504195	9.401824	124.348115
-14.583659	48.64418	129.911957	-22.652473	17.71928	126.474777	38.526192	5.448834	126.448334	33.770351	46.225357	130.924744	36.1482715	25.8370955	128.686539	-81.4532175	9.6014645	124.263015
-13.114012	47.489162	129.634415	-22.575874	17.727579	126.607559	38.729649	5.338565	126.937363	33.934723	46.21471	131.017883	36.332186	25.7766375	128.977623	-81.483934	9.6785205	124.237495
-10.951958	45.573158	129.1996	-22.415825	17.717356	126.602325	38.916351	5.290473	127.503502	34.108791	46.27602	131.052155	36.512571	25.7832465	129.2778285	-81.344221	9.6514655	123.9268215
-9.553325	44.193081	128.930725	-22.341349	17.765137	126.616158	38.994781	5.343346	127.704666	33.860649	46.463387	131.10463	36.427715	25.9033665	129.404648	-81.110413	9.6269075	123.827668
-8.186494	42.722095	128.633255	-22.279491	17.830631	126.603867	39.080757	5.414492	127.88205	34.242805	46.456249	130.867493	36.661781	25.9353705	129.3747715	-81.220763	9.7258915	123.8329625
-6.863882	41.192509	128.362732	-22.212362	17.891079	126.570534	39.152424	5.511742	128.022629	33.944019	46.680801	130.870148	36.5482215	26.0962715	129.4463885	-80.9729455	9.6858865	123.6946795
-5.539726	39.569859	128.086395	-22.191626	17.942673	126.556931	39.225918	5.572679	128.163498	34.308853	46.64492	130.669769	36.7673855	26.1087995	129.4166335	-81.1506375	9.7765465	123.6972285
-4.316655	37.866371	127.851906	-22.13019	17.927172	126.411568	39.279819	5.60515	128.312637	34.008537	46.83213	130.701508	36.644178	26.21864	129.5070725	-80.904558	9.635704	123.3160635
-3.094723	36.085491	127.653313	-22.114441	17.900936	126.324654	39.336769	5.578891	128.461761	34.059666	46.836327	130.677429	36.6982175	26.207609	129.569595	-80.9270995	9.59426300000001	123.079713
-1.395749	33.307163	127.422966	-22.053259	17.847996	126.14077	39.438202	5.494096	128.786255	34.476822	46.6852	130.541946	36.957512	26.089648	129.6641005	-81.06403	9.606344	122.6174395
-0.224616	31.379461	127.202583	-22.012812	17.808439	126.005432	39.536758	5.434877	128.991135	34.551342	46.687939	130.538361	37.04405	26.061408	129.764748	-81.069674	9.55547	122.246116
0.770138	29.409355	127.063576	-21.949301	17.774761	125.845978	39.656418	5.382345	129.160828	34.272392	46.787167	130.5755	36.964405	26.084756	129.868164	-80.863007	9.464766	121.823792
1.854196	27.398348	126.794777	-21.901953	17.731304	125.732483	39.773376	5.323445	129.307816	34.313236	46.783703	130.44165	37.043306	26.053574	129.874733	-80.847212	9.409034	121.590233
2.425143	25.514067	126.75251	-21.790316	17.640387	125.572586	39.872696	5.238266	129.375488	34.402065	46.715717	130.282654	37.1373805	25.9769915	129.829071	-80.7180125	9.3037825	121.316101
3.361744	23.481215	126.671577	-21.657648	17.536703	125.412453	39.987106	5.12101	129.509277	34.508129	46.596603	130.076492	37.2476175	25.8588065	129.7928845	-80.5629135	9.2145995	121.0320215
4.599008	21.084044	126.22979	-21.746445	17.559832	125.301147	40.088722	4.983254	129.658691	34.649616	46.475296	129.863541	37.369169	25.729275	129.761116	-80.862059	9.390389	120.841178
5.77254	17.825558	126.068832	-21.523891	17.356331	125.107048	40.245617	4.720465	129.75946	34.856911	46.17149	129.58905	37.551264	25.4459775	129.674255	-80.599046	9.2666845	120.539841
6.193439	15.800614	126.171623	-21.416283	17.183313	124.95694	40.345512	4.497007	129.902756	34.994999	45.969696	129.403351	37.6702555	25.2333515	129.6530535	-80.5028215	9.1332745	120.2608265
6.81803	13.625854	126.111183	-21.308872	16.986078	124.819008	40.375786	4.301034	129.969711	35.11998	45.725647	129.31073	37.747883	25.0133405	129.6402205	-80.365627	8.9588155	119.9977955
7.427044	11.40416	126.107681	-21.219687	16.796551	124.670624	40.432026	4.06992	130.084686	35.23243	45.472485	129.202408	37.832228	24.7712025	129.643547	-80.271602	8.8218995	119.697701
7.892485	9.255266	126.081131	-21.134283	16.593555	124.477066	40.49939	3.82674	130.224335	35.372334	45.273449	129.109375	37.935862	24.5500945	129.666855	-80.204428	8.6370155	119.287277
8.3819	7.021533	125.998962	-21.035761	16.403828	124.233963	40.527447	3.6113	130.264679	35.478107	45.044224	129.057007	38.002777	24.327762	129.660843	-80.074299	8.479894	118.807083
8.719737	4.903191	125.903999	-20.962729	16.2551	123.955063	40.600674	3.403755	130.288055	35.568153	44.835094	128.903168	38.0844135	24.1194245	129.5956115	-80.0098715	8.3907755	118.3145145
9.372508	1.53577	125.54966	-20.861322	16.065369	123.496178	40.611683	3.126491	130.220108	35.699017	44.575439	128.615707	38.15535	23.850965	129.4179075	-79.877994	8.279773	117.5744485
9.53298	-0.550928	125.373032	-20.774494	15.939495	123.165916	40.609478	2.960224	130.170731	35.769283	44.368813	128.387833	38.1893805	23.6645185	129.279282	-79.7383685	8.2144715	117.05255
9.559763	-2.639456	125.329086	-21.021952	15.990297	123.114647	40.613716	2.78556	130.184723	35.835388	44.190086	128.161957	38.224552	23.487823	129.17334	-80.268456	8.492771	117.055954
9.530185	-4.698738	125.336632	-20.656904	15.685584	122.676323	40.633793	2.639515	130.232529	35.917496	44.004635	127.99704	38.2756445	23.322075	129.1147845	-79.5894525	8.049093	116.2378615
9.41572	-6.710474	125.433411	-20.604231	15.543488	122.425842	40.6749	2.476984	130.376419	35.96714	43.833714	127.877678	38.32102	23.155349	129.1270485	-79.529482	7.931627	115.7246355
9.164725	-8.723356	125.554741	-20.58025	15.363926	122.165916	40.704708	2.303482	130.516708	35.992294	43.668098	127.766891	38.348501	22.98579	129.1417995	-79.509001	7.742062	115.1900325
8.872853	-10.661278	125.562965	-20.564325	15.156895	121.90831	40.705353	2.123214	130.547134	36.00972	43.485397	127.656853	38.3575365	22.8043055	129.1019935	-79.4861865	7.5094845	114.7146265
7.868342	-13.088581	125.398384	-20.553488	14.810616	121.445488	40.696011	1.846798	130.511765	36.006458	43.194027	127.413498	38.3512345	22.5204125	128.9626315	-79.4582105	7.1008195	113.9283445
6.924397	-14.375727	125.09272	-20.548866	14.588106	121.12088	40.655472	1.698215	130.340149	36.014114	43.034866	127.213493	38.334793	22.3665405	128.776821	-79.432525	6.8096715	113.464939
5.872699	-15.579865	124.708878	-20.539757	14.386635	120.726952	40.636654	1.555189	130.132004	36.009544	42.89006	126.987991	38.323099	22.2226245	128.5599975	-79.402613	6.5506455	112.8939065
4.70971	-16.713268	124.206879	-20.54388	14.208527	120.290802	40.618687	1.419098	129.832108	35.952942	42.736496	126.731422	38.2858145	22.077797	128.281765	-79.3735745	6.339257	112.299839
3.427308	-17.770538	123.620094	-20.564175	14.038454	119.900108	40.554424	1.286353	129.342194	35.877712	42.596928	126.401726	38.216068	21.9416405	127.87196	-79.344418	6.1352675	111.928256
2.090509	-18.756863	122.994385	-20.58116	13.872661	119.509483	40.556084	1.066551	128.753448	35.773853	42.500389	126.049377	38.1649685	21.78347	127.4014125	-79.3272885	5.961852	111.6175535
0.635057	-19.673225	122.361282	-20.603785	13.748797	119.169235	40.618889	0.763243	127.987503	35.646133	42.425301	125.688705	38.132511	21.594272	126.838104	-79.340081	5.903322	111.500366
-2.055863	-21.139124	121.940659	-20.560841	13.632011	118.821335	40.14426	-0.335844	126.502846	35.491497	42.36655	125.143341	37.8178785	21.015353	125.8230935	-78.9395605	6.248669	111.8195765
-3.730918	-21.816338	121.531914	-20.4711	13.542578	118.676056	39.852966	-1.33305	125.772766	35.441025	42.272175	124.683594	37.6469955	20.4695625	125.22818	-78.5891955	6.6155935	112.123932
-5.491666	-22.531578	121.276794	-20.371668	13.364586	118.593834	39.345665	-1.601696	125.275711	35.478863	42.063358	124.189987	37.412264	20.230831	124.732849	-78.1556	6.498341	112.454819
-7.402604	-23.1054	121.067169	-20.337687	13.113612	118.575195	38.79855	-1.540688	124.736069	35.546623	41.754723	123.685242	37.1725865	20.1070175	124.2106555	-77.8479605	6.1202065	112.9397345
-9.353466	-23.66003	120.874146	-20.363396	12.893215	118.579796	38.590847	-1.718927	124.205193	35.48497	41.473545	123.010277	37.0379085	19.877309	123.607735	-77.7647005	5.909121	113.551857
-11.347902	-24.035948	120.704842	-20.318636	12.722824	118.556145	38.415234	-1.66026	123.514809	35.380543	41.321903	122.366394	36.8978885	19.8308215	122.9406015	-77.5351605	5.6148265	114.1716885
-13.341993	-24.363377	120.50985	-20.240055	12.571374	118.544998	38.236153	-1.759946	122.927666	35.300091	41.362511	121.694031	36.768122	19.8012825	122.3108485	-77.248232	5.3414655	114.7791475
-16.381138	-24.598881	120.332039	-20.072697	12.342679	118.59549	38.100113	-2.027177	122.347832	35.355057	41.348301	120.924332	36.727585	19.660562	121.636082	-76.872979	5.024796	115.554898
-18.151686	-24.195444	120.080856	-19.956442	12.187696	118.759811	38.09314	-2.190973	122.218559	35.46817	41.204617	120.731911	36.780655	19.506822	121.475235	-76.693539	4.86857	116.044387
-20.212437	-24.131876	120.232948	-19.883141	12.094203	119.043373	38.17495	-2.280669	122.29538	35.570709	41.115608	120.80867	36.8728295	19.4174695	121.552025	-76.6391115	4.7709365	116.534721
-22.265949	-23.950911	120.496773	-19.877853	12.08389	119.426559	38.228428	-2.226115	122.457947	35.574627	41.124058	120.978973	36.9015275	19.4489715	121.71846	-76.6572335	4.7188085	117.134658
-24.342281	-23.66581	120.878723	-19.94389	12.147547	119.863174	38.216511	-2.088357	122.617783	35.46521	41.20892	121.15799	36.8408605	19.5602815	121.8878865	-76.7286405	4.7348125	117.8384615
-26.424992	-23.288887	121.365067	-20.066236	12.23418	120.329903	38.134563	-1.908437	122.777901	35.315056	41.343037	121.301018	36.7248095	19.7173	122.0394595	-76.8572815	4.75106	118.6203465
-28.512033	-22.840994	121.904228	-20.215813	12.315135	120.778069	38.016407	-1.748045	122.898842	35.106297	41.455387	121.383202	36.561352	19.853671	122.141022	-76.992978	4.776599	119.415116
-31.516478	-22.190435	122.629181	-20.458866	12.364253	121.378433	37.785278	-1.607389	122.908142	34.795494	41.515327	121.391762	36.290386	19.953969	122.149952	-77.208118	4.774537	120.606914
-33.50526	-21.574701	123.141632	-20.608673	12.323215	121.678139	37.600262	-1.566288	122.797264	34.578728	41.535828	121.272026	36.089495	19.98477	122.034645	-77.306841	4.66166	121.321633
-35.600407	-20.877514	123.338173	-20.759417	12.24197	121.887901	37.36586	-1.540927	122.520531	34.326286	41.523479	121.064392	35.846073	19.991276	121.7924615	-77.364907	4.492664	121.9833405
-37.507122	-20.157013	123.616829	-20.907825	12.113109	121.995651	37.085594	-1.527102	122.128632	34.069153	41.502304	120.716003	35.5773735	19.987601	121.4223175	-77.3930235	4.238617	122.5689845
-39.495838	-19.299654	123.767426	-21.076969	11.996104	122.03698	36.784119	-1.504876	121.623955	33.764694	41.476959	120.332466	35.2744065	19.9860415	120.9782105	-77.4283445	4.0061665	123.0957495
-41.332787	-18.395945	123.967728	-21.260721	11.919424	122.060867	36.491856	-1.43493	121.080742	33.449059	41.459663	119.942116	34.9704575	20.0123665	120.511429	-77.4918995	3.8264815	123.610305
-43.167191	-17.38957	124.189903	-21.472389	11.879422	122.103142	36.182034	-1.317854	120.56881	33.109367	41.524143	119.536743	34.6457005	20.1031445	120.0527765	-77.5904785	3.6556995	124.1535075
-45.640369	-15.7778	124.544273	-21.785002	11.88216	122.21508	35.803951	-1.118305	119.881294	32.632931	41.634197	119.208183	34.218441	20.257946	119.5447385	-77.788445	3.506374	124.8854215
-47.347084	-14.551928	124.651863	-21.958609	11.924332	122.336983	35.602814	-1.004998	119.550995	32.392941	41.738964	119.148781	33.9978775	20.366983	119.349888	-77.9150955	3.481681	125.324078
-48.777966	-13.31273	124.852158	-22.110386	11.998849	122.504677	35.420319	-0.822521	119.244087	32.241516	41.888626	119.277573	33.8309175	20.5330525	119.26083	-78.0516895	3.4646455	125.748524
-50.250149	-11.959748	124.961113	-22.236916	12.093397	122.709465	35.257103	-0.66646	118.883553	32.098736	42.017326	119.563568	33.6779195	20.675433	119.2235605	-78.1517515	3.511361	126.1953695
-51.540596	-10.575706	125.080467	-22.346371	12.209745	122.919334	35.042427	-0.445454	118.582855	31.979454	42.213539	119.887924	33.5109405	20.8840425	119.2353895	-78.2036825	3.5354475	126.6032785
-52.796535	-9.143293	125.182129	-22.457947	12.384426	123.17524	34.86153	-0.139429	118.27037	31.899626	42.476578	120.323242	33.380578	21.1685745	119.296806	-78.296472	3.6002775	127.053674
-54.124992	-7.539773	125.258636	-22.560293	12.618242	123.452904	34.718781	0.224129	117.965271	31.778208	42.77396	120.812752	33.2484945	21.4990445	119.3890115	-78.3690805	3.7374395	127.5167965
-55.320984	-5.435863	125.763237	-22.78808	13.065149	123.897469	34.367325	0.834552	117.498909	31.581369	43.24567	121.493744	32.974347	22.040111	119.4963265	-78.550507	4.090187	128.2986115
-56.132793	-3.967774	126.215187	-22.932072	13.365501	124.223015	34.1082	1.131782	117.276085	31.401331	43.485172	121.816704	32.7547655	22.308477	119.5463945	-78.6189095	4.422525	128.8996355
-56.78923	-2.565485	126.637207	-23.096184	13.613914	124.523178	33.927113	1.340294	117.382988	31.293058	43.697895	122.026932	32.6100855	22.5190945	119.70496	-78.8024535	4.7087335	129.341396
-57.384979	-1.19495	127.01918	-23.192783	13.80562	124.826881	33.89621	1.446605	117.639145	31.201145	43.822746	122.235703	32.5486775	22.6346755	119.937424	-78.9342435	4.9765645	129.716338
-57.701363	0.085673	127.622841	-23.051622	13.788232	125.028267	33.932678	1.441113	117.939247	31.144142	43.877022	122.230316	32.53841	22.6590675	120.0847815	-78.641654	4.9173965	129.9717525
-57.991047	1.26943	127.815041	-23.159973	13.784094	125.163864	33.872574	1.346702	118.164398	31.047752	43.850658	122.181496	32.460163	22.59868	120.172947	-78.780109	4.969508	130.154781
-58.136101	2.534688	128.081314	-23.326529	13.721158	125.294899	33.709419	1.149386	118.283638	30.912182	43.696487	122.216972	32.3108005	22.4229365	120.250305	-78.9638585	5.0193795	130.339493
-58.149082	4.087051	128.520447	-23.641453	13.521905	125.670898	33.352478	0.987303	118.36628	30.695694	43.562908	122.612366	32.024086	22.2751055	120.489323	-79.306992	4.7687045	130.852473
-57.926739	5.111366	128.65979	-23.891853	13.419896	125.955963	33.145885	1.022545	118.442497	30.520821	43.579319	123.103462	31.833353	22.300932	120.7729795	-79.617059	4.53886	131.1389465
-57.659988	6.060197	128.84053	-24.117662	13.337935	126.237854	32.895721	1.193627	118.435715	30.320814	43.672211	123.721107	31.6082675	22.432919	121.078411	-79.8435915	4.242951	131.397297
-57.248421	6.888861	128.933334	-24.346821	13.3258	126.421059	32.688923	1.398308	118.48481	30.076048	43.843071	124.307076	31.3824855	22.6206895	121.395943	-80.0761275	4.0309105	131.446175
-56.715363	7.71625	128.803223	-24.607138	13.336298	126.520409	32.613171	1.663726	118.761459	29.834423	44.005463	124.799034	31.223797	22.8345945	121.7802465	-80.438073	3.8380015	131.2605715
-56.036369	8.453383	128.515488	-24.766233	13.510309	126.504753	32.805939	1.912433	119.392372	29.685963	44.270493	125.212608	31.245951	23.091463	122.30249	-80.778417	3.929155	130.707016
-55.235817	9.05944	128.244278	-24.752478	13.687708	126.500511	33.22472	2.010242	120.291946	29.570055	44.513321	125.553619	31.3973875	23.2617815	122.9227825	-80.9023435	4.1136345	130.0782395
-53.848328	9.807836	127.741913	-24.675903	13.839401	126.530327	33.924339	1.949801	122.13131	29.512739	44.746105	125.685333	31.718539	23.347953	123.9083215	-81.070345	4.330849	129.1523325
-52.800472	10.149195	127.310883	-24.579187	13.728539	126.530624	34.419243	1.762438	123.456802	29.503151	44.698143	125.598999	31.961197	23.2302905	124.5279005	-81.119571	4.2267875	128.5333475
-51.648056	10.337511	126.873192	-24.49316	13.501657	126.63163	34.891216	1.416962	124.726692	29.565228	44.445766	125.501595	32.228222	22.931364	125.1141435	-81.214542	4.07195	128.1491165
-50.499577	10.556019	126.513374	-24.405302	13.102961	126.565567	35.273163	1.084799	126.024033	29.622864	44.200829	125.313843	32.4480135	22.642814	125.668938	-81.2586175	3.563108	127.462196
-49.305229	10.705302	126.176201	-24.362085	12.689643	126.543556	35.805359	0.554468	126.86908	29.629322	43.855373	125.232224	32.7173405	22.2049205	126.050652	-81.4415105	3.1743655	127.03646
-48.091488	10.944952	125.779984	-24.344496	12.307899	126.53569	35.960625	0.210168	127.58107	29.654837	43.495865	125.163971	32.807731	21.8530165	126.3725205	-81.496723	2.7627815	126.6988595
-46.864353	11.222941	125.396957	-24.338154	11.884353	126.392624	36.065422	-0.10721	128.139832	29.695591	43.218239	125.085091	32.8805065	21.5555145	126.6124615	-81.5568145	2.2131915	126.1727865
-45.000774	11.746974	124.877777	-24.276934	11.336925	126.139282	36.09436	-0.479729	128.444366	29.698601	42.800495	125.228569	32.8964805	21.160383	126.8364675	-81.4503485	1.513467	125.4420965
-44.126274	12.442707	124.727753	-24.260647	11.074392	125.951157	36.201279	-0.635416	128.670151	29.720518	42.710896	125.322769	32.9608985	21.03774	126.99646	-81.4821925	1.111044	124.905854
-42.529282	12.759595	124.182236	-24.270056	10.925287	125.768913	36.252167	-0.672841	128.815979	29.724598	42.693565	125.503746	32.9883825	21.010362	127.1598625	-81.5284945	0.840212000000001	124.3779635
-41.320782	13.426815	123.94706	-24.263954	10.865223	125.637421	36.250965	-0.643375	128.805817	29.719437	42.691658	125.63353	32.985201	21.0241415	127.2196735	-81.513109	0.706304500000002	124.0551685
-40.116135	14.138046	123.727455	-24.285183	10.822352	125.471199	36.240799	-0.611273	128.784973	29.698837	42.749367	125.57473	32.969818	21.069047	127.1798515	-81.540184	0.575657	123.7625465
-38.920189	14.925311	123.553589	-24.305792	10.780704	125.301399	36.184307	-0.598034	128.603989	29.689777	42.759418	125.533447	32.937042	21.080692	127.068718	-81.548626	0.480716000000001	123.53408
-37.738995	15.769222	123.384987	-24.324709	10.710459	125.166939	36.124279	-0.642386	128.372925	29.671829	42.709564	125.49794	32.898054	21.033589	126.9354325	-81.547472	0.387329000000001	123.3984455
-36.136181	17.204163	123.223686	-24.308075	10.522402	124.93354	36.087406	-0.74531	128.150391	29.701391	42.64003	125.516487	32.8943985	20.94736	126.833439	-81.5105485	0.0974439999999994	123.033641
-34.960781	18.133419	123.188805	-24.305897	10.388766	124.846718	36.027302	-0.836878	127.936554	29.703144	42.569538	125.685883	32.865223	20.86633	126.8112185	-81.477017	-0.0887980000000006	122.8822175
-33.810238	19.101265	123.261536	-24.302605	10.27548	124.809204	36.004162	-0.91248	127.727852	29.740685	42.53688	125.904739	32.8724235	20.8122	126.8162955	-81.4776335	-0.261239999999997	122.8021125
-32.60527	20.100451	123.432983	-24.336277	10.228988	124.864998	35.975491	-0.937906	127.504204	29.793144	42.575729	126.20591	32.8843175	20.8189115	126.855057	-81.5568715	-0.360935500000004	122.874939
-31.452087	21.160103	123.649635	-24.320856	10.224539	124.904167	35.98217	-0.93343	127.244606	29.844233	42.605736	126.625023	32.9132015	20.836153	126.9348145	-81.5549135	-0.387074999999999	122.8735195
-30.316454	22.236902	123.954582	-24.256847	10.244557	124.885727	35.698494	-0.666825	127.180649	29.922619	42.704063	127.05616	32.8105565	21.018619	127.1184045	-81.3242505	-0.529504999999997	122.6530495
-29.098379	23.282274	124.202263	-24.200605	10.332333	124.851357	35.779907	-0.55875	126.976631	30.024946	42.849449	127.524887	32.9024265	21.1453495	127.250759	-81.3036365	-0.480683499999998	122.451955
-27.359024	24.856489	124.4328	-24.082592	10.518205	124.676582	35.947166	-0.39064	126.664757	30.215559	43.020103	128.17424	33.0813625	21.3147315	127.4194985	-81.2465465	-0.278321500000001	121.9336655
-26.177458	25.857336	124.548149	-24.253386	10.835776	124.565628	36.049988	-0.263967	126.439751	30.318359	43.156948	128.455429	33.1841735	21.4464905	127.44759	-81.6909455	0.225061499999999	121.683666
-24.991604	26.782507	124.571861	-24.197075	11.017784	124.328651	36.11908	-0.158086	126.138779	30.415428	43.259331	128.683395	33.267254	21.5506225	127.411087	-81.661404	0.484945499999998	121.246215
-23.874994	27.681938	124.575256	-24.121513	11.224465	124.07267	36.206196	-0.021824	125.949432	30.512562	43.377312	128.776093	33.359379	21.677744	127.3627625	-81.602405	0.771186	120.7825775
-22.421255	28.324297	124.409019	-24.046648	11.416723	123.83757	36.324085	0.09589	125.852142	30.669529	43.517212	128.893356	33.496807	21.806551	127.372749	-81.590103	1.026895	120.302391
-21.300673	29.032444	124.382759	-23.938747	11.627342	123.607491	36.483128	0.160703	125.828568	30.804146	43.604763	129.035858	33.643637	21.882733	127.432213	-81.521131	1.371951	119.782769
-20.139618	29.620514	124.256874	-23.88261	11.777054	123.380135	36.66885	0.179853	125.876953	30.891476	43.719669	129.068802	33.780163	21.949761	127.4728775	-81.545383	1.604347	119.2873925
-18.499784	30.358511	124.223663	-23.83062	11.930301	123.167976	36.802719	0.238263	125.672684	30.979496	43.810902	129.095657	33.8911075	22.0245825	127.3841705	-81.5523475	1.8360195	118.9517815
-17.459789	30.702957	124.245087	-23.812815	11.996805	123.046051	36.955799	0.162027	125.534912	31.010002	43.814999	129.069534	33.9829005	21.988513	127.302223	-81.6085305	2.005097	118.789879
-16.465458	30.884567	124.264526	-23.817327	12.034593	122.940811	37.065269	0.078985	125.423553	31.057993	43.833626	129.069687	34.061631	21.9563055	127.24662	-81.696285	2.1128805	118.635002
-15.493439	31.067091	124.262894	-23.829023	12.073699	122.844971	37.068287	0.104206	125.266037	31.06292	43.832142	129.014297	34.0656035	21.968174	127.140167	-81.7236495	2.179224	118.549775
-14.525527	31.096134	124.164948	-23.837969	12.134714	122.734085	37.055798	0.183626	125.011848	31.058792	43.883953	128.857574	34.057295	22.0337895	126.934711	-81.733233	2.2356385	118.533459
-13.651806	31.09852	124.003754	-23.889393	12.214117	122.551582	36.967953	0.262259	124.717606	31.004223	43.950783	128.614227	33.986088	22.106521	126.6659165	-81.764874	2.321713	118.4372475
-12.861323	30.998129	123.780998	-23.900543	12.271447	122.321915	36.839714	0.313543	124.423111	30.910164	43.978455	128.258545	33.874939	22.145999	126.340828	-81.676025	2.396895	118.303002
-11.627515	30.633324	123.258354	-23.906384	12.329563	121.887352	36.74596	0.24637	123.936485	30.890676	43.954102	127.723648	33.818318	22.100236	125.8300665	-81.631086	2.55889	117.9446375
-10.88441	30.299765	122.958717	-23.882006	12.345043	121.569038	36.720123	0.15787	123.596893	30.902422	43.898129	127.488068	33.8112725	22.0279995	125.5424805	-81.5752845	2.6620865	117.5955955
-10.250219	29.876968	122.737793	-23.857904	12.374272	121.261276	36.653458	0.095944	123.294342	30.945026	43.839802	127.242188	33.799242	21.967873	125.268265	-81.51505	2.780671	117.254287
-9.590096	29.39628	122.457375	-23.850931	12.432891	120.996284	36.557549	0.057239	123.011086	30.97823	43.828098	126.997414	33.7678895	21.9426685	125.00425	-81.4697515	2.9231135	116.988318
-9.014159	28.873804	122.263756	-23.862591	12.52611	120.8339	36.469116	0.077449	122.665428	30.985981	43.839413	126.816223	33.7275485	21.958431	124.7408255	-81.4527305	3.093789	116.9269745
-8.528521	28.238974	122.14035	-23.888815	12.619249	120.706009	36.398636	0.103846	122.363495	30.990896	43.868046	126.688133	33.694766	21.985946	124.525814	-81.472396	3.252552	116.886204
-8.095445	27.555271	122.017883	-23.937119	12.744904	120.596954	36.303314	0.127358	122.140923	30.993265	43.901913	126.611259	33.6482895	22.0146355	124.376091	-81.5225275	3.4751725	116.817817
-7.917027	26.546837	121.949593	-24.043808	12.926652	120.374954	36.143642	0.178615	121.846703	30.995529	43.971527	126.42765	33.5695855	22.075071	124.1371765	-81.6572015	3.778233	116.6127315
-7.647697	25.676966	121.674942	-24.139795	13.076334	120.183334	35.990921	0.210184	121.578308	30.961451	44.046448	126.14286	33.476186	22.128316	123.860584	-81.755776	4.024352	116.506084
-7.406099	24.719688	121.221886	-24.259861	13.228353	119.913841	35.83445	0.239641	121.196686	30.89509	44.128548	125.620949	33.36477	22.1840945	123.4088175	-81.884492	4.2726115	116.4188645
-7.268406	23.735811	120.66684	-24.387163	13.360045	119.558678	35.640274	0.23301	120.689728	30.804625	44.201469	124.883392	33.2224495	22.2172395	122.78656	-81.9967755	4.5028505	116.330796
-7.135653	22.649553	119.955147	-24.496418	13.455598	119.11422	35.443871	0.216204	119.997086	30.722279	44.217876	123.967041	33.083075	22.21704	121.9820635	-82.075911	4.694156	116.2463765
-7.082149	21.51432	119.129883	-24.599451	13.490774	118.547379	35.273537	0.110467	119.184364	30.637859	44.161079	122.907616	32.955698	22.135773	121.04599	-82.1546	4.845775	116.048768
-7.027773	20.275589	118.150208	-24.691984	13.454708	117.876747	35.094727	-0.054012	118.284546	30.901823	43.918262	121.565506	32.998275	21.932125	119.925026	-82.382243	4.977291	115.828468
-7.054673	18.356735	116.684708	-24.802582	13.328791	116.790619	34.883804	-0.332272	116.705956	30.53903	43.786518	119.784096	32.711417	21.727123	118.245026	-82.316581	4.930459	115.336212
-7.11849	17.013432	115.715492	-24.851995	13.184587	116.068962	34.787304	-0.548823	115.594612	30.492279	43.610825	118.484604	32.6397915	21.531001	117.039608	-82.3437815	4.838173	115.098316
-7.192556	15.607574	114.736198	-24.901861	13.069442	115.356148	34.712788	-0.769512	114.472107	30.454052	43.420483	117.237602	32.58342	21.3254855	115.8548545	-82.387142	4.8133985	114.8574415
-7.310892	14.208561	113.877907	-24.943901	12.929121	114.696609	34.626575	-0.969121	113.45929	30.437273	43.235367	116.089569	32.531924	21.133123	114.7744295	-82.419726	4.725119	114.6187885
-7.445165	12.785284	113.136185	-25.011101	12.803425	114.120247	34.527157	-1.160315	112.589821	30.433216	43.061306	115.170479	32.4801865	20.9504955	113.88015	-82.5023885	4.6563545	114.360344
-7.603903	11.327094	112.582504	-25.043545	12.74057	113.715294	34.439026	-1.34318	111.991371	30.435579	42.88678	114.53215	32.4373025	20.7718	113.2617605	-82.5243925	4.70934	114.1688275
-7.734973	9.854178	112.310326	-25.076586	12.666655	113.523056	34.370396	-1.492579	111.73481	30.486866	42.741009	114.220413	32.428631	20.624215	112.9776115	-82.581803	4.709095	114.0685005
-7.952429	7.648266	112.303841	-25.018333	12.61966	113.603485	34.399384	-1.600165	111.924362	30.595911	42.585712	114.437393	32.4976475	20.4927735	113.1808775	-82.5343135	4.7465465	114.0260925
-8.10498	6.129471	112.532913	-24.935863	12.638497	113.82328	34.522568	-1.617899	112.426651	30.694607	42.528725	114.941002	32.6085875	20.455413	113.6838265	-82.4803135	4.821581	113.9627335
-8.255384	4.641967	112.887718	-24.837095	12.623332	114.113152	34.695824	-1.583972	113.137268	30.813116	42.517422	115.62587	32.75447	20.466725	114.381569	-82.42866	4.779939	113.844735
-8.401237	3.125106	113.26944	-24.711462	12.609896	114.409019	34.902252	-1.541835	114.041542	30.940214	42.511974	116.44313	32.921233	20.4850695	115.242336	-82.344157	4.7347225	113.575702
-8.613273	1.606411	113.731972	-24.572886	12.594173	114.711823	35.126408	-1.486246	115.11322	31.065746	42.563171	117.255959	33.096077	20.5384625	116.1845895	-82.241849	4.6498835	113.2390565
-8.798612	0.01629	114.220856	-24.418121	12.586671	115.121964	35.334061	-1.394993	116.169128	31.195656	42.650097	118.030869	33.2648585	20.627552	117.0999985	-82.1011005	4.54579	113.1439295
-9.058475	-1.554665	114.815056	-24.234898	12.565555	115.583099	35.567612	-1.304399	117.149773	31.296757	42.68771	118.803215	33.4321845	20.6916555	117.976494	-81.9019805	4.4394545	113.189704
-9.519916	-3.920901	115.785812	-23.956173	12.506877	116.300629	35.913925	-1.175128	118.665161	31.41272	42.741646	119.705605	33.6633225	20.783259	119.185383	-81.5756685	4.230495	113.415875
-9.904845	-5.504692	116.462692	-23.770693	12.416185	116.758682	36.109856	-1.140667	119.541847	31.515862	42.720596	120.241295	33.812859	20.7899645	119.891571	-81.354245	4.0424055	113.625793
-10.320605	-7.083105	117.120277	-23.582087	12.27914	117.143082	36.366699	-1.178622	120.370041	31.587729	42.63805	120.697174	33.977214	20.729714	120.5336075	-81.141388	3.828566	113.7525565
-10.82287	-8.641755	117.726875	-23.418539	12.095477	117.457878	36.555973	-1.265674	121.180687	31.658321	42.539272	121.029305	34.107147	20.636799	121.104996	-80.944225	3.554155	113.81076
-11.236839	-10.279075	118.185982	-23.253689	11.876736	117.773346	36.67997	-1.325327	121.829071	31.747299	42.457497	121.231522	34.2136345	20.566085	121.5302965	-80.7210125	3.187387	114.0163955
-11.848088	-11.798144	118.808891	-23.106462	11.645298	118.145775	36.822765	-1.425512	122.318459	31.78587	42.312725	121.338402	34.3043175	20.4436065	121.8284305	-80.5172415	2.8469895	114.4631195
-12.530346	-13.232859	119.486008	-22.947792	11.395207	118.584885	36.956192	-1.61401	122.687569	31.850994	42.096416	121.412384	34.403593	20.241203	122.0499765	-80.299177	2.549211	115.1197935
-13.676512	-15.320881	120.548012	-22.724184	11.01024	119.334236	37.077488	-1.898368	123.345139	32.007229	41.706215	121.405098	34.5423585	19.9039235	122.3751185	-79.9907265	2.1165565	116.2933535
-14.496018	-16.551315	121.310112	-22.604355	10.767678	119.841003	37.137775	-2.088337	123.787758	32.120209	41.460026	121.38591	34.628992	19.6858445	122.586834	-79.837702	1.8495115	117.095172
-15.337417	-17.752346	122.171844	-22.496906	10.554436	120.363708	37.197536	-2.289517	124.157097	32.226677	41.207176	121.393883	34.7121065	19.4588295	122.77549	-79.7059185	1.6500425	117.951926
-16.271982	-18.831387	123.0214	-22.374678	10.357327	120.879158	37.302746	-2.4901	124.519989	32.337196	40.95874	121.387314	34.819971	19.23432	122.9536515	-79.569327	1.480334	118.8046645
-17.013853	-19.968462	123.766281	-22.247574	10.165761	121.3806	37.396843	-2.709788	124.812126	32.464214	40.740936	121.479881	34.9305285	19.015574	123.1460035	-79.4256765	1.315948	119.6151965
-17.930878	-20.839136	124.497246	-22.111677	10.007555	121.901558	37.555286	-2.914928	125.09787	32.581493	40.543236	121.612564	35.0683895	18.814154	123.355217	-79.2917435	1.200956	120.447899
-18.87792	-21.592276	125.039169	-21.9636	9.865589	122.412659	37.724979	-3.041033	125.364243	32.734585	40.464211	121.796371	35.229782	18.711589	123.580307	-79.156982	1.019589	121.245011
-20.236271	-22.526575	125.616791	-21.757095	9.682536	123.139847	37.88435	-3.072893	125.536263	32.898663	40.433056	122.057236	35.3915065	18.6800815	123.7967495	-78.9056965	0.684990500000001	122.4829445
-21.157017	-22.994225	125.973961	-21.657768	9.603647	123.552795	37.948582	-3.069774	125.50515	32.967457	40.419262	122.15612	35.4580195	18.674744	123.830635	-78.7735555	0.532550000000001	123.274955
-22.105095	-23.329729	126.286362	-21.557852	9.547729	123.908997	38.005291	-3.043103	125.534782	33.018528	40.443172	122.255646	35.5119095	18.7000345	123.895214	-78.6276135	0.395423500000003	123.92278
-23.031796	-23.572344	126.668587	-21.459045	9.519836	124.238518	38.11898	-2.990096	125.625946	33.080288	40.508194	122.348236	35.599634	18.759049	123.987091	-78.517724	0.280622999999999	124.489945
-23.894426	-23.675228	127.053032	-21.361244	9.492838	124.522659	38.247116	-2.906963	125.736343	33.118553	40.57111	122.416389	35.6828345	18.8320735	124.076366	-78.4053225	0.153602500000002	124.968952
-24.76544	-23.687622	127.411034	-21.273661	9.457768	124.713196	38.366325	-2.822741	125.88166	33.126213	40.62067	122.41745	35.746269	18.8989645	124.149555	-78.293591	0.0165715000000013	125.276837
-25.637012	-23.561152	127.751335	-21.200773	9.399367	124.821564	38.464085	-2.748497	126.033417	33.111153	40.655346	122.343185	35.787619	18.9534245	124.188301	-78.189165	-0.154690500000001	125.454827
-26.812792	-23.247032	128.189438	-21.083858	9.294363	124.910339	38.643341	-2.662278	126.260284	33.101326	40.679356	122.1912	35.8723335	19.008539	124.225742	-78.0400495	-0.419812999999998	125.594936
-27.572102	-22.830013	128.39772	-20.743593	9.049823	124.862503	38.756287	-2.62395	126.405121	33.135883	40.678658	122.11187	35.946085	19.027354	124.2584955	-77.433271	-0.927707999999999	125.4665105
-28.313318	-22.348446	128.483612	-20.658367	8.965057	124.888847	38.868771	-2.607208	126.523552	33.155121	40.682323	122.008911	36.011946	19.0375575	124.2662315	-77.32868	-1.1074435	125.5114625
-28.996071	-21.748926	128.486496	-20.588957	8.881712	124.927055	38.935699	-2.582108	126.505196	33.159195	40.698002	121.908607	36.047447	19.057947	124.2069015	-77.225361	-1.294523	125.6472085
-29.680344	-21.041431	128.436508	-20.567738	8.826015	125.025925	38.955311	-2.546825	126.393082	33.146255	40.708561	121.833275	36.050783	19.080868	124.1131785	-77.186259	-1.428838	125.9386715
-30.314613	-20.20051	128.229813	-20.494301	8.728074	125.00843	38.984787	-2.511393	126.271835	33.143597	40.762356	121.830002	36.064192	19.1254815	124.0509185	-77.052794	-1.6693335	125.9659415
-30.927635	-19.28651	127.864288	-20.461809	8.677065	125.010178	38.988781	-2.434312	126.110985	33.139885	40.863949	121.930023	36.064333	19.2148185	124.020504	-76.987951	-1.8606885	125.999852
-31.672256	-17.654324	127.266647	-20.445684	8.648649	124.929321	38.987469	-2.256657	125.837135	33.122486	41.096699	122.144196	36.0549775	19.420021	123.9906655	-76.9463455	-2.122723	125.8679765
-32.18681	-16.454401	126.745583	-20.672386	8.831295	124.916878	38.980247	-2.11153	125.612549	33.102413	41.304131	122.333527	36.04133	19.5963005	123.973038	-77.386102	-1.9337105	125.860718
-32.622734	-15.162745	126.173553	-20.661354	8.883486	124.813248	39.000927	-1.950782	125.386276	33.110794	41.514103	122.562935	36.0558605	19.7816605	123.9746055	-77.3785685	-2.0146885	125.6518905
-33.025028	-13.781838	125.626038	-20.654484	8.953098	124.687599	39.022007	-1.778209	125.206223	33.125732	41.754051	122.81282	36.0738695	19.987921	124.0095215	-77.3828375	-2.081725	125.3656765
-33.38924	-12.355335	125.128326	-20.637012	9.031174	124.564552	39.035015	-1.563128	124.988541	33.124443	41.998951	123.086617	36.079729	20.2179115	124.037579	-77.353753	-2.1555635	125.091525
-33.677635	-10.862517	124.658981	-20.599634	9.115883	124.431465	39.082359	-1.393665	124.734093	33.147148	42.185955	123.387466	36.1147535	20.396145	124.0607795	-77.3140215	-2.164379	124.8021505
-33.998482	-9.33161	124.089241	-20.570206	9.192721	124.297333	39.146378	-1.228528	124.497498	33.191414	42.369061	123.698631	36.168896	20.5702665	124.0980645	-77.309308	-2.1848245	124.4966015
-34.228237	-6.965107	123.591194	-20.447117	9.295217	124.130943	39.258255	-1.00553	124.172829	33.615482	42.475658	124.136353	36.4368685	20.735064	124.154591	-77.3311025	-2.14463	124.107295
-34.435715	-5.379831	123.125053	-20.374783	9.367452	124.044022	39.351334	-0.876134	123.980782	33.7202	42.611618	124.553825	36.535767	20.867742	124.2673035	-77.285333	-2.132838	123.8207405
-34.587166	-3.753407	122.86322	-20.292313	9.448261	123.957047	39.409943	-0.727509	123.814919	33.505955	42.89835	125.110748	36.457949	21.0854205	124.4628335	-77.042575	-2.1888985	123.4512605
-34.604511	-2.202406	122.548843	-20.022039	9.35884	123.809433	39.463127	-0.613679	123.652626	33.630089	43.019169	125.568268	36.546608	21.202745	124.610447	-76.590686	-2.485065	123.008419
-34.649216	-0.624597	122.368156	-19.987524	9.471716	123.748634	39.527992	-0.513086	123.503067	33.746933	43.147026	126.020767	36.6374625	21.31697	124.761917	-76.6125105	-2.373538	122.735351
-34.866611	0.999622	122.338882	-20.224558	9.749472	123.788345	39.535797	-0.380106	123.413361	33.811157	43.31744	126.404907	36.673477	21.468667	124.909134	-77.122593	-1.969723	122.667556
-34.831974	2.462975	122.254143	-20.246944	9.900349	123.751541	39.515369	-0.22273	123.266029	33.82412	43.446865	126.722633	36.6697445	21.6120675	124.994331	-77.1636325	-1.8113695	122.508751
-34.725838	4.511533	122.202728	-20.333982	10.098437	123.606834	39.467163	-0.029241	123.096001	33.798569	43.637028	126.9739	36.632866	21.8038935	125.0349505	-77.30083	-1.6070195	122.1787175
-34.637909	5.759733	122.184166	-20.389343	10.23677	123.485115	39.394253	0.107154	123.041367	33.748196	43.765175	127.054489	36.5712245	21.9361645	125.047928	-77.3499105	-1.4626245	121.922302
-34.478527	6.936627	122.153236	-20.450176	10.340812	123.411469	39.361797	0.231673	123.042007	33.690617	43.856045	127.06871	36.526207	22.043859	125.0553585	-77.426559	-1.362235	121.7675795
-34.307659	8.032696	122.139572	-20.502773	10.478473	123.321594	39.357845	0.3501	123.191223	33.617809	43.978466	126.955795	36.487827	22.164283	125.073509	-77.493373	-1.207337	121.569679
-34.094654	9.039551	122.197052	-20.56352	10.616197	123.294327	39.301922	0.513059	123.361465	33.516304	44.116322	126.760864	36.409113	22.3146905	125.0611645	-77.536153	-1.0822965	121.5274895
-33.837555	9.950236	122.358116	-20.620419	10.772662	123.357323	39.268333	0.658978	123.572372	33.431118	44.211922	126.467224	36.3497255	22.43545	125.019798	-77.5905635	-0.890125999999999	121.694848
-33.561855	10.805477	122.497498	-20.652712	10.916847	123.440208	39.281048	0.72116	123.92144	33.347073	44.274025	126.090012	36.3140605	22.4975925	125.005726	-77.6194845	-0.663898499999998	121.87469
-33.089001	11.997904	122.671524	-20.728649	11.110414	123.64241	39.245659	0.728808	124.596069	33.590828	44.137733	125.387276	36.4182435	22.4332705	124.9916725	-77.8755415	-0.212442499999998	122.2931475
-32.774876	12.73805	122.751785	-20.763121	11.195292	123.788055	39.257576	0.665341	125.16774	33.317329	44.198135	125.128464	36.2874525	22.431738	125.148102	-77.8136945	-0.0411539999999988	122.428008
-32.444618	13.449027	122.818604	-20.836607	11.253536	123.951927	39.254005	0.574144	125.793205	33.207165	44.124844	124.777245	36.230585	22.349494	125.285225	-77.903799	0.157578000000001	122.618629
-32.078323	14.163752	122.950783	-20.912973	11.277834	124.165657	39.184475	0.483433	126.336205	33.165909	43.988918	124.504341	36.175192	22.2361755	125.420273	-78.001138	0.319492500000003	122.911041
-31.51606	14.771935	122.985367	-20.988552	11.255591	124.403061	39.125431	0.340387	126.833366	33.140644	43.833714	124.302933	36.1330375	22.0870505	125.5681495	-78.1101415	0.424131500000001	123.2379725
-31.286278	15.675031	123.097435	-21.05928	11.18138	124.608925	39.383808	-0.00941	127.130173	33.147663	43.697182	124.211075	36.2657355	21.843886	125.670624	-78.3842955	0.518874000000004	123.547226
-30.7073	16.360722	123.100136	-21.147179	11.112461	124.807549	39.313843	-0.159772	127.385223	33.133533	43.559124	124.224922	36.223688	21.699676	125.8050725	-78.518046	0.525245999999999	123.8100255
-30.274153	17.819279	123.214912	-21.262308	11.078221	124.956467	39.162239	-0.291444	127.518082	33.080509	43.456112	124.201218	36.121374	21.582334	125.85965	-78.64599	0.574107999999999	124.053284
-29.81595	18.849403	123.215523	-21.357004	11.111504	124.964645	39.001122	-0.31459	127.447929	33.044685	43.441868	124.204659	36.0229035	21.563639	125.826294	-78.7369115	0.659369000000002	124.102996
-29.354671	19.882935	123.12764	-21.433435	11.167198	124.920883	38.88929	-0.32448	127.293655	33.014194	43.44936	124.237846	35.951742	21.56244	125.7657505	-78.818612	0.771956000000003	124.0760155
-28.889482	20.989994	123.048576	-21.517452	11.218045	124.821342	38.447437	-0.119641	127.216507	32.984959	43.512543	124.362137	35.716198	21.696451	125.789322	-78.751102	0.739639	123.853362
-28.378036	22.131151	123.005531	-21.59833	11.268106	124.679886	38.317547	-0.108297	126.873268	32.978329	43.565342	124.524376	35.647938	21.7285225	125.698822	-78.844598	0.807689499999999	123.66095
-27.86224	23.34531	123.008881	-21.682777	11.316703	124.515198	38.142311	-0.056853	126.408051	32.944668	43.64529	124.705292	35.5434895	21.7942185	125.5566715	-78.9090435	0.839187499999998	123.4737245
-27.365797	24.573698	123.093773	-21.790373	11.395047	124.358078	37.962193	-0.02104	125.826752	32.879715	43.728165	124.906746	35.420954	21.8535625	125.366749	-79.0017	0.936531500000001	123.349407
-26.543882	26.425091	123.479012	-21.916885	11.54549	124.193314	37.663517	0.156615	124.917511	32.829632	43.889557	125.276817	35.2465745	22.023086	125.097164	-79.0803445	1.067894	123.289464
-25.978178	27.683331	123.819313	-21.990944	11.672485	124.11071	37.556847	0.312733	124.412933	33.085148	43.933681	125.562157	35.3209975	22.123207	124.987545	-79.3028855	1.221763	123.233875
-25.421154	28.888485	124.2733	-22.049982	11.843132	124.11779	37.481251	0.503391	123.966202	32.688732	44.199089	126.079216	35.0849915	22.35124	125.022709	-79.1849555	1.335024	123.212871
-24.80093	30.027807	124.727592	-22.110405	12.021865	124.142693	37.388634	0.746584	123.54187	32.640656	44.36393	126.424835	35.014645	22.555257	124.9833525	-79.235455	1.488473	123.3020335
-24.145235	31.131611	125.12326	-22.170528	12.228167	124.167725	37.297813	0.981513	123.195557	32.607304	44.528057	126.691612	34.9525585	22.754785	124.9435845	-79.2936145	1.701549	123.3918655
-23.469313	32.158493	125.441826	-22.188702	12.426371	124.189087	37.256847	1.199781	122.924446	32.585114	44.668728	126.892265	34.9209805	22.9342545	124.9083555	-79.2983845	1.9184875	123.4698185
-22.768885	33.099957	125.673782	-22.18084	12.610033	124.204788	37.284935	1.366128	122.762573	32.583618	44.782196	127.081108	34.9342765	23.074162	124.9218405	-79.2959565	2.145904	123.4877355
-21.627089	34.322338	125.883232	-22.185833	12.825605	124.174942	37.302818	1.486704	122.681953	32.617577	44.880573	127.275528	34.9601975	23.1836385	124.9787405	-79.3318635	2.4675715	123.3711435
-20.847406	35.02737	125.927353	-22.243183	12.905804	124.1147	37.264492	1.505872	122.628532	32.590099	44.895321	127.335701	34.9272955	23.2005965	124.9821165	-79.4136615	2.6110115	123.2472835
-20.063633	35.618763	125.924896	-22.308878	12.988421	124.047874	37.180775	1.480685	122.568634	32.55312	44.883678	127.335266	34.8669475	23.1821815	124.95195	-79.4847035	2.7946605	123.143798
-19.263281	36.113846	125.963066	-22.429203	13.053664	124.003563	37.0326	1.440115	122.551743	32.50774	44.86414	127.336586	34.77017	23.1521275	124.9441645	-79.628576	2.9552005	123.0629615
-18.391333	36.52063	126.008942	-22.546404	13.139653	123.992691	36.918934	1.405602	122.578362	32.490692	44.850353	127.377785	34.704813	23.1279775	124.9780735	-79.797621	3.1513285	123.0073085
-17.512203	36.806637	126.079407	-22.643578	13.276771	123.981178	36.82888	1.386817	122.642944	32.457096	44.853207	127.463486	34.642988	23.120012	125.053215	-79.930144	3.43353	122.909141
-16.387274	36.880848	125.953934	-22.772509	13.41459	123.927284	36.725433	1.40774	122.696281	32.415264	44.88842	127.535774	34.5703485	23.14808	125.1160275	-80.1153665	3.6811	122.7385405
-15.045661	37.005951	125.882004	-22.942469	13.705675	123.762428	36.550121	1.504007	122.67804	32.341373	44.973953	127.655769	34.445747	23.23898	125.1669045	-80.330685	4.17237	122.3579515
-14.117771	36.968884	125.817451	-23.0303	13.879169	123.611	36.45903	1.584984	122.646355	32.298248	45.039207	127.72168	34.378639	23.3120955	125.1840175	-80.439239	4.4462425	122.0379825
-13.231194	36.787777	125.746552	-23.117338	14.080342	123.450325	36.388969	1.656496	122.616669	32.281036	45.131321	127.76976	34.3350025	23.3939085	125.1932145	-80.5696785	4.7667755	121.7074355
-12.348295	36.541615	125.613319	-23.173491	14.273664	123.313293	36.300991	1.762784	122.537376	32.226852	45.219315	127.787674	34.2639215	23.4910495	125.162525	-80.6109035	5.0562785	121.464061
-11.471638	36.125568	125.506485	-23.229738	14.419539	123.244141	36.226151	1.905485	122.412338	32.191883	45.313282	127.758171	34.209017	23.6093835	125.0852545	-80.668493	5.2296945	121.4030275
-10.571451	35.608883	125.428864	-23.254526	14.536719	123.221611	36.190151	1.98554	122.321724	32.190804	45.385735	127.761482	34.1904775	23.6856375	125.041603	-80.6995295	5.3878005	121.401619
-9.679894	34.952972	125.364075	-23.263847	14.621859	123.229469	36.187279	2.028146	122.316803	32.188335	45.412285	127.810371	34.187807	23.7202155	125.063587	-80.715501	5.5235025	121.395351
-8.419326	33.789295	125.345108	-23.238852	14.716736	123.286461	36.217125	2.057158	122.399391	32.21386	45.437153	127.937744	34.2154925	23.7471555	125.1685675	-80.6931965	5.6863165	121.4043545
-7.519701	32.841381	125.211945	-23.246984	14.768061	123.310699	36.220173	2.03797	122.486153	32.230358	45.434387	127.991905	34.2252655	23.7361785	125.239029	-80.7192335	5.7999435	121.382369
-6.710416	31.800753	125.103287	-23.290468	14.811184	123.312927	36.190327	1.994698	122.563889	32.221539	45.405575	128.000061	34.205933	23.7001365	125.281975	-80.786869	5.9222315	121.343879
-5.852516	30.678745	124.840256	-23.346685	14.855867	123.289444	36.132832	1.926565	122.618225	32.216652	45.36161	127.970032	34.174742	23.6440875	125.2941285	-80.868112	6.0676465	121.2847595
-5.10993	29.421837	124.642685	-23.406191	14.907393	123.255943	36.055939	1.82519	122.681854	32.199944	45.30278	127.865005	34.1279415	23.563985	125.2734295	-80.9403235	6.250801	121.2384565
-4.272266	28.059916	124.325142	-23.48354	14.94076	123.232712	35.966522	1.750529	122.747505	32.176476	45.258251	127.711807	34.071499	23.50439	125.229656	-81.038579	6.37713	121.235768
-3.527217	26.632219	124.061241	-23.535734	14.969061	123.229599	35.927273	1.672933	122.809509	32.159885	45.214493	127.549973	34.043579	23.443713	125.179741	-81.115047	6.494409	121.279457
-2.423573	24.263912	123.705017	-23.568581	14.961238	123.239922	35.902519	1.563883	123.012817	32.122326	45.133572	127.255203	34.0124225	23.3487275	125.13401	-81.1495845	6.5737485	121.345834
-1.715677	22.593111	123.471405	-23.54777	14.925083	123.259964	35.949924	1.458561	123.186028	32.131516	45.061821	127.073166	34.04072	23.260191	125.129597	-81.13626	6.589975	121.390331
-1.000859	20.814182	123.335526	-23.496218	14.874162	123.308411	36.040054	1.359554	123.492302	32.167912	44.956249	126.917198	34.103983	23.1579015	125.20475	-81.096419	6.5904225	121.412072
-0.615762	19.148846	123.38179	-23.43614	14.783375	123.383347	36.185982	1.22348	123.887566	32.204792	44.832767	126.818375	34.195387	23.0281235	125.3529705	-81.067667	6.5386265	121.4137235
0.017374	17.208836	123.440742	-23.369238	14.688002	123.482475	36.32547	1.080539	124.364944	32.254478	44.690567	126.743874	34.289974	22.885553	125.554409	-81.02845	6.490451	121.410541
0.644697	15.257999	123.522011	-23.308874	14.592809	123.566589	36.478729	0.923463	124.936935	32.314285	44.555618	126.67205	34.396507	22.7395405	125.8044925	-81.014255	6.4460775	121.3286855
1.225389	13.251519	123.669342	-23.245995	14.489809	123.650635	36.609642	0.757596	125.54985	32.382248	44.411839	126.612297	34.495945	22.5847175	126.0810735	-80.987935	6.3949005	121.2201965
2.061624	10.220593	124.075653	-23.108711	14.324075	123.770477	36.856319	0.480329	126.476273	32.49131	44.167587	126.510025	34.6738145	22.323958	126.493149	-80.8912365	6.324192	121.047805
2.548649	8.199757	124.365425	-23.013706	14.195667	123.757301	36.99366	0.24615	127.103508	32.618351	43.97567	126.392685	34.8060055	22.11091	126.7480965	-80.8334175	6.280424	120.7665055
2.94929	6.197176	124.672127	-22.887629	14.042187	123.687592	37.432308	-0.209095	127.498558	32.75222	43.7248	126.240692	35.092264	21.7578525	126.869625	-80.867522	6.3265215	120.505559
3.311868	4.224881	124.935997	-22.753338	13.86338	123.53138	37.570602	-0.505211	128.041245	32.899677	43.456944	126.033234	35.2351395	21.4758665	127.0372395	-80.7418155	6.2508935	120.0255205
3.640795	2.255687	125.156418	-22.877605	13.80793	123.507286	37.660244	-0.808009	128.51619	33.074177	43.174084	125.883423	35.3672105	21.1830375	127.1998065	-81.1224205	6.4328225	119.8147655
3.882631	0.360769	125.390671	-22.418781	13.388496	123.13858	37.73914	-1.147634	128.879242	33.243767	42.830093	125.742325	35.4914535	20.8412295	127.3107835	-80.3290155	5.9357625	118.9663765
4.038002	-1.477305	125.63591	-22.260033	13.131126	122.949387	37.805412	-1.474908	129.30484	33.44709	42.513664	125.581909	35.626251	20.519378	127.4433745	-80.146317	5.742874	118.4553995
4.412514	-4.286949	125.844208	-22.05678	12.760103	122.726059	37.781273	-1.948814	129.729874	33.707035	42.038521	125.546074	35.744154	20.0448535	127.637974	-79.857714	5.4753525	117.814144
4.352258	-5.880148	126.106728	-21.954536	12.569218	122.635078	37.814186	-2.223975	130.012299	33.861225	41.7556	125.468018	35.8377055	19.7658125	127.7401585	-79.7467775	5.3726235	117.5299975
4.225604	-7.397746	126.38633	-21.89115	12.395434	122.544624	37.787636	-2.436775	130.276794	33.966434	41.52055	125.398781	35.877035	19.5418875	127.8377875	-79.659335	5.2489805	117.2514605
3.947532	-8.788543	126.654373	-21.84614	12.245416	122.538521	37.73317	-2.60696	130.415451	34.012249	41.286564	125.256523	35.8727095	19.339802	127.835987	-79.5649895	5.15103	117.241055
3.64455	-10.053739	126.918671	-21.806507	12.114536	122.601448	37.732742	-2.716526	130.539932	34.032803	41.124268	125.079788	35.8827725	19.203871	127.80986	-79.4957865	5.025201	117.393036
3.252352	-11.201171	127.245781	-21.77527	11.972404	122.713577	37.740334	-2.815884	130.666153	34.070656	40.991467	125.023529	35.905495	19.0877915	127.844841	-79.456035	4.8570165	117.582313
2.763062	-12.221009	127.532784	-21.732027	11.814224	122.880554	37.757549	-2.951609	130.817398	34.089806	40.803226	125.05175	35.9236775	18.9258085	127.934574	-79.3877315	4.7026395	117.826534
1.898119	-13.557354	127.822281	-21.675873	11.534696	123.153778	37.814182	-3.227429	130.9776	34.179291	40.534985	125.152954	35.9967365	18.653778	128.065277	-79.3484825	4.415614	118.242279
1.259444	-14.2846	127.832855	-21.63991	11.337231	123.28508	37.802685	-3.418971	130.994797	34.243279	40.343685	125.251617	36.022982	18.462357	128.123207	-79.302802	4.212105	118.446953
0.522364	-14.872781	127.77462	-21.5903	11.160124	123.385468	37.843987	-3.600438	130.998047	34.329838	40.195225	125.357925	36.0869125	18.2973935	128.177986	-79.2675125	4.0228545	118.59295
-0.245914	-15.33709	127.675949	-21.514328	11.022399	123.480606	37.899021	-3.754342	130.968063	34.45163	40.091179	125.552879	36.1753255	18.1684185	128.260471	-79.2039815	3.8763795	118.700741
-1.039893	-15.663179	127.481171	-21.415516	10.911098	123.576309	37.981258	-3.885003	130.941528	34.600658	40.009903	125.81501	36.290958	18.06245	128.378269	-79.12199	3.759746	118.774349
-1.88157	-15.875265	127.189423	-21.289534	10.816738	123.712494	38.090374	-4.029326	130.879074	34.768658	39.942162	126.172958	36.429516	17.956418	128.526016	-79.008584	3.677058	118.898972
-2.798866	-15.927358	126.853958	-21.120569	10.724558	123.913979	38.220665	-4.190026	130.760269	34.982395	39.857601	126.617645	36.60153	17.8337875	128.688957	-78.842668	3.6153285	119.139001
-4.124483	-15.908647	126.317085	-20.83823	10.567618	124.322365	38.448906	-4.437654	130.601624	35.36097	39.765953	127.477852	36.904938	17.6641495	129.039738	-78.581398	3.4710865	119.604992
-5.064543	-15.771909	125.991966	-20.627993	10.484264	124.665573	38.647938	-4.565219	130.516464	35.633312	39.72287	128.157425	37.140625	17.5788255	129.3369445	-78.396611	3.3897025	119.9942015
-6.094231	-15.532938	125.730789	-20.44367	10.43747	125.049042	38.869415	-4.639417	130.486603	35.885796	39.713551	128.847748	37.3776055	17.537067	129.6671755	-78.2649455	3.337873	120.4309085
-7.103488	-15.257716	125.490425	-20.034687	10.260154	125.28672	39.05072	-4.682258	130.466965	36.114361	39.722599	129.449203	37.5825405	17.5201705	129.958084	-77.6519145	3.0001375	120.615356
-8.117118	-14.94899	125.23291	-19.864243	10.247994	125.53064	39.225792	-4.682674	130.382339	36.621532	39.614277	129.78714	37.923662	17.4658015	130.0847395	-77.652148	3.0301865	120.9765405
-9.261408	-14.601072	125.029648	-19.712448	10.22947	125.693199	39.390736	-4.688398	130.301956	36.776279	39.632996	130.115036	38.0835075	17.472299	130.208496	-77.5084035	2.986641	121.177902
-10.38625	-14.238255	124.891113	-19.572964	10.191114	125.808014	39.594574	-4.707859	130.277557	36.925945	39.625019	130.363373	38.2602595	17.45858	130.320465	-77.4061875	2.923648	121.295563
-12.119946	-13.720681	124.782036	-19.380665	10.098858	125.921906	39.875156	-4.785984	130.256912	37.111645	39.538383	130.54425	38.4934005	17.3761995	130.400581	-77.2547305	2.8215165	121.443231
-13.357385	-13.398888	124.751953	-19.274147	10.002986	125.960663	40.021976	-4.838309	130.215637	37.193897	39.462051	130.469437	38.6079365	17.311871	130.342537	-77.1562305	2.694101	121.578789
-14.586237	-13.05099	124.782516	-19.184519	9.90062	125.977448	40.129585	-4.873857	130.101547	37.256989	39.374153	130.31015	38.693287	17.250148	130.2058485	-77.062325	2.551092	121.7490475
-15.834466	-12.68496	124.784851	-19.106674	9.801278	125.946571	40.224602	-4.945876	129.997192	37.303547	39.242313	130.077866	38.7640745	17.1482185	130.037529	-76.9774225	2.4543375	121.855613
-17.133358	-12.343585	124.744942	-19.016201	9.70365	125.86142	40.313538	-5.003177	129.906113	37.346813	39.130478	129.841705	38.8301755	17.0636505	129.873909	-76.8625775	2.3436495	121.848931
-18.414314	-11.948708	124.694618	-18.929756	9.593939	125.769028	40.398655	-5.057322	129.767273	37.37886	39.026958	129.598953	38.8887575	16.984818	129.683113	-76.7482695	2.20306	121.854943
-19.72032	-11.487282	124.636093	-18.873877	9.503795	125.684547	40.457462	-5.113389	129.647858	37.355865	38.929752	129.361267	38.9066635	16.9081815	129.5045625	-76.6544175	2.0994085	121.8645315
-21.727695	-10.782604	124.587868	-18.837978	9.386386	125.634781	40.516739	-5.133401	129.55162	36.953686	38.991627	129.227631	38.7352125	16.929113	129.3896255	-76.4111685	1.843659	121.8799365
-23.065977	-10.23504	124.673798	-18.82531	9.320426	125.709854	40.534931	-5.125339	129.569229	36.908695	38.970642	129.155655	38.721813	16.9226515	129.362442	-76.372433	1.7182005	122.057266
-24.431747	-9.651992	124.827789	-18.834145	9.295253	125.854614	40.554699	-5.106662	129.646683	36.87191	38.97858	129.093063	38.7133045	16.935959	129.369873	-76.3815945	1.654547	122.339355
-25.797466	-8.973517	125.067329	-18.861944	9.27963	126.052437	40.550854	-5.097706	129.727203	36.817955	38.989841	129.02449	38.6844045	16.9460675	129.3758465	-76.4082925	1.6131925	122.7290275
-27.204885	-8.248227	125.392616	-18.866026	9.273959	126.268921	40.553154	-5.081786	129.783325	36.769428	38.979946	128.947525	38.661291	16.94908	129.365425	-76.393343	1.598838	123.172417
-28.544231	-7.544617	125.579582	-18.87044	9.261501	126.478218	40.569431	-5.057045	129.857254	36.74287	38.978107	128.867752	38.6561505	16.960531	129.362503	-76.3970305	1.562471	123.593933
-29.903814	-6.725722	125.750458	-18.869459	9.234818	126.635269	40.566906	-5.05032	129.9151	36.727806	38.975403	128.838974	38.647356	16.9625415	129.377037	-76.386274	1.5070945	123.893501
-31.910494	-5.447386	125.836838	-18.86282	9.16056	126.737717	40.541065	-5.058683	129.905487	36.688843	38.974766	128.827271	38.614954	16.9580415	129.366379	-76.340594	1.3630785	124.109055
-33.275162	-4.482026	125.827072	-18.942436	9.123141	126.799896	40.461899	-5.064173	129.814224	36.632561	38.973625	128.844635	38.54723	16.954726	129.3294295	-76.432102	1.291556	124.2703625
-34.627239	-3.51591	125.701645	-19.043934	9.062264	126.777824	40.318615	-5.063615	129.641571	36.52253	38.960239	128.841461	38.4205725	16.948312	129.241516	-76.5084405	1.176216	124.314132
-35.955475	-2.520374	125.569679	-19.159798	8.981091	126.69622	40.157982	-5.052981	129.339706	36.364651	38.976254	128.761078	38.2613165	16.9616365	129.050392	-76.5809125	1.0005455	124.342048
-37.292843	-1.442237	125.476372	-19.340837	8.929012	126.624886	39.942692	-4.994364	128.863876	36.161507	39.047382	128.549377	38.0520995	17.026509	128.7066265	-76.7337735	0.831515	124.5431455
-38.570938	-0.38458	125.342918	-19.560888	8.916245	126.488945	39.655628	-4.882677	128.244019	35.859238	39.128124	128.123428	37.757433	17.1227235	128.1837235	-76.879209	0.709766500000001	124.7941665
-39.917934	0.753702	125.355591	-19.801676	8.932896	126.284752	39.010674	-4.517564	127.696953	35.457722	39.264862	127.485191	37.234198	17.373649	127.591072	-76.83755	0.492142999999999	124.978432
-41.771919	2.487501	125.252365	-20.170631	9.019815	125.87043	38.622498	-4.203647	126.463081	34.801476	39.550884	126.219299	36.711987	17.6736185	126.34119	-77.053249	0.366011499999995	125.39967
-43.214054	3.826898	125.281105	-20.402803	9.057231	125.539566	38.30806	-3.951524	125.725136	34.389866	39.735584	125.369217	36.348963	17.89203	125.5471765	-77.154569	0.222431999999998	125.5319555
-44.10054	4.865958	125.088593	-20.611025	9.046965	125.243675	38.043385	-3.784737	125.009598	33.974442	39.794189	124.633453	36.0089135	18.004726	124.8215255	-77.2309635	0.0892039999999987	125.6658245
-45.158886	6.092741	125.073601	-20.828352	9.006886	125.001884	37.881142	-3.743882	124.436661	33.535992	39.822884	123.870102	35.708567	18.039501	124.1533815	-77.365271	-0.0257290000000019	125.8503865
-46.130424	7.353976	125.170341	-21.008883	8.947612	124.835899	37.65662	-3.650196	123.835564	33.201294	39.891674	123.260674	35.428957	18.120739	123.548119	-77.446723	-0.225515000000001	126.123679
-46.972279	8.668343	125.29895	-21.438633	9.039874	124.821449	37.409817	-3.609706	123.195457	32.872345	39.897331	122.660736	35.141081	18.1438125	122.9280965	-78.018347	-0.0640645000000006	126.7148015
-47.830833	9.967032	125.306664	-21.640614	8.999445	124.695145	37.115688	-3.551564	122.554443	32.512215	39.928619	121.984459	34.8139515	18.1885275	122.269451	-78.0951795	-0.1896375	127.120839
-48.878155	12.099169	125.515892	-21.928102	8.988624	124.444237	36.58688	-3.401242	121.393631	32.04916	40.033195	121.184311	34.31802	18.3159765	121.288971	-78.174224	-0.338728499999998	127.599503
-49.420254	13.544122	125.474442	-22.085377	9.017565	124.200478	36.308472	-3.326403	120.784912	31.739008	40.127251	120.745674	34.02374	18.400424	120.765293	-78.194494	-0.365294000000002	127.635663
-49.941479	15.024742	125.325264	-22.230234	9.062884	123.90641	36.083469	-3.171928	120.237923	31.535378	40.250896	120.633766	33.8094235	18.539484	120.4358445	-78.2698915	-0.413715999999997	127.3769755
-50.32267	16.495777	125.116714	-22.369127	9.125944	123.635551	35.928627	-3.026299	119.851913	31.405163	40.386124	120.701134	33.666895	18.6799125	120.2765235	-78.405149	-0.428024499999999	126.9945785
-50.633686	18.038752	124.937798	-22.519102	9.236166	123.403061	35.794617	-2.829666	119.557999	31.304096	40.584476	120.818268	33.5493565	18.877405	120.1881335	-78.5875605	-0.405072999999998	126.6179885
-50.816177	19.553474	124.908043	-22.668585	9.380834	123.204056	35.642902	-2.582767	119.270538	31.179708	40.797329	121.040688	33.411305	19.107281	120.155613	-78.748475	-0.345613	126.252499
-50.805813	21.046453	124.918839	-22.784163	9.574973	123.10965	35.507332	-2.342547	119.085655	31.071823	41.010086	121.294151	33.2895775	19.3337695	120.189903	-78.8579035	-0.183823499999999	126.029397
-50.672829	23.288273	125.090492	-22.940828	9.843133	123.09407	35.439663	-2.007901	119.027267	30.955532	41.3428	121.704735	33.1975975	19.6674495	120.366001	-79.0792535	0.0188164999999998	125.822139
-50.343006	24.677748	125.346992	-22.980509	9.990163	123.208473	35.462875	-1.819496	119.05645	30.907995	41.521156	122.00042	33.185435	19.85083	120.528435	-79.146453	0.129496000000003	125.888511
-49.934216	26.035696	125.573746	-23.023043	10.124125	123.350456	35.491608	-1.651023	119.100426	30.862051	41.692348	122.219154	33.1768295	20.0206625	120.65979	-79.2229155	0.227587499999998	126.041122
-49.435429	27.335913	125.815498	-23.037729	10.194085	123.486771	35.533104	-1.493494	119.138702	30.808449	41.854404	122.339859	33.1707765	20.180455	120.7392805	-79.2462345	0.207714999999997	126.2342615
-48.794277	28.537426	126.006439	-23.037138	10.261476	123.602463	35.603466	-1.35715	119.153252	30.778862	41.979641	122.456238	33.191164	20.3112455	120.804745	-79.26544	0.211706499999998	126.400181
-48.094978	29.75396	126.116112	-23.037212	10.333588	123.682526	35.692383	-1.220887	119.128777	30.741119	42.098663	122.566048	33.216751	20.438888	120.8474125	-79.291175	0.228287999999999	126.5176395
-47.289425	30.874538	126.108574	-23.035929	10.387013	123.691299	35.749062	-1.052403	119.084099	30.681238	42.22842	122.628952	33.21515	20.5880085	120.8565255	-79.287008	0.186017499999998	126.5260725
-45.934856	32.466991	126.169815	-23.007757	10.521248	123.579132	35.777187	-0.838448	118.956062	30.604946	42.402153	122.767387	33.1910665	20.7818525	120.8617245	-79.2065805	0.2606435	126.2965395
-44.917702	33.458977	126.127113	-23.030203	10.606593	123.470268	35.785763	-0.685058	118.914375	30.549997	42.536552	122.894012	33.16788	20.925747	120.9041935	-79.228286	0.287438999999999	126.0363425
-43.837166	34.385223	125.976715	-23.06493	10.724285	123.355843	35.784073	-0.518487	118.924881	30.529053	42.696274	123.075172	33.156563	21.0888935	121.0000265	-79.286423	0.359676499999999	125.7116595
-42.681549	35.301311	125.947777	-23.104637	10.856694	123.246109	35.774269	-0.343974	118.991066	30.506042	42.855888	123.297073	33.1401555	21.255957	121.1440695	-79.3494295	0.457431	125.3481485
-41.44112	36.085117	125.865517	-23.14489	11.026731	123.172638	35.802032	-0.159686	119.064865	30.4916	43.05278	123.520264	33.146816	21.446547	121.2925645	-79.436596	0.606915000000001	125.0527115
-40.149792	36.839531	125.824905	-23.193069	11.194599	123.127075	35.820728	0.00847	119.127907	30.46734	43.246033	123.737587	33.144034	21.6272515	121.432747	-79.530172	0.761946500000001	124.821403
-38.709621	37.486382	125.771606	-23.230104	11.369816	123.081543	35.817223	0.199819	119.181038	30.45577	43.416	123.955345	33.1364965	21.8079095	121.5681915	-79.5967045	0.931722500000003	124.5948945
-36.518753	38.270908	125.782455	-23.280279	11.65159	123.05629	35.842976	0.497827	119.309746	30.452019	43.711586	124.321075	33.1474975	22.1047065	121.8154105	-79.7080555	1.1984735	124.2971695
-34.945267	38.74118	125.818375	-23.260569	11.837446	123.044113	35.893047	0.722791	119.45182	30.48554	43.91637	124.646378	33.1892935	22.3195805	122.049099	-79.7104315	1.3553115	124.039127
-33.388245	39.091759	125.901939	-23.253551	12.03081	123.046875	36.011635	0.932439	119.670502	30.540672	44.139362	125.009384	33.2761535	22.5359005	122.339943	-79.7832555	1.5257195	123.753807
-31.696054	39.375668	125.893105	-23.243267	12.229943	123.069672	36.128689	1.151567	119.923935	30.592718	44.374802	125.376572	33.3607035	22.7631845	122.6502535	-79.8472375	1.6967015	123.4890905
-30.212095	39.69516	126.032433	-23.213144	12.439757	123.140648	36.241184	1.396996	120.179749	30.643431	44.609959	125.745773	33.4423075	23.0034775	122.962761	-79.8685955	1.8760365	123.318535
-28.522491	39.767101	126.072952	-23.185331	12.646514	123.239151	36.385216	1.609701	120.483231	30.674244	44.827671	126.089691	33.52973	23.218686	123.286461	-79.900392	2.074342	123.191841
-26.692184	39.742367	126.103447	-23.199783	12.814032	123.409676	36.538158	1.79644	120.830414	30.730835	45.056404	126.398422	33.6344965	23.426422	123.614418	-80.0340625	2.201642	123.204934
-24.012646	39.536804	126.116142	-23.086767	13.074146	123.638687	36.803841	1.996166	121.38282	30.820757	45.294533	126.853882	33.812299	23.6453495	124.118351	-79.985833	2.5029425	123.159023
-22.129726	39.246567	126.108536	-23.036789	13.203794	123.811783	36.93977	2.116517	121.807312	30.90324	45.429127	127.119865	33.921505	23.772822	124.4635885	-79.995083	2.634766	123.1599775
-20.272635	38.881748	126.089813	-22.967171	13.320264	123.985527	37.085255	2.177926	122.212326	30.998766	45.549603	127.378067	34.0420105	23.8637645	124.7951965	-79.9763525	2.7767635	123.1758575
-18.320761	38.395477	126.060905	-22.907825	13.420823	124.146477	37.232624	2.208928	122.638008	31.111273	45.614895	127.637222	34.1719485	23.9119115	125.137615	-79.9875985	2.9297345	123.155339
-16.49118	37.865551	126.028152	-22.875082	13.515848	124.239075	37.356628	2.220116	123.133156	31.228027	45.672371	127.89946	34.2923275	23.9462435	125.516308	-80.0424915	3.0854525	122.961842
-14.317801	37.068188	125.839149	-22.793264	13.657612	124.311653	37.493168	2.238201	123.636482	31.395519	45.753563	128.133469	34.4443435	23.995882	125.8849755	-80.0308715	3.319342	122.7383305
-12.38974	36.339546	125.741173	-22.734407	13.828299	124.354103	37.653847	2.238902	124.155716	31.545135	45.842514	128.315704	34.599491	24.040708	126.23571	-80.068305	3.61589	122.472496
-9.535892	35.11306	125.55925	-22.57807	14.120446	124.347305	37.868221	2.300986	124.860321	31.784088	45.947102	128.561859	34.8261545	24.124044	126.71109	-79.9822945	4.116848	121.98352
-7.637442	34.206711	125.439644	-22.435196	14.283468	124.294327	38.035328	2.327329	125.359772	31.957325	46.003593	128.699738	34.9963265	24.165461	127.029755	-79.8667185	4.401475	121.558899
-5.75292	33.208431	125.37986	-22.271133	14.440868	124.215927	38.212559	2.37831	125.860962	32.15921	46.10125	128.871155	35.1858845	24.23978	127.3660585	-79.7281505	4.641956	121.0657955
-3.865808	32.162708	125.315117	-22.096985	14.592952	124.050613	38.379292	2.380247	126.381767	32.424992	46.141129	129.147797	35.402142	24.260688	127.764782	-79.596112	4.925216	120.336444
-2.068195	31.053585	125.304649	-21.908432	14.770786	123.8508	38.909485	2.168402	126.850418	32.688911	46.189426	129.428574	35.799198	24.178914	128.139496	-79.616062	5.362658	119.562104
-0.27111	29.874165	125.37851	-21.725985	14.928098	123.663857	39.075527	2.111239	127.445015	32.963375	46.230602	129.783569	36.019451	24.1709205	128.614292	-79.471421	5.6852755	118.713422
1.396368	28.646585	125.484085	-21.526154	15.09619	123.482155	39.221741	2.058151	128.052399	33.238167	46.200836	130.204865	36.229954	24.1294935	129.128632	-79.282262	6.0628865	117.835678
3.837936	26.728722	125.625435	-20.921724	15.161994	123.127106	39.416782	2.067405	128.982193	33.645233	46.275326	130.673676	36.5310075	24.1713655	129.8279345	-78.3744555	6.1526225	116.4262775
5.352631	25.369909	125.693832	-20.606174	15.282853	122.998497	39.568813	2.110271	129.423706	34.241955	46.171577	130.859955	36.905384	24.140924	130.1418305	-78.117732	6.424782	115.8551635
6.858035	23.96188	125.723015	-20.248779	15.4025	122.866905	39.785904	2.108453	129.985275	34.193794	46.269245	131.078568	36.989849	24.188849	130.5319215	-77.487407	6.616151	115.2018885
8.225259	22.520615	125.754593	-19.870295	15.489779	122.752045	40.019165	2.109139	130.490448	34.523796	46.27367	131.136124	37.2714805	24.1914045	130.813286	-77.0120705	6.7881535	114.690804
9.52977	21.006643	125.815979	-19.894121	15.784359	122.810593	40.278889	2.071842	130.989471	35.209415	46.113987	130.997406	37.744152	24.0929145	130.9934385	-77.532394	7.4758035	114.6277475
10.706236	19.469818	125.846565	-19.302082	15.642571	122.445786	40.546158	1.968718	131.557114	35.533653	46.090736	130.807755	38.0399055	24.029727	131.1824345	-76.6440695	7.255415	113.7091375
11.704824	17.894991	125.886986	-18.811382	15.515797	122.114098	40.767876	1.907391	131.996857	35.468632	46.176945	130.643433	38.118254	24.042168	131.320145	-75.741018	6.989426	112.908051
12.963263	15.592239	125.840172	-18.655045	15.628116	121.712669	41.063099	1.866892	132.539444	35.785042	46.092392	130.026703	38.4240705	23.979642	131.2830735	-75.7341605	7.27659	112.1422645
13.628236	14.047499	125.777069	-18.409378	15.530231	121.294876	41.196022	1.798713	132.762589	35.991699	46.02454	129.619965	38.5938605	23.9116265	131.191277	-75.4126165	7.1488355	111.398475
14.163166	12.520731	125.703514	-18.150984	15.392261	120.896912	41.339127	1.713725	132.885132	36.213829	45.880482	129.25679	38.776478	23.7971035	131.070961	-75.078446	6.9874185	110.722863
14.610565	11.041662	125.57312	-17.871428	15.239676	120.453003	41.492558	1.623789	133.020187	36.459957	45.764038	129.005096	38.9762575	23.6939135	131.0126415	-74.7191135	6.7854385	109.8933645
14.888822	9.621431	125.469482	-17.560791	15.103642	120.036606	41.6656	1.561739	133.060059	36.694328	45.671577	128.863297	39.179964	23.616658	130.961678	-74.301546	6.590626	109.111534
15.012214	8.246631	125.343773	-17.244934	15.003305	119.69986	41.882381	1.506205	133.067108	36.936359	45.580231	128.680618	39.40937	23.543218	130.873863	-73.899238	6.463392	108.525857
15.011875	6.936684	125.198074	-16.950325	14.92757	119.420662	42.106232	1.461972	133.018784	37.210255	45.534206	128.589615	39.6582435	23.498089	130.8041995	-73.5588935	6.357051	108.0371245
14.447519	5.276503	125.098656	-16.471327	14.841557	119.181534	42.455223	1.368715	132.878036	37.636528	45.335892	128.429932	40.0458755	23.3523035	130.653984	-72.9885295	6.3308105	107.709084
14.327936	3.971452	124.821579	-16.388689	14.866302	119.189278	42.735367	1.304976	132.734985	37.975567	45.242329	128.323257	40.355467	23.2736525	130.529121	-73.132845	6.4589515	107.849435
13.523801	3.035912	124.676071	-15.962003	14.66257	118.950012	43.007053	1.232071	132.420593	38.262539	45.116344	128.252869	40.634796	23.1742075	130.336731	-72.558802	6.1509325	107.563293
13.168179	1.849808	124.1138	-15.752834	14.505675	118.825569	43.26696	1.118924	131.895889	38.475246	44.906761	128.064667	40.871103	23.0128425	129.980278	-72.376771	5.9985075	107.67086
12.094948	1.013381	123.675491	-15.611824	14.322047	118.65892	43.509224	0.966282	131.163055	38.677528	44.731705	127.811562	41.093376	22.8489935	129.4873085	-72.317024	5.7951005	107.8305315
11.184053	0.081282	122.938789	-15.48335	14.114231	118.443092	43.690144	0.808688	130.247742	38.832535	44.552406	127.532089	41.2613395	22.680547	128.8899155	-72.2280395	5.547915	107.9962685
10.143011	-0.790482	122.103653	-15.460734	13.949081	118.253067	43.80434	0.684182	129.270432	38.929337	44.406853	127.193283	41.3668385	22.5455175	128.2318575	-72.2883065	5.3526445	108.2742765
8.42341	-2.051038	120.706383	-15.383954	13.760898	117.843498	44.025028	0.513483	127.84861	39.002689	44.221504	126.893906	41.5138585	22.3674935	127.371258	-72.2817665	5.1543025	108.315738
7.091627	-2.80963	119.815529	-15.414614	13.765018	117.696884	43.734142	0.711583	127.170822	39.032478	44.149082	126.790657	41.38331	22.4303325	126.9807395	-72.212538	5.0997035	108.4130285
5.670774	-3.552819	118.972656	-15.279179	13.70797	117.516647	43.815426	0.760475	126.356087	39.057156	44.1534	126.690254	41.436291	22.4569375	126.5231705	-71.994649	4.9590025	108.5101235
4.129664	-4.271919	118.197861	-15.265899	13.777579	117.515114	43.931484	0.825241	125.596878	39.046387	44.205326	126.689384	41.4889355	22.5152835	126.143131	-72.0207335	5.0398745	108.887097
2.507683	-5.010425	117.504158	-15.213263	13.852133	117.620346	44.024792	0.95261	124.919365	39.008244	44.252495	126.822495	41.516518	22.6025525	125.87093	-71.943044	5.1017135	109.369762
0.766375	-5.755116	117.021683	-15.220465	13.94089	117.805779	44.104031	1.062339	124.435806	39.026062	44.322021	126.903023	41.5650465	22.69218	125.6694145	-72.0059765	5.1896	109.9421435
-1.073042	-6.568673	116.638611	-15.221236	13.99664	118.080833	44.177235	1.147499	124.034416	39.040657	44.351185	126.949333	41.608946	22.749342	125.4918745	-72.051418	5.243938	110.6697915
-4.012072	-7.909711	116.54837	-15.169051	13.990651	118.529091	44.290855	1.180211	123.611008	39.056561	44.314117	126.79789	41.673708	22.747164	125.204449	-72.01181	5.234138	111.853733
-6.061913	-8.882533	116.662094	-15.113468	13.989099	118.739281	44.288139	1.161585	123.469337	39.108719	44.275913	126.420677	41.698429	22.718749	124.945007	-71.925365	5.259449	112.533555
-8.166902	-9.910554	116.98642	-15.106869	13.971104	118.91552	44.33987	1.058063	123.411324	39.145981	44.172112	125.937202	41.7429255	22.6150875	124.674263	-71.9566635	5.3271205	113.156777
-10.375905	-10.938499	117.553772	-15.106839	13.878237	119.14064	44.35873	0.851865	123.448967	39.152271	43.971886	125.355934	41.7555005	22.4118755	124.4024505	-71.9691785	5.3445985	113.8788295
-12.629366	-12.002949	118.35331	-15.096042	13.708737	119.441772	44.360798	0.573272	123.636971	39.173203	43.701103	124.861481	41.7670005	22.1371875	124.249226	-71.9590845	5.2802865	114.634318
-14.938839	-13.04588	119.270996	-15.138999	13.471506	119.841614	44.334648	0.279435	124.095474	39.169403	43.431602	124.383926	41.7520255	21.8555185	124.2397	-72.0300235	5.0874935	115.443528
-17.289988	-14.04144	120.305443	-15.216835	13.182196	120.318985	44.259937	-0.039938	124.582687	39.158115	43.145336	124.012016	41.709026	21.552699	124.2973515	-72.142696	4.811693	116.3406185
-20.868357	-15.416273	121.862877	-15.362237	12.722378	121.082817	44.077415	-0.521133	125.336304	39.071548	42.693249	123.557518	41.5744815	21.086058	124.446911	-72.2989555	4.358698	117.718723
-23.433352	-16.123926	122.859589	-15.490755	12.427124	121.54406	43.900196	-0.805386	125.8368	39.028828	42.434303	123.347816	41.464512	20.8144585	124.592308	-72.446022	4.0397895	118.495812
-25.918514	-16.82148	123.723915	-15.642778	12.168245	121.995415	43.719215	-1.035043	126.127968	38.960312	42.207928	123.103539	41.3397635	20.5864425	124.6157535	-72.6253195	3.7500475	119.3750765
-27.93788	-17.779705	124.125923	-15.770194	11.945419	122.360863	43.549667	-1.204451	126.282417	38.85154	42.048622	122.712181	41.2006035	20.4220855	124.497299	-72.7409915	3.4687525	120.224427
-30.367863	-18.303553	124.806557	-15.916931	11.786374	122.643456	43.318836	-1.28146	126.228394	38.729614	41.951385	122.267342	41.024225	20.3349625	124.247868	-72.858087	3.2377855	121.039044
-32.779594	-18.70244	125.504349	-16.067221	11.668129	122.896896	43.133961	-1.316927	125.965919	38.545078	41.873177	121.734772	40.8395195	20.278125	123.8503455	-72.9739615	3.058133	121.9434465
-35.501225	-18.727827	126.47625	-16.19426	11.58472	123.137032	42.978294	-1.286648	125.690033	38.35421	41.840736	121.128738	40.666252	20.277044	123.4093855	-73.054772	2.892396	122.8646785
-38.720451	-19.168196	127.129539	-16.363295	11.494994	123.493813	42.757797	-1.290778	125.204933	38.181644	41.821758	120.473969	40.4697205	20.26549	122.839451	-73.1963105	2.724498	124.148175
-41.206585	-19.043636	127.630745	-16.448318	11.416905	123.676727	42.586075	-1.309533	124.807129	38.043301	41.768177	120.169464	40.314688	20.229322	122.4882965	-73.211324	2.604488	124.8651575
-43.452435	-18.947172	127.873207	-16.540604	11.33118	123.824677	42.389782	-1.351238	124.191841	37.926823	41.753494	119.963074	40.1583025	20.201128	122.0774575	-73.2395105	2.461232	125.5718965
-43.950619	-17.856943	127.803825	-16.609713	11.258069	123.928818	42.183514	-1.413116	123.449913	37.796967	41.75885	119.81192	39.9902405	20.172867	121.6309165	-73.2096665	2.343271	126.2267195
-44.462639	-16.699839	127.627716	-16.680979	11.237814	123.992935	41.945072	-1.34761	122.684479	37.693005	41.882153	119.722382	39.8190385	20.2672715	121.2034305	-73.1809965	2.2083565	126.7824395
-44.973991	-15.442503	127.318954	-16.768433	11.327727	124.066483	41.717255	-1.237078	121.934784	37.590534	42.049618	119.773102	39.6538945	20.40627	120.853943	-73.1907605	2.249184	127.279023
-45.335369	-14.03619	127.115181	-16.892103	11.517565	124.167023	41.538326	-1.058646	121.305847	37.495567	42.26125	119.885681	39.5169465	20.601302	120.595764	-73.3011525	2.433828	127.738282
-45.732826	-11.869359	126.926018	-17.017092	11.914271	124.331429	41.35207	-0.610447	120.699799	37.35854	42.691578	120.24028	39.355305	21.0405655	120.4700395	-73.389489	2.7879765	128.1928185
-45.642937	-10.485654	126.805832	-17.054012	12.197418	124.442459	41.378223	-0.267346	120.547638	37.316532	43.011734	120.556068	39.3473775	21.372194	120.551853	-73.4554015	3.022642	128.333065
-45.703846	-8.973742	126.500572	-17.077394	12.433713	124.525749	41.478233	0.043791	120.559784	37.298382	43.313602	120.958748	39.3883075	21.6786965	120.759266	-73.5430955	3.1887295	128.292232
-45.638355	-7.508833	126.264748	-17.086815	12.612988	124.586845	41.565445	0.272785	120.686356	37.286968	43.507565	121.441666	39.4262065	21.890175	121.064011	-73.5998365	3.335801	128.109679
-45.508156	-5.877265	126.123009	-17.152	12.772843	124.681747	41.629986	0.468201	120.983253	37.300579	43.692013	121.951935	39.4652825	22.080107	121.467594	-73.7692825	3.465579	127.8959
-45.216908	-4.432535	125.935486	-17.233017	12.891695	124.855331	41.662796	0.623766	121.383163	37.291145	43.83017	122.591866	39.4769705	22.226968	121.9875145	-73.9430045	3.556422	127.7231475
-44.88142	-2.870202	125.975456	-17.305349	12.999771	125.129662	41.679497	0.766254	121.918365	37.289478	43.924526	123.307076	39.4844875	22.34539	122.6127205	-74.0951855	3.654152	127.6466035
-44.259407	-0.649754	125.90023	-17.307039	13.043058	125.487396	41.643627	0.993545	122.702538	37.211113	44.122963	124.381386	39.42737	22.558254	123.541962	-74.041448	3.527862	127.43283
-43.747471	0.852883	126.082123	-17.478546	13.200842	125.774155	41.5415	1.126496	123.063362	37.111786	44.232311	124.962936	39.326643	22.6794035	124.013149	-74.283735	3.7222805	127.535161
-43.223526	2.30047	126.087273	-17.685661	13.346708	126.013123	41.445877	1.239604	123.287727	37.026123	44.356384	125.480415	39.236	22.797994	124.384071	-74.607322	3.895422	127.642175
-42.553574	3.659578	125.902763	-17.859303	13.447149	126.106903	41.354874	1.324026	123.474182	36.900116	44.463924	125.899765	39.127495	22.893975	124.6869735	-74.846101	4.000323	127.5268325
-41.913162	5.077567	125.827156	-18.023882	13.549953	126.096252	41.252499	1.395283	123.615936	36.832508	44.552807	126.268707	39.0425035	22.974045	124.9423215	-75.0902675	4.125861	127.2501825
-41.131439	6.402315	125.487732	-18.157078	13.626464	125.954041	41.146217	1.472756	123.824501	36.783146	44.659798	126.562325	38.9646815	23.066277	125.193413	-75.2788375	4.186651	126.714669
-40.37072	7.643796	125.095329	-18.32024	13.777484	125.77562	41.108196	1.5817	124.089935	36.719967	44.811527	126.766075	38.9140815	23.1966135	125.428005	-75.5545615	4.3583545	126.123235
-39.044384	9.460761	124.442863	-18.672674	14.15917	125.393005	41.125591	1.731459	124.512329	36.647499	45.019989	126.957214	38.886545	23.375724	125.7347715	-76.231893	4.942616	125.0512385
-38.155113	10.585465	123.987854	-18.773857	14.359173	125.052979	41.174118	1.805578	124.90847	36.600552	45.2048	126.871399	38.887335	23.505189	125.8899345	-76.435049	5.213157	124.2160235
-37.248749	11.657845	123.703194	-18.834112	14.514758	124.766418	41.206333	1.856315	125.155319	36.543213	45.308815	126.740669	38.874773	23.582565	125.947994	-76.542997	5.446951	123.584842
-36.47226	12.817108	123.46666	-18.881138	14.60243	124.567703	41.205257	1.844005	125.425339	36.503307	45.323982	126.541069	38.854282	23.5839935	125.983204	-76.616558	5.6208665	123.152202
-35.547775	13.778954	123.31089	-18.94021	14.601231	124.446579	41.181011	1.804527	125.759712	36.478092	45.330669	126.363731	38.8295515	23.567598	126.0617215	-76.7099715	5.634864	122.8314365
-34.534924	14.675571	123.220787	-19.017292	14.5596	124.389503	41.120319	1.753388	125.988686	36.45015	45.278503	126.332024	38.7852345	23.5159455	126.160355	-76.8198185	5.6032545	122.618651
-33.603809	15.550659	123.047813	-19.095903	14.500734	124.300705	41.027374	1.690277	126.210617	36.418316	45.224876	126.338089	38.722845	23.4575765	126.274353	-76.914651	5.5438915	122.327057
-32.154858	16.866096	122.766861	-19.312366	14.516598	124.024033	40.777821	1.703834	126.394211	36.313122	45.278759	126.349258	38.5454715	23.4912965	126.3717345	-77.1702035	5.5418995	121.6763315
-31.26494	17.718761	122.560631	-19.450813	14.588851	123.812256	40.568745	1.729832	126.337418	36.198238	45.296543	126.3461	38.3834915	23.5131875	126.341759	-77.2851175	5.6645145	121.282753
-30.315388	18.586727	122.38028	-19.598372	14.68962	123.563324	40.375141	1.77974	126.268021	36.097366	45.379196	126.347389	38.2362535	23.579468	126.307705	-77.4329975	5.799772	120.818943
-29.343554	19.417122	122.250008	-19.748484	14.834184	123.373451	40.173874	1.85613	126.146637	36.028454	45.463486	126.43676	38.101164	23.659808	126.2916985	-77.598132	6.00856	120.4552035
-28.445175	20.207563	122.197052	-19.847275	15.036758	123.2826	39.990887	1.947924	125.986031	35.97702	45.533714	126.57856	37.9839535	23.740819	126.2822955	-77.6785035	6.332697	120.2829045
-27.502161	20.984827	122.236359	-19.970858	15.185287	123.165596	39.855392	2.049105	125.86573	35.938911	45.668495	126.741882	37.8971515	23.8588	126.303806	-77.8388675	6.511774	120.027386
-26.598734	21.70505	122.242882	-20.10071	15.424079	123.051277	39.711552	2.193928	125.723991	35.867168	45.813751	126.932236	37.78936	24.0038395	126.3281135	-77.99078	6.8443185	119.7744405
-25.23517	22.670637	122.196068	-20.271702	15.783897	122.846237	39.502743	2.465245	125.453041	35.753765	46.036537	127.208115	37.628254	24.250891	126.330578	-78.171658	7.316903	119.361896
-24.368637	23.262989	122.141769	-20.399961	16.019342	122.664558	39.380291	2.582249	125.324486	35.656029	46.187355	127.318535	37.51816	24.384802	126.3215105	-78.318082	7.65388200000001	119.0076055
-23.521124	23.720997	122.051476	-20.520863	16.232725	122.48613	39.225441	2.69471	125.160576	35.549286	46.301479	127.353737	37.3873635	24.4980945	126.2571565	-78.4290895	7.9673555	118.7151035
-22.696066	24.121376	121.965881	-20.661474	16.438606	122.317696	39.062645	2.789014	124.994682	35.445831	46.397545	127.27462	37.254238	24.5932795	126.134651	-78.577186	8.2839325	118.500741
-21.844225	24.413164	121.82959	-20.794315	16.626648	122.145164	38.870934	2.824888	124.894287	35.320274	46.491455	127.076683	37.095604	24.6581715	125.985485	-78.684234	8.5951245	118.304843
-21.117491	24.670101	121.678352	-20.961912	16.79884	121.953453	38.667183	2.818245	124.796867	35.199001	46.542969	126.748535	36.933092	24.680607	125.772701	-78.856916	8.917073	118.134205
-20.395285	24.799217	121.434975	-21.140799	16.978062	121.755394	38.429604	2.757846	124.626122	35.036274	46.563694	126.259979	36.732939	24.66077	125.4430505	-79.014537	9.295354	118.0677375
-19.306301	24.928669	120.969246	-21.465921	17.196533	121.376846	38.035603	2.59977	124.175598	34.760796	46.531021	125.137039	36.3981995	24.5653955	124.6563185	-79.3300415	9.8276705	118.0973735
-18.639259	24.924065	120.551613	-21.683857	17.300568	121.081039	37.675079	2.485515	123.730766	34.524925	46.442829	124.131798	36.100002	24.464172	123.931282	-79.467716	10.136964	118.230796
-18.112305	24.901093	120.070816	-21.883539	17.373219	120.760666	37.333725	2.363284	123.292587	34.285366	46.308735	122.999237	35.8095455	24.3360095	123.145912	-79.5766235	10.4104285	118.37542
-17.489977	24.828915	119.540962	-22.061892	17.413887	120.444046	37.036278	2.207914	122.879135	34.01223	46.1437	121.795212	35.524254	24.175807	122.3371735	-79.648038	10.651967	118.5509185
-16.808409	24.763718	119.049873	-22.212626	17.424347	120.173088	36.814156	2.028577	122.530472	33.76355	45.916161	120.70372	35.288853	23.972369	121.617096	-79.714105	10.876325	118.72908
-16.212202	24.704678	118.63105	-22.330849	17.388767	119.952202	36.633396	1.831648	122.322609	33.533077	45.663788	119.757751	35.0832365	23.747718	121.04018	-79.7449345	11.029816	118.864224
-15.738235	24.70612	118.36895	-22.434196	17.294792	119.820831	36.455124	1.621347	122.300003	33.354809	45.383347	119.034386	34.9049665	23.502347	120.6671945	-79.7733585	11.087237	118.9744675
-14.792891	24.724752	118.063263	-22.56753	17.035015	119.72963	36.216511	1.276059	122.399452	33.228348	44.937767	118.574783	34.7224295	23.106913	120.4871175	-79.8574895	10.963117	118.9721425
-14.195993	24.849016	117.999283	-22.667255	16.82732	119.684494	36.114029	0.982828	122.54361	33.173595	44.678707	118.527054	34.643812	22.8307675	120.535332	-79.978322	10.8238725	118.833656
-13.587308	25.044096	117.94519	-22.76766	16.618835	119.629761	35.957397	0.790816	122.55584	33.132614	44.481331	118.656624	34.5450055	22.6360735	120.606232	-80.0803255	10.6015965	118.65329
-12.950834	25.316339	117.951897	-22.841503	16.435484	119.572639	35.830006	0.624813	122.429047	33.108906	44.334324	118.946854	34.469456	22.4795685	120.6879505	-80.152462	10.3913995	118.4573275
-12.317144	25.690382	117.974052	-22.908667	16.293434	119.498016	35.740421	0.524873	122.214378	33.106647	44.258099	119.318405	34.423534	22.391486	120.7663915	-80.240868	10.195382	118.2296405
-11.615404	26.142323	118.123421	-22.905033	16.161913	119.4422	35.657497	0.540114	121.939827	33.125259	44.241219	119.831215	34.391378	22.3906665	120.885521	-80.201444	9.9331595	117.998879
-10.927381	26.627037	118.395187	-22.865808	16.059996	119.385468	35.666836	0.600096	121.601776	33.242981	44.32254	120.52536	34.4549085	22.461318	121.063568	-80.1865245	9.658674	117.707368
-9.833632	27.420467	118.973518	-22.773647	16.047915	119.3899	35.805012	0.819022	121.152863	33.429333	44.560165	121.805954	34.6171725	22.6895935	121.4794085	-80.1644665	9.4062365	117.3003915
-9.078501	27.956161	119.523834	-22.656086	16.159466	119.47422	35.972942	1.101325	120.933426	33.614807	44.80238	122.79612	34.7938745	22.9518525	121.864773	-80.1060465	9.3670795	117.083667
-8.280506	28.482622	120.123589	-22.555124	16.383871	119.559372	36.148727	1.433693	120.803246	33.823296	45.075333	123.851036	34.9860115	23.254513	122.327141	-80.0962595	9.513229	116.791603
-7.583947	28.980324	120.708939	-22.427416	16.654016	119.684563	36.326851	1.754241	120.734642	33.979053	45.302544	124.794724	35.152952	23.5283925	122.764683	-80.007784	9.7796395	116.604443
-6.823801	29.281975	121.209808	-22.273424	16.95929	119.760513	36.546478	2.081769	120.662865	34.162037	45.523121	125.607742	35.3542575	23.802445	123.1353035	-79.9011055	10.116135	116.3857225
-6.070176	29.560493	121.549652	-22.132687	17.249002	119.822098	36.74247	2.385504	120.563698	34.358692	45.740101	126.308777	35.550581	24.0628025	123.4362375	-79.815955	10.4352015	116.2079585
-5.309403	29.683197	121.834671	-21.97258	17.525608	119.885544	36.922691	2.627117	120.51786	34.537743	45.905895	126.74482	35.730217	24.266506	123.63134	-79.675377	10.78471	116.139748
-3.89629	29.476271	121.889458	-21.513905	17.7234	119.843987	37.136181	2.830612	120.426308	34.828041	46.052326	127.244186	35.982111	24.441469	123.835247	-79.009921	11.005331	115.852727
-3.217795	29.278425	121.958778	-21.399206	17.91539	119.880417	37.232735	2.871433	120.440781	34.976849	46.063339	127.389671	36.104792	24.467386	123.915226	-78.903204	11.363394	115.845608
-2.606008	28.906553	121.951401	-21.34758	18.087067	119.893089	37.27401	2.850858	120.480263	35.147373	46.079754	127.454483	36.2106915	24.465306	123.967373	-78.9058515	11.708828	115.818805
-2.379928	28.544785	121.98101	-21.333569	18.229708	119.745544	37.270435	2.772265	120.508873	35.249813	46.027122	127.465164	36.260124	24.3996935	123.9870185	-78.927262	12.0597225	115.5040695
-1.856895	27.844709	121.73085	-21.383953	18.380455	119.690491	37.236481	2.676492	120.508659	35.297741	45.95768	127.346733	36.267111	24.317086	123.927696	-79.035017	12.443824	115.453286
-1.400312	27.043554	121.467567	-21.412689	18.446211	119.532478	37.163895	2.571181	120.463669	35.668858	45.756954	127.094925	36.4163765	24.1640675	123.779297	-79.2417545	12.7283545	115.285659
-1.0133	26.136572	121.168343	-21.403105	18.470055	119.285141	37.13253	2.43114	120.479752	35.714531	45.652477	126.995636	36.4235305	24.0418085	123.737694	-79.2297405	12.8983015	114.832588
-0.499917	24.4569	120.683838	-21.396027	18.479351	118.981598	37.118824	2.185112	120.591309	35.801224	45.490326	126.882729	36.460024	23.837719	123.737019	-79.252078	13.120983	114.226177
-0.23827	23.190355	120.404831	-21.367722	18.458448	118.823586	37.145576	2.036566	120.748329	35.891365	45.394783	126.798546	36.5184705	23.7156745	123.7734375	-79.2539145	13.2012215	113.8737345
0.009696	21.797216	120.116577	-21.293436	18.433937	118.677155	37.224312	1.92844	120.957863	35.660191	45.439831	126.816025	36.4422515	23.6841355	123.886944	-79.0291235	13.1837385	113.467366
0.185214	20.289898	119.770584	-21.20319	18.395325	118.549011	37.349213	1.830321	121.18959	35.746311	45.357189	126.683212	36.547762	23.593755	123.936401	-78.954142	13.196895	113.161621
0.280147	18.700598	119.517494	-21.058884	18.350546	118.427864	37.508766	1.731966	121.495224	35.829063	45.279049	126.459419	36.6689145	23.5055075	123.9773215	-78.7866825	13.1955845	112.8784065
0.311128	16.982809	119.283592	-20.924006	18.287323	118.384827	37.700356	1.644017	121.853241	35.922398	45.20575	126.144241	36.811377	23.4248835	123.998741	-78.659389	13.1497625	112.770913
0.225052	15.210115	119.1035	-20.92778	18.296179	118.396034	37.877686	1.541569	122.254539	36.0285	45.110737	125.780396	36.953093	23.326153	124.0174675	-78.808653	13.266205	112.7746005
-0.022923	12.373651	119.076447	-20.62594	18.009829	118.346596	38.177052	1.304332	122.929001	36.266224	44.87088	125.117363	37.221638	23.087606	124.023182	-78.473518	12.932052	112.67001
-0.326331	10.423099	119.081078	-20.442657	17.717344	118.303421	38.333378	1.051227	123.334122	36.394276	44.621277	124.624001	37.363827	22.836252	123.9790615	-78.249141	12.598436	112.6277805
-0.690255	8.474425	119.129906	-20.257151	17.365433	118.283249	38.446236	0.742228	123.548141	36.890259	44.133862	124.049286	37.6682475	22.438045	123.7987135	-78.1825495	12.292821	112.7677845
-1.192611	6.491058	119.185165	-20.101326	16.94816	118.256065	38.554661	0.383516	123.726364	36.674862	43.855747	123.783852	37.6147615	22.1196315	123.755108	-77.8174135	11.7766885	112.757022
-1.781329	4.573152	119.326866	-19.9904	16.523336	118.273483	38.970623	-0.190792	123.869705	36.803097	43.487762	123.40493	37.88686	21.648485	123.6373175	-77.86766	11.398187	112.9096485
-2.434211	2.707494	119.532478	-19.897137	16.135408	118.375313	38.712673	-0.30806	124.176765	36.914661	43.158195	123.164452	37.813667	21.4250675	123.6706085	-77.607941	10.8457485	113.0800175
-3.194696	0.888105	119.73494	-19.825441	15.798506	118.512955	38.800804	-0.558451	124.362656	36.985661	42.877872	122.987488	37.8932325	21.1597105	123.675072	-77.5441145	10.4373015	113.350838
-4.462707	-1.657959	120.04174	-19.752142	15.394076	118.736435	38.899403	-0.837137	124.56778	37.06649	42.599686	122.871933	37.9829465	20.8812745	123.7198565	-77.4872305	9.9068775	113.7530135
-5.443312	-3.229597	120.177414	-19.702074	15.158063	118.918907	38.95639	-1.000356	124.589363	37.098087	42.435844	122.856712	38.0272385	20.717744	123.7230375	-77.4313865	9.598382	114.1147765
-6.468733	-4.730099	120.285454	-19.66118	14.954333	119.116806	38.995125	-1.130174	124.611893	37.152378	42.305809	122.876266	38.0737515	20.5878175	123.7440795	-77.3961115	9.3208485	114.4895325
-7.43918	-6.25189	120.233574	-19.608727	14.776908	119.338989	39.022091	-1.23462	124.595619	37.222404	42.205116	122.985588	38.1222475	20.485248	123.7906035	-77.3397015	9.068568	114.8873745
-8.588798	-7.603522	120.31926	-19.552874	14.631851	119.601761	39.100025	-1.353287	124.598549	37.293255	42.093483	123.074745	38.19664	20.370098	123.836647	-77.302388	8.893604	115.366875
-9.744812	-8.926795	120.436302	-19.504805	14.535427	119.848267	39.135353	-1.431211	124.668144	37.364544	42.013565	123.079529	38.2499485	20.291177	123.8738365	-77.2595585	8.779677	115.8226975
-11.147736	-10.004461	120.788445	-19.439756	14.454831	120.080818	39.206535	-1.483154	124.716797	37.39138	41.956406	122.95916	38.2989575	20.236626	123.8379785	-77.1784695	8.673036	116.3236575
-12.974562	-11.830297	121.205017	-19.2899	14.324945	120.425972	39.320499	-1.481995	124.753204	37.451443	41.838905	122.557358	38.385971	20.178455	123.655281	-76.965771	8.471435	117.196663
-14.35293	-12.866494	121.748611	-19.15229	14.177807	120.657494	39.451843	-1.557853	124.87764	37.494186	41.676819	122.21302	38.4730145	20.059483	123.54533	-76.7775945	8.296131	117.769658
-15.743523	-13.796824	122.440338	-18.976015	13.957438	120.911369	39.641685	-1.710415	125.028778	37.561096	41.452892	121.856979	38.6013905	19.8712385	123.4428785	-76.5534205	8.0436375	118.3798595
-17.160292	-14.694798	123.207809	-18.819077	13.698217	121.214691	39.790131	-1.910663	125.194565	37.638577	41.17168	121.473778	38.714354	19.6305085	123.3341715	-76.352508	7.7659255	119.0952105
-18.422045	-15.611834	123.931297	-18.684092	13.393195	121.549225	39.882805	-2.17692	125.372604	37.713303	40.837215	121.147392	38.798054	19.3301475	123.259998	-76.166238	7.4562425	119.838452
-20.309669	-15.865564	124.981926	-18.592136	13.041873	121.938339	40.302982	-2.693279	125.362488	37.769348	40.478939	120.919014	39.036165	18.89283	123.140751	-76.220437	7.190916	120.735927
-21.701872	-16.491859	125.568413	-18.534283	12.689974	122.381958	40.341045	-2.996466	125.44693	37.803474	40.151718	120.837891	39.0722595	18.577626	123.1424105	-76.1408255	6.802322	121.6215055
-23.520132	-17.327126	125.922264	-18.530876	12.218018	123.030807	40.374798	-3.447272	125.492119	37.824154	39.767082	120.968834	39.099476	18.159905	123.2304765	-76.161228	6.276131	122.8311375
-24.986673	-17.495514	126.05555	-18.559246	11.959173	123.385361	39.983948	-3.473372	125.562202	37.815914	39.604797	121.170464	38.899931	18.0657125	123.366333	-76.018423	5.8526335	123.404389
-26.389626	-17.592665	126.155426	-18.604136	11.738708	123.680473	39.908756	-3.671606	125.393089	37.791031	39.473648	121.407082	38.8498935	17.901021	123.4000855	-76.0581655	5.576395	123.9608605
-27.813295	-17.536581	125.984848	-18.657059	11.570554	123.910629	39.854561	-3.847995	125.188568	37.769829	39.400517	121.681915	38.812195	17.776261	123.4352415	-76.126313	5.364847	124.3860165
-29.151773	-17.386909	125.728157	-18.693981	11.45456	124.091736	39.805622	-3.908989	124.968323	37.731705	39.400188	121.949997	38.7686635	17.7455995	123.45916	-76.1566255	5.1635205	124.724312
-30.449915	-17.095833	125.697731	-18.75975	11.367882	124.232056	39.753281	-3.928136	124.73214	37.670876	39.439972	122.161606	38.7120785	17.755918	123.446873	-76.2315785	4.979846	125.017239
-31.784578	-16.680933	125.495804	-18.813213	11.3219	124.320129	39.676903	-3.923357	124.459015	37.586807	39.478931	122.319878	38.631855	17.777787	123.3894465	-76.258281	4.866013	125.2508115
-33.589554	-15.9807	125.223221	-18.93025	11.251364	124.418007	39.510487	-3.907477	124.067604	37.442902	39.508339	122.473297	38.4766945	17.800431	123.2704505	-76.3371945	4.702297	125.5655635
-34.720009	-15.362118	125.254311	-19.00672	11.185214	124.447968	39.423389	-3.93144	123.854492	37.347336	39.48579	122.566833	38.3853625	17.777175	123.2106625	-76.3988025	4.593253	125.6852735
-35.855873	-14.700317	125.069572	-19.070498	11.107264	124.463249	39.360924	-3.988934	123.710991	37.271255	39.450222	122.656075	38.3160895	17.730644	123.183533	-76.4570855	4.483884	125.742965
-36.840149	-14.071798	124.846199	-19.15889	11.012	124.419487	39.29615	-4.046305	123.64917	37.191288	39.424141	122.728012	38.243719	17.688918	123.188591	-76.561499	4.335082	125.650383
-37.71492	-13.304524	124.827339	-19.240097	10.925364	124.357315	39.221443	-4.115708	123.61187	37.11697	39.36932	122.741791	38.1692065	17.626806	123.1768305	-76.6494005	4.223922	125.5377995
-38.661209	-12.509082	124.758133	-19.319361	10.846759	124.268082	39.177937	-4.215072	123.62397	37.03994	39.303989	122.705772	38.1089385	17.5444585	123.164871	-76.7476605	4.1490595	125.371293
-39.548901	-11.66402	124.661972	-19.407618	10.801723	124.185989	39.116127	-4.287501	123.721695	36.956852	39.247208	122.609772	38.0364895	17.4798535	123.1657335	-76.8517255	4.1235925	125.2062445
-40.570202	-10.303961	124.802063	-19.510303	10.731484	124.116119	39.072407	-4.373796	123.880325	36.839584	39.144146	122.401497	37.9559955	17.385175	123.140911	-76.9766015	4.077793	125.091327
-41.237354	-9.313777	124.890091	-19.577021	10.686605	124.085411	39.050941	-4.443259	124.039253	36.766121	39.07711	122.214546	37.908531	17.3169255	123.1268995	-77.062573	4.0562845	125.0439225
-41.904793	-8.265967	124.910286	-19.656069	10.62546	124.067726	39.017693	-4.513822	124.172211	36.706059	38.989193	122.036888	37.861876	17.2376855	123.1045495	-77.174014	4.0132345	125.0309025
-42.383469	-7.219789	124.844978	-19.734074	10.562619	124.048172	38.956223	-4.605202	124.279037	36.635761	38.893646	121.897438	37.795992	17.144222	123.0882375	-77.26414	3.981016	125.0081065
-42.859917	-6.019115	124.910606	-19.843597	10.491866	124.011055	38.84576	-4.697924	124.341408	36.550781	38.813911	121.760086	37.6982705	17.0579935	123.050747	-77.3854645	3.9257385	124.971363
-43.250866	-4.817435	124.830566	-19.970284	10.432087	123.976044	38.682354	-4.787202	124.317703	36.442493	38.743153	121.67392	37.5624235	16.9779755	122.9958115	-77.5029915	3.8861985	124.9562765
-43.667664	-3.552709	124.579689	-20.126884	10.405426	123.936119	38.497684	-4.836697	124.228058	36.314564	38.711418	121.614746	37.406124	16.9373605	122.921402	-77.659892	3.8734915	124.950836
-44.196709	-1.455036	124.393486	-20.36611	10.421572	123.879982	38.224045	-4.836017	124.104675	36.097248	38.757889	121.635582	37.1606465	16.960936	122.8701285	-77.8928665	3.882208	124.8898355
-44.325359	-0.06561	124.228378	-20.521139	10.458848	123.833344	38.073864	-4.78943	123.98584	35.951431	38.829304	121.710289	37.0126475	17.019937	122.8480645	-78.0549255	3.897759	124.8186235
-44.58292	1.492714	123.94519	-20.680334	10.521771	123.764694	37.935646	-4.705155	123.886345	35.814735	38.942604	121.814705	36.8751905	17.1187245	122.850525	-78.2358585	3.9248175	124.678863
-44.702976	3.031044	123.689125	-20.832247	10.597826	123.679268	37.792103	-4.598818	123.787865	35.688492	39.055195	121.942924	36.7402975	17.2281885	122.8653945	-78.4047915	3.9674635	124.4931415
-44.654839	4.559586	123.489037	-20.972836	10.676641	123.588478	37.662689	-4.494421	123.677788	35.560638	39.167641	122.063705	36.6116635	17.33661	122.8707465	-78.5573355	4.016672	124.3062095
-44.735584	6.222558	123.245956	-21.108107	10.753037	123.491798	37.538704	-4.404501	123.612488	35.431206	39.289558	122.156227	36.484955	17.4425285	122.8843575	-78.701169	4.0635455	124.0992385
-44.678284	7.837354	123.059532	-21.234884	10.829501	123.41275	37.423306	-4.310707	123.557434	35.291462	39.386101	122.226105	36.357384	17.537697	122.8917695	-78.827152	4.121305	123.9337305
-44.447498	10.3004	122.836128	-21.397453	10.888077	123.356422	37.259201	-4.154758	123.529602	35.081467	39.521553	122.295746	36.170334	17.6833975	122.912674	-78.96524	4.0927565	123.80017
-44.284904	11.97258	122.803261	-21.509378	10.877966	123.346375	37.167049	-4.102636	123.56517	34.939053	39.585606	122.364868	36.053051	17.741485	122.965019	-79.071807	4.014447	123.727731
-44.18557	13.762021	122.731636	-21.619465	10.853254	123.350998	37.060444	-4.068566	123.637917	34.793892	39.631332	122.466766	35.927168	17.781383	123.0523415	-79.166098	3.925125	123.6496545
-43.878067	15.446413	122.676804	-21.759762	10.820557	123.366585	36.955593	-4.063031	123.742783	34.986938	39.540562	122.469948	35.9712655	17.7387655	123.1063655	-79.4907895	3.9023485	123.6268045
-43.554913	17.179533	122.603333	-21.900988	10.805119	123.386833	36.810844	-4.045812	123.879257	34.846092	39.577301	122.616455	35.828468	17.7657445	123.247856	-79.630444	3.8444935	123.52581
-43.180664	18.911022	122.54213	-22.04248	10.833194	123.41082	36.645947	-3.984253	124.057602	34.703297	39.632763	122.781418	35.674622	17.824255	123.41951	-79.759582	3.842133	123.40213
-42.757721	20.646748	122.488403	-22.167959	10.888398	123.456169	36.522953	-3.897724	124.263069	34.585346	39.72628	122.955109	35.5541495	17.914278	123.609089	-79.8900675	3.862518	123.303249
-42.038521	23.329103	122.420517	-22.352627	11.000854	123.616043	36.398746	-3.72202	124.553658	34.088314	40.015179	123.373817	35.24353	18.1465795	123.9637375	-79.948784	3.8551285	123.2683485
-41.515835	25.141113	122.479927	-22.475225	11.06864	123.715935	36.310993	-3.577841	124.650337	33.946114	40.145023	123.562881	35.1285535	18.283591	124.106609	-80.0790035	3.853689	123.325261
-40.969223	26.94787	122.568069	-22.580238	11.141779	123.800102	36.21508	-3.422354	124.578583	33.80061	40.277195	123.740471	35.007845	18.4274205	124.159527	-80.168321	3.8561375	123.440677
-40.395485	28.769068	122.749855	-22.699932	11.201284	123.839188	36.089115	-3.26069	124.370834	33.647083	40.41547	123.91423	34.868099	18.57739	124.142532	-80.267963	3.825178	123.535844
-39.777584	30.602316	122.951736	-22.811676	11.281316	123.832413	35.983269	-3.104069	124.054359	33.510254	40.58963	124.145386	34.7467615	18.7427805	124.0998725	-80.3701135	3.8198515	123.5649535
-39.132633	32.427048	123.291206	-22.920111	11.37348	123.791039	35.88652	-2.913475	123.63353	33.381332	40.76878	124.450912	34.633926	18.9276525	124.042221	-80.474148	3.8193075	123.539857
-38.446938	34.270279	123.712944	-23.034441	11.507108	123.74086	35.799828	-2.704844	123.202835	33.242008	40.981079	124.804428	34.520918	19.1381175	124.0036315	-80.5898	3.8760985	123.4780885
-37.340874	36.933731	124.590149	-23.202934	11.820263	123.68573	35.653149	-2.229871	122.547447	33.048622	41.36264	125.43708	34.3508855	19.5663845	123.9922635	-80.7567535	4.0741415	123.3791965
-36.535233	38.677353	125.225189	-23.292185	12.100003	123.661865	35.608528	-1.847715	122.149483	32.923992	41.657269	125.953415	34.26626	19.904777	124.051449	-80.85063	4.295229	123.272281
-35.529427	40.193645	125.941132	-23.350611	12.402142	123.646248	35.629047	-1.422309	121.793816	32.830345	41.981102	126.51638	34.229696	20.2793965	124.155098	-80.930918	4.5248875	123.137398
-34.624069	41.754295	126.674255	-23.401316	12.754479	123.561226	35.65802	-0.959438	121.436607	32.77541	42.295265	127.140114	34.216715	20.6679135	124.2883605	-81.019347	4.8410445	122.8340915
-33.640285	43.188488	127.352142	-23.421415	13.145861	123.470879	35.648804	-0.506078	121.085617	32.693821	42.594505	127.688492	34.1713125	21.0442135	124.3870545	-81.0141425	5.2475085	122.5547035
-32.691456	44.524178	128.157074	-23.418785	13.556671	123.381088	35.673847	-0.004682	120.678093	32.628994	42.913548	128.130585	34.1514205	21.454433	124.404339	-80.9889905	5.658909	122.357837
-31.654745	45.692528	128.8582	-23.396049	13.947175	123.318008	35.7267	0.511713	120.31852	32.605618	43.242867	128.564453	34.166159	21.87729	124.4414865	-80.958257	6.01706	122.1945295
-29.994255	47.161858	129.703568	-23.355358	14.572275	123.447021	35.943691	1.177753	120.067558	32.59639	43.683575	129.153625	34.2700405	22.430664	124.6105915	-80.9807565	6.713886	122.2834505
-28.854132	47.998203	130.141479	-22.939924	14.623303	123.347008	36.163094	1.554346	120.016121	32.632236	43.987144	129.453461	34.397665	22.770745	124.734791	-80.277513	6.475861	121.959225
-27.675262	48.639648	130.374313	NaN	NaN	NaN	36.292934	1.911411	120.011673	32.694187	44.219368	129.633911	34.4935605	23.0653895	124.822792	NaN	NaN	NaN
-26.493969	49.144287	130.407074	-22.668413	15.187894	123.412979	36.455418	2.123806	120.016075	32.798363	44.402344	129.680176	34.6268905	23.263075	124.8481255	-79.9637165	7.112713	121.9778325
-25.200445	49.481632	130.268265	NaN	NaN	NaN	36.626644	2.209576	120.042816	32.934788	44.502968	129.669983	34.780716	23.356272	124.8563995	NaN	NaN	NaN
-23.89724	49.655144	130.054504	-22.3524	15.539126	123.334145	36.768192	2.220236	120.139488	33.088886	44.565357	129.614944	34.928539	23.3927965	124.877216	-79.633339	7.6854555	121.791074
-22.597816	49.606079	129.831894	-22.208189	15.660533	123.344711	36.887447	2.208852	120.309402	33.283585	44.635338	129.530289	35.085516	23.422095	124.9198455	-79.501894	7.898971	121.7695765
-20.723122	49.277996	129.44928	-22.049662	15.890807	123.455498	37.098213	2.207308	120.690132	33.530968	44.763748	129.453018	35.3145905	23.485528	125.071575	-79.4139145	8.296086	121.839421
-19.403496	48.867435	129.148209	-22.170479	16.256872	123.704735	37.251247	2.220802	121.035446	33.684395	44.881035	129.417068	35.467821	23.5509185	125.226257	-79.808779	8.9628255	122.183213
-18.098526	48.308495	128.828613	-22.105534	16.376472	123.733208	37.404968	2.261256	121.34082	33.855091	44.991646	129.404907	35.6300295	23.626451	125.3728635	-79.8410975	9.126493	122.0935525
-16.781042	47.595085	128.409012	-21.960955	16.580853	123.691437	37.530277	2.273207	121.608711	34.016453	45.092468	129.367203	35.773365	23.6828375	125.487957	-79.695275	9.4788685	121.894917
-15.47146	46.735157	128.001358	-21.851265	16.72208	123.595444	37.636417	2.284324	121.810379	34.177498	45.187492	129.264343	35.9069575	23.735908	125.537361	-79.6094875	9.708252	121.653527
-14.184088	45.764591	127.554405	-21.724678	16.834726	123.47863	37.726246	2.289277	121.916115	34.359562	45.249931	129.141022	36.042904	23.769604	125.5285685	-79.49226	9.899848	121.4286915
-12.924579	44.645485	127.089355	-21.59786	16.985119	123.340569	37.826149	2.29916	122.016464	34.518593	45.322296	129.014603	36.172371	23.810728	125.5155335	-79.368091	10.15951	121.1656045
-11.019614	42.740147	126.462296	-21.448187	17.174255	123.181831	37.977356	2.31951	122.222946	34.763805	45.473263	128.799988	36.3705805	23.8963865	125.511467	-79.2669545	10.4521235	120.852195
-9.836284	41.315273	126.058113	-21.340153	17.327291	123.110069	38.076054	2.347346	122.340302	34.903427	45.572952	128.640488	36.4897405	23.960149	125.490395	-79.1700465	10.694433	120.729743
-8.633066	39.77388	125.642143	-21.265266	17.455681	123.056664	38.178379	2.361223	122.499695	35.009636	45.672005	128.383209	36.5940075	24.016614	125.441452	-79.1245395	10.894748	120.671876
-7.547329	38.154472	125.209343	-21.203588	17.575796	123.012482	38.245949	2.348272	122.654915	35.113533	45.756851	128.095001	36.679741	24.0525615	125.374958	-79.086917	11.0990305	120.650006
-6.362155	36.380398	124.685844	-21.152166	17.632181	122.958145	38.273453	2.310162	122.836288	35.22443	45.776314	127.732674	36.7489415	24.043238	125.284481	-79.0532735	11.221124	120.631809
-5.322543	34.543617	124.233612	-21.099493	17.69488	122.903442	38.315495	2.227982	123.069916	35.283855	45.778111	127.262184	36.799675	24.0030465	125.16605	-78.998661	11.3867135	120.640834
-4.19703	32.602356	123.68261	-21.073179	17.717903	122.839973	38.354511	2.160434	123.264076	35.326473	45.773342	126.785133	36.840492	23.966888	125.0246045	-78.98685	11.468918	120.6553415
-2.967948	29.730722	123.148811	-21.004005	17.684269	122.708221	38.394623	2.080497	123.62001	35.379986	45.726643	126.03363	36.8873045	23.90357	124.82682	-78.8953145	11.464968	120.589622
-1.922071	27.625496	122.742043	-20.972126	17.641214	122.593864	38.436855	2.010507	123.827408	35.430763	45.71376	125.552391	36.933809	23.8621335	124.6898995	-78.878061	11.4202945	120.4978285
-0.997946	25.504499	122.457138	-20.915348	17.551924	122.450302	38.470688	1.912933	123.954071	35.468761	45.647491	125.135292	36.9697245	23.780212	124.5446815	-78.8004205	11.323636	120.3559225
-0.066282	23.353546	122.220993	-20.865139	17.424374	122.291435	38.509373	1.780237	124.065079	35.502567	45.53756	124.74778	37.00597	23.6588985	124.4064295	-78.736248	11.1898495	120.1764405
0.842946	21.165415	122.0382	-20.812454	17.323626	122.143997	38.5075	1.65429	124.136528	35.573788	45.409481	124.430862	37.040644	23.5318855	124.283695	-78.665552	11.1153665	120.004299
1.705114	19.00169	121.89901	-20.761881	17.26193	122.035706	38.494461	1.553205	124.21814	35.626549	45.297668	124.175682	37.060505	23.4254365	124.196911	-78.584267	11.0984235	119.874501
2.509108	16.834583	121.892639	-20.717098	17.245817	121.972694	38.517776	1.482127	124.402061	35.681213	45.23542	123.981514	37.0994945	23.3587735	124.1917875	-78.5336905	11.1328605	119.7536005
3.623616	13.659819	122.065887	-20.62059	17.264574	121.962036	38.608231	1.451734	124.935402	35.767151	45.169525	123.84523	37.187691	23.3106295	124.390316	-78.428871	11.2185185	119.533756
4.269231	11.566482	122.347748	-20.573185	17.272902	121.966934	38.718559	1.393275	125.51564	35.800522	45.100262	123.765755	37.2595405	23.2467685	124.6406975	-78.4059105	11.2990355	119.2931705
4.861408	9.479347	122.671249	-20.497601	17.23971	121.969429	38.827343	1.308778	126.223061	35.868408	45.028625	123.694527	37.3478755	23.1687015	124.958794	-78.3430775	11.3107185	118.980064
5.369844	7.435554	123.183418	-20.377281	17.162066	121.977783	38.957607	1.199545	126.996651	35.925739	44.879555	123.663315	37.441673	23.03955	125.329983	-78.196235	11.284582	118.625583
5.830253	5.450189	123.755142	-20.279173	17.063606	121.997238	39.490925	0.862229	127.788628	36.0135	44.760082	123.602852	37.7522125	22.8111555	125.69574	-78.3105585	11.3160565	118.298736
6.230803	3.502523	124.444138	-20.099934	16.859472	121.934929	39.571236	0.800949	128.703979	36.175014	44.63702	123.57975	37.873125	22.7189845	126.1418645	-78.072993	10.9999595	117.7279935
6.52906	1.643623	125.130692	-19.966682	16.62137	121.89534	39.636684	0.653791	129.611893	36.284428	44.39608	123.618614	37.960556	22.5249355	126.6152535	-77.89392	10.7178045	117.1754265
7.049275	-1.164938	125.996529	-19.823322	16.131779	121.817421	39.657421	0.308861	130.778412	36.454494	43.985104	123.616219	38.0559575	22.1469825	127.1973155	-77.7026015	10.1165755	116.4375265
