# Supplementary material for: How to jointly control a ball trajectory on a moving board: Methodological insights into Motor Learning and Rehabilitation
Source: PLoS One. 2025 Oct 15;20(10):e0334588. doi: 10.1371/journal.pone.0334588 (PMC12527165; doi:10.1371/journal.pone.0334588)
Supplement: S2 Data — (ZIP) [file pone.0334588.s002.zip › D11_027.csv]

Ball_X	Ball_Y	Ball_Z	BoardCentre_X	BoardCentre_Y	BoardCentre_Z	P1LeftHand_X	P1LeftHand_Y	P1LeftHand_Z	P1RightHand_X	P1RightHand_Y	P1RightHand_Z	P1MidHands_X	P1MidHands_Y	P1MidHands_Z	P2MidHands_X	P2MidHands_Y	P2MidHands_Z
-21.446281	27.737778	121.966537	-26.451355	13.668151	121.716331	33.606209	1.432342	120.990395	30.140675	41.635372	123.300026	31.873442	21.533857	122.1452105	-84.776152	5.802445	121.2874515
-20.103065	27.236467	121.991432	-26.416212	13.659305	121.783295	33.666901	1.330056	121.146248	30.227909	41.54108	123.331894	31.947405	21.435568	122.239071	-84.779829	5.883042	121.327519
-18.737455	26.712482	122.002968	-26.346523	13.619399	121.858765	33.764824	1.206584	121.321419	30.308771	41.437607	123.361885	32.0367975	21.3220955	122.341652	-84.7298435	5.9167025	121.375878
-17.406277	26.09679	122.008324	-26.298153	13.562843	121.95388	33.842106	1.060052	121.540131	30.389091	41.296093	123.370979	32.1155985	21.1780725	122.455555	-84.7119045	5.9476135	121.452205
-16.075579	25.390429	122.058533	-26.247776	13.445656	122.081795	33.936516	0.875082	121.774689	30.466198	41.139011	123.373924	32.201357	21.0070465	122.5743065	-84.696909	5.8842655	121.5892835
-14.78945	24.650162	122.115746	-26.178711	13.310032	122.203766	34.023186	0.643757	121.996117	30.54771	40.931408	123.406944	32.285448	20.7875825	122.7015305	-84.64287	5.8324815	121.7060015
-12.910736	23.422743	122.237953	-26.104042	13.053043	122.345116	34.143845	0.286386	122.316505	30.659985	40.604107	123.506844	32.401915	20.4452465	122.9116745	-84.609999	5.6608395	121.7785575
-11.701677	22.514847	122.299698	-26.068296	12.881277	122.388756	34.206417	0.069844	122.526184	30.743074	40.390297	123.609032	32.4747455	20.2300705	123.067608	-84.6113375	5.5324835	121.709904
-10.641941	21.710957	122.412659	-26.012077	12.756912	122.37204	34.278084	-0.154917	122.696259	30.830475	40.189274	123.748955	32.5542795	20.0171785	123.222607	-84.5784335	5.4966455	121.521473
-9.435149	20.706779	122.404121	-25.985939	12.647343	122.333527	34.322514	-0.335611	122.823395	30.906736	40.028091	123.875137	32.614625	19.84624	123.349266	-84.586503	5.448446	121.317788
-8.316223	19.726702	122.423599	-25.927162	12.583616	122.244858	34.392437	-0.493144	122.905907	31.01442	39.902161	124.004601	32.7034285	19.7045085	123.455254	-84.5577525	5.4627235	121.034462
-7.203475	18.753525	122.37381	-25.873032	12.578571	122.082184	34.479954	-0.592305	122.961807	31.13051	39.802921	124.172127	32.805232	19.605308	123.566967	-84.551296	5.551834	120.597401
-6.212578	17.756256	122.294327	-25.755457	12.616116	121.894684	34.59903	-0.654227	123.024193	31.242729	39.752071	124.33506	32.9208795	19.548922	123.6796265	-84.4317935	5.68331	120.1097415
-4.7441	16.229591	122.172401	-25.559568	12.744284	121.599258	34.868935	-0.651965	123.267899	31.440861	39.759865	124.683907	33.154898	19.55395	123.975903	-84.274034	5.934618	119.222613
-3.81798	15.180603	122.244942	-25.377676	12.897052	121.528625	35.113705	-0.529942	123.639977	31.558624	39.903282	124.98455	33.3361645	19.68667	124.3122635	-84.0915165	6.107434	118.7449865
-2.907685	14.050761	122.438797	-25.17137	13.077222	121.594765	35.367657	-0.308073	124.076759	31.714054	40.120403	125.381149	33.5408555	19.906165	124.728954	-83.8835955	6.248279	118.460576
-2.162219	12.956463	122.715271	-25.000254	13.242152	121.729874	35.600471	-0.112429	124.588654	31.856028	40.291592	125.71328	33.7282495	20.0895815	125.150967	-83.7287575	6.3947225	118.308781
-1.406694	11.747069	122.937881	-24.852039	13.342339	121.896065	35.790398	-0.031391	125.078667	31.985136	40.387054	125.916351	33.887767	20.1778315	125.497509	-83.591845	6.5068465	118.294621
-0.739877	10.458171	123.206497	-24.726761	13.342452	122.086655	35.920513	-0.050475	125.483749	32.14217	40.374737	126.058533	34.0313415	20.162131	125.771141	-83.4848635	6.522773	118.402169
-0.217421	9.181952	123.476883	-24.612066	13.275229	122.259293	36.057281	-0.184571	125.849327	32.286243	40.265072	126.124039	34.171762	20.0402505	125.986683	-83.395894	6.5102075	118.531903
0.447252	7.220184	123.813232	-24.46736	13.07523	122.446083	36.180626	-0.417187	126.277374	32.830708	39.921158	125.879738	34.505667	19.7519855	126.078556	-83.440387	6.3984745	118.81361
0.838183	5.827127	123.942711	-24.393305	12.955091	122.481323	36.271988	-0.563133	126.484871	32.935043	39.77737	125.696609	34.6035155	19.6071185	126.09074	-83.3901255	6.3030635	118.871906
1.098542	4.537933	124.066635	-24.317745	12.848017	122.407867	36.37804	-0.682016	126.749229	32.720215	39.81641	125.611481	34.5491275	19.567197	126.180355	-83.1846175	6.128837	118.635379
1.272772	3.261267	124.203659	-24.463581	12.882228	122.427765	36.475883	-0.7853	126.970612	32.815926	39.695679	125.395432	34.6459045	19.4551895	126.183022	-83.5730665	6.3092665	118.672508
1.416068	1.962906	124.286484	-24.132858	12.602137	122.11219	36.59034	-0.910139	127.144226	32.889126	39.56773	125.142113	34.739733	19.3287955	126.1431695	-83.005449	5.8754785	118.0812105
1.421941	0.740839	124.343201	-24.06366	12.436065	121.981369	36.658623	-1.010813	127.246353	32.951973	39.443424	124.943146	34.805298	19.2163055	126.0947495	-82.932618	5.6558245	117.8679885
1.345432	-0.382295	124.399887	-24.001074	12.257625	121.931351	36.72599	-1.122457	127.249634	32.982948	39.290123	124.792389	34.854469	19.083833	126.0210115	-82.856617	5.431417	117.8416905
1.106648	-2.049894	124.441887	-23.906982	11.975293	122.017525	36.826534	-1.308041	127.262894	33.081882	39.098324	124.752533	34.954208	18.8951415	126.0077135	-82.768172	5.0554445	118.0273365
0.836064	-3.09529	124.510277	-23.842667	11.810948	122.133842	36.879612	-1.406866	127.313843	33.134972	38.992329	124.884262	35.007292	18.7927315	126.0990525	-82.692626	4.8291645	118.1686315
0.450956	-4.021125	124.570488	-23.801514	11.694286	122.297073	36.903858	-1.445538	127.390961	33.182022	38.953396	125.060013	35.04294	18.753929	126.225487	-82.645968	4.634643	118.368659
0.001697	-4.847708	124.650528	-23.79932	11.652814	122.47213	37.248478	-1.599913	127.33165	33.173027	39.007732	125.233078	35.2107525	18.7039095	126.282364	-82.8093925	4.6017185	118.661896
-0.52172	-5.620225	124.722969	-23.800995	11.673676	122.6549	37.253223	-1.479018	127.37986	33.140106	39.120724	125.349464	35.1966645	18.820853	126.364662	-82.7986545	4.526499	118.945138
-1.128225	-6.34257	124.78949	-23.802032	11.724045	122.831558	37.290825	-1.347773	127.397789	33.109924	39.245232	125.434875	35.2003745	18.9487295	126.416332	-82.8044385	4.4993605	119.246784
-1.831149	-6.996374	124.902641	-23.774996	11.751578	123.029068	37.356102	-1.257773	127.398041	33.08675	39.332863	125.487915	35.221426	19.037545	126.442978	-82.771418	4.465611	119.615158
-2.701993	-8.025529	124.973953	-23.974253	11.895062	123.595222	37.448753	-1.185326	127.400887	33.152573	39.363846	125.546646	35.300663	19.08926	126.4737665	-83.249169	4.700864	120.7166775
-3.762563	-8.387807	125.201675	-23.84288	11.802444	123.8237	37.526794	-1.193339	127.425255	33.210682	39.34729	125.602852	35.368738	19.0769755	126.5140535	-83.054498	4.5279125	121.1333465
-4.43608	-8.989528	125.263763	-23.548363	11.60738	123.923492	37.620247	-1.202442	127.421783	33.273907	39.330864	125.644478	35.447077	19.064211	126.5331305	-82.543803	4.150549	121.3138535
-5.35442	-9.413606	125.379303	-23.498512	11.572095	124.201859	37.688049	-1.195777	127.384438	33.343407	39.298206	125.675133	35.515728	19.0512145	126.5297855	-82.512752	4.0929755	121.8739325
-6.312218	-9.724771	125.437859	-23.433958	11.515621	124.383736	37.74297	-1.171545	127.317871	33.370731	39.284031	125.653442	35.5568505	19.056243	126.4856565	-82.4247665	3.974999	122.2818155
-7.3182	-9.975959	125.476746	-23.372103	11.468688	124.526199	37.458481	-0.948518	127.329659	33.395077	39.283367	125.575768	35.426779	19.1674245	126.4527135	-82.170985	3.7699515	122.5996845
-8.387131	-10.137941	125.44873	-23.32428	11.43495	124.645248	37.520798	-0.921089	127.168259	33.419582	39.282753	125.494972	35.47019	19.180832	126.3316155	-82.11875	3.689068	122.9588805
-9.969913	-10.335406	125.349617	-23.253941	11.393516	124.764679	37.579292	-0.864691	127.014458	33.432457	39.309578	125.422844	35.5058745	19.2224435	126.218651	-82.0137565	3.5645885	123.310707
-11.067178	-10.375092	125.266716	-23.204565	11.389688	124.817276	37.621861	-0.835958	126.947716	33.466549	39.328964	125.473976	35.544205	19.246503	126.210846	-81.953335	3.532873	123.423706
-12.231641	-10.307278	125.176346	-23.15836	11.396176	124.849762	37.696896	-0.814483	126.946686	33.50761	39.365871	125.591599	35.602253	19.275694	126.2691425	-81.918973	3.516658	123.4303815
-13.354447	-10.23524	125.066544	-22.917177	11.266661	124.843811	37.730564	-0.765442	127.01384	33.539246	39.419987	125.766418	35.634905	19.3272725	126.390129	-81.469259	3.2060495	123.297493
-14.479343	-10.111657	124.906204	-22.843794	11.237006	124.847672	37.813438	-0.757914	127.055649	33.580658	39.457558	126.020638	35.697048	19.349822	126.5381435	-81.384636	3.12419	123.1572005
-15.666388	-9.920977	124.806473	-22.810892	11.254287	124.977264	37.888412	-0.750231	127.087418	33.628052	39.515327	126.273811	35.758232	19.382548	126.6806145	-81.380016	3.126026	123.2739135
-16.831047	-9.691336	124.713341	-22.752752	11.24198	125.116882	37.947845	-0.717506	127.091888	33.687943	39.564041	126.487328	35.817894	19.4232675	126.789608	-81.323398	3.0606925	123.444156
-18.615593	-9.300753	124.617889	-22.638685	11.212983	125.378563	38.058456	-0.700977	126.951073	34.118027	39.465965	126.677414	36.0882415	19.382494	126.8142435	-81.3656115	3.043472	123.9428825
-19.880995	-8.979755	124.615158	-22.530165	11.160902	125.493027	38.130531	-0.675387	126.844109	34.197083	39.490433	126.826645	36.163807	19.407523	126.835377	-81.224137	2.914281	124.150677
-21.048656	-8.657819	124.517502	-22.430763	11.130281	125.601265	38.217731	-0.622247	126.681221	34.297638	39.512848	126.949074	36.2576845	19.4453005	126.8151475	-81.1192105	2.8152615	124.3873825
-22.253496	-8.334608	124.361526	-22.335495	11.148495	125.632919	38.298958	-0.57186	126.523254	33.98608	39.674866	127.179649	36.142519	19.551503	126.8514515	-80.813509	2.745487	124.4143865
-23.492136	-7.96551	124.215714	-22.264055	11.179644	125.617302	38.357502	-0.492005	126.386093	34.049206	39.732502	127.179489	36.203354	19.6202485	126.782791	-80.731464	2.7390395	124.451813
-24.702126	-7.588079	124.075356	-22.212749	11.243069	125.560745	38.376701	-0.38847	126.257286	34.094082	39.800858	127.151253	36.2353915	19.706194	126.7042695	-80.6608895	2.779944	124.4172205
-25.944857	-7.217808	123.9869	-22.16832	11.329458	125.499306	38.412529	-0.285414	126.160851	34.094193	39.88076	127.09169	36.253361	19.797673	126.6262705	-80.590001	2.861243	124.3723415
-27.836254	-6.6059	123.979988	-22.142178	11.439877	125.4907	38.424889	-0.08397	126.127876	34.06599	40.057678	126.975609	36.2454395	19.986854	126.5517425	-80.5297955	2.8929	124.4296575
-29.054987	-6.205886	124.066605	-22.131153	11.510062	125.552498	38.434624	0.038957	126.138672	34.037312	40.157051	126.932564	36.235968	20.098004	126.535618	-80.498274	2.92212	124.569378
-30.308825	-5.824103	124.177757	-22.129232	11.559799	125.648643	38.45715	0.126291	126.217697	34.021713	40.247135	126.916183	36.2394315	20.186713	126.56694	-80.4978955	2.932885	124.730346
-31.571054	-5.385969	124.290123	-22.120335	11.583756	125.746979	38.495583	0.200982	126.3134	34.00761	40.331863	126.907822	36.2515965	20.2664225	126.610611	-80.4922665	2.9010895	124.883347
-32.754963	-4.988859	124.325905	-22.110571	11.616573	125.809624	38.504715	0.274158	126.403358	34.048374	40.405628	126.860985	36.2765445	20.339893	126.6321715	-80.4976865	2.893253	124.9870765
-33.990433	-4.54893	124.400505	-22.107906	11.646385	125.837616	38.52887	0.362155	126.501358	34.011467	40.499023	126.809479	36.2701685	20.430589	126.6554185	-80.4859805	2.862181	125.0198135
-35.258228	-4.044204	124.494125	-22.104246	11.679053	125.842079	38.537823	0.473362	126.601028	33.95813	40.609707	126.727379	36.2479765	20.5415345	126.6642035	-80.4564685	2.8165715	125.0199545
-37.050591	-3.357613	124.592735	-22.142735	11.725595	125.867554	38.542797	0.651695	126.702751	34.123711	40.644073	126.385902	36.333254	20.647884	126.5443265	-80.618724	2.803306	125.1907815
-38.319374	-2.835807	124.799469	-22.214975	11.709182	125.892937	38.467846	0.810869	126.630592	33.97168	40.746994	126.060059	36.219763	20.7789315	126.3453255	-80.649713	2.6394325	125.4405485
-39.557247	-2.28976	125.005737	-22.303795	11.65024	125.908195	38.326027	0.941811	126.371513	33.428162	40.952744	125.712967	35.8770945	20.9472775	126.04224	-80.4846845	2.3532025	125.77415
-40.733288	-1.774299	125.174561	-22.428818	11.555332	125.888611	38.138901	1.058113	126.021408	33.145489	40.996464	125.086594	35.642195	21.0272885	125.554001	-80.499831	2.0833755	126.223221
-41.93462	-1.175302	125.363121	-22.574636	11.451583	125.812614	37.914886	1.171933	125.573967	32.808582	41.063511	124.330879	35.361734	21.117722	124.952423	-80.511006	1.785444	126.672805
-43.170624	-0.485756	125.554169	-22.752934	11.374066	125.678596	37.700062	1.251517	125.022377	32.456059	41.167294	123.494766	35.0780605	21.2094055	124.2585715	-80.5839285	1.5387265	127.0986205
-44.309742	0.205039	125.629044	-22.89599	11.308743	125.495872	37.465679	1.384665	124.441597	32.089443	41.239178	122.76281	34.777561	21.3119215	123.6022035	-80.569541	1.3055645	127.3895405
-45.949154	1.392629	125.610413	-23.089819	11.216294	125.219521	37.216507	1.519868	123.690926	31.617016	41.330795	121.84874	34.4167615	21.4253315	122.769833	-80.5963995	1.0072565	127.669209
-46.999123	2.26758	125.517998	-23.205122	11.172948	125.060669	37.080082	1.64133	123.314133	31.351545	41.405876	121.453835	34.2158135	21.523603	122.383984	-80.6260575	0.822292999999998	127.737354
-47.922283	3.181222	125.320091	-23.288254	11.117641	124.922478	36.960041	1.734999	123.03318	31.185854	41.46962	121.282616	34.0729475	21.6023095	122.157898	-80.6494555	0.632972500000001	127.687058
-48.951004	4.232121	125.100731	-23.362989	11.085277	124.777313	36.885323	1.80171	122.835197	31.06683	41.556995	121.217667	33.9760765	21.6793525	122.026432	-80.7020545	0.491201499999999	127.528194
-49.769917	5.290981	124.879662	-23.659485	11.212249	124.690544	36.830132	1.895879	122.640205	30.95747	41.661301	121.22142	33.893801	21.77859	121.9308125	-81.212771	0.645907999999999	127.4502755
-50.517399	6.394043	124.467506	-23.764765	11.197785	124.456062	36.698967	1.958004	122.41291	30.880447	41.74815	121.298897	33.789707	21.853077	121.8559035	-81.319237	0.542492999999997	127.0562205
-51.313255	7.560591	124.167419	-23.858879	11.189165	124.221062	36.564945	2.037991	122.158432	30.768379	41.851406	121.283112	33.666662	21.9446985	121.720772	-81.38442	0.433631500000001	126.721352
-52.587021	9.571744	123.828384	-24.036152	11.226352	123.853195	36.396351	2.149304	121.68959	30.598848	42.00024	121.370438	33.4975995	22.074772	121.530014	-81.5699035	0.377932000000001	126.176376
-53.014832	10.734908	123.572067	-24.139502	11.278931	123.648849	36.278599	2.255352	121.427933	30.477106	42.119263	121.442986	33.3778525	22.1873075	121.4354595	-81.6568565	0.370554500000001	125.8622385
-53.533543	11.978195	123.504021	-24.237185	11.304932	123.526047	36.180141	2.409119	121.19883	30.363693	42.261616	121.505669	33.271917	22.3353675	121.3522495	-81.746287	0.274496500000005	125.6998445
-54.294247	13.410033	123.527359	-24.29641	11.35499	123.467026	36.109112	2.554382	120.973244	30.587894	42.262421	121.53772	33.348503	22.4084015	121.255482	-81.941323	0.301578500000002	125.67857
-54.504311	14.592171	123.48317	-24.35009	11.407699	123.450401	36.069084	2.730985	120.830063	30.183578	42.552784	121.802094	33.126331	22.6418845	121.3160785	-81.826511	0.173513499999999	125.5847235
-54.910885	15.860234	123.596069	-24.385939	11.476229	123.440704	36.00666	2.920081	120.687164	30.393976	42.597214	121.794037	33.200318	22.7586475	121.2406005	-81.972196	0.193810499999998	125.6408075
-55.185707	17.161648	123.842453	-24.431253	11.561017	123.465347	35.953346	3.107417	120.489525	30.282042	42.765686	121.881554	33.117694	22.9365515	121.1855395	-81.9802	0.185482499999999	125.7451545
-55.581196	19.118122	124.18293	-24.49577	11.728397	123.52623	35.84816	3.446067	120.170853	30.102972	43.089298	121.829033	32.975566	23.2676825	120.999943	-81.967106	0.189111499999999	126.052517
-55.674736	20.341141	124.46917	-24.54446	11.825896	123.547554	35.781498	3.628419	119.895424	29.99888	43.266819	121.786758	32.890189	23.447619	120.841091	-81.979109	0.204173000000001	126.254017
-55.736721	21.547813	124.735138	-24.541681	11.93757	123.563911	35.718845	3.799371	119.626907	29.659796	43.555889	121.818146	32.6893205	23.67763	120.7225265	-81.7726825	0.197509999999998	126.4052955
-55.745571	22.783306	124.947701	-24.56057	12.011086	123.574402	35.633461	3.952602	119.397736	29.609976	43.692936	121.727303	32.6217185	23.822769	120.5625195	-81.7428585	0.199403	126.5862845
-55.654072	23.947273	125.200127	-24.546995	12.087204	123.562225	35.576675	4.053173	119.173096	29.865643	43.648502	121.614693	32.721159	23.8508375	120.3938945	-81.815149	0.323570499999999	126.7305555
-55.467014	25.064472	125.333237	-24.527422	12.183151	123.535667	35.554848	4.146464	119.014503	29.888868	43.746494	121.640434	32.721858	23.946479	120.3274685	-81.776702	0.419823000000001	126.7438655
-55.166645	26.129841	125.435448	-24.503988	12.296004	123.430443	35.545738	4.258965	118.904388	29.92078	43.864735	121.639381	32.733259	24.06185	120.2718845	-81.741235	0.530158	126.5890015
-54.637451	27.681742	125.306641	-24.429869	12.509626	123.244751	35.58548	4.447992	118.769371	30.015182	44.034203	121.648239	32.800331	24.2410975	120.208805	-81.660069	0.778154500000003	126.280697
-54.165668	28.646574	125.165474	-24.346121	12.64378	123.092125	35.6502	4.585161	118.700218	29.801798	44.294075	121.69101	32.725999	24.439618	120.195614	-81.418241	0.847942	125.988636
-53.620655	29.572741	124.946808	-24.267826	12.815692	122.88958	35.728012	4.694859	118.619301	30.20475	44.297806	121.429596	32.966381	24.4963325	120.0244485	-81.502033	1.1350515	125.7547115
-52.996178	30.429304	124.703125	-24.198017	13.010344	122.716606	35.771214	4.795146	118.556885	30.284803	44.400253	121.265427	33.0280085	24.5976995	119.911156	-81.4240425	1.4229885	125.522056
-52.319145	31.234247	124.495911	-24.15589	13.175244	122.62529	35.818516	4.881699	118.55024	30.351717	44.494648	121.065498	33.0851165	24.6881735	119.807869	-81.3968965	1.6623145	125.442711
-51.542175	31.928101	124.324188	-24.113398	13.319127	122.620605	35.865505	4.947757	118.600334	30.140261	44.683548	121.059402	33.002883	24.8156525	119.829868	-81.229679	1.8226015	125.411342
-50.731171	32.629482	124.335144	-24.077374	13.476954	122.693657	35.909134	5.013261	118.706772	30.195507	44.763546	120.955238	33.0523205	24.8884035	119.831005	-81.2070685	2.0655045	125.556309
-49.383862	33.478813	124.308395	-24.047478	13.650181	122.853836	35.937538	5.072352	118.901695	30.262951	44.833389	120.898308	33.1002445	24.9528705	119.9000015	-81.1952005	2.3474915	125.8076705
-48.430946	33.97126	124.277481	-24.04229	13.706103	122.938751	35.967751	5.098977	119.030556	30.576887	44.760433	120.743217	33.272319	24.929705	119.8868865	-81.356899	2.482501	125.9906155
-47.379898	34.378288	124.150574	-24.005344	13.742823	122.95858	36.024944	5.111617	119.152199	30.345345	44.916027	120.92141	33.1851445	25.013822	120.0368045	-81.1958325	2.471824	125.8803555
-46.307407	34.814644	124.111298	-23.977234	13.75455	122.947609	36.05191	5.121503	119.217323	30.669018	44.812889	120.87188	33.360464	24.967196	120.0446015	-81.314932	2.541904	125.8506165
-45.370075	35.24741	124.042534	-23.952353	13.764292	122.891129	36.109688	5.126865	119.258797	30.714592	44.849258	120.86557	33.41214	24.9880615	120.0621835	-81.316846	2.5405225	125.7200745
-44.208206	35.55022	123.836685	-23.947552	13.782623	122.757652	36.142368	5.154321	119.265297	30.451	45.006447	120.981667	33.296684	25.080384	120.123482	-81.191788	2.484862	125.391822
-42.984169	35.810871	123.57225	-23.924232	13.792105	122.59053	36.175919	5.234278	119.230125	30.441803	45.05687	120.936287	33.308861	25.145574	120.083206	-81.157325	2.438636	125.097854
-41.077309	36.118092	123.109367	-23.87538	13.785415	122.313263	36.279522	5.345751	119.199051	30.739271	45.044666	120.676292	33.5093965	25.1952085	119.9376715	-81.2601565	2.3756215	124.6888545
-39.750164	36.256737	122.768616	-23.796265	13.747604	122.142921	36.384796	5.360737	119.245682	30.766741	45.06472	120.626816	33.5757685	25.2127285	119.936249	-81.1682985	2.2824795	124.349593
-38.329121	36.343201	122.434952	-23.744701	13.678476	122.001961	36.501488	5.3162	119.364532	30.492083	45.17886	120.715561	33.4967855	25.24753	120.0400465	-80.9861875	2.109422	123.9638755
-36.930939	36.391373	122.097359	-23.681597	13.599305	121.903191	36.605568	5.243357	119.5187	30.554571	45.123745	120.666267	33.5800695	25.183551	120.0924835	-80.9432635	2.015059	123.7138985
-35.488228	36.357109	121.846878	-23.646809	13.554094	121.83857	36.672787	5.164385	119.670334	30.582216	45.053444	120.599495	33.6275015	25.1089145	120.1349145	-80.9211195	1.9992735	123.5422255
-33.963921	36.247066	121.650299	-23.630043	13.482794	121.825432	36.70443	5.084429	119.801292	30.612892	44.978115	120.561943	33.658661	25.031272	120.1816175	-80.918747	1.934316	123.4692465
-32.508408	36.153011	121.546234	-23.634609	13.406878	121.850716	36.718506	4.996349	119.929672	30.625837	44.91843	120.544525	33.6721715	24.9573895	120.2370985	-80.9413895	1.8563665	123.4643335
-30.21199	35.874325	121.482407	-23.671478	13.295148	121.903755	36.727249	4.888797	120.095444	30.647326	44.828903	120.638153	33.6872875	24.85885	120.3667985	-81.0302435	1.731446	123.4407115
-28.674294	35.714027	121.479584	-23.71159	13.30964	121.882889	36.699547	4.847923	120.199493	30.655802	44.81432	120.764526	33.6776745	24.8311215	120.4820095	-81.1008545	1.7881585	123.2837685
-27.184729	35.518192	121.500229	-23.745417	13.337159	121.828423	36.664021	4.871599	120.271408	30.66748	44.854259	120.890175	33.6657505	24.862929	120.5807915	-81.1565845	1.811389	123.0760545
-25.598631	35.258301	121.451828	-23.814301	13.391452	121.722588	36.612953	4.910762	120.230652	30.660433	44.895073	121.074585	33.636693	24.9029175	120.6526185	-81.265295	1.8799865	122.7925575
-24.095577	35.020676	121.452316	-23.874237	13.442591	121.565475	36.559307	4.96096	120.166061	30.595524	44.948582	121.18615	33.5774155	24.954771	120.6761055	-81.3258895	1.930411	122.4548445
-22.54829	34.708996	121.392189	-23.943394	13.460461	121.371391	36.493462	5.01476	120.09951	30.886873	44.884518	121.169594	33.6901675	24.949639	120.634552	-81.5769555	1.971283	122.10823
-20.954817	34.327431	121.318146	-24.030153	13.499583	121.154388	36.430813	5.044974	119.971382	30.816196	44.915451	121.285126	33.6235045	24.9802125	120.628254	-81.6838105	2.0189535	121.680522
-18.648746	33.707497	121.146881	-24.17367	13.492703	120.802353	36.333473	5.050007	119.883934	30.694086	44.935558	121.295181	33.5137795	24.9927825	120.5895575	-81.8611195	1.9926235	121.0151485
-17.083754	33.185822	121.000687	-24.265158	13.500447	120.600845	36.241562	5.028718	119.834114	30.624649	44.916309	121.305832	33.4331055	24.9725135	120.569973	-81.9634215	2.0283805	120.631717
-15.541206	32.635468	120.883957	-24.366852	13.542013	120.495918	36.169685	4.999822	119.83596	30.566792	44.881676	121.252335	33.3682385	24.940749	120.5441475	-82.1019425	2.143277	120.4476885
-13.967822	32.002895	120.785866	-24.436899	13.580436	120.458496	36.105286	4.96703	119.898224	30.545172	44.857632	121.240211	33.325229	24.912331	120.5692175	-82.199027	2.248541	120.3477745
-12.424413	31.34016	120.74939	-24.497696	13.632323	120.489204	36.07016	4.916604	119.995811	30.533302	44.822876	121.261147	33.301731	24.86974	120.628479	-82.297123	2.394906	120.349929
-10.898911	30.588865	120.75808	-24.539131	13.650602	120.550797	36.060398	4.855458	120.112251	30.249596	44.905239	121.471497	33.154997	24.8803485	120.791874	-82.233259	2.4208555	120.30972
-9.455141	29.808744	120.828819	-24.56522	13.636387	120.597435	36.057789	4.765019	120.285889	30.571285	44.713673	121.497536	33.314537	24.739346	120.8917125	-82.444977	2.533428	120.3031575
-7.168685	28.525812	120.969131	-24.606838	13.636263	120.653961	36.049835	4.615891	120.631004	30.314899	44.71999	121.95079	33.182367	24.6679405	121.290897	-82.396043	2.6045855	120.017025
-5.731472	27.589172	121.075836	-24.659685	13.661842	120.687172	36.009495	4.528923	120.875275	30.28327	44.647778	122.173218	33.1463825	24.5883505	121.5242465	-82.4657525	2.7353335	119.8500975
-4.283347	26.608366	121.183464	-24.72337	13.697847	120.756134	35.957664	4.453668	121.129097	30.611927	44.454578	122.238609	33.2847955	24.454123	121.683853	-82.7315355	2.941571	119.828415
-2.954928	25.624796	121.294762	-24.779909	13.722336	120.865204	35.894318	4.385625	121.364738	30.601192	44.396286	122.409729	33.247755	24.3909555	121.8872335	-82.807573	3.0537165	119.8431745
-1.547362	24.456987	121.428123	-24.831209	13.736879	121.015572	35.847969	4.296379	121.591057	30.579376	44.303215	122.583748	33.2136725	24.299797	122.0874025	-82.8760905	3.173961	119.9437415
-0.242516	23.28083	121.568047	-24.880253	13.713301	121.189476	35.846657	4.189091	121.906921	30.56835	44.19611	122.787285	33.2075035	24.1926005	122.347103	-82.9680095	3.2340015	120.031849
1.035377	21.991617	121.776566	-24.88792	13.667258	121.340439	35.892944	4.066183	122.30043	30.56905	44.077469	123.026611	33.230997	24.071826	122.6635205	-83.006837	3.26269	120.0173575
2.951397	19.984007	122.029938	-24.840302	13.530111	121.505371	36.055237	3.887546	122.933235	30.571302	43.898998	123.379967	33.3132695	23.893272	123.156601	-82.9938735	3.16695	119.854141
4.096674	18.602699	122.242867	-24.739012	13.400131	121.566811	36.214821	3.748294	123.39138	30.295076	43.891556	123.722992	33.2549485	23.819925	123.557186	-82.7329725	2.980337	119.576436
5.271516	17.180164	122.442772	-24.583267	13.255625	121.627792	36.407246	3.60395	123.930573	30.405315	43.741844	123.963867	33.4062805	23.672897	123.94722	-82.5728145	2.838353	119.308364
6.443317	15.698303	122.690857	-24.330559	13.132262	121.728683	36.643185	3.457249	124.564278	30.57765	43.58567	124.181152	33.6104175	23.5214595	124.372715	-82.2715355	2.7430645	119.084651
7.493349	14.190663	123.072311	-23.993284	13.01627	121.903908	36.946941	3.326209	125.328362	30.823193	43.437683	124.460205	33.885067	23.381946	124.8942835	-81.871635	2.650594	118.9135325
8.48269	12.708505	123.625603	-23.610563	12.911669	122.145119	37.294312	3.186211	126.291534	31.157436	43.300995	124.81662	34.225874	23.243603	125.554077	-81.447	2.579735	118.736161
9.40406	11.258056	124.39209	-23.18178	12.811261	122.483612	38.026722	2.827752	127.196335	31.56707	43.127464	125.292984	34.796896	22.977608	126.2446595	-81.160456	2.644914	118.7225645
10.63779	8.978811	125.49968	-22.562357	12.629443	123.072937	38.547115	2.466893	128.810364	32.254246	42.776646	126.006767	35.4006805	22.6217695	127.4085655	-80.5253945	2.6371165	118.7373085
11.601248	7.326174	126.13076	-22.211039	12.446712	123.490677	38.790028	2.183348	129.740158	32.660622	42.481079	126.493713	35.725325	22.3322135	128.1169355	-80.147403	2.5612105	118.8644185
12.141584	5.901392	126.824127	-21.938339	12.225095	123.889137	39.009171	1.85952	130.545181	33.031528	42.187508	127.001152	36.0203495	22.023514	128.7731665	-79.8970275	2.426676	119.0051075
12.518327	4.497674	127.461136	-21.729586	11.991939	124.202599	39.163746	1.559938	131.233017	33.330944	41.939823	127.485062	36.247345	21.7498805	129.3590395	-79.706517	2.2339975	119.0461585
12.79366	3.153106	127.981583	-21.595638	11.7879	124.403656	39.27562	1.31538	131.735458	33.567635	41.744087	127.910629	36.4216275	21.5297335	129.8230435	-79.6129035	2.0460665	118.9842685
12.959805	1.861136	128.288467	-21.537819	11.639625	124.491287	39.307102	1.114987	132.056732	33.683567	41.588573	128.151077	36.4953345	21.35178	130.1039045	-79.5709725	1.92747	118.8786695
12.981112	0.668957	128.417618	-21.530815	11.535045	124.455811	39.308693	0.983468	132.173889	33.718002	41.489323	128.204285	36.5133475	21.2363955	130.189087	-79.5749775	1.8336945	118.722535
12.814182	-1.020283	128.368134	-21.579391	11.463365	124.238167	39.270096	0.923502	132.04921	33.671558	41.44241	128.129028	36.470827	21.182956	130.089119	-79.629609	1.743774	118.387215
12.578707	-2.061914	128.253189	-21.629845	11.419816	124.080444	39.239445	0.915772	131.921127	33.6082	41.421928	128.021774	36.4238225	21.16885	129.9714505	-79.6835125	1.670782	118.1894375
12.288594	-3.048531	128.135178	-21.67399	11.380172	123.975517	39.194946	0.902592	131.800095	33.554897	41.420574	128.01181	36.3749215	21.161583	129.9059525	-79.7229015	1.598761	118.0450815
11.844177	-3.922411	128.063187	-21.718613	11.344017	123.935005	39.149986	0.86616	131.783813	33.512115	41.409176	128.076477	36.3310505	21.137668	129.930145	-79.7682765	1.550366	117.939865
11.276407	-4.748413	128.050613	-21.769047	11.304139	123.965218	39.128105	0.822446	131.805557	33.495796	41.404633	128.205811	36.3119505	21.1135395	130.005684	-79.8500445	1.4947385	117.924752
10.600838	-5.50475	128.009949	-21.809219	11.279724	124.039948	39.104435	0.758518	131.774261	33.497181	41.373272	128.359589	36.300808	21.065895	130.066925	-79.919246	1.493553	118.012971
9.862322	-6.214881	127.907585	-21.836231	11.250776	124.115036	39.063633	0.678518	131.770737	33.508968	41.32822	128.480179	36.2863005	21.003369	130.125458	-79.9587625	1.498183	118.104614
8.574401	-7.108137	127.70649	-21.872202	11.253457	124.249741	39.009811	0.578524	131.695663	33.576942	41.259304	128.635635	36.2933765	20.918914	130.165649	-80.0377805	1.588	118.333833
7.59982	-7.630161	127.593315	-21.868401	11.28033	124.341568	38.991058	0.523016	131.66185	33.627491	41.220871	128.732971	36.3092745	20.8719435	130.1974105	-80.0460765	1.6887165	118.4857255
6.531884	-8.074906	127.474953	-21.869646	11.330464	124.40094	38.979362	0.492285	131.643555	33.696777	41.203995	128.800461	36.3380695	20.84814	130.222008	-80.0773615	1.812788	118.579872
5.425148	-8.507092	127.314507	-21.851351	11.379985	124.438545	38.999401	0.468833	131.563416	33.76881	41.188114	128.818436	36.3841055	20.8284735	130.190926	-80.0868075	1.9314965	118.686164
4.205259	-8.812453	127.109619	-21.832624	11.43115	124.430405	39.039726	0.443153	131.408722	33.834396	41.161602	128.755112	36.437061	20.8023775	130.081917	-80.102309	2.0599225	118.778893
2.934584	-9.100408	126.868645	-21.811644	11.479908	124.382614	39.061691	0.472265	131.17009	33.87603	41.145576	128.613037	36.4688605	20.8089205	129.8915635	-80.0921485	2.1508955	118.8736645
1.619147	-9.341376	126.523125	-21.797316	11.517957	124.276459	39.087704	0.50785	130.868805	33.925533	41.163269	128.388641	36.5066185	20.8355595	129.628723	-80.1012505	2.2003545	118.924195
-0.510983	-9.550448	125.909973	-21.797911	11.553071	124.027786	39.121944	0.613271	130.26976	33.923573	41.185101	128.019684	36.5227585	20.899186	129.144722	-80.1185805	2.206956	118.91085
-1.97333	-9.661132	125.392426	-21.797653	11.542676	123.854088	39.148937	0.669218	129.767181	33.87233	41.179996	127.777946	36.5106335	20.924607	128.7725635	-80.1059395	2.160745	118.9356125
-3.499115	-9.763112	124.85527	-21.788635	11.527738	123.680367	39.179356	0.714385	129.284256	33.822491	41.190765	127.603256	36.5009235	20.952575	128.443756	-80.0781935	2.102901	118.916978
-5.110183	-9.775034	124.385681	-21.745256	11.518217	123.530304	39.202915	0.77434	128.848297	33.801155	41.203671	127.513947	36.502035	20.9890055	128.181122	-79.992547	2.0474285	118.879486
-6.984718	-9.561743	124.012123	-21.708115	11.543751	123.463188	39.241592	0.822252	128.519623	33.830368	41.244938	127.463112	36.53598	21.033595	127.9913675	-79.95221	2.053907	118.9350085
-8.423776	-9.671453	123.54834	-21.650595	11.611177	123.409607	39.319118	0.911622	128.216888	33.892136	41.331661	127.463806	36.605627	21.1216415	127.840347	-79.906817	2.1007125	118.978867
-10.151607	-9.588318	123.245941	-21.604977	11.715943	123.413109	39.367855	1.045658	127.899277	33.933823	41.423229	127.456596	36.650839	21.2344435	127.6779365	-79.860793	2.1974425	119.1482815
-12.883909	-9.347689	122.775864	-21.567091	11.90334	123.407837	39.419563	1.258033	127.355362	34.006088	41.62841	127.349701	36.7128255	21.4432215	127.3525315	-79.8470075	2.3634585	119.4631425
-14.89941	-9.042865	122.516098	-21.564779	12.032489	123.357651	39.087566	1.610225	127.00354	34.002205	41.781017	127.186249	36.5448855	21.695621	127.0948945	-79.6744435	2.369357	119.6204075
-16.809671	-8.859525	122.104454	-21.567005	12.161294	123.234489	39.046501	1.742647	126.487556	33.964043	41.921051	126.834633	36.505272	21.831849	126.6610945	-79.639282	2.490739	119.8078835
-18.737034	-8.644238	121.699524	-21.625481	12.307241	123.040344	38.991592	1.894708	125.767578	33.908318	42.139359	126.316437	36.449955	22.0170335	126.0420075	-79.700917	2.5974485	120.0386805
-20.695681	-8.400105	121.229019	-21.666307	12.457366	122.764633	38.903694	2.022284	124.928177	33.802887	42.33213	125.610497	36.3532905	22.177207	125.269337	-79.6859045	2.737525	120.259929
-22.660027	-8.137178	120.761429	-21.711256	12.600994	122.392868	38.772488	2.174002	124.081482	33.977516	42.392532	124.573608	36.375002	22.283267	124.327545	-79.797514	2.918721	120.458191
-24.672932	-7.852294	120.358574	-21.790304	12.744514	121.978844	38.632011	2.336581	123.128616	33.816833	42.587963	123.519661	36.224422	22.462272	123.3241385	-79.80503	3.026756	120.6335495
-27.658827	-7.429917	119.931351	-21.868996	12.930436	121.335602	38.368797	2.552809	121.621445	33.523785	42.766277	121.90876	35.946291	22.659543	121.7651025	-79.684283	3.201329	120.9061015
-29.66209	-7.076045	119.749664	-21.925859	13.04765	120.94207	38.201515	2.668019	120.871307	33.000896	43.024044	120.948982	35.6012055	22.8460315	120.9101445	-79.4529235	3.2492685	120.9739955
-31.598387	-6.702848	119.760193	-21.961798	13.132066	120.636215	38.058918	2.767595	120.153297	32.788609	43.113983	119.991959	35.4237635	22.940789	120.072628	-79.3473595	3.323343	121.199802
-33.521713	-6.285614	119.917526	-21.976627	13.197538	120.426132	37.927258	2.815901	119.565544	32.608437	43.157272	119.220924	35.2678475	22.9865865	119.393234	-79.2211015	3.4084895	121.45903
-35.392891	-5.828708	120.132591	-22.000938	13.227077	120.342575	37.855278	2.862544	119.325531	32.454185	43.209953	118.587318	35.1547315	23.0362485	118.9564245	-79.1566075	3.4179055	121.7287255
-37.211269	-5.299179	120.492897	-22.01873	13.242248	120.399452	37.839996	2.889092	119.275902	32.323696	43.223076	118.242958	35.081846	23.056084	118.75943	-79.119306	3.428412	122.039474
-39.007309	-4.747392	120.914825	-22.047688	13.232338	120.589699	37.821602	2.869798	119.359848	32.270145	43.196342	118.089485	35.0458735	23.03307	118.7246665	-79.1412495	3.431606	122.4547315
-41.587322	-3.723418	121.568108	-22.146257	13.175872	120.953873	37.758099	2.809484	119.716469	32.164459	43.131901	117.983536	34.961279	22.9706925	118.8500025	-79.253793	3.3810515	123.0577435
-43.13924	-3.088419	121.90789	-22.239355	13.128633	121.21344	37.669312	2.733926	119.894623	32.068436	43.074535	118.06617	34.868874	22.9042305	118.9803965	-79.347584	3.3530355	123.4464835
-44.757221	-2.255059	122.195259	-22.353334	13.091969	121.450485	37.553806	2.642411	120.011856	32.011906	43.038891	118.118156	34.782856	22.840651	119.065006	-79.489524	3.343287	123.835964
-46.331509	-1.364541	122.38443	-22.461718	13.077509	121.606873	37.433395	2.61857	120.019676	31.889156	43.048264	118.070648	34.6612755	22.833417	119.045162	-79.5847115	3.321601	124.168584
-47.865665	-0.381436	122.48275	-22.58511	13.113247	121.647942	37.26033	2.658084	119.78688	31.723261	43.107559	118.011131	34.4917955	22.8828215	118.8990055	-79.6620155	3.3436725	124.3968785
-49.345718	0.655873	122.535362	-22.705952	13.202518	121.591637	37.065804	2.770916	119.382431	31.555447	43.251534	117.790207	34.3106255	23.011225	118.586319	-79.7225295	3.393811	124.596955
-50.76841	1.744028	122.475281	-22.815401	13.314239	121.432808	36.878319	2.956786	118.806473	31.353569	43.451626	117.465553	34.115944	23.204206	118.136013	-79.746746	3.424272	124.729603
-52.736454	3.543981	122.244705	-22.949228	13.503098	121.002708	36.581116	3.239208	117.767403	31.063274	43.755028	116.990051	33.822195	23.497118	117.378727	-79.720651	3.509078	124.626689
-54.153126	4.886516	122.059998	-23.028112	13.659644	120.665321	36.415066	3.493191	117.053009	30.878166	44.001015	116.687355	33.646616	23.747103	116.870182	-79.70284	3.572185	124.46046
-55.247463	6.213717	121.864616	-23.120531	13.825755	120.343491	36.247562	3.768199	116.344688	30.690914	44.247822	116.489624	33.469238	24.0080105	116.417156	-79.7103	3.6434995	124.269826
-56.123192	7.447659	121.697388	-23.211161	14.022035	120.083473	36.070408	4.077485	115.759254	30.519304	44.525116	116.325607	33.294856	24.3013005	116.0424305	-79.717178	3.7427695	124.1245155
-57.297768	8.919472	121.649597	-23.334938	14.234757	119.892029	35.917892	4.393212	115.28109	30.352787	44.795872	116.274437	33.1353395	24.594542	115.7777635	-79.8052155	3.874972	124.0062945
-58.145267	10.365331	121.66394	-23.463501	14.475843	119.79705	35.779598	4.690821	114.914368	30.199203	45.070301	116.32106	32.9894005	24.880561	115.617714	-79.9164025	4.071125	123.976386
-58.656425	11.662338	121.702408	-23.596285	14.718533	119.782188	35.631935	4.984602	114.65831	30.087215	45.33102	116.419746	32.859575	25.157811	115.539028	-80.052145	4.279255	124.025348
-59.53212	13.805943	121.998215	-23.75099	15.019085	119.840134	35.457066	5.317249	114.452888	29.950003	45.633175	116.641273	32.7035345	25.475212	115.5470805	-80.2055145	4.562958	124.1331875
-59.964424	15.232262	122.152458	-23.833151	15.151114	119.904755	35.359806	5.453864	114.396072	29.930416	45.763744	116.855049	32.645111	25.608804	115.6255605	-80.311413	4.693424	124.1839495
-60.27	16.633291	122.365234	-23.89035	15.257576	119.988548	35.279995	5.557876	114.421425	29.908884	45.854889	117.064079	32.5944395	25.7063825	115.742752	-80.3751395	4.8087695	124.234344
-60.474915	17.979055	122.532883	-23.961044	15.339804	120.096573	35.222191	5.635457	114.500137	29.883087	45.937702	117.294395	32.552639	25.7865795	115.897266	-80.474727	4.8930285	124.29588
-60.554737	19.280794	122.716484	-24.061594	15.413245	120.215652	35.157196	5.720388	114.613831	29.820681	46.009678	117.572067	32.4889385	25.865033	116.092949	-80.6121265	4.961457	124.338355
-60.551441	20.583578	122.889771	-24.182522	15.504676	120.340958	35.096638	5.829443	114.731552	29.777601	46.101955	117.858543	32.4371195	25.965699	116.2950475	-80.8021635	5.043653	124.3868685
-60.25219	21.755096	123.067322	-24.30801	15.631102	120.458511	35.010983	5.970755	114.842453	29.703014	46.231152	118.133911	32.3569985	26.1009535	116.488182	-80.9730185	5.1612505	124.42884
-60.157921	23.677973	123.181358	-24.47665	15.84968	120.603706	34.869186	6.240455	114.996552	29.588261	46.441502	118.566322	32.2287235	26.3409785	116.781437	-81.1820235	5.3583815	124.425975
-59.772503	24.787033	123.359642	-24.568058	16.025045	120.695892	34.798267	6.420415	115.075096	29.528299	46.595493	118.833961	32.163283	26.507954	116.9545285	-81.299399	5.542136	124.4372555
-59.297104	25.860531	123.497795	-24.634188	16.205362	120.765778	34.735008	6.594819	115.149857	29.525181	46.741489	119.104836	32.1300945	26.668154	117.1273465	-81.3984705	5.74257	124.4042095
-58.7155	26.862192	123.579979	-24.697104	16.372725	120.830605	34.686634	6.723453	115.225075	29.545021	46.8652	119.338623	32.1158275	26.7943265	117.281849	-81.5100355	5.9511235	124.379361
-58.071911	27.809736	123.631241	-24.744364	16.559801	120.884109	34.635849	6.830445	115.314316	29.553383	46.966228	119.48838	32.094616	26.8983365	117.401348	-81.583344	6.2212655	124.36687
-57.262539	28.577843	123.680115	-24.789066	16.75856	120.930122	34.59618	6.887966	115.490044	29.579485	47.040211	119.620659	32.0878325	26.9640885	117.5553515	-81.6659645	6.5530315	124.3048925
-56.47599	29.426687	123.570595	-24.828726	16.938026	121.000328	34.599159	6.928524	115.77272	29.614347	47.096954	119.738449	32.106753	27.012739	117.7555845	-81.764205	6.863313	124.2450715
-55.10062	30.442345	123.382858	-24.879078	17.15839	121.155426	34.655743	6.922946	116.340813	29.683558	47.165596	119.862129	32.1696505	27.044271	118.101471	-81.9278065	7.272509	124.209381
-54.125233	31.041935	123.156715	-24.922913	17.280218	121.262573	34.673489	6.884882	116.885994	29.725784	47.146278	119.902168	32.1996365	27.01558	118.394081	-82.0454625	7.544856	124.131065
-53.258472	31.681934	122.932671	-24.9797	17.382391	121.377457	34.76767	6.774866	117.57457	29.761467	47.09219	119.955864	32.2645685	26.933528	118.765217	-82.2239685	7.83125399999999	123.989697
-52.119614	32.143486	122.593513	-24.990332	17.459349	121.560875	34.915215	6.630236	118.381821	29.844942	47.028446	120.08213	32.3800785	26.829341	119.2319755	-82.3607425	8.089357	123.8897745
-50.938435	32.538204	122.300934	-24.991673	17.512072	121.777985	35.034771	6.480291	119.273605	29.945778	46.932812	120.247734	32.4902745	26.7065515	119.7606695	-82.4736205	8.3175925	123.7953005
-49.726051	32.870144	122.000076	-25.021526	17.513594	122.033455	35.144924	6.319312	120.211502	30.013523	46.83128	120.390251	32.5792235	26.575296	120.3008765	-82.6222755	8.451892	123.7660335
-48.443169	33.184006	121.824005	-25.041878	17.470734	122.345146	35.212864	6.172159	121.154236	30.063524	46.677769	120.612953	32.638194	26.424964	120.8835945	-82.72195	8.516504	123.8066975
-46.519421	33.603062	121.779442	-25.060514	17.287935	122.900734	35.3493	5.886284	122.439285	30.199169	46.411999	121.120705	32.7742345	26.1491415	121.779995	-82.8952625	8.4267285	124.021473
-45.219261	33.87907	121.796265	-25.070997	17.122675	123.227203	35.408005	5.656017	123.223961	30.261589	46.217289	121.557022	32.834797	25.936653	122.3904915	-82.976791	8.308697	124.0639145
-43.851757	34.185165	121.914146	-25.096066	16.956755	123.52301	35.42802	5.425877	123.891083	30.349245	45.998871	122.009369	32.8886325	25.712374	122.950226	-83.0807645	8.201136	124.095794
-42.499245	34.466995	122.103073	-25.108389	16.801994	123.82357	35.450066	5.191904	124.46936	30.466743	45.820885	122.463051	32.9584045	25.5063945	123.4662055	-83.1751825	8.0975935	124.1809345
-41.140049	34.795475	122.298073	-25.147358	16.709955	124.111679	35.440727	5.02726	124.961746	30.540577	45.677082	122.924103	32.990652	25.352171	123.9429245	-83.285368	8.067739	124.2804335
-39.747089	35.168777	122.539459	-25.180775	16.650024	124.402031	35.437206	4.91445	125.415253	30.592644	45.565228	123.350441	33.014925	25.239839	124.382847	-83.376475	8.060209	124.421215
-38.396347	35.51635	122.779274	-25.212038	16.579443	124.68412	35.446678	4.814855	125.8535	30.640259	45.489826	123.771118	33.0434685	25.1523405	124.812309	-83.4675445	8.0065455	124.555931
-36.355682	36.098938	123.15329	-25.031048	16.278189	125.035332	35.861073	4.455372	126.325844	30.673086	45.337124	124.400543	33.2670795	24.896248	125.3631935	-83.3291755	7.66013	124.7074705
-34.98616	36.492657	123.416534	-25.093941	16.16404	125.381485	35.884056	4.315641	126.742294	30.686584	45.207111	124.774788	33.28532	24.761376	125.758541	-83.473202	7.566704	125.004429
-33.650139	36.89917	123.662781	-25.089153	15.997991	125.622002	35.91383	4.154373	127.12146	30.70237	45.086906	125.129059	33.3081	24.6206395	126.1252595	-83.486406	7.3753425	125.1187445
-32.318684	37.33746	123.91201	-25.132387	15.864825	125.918388	35.954456	3.987555	127.472664	30.714449	44.93631	125.496063	33.3344525	24.4619325	126.4843635	-83.5992265	7.2677175	125.3524125
-30.953613	37.758892	124.150299	-25.111446	15.67557	126.15403	35.99601	3.836824	127.747032	30.742498	44.775173	125.845886	33.369254	24.3059985	126.796459	-83.592146	7.0451415	125.511601
-29.633083	38.220287	124.391243	-25.106293	15.50823	126.34301	36.045666	3.656071	127.969894	30.794832	44.618969	126.156487	33.420249	24.13752	127.0631905	-83.632835	6.87894	125.6228295
-28.304173	38.695911	124.675644	-25.06012	15.361028	126.487267	36.081524	3.507524	128.061829	30.859274	44.481289	126.450516	33.470399	23.9944065	127.2561725	-83.590639	6.7276495	125.7183615
-26.281923	39.451744	125.145653	-24.979187	15.260671	126.640198	36.131035	3.351703	128.055923	30.992626	44.330555	126.828636	33.5618305	23.841129	127.4422795	-83.5202045	6.680213	125.8381165
-25.000772	40.006973	125.443718	-24.921959	15.286565	126.662674	36.172352	3.339415	128.027527	31.085766	44.329762	127.123108	33.629059	23.8345885	127.5753175	-83.472977	6.7385415	125.7500305
-23.681889	40.579082	125.823212	-24.854368	15.347928	126.66333	36.249165	3.378169	127.942108	31.171116	44.368244	127.471878	33.7101405	23.8732065	127.706993	-83.4188765	6.8226495	125.619667
-22.383608	41.10165	126.239822	-24.761805	15.441484	126.649841	36.354813	3.433669	127.87236	31.276882	44.450603	127.842506	33.8158475	23.942136	127.857433	-83.3394575	6.940832	125.442249
-21.152786	41.651829	126.654091	-24.658051	15.515913	126.57579	36.48967	3.522658	127.854576	31.384298	44.568813	128.22699	33.936984	24.0457355	128.040783	-83.253086	6.9860905	125.110797
-19.847797	42.128216	127.037743	-24.56576	15.625612	126.578186	36.617256	3.647082	127.831741	31.488375	44.694534	128.626266	34.0528155	24.170808	128.2290035	-83.1843355	7.080416	124.9273685
-18.359468	42.45681	127.379105	-24.439453	15.737377	126.632843	36.80072	3.753339	127.82869	31.612116	44.802059	128.990891	34.206418	24.277699	128.4097905	-83.085324	7.197055	124.8558955
-16.499996	42.96666	127.881409	-24.231792	15.871048	126.707993	37.096222	3.893757	127.935661	31.808079	44.971165	129.468185	34.4521505	24.432461	128.701923	-82.9157345	7.309635	124.714063
-15.265038	43.245804	128.133713	-24.074133	15.951642	126.716949	37.293301	3.955868	128.03511	31.946787	45.044319	129.790268	34.620044	24.5000935	128.912689	-82.76831	7.4031905	124.521209
-14.001957	43.470821	128.326706	-23.91744	16.021845	126.719139	37.502209	3.999955	128.189545	32.127434	45.086029	130.102295	34.8148215	24.542992	129.14592	-82.6497015	7.500698	124.292358
-12.840998	43.587448	128.559021	-23.741802	16.078089	126.692009	37.716038	4.022175	128.411987	32.309254	45.148808	130.421783	35.012646	24.5854915	129.416885	-82.49625	7.5706865	123.967133
-11.732612	43.646908	128.843277	-23.59453	16.150324	126.699196	37.888832	4.03366	128.662842	32.808651	45.055668	130.678848	35.3487415	24.544664	129.670845	-82.5378015	7.75598400000001	123.727547
-10.633883	43.628838	129.131516	-23.429918	16.197397	126.745186	38.093323	4.038857	128.892715	33.003605	45.093235	131.012787	35.548464	24.566046	129.952751	-82.4083	7.828748	123.537621
-9.558904	43.516296	129.431656	-23.285002	16.280611	126.821915	38.251293	4.048966	129.066803	33.209412	45.139511	131.361771	35.7303525	24.5942385	130.214287	-82.3003565	7.9669835	123.429543
-8.047449	43.252193	129.996857	-23.05101	16.456524	127.009026	38.447746	4.095651	129.174011	33.542095	45.172195	131.81955	35.9949205	24.633923	130.4967805	-82.0969405	8.279125	123.5212715
-7.197198	42.923073	130.45697	-22.889727	16.599745	127.16317	38.588516	4.167892	129.180771	33.779518	45.232498	132.089691	36.184017	24.700195	130.635231	-81.963471	8.499295	123.691109
-6.297955	42.535294	130.736557	-22.733679	16.763418	127.299606	38.743446	4.287428	129.137131	33.983128	45.324753	132.321793	36.363287	24.8060905	130.729462	-81.830645	8.7207455	123.86975
-5.551312	42.048672	130.991028	-22.58218	16.97698	127.402328	38.892281	4.465302	129.022232	34.150524	45.453972	132.473999	36.5214025	24.959637	130.7481155	-81.6857625	8.994323	124.0565405
-4.846634	41.485931	131.103271	-22.457174	17.176889	127.472755	39.023472	4.659335	128.85611	34.295208	45.591469	132.473618	36.65934	25.125402	130.664864	-81.573688	9.228376	124.280646
-4.201523	40.839798	130.97905	-22.336868	17.368906	127.408218	39.129848	4.862092	128.620148	34.393059	45.719231	132.330856	36.7614535	25.2906615	130.475502	-81.4351895	9.4471505	124.340934
-3.606319	40.096424	130.660995	-22.218586	17.535479	127.272392	39.218075	5.033619	128.31308	34.500034	45.83147	132.071899	36.8590545	25.4325445	130.1924895	-81.2962265	9.6384135	124.3522945
-2.848552	38.823776	129.970428	-22.057684	17.736496	126.922295	39.399902	5.197393	127.589752	34.62104	45.979008	131.264633	37.010471	25.5882005	129.4271925	-81.125839	9.8847915	124.4173975
-2.411019	37.85051	129.257919	-21.991835	17.822632	126.618935	39.385952	5.297861	126.829109	34.656151	46.060108	130.397354	37.0210515	25.6789845	128.6132315	-81.0047215	9.9662795	124.6246385
-2.045934	36.787216	128.380875	-21.980877	17.921629	126.290955	38.943249	5.484244	126.065994	34.342499	46.195438	129.316208	36.642874	25.839841	127.691101	-80.604628	10.003417	124.890809
-1.720011	35.677704	127.34761	-21.953176	17.971117	125.867378	38.81263	5.475509	125.006546	34.350628	46.196358	127.906609	36.581629	25.8359335	126.4565775	-80.487981	10.1063005	125.2781785
-1.430738	34.486958	126.295784	-21.888971	17.96032	125.320839	38.685211	5.35322	123.966217	34.74921	45.956375	126.484726	36.7172105	25.6547975	125.2254715	-80.4951525	10.2658425	125.4162065
-1.178355	33.206806	125.370598	-22.00783	18.132996	124.956215	38.630226	5.17014	123.177246	34.864468	45.74284	125.361267	36.747347	25.45649	124.2692565	-80.763007	10.809502	125.6431735
-0.966873	31.852123	124.654297	-21.874947	18.118557	124.57457	38.657669	4.94413	122.640289	35.08263	45.520069	124.505066	36.8701495	25.2320995	123.5726775	-80.6200435	11.0050145	125.5764625
-0.966224	29.932535	124.049797	-21.651119	18.102911	124.220673	38.798748	4.599211	122.260139	35.107086	45.361214	123.883415	36.952917	24.9802125	123.071777	-80.255155	11.2256095	125.369569
-0.828398	28.530878	123.821404	-21.532835	18.115324	124.114975	38.932854	4.447409	122.313202	35.305153	45.243614	123.633575	37.1190035	24.8455115	122.9733885	-80.1846735	11.3851365	125.2565615
-0.716425	27.086384	123.713196	-21.426413	18.169485	124.092651	39.044319	4.342816	122.522034	35.52562	45.166145	123.584389	37.2849695	24.7544805	123.0532115	-80.1377955	11.5844895	125.1320905
-0.651698	25.677168	123.749901	-21.324219	18.254814	124.141716	39.181744	4.230433	122.892441	35.726288	45.094051	123.770653	37.454016	24.662242	123.331547	-80.102454	11.847386	124.951885
-0.623985	24.249533	123.906639	-21.23185	18.34334	124.254318	39.3246	4.153581	123.48671	35.911797	45.036983	124.095627	37.6181985	24.595282	123.7911685	-80.0818985	12.091398	124.7174675
-0.602921	22.78533	124.134171	-21.139427	18.419676	124.452003	39.448761	4.108448	124.029015	36.105934	44.991005	124.559784	37.7773475	24.5497265	124.2943995	-80.0562015	12.2896255	124.6096065
-0.665347	21.349005	124.455765	-21.044527	18.483881	124.706146	39.576996	4.05659	124.54908	36.269978	44.961693	125.003067	37.923487	24.5091415	124.7760735	-80.012541	12.4586205	124.6362185
-0.853595	19.165854	124.896637	-20.977264	18.57412	125.117531	39.659306	4.065031	125.17244	36.443813	44.969818	125.48394	38.0515595	24.5174245	125.32819	-80.0060875	12.6308155	124.906872
-0.973828	17.728352	125.065269	-20.93741	18.616636	125.32251	39.700768	4.050623	125.388588	36.558212	44.966434	125.723076	38.12949	24.5085285	125.555832	-80.00431	12.7247435	125.089188
-1.221224	16.298622	125.216125	-20.907875	18.652615	125.434341	39.738064	4.027133	125.553581	36.644253	44.959225	125.853111	38.1911585	24.493179	125.703346	-80.0069085	12.812051	125.165336
-1.434887	14.841506	125.154617	-20.885563	18.680006	125.429764	39.740379	4.002176	125.635292	36.728691	44.943859	125.902519	38.234535	24.4730175	125.7689055	-80.005661	12.8869945	125.0906225
-1.74	13.41214	125.082146	-20.840403	18.715794	125.35511	39.732536	3.981753	125.605713	36.801262	44.902302	125.874832	38.266899	24.4420275	125.7402725	-79.947705	12.9895605	124.9699475
-2.075474	11.982442	124.950371	-20.802156	18.755775	125.241936	39.771694	3.97065	125.604019	36.849831	44.896473	125.77578	38.3107625	24.4335615	125.6898995	-79.9150745	13.0779885	124.7939725
-2.456722	10.57034	124.845718	-20.7265	18.800955	125.153587	39.817341	3.99155	125.662292	36.923138	44.887215	125.698784	38.3702395	24.4393825	125.680538	-79.8232395	13.1625275	124.626636
-3.102931	8.487613	124.909386	-20.605181	18.815556	125.131897	39.939861	3.981988	125.870499	37.011227	44.822903	125.592087	38.475544	24.4024455	125.731293	-79.685906	13.2286665	124.532501
-3.573979	7.064508	125.031487	-20.5291	18.780331	125.195015	40.007111	3.941464	126.092957	37.069534	44.753109	125.52549	38.5383225	24.3472865	125.8092235	-79.5965225	13.2133755	124.5808065
-4.114621	5.678767	125.195335	-20.46611	18.741829	125.278137	40.053215	3.885705	126.35994	37.135036	44.644745	125.51725	38.5941255	24.265225	125.938595	-79.5263455	13.218433	124.617679
-4.669421	4.360119	125.432083	-20.405382	18.685432	125.394417	40.095222	3.786138	126.674744	37.166275	44.511688	125.552811	38.6307485	24.148913	126.1137775	-79.4415125	13.221951	124.6750565
-5.287188	3.008893	125.740906	-20.376013	18.622965	125.538551	40.478947	3.46681	126.90358	37.217857	44.38958	125.600853	38.848402	23.928195	126.2522165	-79.600428	13.317735	124.8248855
-6.073938	1.793446	126.065804	-20.140715	18.400476	125.64492	40.498386	3.338759	127.300407	37.255009	44.265129	125.716003	38.8766975	23.801944	126.508205	-79.1581275	12.999008	124.781635
-6.290246	0.303536	126.197067	-20.125822	18.331684	125.826225	40.526413	3.222497	127.721466	37.274021	44.155483	125.901474	38.900217	23.68899	126.81147	-79.151861	12.974378	124.84098
-7.446363	-1.403004	126.777077	-20.07122	18.233028	126.085724	40.575417	3.104964	128.424591	37.31897	44.088669	126.223312	38.9471935	23.5968165	127.3239515	-79.0896335	12.8692395	124.8474965
-8.22436	-2.46471	127.152702	-20.056667	18.208057	126.308372	40.633293	3.087943	128.862457	37.336643	44.07756	126.451218	38.984968	23.5827515	127.6568375	-79.098302	12.8333625	124.9599065
-9.064054	-3.398474	127.505943	-20.036358	18.18955	126.538345	40.693916	3.087835	129.256302	37.345058	44.075657	126.66906	39.019487	23.581746	127.962681	-79.092203	12.797354	125.114009
-9.933023	-4.294232	127.848671	-20.001833	18.183657	126.75898	40.734776	3.094997	129.595245	37.381641	44.079227	126.857124	39.0582085	23.587112	128.2261845	-79.0618745	12.780202	125.2917755
-10.843839	-5.141147	128.151138	-19.963703	18.171459	126.964584	40.753494	3.085296	129.919022	37.439682	44.070408	127.029541	39.096588	23.577852	128.4742815	-79.023994	12.765066	125.4548865
-11.795048	-5.870177	128.422592	-19.93235	18.142179	127.154053	40.772827	3.061183	130.238708	37.474319	44.056332	127.210175	39.123573	23.5587575	128.7244415	-78.988273	12.7256005	125.5836645
-12.760366	-6.518673	128.671127	-19.897673	18.10936	127.345261	40.775742	3.048527	130.575912	37.511425	44.05418	127.448486	39.1435835	23.5513535	129.012199	-78.9389295	12.6673665	125.678323
-14.339447	-7.330602	128.996902	-19.876854	18.098825	127.612923	40.77132	3.086	131.096741	37.535255	44.106323	127.861809	39.1532875	23.5961615	129.479275	-78.9069955	12.6014885	125.746571
-15.395047	-7.740223	129.180771	-19.915827	18.125889	127.793694	40.748371	3.143989	131.417038	37.523167	44.183941	128.094833	39.135769	23.663965	129.7559355	-78.967423	12.587813	125.8314525
-16.488888	-8.061636	129.35881	-19.957832	18.142786	127.954926	40.697884	3.237607	131.639236	37.473442	44.260719	128.275055	39.085663	23.749163	129.9571455	-79.001327	12.536409	125.9527065
-17.657055	-8.259479	129.518326	-20.008524	18.143181	128.096588	40.653946	3.316257	131.775955	37.40591	44.33419	128.395264	39.029928	23.8252235	130.0856095	-79.046976	12.4611385	126.1075665
-18.884396	-8.400701	129.643509	-20.068806	18.142406	128.223114	40.601734	3.395759	131.87883	37.319736	44.401672	128.458099	38.960735	23.8987155	130.1684645	-79.098347	12.3860965	126.2777635
-20.054773	-8.439652	129.674988	-20.151291	18.155794	128.298737	40.521561	3.49506	131.916428	37.241146	44.482334	128.457047	38.8813535	23.988697	130.1867375	-79.1839355	12.322891	126.4107365
-21.254179	-8.377823	129.652847	-20.221159	18.158762	128.316864	40.445744	3.578376	131.900543	37.147461	44.556	128.422531	38.7966025	24.067188	130.161537	-79.2389205	12.250336	126.472191
-23.130201	-8.054549	129.51767	-20.336033	18.21911	128.25618	40.356575	3.699825	131.81955	37.028069	44.661278	128.275269	38.692322	24.1805515	130.0474095	-79.364388	12.2576685	126.4649505
-24.425499	-7.781854	129.34613	-20.402777	18.240793	128.146866	40.237335	3.769954	131.678787	36.942886	44.703358	128.118713	38.5901105	24.236656	129.89875	-79.3956645	12.24493	126.394982
-25.717697	-7.384171	129.116287	-20.494804	18.252922	128.005295	40.109489	3.777728	131.453949	36.876217	44.683678	127.926338	38.492853	24.230703	129.6901435	-79.482461	12.275141	126.3204465
-26.996592	-6.91976	128.76619	-20.601698	18.23448	127.825989	39.930634	3.712636	131.182343	36.828484	44.599628	127.762985	38.379559	24.156132	129.472664	-79.582955	12.312828	126.179314
-28.558636	-6.296062	128.401993	-20.711786	18.190159	127.623047	39.709347	3.596179	130.819977	36.774757	44.456898	127.588341	38.242052	24.0265385	129.204159	-79.665624	12.3537795	126.041935
-29.754469	-5.759945	127.943504	-20.867525	18.122131	127.445152	39.437927	3.447395	130.387589	36.681026	44.282879	127.362427	38.0594765	23.865137	128.875008	-79.7945265	12.379125	126.015296
-31.102741	-5.064797	127.505066	-21.041124	18.049961	127.29789	39.145836	3.308305	129.842682	36.560753	44.140251	127.170158	37.8532945	23.724278	128.50642	-79.9355425	12.375644	126.08936
-33.158051	-3.846395	126.941238	-21.275269	17.957718	127.154289	38.77507	3.134139	129.05687	36.33297	43.990696	127.017632	37.55402	23.5624175	128.037251	-80.104558	12.3530185	126.271327
-34.483753	-2.945962	126.621399	-21.425121	17.935331	127.176071	38.570724	3.067526	128.646545	36.228203	43.930244	127.027023	37.3994635	23.498885	127.836784	-80.2497055	12.371777	126.515358
-35.777534	-1.972867	126.392189	-21.535471	17.940916	127.177452	38.442089	3.025552	128.338776	36.11618	43.909569	127.068985	37.2791345	23.4675605	127.7038805	-80.3500765	12.4142715	126.6510235
-37.085026	-0.931716	126.341179	-21.648069	17.986485	127.173958	38.31879	3.022899	128.134247	36.004715	43.911625	127.121689	37.1617525	23.467262	127.627968	-80.4578905	12.505708	126.719948
-38.360382	0.124642	126.179863	-21.764175	18.047163	127.153275	38.204163	3.037268	128.026825	35.89679	43.9244	127.127769	37.0504765	23.480834	127.577297	-80.5788265	12.613492	126.729253
-39.590611	1.219268	126.124069	-21.838814	18.079096	127.05294	38.114681	3.037263	128.009384	35.780239	43.92363	127.072784	36.94746	23.4804465	127.541084	-80.625088	12.6777455	126.564796
-40.883999	2.383592	126.111313	-21.995129	18.126621	126.995071	38.03677	3.013671	128.067123	35.647938	43.888233	126.965942	36.842354	23.450952	127.5165325	-80.832612	12.80229	126.4736095
-42.667149	4.059335	125.911713	-22.181862	18.056473	126.801888	37.90958	2.948153	128.129501	35.415401	43.807858	126.642731	36.6624905	23.3780055	127.386116	-81.0262145	12.7349405	126.21766
-43.928989	5.257451	125.829491	-22.305555	17.937809	126.659378	37.77367	2.862731	128.050003	35.269062	43.692131	126.397072	36.521366	23.277431	127.2235375	-81.132476	12.598187	126.0952185
-45.083111	6.436621	125.546028	-22.409962	17.773787	126.481834	37.646763	2.721629	127.92662	35.124424	43.543903	126.099899	36.3855935	23.132766	127.0132595	-81.2055175	12.414808	125.9504085
-46.477482	7.864846	125.322174	-22.485634	17.594408	126.210526	37.497353	2.598716	127.707634	35.0135	43.419758	125.808189	36.2554265	23.009237	126.7579115	-81.2266945	12.179579	125.6631405
-47.413914	9.052447	124.9161	-22.620901	17.469418	126.003609	37.323318	2.530568	127.370407	34.892292	43.313072	125.528526	36.107805	22.92182	126.4494665	-81.349607	12.017016	125.5577515
-48.502693	10.384029	124.535301	-22.738058	17.356344	125.735626	37.103951	2.497959	126.94838	34.760521	43.242611	125.268044	35.932236	22.870285	126.108212	-81.408352	11.842403	125.36304
-49.634701	11.814881	124.345139	-22.863266	17.271891	125.455025	36.53923	2.691147	126.582047	34.603439	43.219803	125.062004	35.5713345	22.955475	125.8220255	-81.2978665	11.588307	125.0880245
-51.295029	14.046952	124.125931	-23.14607	17.242817	125.294044	36.148289	2.758967	125.790871	34.302811	43.202324	124.875198	35.22555	22.9806455	125.3330345	-81.51769	11.5049885	125.2550535
-52.360737	15.558134	124.261459	-23.282475	17.230316	125.192711	35.908882	2.8505	125.343391	34.123974	43.246178	124.84182	35.016428	23.048339	125.0926055	-81.581378	11.412293	125.2928165
-53.353985	17.095051	124.354378	-23.45174	17.240007	125.195717	35.750057	2.915775	124.950531	33.948158	43.296658	124.874962	34.8491075	23.1062165	124.9127465	-81.7525875	11.3737975	125.4786875
-54.377502	18.635567	124.545647	-23.556112	17.259016	125.234673	35.584015	3.019914	124.658112	33.798481	43.370228	124.95797	34.691248	23.195071	124.808041	-81.803472	11.322961	125.661305
-55.556099	20.297987	124.78479	-23.682625	17.305002	125.318695	35.442627	3.131445	124.413742	33.676994	43.453411	125.05574	34.5598105	23.292428	124.734741	-81.9250605	11.317576	125.902649
-56.217533	21.706186	124.993851	-23.827068	17.376175	125.437126	35.307976	3.238736	124.16655	33.5569	43.508904	125.145134	34.432438	23.37382	124.655842	-82.086574	11.37853	126.21841
-57.118767	23.186207	125.247505	-23.919443	17.418774	125.470566	35.149567	3.344936	123.891273	33.451454	43.550747	125.235764	34.3005105	23.4478415	124.5635185	-82.1393965	11.3897065	126.3776135
-58.338451	25.430035	125.55127	-24.047697	17.517649	125.392281	34.930401	3.517955	123.470894	33.284904	43.634094	125.350311	34.1076525	23.5760245	124.4106025	-82.2030465	11.4592735	126.3739595
-59.098072	26.871935	125.827171	-24.134184	17.610397	125.362274	34.770771	3.666334	123.143448	33.168266	43.689926	125.475266	33.9695185	23.67813	124.309357	-82.2378865	11.542664	126.415191
-59.742336	28.236761	126.234886	-24.263386	17.71669	125.409767	34.639793	3.820587	122.784103	33.064156	43.761246	125.626282	33.8519745	23.7909165	124.2051925	-82.3787465	11.6424635	126.6143415
-60.473621	29.607538	126.708076	-24.324509	17.80084	125.478279	34.508877	3.993429	122.415634	32.972317	43.864384	125.791992	33.740597	23.9289065	124.103813	-82.389615	11.6727735	126.852745
NaN	NaN	NaN	-24.35397	17.894133	125.557999	34.365559	4.191385	122.060013	32.891346	43.982525	125.999382	33.6284525	24.086955	124.0296975	-82.3363925	11.701311	127.0863005
NaN	NaN	NaN	-24.409981	17.998924	125.784393	34.261345	4.382139	121.728386	32.847851	44.092808	126.241371	33.554598	24.2374735	123.9848785	-82.37456	11.7603745	127.5839075
NaN	NaN	NaN	-24.408916	18.103649	125.983467	34.194294	4.593274	121.455643	32.828796	44.215866	126.518478	33.511545	24.40457	123.9870605	-82.329377	11.802728	127.9798735
-59.717251	32.533447	129.484619	-24.36655	18.298214	126.15638	34.178436	4.925849	121.276131	32.830719	44.463043	126.871452	33.5045775	24.694446	124.0737915	-82.2376775	11.901982	128.2389685
-59.071331	32.819103	129.493958	-24.35239	18.518688	126.241707	34.217499	5.136109	121.325073	32.836021	44.658398	127.036095	33.52676	24.8972535	124.180584	-82.23154	12.1401225	128.30283
-58.390244	32.999844	129.290451	-24.325605	18.738623	126.254799	34.306484	5.267402	121.539162	32.839676	44.814499	127.122185	33.57308	25.0409505	124.3306735	-82.22429	12.4362955	128.1789245
-57.606804	33.008213	128.867691	-24.309145	18.918905	126.270966	34.425915	5.279269	121.963211	32.865299	44.941216	127.097748	33.645607	25.1102425	124.5304795	-82.263897	12.7275675	128.0114525
-56.73542	32.92094	128.502136	-24.314346	19.04771	126.291786	34.574593	5.197384	122.521355	32.890873	45.00346	127.011803	33.732733	25.100422	124.766579	-82.361425	12.994998	127.816993
-55.953281	32.805771	127.826797	-24.297707	19.081194	126.25309	34.719425	5.058803	123.166672	32.892162	44.992847	126.881584	33.8057935	25.025825	125.024128	-82.4012075	13.136563	127.482052
-55.164326	32.55806	127.292442	-24.324173	19.084921	126.263092	34.825634	4.87885	123.853256	32.907055	44.923401	126.711342	33.8663445	24.9011255	125.282299	-82.5146905	13.2687165	127.243885
-53.864254	31.997082	126.471672	-24.427895	19.045097	126.343285	34.927635	4.54405	124.880859	32.901245	44.758339	126.436363	33.91444	24.6511945	125.658611	-82.77023	13.4389995	127.027959
-52.960838	31.555552	126.005508	-24.501211	18.966862	126.398956	34.945045	4.282238	125.563011	32.897373	44.585724	126.270309	33.921209	24.433981	125.91666	-82.923631	13.499743	126.881252
-52.121853	31.150934	125.661377	-24.515005	18.85857	126.417816	34.94495	3.983818	126.232681	32.917271	44.362595	126.113304	33.9311105	24.1732065	126.1729925	-82.9611205	13.5439335	126.6626395
-51.240993	30.672276	125.356354	-24.607035	18.744469	126.546181	35.222927	3.529124	126.715508	32.931881	44.117565	125.961365	34.077404	23.8233445	126.3384365	-83.291474	13.6655935	126.7539255
-50.3237	30.147024	125.05896	-24.66745	18.63028	126.602386	35.185242	3.29357	127.249077	32.919861	43.90239	125.784668	34.0525515	23.59798	126.5168725	-83.3874515	13.66258	126.6878995
-49.466961	29.706923	124.794029	-24.741814	18.540924	126.60321	35.146324	3.132356	127.666107	32.86425	43.721542	125.59761	34.005287	23.426949	126.6318585	-83.488915	13.654899	126.5745615
-48.665642	29.30504	124.472473	-24.810701	18.466578	126.539719	35.107796	3.026084	128.022324	32.810871	43.577965	125.38797	33.9593335	23.3020245	126.705147	-83.5807355	13.6311315	126.374291
-47.47229	28.685389	124.03817	-24.863457	18.372511	126.373352	35.08445	2.910871	128.486267	32.720966	43.417965	125.047981	33.902708	23.164418	126.767124	-83.629622	13.580604	125.97958
-46.687744	28.426054	123.831726	-24.913874	18.31164	126.290764	35.039684	2.867432	128.703583	32.669281	43.332542	124.85157	33.8544825	23.099987	126.7775765	-83.6822305	13.523293	125.8039515
-45.943729	28.244522	123.707069	-24.975519	18.233313	126.256348	34.986149	2.798321	128.854202	32.620636	43.233555	124.683609	33.8033925	23.015938	126.7689055	-83.7544305	13.450688	125.7437905
-45.231579	28.158293	123.687065	-25.026394	18.135853	126.280914	34.91777	2.705319	128.972565	32.570202	43.129799	124.571419	33.743986	22.917559	126.771992	-83.796774	13.354147	125.789836
-44.454502	28.1544	123.675476	-25.053736	18.039375	126.35894	34.875805	2.604077	129.071075	32.550491	43.003929	124.515594	33.713148	22.804003	126.7933345	-83.82062	13.274747	125.9245455
-43.938152	28.399982	123.831032	-25.06744	17.93956	126.417526	34.855453	2.515688	129.168732	32.541401	42.915516	124.530365	33.698427	22.715602	126.8495485	-83.833307	13.163518	125.9855035
-43.214481	28.608763	123.794868	-25.073961	17.879194	126.440491	34.864902	2.477656	129.277939	32.546883	42.867695	124.560669	33.7058925	22.6726755	126.919304	-83.8538145	13.0857125	125.961678
-42.2435	29.097322	123.619911	-25.08308	17.842855	126.380829	34.865566	2.47987	129.364182	32.541527	42.851715	124.595436	33.7035465	22.6657925	126.979809	-83.8697065	13.0199175	125.781849
-41.509567	29.535652	123.478951	-25.083321	17.83762	126.351234	34.859882	2.488986	129.363388	32.553989	42.844746	124.61792	33.7069355	22.666866	126.990654	-83.8735775	13.008374	125.711814
-40.799091	30.112204	123.4431	-25.075251	17.810326	126.370392	34.870575	2.474773	129.3302	32.567085	42.82008	124.634674	33.71883	22.6474265	126.982437	-83.869332	12.9732255	125.758347
-40.179668	30.792057	123.526978	-25.070911	17.756456	126.454124	34.871189	2.420057	129.202744	32.58316	42.77113	124.681618	33.7271745	22.5955935	126.942181	-83.8689965	12.9173185	125.966067
-39.596054	31.516903	123.705063	-25.03756	17.674202	126.564285	34.851593	2.357275	128.960297	32.615273	42.720257	124.796997	33.733433	22.538766	126.878647	-83.808553	12.809638	126.249923
-38.903122	32.366867	123.938545	-25.003126	17.609003	126.657143	34.823074	2.319558	128.660538	32.654797	42.704052	124.973297	33.7389355	22.511805	126.8169175	-83.7451875	12.706201	126.4973685
-38.226231	33.365631	124.259499	-24.971087	17.569342	126.688316	34.78363	2.349793	128.189056	32.695385	42.741604	125.212776	33.7395075	22.5456985	126.700916	-83.6816815	12.5929855	126.675716
-37.360214	34.951096	124.806297	-24.976147	17.632748	126.611092	34.693821	2.489997	127.309402	32.687534	42.892639	125.540352	33.6906775	22.691318	126.424877	-83.6429715	12.574178	126.797307
-36.448086	35.936684	125.105301	-24.926081	17.735798	126.472183	34.619007	2.642917	126.761307	32.685734	43.068272	125.834831	33.6523705	22.8555945	126.298069	-83.5045325	12.6160015	126.646297
-35.802971	37.194427	125.604736	-24.923481	17.930729	126.441277	34.276672	3.055379	126.515724	32.690914	43.287575	126.178726	33.483793	23.171477	126.347225	-83.330755	12.689981	126.535329
-35.133793	38.360722	125.927605	-24.960995	18.186607	126.516808	34.326977	3.324442	126.281235	32.680302	43.578732	126.535751	33.5036395	23.451587	126.408493	-83.4256295	12.921627	126.625123
-34.428467	39.487907	126.324974	-24.966755	18.442984	126.535461	34.350559	3.637181	126.138321	32.639843	43.881481	126.851997	33.495201	23.759331	126.495159	-83.428711	13.126637	126.575763
-33.759224	40.651241	126.464523	-25.036106	18.714016	126.655174	34.364391	3.914358	126.095879	32.577251	44.165295	127.063873	33.470821	24.0398265	126.579876	-83.543033	13.3882055	126.730472
-33.096611	41.803402	126.618217	-25.073427	18.914301	126.697456	34.39933	4.085191	126.091972	32.841347	44.239391	127.095322	33.6203385	24.162291	126.593647	-83.7671925	13.666311	126.801265
-32.317745	43.448811	126.802185	-25.089411	19.048418	126.699509	34.437904	4.197476	126.100014	32.491226	44.481888	127.414322	33.464565	24.339682	126.757168	-83.643387	13.757154	126.64185
-31.335522	44.33493	126.770676	-25.10714	19.066732	126.652359	34.445744	4.185688	126.071861	32.516815	44.4762	127.531395	33.4812795	24.330944	126.801628	-83.6955595	13.80252	126.50309
-30.611792	45.339352	126.906265	-25.120296	19.079185	126.579811	34.438686	4.165296	125.936188	32.53587	44.456535	127.674843	33.487278	24.3109155	126.8055155	-83.72787	13.8474545	126.3541065
-29.947128	46.222839	127.158485	-25.12528	19.127111	126.491798	34.414722	4.192484	125.708961	32.539669	44.465816	127.816879	33.4771955	24.32915	126.76292	-83.7277555	13.925072	126.220676
-29.197914	47.073948	127.576462	-25.099501	19.221796	126.423172	34.406452	4.282509	125.425743	32.568237	44.544701	128.012756	33.4873445	24.413605	126.7192495	-83.6863465	14.029987	126.1270945
-28.448328	47.939041	128.148071	-25.036203	19.381866	126.400986	34.417309	4.472358	125.106255	32.616268	44.67305	128.275055	33.5167885	24.572704	126.690655	-83.5891945	14.191028	126.111317
-27.694412	48.751114	128.792358	-24.969513	19.615669	126.436508	34.468086	4.717913	124.848175	32.708366	44.856903	128.585678	33.588226	24.787408	126.7169265	-83.527252	14.44393	126.1560895
-26.610813	49.716946	129.746735	-24.834152	20.061693	126.622047	34.578876	5.162087	124.597801	32.88644	45.212181	129.090317	33.732658	25.187134	126.844059	-83.400962	14.936252	126.400035
-25.753862	50.26598	130.256683	-24.72543	20.342812	126.779892	34.700054	5.453366	124.514664	32.986935	45.465149	129.381912	33.8434945	25.4592575	126.948288	-83.2943545	15.2263665	126.611496
-25.000971	50.700527	130.669312	-24.618252	20.631338	126.915359	34.849758	5.736935	124.474319	33.07991	45.713676	129.647644	33.964834	25.7253055	127.0609815	-83.201338	15.5373705	126.7697365
-24.168756	51.066048	130.929718	-24.463194	20.837454	126.946548	35.028721	5.972042	124.516121	33.204876	45.928837	129.86525	34.1167985	25.9504395	127.1906855	-83.0431865	15.7244685	126.7024105
-23.343788	51.315414	131.093613	-24.34156	21.041271	127.019188	35.201332	6.136397	124.563095	33.362778	46.080418	130.060715	34.282055	26.1084075	127.311905	-82.965175	15.9741345	126.726471
-22.545118	51.441605	131.143524	-24.167454	21.157455	126.97377	35.400997	6.18562	124.640228	33.543324	46.177864	130.177643	34.4721605	26.181742	127.4089355	-82.8070685	16.133168	126.5386045
-21.750557	51.354832	131.151794	-24.030954	21.269159	126.947197	35.584499	6.200558	124.736473	33.718407	46.232426	130.248947	34.651453	26.216492	127.49271	-82.713361	16.321826	126.401684
-20.489109	51.053448	130.966888	-23.832838	21.380058	126.911499	35.78376	6.212899	124.84256	33.964046	46.268646	130.274277	34.873903	26.2407725	127.5584185	-82.539579	16.5193435	126.2645795
-19.655136	50.680786	130.867508	-23.729252	21.464085	126.931847	35.939034	6.194846	124.927864	34.127239	46.29509	130.223465	35.0331365	26.244968	127.5756645	-82.4916405	16.683202	126.2880295
-18.833456	50.250835	130.656448	-23.613413	21.519926	126.886139	36.080658	6.202415	125.004868	34.274929	46.327938	130.119125	35.1777935	26.2651765	127.5619965	-82.4046195	16.7746755	126.2102815
-18.055618	49.739437	130.337387	-23.475807	21.594316	126.790192	36.225288	6.206825	125.036446	34.405346	46.375488	129.979843	35.315317	26.2911565	127.5081445	-82.266931	16.8974755	126.0722395
-17.292089	49.058865	129.948074	-23.361059	21.67663	126.660446	36.358318	6.212513	125.046707	34.52898	46.395813	129.79184	35.443649	26.304163	127.4192735	-82.165767	17.049097	125.9016185
-16.456942	48.355289	129.48082	-23.249544	21.775944	126.51371	36.474304	6.208724	125.086952	34.633942	46.415482	129.605652	35.554123	26.312103	127.346302	-82.053211	17.239785	125.681118
-15.680859	47.521366	129.028198	-23.178801	21.853403	126.341667	36.562641	6.203839	125.170364	34.719219	46.452557	129.422882	35.64093	26.328198	127.296623	-81.998532	17.378608	125.386711
-14.615436	46.128136	128.337723	-23.104719	21.98163	126.076111	36.630459	6.187209	125.256119	34.834518	46.468582	129.183533	35.7324885	26.3278955	127.219826	-81.9419265	17.6353645	124.932396
-13.886467	45.078259	127.868675	-23.113464	22.032328	125.892601	36.613888	6.116502	125.300407	34.873173	46.456558	128.991516	35.7435305	26.28653	127.1459615	-81.9704585	17.778126	124.6392405
-13.195091	43.938408	127.471855	-23.139629	22.049988	125.715805	36.544918	6.029569	125.310562	34.90752	46.393387	128.793121	35.726219	26.211478	127.0518415	-82.005477	17.888498	124.3797685
-12.577934	42.762138	127.075104	-23.185648	22.051208	125.518906	36.497181	5.900124	125.298355	34.918251	46.303806	128.62677	35.707716	26.101965	126.9625625	-82.079012	18.000451	124.0752495
-11.975586	41.468739	126.651894	-23.472006	22.184666	125.314629	36.413963	5.763749	125.31823	34.888191	46.217804	128.427673	35.651077	25.9907765	126.8729515	-82.595089	18.3785555	123.7563065
-11.374206	40.130409	126.206635	-23.599049	22.188194	125.030495	36.295128	5.662112	125.277245	34.797009	46.168663	128.170624	35.5460685	25.9153875	126.7239345	-82.7441665	18.4610005	123.3370555
-10.879494	38.797428	125.712479	-23.750309	22.193752	124.716019	36.124046	5.60117	125.144157	34.651958	46.115623	127.818176	35.388002	25.8583965	126.4811665	-82.88862	18.5291075	122.9508715
-10.205978	36.612572	124.938454	-24.014837	22.172356	124.205688	35.827618	5.528063	124.866722	34.394547	46.094376	127.042221	35.1110825	25.8112195	125.9544715	-83.1407565	18.5334925	122.4569045
-10.037115	35.282822	124.543991	-24.140375	22.119156	123.866035	35.64669	5.500278	124.614204	34.249954	46.075199	126.467148	34.948322	25.7877385	125.540676	-83.229072	18.4505735	122.191394
-9.672297	33.745148	123.936821	-24.247732	22.063623	123.526611	35.532944	5.4365	124.336601	34.112846	46.055237	125.846931	34.822895	25.7458685	125.091766	-83.318359	18.3813775	121.961456
-9.232332	32.187695	123.418579	-24.319687	22.008718	123.198509	35.451305	5.394517	124.077019	34.034214	46.036503	125.336876	34.7427595	25.71551	124.7069475	-83.3821335	18.301926	121.6900705
-8.882425	30.629358	123.042343	-24.327253	21.943636	122.941444	35.405434	5.344577	123.872223	33.977673	45.976112	124.93055	34.6915535	25.6603445	124.4013865	-83.3460595	18.2269275	121.4815015
-8.543806	29.028103	122.744331	-24.305925	21.890884	122.755905	35.399986	5.286495	123.788162	33.958908	45.909115	124.637367	34.679447	25.597805	124.2127645	-83.291297	18.183963	121.2990455
-8.236505	27.470388	122.615646	-24.287958	21.867123	122.657104	35.390419	5.231229	123.7957	33.973785	45.849892	124.470627	34.682102	25.5405605	124.1331635	-83.258018	18.1936855	121.1810445
-7.81974	25.095888	122.572586	-24.265734	21.869976	122.678802	35.384212	5.217614	123.895981	34.019081	45.816952	124.402069	34.7016465	25.517283	124.149025	-83.2331145	18.222669	121.208579
-7.626286	23.552301	122.634399	-24.265919	21.875296	122.702423	35.38372	5.214161	123.976555	34.041153	45.809711	124.454834	34.7124365	25.511936	124.2156945	-83.2442745	18.238656	121.1891515
-7.403232	22.008739	122.682129	-24.279865	21.888996	122.717514	35.353489	5.248328	124.009644	34.034683	45.820797	124.515656	34.694086	25.5345625	124.26265	-83.253816	18.2434295	121.172378
-7.217092	20.459047	122.6661	-24.292912	21.915611	122.73774	35.33287	5.294404	124.024788	34.041058	45.873363	124.546967	34.686964	25.5838835	124.2858775	-83.272788	18.2473385	121.1896025
-7.017311	18.950228	122.667503	-24.264341	21.971066	122.773682	35.354664	5.359284	124.03228	34.055882	45.944401	124.565781	34.705273	25.6518425	124.2990305	-83.233955	18.2902895	121.2483335
-6.882586	17.451038	122.740448	-24.232439	22.043678	122.871231	35.40593	5.469579	124.073471	34.065662	46.042076	124.571777	34.735796	25.7558275	124.322624	-83.200674	18.3315285	121.419838
-6.72717	15.933241	122.843048	-24.163307	22.097088	123.006149	35.464882	5.599979	124.13987	34.091698	46.144291	124.563301	34.77829	25.872135	124.3515855	-83.104904	18.322041	121.6607125
-6.570767	13.753901	123.143028	-24.046169	22.16165	123.230652	35.625164	5.730825	124.408958	34.166824	46.241325	124.520287	34.895994	25.986075	124.4646225	-82.988332	18.337225	121.9966815
-6.487278	12.284955	123.362282	-23.910351	22.188356	123.315559	35.749775	5.797724	124.805054	34.237595	46.269123	124.493256	34.993685	26.0334235	124.649155	-82.814387	18.3432885	121.981963
-6.383708	10.803994	123.643784	-23.80139	22.207872	123.398903	35.892387	5.85653	125.357567	34.320911	46.327515	124.441635	35.106649	26.0920225	124.899601	-82.709429	18.3237215	121.898205
-6.288908	9.390376	124.019791	-23.679661	22.225004	123.466324	36.095215	5.901506	125.964882	34.375031	46.381809	124.367676	35.235123	26.1416575	125.166279	-82.594445	18.3083505	121.766369
-6.261893	8.005988	124.465683	-23.558372	22.179764	123.591301	36.59795	5.763499	126.397026	34.40987	46.398331	124.353477	35.50391	26.080915	125.3752515	-82.620654	18.278613	121.8073505
-6.138563	6.584832	124.941376	-23.457512	22.082598	123.785614	36.754848	5.736168	126.993668	34.470482	46.346809	124.370705	35.612665	26.0414885	125.6821865	-82.527689	18.1237075	121.8890415
-6.157379	5.308651	125.611877	-23.325941	21.906219	124.001373	36.913963	5.602189	127.627495	34.547516	46.211754	124.435219	35.7307395	25.9069715	126.031357	-82.3826215	17.9054665	121.971389
-6.03178	3.358538	126.450096	-23.186815	21.554735	124.416367	37.083717	5.306783	128.552551	34.682575	45.938515	124.660286	35.883146	25.622649	126.6064185	-82.256776	17.486821	122.2263155
-6.184948	2.21722	127.052307	-23.068016	21.313831	124.703964	37.219975	5.114202	129.12973	34.785564	45.770405	124.893227	36.0027695	25.4423035	127.0114785	-82.1388015	17.1853585	122.3964495
-6.363348	1.249469	127.528587	-22.953926	21.108629	124.973312	37.32877	4.970883	129.644547	34.902843	45.635361	125.18158	36.1158065	25.303122	127.4130635	-82.0236585	16.914136	122.5335605
-6.474438	0.358291	127.937408	-22.81432	20.940796	125.206032	37.438629	4.865635	130.095215	35.04126	45.538879	125.45462	36.2399445	25.202257	127.7749175	-81.8685845	16.679335	122.6371465
-6.676943	-0.361347	128.286057	-22.674942	20.830288	125.435951	37.555893	4.783314	130.464478	35.193062	45.465961	125.752731	36.3744775	25.1246375	128.1086045	-81.7243615	16.5359385	122.7632975
-6.943063	-0.966422	128.593842	-22.307093	20.615826	125.591896	37.717758	4.713594	130.825546	35.353558	45.422791	126.08886	36.535658	25.0681925	128.457203	-81.149844	16.1634595	122.726589
-7.24722	-1.486756	128.834335	-22.148136	20.565966	125.821915	37.852119	4.684239	131.12851	35.537518	45.416142	126.446617	36.6948185	25.0501905	128.7875635	-80.9910905	16.0817415	122.8562665
-7.804493	-2.127657	129.003281	-21.925127	20.496078	126.125404	38.041878	4.600159	131.46991	35.782867	45.382957	126.958672	36.9123725	24.991558	129.214291	-80.7626265	16.000598	123.036517
-8.21835	-2.417763	129.12558	-21.790167	20.476236	126.326645	38.149361	4.565907	131.678818	35.959961	45.369686	127.298653	37.054661	24.9677965	129.4887355	-80.634995	15.9846755	123.1645545
-8.617045	-2.594777	129.164963	-21.659357	20.449894	126.517906	38.26334	4.516934	131.8685	36.127659	45.346375	127.665985	37.1954995	24.9316545	129.7672425	-80.5142135	15.9681335	123.2685695
-9.037299	-2.671508	129.181549	-21.536362	20.415442	126.705467	38.373573	4.442744	132.095428	36.287388	45.322823	128.033142	37.3304805	24.8827835	130.064285	-80.4032045	15.9481005	123.346649
-9.52814	-2.608309	129.21701	-21.441387	20.387531	126.914894	38.444256	4.388224	132.306595	36.448586	45.305805	128.415176	37.446421	24.8470145	130.3608855	-80.329195	15.9280475	123.4689025
-10.07632	-2.454046	129.207352	-21.326551	20.360271	127.110199	38.5434	4.29923	132.523544	36.604084	45.291416	128.761841	37.573742	24.795323	130.6426925	-80.226844	15.925219	123.5777055
-10.703296	-2.211902	129.2444	-21.247177	20.360777	127.305054	38.649158	4.256129	132.71022	36.717194	45.286446	129.080887	37.683176	24.7712875	130.8955535	-80.17753	15.9502665	123.7145545
-11.66019	-1.717617	129.261307	-21.117678	20.305363	127.553856	38.783875	4.177491	132.887512	36.878723	45.244751	129.445358	37.831299	24.711121	131.166435	-80.066655	15.899605	123.941277
-12.347867	-1.354497	129.209885	-21.062981	20.251247	127.676643	38.876133	4.076434	132.938156	36.97591	45.16732	129.612274	37.9260215	24.621877	131.275215	-80.0519835	15.880617	124.078071
-13.041613	-0.918229	129.080368	-20.997923	20.147072	127.718056	38.923897	3.94585	132.928436	37.048477	45.053604	129.7258	37.986187	24.499727	131.327118	-79.982033	15.794417	124.108994
-13.816089	-0.39153	128.878433	-20.974609	20.041965	127.754784	38.956478	3.798349	132.869919	37.120811	44.92218	129.791962	38.0386445	24.3602645	131.3309405	-79.9878625	15.7236655	124.1786275
-14.593225	0.197111	128.668671	-20.919113	19.935793	127.739311	38.992413	3.653998	132.797028	37.179108	44.79575	129.863815	38.0857605	24.224874	131.3304215	-79.9239865	15.646712	124.1482005
-15.420762	0.778992	128.427567	-20.879326	19.856329	127.713356	39.037643	3.521578	132.698837	37.247356	44.679062	129.99028	38.1424995	24.10032	131.3445585	-79.9011515	15.612338	124.0821535
-16.233721	1.444169	128.153641	-20.81238	19.780817	127.677834	39.083878	3.395994	132.579071	37.676247	44.437523	130.042343	38.3800625	23.9167585	131.310707	-80.0048225	15.6448755	124.044961
-17.547474	2.594933	127.586815	-20.709988	19.679827	127.620171	39.148064	3.220457	132.191605	37.823521	44.27346	130.351593	38.4857925	23.7469585	131.271599	-79.9057685	15.6126955	123.968743
-18.492878	3.364243	127.212349	-20.653238	19.627371	127.557991	39.185692	3.073311	131.832962	37.910931	44.142292	130.53009	38.5483115	23.6078015	131.181526	-79.8547875	15.6469405	123.934456
-19.395805	4.17084	126.802422	-20.562843	19.538486	127.456963	39.233219	2.950898	131.430222	38.004337	43.993656	130.661194	38.618778	23.472277	131.045708	-79.744464	15.604695	123.868218
-20.369621	5.021328	126.381012	-20.497141	19.467009	127.359558	39.25631	2.831254	131.014801	38.102814	43.838623	130.740814	38.679562	23.3349385	130.8778075	-79.673844	15.5990795	123.8413085
-21.383013	5.874358	126.108337	-20.423103	19.419521	127.236725	39.257198	2.739466	130.669434	38.171326	43.699577	130.724121	38.714262	23.2195215	130.6967775	-79.560468	15.6195205	123.7766725
-22.412062	6.694904	125.954033	-20.414253	19.439169	127.198601	39.294182	2.657203	130.447769	38.221081	43.603588	130.63446	38.7576315	23.1303955	130.5411145	-79.5861375	15.7479425	123.8560875
-23.528667	7.561659	125.875458	-20.389257	19.463818	127.140594	39.36256	2.597847	130.410675	38.239819	43.531719	130.491837	38.8011895	23.064783	130.451256	-79.5797035	15.862853	123.829932
-25.228804	8.812269	125.924728	-20.343473	19.407614	127.016106	39.475445	2.544204	130.608414	38.198944	43.478828	130.193161	38.8371945	23.011516	130.4007875	-79.5241405	15.803712	123.6314245
-26.390162	9.667267	125.960716	-20.332756	19.265785	127.019096	39.545868	2.485896	130.778366	38.130775	43.39875	129.989426	38.8383215	22.942323	130.383896	-79.5038335	15.589247	123.654296
-27.599195	10.514676	125.964317	-20.339809	19.053448	127.035904	39.598167	2.386463	130.919067	38.06842	43.269291	129.837173	38.8332935	22.827877	130.37812	-79.5129115	15.279019	123.693688
-28.811153	11.332042	125.903618	-20.351189	18.777721	127.039276	39.608936	2.217484	131.046204	37.693752	43.213848	129.856018	38.651344	22.715666	130.451111	-79.353722	14.839776	123.627441
-30.061817	12.250764	125.747536	-20.370493	18.49625	127.060593	39.565651	2.035347	131.088562	37.645931	43.027519	129.802948	38.605791	22.531433	130.445755	-79.346777	14.461067	123.675431
-31.352821	13.221004	125.682594	-20.393351	18.240067	127.109741	39.526878	1.892429	131.013321	37.592773	42.855267	129.766922	38.5598255	22.373848	130.3901215	-79.3465275	14.106286	123.8293605
-32.670456	14.228106	125.692497	-20.392488	18.050322	127.190445	39.486446	1.809054	130.846207	37.520596	42.74778	129.751602	38.503521	22.278417	130.2989045	-79.288497	13.822227	124.0819855
-34.679398	15.868692	125.90023	-20.339045	17.862263	127.48436	39.464516	1.920696	130.335846	37.449764	42.715103	129.791718	38.45714	22.3178995	130.063782	-79.13523	13.4066265	124.904938
-36.030602	17.034159	126.276169	-20.29586	17.777782	127.813972	39.477097	2.036153	129.812729	37.782269	42.589264	129.75029	38.629683	22.3127085	129.7815095	-79.221403	13.2428555	125.8464345
-37.387787	18.193895	126.7621	-20.169012	17.65317	128.060349	39.501236	2.121586	129.14325	37.808498	42.587742	129.759552	38.654867	22.354664	129.451401	-78.992891	12.951676	126.669297
-38.681282	19.295424	127.224174	-20.086355	17.567835	128.339798	39.524071	2.217746	128.292648	37.854935	42.61668	129.715591	38.689503	22.417213	129.0041195	-78.862213	12.718457	127.6754765
-40.01997	20.479393	127.66732	-20.003082	17.510006	128.470428	39.465397	2.386583	127.356293	37.518105	42.796986	129.682999	38.491751	22.5917845	128.519646	-78.497915	12.4282275	128.42121
-41.306633	21.576389	128.145737	-19.919994	17.461178	128.395248	39.006252	2.76876	126.496681	37.472301	42.938995	129.398651	38.2392765	22.8538775	127.947666	-78.0792645	12.0684785	128.84283
-42.597218	22.715626	128.431122	-19.989162	17.530117	128.285828	38.876255	3.005482	125.339996	37.341667	43.17683	128.917511	38.108961	23.091156	127.1287535	-78.087285	11.969078	129.4429025
-44.411083	24.253948	128.880936	-20.118443	17.694439	127.810059	38.578281	3.557099	123.312462	36.840038	43.586487	127.639664	37.7091595	23.571793	125.476063	-77.9460455	11.817085	130.144055
-45.59	25.27833	128.999146	-20.287392	17.834164	127.27578	38.187107	4.036204	121.80854	36.449821	43.971893	126.596573	37.318464	24.0040485	124.2025565	-77.893248	11.6642795	130.3490035
-46.68565	26.191858	128.950165	-20.45994	17.935995	126.648499	37.784508	4.417456	120.27681	35.961906	44.267265	125.359604	36.873207	24.3423605	122.818207	-77.793087	11.5296295	130.478791
-47.714344	26.966095	128.935715	-20.619469	18.024469	125.95211	37.387253	4.70799	118.883575	35.489834	44.498032	123.962761	36.4385435	24.603011	121.423168	-77.6774815	11.445927	130.481052
-48.55331	27.721586	128.691467	-20.949606	18.203581	125.295166	36.982552	4.938287	117.56041	35.149078	44.637909	122.890137	36.065815	24.788098	120.2252735	-77.965027	11.619064	130.3650585
-49.365379	28.441652	128.310074	-21.070507	18.188515	124.622787	36.722656	4.973852	116.732529	34.895443	44.657055	122.027931	35.8090495	24.8154535	119.38023	-77.9500635	11.5615765	129.865344
-49.97731	29.096811	127.887215	-21.132532	18.131975	124.128532	36.651684	4.950936	116.300629	34.750374	44.615974	121.537575	35.701029	24.783455	118.919102	-77.966093	11.480495	129.337962
-50.70647	29.785952	127.692078	-21.227146	17.908216	123.808647	36.654003	4.773437	116.192184	34.613873	44.473259	121.246025	35.633938	24.623348	118.7191045	-78.08823	11.193084	128.8981895
-50.98893	30.114082	127.652191	-21.334496	17.753046	123.83046	36.583134	4.63647	116.323212	34.489159	44.369621	121.166969	35.5361465	24.5030455	118.7450905	-78.2051385	11.0030465	128.9158295
-51.175297	30.369516	127.705093	-21.451973	17.575359	123.941086	36.525928	4.474664	116.535713	34.379444	44.247364	121.194122	35.452686	24.361014	118.8649175	-78.356632	10.789704	129.0172545
-51.255524	30.599764	127.752426	-21.563484	17.39994	124.080147	36.505707	4.263058	116.90509	34.319866	44.084568	121.30365	35.4127865	24.173813	119.10437	-78.5397545	10.626067	129.055924
-51.24836	30.796894	127.654312	-21.674032	17.252981	124.179016	36.53035	4.080542	117.391739	34.254925	43.96423	121.411049	35.3926375	24.022386	119.401394	-78.7407015	10.483576	128.956638
-51.112782	30.923498	127.338936	-21.770702	17.104982	124.198997	36.579044	3.884863	117.932274	34.210468	43.820663	121.572556	35.394756	23.852763	119.752415	-78.93616	10.357201	128.645579
-50.918343	31.085999	127.050446	-21.861389	16.984976	124.208893	36.609013	3.682023	118.601784	34.164078	43.68465	121.736076	35.3865455	23.6833365	120.16893	-79.1093235	10.2866155	128.248856
-50.445377	31.169155	126.4403	-21.96237	16.81529	124.298645	36.776752	3.425243	119.664207	34.133522	43.512745	121.897629	35.455137	23.468994	120.780918	-79.379877	10.161586	127.816372
-50.063522	31.163519	126.014923	-22.004972	16.667595	124.343613	36.880241	3.250294	120.410309	34.110012	43.364586	122.015419	35.4951265	23.30744	121.212864	-79.5050705	10.02775	127.474362
-49.701813	31.148525	125.647095	-22.0839	16.51078	124.416351	36.980949	3.097703	121.117676	34.047745	43.240795	122.090683	35.514347	23.169249	121.6041795	-79.682147	9.852311	127.2285225
-49.269909	31.070015	125.248337	-22.144104	16.355989	124.480034	37.023716	2.933946	121.736649	33.975758	43.089027	122.189186	35.499737	23.0114865	121.9629175	-79.787945	9.7004915	126.9971505
-48.808144	31.097513	124.89518	-22.244436	16.214109	124.543083	37.01329	2.790331	122.291756	33.913834	42.943428	122.308777	35.463562	22.8668795	122.3002665	-79.952434	9.5613385	126.7858995
-48.2556	31.181005	124.609901	-22.334347	16.070368	124.594139	37.023064	2.676322	122.913345	33.844398	42.850269	122.453415	35.433731	22.7632955	122.68338	-80.102425	9.3774405	126.504898
-47.756214	31.252235	124.190971	-22.423372	15.94052	124.691132	37.050526	2.632637	123.551491	33.74892	42.770027	122.628403	35.399723	22.701332	123.089947	-80.246467	9.179708	126.292317
-46.846478	31.448635	123.710251	-22.553976	15.756011	124.854111	37.120071	2.550842	124.527382	33.651821	42.659019	122.803101	35.385946	22.6049305	123.6652415	-80.493898	8.9070915	126.0429805
-46.469444	31.749397	123.534409	-22.621542	15.617961	124.972748	37.082119	2.467659	125.144241	33.601791	42.54285	122.981224	35.341955	22.5052545	124.0627325	-80.585039	8.7306675	125.8827635
-45.907825	31.979385	123.290825	-22.682417	15.494834	125.127434	37.074368	2.267077	125.666718	33.578171	42.335033	123.137703	35.3262695	22.301055	124.4022105	-80.6911035	8.688613	125.8526575
-45.394032	32.405083	123.206924	-22.545509	15.234998	125.247864	37.026077	2.028275	126.119865	33.612598	42.111595	123.282814	35.3193375	22.069935	124.7013395	-80.4103555	8.400061	125.7943885
-44.846207	32.939838	123.207977	-22.605925	15.131532	125.425232	36.949097	1.793743	126.458977	33.651234	41.894611	123.472939	35.3001655	21.844177	124.965958	-80.5120155	8.418887	125.884506
-44.269539	33.581154	123.289558	-22.640953	15.03494	125.557137	36.89249	1.600196	126.633659	33.675438	41.730988	123.709831	35.283964	21.665592	125.171745	-80.56587	8.404288	125.942529
-43.739021	34.268112	123.501183	-22.727081	14.993379	125.727669	36.804184	1.477789	126.708313	33.680805	41.635204	123.959793	35.2424945	21.5564965	125.334053	-80.6966565	8.4302615	126.121285
-43.068184	35.253643	124.019775	-22.844427	14.934376	125.79982	36.622993	1.339204	126.523354	33.687485	41.529316	124.370743	35.155239	21.43426	125.4470485	-80.844093	8.434492	126.1525915
-42.75502	35.806793	124.117683	-22.892117	14.922789	125.725388	36.470379	1.262401	126.204857	33.677067	41.466557	124.610222	35.073723	21.364479	125.4075395	-80.857957	8.481099	126.0432365
-42.410984	36.437042	124.588158	-23.007219	14.963489	125.630379	36.28809	1.232996	125.782623	33.978653	41.347916	124.719063	35.1333715	21.290456	125.250843	-81.1478095	8.636522	126.009915
-41.821156	36.979778	124.853691	-23.140146	15.030866	125.523483	36.121677	1.257311	125.219154	33.912376	41.403473	125.016296	35.0170265	21.330392	125.117725	-81.2973185	8.73134	125.929241
-41.465706	37.647526	125.320351	-23.266253	15.134251	125.467529	35.956463	1.395783	124.640991	33.4561	41.618111	125.463905	34.7062815	21.506947	125.052448	-81.2387875	8.761555	125.88261
-41.173275	38.297153	125.958778	-23.404177	15.310166	125.430618	35.783035	1.575405	124.102638	33.379261	41.778259	125.854858	34.581148	21.676832	124.978748	-81.389502	8.9435	125.882488
-40.832119	38.90876	126.602768	-23.536182	15.499699	125.440239	35.624756	1.825746	123.539497	33.236286	41.949493	126.297012	34.430521	21.8876195	124.9182545	-81.502885	9.1117785	125.9622235
-40.354668	39.603168	127.761093	-23.702856	15.87476	125.51712	35.384758	2.219616	122.831726	33.07568	42.203888	126.979187	34.230219	22.211752	124.9054565	-81.635931	9.537768	126.1287835
-39.918098	39.966362	128.344742	-23.764477	16.110815	125.647461	35.253204	2.452104	122.518112	33.033634	42.345001	127.419403	34.143419	22.3985525	124.9687575	-81.672373	9.8230775	126.3261645
-39.480019	40.271255	128.821487	-23.843157	16.304491	125.617577	35.206345	2.617905	122.360847	33.025547	42.439293	127.795601	34.115946	22.528599	125.078224	-81.80226	10.080383	126.15693
-38.964386	40.513126	129.137024	-23.875397	16.497374	125.677109	35.192562	2.669928	122.31665	33.047874	42.468147	128.093979	34.120218	22.5690375	125.2053145	-81.871012	10.4257105	126.1489035
-38.399986	40.653774	129.150681	-23.88843	16.641161	125.68972	35.157494	2.664269	122.333817	33.072346	42.421036	128.21846	34.11492	22.5426525	125.2761385	-81.89178	10.7396695	126.1033015
-37.846363	40.703236	128.96933	-23.916571	16.718315	125.644218	35.100876	2.555734	122.441551	33.077366	42.343605	128.112595	34.089121	22.4496695	125.277073	-81.922263	10.9869605	126.011363
-37.293339	40.658989	128.582794	-23.937542	16.729094	125.708557	35.037544	2.353248	122.658943	33.111805	42.228828	127.859322	34.0746745	22.291038	125.2591325	-81.9497585	11.16715	126.1579815
-36.441769	40.381084	127.804306	-23.983011	16.70579	125.59494	34.953518	1.896947	123.142372	33.152184	41.88829	127.327057	34.052851	21.8926185	125.2347145	-82.018873	11.5189615	125.9551655
-35.871201	40.053505	127.231468	-24.073658	16.607977	125.481262	34.914162	1.517426	123.562714	33.184254	41.624332	126.901436	34.049208	21.570879	125.232075	-82.196524	11.645075	125.730449
-35.242371	39.672234	126.52475	-24.151321	16.511118	125.439087	34.829643	1.126047	124.001732	33.201157	41.302013	126.477417	34.0154	21.21403	125.2395745	-82.318042	11.808206	125.6385995
-34.553822	39.179451	125.90593	-24.237408	16.36278	125.405159	34.710426	0.716837	124.425995	33.210087	40.935318	126.027725	33.9602565	20.8260775	125.22686	-82.4350725	11.8994825	125.583458
-34.086777	38.801003	125.360703	-24.343649	16.206924	125.419319	34.626572	0.26858	124.866959	33.237366	40.540585	125.610176	33.931969	20.4045825	125.2385675	-82.619267	12.0092655	125.6000705
-33.410854	38.304199	124.795021	-24.35457	15.982872	125.349487	34.914398	-0.359154	125.164291	33.249004	40.128971	125.236061	34.081701	19.8849085	125.200176	-82.790841	12.0808355	125.498798
-32.774258	37.809036	124.353897	-24.439247	15.79842	125.40947	34.873394	-0.771073	125.556854	33.275574	39.735809	124.879921	34.074484	19.482368	125.2183875	-82.952978	12.114472	125.6005525
-31.858137	36.973259	123.893806	-24.485052	15.475469	125.498474	34.445606	-1.111496	126.143967	33.312195	39.177807	124.42627	33.8789005	19.0331555	125.2851185	-82.8490045	11.9177825	125.7118295
-31.242102	36.456467	123.67804	-24.462776	15.256289	125.531982	34.414745	-1.436933	126.339996	33.356808	38.829453	124.181152	33.8857765	18.69626	125.260574	-82.8113285	11.816318	125.80339
-30.548027	35.965225	123.578308	-24.480949	15.07119	125.647308	34.415943	-1.754331	126.465286	33.404457	38.517517	123.984619	33.9102	18.381593	125.2249525	-82.872098	11.760787	126.0696635
-29.924351	35.58102	123.537407	-24.463741	14.897445	125.681496	34.421062	-2.039069	126.497482	33.466827	38.230808	123.82563	33.9439445	18.0958695	125.161556	-82.8714265	11.6990205	126.201436
-29.307991	35.271523	123.502098	-24.434614	14.728226	125.68058	34.402325	-2.295693	126.435684	33.537098	37.969444	123.695465	33.9697115	17.8368755	125.0655745	-82.8389395	11.6195765	126.2955855
-28.690683	35.062935	123.434471	-24.373032	14.555375	125.602089	34.401409	-2.545617	126.315712	33.594288	37.734558	123.582909	33.9978485	17.5944705	124.9493105	-82.7439125	11.5162795	126.2548675
-28.099438	34.794254	123.452293	-24.355986	14.450148	125.564751	34.391273	-2.737833	126.160194	33.647564	37.542614	123.491821	34.0194185	17.4023905	124.8260075	-82.7313905	11.4979055	126.3034945
-27.150848	34.532166	123.496925	-24.31596	14.293003	125.515533	34.368591	-2.949205	125.880051	33.718128	37.321182	123.447205	34.0433595	17.1859885	124.663628	-82.6752795	11.4000175	126.367438
-26.520533	34.408707	123.540024	-24.295635	14.220759	125.506363	34.378208	-3.080755	125.69754	33.757339	37.199791	123.467705	34.0677735	17.059518	124.5826225	-82.6590435	11.382	126.4301035
-25.819046	34.339302	123.612236	-24.265844	14.133307	125.499489	34.37896	-3.225939	125.530205	33.790588	37.080437	123.506866	34.084774	16.927249	124.5185355	-82.616462	11.339365	126.4804425
-25.186052	34.351013	123.741821	-24.314751	14.029235	125.553894	34.369793	-3.399641	125.308716	33.817245	36.934158	123.578987	34.093519	16.7672585	124.4438515	-82.723021	11.2912115	126.6639365
-24.455252	34.372711	123.797058	-24.309202	13.900784	125.545029	34.376816	-3.577042	125.104248	33.813927	36.785397	123.631073	34.0953715	16.6041775	124.3676605	-82.7137755	11.1973905	126.7223975
-23.800947	34.403442	123.867676	-24.288715	13.744009	125.466476	34.35218	-3.703285	124.969734	33.804668	36.674438	123.65873	34.078424	16.4855765	124.314232	-82.655854	11.0024415	126.61872
-23.093021	34.425488	123.901176	-24.300283	13.608696	125.425278	34.304089	-3.787579	124.828629	33.794777	36.592911	123.70253	34.049433	16.402666	124.2655795	-82.649999	10.814726	126.5849765
-21.949289	34.542282	123.935448	-24.326433	13.453661	125.420105	34.286488	-3.896043	124.645386	33.755314	36.494762	123.726967	34.020901	16.2993595	124.1861765	-82.673767	10.6079625	126.6540335
-21.225594	34.677471	123.957649	-24.385777	13.379267	125.471519	34.252781	-3.939365	124.566208	33.73291	36.4426	123.767746	33.9928455	16.2516175	124.166977	-82.7643995	10.5069165	126.776061
-20.407625	34.835403	124.03817	-24.396887	13.300832	125.479958	34.242157	-3.97974	124.467934	33.714287	36.420624	123.872147	33.978222	16.220442	124.1700405	-82.771996	10.381222	126.7898755
-19.646301	34.991802	124.200043	-24.415489	13.232763	125.493416	34.2271	-3.962762	124.316895	33.697544	36.423107	124.076256	33.962322	16.2301725	124.1965755	-82.7933	10.2353535	126.7902565
-18.819836	35.165195	124.433228	-24.428576	13.22239	125.489113	34.18869	-3.90523	124.166679	33.70145	36.465202	124.381485	33.94507	16.279986	124.274082	-82.802222	10.164794	126.704144
-17.9617	35.356598	124.773773	-24.414412	13.24349	125.451721	34.169796	-3.792922	124.089523	33.705009	36.574886	124.761795	33.9374025	16.390982	124.425659	-82.7662265	10.095998	126.477783
-17.093975	35.581978	125.215981	-24.421867	13.366408	125.518715	34.189419	-3.622268	124.113556	33.697697	36.73708	125.321411	33.943558	16.557406	124.7174835	-82.787292	10.17541	126.3199465
-15.736611	35.950787	126.009224	-24.365965	13.619168	125.619766	34.302094	-3.253	124.414825	33.737995	37.069508	126.408623	34.0200445	16.908254	125.411724	-82.7519745	10.330082	125.827808
-14.88308	36.109531	126.552223	-24.319952	13.877159	125.797188	34.412743	-2.928557	124.792145	33.818718	37.360035	127.159843	34.1157305	17.215739	125.975994	-82.7556345	10.538579	125.618382
-13.977696	36.303505	126.96946	-24.262009	14.135735	126.002296	34.587036	-2.649491	125.19976	33.899242	37.642159	127.866997	34.243139	17.496334	126.5333785	-82.767157	10.775136	125.4712135
-12.781768	36.204494	127.303185	-24.21702	14.391394	126.241852	34.760509	-2.395624	125.578369	33.99387	37.894875	128.428116	34.3771895	17.7496255	127.0032425	-82.8112295	11.0331625	125.4804615
-11.849376	36.225994	127.564445	-24.130743	14.523016	126.341232	34.870823	-2.205009	125.870422	34.064053	38.095081	128.841537	34.467438	17.945036	127.3559795	-82.728924	11.100996	125.3264845
-11.014455	36.228161	127.851913	-24.111757	14.663013	126.506592	34.936028	-2.060622	126.043411	34.127922	38.255726	129.123459	34.531975	18.097552	127.583435	-82.755489	11.228474	125.429749
-10.141282	36.119202	127.96907	-24.091969	14.770874	126.564743	34.958019	-1.936412	126.109039	34.198895	38.377483	129.336304	34.578457	18.2205355	127.7226715	-82.762395	11.3212125	125.4068145
-8.843343	35.871422	128.208008	-24.027205	14.93014	126.523354	35.014278	-1.79272	126.082291	34.591553	38.400448	129.518295	34.8029155	18.303864	127.800293	-82.8573255	11.556416	125.246415
-8.012807	35.607796	128.430161	-24.01162	15.069715	126.435722	35.042366	-1.671864	126.02121	34.658268	38.514606	129.726746	34.850317	18.421371	127.873978	-82.873557	11.718059	124.997466
-7.204813	35.302193	128.526718	-23.991966	15.183462	126.335037	35.073437	-1.523792	125.893188	34.723011	38.638565	129.915436	34.898224	18.5573865	127.904312	-82.882156	11.8095375	124.765762
-6.473268	34.953121	128.627731	-23.964043	15.371723	126.250099	35.078449	-1.315107	125.711479	34.744946	38.78125	130.062073	34.9116975	18.7330715	127.886776	-82.8397835	12.0103745	124.613422
-5.733527	34.493195	128.646622	-23.930223	15.585488	126.223633	35.102386	-1.103319	125.571213	34.775826	38.962406	130.126968	34.939106	18.9295435	127.8490905	-82.799552	12.2414325	124.5981755
-4.950608	33.927742	128.642014	-23.875877	15.809599	126.239014	35.153561	-0.857921	125.48394	34.820713	39.167915	130.22757	34.987137	19.154997	127.855755	-82.738891	12.464201	124.622273
-4.154847	33.261497	128.624237	-23.785915	16.019115	126.28701	35.242249	-0.636432	125.49337	34.881523	39.358173	130.384369	35.061886	19.3608705	127.9388695	-82.633716	12.6773595	124.6351505
-3.113429	32.185783	128.697113	-23.670179	16.316578	126.406693	35.42968	-0.36842	125.665024	35.019825	39.636257	130.592392	35.2247525	19.6339185	128.128708	-82.5651105	12.9992375	124.684678
-2.334883	31.36693	128.517822	-23.612135	16.493998	126.449059	35.515293	-0.200421	125.782417	35.063995	39.825478	130.666168	35.289644	19.8125285	128.2242925	-82.513914	13.1754675	124.6738255
-1.637474	30.39698	128.370193	-23.571175	16.666515	126.455261	35.567009	-0.028076	125.831833	35.092735	40.003326	130.641098	35.329872	19.987625	128.2364655	-82.472222	13.345405	124.6740565
-1.014179	29.418478	128.235168	-23.539482	16.798409	126.423813	35.608559	0.111086	125.831154	35.109173	40.146618	130.530228	35.358866	20.128852	128.180691	-82.43783	13.467966	124.666935
-0.307879	28.306856	127.87925	-23.522257	16.883451	126.375725	35.677105	0.193602	125.805794	35.146252	40.26062	130.366837	35.4116785	20.227111	128.0863155	-82.4561925	13.539791	124.6651345
0.328342	27.113697	127.630447	-23.447462	16.93619	126.254776	35.735588	0.276686	125.772301	35.201622	40.331276	130.181961	35.468605	20.303981	127.977131	-82.363529	13.568399	124.532421
1.022637	25.835291	127.352402	-23.326715	16.964752	126.057175	35.840263	0.356616	125.740639	35.277939	40.400444	130.001999	35.559101	20.37853	127.871319	-82.212531	13.550974	124.243031
2.111426	23.781565	126.769493	-23.174387	17.032166	125.805702	36.060314	0.463441	125.827911	35.390118	40.557804	129.661911	35.725216	20.5106225	127.744911	-82.07399	13.5537095	123.866493
2.782029	22.316881	126.479164	-23.053198	17.113894	125.679398	36.224426	0.516127	125.981941	35.158142	40.780666	129.536728	35.691284	20.6483965	127.7593345	-81.79768	13.5793915	123.5994615
3.395494	20.785324	126.291153	-22.915541	17.175371	125.572731	36.456619	0.514035	126.292633	35.255096	40.840347	129.365814	35.8558575	20.677191	127.8292235	-81.6869395	13.673551	123.3162385
3.996763	19.201565	126.223167	-22.796438	17.244402	125.557861	36.705925	0.464572	126.79039	35.354713	40.861679	129.261154	36.030319	20.6631255	128.025772	-81.623195	13.8256785	123.08995
4.465914	17.649323	126.390816	-22.634277	17.223009	125.582794	37.325279	0.155082	127.282501	35.486721	40.810745	129.260025	36.406	20.4829135	128.271263	-81.674554	13.9631045	122.894325
5.206265	15.857395	126.552116	-22.441183	17.168457	125.680244	37.614395	0.001583	128.144257	35.669201	40.725769	129.320602	36.641798	20.363676	128.7324295	-81.524164	13.973238	122.6280585
5.74024	14.116433	127.036438	-22.236923	17.05979	125.853607	37.843147	-0.124384	129.092621	35.899288	40.627007	129.467148	36.8712175	20.2513115	129.2798845	-81.3450635	13.8682685	122.4273295
6.503783	11.56487	127.796867	-21.846361	16.847042	126.206017	38.2048	-0.39273	130.474884	36.594929	40.264721	129.6008	37.3998645	19.9359955	130.037842	-81.0925865	13.7580885	122.374192
6.948472	9.879374	128.377167	-21.574215	16.659399	126.465179	38.374756	-0.62534	131.401611	36.876442	40.018993	129.780792	37.625599	19.6968265	130.5912015	-80.774029	13.6219715	122.3391565
7.419507	8.24062	128.951416	-21.351677	16.426737	126.74749	38.473049	-0.902696	132.240646	37.17355	39.725243	129.973846	37.8232995	19.4112735	131.107246	-80.5266535	13.4422005	122.387734
7.745082	6.630589	129.573318	-21.186043	16.194534	127.007805	38.571899	-1.211902	132.995544	37.425774	39.43309	130.113205	37.9988365	19.110594	131.5543745	-80.3709225	13.278474	122.4612355
8.044065	5.105283	130.115982	-21.086468	15.980689	127.224838	38.633434	-1.443798	133.655548	37.565186	39.2015	130.243698	38.09931	18.878851	131.949623	-80.272246	13.082527	122.500053
8.295979	3.693005	130.629379	-21.039967	15.813921	127.405502	38.633804	-1.596997	134.193451	37.6236	39.030865	130.31601	38.128702	18.716934	132.2547305	-80.208636	12.910908	122.5562735
8.412374	2.435774	131.130234	-21.062761	15.70317	127.565681	38.622276	-1.652288	134.648926	37.614468	38.959904	130.343765	38.118372	18.653808	132.4963455	-80.243894	12.752532	122.6350165
8.56295	0.62745	131.763351	-21.121996	15.588169	127.734848	38.552212	-1.667756	135.183701	37.544979	38.917553	130.378616	38.0485955	18.6248985	132.7811585	-80.2925875	12.5514395	122.6885375
8.547874	-0.418749	132.178528	-21.178991	15.527526	127.826118	38.514206	-1.692634	135.452728	37.486477	38.904587	130.422272	38.0003415	18.6059765	132.9375	-80.3583235	12.4490755	122.714736
8.537333	-1.350433	132.43042	-21.234699	15.443948	127.904236	38.433601	-1.694656	135.662659	37.418808	38.879383	130.482956	37.9262045	18.5923635	133.0728075	-80.3956025	12.2955325	122.7356645
8.43877	-2.181389	132.643845	-21.294353	15.353699	127.976212	38.357361	-1.734112	135.812332	37.36092	38.837116	130.570999	37.8591405	18.551502	133.1916655	-80.4478465	12.155896	122.7607585
8.275736	-2.995165	132.81076	-21.346298	15.260565	128.087463	38.27763	-1.817148	135.931061	37.303894	38.783089	130.688232	37.790762	18.4829705	133.3096465	-80.483358	12.0381595	122.8652795
8.108961	-3.638139	132.88028	-21.388659	15.166012	128.2164	38.217155	-1.852756	136.003998	37.253674	38.744579	130.85376	37.7354145	18.4459115	133.428879	-80.5127325	11.8861125	123.003921
7.874321	-4.236189	133.009094	-21.422901	15.116261	128.376282	38.194668	-1.89574	136.092667	37.233662	38.737289	131.057236	37.714165	18.4207745	133.5749515	-80.559967	11.8117475	123.1776125
7.333655	-4.890024	133.190948	-21.439802	15.076711	128.697067	38.159515	-1.966589	136.165375	37.237247	38.698483	131.365372	37.698381	18.365947	133.7653735	-80.577985	11.787475	123.6287605
6.986776	-5.172053	133.198044	-21.448345	15.060613	128.9254	38.142921	-2.031426	136.177826	37.273457	38.667412	131.539703	37.708189	18.317993	133.8587645	-80.604879	11.803233	123.9920355
6.614959	-5.35291	133.197433	-21.46348	15.048562	129.138428	38.118111	-2.095333	136.135208	37.300503	38.628136	131.727615	37.709307	18.2664015	133.9314115	-80.636267	11.8307225	124.3454445
6.20759	-5.459054	133.133774	-21.4729	15.035042	129.318863	38.092857	-2.149956	136.052841	37.318687	38.58308	131.857559	37.705772	18.216562	133.9552	-80.651572	11.853522	124.682526
5.837744	-5.487048	133.024643	-21.500568	15.026575	129.446121	38.047691	-2.198549	135.942871	37.339676	38.56139	131.988281	37.6936835	18.1814205	133.965576	-80.6948195	11.8717295	124.926666
5.373802	-5.454938	132.840607	-21.539331	15.008165	129.548126	38.006382	-2.274158	135.776093	37.30788	38.503658	132.110062	37.657131	18.11475	133.9430775	-80.735793	11.90158	125.1531745
4.848791	-5.351692	132.627563	-21.577902	15.010428	129.613113	37.97274	-2.339229	135.620682	37.302921	38.468723	132.153534	37.6378305	18.064747	133.887108	-80.7936345	11.956109	125.339118
3.932823	-5.059655	132.254608	-21.594204	14.983509	129.662231	37.937843	-2.419734	135.288422	37.312469	38.394951	132.248596	37.625156	17.9876085	133.768509	-80.813564	11.9794095	125.555953
3.295645	-4.840433	132.065933	-21.592287	14.950164	129.687424	37.956196	-2.480111	135.068085	37.338333	38.364048	132.279648	37.6472645	17.9419685	133.6738665	-80.8318385	11.9583595	125.7009815
2.688364	-4.556624	131.740906	-21.57756	14.911545	129.697983	37.969265	-2.510966	134.796158	37.352058	38.33522	132.30249	37.6606615	17.912127	133.549324	-80.8157815	11.910963	125.846642
2.041485	-4.238909	131.438034	-21.572117	14.885479	129.691071	37.960098	-2.541009	134.495117	37.341633	38.309952	132.323242	37.6508655	17.8844715	133.4091795	-80.7950995	11.8864865	125.9729625
1.35519	-3.84779	131.129272	-21.568827	14.869992	129.689362	37.960377	-2.55686	134.250656	37.34589	38.312103	132.372894	37.6531335	17.8776215	133.311775	-80.7907875	11.8623625	126.066949
0.581522	-3.418504	130.881241	-21.557465	14.85644	129.710983	37.958817	-2.573529	134.043472	37.352528	38.300793	132.492203	37.6556725	17.863632	133.2678375	-80.7706025	11.849248	126.1541285
-0.239319	-2.98563	130.667786	-21.543661	14.85357	129.742172	37.972679	-2.573725	133.923111	37.359837	38.305676	132.653595	37.666258	17.8659755	133.288353	-80.75358	11.8411645	126.195991
-1.423599	-2.285519	130.417938	-21.544521	14.867754	129.794754	37.995056	-2.475033	133.710129	37.328892	38.41222	132.930145	37.661974	17.9685935	133.320137	-80.751016	11.7669145	126.269371
-2.246744	-1.80354	130.206421	-21.554947	14.884083	129.839081	38.011387	-2.404635	133.540421	37.271454	38.494797	133.094681	37.6414205	18.045081	133.317551	-80.7513145	11.723085	126.360611
-3.143388	-1.296491	130.005463	-21.576159	14.899731	129.885178	38.007759	-2.315922	133.353806	37.223503	38.581486	133.2229	37.615631	18.132782	133.288353	-80.767949	11.66668	126.482003
-4.09262	-0.830739	129.836243	-21.616957	14.899259	129.966217	38.023651	-2.262096	133.177826	37.182159	38.611126	133.328644	37.602905	18.174515	133.253235	-80.836819	11.624003	126.679199
-5.006146	-0.384417	129.722137	-21.576265	14.856595	129.970642	38.048615	-2.215906	133.02063	37.177338	38.621937	133.420395	37.6129765	18.2030155	133.2205125	-80.7655065	11.5101745	126.7207715
-5.921613	0.036438	129.63295	-21.584719	14.84101	130.06633	38.100582	-2.122264	132.828705	37.19133	38.662109	133.464722	37.645956	18.2699225	133.1467135	-80.815394	11.4120975	126.9859465
-6.906476	0.44278	129.490555	-21.581526	14.810234	130.08699	38.15696	-2.003817	132.469925	37.19529	38.697731	133.360199	37.676125	18.346957	132.915062	-80.839177	11.273511	127.258918
-8.439394	0.989959	129.183884	-21.599508	14.768301	129.951782	38.178802	-1.829315	131.660019	37.12072	38.825256	132.915421	37.649761	18.4979705	132.28772	-80.848777	11.0386315	127.615844
-9.41873	1.344905	128.76915	-21.599255	14.736776	129.705017	38.128792	-1.664589	131.075897	37.070503	38.94688	132.584991	37.5996475	18.6411455	131.830444	-80.7981575	10.8324065	127.57959
-10.422848	1.686185	128.313278	-21.581882	14.704636	129.360733	38.155384	-1.5295	130.603745	37.024887	39.104439	132.286331	37.5901355	18.7874695	131.445038	-80.7538995	10.6218025	127.276428
-11.476776	2.007293	127.807701	-21.537273	14.658873	128.917496	38.176651	-1.406945	130.259018	36.951664	39.25034	132.093781	37.5641575	18.9216975	131.1763995	-80.6387035	10.3960485	126.6585925
-12.539914	2.275993	127.469543	-21.542583	14.646501	128.547409	38.170658	-1.258978	129.900208	36.893738	39.387589	131.996201	37.532198	19.0643055	130.9482045	-80.617364	10.2286965	126.1466135
-13.531876	2.477497	126.950661	-21.569084	14.637152	128.225357	38.128082	-1.176892	129.652542	36.835567	39.49498	131.890823	37.4818245	19.159044	130.7716825	-80.6199925	10.11526	125.6790315
-14.582455	2.677811	126.577271	-21.607265	14.664337	127.917061	38.101978	-1.066877	129.486984	36.756336	39.630199	131.833298	37.429157	19.281661	130.660141	-80.643687	10.047013	125.173981
-16.262054	2.897172	126.048454	-21.692177	14.803732	127.583649	38.085613	-0.870823	129.345352	36.680977	39.860611	131.849319	37.383295	19.494894	130.5973355	-80.767649	10.11257	124.5699625
-17.390896	2.956276	125.763611	-21.709351	14.893839	127.264977	38.100098	-0.721026	129.286713	36.62516	40.055965	131.834595	37.362629	19.6674695	130.560654	-80.781331	10.1202085	123.9693
-18.484026	3.002707	125.406075	-21.787106	15.018588	127.0075	38.064411	-0.550112	129.174927	36.50872	40.254116	131.669067	37.2865655	19.852002	130.421997	-80.8607775	10.185174	123.593003
-19.648739	2.99898	124.957832	-21.80624	15.093212	126.603722	37.995388	-0.367645	128.879501	36.400837	40.479	131.414886	37.1981125	20.0556775	130.1471935	-80.8105925	10.1307465	123.0602505
-20.848907	2.958509	124.415672	-21.85001	15.202507	126.154327	37.938389	-0.146471	128.449707	36.218403	40.757164	130.97406	37.078396	20.3053465	129.7118835	-80.778416	10.0996675	122.5967705
-22.086668	2.847944	123.777184	-21.880703	15.291084	125.54351	37.860741	0.032087	127.888992	35.993443	41.092453	130.366684	36.927092	20.56227	129.127838	-80.688498	10.019898	121.959182
-23.514599	2.848305	123.154152	-22.168972	15.53621	124.921524	37.739742	0.231661	127.017464	35.764332	41.375454	129.623444	36.752037	20.8035575	128.320454	-81.089981	10.2688625	121.522594
-25.425243	2.524793	121.739784	-22.273714	15.67024	123.680389	37.192463	0.573454	125.920082	35.007744	41.879963	128.263641	36.1001035	21.2267085	127.0918615	-80.6475315	10.1137715	120.2689165
-26.745773	2.227316	120.9963	-22.363733	15.78903	122.884048	37.009071	0.664402	124.883286	34.761749	42.126675	127.269218	35.88541	21.3955385	126.076252	-80.612876	10.1825215	119.691844
-28.038803	1.927238	120.472763	-22.457533	15.918734	122.256111	36.882324	0.768196	123.817154	34.446968	42.309505	126.10302	35.664646	21.5388505	124.960087	-80.579712	10.2986175	119.552135
-29.436651	1.559847	120.182846	-22.542242	16.058741	121.818863	36.733574	0.8824	122.919502	34.165665	42.521503	124.848953	35.4496195	21.7019515	123.8842275	-80.5341035	10.4155305	119.7534985
-30.821367	1.160703	120.276352	-22.630014	16.145617	121.587242	36.527233	0.957031	122.128616	33.9277	42.718624	123.617195	35.2274665	21.8378275	122.8729055	-80.4874945	10.4534065	120.3015785
-32.120781	0.7315	120.707497	-22.695797	16.191107	121.563507	36.359863	0.929482	121.465515	33.691998	42.800556	122.332489	35.0259305	21.865019	121.899002	-80.4175245	10.517195	121.228012
-33.420753	0.265078	121.271385	-22.732557	16.19475	121.646942	36.216934	0.953167	120.928482	33.502205	42.826012	121.196388	34.8595695	21.8895895	121.062435	-80.3246835	10.4999105	122.231449
-35.28109	-0.442503	122.358742	-22.75869	16.023497	121.972443	36.074768	0.814987	120.569992	33.285912	42.641777	120.046867	34.68034	21.728382	120.3084295	-80.19772	10.318612	123.6364565
-36.179203	-1.017118	123.01223	-22.765699	15.837197	122.301125	36.077267	0.7018	120.687126	33.219551	42.526394	119.668617	34.648409	21.614097	120.1778715	-80.179807	10.060297	124.4243785
-37.196358	-1.528271	123.571014	-22.805527	15.634389	122.651627	36.08559	0.585115	120.960175	33.138287	42.421009	119.54644	34.6119385	21.503062	120.2533075	-80.2229925	9.765716	125.0499465
-38.151215	-1.920132	123.973503	-22.847042	15.437187	122.928581	36.057026	0.544063	121.320557	33.064533	42.352528	119.557121	34.5607795	21.4482955	120.438839	-80.2548635	9.4260785	125.418323
-39.087059	-2.241015	124.320778	-22.915245	15.259942	123.079124	36.078701	0.545877	121.790245	32.987366	42.357983	119.6576	34.5330335	21.45193	120.7239225	-80.3635235	9.067954	125.4343255
-39.878372	-2.526161	124.393425	-22.98641	15.135731	123.132729	36.146824	0.602711	122.297348	32.909813	42.395493	119.914963	34.5283185	21.499102	121.1061555	-80.5011385	8.77236	125.1593025
-40.682678	-2.769332	124.388657	-23.046936	15.025436	123.146652	36.19331	0.704046	122.817268	32.879009	42.449986	120.175804	34.5361595	21.577016	121.496536	-80.6300315	8.473856	124.796768
-41.894405	-2.99735	124.182678	-23.136541	14.863424	123.0952	36.117115	0.771148	123.317337	32.885551	42.479187	120.533302	34.501333	21.6251675	121.9253195	-80.774415	8.1016805	124.2650805
-42.705173	-3.022451	124.050232	-23.196854	14.75668	123.063278	35.967808	0.808133	123.432327	32.87616	42.460987	120.722473	34.421984	21.63456	122.0774	-80.815692	7.8788	124.049156
-43.425934	-3.021014	123.875389	-23.251818	14.687618	123.031891	35.801674	0.848141	123.371147	32.8862	42.521969	120.865967	34.343937	21.685055	122.118557	-80.847573	7.690181	123.945225
-44.079758	-2.953981	123.627487	-23.302553	14.693543	123.019661	35.636349	0.928145	123.184822	32.863705	42.63802	120.991074	34.250027	21.7830825	122.087948	-80.855133	7.6040035	123.951374
-44.711037	-2.826505	123.500465	-23.343359	14.801375	123.046555	35.530567	1.081792	122.896492	32.823654	42.821518	121.135368	34.1771105	21.951655	122.01593	-80.8638285	7.651095	124.07718
-45.348869	-2.629601	123.444458	-23.389452	14.951871	123.099777	35.444054	1.309845	122.632492	32.777699	43.045815	121.258461	34.1108765	22.17783	121.9454765	-80.8897805	7.725912	124.2540775
-45.959702	-2.38281	123.478462	-23.41396	15.16011	123.171532	35.397266	1.616148	122.475922	33.046677	43.194019	121.195831	34.2219715	22.4050835	121.8358765	-81.0498915	7.9151365	124.5071875
-46.867882	-1.979025	123.592232	-23.444975	15.473935	123.270485	35.459866	2.073263	122.520317	32.941807	43.605377	121.208481	34.2008365	22.83932	121.864399	-81.0907865	8.10855	124.676571
-47.410385	-1.667731	123.831429	-23.460949	15.646437	123.299774	35.533371	2.31759	122.700439	32.532887	43.940742	121.218552	34.033129	23.129166	121.9594955	-80.955027	8.163708	124.6400525
-47.86829	-1.379944	123.950912	-23.485575	15.765992	123.314331	35.569576	2.478436	122.909081	32.449852	44.051201	120.991432	34.009714	23.2648185	121.9502565	-80.980864	8.2671655	124.6784055
-48.298019	-1.05649	124.191269	-23.521229	15.805535	123.320534	35.579613	2.539427	123.154533	32.366837	44.056953	120.690536	33.973225	23.29819	121.9225345	-81.015683	8.31288	124.7185335
-48.673012	-0.630273	124.443924	-23.554987	15.774499	123.34285	35.574284	2.526972	123.375298	32.293968	43.982552	120.389221	33.934126	23.254762	121.8822595	-81.0441	8.294236	124.8034405
-48.949528	-0.17488	124.581085	-23.604212	15.675259	123.387001	35.557648	2.448422	123.582634	32.232574	43.853363	120.116104	33.895111	23.1508925	121.849369	-81.103535	8.1996255	124.924633
-49.262299	0.409797	124.732224	-23.640091	15.527055	123.426163	35.522385	2.362033	123.801186	32.168396	43.718311	119.921684	33.8453905	23.040172	121.861435	-81.1255725	8.013938	124.990891
-49.663208	1.389855	124.765526	-23.703547	15.318184	123.543861	35.499592	2.208089	124.062607	32.097324	43.542717	119.819618	33.798458	22.875403	121.9411125	-81.205552	7.760965	125.1466095
-49.852219	2.177976	124.815979	-23.709322	15.203403	123.645035	35.478912	2.145491	124.195496	32.051746	43.465919	119.787888	33.765329	22.805705	121.991692	-81.183973	7.601101	125.298378
-50.073391	3.059661	124.869263	-23.746511	15.100466	123.742294	35.442322	2.095817	124.285957	32.025467	43.410049	119.813248	33.7338945	22.752933	122.0496025	-81.2269165	7.447999	125.4349855
-50.247585	4.044409	124.819435	-23.78611	15.018325	123.833641	35.382061	2.073407	124.308929	31.974876	43.370342	119.875526	33.6784685	22.7218745	122.0922275	-81.2506885	7.3147755	125.5750545
-50.396114	5.121241	124.742439	-23.812355	14.953293	123.934509	35.326363	2.04207	124.294899	31.953075	43.334572	119.946587	33.639719	22.688321	122.120743	-81.264429	7.218265	125.748275
-50.537331	6.311025	124.687576	-23.850748	14.891274	123.995567	35.313129	1.976146	124.236908	31.944843	43.31065	120.10968	33.628986	22.643398	122.173294	-81.330482	7.13915	125.81784
-50.675098	7.514366	124.478958	-23.87738	14.824557	124.009743	35.264034	1.931422	124.17276	31.93239	43.303852	120.321358	33.598212	22.617637	122.247059	-81.352972	7.031477	125.772427
-50.914318	9.572737	124.080765	-23.910433	14.714604	123.972237	35.168911	1.871343	123.912094	31.909847	43.312683	120.783112	33.539379	22.592013	122.347603	-81.360245	6.837195	125.596871
-51.062267	11.005841	123.933914	-23.937569	14.672899	123.926674	35.112305	1.782831	123.689331	31.910042	43.318718	121.147324	33.5111735	22.5507745	122.4183275	-81.3863115	6.7950235	125.4350205
-51.174385	12.52514	123.776543	-23.958597	14.676741	123.917625	35.058273	1.782653	123.455765	31.922335	43.369831	121.59082	33.490304	22.576242	122.5232925	-81.407498	6.77724	125.3119575
-51.228916	14.105143	123.723175	-23.972315	14.743988	123.957077	35.023952	1.864578	123.208786	31.975624	43.476971	122.109245	33.499788	22.6707745	122.6590155	-81.444418	6.8172015	125.2551385
-51.292427	15.68638	123.907448	-23.983217	14.880651	124.035263	35.00877	2.038894	122.940193	32.022495	43.646511	122.588333	33.5156325	22.8427025	122.764263	-81.4820665	6.9185995	125.306263
-51.332081	17.315685	124.092148	-23.973043	15.051043	124.131622	34.987766	2.253655	122.628036	32.042484	43.819294	123.012543	33.515125	23.0364745	122.8202895	-81.461211	7.0656115	125.4429545
-51.278854	18.941946	124.347618	-23.931974	15.208508	124.226364	35.000523	2.454764	122.304031	32.082523	43.982922	123.417984	33.541523	23.218843	122.8610075	-81.405471	7.198173	125.5917205
-51.191269	21.263594	124.843391	-23.834957	15.357609	124.328827	35.066227	2.725828	121.871742	32.187767	44.171856	124.084702	33.626997	23.448842	122.978222	-81.296911	7.266376	125.679432
-51.051754	22.77487	125.193192	-23.779593	15.427809	124.388756	35.093914	2.856334	121.604385	32.276146	44.251553	124.570488	33.68503	23.5539435	123.0874365	-81.244216	7.3016745	125.6900755
-50.944881	24.247995	125.495209	-23.766132	15.495016	124.422409	35.093792	2.956245	121.368324	32.341396	44.324799	124.953018	33.717594	23.640522	123.160671	-81.249858	7.34951	125.684147
-50.803589	25.576305	125.831497	-23.776449	15.628685	124.443817	35.060375	3.057797	121.192696	32.389538	44.398045	125.278709	33.7249565	23.727921	123.2357025	-81.2778545	7.529449	125.6519315
-50.666283	26.914333	126.075516	-23.771133	15.808254	124.497749	35.09552	3.192799	121.142265	32.449577	44.497089	125.546753	33.7725485	23.844944	123.344509	-81.3148145	7.771564	125.650989
-50.450981	28.19109	126.307442	-23.770164	16.020029	124.579308	35.176529	3.285088	121.196045	32.50528	44.593597	125.729691	33.8409045	23.9393425	123.462868	-81.3812325	8.1007155	125.695748
-50.166916	29.311275	126.596581	-23.753407	16.165274	124.690697	35.206085	3.342161	121.262321	32.579105	44.620636	125.865112	33.892595	23.9813985	123.5637165	-81.399409	8.3491495	125.8176775
-49.811371	30.783766	127.023186	-23.723188	16.217285	124.947044	35.227245	3.232586	121.377502	32.708145	44.53233	125.957596	33.967695	23.882458	123.667549	-81.414071	8.552112	126.226539
-49.521576	31.677374	127.338173	-23.665388	16.18733	125.121292	35.242348	3.089485	121.482109	32.835911	44.394558	125.995621	34.0391295	23.7420215	123.738865	-81.3699055	8.6326385	126.503719
-49.13047	32.477924	127.627472	-23.373144	16.000086	125.303116	35.267235	2.942222	121.687103	32.952072	44.26379	125.999702	34.1096535	23.603006	123.8434025	-80.8559415	8.397166	126.7628295
-48.706783	33.184711	127.788177	-23.318701	15.993047	125.448845	35.336353	2.841835	121.938156	33.075737	44.169029	125.952675	34.206045	23.505432	123.9454155	-80.843447	8.480662	126.9522745
-48.311848	33.790104	127.904716	-23.2348	16.090822	125.687912	35.439995	2.766088	122.175362	33.188896	44.111286	125.865791	34.3144455	23.438687	124.0205765	-80.7840455	8.742957	127.3552475
-47.881718	34.321392	127.9552	-23.132084	16.152744	125.861069	35.566101	2.716516	122.431229	33.270725	44.089081	125.650024	34.418413	23.4027985	124.0406265	-80.682581	8.9026895	127.6815115
-47.341919	34.726444	127.87278	-23.002052	16.225092	125.997223	35.713348	2.691946	122.644913	33.389492	44.057732	125.393616	34.55142	23.374839	124.0192645	-80.555524	9.075345	127.9751815
-46.392696	35.243671	127.695427	-22.801548	16.268597	126.135826	35.907368	2.548188	122.876465	33.575047	43.933685	125.065887	34.7412075	23.2409365	123.971176	-80.3443035	9.2962575	128.300476
-45.69096	35.526569	127.586021	-22.676243	16.224892	126.190582	36.014442	2.440417	122.946037	33.704838	43.844997	124.865654	34.85964	23.142707	123.9058455	-80.212126	9.307077	128.4753185
-44.945099	35.803059	127.628967	-22.537739	16.165762	126.166901	36.098854	2.307992	122.90683	33.800255	43.742161	124.713226	34.9495545	23.0250765	123.810028	-80.0250325	9.3064475	128.523774
-44.139339	36.009415	127.648125	-22.475014	16.141979	126.239799	36.136658	2.209874	122.818909	33.897949	43.649876	124.613609	35.0173035	22.929875	123.716259	-79.9673315	9.354083	128.763339
-43.374695	36.192219	127.787659	-22.377556	16.120996	126.232269	36.168819	2.161797	122.699669	33.993423	43.614059	124.54908	35.081121	22.887928	123.6243745	-79.836233	9.354064	128.8401635
-42.530087	36.288586	127.828156	-22.308664	16.143511	126.218666	36.170189	2.166187	122.533974	34.071888	43.602009	124.527039	35.1210385	22.884098	123.5305065	-79.7383665	9.402924	128.9068255
-41.612408	36.338924	127.876366	-22.252985	16.196274	126.213585	36.180878	2.200968	122.416641	34.143024	43.622189	124.477722	35.161951	22.9115785	123.4471815	-79.667921	9.4809695	128.9799885
-40.168629	36.322536	127.884117	-22.138039	16.321226	126.206192	36.231434	2.209017	122.386848	34.288235	43.63073	124.412033	35.2598345	22.9198735	123.3994405	-79.5359125	9.7225785	129.0129435
-39.087601	36.242645	127.740952	-22.040363	16.395092	126.22863	36.327976	2.147857	122.504379	34.425449	43.592945	124.353149	35.3767125	22.870401	123.428764	-79.4574385	9.919783	129.028496
-38.040237	36.160622	127.591881	-21.918552	16.416552	126.236343	36.462246	2.053218	122.714905	34.58807	43.530186	124.29451	35.525158	22.791702	123.5047075	-79.362262	10.041402	128.9679785
-36.894764	36.023449	127.260796	-21.799677	16.405273	126.218941	36.628658	1.924344	122.976593	34.754158	43.433456	124.238609	35.691408	22.6789	123.607601	-79.290762	10.131646	128.830281
-35.691254	35.819614	126.830399	-21.656076	16.341696	126.116325	36.795654	1.793524	123.274109	35.226463	43.188354	124.032722	36.0110585	22.490939	123.6534155	-79.3232105	10.192453	128.5792345
-34.431908	35.62075	126.35833	-21.600801	16.331047	126.043953	36.980545	1.644272	123.61393	35.357811	43.039219	123.972908	36.169178	22.3417455	123.793419	-79.37078	10.3203485	128.294487
-33.228214	35.432087	125.924095	-21.482002	16.286938	125.837914	37.135551	1.510599	124.008858	35.145664	42.999916	124.052643	36.1406075	22.2552575	124.0307505	-79.1046115	10.3186185	127.6450775
-31.493496	35.27087	125.026596	-21.369225	16.25733	125.551079	37.394543	1.300219	124.737572	35.370533	42.756973	123.992371	36.382538	22.028596	124.3649715	-79.120988	10.486064	126.7371865
-30.15958	35.063164	124.416145	-21.301531	16.2337	125.330696	37.561066	1.151141	125.281479	35.464603	42.574108	124.011314	36.5128345	21.8626245	124.6463965	-79.1158965	10.6047755	126.0149955
-28.846205	34.904964	123.91555	-21.470871	16.352751	125.252342	37.710918	1.038666	125.8414	35.565804	42.392628	124.039063	36.638361	21.715647	124.9402315	-79.580103	10.989855	125.5644525
-27.56601	34.768044	123.426506	-21.410845	16.281431	125.088791	37.859734	0.899772	126.39785	35.709122	42.218868	124.166809	36.784428	21.55932	125.2823295	-79.606118	11.003542	124.8952525
-26.226759	34.66674	123.04847	-21.380638	16.192017	124.974655	37.939137	0.699498	126.893639	35.779663	42.002037	124.331711	36.8594	21.3507675	125.612675	-79.620676	11.0332665	124.336635
-24.972715	34.658112	122.870636	-21.369349	16.113134	124.947037	38.32032	0.333686	127.183258	35.888035	41.807144	124.558914	37.1041775	21.070415	125.871086	-79.8428755	11.155853	124.022988
-23.687542	34.686272	122.842766	-21.401762	16.042637	124.966599	38.356373	0.152639	127.610847	35.975609	41.660713	124.906586	37.165991	20.906676	126.2587165	-79.969515	11.178598	123.6744815
-21.833387	34.848888	123.095512	-21.485367	15.9817	125.107765	38.41481	0.004336	128.178177	36.015545	41.508522	125.589302	37.2151775	20.756429	126.8837395	-80.1859115	11.206971	123.3317905
-20.656555	35.081993	123.420586	-21.582216	16.005247	125.237442	38.432526	0.044366	128.533005	36.075439	41.531616	126.191971	37.2539825	20.787991	127.362488	-80.4184145	11.222503	123.112396
-19.523579	35.354347	123.813438	-21.490326	15.964115	125.364899	38.42477	0.140866	128.904358	36.117966	41.618797	126.776573	37.271368	20.8798315	127.8404655	-80.25202	11.0483985	122.8893325
-18.406239	35.670914	124.22345	-21.56307	16.064852	125.50489	38.435146	0.296506	129.204041	36.153019	41.747906	127.316139	37.2940825	21.022206	128.26009	-80.4202225	11.107498	122.74969
-17.297634	36.022575	124.61277	-21.646637	16.188618	125.634636	38.398384	0.421008	129.350082	36.173077	41.869705	127.828705	37.2857305	21.1453565	128.5893935	-80.5790045	11.2318795	122.6798785
-16.281506	36.396683	124.997238	-21.727995	16.302019	125.724854	38.371597	0.516076	129.423325	36.122894	41.98497	128.154144	37.2472455	21.250523	128.7887345	-80.7032355	11.353515	122.6609735
-15.324844	36.78907	125.302681	-21.82794	16.39187	125.743698	38.291065	0.603486	129.417404	36.119263	42.127769	128.398529	37.205164	21.3656275	128.9079665	-80.861044	11.4181125	122.5794295
-13.970176	37.467388	125.689613	-21.980906	16.523174	125.724159	38.174957	0.682128	129.303925	36.066921	42.241814	128.733978	37.120939	21.461971	129.0189515	-81.082751	11.584377	122.4293665
-13.162338	37.955345	125.875603	-22.059204	16.584877	125.653366	38.110359	0.713534	129.196304	36.024364	42.324913	128.8685	37.0673615	21.5192235	129.032402	-81.1857695	11.6505305	122.27433
-11.996288	38.220741	125.886177	-22.141426	16.664457	125.522408	37.996433	0.748521	129.043228	35.972847	42.398769	128.9617	36.98464	21.573645	129.002464	-81.267492	11.755269	122.042352
-11.27206	38.679184	125.94075	-22.223087	16.757877	125.384506	37.899368	0.815578	128.833252	35.926498	42.451275	129.001678	36.912933	21.6334265	128.917465	-81.359107	11.8823275	121.851547
-10.576723	39.134571	126.030556	-22.491693	16.973116	125.265541	37.84132	0.887212	128.61171	35.901661	42.524303	129.04747	36.8714905	21.7057575	128.82959	-81.8548765	12.2404745	121.701492
-9.895115	39.619003	126.136269	-22.532972	17.057934	125.100876	37.778549	0.976086	128.347488	35.867111	42.589893	129.117584	36.82283	21.7829895	128.732536	-81.888774	12.3328785	121.469216
-9.289002	40.06234	126.279411	-22.570648	17.122202	124.953056	37.739296	1.061226	128.037857	35.84547	42.645844	129.216309	36.792383	21.853535	128.627083	-81.933679	12.390869	121.279029
-8.53431	40.628052	126.53968	-22.623646	17.240177	124.693939	37.665646	1.13177	127.640274	35.808315	42.663002	129.510803	36.7369805	21.897386	128.5755385	-81.9842725	12.582968	120.8123395
-8.173423	40.98143	126.77655	-22.442093	17.211979	124.447571	37.608494	1.2039	127.411507	35.772835	42.699512	129.69017	36.6906645	21.951706	128.5508385	-81.5748505	12.472252	120.3443035
-7.822792	41.316879	126.965782	-22.442692	17.355839	124.244019	37.551933	1.291943	127.238846	36.112152	42.648243	129.778717	36.8320425	21.970093	128.5087815	-81.7174265	12.741585	119.9792565
-7.507654	41.625938	127.153168	-22.455496	17.528606	124.117508	37.508114	1.43147	127.074982	36.078712	42.73967	129.985138	36.793413	22.08557	128.53006	-81.704405	12.971642	119.704956
-7.199162	41.864246	127.289116	-22.523952	17.730545	124.104218	37.463966	1.596479	126.931808	36.047665	42.883408	130.125885	36.7558155	22.2399435	128.5288465	-81.8037195	13.2211465	119.6795895
-6.962982	42.046146	127.480698	-22.549118	17.899803	124.067543	37.072071	1.948718	126.884392	36.041672	43.007553	130.282227	36.5568715	22.4781355	128.5833095	-81.6551075	13.3214705	119.5517765
-6.771963	42.1586	127.68856	-22.530312	18.006008	123.990997	37.035664	2.08441	126.659843	36.003468	43.091919	130.404953	36.519566	22.5881645	128.532398	-81.58019	13.4238515	119.449596
-6.594326	42.182686	127.981415	-22.629246	18.156775	124.009796	36.935764	2.257647	126.137627	35.929092	43.180931	130.417023	36.432428	22.719289	128.277325	-81.69092	13.594261	119.742267
-6.549989	42.113979	128.065292	-22.730869	18.216667	123.881065	36.768887	2.355881	125.568771	35.793091	43.201344	130.185608	36.280989	22.7786125	127.8771895	-81.742727	13.6547215	119.8849405
-6.500494	41.971432	127.895592	-22.858545	18.259987	123.622536	36.553349	2.402735	124.861267	35.606422	43.262165	129.725723	36.0798855	22.83245	127.293495	-81.7969755	13.687524	119.951577
-6.44842	41.756313	127.46917	-22.985611	18.326996	123.230232	36.319042	2.469058	123.978889	35.495235	43.307308	129.15567	35.9071385	22.888183	126.5672795	-81.8783605	13.765809	119.8931845
-6.441845	41.481644	126.918091	-23.018105	18.377247	122.720978	36.139042	2.486997	123.093727	35.397476	43.321598	128.381317	35.768259	22.9042975	125.737522	-81.804469	13.8501965	119.704434
-6.486097	41.149059	126.28083	-23.058414	18.466524	122.255791	35.981014	2.534428	122.185669	35.372372	43.351929	127.574219	35.676693	22.9431785	124.879944	-81.793521	13.9898695	119.631638
-6.493851	40.700233	125.584053	-23.029032	18.546322	121.80809	35.874538	2.60727	121.283325	35.399296	43.359818	126.811874	35.636917	22.983544	124.0475995	-81.694981	14.1091	119.5685805
-6.465954	39.774418	124.608192	-22.927664	18.676437	121.194778	35.79287	2.631273	120.167351	35.504009	43.378811	125.612595	35.6484395	23.005042	122.889973	-81.5037675	14.347832	119.499583
-6.521297	38.975056	124.008087	-23.097069	18.883501	120.921883	35.775978	2.580708	119.495644	35.612534	43.347988	124.929306	35.694256	22.964348	122.212475	-81.888394	14.802654	119.631291
-6.520628	38.052311	123.268166	-23.023836	18.901304	120.468124	35.751743	2.488086	118.796661	35.328751	43.379868	124.296638	35.540247	22.933977	121.5466495	-81.587919	14.868631	119.3895985
-6.493134	37.028381	122.47319	-23.027281	18.892141	119.97261	35.613667	2.352538	117.96743	35.327114	43.290592	123.32132	35.4703905	22.821565	120.644375	-81.5249525	14.962717	119.300845
-6.50003	35.985519	121.610939	-23.076469	18.87398	119.401718	35.366936	2.191873	116.893974	35.244106	43.222195	122.068718	35.305521	22.707034	119.481346	-81.458459	15.040926	119.32209
-6.793454	35.084869	120.396713	-23.14065	18.855827	118.758865	35.060974	2.0143	115.528664	35.096039	43.127457	120.479584	35.0785065	22.5708785	118.004124	-81.3598065	15.1407755	119.513606
-6.700285	33.836105	118.950294	-23.199751	18.812315	118.010986	34.706203	1.831614	114.165413	34.966171	43.0466	118.727806	34.836187	22.439107	116.4466095	-81.235689	15.185523	119.5753625
-6.53712	31.917065	116.965393	-23.171543	18.7211	116.94397	34.429352	1.459796	112.627243	34.824913	42.864616	116.219582	34.6271325	22.162206	114.4234125	-80.9702185	15.279994	119.4645275
-6.240532	30.580225	115.837112	-23.111238	18.628048	116.346489	34.35265	1.181899	111.908127	34.7887	42.666428	114.844635	34.570675	21.9241635	113.376381	-80.793151	15.3319325	119.316597
-5.894928	29.130627	114.863266	-23.089075	18.523195	115.799286	34.333874	0.904534	111.593643	34.795033	42.444656	113.694038	34.5644535	21.674595	112.6438405	-80.7426035	15.371795	118.9547315
-5.516904	27.67602	114.168396	-23.090443	18.371134	115.332581	34.349274	0.59075	111.576401	34.766884	42.167324	112.82811	34.558079	21.379037	112.2022555	-80.738965	15.363231	118.4629065
-5.083601	26.179379	113.533417	-23.095116	18.220772	114.957306	34.340672	0.259071	111.691376	34.783848	41.844887	112.206688	34.56226	21.051979	111.949032	-80.752492	15.389565	117.96558
-4.565842	24.603975	113.087639	-23.157415	18.055277	114.603485	34.323616	-0.060981	111.976067	34.80909	41.524323	111.81749	34.566353	20.731671	111.8967785	-80.881183	15.378883	117.3101915
-4.016389	23.091957	112.858963	-23.22666	17.901854	114.334717	34.307713	-0.358747	112.393417	34.809391	41.241543	111.654785	34.558552	20.441398	112.024101	-81.011872	15.36231	116.645333
-3.08966	20.851269	112.825142	-23.28911	17.697044	114.130959	34.337185	-0.676131	113.265739	34.989338	40.894958	111.960724	34.6632615	20.1094135	112.6132315	-81.2414815	15.2846745	115.6486865
-2.436401	19.438892	113.084366	-23.285923	17.637318	114.146446	34.444653	-0.706451	114.17469	35.141716	40.720089	112.621094	34.7931845	20.006819	113.397892	-81.3650305	15.267817	114.895
-1.700912	18.128757	113.650002	-23.174305	17.70075	114.372864	34.688412	-0.635399	115.340057	35.38763	40.63047	113.783936	35.038021	19.9975355	114.5619965	-81.386631	15.4039645	114.1837315
-0.96785	16.886646	114.608124	-22.939606	17.880661	114.887299	35.210182	-0.418934	117.034065	35.733776	40.739262	115.383934	35.471979	20.160164	116.2089995	-81.351191	15.601158	113.5655985
-0.227327	15.718786	115.960861	-22.575869	18.164015	115.671906	35.890095	-0.150014	118.950066	36.155201	40.990387	117.368187	36.022648	20.4201865	118.1591265	-81.174386	15.9078435	113.1846855
0.530592	14.611112	117.528198	-22.128067	18.476503	116.691696	36.561951	0.102046	121.089645	36.666168	41.272503	119.565666	36.6140595	20.6872745	120.3276555	-80.8701935	16.2657315	113.0557365
1.253381	13.532705	119.225189	-21.6395	18.803314	117.828117	37.249966	0.332153	123.407875	37.23333	41.554325	121.902481	37.241648	20.943239	122.655178	-80.520648	16.663389	113.001056
2.183371	11.959722	121.84446	-20.918802	19.173496	119.566818	38.415833	0.35768	126.703194	38.074017	41.883579	125.249649	38.244925	21.1206295	125.9764215	-80.082529	17.2263625	113.1572145
2.732647	10.915732	123.38649	-20.534935	19.302622	120.603981	38.800941	0.338533	128.629669	38.531651	41.914974	127.145004	38.666296	21.1267535	127.8873365	-79.736166	17.4784905	113.3206255
3.211627	9.89311	124.607178	-20.229633	19.298384	121.416962	39.076546	0.204064	130.243393	38.908966	41.832462	128.605896	38.992756	21.018263	129.4246445	-79.452022	17.578505	113.4092795
3.941989	8.638078	125.379074	-19.730005	19.038681	121.964516	39.232155	0.071607	131.537277	39.583977	41.584724	129.655533	39.408066	20.8281655	130.596405	-78.868076	17.2491965	113.332627
4.243042	7.583851	126.166237	-19.499773	18.886528	122.46566	39.417946	-0.080612	132.63414	39.850376	41.450989	130.58812	39.634161	20.6851885	131.61113	-78.633707	17.0878675	113.32019
4.407822	6.605546	126.853264	-19.287556	18.725136	122.82299	39.642216	-0.226153	133.543961	40.104755	41.361298	131.307968	39.8734855	20.5675725	132.4259645	-78.4485975	16.8826995	113.2200155
4.488659	5.659453	127.36554	-19.117817	18.576725	123.089256	39.809532	-0.333135	134.148056	40.30402	41.26841	131.770142	40.056776	20.4676375	132.959099	-78.29241	16.6858125	113.219413
4.375056	4.26973	127.792015	-18.981733	18.34705	123.457184	40.003899	-0.458584	134.522202	40.489563	41.125565	131.847794	40.246731	20.3334905	133.184998	-78.210197	16.3606095	113.72937
4.121048	3.406466	127.879669	-18.932243	18.179138	123.658119	40.113392	-0.436327	134.449554	40.555347	41.065117	131.688995	40.3343695	20.314395	133.0692745	-78.1988555	16.043881	114.2469635
3.819497	2.566488	127.879166	-18.877272	17.964886	123.778931	40.233994	-0.38537	134.241211	40.548698	40.972145	131.476654	40.391346	20.2933875	132.8589325	-78.14589	15.6363845	114.6989295
3.397028	1.789398	127.76548	-18.831388	17.706129	123.885201	40.330036	-0.330831	133.84201	40.546677	40.893612	131.293167	40.4383565	20.2813905	132.5675885	-78.1011325	15.1308675	115.2028135
2.843646	1.057322	127.567902	-18.787115	17.415724	123.965668	40.389107	-0.324572	133.4189	40.520958	40.780449	131.139297	40.4550325	20.2279385	132.2790985	-78.0292625	14.6035095	115.6522375
2.16236	0.360301	127.233711	-18.751068	17.134119	123.996773	40.478615	-0.410765	133.081314	40.512268	40.692444	131.000977	40.4954415	20.1408395	132.0411455	-77.9975775	14.1273985	115.9524005
1.321158	-0.262699	126.836983	-18.713539	16.898975	124.019585	40.543812	-0.459419	132.623993	40.507149	40.593201	130.945099	40.5254805	20.066891	131.784546	-77.9525585	13.731059	116.254624
-0.313102	-0.950197	126.171837	-18.64719	16.575201	123.992157	40.688862	-0.606629	131.804169	40.484646	40.46019	130.879196	40.586754	19.9267805	131.3416825	-77.881134	13.2236215	116.6426315
-1.323034	-1.509798	125.44825	-18.583406	16.3876	123.915443	40.754257	-0.675574	131.151413	40.454521	40.344707	130.896835	40.604389	19.8345665	131.024124	-77.771201	12.9406335	116.806762
-2.428681	-2.034606	124.651695	-18.524841	16.27499	123.840843	40.79417	-0.661675	130.50824	40.447186	40.280704	130.870743	40.620678	19.8095145	130.6894915	-77.67036	12.7404655	116.9921945
-3.653999	-2.522746	123.933617	-18.953987	16.528681	124.012039	40.807091	-0.605013	129.915924	40.499844	40.308025	130.869034	40.6534675	19.851506	130.392479	-78.5614415	13.205856	117.631599
-4.99925	-3.012073	123.25885	-18.426245	16.284313	123.633751	40.867649	-0.545965	129.423935	40.486477	40.337593	130.856796	40.677063	19.895814	130.1403655	-77.529553	12.672812	117.1271365
-6.386905	-3.574103	122.579002	-18.404881	16.385221	123.490036	40.921925	-0.4118	128.897339	40.443306	40.425716	130.78447	40.6826155	20.006958	129.8409045	-77.4923775	12.763484	117.1391675
-7.939666	-4.093359	122.029236	-18.44025	16.543049	123.357368	40.92437	-0.238857	128.393112	40.372787	40.560463	130.640152	40.6485785	20.160803	129.516632	-77.5290785	12.925295	117.198104
-10.130215	-5.241804	121.186195	-18.495687	16.75382	123.092201	40.904243	0.052878	127.576538	40.133968	40.823277	129.841492	40.5191055	20.4380775	128.709015	-77.5104795	13.0695625	117.475387
-11.865056	-5.960949	120.953796	-18.500891	16.828363	122.869171	40.505054	0.415642	127.163162	39.690277	41.107723	129.093323	40.0976655	20.7616825	128.1282425	-77.0994475	12.8950435	117.6100995
-14.000066	-6.593111	121.078934	-18.703451	16.950218	122.688591	40.47287	0.507954	126.481712	39.516186	41.20969	127.820221	39.994528	20.858822	127.1509665	-77.40143	13.041614	118.2262155
-15.853226	-7.432356	121.208336	-18.625959	16.849728	122.37278	40.427181	0.489912	125.478294	39.388882	41.19278	126.411354	39.9080315	20.841346	125.944824	-77.1599495	12.85811	118.800736
-17.814426	-8.273887	121.333191	-18.533596	16.624498	122.023842	40.370724	0.277819	124.596146	39.278431	41.024708	124.963799	39.8245775	20.6512635	124.7799725	-76.8917695	12.5977325	119.2677115
-19.713696	-9.043288	121.594048	-18.458923	16.293245	121.759689	40.299095	0.001123	123.972809	39.209698	40.75732	123.604294	39.7543965	20.3792215	123.7885515	-76.6722425	12.2072685	119.7308265
-21.741661	-9.856502	121.857681	-18.412493	15.903748	121.69223	40.25983	-0.367176	123.356209	39.193058	40.405579	122.555389	39.726444	20.0192015	122.955799	-76.55143	11.7882945	120.428661
-24.694052	-10.891269	122.535492	-18.440916	15.330556	121.828377	40.081257	-0.839177	122.681641	39.109982	39.927784	121.278366	39.5956195	19.5443035	121.9800035	-76.4774515	11.1168085	121.6767505
-26.748545	-11.470761	122.95488	-18.526159	15.005136	121.964645	39.904366	-1.131334	122.22879	38.970531	39.690258	120.63633	39.4374485	19.279462	121.43256	-76.4897665	10.73081	122.49673
-28.474209	-12.113812	123.330101	-18.638941	14.780328	122.156227	39.733746	-1.297636	121.819862	38.769447	39.529686	120.072556	39.2515965	19.116025	120.946209	-76.5294785	10.444631	123.366245
-30.462084	-12.476627	123.834015	-18.768873	14.640715	122.330811	39.594185	-1.334474	121.580315	38.558735	39.502331	119.562027	39.07646	19.0839285	120.571171	-76.614206	10.1975015	124.090451
-32.336189	-12.741046	124.342819	-18.878321	14.555179	122.479012	39.463646	-1.335007	121.40744	38.362892	39.5098	119.209984	38.913269	19.0873965	120.308712	-76.669911	10.0229615	124.649312
-34.204285	-12.826721	124.912094	-18.996149	14.456224	122.617081	39.348621	-1.340678	121.283791	38.148384	39.515854	118.891991	38.7485025	19.087588	120.087891	-76.7408005	9.82486	125.146271
-35.964577	-12.948712	125.467957	-19.123846	14.272255	122.750679	39.202793	-1.390236	121.147644	37.89933	39.483879	118.538979	38.5510615	19.0468215	119.8433115	-76.7987535	9.4976885	125.6580465
-38.611618	-12.90177	125.918839	-19.325994	13.866014	122.937569	38.850559	-1.646429	120.611679	37.546738	39.269028	118.004456	38.1986485	18.8112995	119.3080675	-76.8506365	8.9207285	126.5670705
-40.213264	-12.864046	126.196686	-19.479395	13.517783	123.038017	38.543465	-1.848022	120.064415	37.297001	39.086567	117.603065	37.920233	18.6192725	118.83374	-76.879023	8.4162935	127.242294
-41.845081	-12.683721	126.189407	-19.634359	13.188537	123.09388	38.200714	-2.029104	119.380104	37.063457	38.946457	117.352386	37.6320855	18.4586765	118.366245	-76.9008035	7.9183975	127.821515
-43.371037	-12.404796	126.058617	-19.784475	12.927996	123.125008	37.86409	-2.124935	118.627487	36.839245	38.856224	117.208694	37.3516675	18.3656445	117.9180905	-76.9206175	7.4903475	128.3319255
-44.768654	-12.025806	126.052681	-19.933867	12.773689	123.150406	37.596355	-2.024332	117.955338	36.638031	38.944115	117.134941	37.117193	18.4598915	117.5451395	-76.984927	7.0874865	128.7556725
-46.010262	-11.566926	125.923447	-20.053612	12.772997	123.183823	37.390945	-1.805703	117.330826	36.422756	39.136635	117.203674	36.9068505	18.665466	117.26725	-77.0140745	6.880528	129.100396
-47.186981	-10.967113	125.837776	-20.13554	12.857066	123.202179	37.273659	-1.504015	116.867683	36.24147	39.4119	117.267357	36.7575645	18.9539425	117.06752	-77.0286445	6.7601895	129.336838
-48.669922	-10.047849	125.784554	-20.190474	13.085874	123.202072	37.2537	-0.986277	116.484665	36.085564	39.856899	117.454231	36.669632	19.435311	116.969448	-77.05058	6.736437	129.434696
-49.375923	-9.38957	125.831093	-20.172848	13.221245	123.18647	37.398491	-0.690562	116.490974	36.059532	40.130524	117.551254	36.7290115	19.719981	117.021114	-77.0747075	6.722509	129.351826
-50.275867	-8.625353	125.800514	-20.155596	13.335705	123.17189	37.573017	-0.480075	116.669884	36.063194	40.339279	117.61216	36.8181055	19.929602	117.141022	-77.1292975	6.741808	129.202758
-50.893021	-7.887471	125.859116	-20.159189	13.362591	123.155121	37.678257	-0.404199	116.859711	36.031689	40.413433	117.633186	36.854973	20.004617	117.2464485	-77.173351	6.720565	129.0637935
-51.132954	-7.295254	126.044106	-20.194746	13.306919	123.153625	37.698151	-0.458147	117.023552	35.976341	40.384697	117.587318	36.837246	19.963275	117.305435	-77.226738	6.650563	129.001815
-51.476662	-6.648791	126.127983	-20.243702	13.146314	123.169769	37.69381	-0.582393	117.141106	35.912991	40.298088	117.518547	36.8034005	19.8578475	117.3298265	-77.2908045	6.4347805	129.0097115
-51.753181	-6.001875	126.129974	-20.305878	12.928661	123.181	37.694244	-0.728715	117.227188	35.831635	40.179108	117.514359	36.7629395	19.7251965	117.3707735	-77.3746955	6.1321255	128.9912265
-51.90873	-5.035059	125.781342	-20.400597	12.627658	123.139511	37.642872	-0.859394	117.30928	35.709721	40.060066	117.556	36.6762965	19.600336	117.43264	-77.4774905	5.65498	128.846382
-51.93903	-4.238177	125.665237	-20.481426	12.508866	123.059311	37.629765	-0.868087	117.391037	35.623051	40.049259	117.588196	36.626408	19.590586	117.4896165	-77.58926	5.427146	128.6290055
-51.807236	-3.513333	125.409889	-20.577337	12.434424	122.935974	37.598976	-0.833663	117.492737	35.526104	40.060585	117.662796	36.56254	19.613461	117.5777665	-77.717214	5.255387	128.2941815
-51.522457	-2.81353	125.243225	-20.651833	12.3893	122.833	37.588505	-0.800005	117.672195	35.437767	40.060741	117.666626	36.513136	19.630368	117.6694105	-77.816802	5.148232	127.9965895
-51.115227	-2.075222	125.018951	-20.730478	12.355948	122.70948	37.618244	-0.796159	117.985031	35.376175	40.041359	117.656174	36.4972095	19.6226	117.8206025	-77.9581655	5.089296	127.5983575
-50.668629	-1.272455	124.769279	-20.776499	12.307422	122.624985	37.71307	-0.851502	118.444954	35.329334	39.990501	117.698311	36.521202	19.5694995	118.0716325	-78.0742	5.0453445	127.1783375
-50.134415	-0.473647	124.568871	-20.787407	12.241801	122.619308	37.880188	-0.948071	119.096252	35.336388	39.899876	117.776894	36.608288	19.4759025	118.436573	-78.183102	5.0076995	126.802043
-49.092281	0.672121	124.247231	-20.801279	12.085726	122.68541	38.12149	-1.133972	120.220139	35.429485	39.690197	118.050957	36.7754875	19.2781125	119.135548	-78.3780455	4.8933395	126.235272
-48.297535	1.524143	124.052917	-20.811825	11.984825	122.76313	38.232674	-1.282709	121.019005	35.486668	39.55061	118.265892	36.859671	19.1339505	119.6424485	-78.483321	4.8356995	125.8838115
-47.466747	2.427569	123.939537	-20.833271	11.897341	122.847115	38.322819	-1.425584	121.851662	35.566051	39.420731	118.495651	36.944435	18.9975735	120.1736565	-78.610977	4.7971085	125.5205735
-46.531399	3.362622	123.765121	-20.85379	11.854171	122.9319	38.394886	-1.577116	122.658989	35.648521	39.281471	118.753799	37.0217035	18.8521775	120.706394	-78.7292835	4.85616449999999	125.157406
-45.596973	4.401357	123.446449	-20.889067	11.840444	122.997414	38.44923	-1.65973	123.459839	35.708763	39.189911	119.009399	37.0789965	18.7650905	121.234619	-78.8571305	4.9157975	124.760209
-44.63364	5.450559	123.18132	-20.908855	11.829688	123.039612	38.457642	-1.757507	124.224136	35.774975	39.08012	119.304405	37.1163085	18.6613065	121.7642705	-78.9340185	4.9980695	124.3149535
-43.659416	6.675465	122.933449	-20.926702	11.820496	123.094925	38.472786	-1.873551	124.897003	35.865738	38.974716	119.640175	37.169262	18.5505825	122.268589	-79.022666	5.0904095	123.921261
-42.262856	8.692682	122.341988	-20.96821	11.760327	123.114708	38.490944	-2.04091	125.995995	35.981827	38.895935	120.228622	37.2363855	18.4275125	123.1123085	-79.1728055	5.0931415	123.1171075
-41.200447	10.131289	121.991638	-20.958286	11.730168	123.123047	38.801739	-2.304399	126.34536	36.032742	38.845551	120.750008	37.4172405	18.270576	123.547684	-79.3338125	5.18976	122.69841
-40.130856	11.658496	121.694267	-20.996059	11.729706	123.189949	38.776638	-2.335502	126.856087	36.068104	38.87413	121.231606	37.422371	18.269314	124.0438465	-79.414489	5.190098	122.3360515
-39.079414	13.335629	121.489288	-21.0299	11.772022	123.280464	38.745518	-2.300169	127.152954	36.086067	38.966541	121.804558	37.4157925	18.333186	124.478756	-79.4755925	5.210858	122.082172
-38.011089	15.133801	121.402153	-21.022902	11.87627	123.401138	38.402641	-2.00534	127.438339	36.073528	39.091633	122.404549	37.2380845	18.5431465	124.921444	-79.2838885	5.2093935	121.880832
-36.981697	17.014078	121.433807	-21.006968	12.049853	123.495293	38.380424	-1.745198	127.423836	36.121716	39.371292	122.976013	37.25107	18.813047	125.1999245	-79.265006	5.286659	121.7906615
-35.917549	19.005928	121.493004	-20.992754	12.284498	123.577034	38.276955	-1.42075	127.096725	36.141621	39.677353	123.569504	37.209288	19.1283015	125.3331145	-79.194796	5.4406945	121.8209535
-34.419331	22.154442	121.915184	-20.994986	12.732331	123.665962	38.160095	-0.944877	126.355804	36.134514	40.177162	124.304214	37.1473045	19.6161425	125.330009	-79.1372765	5.8485195	122.001915
-33.392433	24.310122	122.308334	-21.033813	13.072658	123.706039	38.010223	-0.545784	125.735283	36.119781	40.545254	124.780403	37.065002	19.999735	125.257843	-79.132628	6.145581	122.154235
-32.345833	26.498487	122.823509	-21.086475	13.461735	123.754349	37.890388	-0.117569	125.137093	36.03162	40.926933	125.207199	36.961004	20.404682	125.172146	-79.133954	6.518788	122.336552
-31.333717	28.66959	123.353218	-21.141623	13.903356	123.836662	37.790775	0.403073	124.644043	35.948875	41.37249	125.623451	36.869825	20.8877815	125.133747	-79.153071	6.9189305	122.539577
-30.262369	30.792967	123.905029	-21.217207	14.342457	123.967827	37.728195	0.897014	124.319168	35.863636	41.794968	126.029114	36.7959155	21.345991	125.174141	-79.2303295	7.338923	122.761513
-29.18655	32.859024	124.357414	-21.250481	14.74075	124.095139	37.753265	1.305199	124.184082	35.771824	42.152161	126.415359	36.7625445	21.72868	125.2997205	-79.2635065	7.75282	122.8905575
-28.092934	34.839169	124.730316	-21.288399	15.066494	124.172554	37.79937	1.658603	124.141983	35.714729	42.448215	126.787163	36.7570495	22.053409	125.464573	-79.3338475	8.079579	122.880535
-26.424429	37.663868	125.100998	-21.327114	15.405208	124.166885	37.787552	1.978709	124.133934	35.621166	42.691017	127.24646	36.704359	22.334863	125.690197	-79.358587	8.475553	122.643573
-25.247854	39.464451	125.308693	-21.365437	15.62023	124.122452	37.755009	2.125988	124.129173	35.597965	42.808517	127.517105	36.676487	22.4672525	125.823139	-79.407361	8.7732075	122.421765
-24.091621	41.176243	125.60331	-21.385098	15.847826	124.113419	37.692097	2.256972	124.101555	35.564415	42.896664	127.780983	36.628256	22.576818	125.941269	-79.398452	9.118834	122.285569
-22.898151	42.791348	126.069069	-21.420692	16.081869	124.147224	37.651886	2.437773	124.059334	35.561924	43.049595	128.089752	36.606905	22.743684	126.074543	-79.448289	9.420054	122.219905
-21.693293	44.305195	126.626526	-21.445223	16.343359	124.280807	37.616722	2.713193	123.954666	35.508995	43.22863	128.4272	36.5628585	22.9709115	126.190933	-79.4533045	9.7158065	122.370681
-20.254734	45.599606	127.282158	-21.466393	16.657404	124.500656	37.587555	3.056204	123.873779	35.497566	43.487148	128.808334	36.5425605	23.271676	126.3410565	-79.4753465	10.043132	122.6602555
-19.050087	46.900047	128.226135	-21.461781	17.024357	124.739685	37.569092	3.502488	123.788628	35.49535	43.77195	129.331009	36.532221	23.637219	126.5598185	-79.455783	10.411495	122.9195515
-17.142483	48.575001	129.587418	-21.199074	17.505224	125.01429	37.669182	4.165774	123.885284	35.819523	44.193565	130.114685	36.7443525	24.1796695	126.9999845	-79.1425005	10.8307785	123.0285955
-15.863368	49.524235	130.527252	-21.207539	17.930212	125.311768	37.711098	4.701032	123.894325	35.812145	44.564739	130.815643	36.7616215	24.6328855	127.354984	-79.1766995	11.2275385	123.268552
-14.623279	50.273262	131.396179	-21.21291	18.355442	125.279274	37.714653	5.20472	123.906914	35.790478	44.940704	131.433945	36.7525655	25.072712	127.6704295	-79.1783855	11.638172	122.8881185
-13.313132	50.934498	132.031433	-21.305727	18.680466	125.474464	37.718964	5.661931	123.89975	35.765732	45.294113	132.029892	36.742348	25.478022	127.964821	-79.353802	11.88291	122.984107
-12.031878	51.36985	132.593384	-21.259426	19.12892	125.389145	37.75721	6.031654	123.914841	35.697659	45.56078	132.488083	36.7274345	25.796217	128.201462	-79.2462865	12.461623	122.576828
-10.778508	51.618618	132.996429	-21.279869	19.422237	125.415108	37.849842	6.269651	124.108597	35.702972	45.852119	132.886108	36.776407	26.060885	128.4973525	-79.336145	12.783589	122.3328635
-9.458448	51.733261	133.149918	-21.272633	19.682285	125.479843	37.973507	6.466121	124.402092	35.705002	46.084351	133.232971	36.8392545	26.275236	128.8175315	-79.3845205	13.089334	122.1421545
-7.531512	51.564014	133.06955	-21.227112	19.952887	125.640778	38.188831	6.565111	124.995407	35.755459	46.383171	133.405243	36.972145	26.474141	129.200325	-79.426369	13.431633	122.081231
-6.27748	51.240623	132.758896	-21.171228	20.05871	125.742401	38.334007	6.53586	125.512718	35.842739	46.506363	133.470398	37.088373	26.5211115	129.491558	-79.430829	13.5963085	121.993244
-4.968679	50.736088	132.35022	-21.062551	20.153728	125.767479	38.519485	6.404931	126.109695	35.949741	46.535534	133.494873	37.234613	26.4702325	129.802284	-79.359715	13.8372235	121.732674
-3.708093	50.061562	131.955536	-20.950483	20.207701	125.807739	39.107178	6.029811	126.65876	36.140175	46.548969	133.556015	37.6236765	26.28939	130.1073875	-79.5246425	14.126012	121.5080905
-2.506178	49.252357	131.533203	-20.81929	20.272558	125.900307	39.349922	5.80277	127.457916	36.331703	46.520096	133.69223	37.8408125	26.161433	130.575073	-79.4793925	14.383683	121.225541
-1.373055	48.233906	131.269745	-20.650682	20.268688	125.971352	39.604538	5.573649	128.295792	36.556854	46.489765	133.88266	38.080696	26.031707	131.089226	-79.38206	14.505669	120.853478
-0.319969	47.101021	131.112045	-20.456644	20.274872	126.153168	39.86562	5.386826	129.189957	36.796371	46.443932	134.171753	38.3309955	25.915379	131.680855	-79.2442835	14.634365	120.625481
1.097746	45.20097	131.048904	-20.173405	20.294447	126.594856	40.200386	5.200523	130.560364	37.127453	46.341942	134.735687	38.6639195	25.7712325	132.6480255	-79.0107295	14.8176615	120.5416865
1.9426	43.774273	131.163956	-19.950903	20.284567	126.903244	40.388317	5.081882	131.443695	37.376595	46.249943	135.212036	38.882456	25.6659125	133.3278655	-78.784262	14.9032215	120.4786225
2.692493	42.246204	131.346527	-19.710312	20.251167	127.226555	40.553024	4.914612	132.355865	37.61755	46.124607	135.708923	39.085287	25.5196095	134.032394	-78.505911	14.9827245	120.420716
3.323931	40.650906	131.56218	-19.477177	20.184694	127.576187	40.721039	4.712358	133.230698	37.883884	45.976654	136.238159	39.3024615	25.344506	134.7344285	-78.2568155	15.024882	120.4179455
3.876832	38.979046	131.765579	-19.226643	20.111757	127.849808	40.870903	4.541409	134.03389	38.146324	45.855286	136.709137	39.5086135	25.1983475	135.3715135	-77.9618995	15.0251665	120.3281025
4.314667	37.262886	131.882263	-19.040085	20.042252	128.159897	41.024738	4.412143	134.742386	38.367687	45.780746	137.028229	39.6962125	25.0964445	135.8853075	-77.7763825	14.9880595	120.4344865
4.55952	35.468697	131.938843	-18.859076	19.97282	128.432114	41.216835	4.357083	135.223541	38.5965	45.769646	137.18898	39.9066675	25.0633645	136.2062605	-77.6248195	14.8822755	120.6579675
4.846515	32.766853	131.812195	-18.631714	19.89838	128.665344	41.52544	4.355636	135.622833	38.859364	45.808174	137.07547	40.192402	25.081905	136.3491515	-77.45583	14.714855	120.9815365
4.893639	30.931145	131.613617	-18.52462	19.853333	128.731979	41.69278	4.405596	135.557434	38.992897	45.792618	136.787155	40.3428385	25.099107	136.1722945	-77.3920785	14.607559	121.2916635
4.835146	29.06872	131.313812	-18.483477	19.831951	128.708038	41.784199	4.458653	135.33049	39.076866	45.776012	136.350128	40.4305325	25.1173325	135.840309	-77.3974865	14.5465695	121.575767
4.672811	27.216152	130.900085	-18.498642	19.833323	128.571533	41.789993	4.556323	134.978302	39.1297	45.840115	135.81987	40.4598465	25.198219	135.399086	-77.4571305	14.468427	121.74398
4.396184	25.333775	130.478699	-18.542723	19.849644	128.36496	41.758518	4.694999	134.379074	39.124901	45.882793	135.239822	40.4417095	25.288896	134.809448	-77.5271555	14.410392	121.920472
4.036615	23.451918	129.897583	-18.60914	19.876984	128.088257	41.737576	4.724005	133.684525	39.072861	45.900013	134.559448	40.4052185	25.312009	134.1219865	-77.6234985	14.441959	122.0545275
3.580053	21.542006	129.288788	-18.678587	19.914104	127.734116	41.67252	4.744345	133.01239	39.015907	45.933132	133.751083	40.3442135	25.3387385	133.3817365	-77.7013875	14.4894695	122.0864955
2.745344	18.731958	128.269775	-18.759289	19.981524	127.213142	41.534874	4.9088	131.495346	38.889988	46.00238	132.488525	40.212431	25.45559	131.9919355	-77.731009	14.507458	122.4343485
2.090981	16.863052	127.557838	-18.856617	20.069796	126.879181	41.422733	5.022871	130.509537	38.732414	46.024467	131.614227	40.0775735	25.523669	131.061882	-77.7908075	14.615923	122.69648
1.071741	15.186988	127.020874	-18.912598	20.122604	126.485489	41.248589	5.207267	129.48793	38.580544	46.067673	130.849274	39.9145665	25.63747	130.168602	-77.7397625	14.607738	122.802376
0.415206	13.271551	126.280579	-18.958647	20.150103	126.148605	41.096802	5.325882	128.593079	38.435154	46.078167	130.158432	39.765978	25.7020245	129.3757555	-77.683272	14.5981815	122.9214545
-0.47985	11.452588	125.702095	-19.046476	20.191961	125.839424	40.984085	5.441926	127.844299	37.998154	46.294872	129.695694	39.4911195	25.868399	128.7699965	-77.5840715	14.515523	122.9088515
-1.263465	9.55801	125.123306	-19.326765	20.342875	125.592255	40.824512	5.572017	127.115593	37.868107	46.355511	129.22406	39.3463095	25.963764	128.1698265	-77.9998395	14.721986	123.0146835
-2.256372	7.700279	124.681618	-19.420925	20.356607	125.336967	40.662514	5.613134	126.650879	37.733112	46.380405	128.732758	39.197813	25.9967695	127.6918185	-78.039663	14.7164445	122.9821155
-3.709533	4.88944	124.336899	-19.515438	20.365982	125.051895	40.174839	5.848424	126.385857	37.663754	46.425774	128.174591	38.9192965	26.137099	127.280224	-77.9501725	14.594865	122.823566
-4.610785	2.940703	124.211411	-19.569237	20.337688	124.940025	40.494137	5.597863	126.29538	37.624931	46.399746	127.817467	39.059534	25.9988045	127.0564235	-78.198008	14.6765715	122.8236265
-5.742583	1.090131	124.470543	-19.598726	20.285406	124.865616	40.534924	5.538588	126.437988	37.581478	46.383041	127.435829	39.058201	25.9608145	126.9369085	-78.255653	14.6099975	122.7943235
-6.654432	-0.893699	124.581551	-19.613661	20.145666	124.849129	40.524837	5.473749	126.554039	37.538734	46.284752	127.069214	39.0317855	25.8792505	126.8116265	-78.2591075	14.4120815	122.8866315
-7.893398	-2.685552	125.046715	-19.619999	19.939909	124.875763	40.501369	5.277637	126.773689	37.502071	46.096027	126.707603	39.00172	25.686832	126.740646	-78.241718	14.192986	123.01088
-8.836682	-4.636292	125.295105	-19.617275	19.668579	124.956932	40.465744	5.031868	127.006271	37.503712	45.869106	126.449951	38.984728	25.450487	126.728111	-78.219278	13.886671	123.185753
-9.742519	-6.57725	125.688553	-19.585016	19.383856	125.132156	40.426929	4.727261	127.29583	37.526554	45.573929	126.241562	38.9767415	25.150595	126.768696	-78.1467735	13.617117	123.495616
-11.534179	-9.14318	126.525566	-19.590685	19.007608	125.507713	40.378143	4.353326	127.750351	37.56942	45.218746	126.079811	38.9737815	24.786036	126.915081	-78.1551515	13.22918	124.100345
-12.755082	-10.701214	127.193153	-19.409191	18.684601	125.762985	40.349239	4.134227	128.056213	37.550419	45.020847	126.029564	38.949829	24.577537	127.0428885	-77.768211	12.791665	124.4830815
-14.047989	-12.173243	127.837219	-19.440994	18.522028	126.121735	40.295353	3.915644	128.369247	37.544762	44.832523	126.026283	38.9200575	24.3740835	127.197765	-77.8020455	12.6699725	125.045705
-15.330276	-13.541174	128.386032	-19.470673	18.314089	126.452339	40.20063	3.699445	128.603806	37.567341	44.632061	126.070473	38.8839855	24.165753	127.3371395	-77.8253315	12.462425	125.5675385
-16.651833	-14.853775	128.784302	-19.46917	18.024521	126.684311	40.080132	3.415259	128.827423	37.593071	44.392189	126.115715	38.8366015	23.903724	127.471569	-77.7749415	12.145318	125.897053
-17.957539	-16.102594	129.050537	-19.492929	17.742376	126.936172	39.999241	3.112452	128.932907	37.622929	44.157543	126.217674	38.811085	23.6349975	127.5752905	-77.796943	11.8497545	126.2970535
-19.263597	-17.199068	129.231003	-19.510273	17.469511	127.144775	39.94313	2.795499	129.125717	37.659283	43.932785	126.323059	38.8012065	23.364142	127.724388	-77.8217525	11.57488	126.565162
-21.270544	-18.664148	129.465851	-19.578299	17.177761	127.515686	39.830288	2.470278	129.282684	37.718788	43.713531	126.474174	38.774538	23.0919045	127.878429	-77.931136	11.2636175	127.152943
-22.606897	-19.453886	129.669205	-19.597279	17.023428	127.646317	39.725243	2.342612	129.396561	37.701103	43.615662	126.402283	38.713173	22.979137	127.899422	-77.907731	11.067719	127.393212
-23.913305	-20.118196	129.984055	-19.636299	16.943407	127.769936	39.61628	2.327861	129.324722	37.676643	43.54586	126.273903	38.6464615	22.9368605	127.7993125	-77.9190595	10.9499535	127.7405595
-25.272501	-20.601746	130.325195	-19.654196	16.905178	127.817703	39.5788	2.311855	129.339203	37.631844	43.503662	126.01622	38.605322	22.9077585	127.6777115	-77.913714	10.9025975	127.9576945
-26.57593	-20.970854	130.649734	-19.642111	16.888784	127.77816	39.587185	2.413407	129.306076	37.636356	43.539886	125.798271	38.6117705	22.9766465	127.5521735	-77.8959925	10.8009215	128.0041465
-27.848461	-21.247717	130.875473	-19.635244	16.880709	127.769073	39.617603	2.491525	129.249466	37.638779	43.549431	125.580956	38.628191	23.020478	127.415211	-77.898679	10.74094	128.122935
NaN	NaN	NaN	-19.5791	16.826832	127.658417	39.628826	2.535042	129.144562	37.637875	43.563248	125.407837	38.6333505	23.049145	127.2761995	-77.7915505	10.604519	128.0406345
NaN	NaN	NaN	-19.575102	16.706451	127.625313	39.55106	2.529282	128.83017	37.609856	43.511639	125.321922	38.580458	23.0204605	127.076046	-77.730662	10.3924415	128.17458
-32.181404	-21.596613	130.558014	-19.616272	16.607744	127.676514	39.459862	2.480788	128.613922	37.584702	43.471767	125.382553	38.522282	22.9762775	126.9982375	-77.754826	10.2392105	128.3547905
-33.338642	-21.522947	130.239853	-19.70722	16.553085	127.833351	39.353798	2.470248	128.376892	37.522907	43.469494	125.544861	38.4383525	22.969871	126.9608765	-77.8527925	10.136299	128.7058255
-34.514339	-21.330709	129.939133	-19.755995	16.495237	127.928482	39.238014	2.520438	128.132767	37.426304	43.5228	125.742554	38.332159	23.021619	126.9376605	-77.844149	9.968855	128.9193035
-35.603928	-20.998512	129.628479	-19.917555	16.525087	128.111404	39.114113	2.600911	127.905106	37.29705	43.607433	125.948524	38.2055815	23.104172	126.926815	-78.0406915	9.946002	129.295993
-36.70303	-20.591072	129.394882	-20.02002	16.539782	128.156967	38.979458	2.731465	127.715515	37.132301	43.714581	126.131996	38.0558795	23.223023	126.9237555	-78.0959195	9.856541	129.3901785
-37.743767	-20.119619	129.203171	-20.144691	16.584801	128.212875	38.877522	2.869284	127.576111	36.973156	43.845074	126.264633	37.925339	23.357179	126.920372	-78.214721	9.812423	129.505378
-39.554131	-19.011354	129.30928	-20.328098	16.647596	128.237457	38.763699	3.056359	127.481445	36.745789	44.018631	126.382744	37.754744	23.537495	126.9320945	-78.41094	9.757697	129.5428195
-40.359295	-18.395161	129.249741	-20.454853	16.676477	128.193527	38.70274	3.144412	127.45417	36.58255	44.089787	126.356781	37.642645	23.6170995	126.9054755	-78.552351	9.73585449999999	129.4815785
-40.893684	-17.943541	129.119736	-20.558546	16.644409	128.133392	38.630806	3.186968	127.460907	36.42305	44.110069	126.24353	37.526928	23.6485185	126.8522185	-78.64402	9.6402995	129.4145655
-41.611176	-17.218243	129.219116	-20.661833	16.595772	128.054688	38.557804	3.194235	127.484741	36.271793	44.091873	126.086632	37.4147985	23.643054	126.7856865	-78.7384645	9.54849	129.3236895
-42.28059	-16.428059	129.33519	-20.786137	16.498468	128.014816	38.483276	3.166147	127.522408	36.117176	44.033894	125.895203	37.300226	23.6000205	126.7088055	-78.8725	9.3969155	129.3208265
-42.861374	-15.565751	129.397629	-20.861046	16.341158	127.882469	38.380314	3.126683	127.520599	35.954288	43.950504	125.706337	37.167301	23.5385935	126.613468	-78.889393	9.1437225	129.15147
-43.368427	-14.662449	129.447067	-20.985929	16.166559	127.797424	38.258217	3.064265	127.514687	35.790451	43.86179	125.484131	37.024334	23.4630275	126.499409	-78.996192	8.8700905	129.095439
-44.016331	-13.210167	129.446335	-21.172935	15.908716	127.702858	38.060238	3.005774	127.379822	35.511162	43.753819	125.194916	36.7857	23.3797965	126.287369	-79.13157	8.4376355	129.118347
-44.294163	-12.125751	129.390366	-21.308254	15.741442	127.670692	37.909012	2.977659	127.217819	35.311901	43.695339	125.033829	36.6104565	23.336499	126.125824	-79.2269645	8.146385	129.21556
-44.528477	-11.001229	129.295654	-21.481245	15.631586	127.698662	37.744606	2.99254	127.0728	35.117306	43.701923	124.913475	36.430956	23.3472315	125.9931375	-79.393446	7.9159405	129.4041865
-44.685318	-9.825327	129.122238	-21.59643	15.513353	127.626732	37.566685	3.037628	126.86776	34.921535	43.736015	124.858032	36.24411	23.3868215	125.862896	-79.43697	7.6398845	129.390568
-44.746166	-8.566776	128.876602	-21.792231	15.476161	127.642418	37.410183	3.092521	126.666069	34.726776	43.779121	124.818779	36.0684795	23.435821	125.742424	-79.6529415	7.516501	129.542412
-44.768097	-7.25927	128.682129	-21.900757	15.4119	127.514969	37.264816	3.16278	126.497101	34.554447	43.846359	124.826225	35.9096315	23.5045695	125.661663	-79.7111455	7.3192305	129.368275
-44.662701	-5.95835	128.324799	-22.024818	15.388139	127.435921	36.779057	3.449173	126.527168	34.414707	43.910896	124.879387	35.596882	23.6800345	125.7032775	-79.646518	7.0962435	129.1685645
-44.354267	-3.897461	127.904655	-22.178057	15.329197	127.276161	36.666965	3.48851	126.439583	34.2397	43.964512	125.00914	35.4533325	23.726511	125.7243615	-79.8094465	6.931883	128.8279605
-44.019718	-2.483138	127.614502	-22.27342	15.264742	127.161942	36.609901	3.472652	126.457359	34.150604	43.952217	125.099815	35.3802525	23.7124345	125.778587	-79.9270925	6.8170495	128.545297
-43.613129	-1.126176	127.328072	-22.338005	15.180807	127.048386	36.573505	3.399719	126.560806	34.091141	43.880363	125.196388	35.332323	23.640041	125.878597	-80.008333	6.721573	128.218175
-43.074001	0.234959	126.920937	-22.393196	15.052589	126.917091	36.940281	3.049625	126.65863	34.088558	43.742752	125.368202	35.5144195	23.3961885	126.013416	-80.3008115	6.7089895	127.820766
-42.511997	1.611285	126.538467	-22.426292	14.907692	126.763535	37.073059	2.72797	127.285469	34.098007	43.538635	125.702072	35.585533	23.1333025	126.4937705	-80.438117	6.6820815	127.0332995
-41.874058	3.031542	126.185608	-22.435987	14.799179	126.691223	37.290874	2.399303	128.149002	34.184319	43.355621	126.300308	35.7375965	22.877462	127.224655	-80.6095705	6.720896	126.157791
-41.161514	4.441151	125.880089	-22.477432	14.746716	126.779221	37.465591	2.214309	129.158829	34.349243	43.265209	127.173256	35.907417	22.739759	128.1660425	-80.862281	6.753673	125.3923995
-40.03981	6.536479	125.617683	-22.520155	14.501894	127.037338	37.58308	1.751865	130.714005	34.595058	43.069363	128.564224	36.089069	22.410614	129.6391145	-81.129379	6.593174	124.4355615
-39.282948	7.932769	125.627075	-22.578777	14.274099	127.296898	37.573772	1.363313	131.483597	34.734447	42.807957	129.347641	36.1541095	22.085635	130.415619	-81.3116635	6.462563	124.178177
-38.54731	9.329261	125.697639	-22.636219	13.992273	127.516281	37.450668	1.067119	131.96875	35.129459	42.426525	129.875839	36.2900635	21.746822	130.9222945	-81.5625015	6.237724	124.1102675
-37.797554	10.736123	125.766861	-22.692427	13.729426	127.680336	37.368042	0.794635	132.159561	34.799541	42.356857	130.442673	36.0837915	21.575746	131.301117	-81.4686455	5.883106	124.059555
-37.118004	12.186135	125.814903	-22.757109	13.545792	127.772156	37.319115	0.595526	132.204773	35.139561	42.104042	130.703812	36.229338	21.349784	131.4542925	-81.743556	5.7418	124.0900195
-36.417915	13.6518	125.829231	-22.811512	13.461107	127.772842	37.281914	0.517064	132.136719	35.141209	42.064064	130.960754	36.2115615	21.290564	131.5487365	-81.8345855	5.63165	123.9969475
-35.72155	15.129484	125.829674	-22.835171	13.428433	127.700081	37.2411	0.463508	131.94133	34.802437	42.152397	131.192169	36.0217685	21.3079525	131.5667495	-81.6921105	5.5489135	123.8334125
-34.704254	17.3458	125.731148	-22.814249	13.473625	127.466438	37.238274	0.445046	131.524521	35.176739	41.981853	131.146286	36.2075065	21.2134495	131.3354035	-81.8360045	5.7338005	123.5974725
-33.984657	18.800726	125.577202	-22.759039	13.521333	127.24308	37.259007	0.483382	131.209335	35.224377	41.983212	131.093521	36.241692	21.233297	131.151428	-81.75977	5.809369	123.334732
-33.315479	20.225014	125.420151	-22.67923	13.569349	127.002884	37.327301	0.516566	130.877502	35.268459	41.987553	131.027283	36.29788	21.2520595	130.9523925	-81.65634	5.8866385	123.0533755
-32.606998	21.600433	125.280655	-22.569561	13.596237	126.751091	37.40506	0.533829	130.609985	35.307938	41.986839	130.956329	36.356499	21.260334	130.783157	-81.495621	5.93214	122.719025
-31.885445	22.933722	125.175247	-22.508617	13.625038	126.556885	37.437706	0.586402	130.360794	35.342884	41.995766	130.89032	36.390295	21.291084	130.625557	-81.407529	5.958992	122.488213
-31.24638	24.254673	125.209595	-22.488384	13.690712	126.486679	37.428356	0.69036	130.017899	35.36676	41.992989	130.852158	36.397558	21.3416745	130.4350285	-81.374326	6.0397495	122.5383295
-30.601995	25.52807	125.358978	-22.469872	13.727485	126.417389	37.427204	0.742218	129.736389	35.38567	42.001045	130.818253	36.406437	21.3716315	130.277321	-81.346181	6.0833385	122.557457
-29.587347	27.30242	125.657722	-22.388176	13.800724	126.395309	37.468296	0.812869	129.318054	35.46051	42.030102	130.907959	36.464403	21.4214855	130.1130065	-81.240755	6.1799625	122.6776115
-28.931641	28.44252	125.950539	-22.321745	13.856432	126.441872	37.542732	0.839074	129.109589	35.519703	42.024261	131.046906	36.5312175	21.4316675	130.0782475	-81.1747075	6.2811965	122.8054965
-28.247887	29.515816	126.283958	-22.245216	13.949758	126.523422	37.604622	0.903323	128.943771	35.610264	42.056114	131.217117	36.607443	21.4797185	130.080444	-81.097875	6.4197975	122.9664
-27.560556	30.510187	126.66317	-22.152794	14.041448	126.617065	37.661892	0.988359	128.754105	35.695827	42.100903	131.386673	36.6788595	21.544631	130.070389	-80.9844475	6.538265	123.163741
-26.891968	31.43745	127.085648	-22.101404	14.17256	126.767601	37.717705	1.066666	128.585861	35.770424	42.137463	131.504532	36.7440645	21.6020645	130.0451965	-80.9468725	6.7430555	123.4900055
-26.274242	32.326233	127.483597	-22.07225	14.296815	126.937592	37.721592	1.14518	128.428925	35.856995	42.195259	131.579132	36.7892935	21.6702195	130.0040285	-80.9337935	6.9234105	123.8711555
-25.639761	33.119095	127.870415	-22.0219	14.396223	127.107178	37.702114	1.20457	128.238434	35.937302	42.217255	131.6017	36.819708	21.7109125	129.920067	-80.863508	7.0815335	124.294289
-24.67514	34.139244	128.304855	-21.941788	14.523464	127.354744	37.710785	1.237393	128.106827	36.087479	42.240665	131.536316	36.899132	21.739029	129.8215715	-80.782708	7.307899	124.8879165
-23.996719	34.69606	128.507065	-21.878777	14.597537	127.510895	37.742275	1.253695	128.094177	36.172745	42.257374	131.426819	36.95751	21.7555345	129.760498	-80.715064	7.4395395	125.261292
-23.318012	35.18335	128.564377	-21.828432	14.678658	127.619148	37.766006	1.251416	128.128281	36.233086	42.266628	131.256424	36.999546	21.759022	129.6923525	-80.65641	7.598294	125.5459435
-22.684057	35.594685	128.493195	-21.812658	14.741252	127.708092	37.752934	1.215165	128.271408	36.265789	42.271866	130.976425	37.0093615	21.7435155	129.6239165	-80.6346775	7.7389885	125.7922675
-22.031992	35.903965	128.290924	-21.830687	14.803736	127.747276	37.719936	1.179643	128.447968	36.293785	42.277206	130.664307	37.0068605	21.7284245	129.5561375	-80.6682345	7.8790475	125.9384145
-21.390156	36.155449	128.059326	-21.830074	14.852013	127.752518	37.717411	1.143256	128.67009	36.332424	42.270721	130.404846	37.0249175	21.7069885	129.537468	-80.6850655	7.9970375	125.967568
-20.75672	36.322681	127.76442	-21.839062	14.875504	127.742851	37.770721	1.076923	128.945236	36.357147	42.244263	130.21315	37.063934	21.660593	129.579193	-80.742058	8.090415	125.906509
-19.796694	36.434875	127.426239	-21.91503	14.894184	127.785683	37.796844	0.986864	129.305023	36.347542	42.220764	130.037247	37.072193	21.603814	129.671135	-80.902253	8.184554	125.900231
-19.230324	36.469326	127.378235	-21.988228	14.892739	127.799049	37.736546	0.961013	129.394272	36.311909	42.17387	129.993149	37.0242275	21.5674415	129.6937105	-81.0006835	8.2180365	125.9043875
-18.692928	36.475941	127.403381	-22.078302	14.900701	127.79113	37.636559	0.921153	129.42572	36.265625	42.145355	129.999359	36.951092	21.533254	129.7125395	-81.107696	8.268148	125.8697205
-18.199415	36.408165	127.527275	-22.168188	14.939957	127.795158	37.53508	0.917468	129.372925	36.217789	42.131138	130.069794	36.8764345	21.524303	129.7213595	-81.2128105	8.355611	125.8689565
-17.749722	36.319798	127.798889	-22.214632	15.013552	127.797127	37.416683	0.946249	129.214615	36.167	42.132011	130.182999	36.7918415	21.53913	129.698807	-81.2211055	8.487974	125.895447
-17.255096	36.214329	128.006607	-22.316847	15.178215	127.917564	37.29562	0.981611	129.050018	36.125641	42.157642	130.292175	36.7106305	21.5696265	129.6710965	-81.3443245	8.7868035	126.1640315
-16.841642	36.072834	128.262451	-22.375206	15.321247	127.944885	37.158424	1.053827	128.880203	36.090343	42.210007	130.390961	36.6243835	21.631917	129.635582	-81.3747955	9.010577	126.254188
-16.377348	35.744865	128.63913	-22.551979	15.526096	128.015396	36.919304	1.134111	128.602615	35.928719	42.275852	130.397079	36.4240115	21.7049815	129.499847	-81.5279695	9.3472105	126.530945
-16.073727	35.439472	128.688553	-22.769226	15.577316	128.004028	36.676422	1.171743	128.324493	35.347221	42.441223	130.282196	36.0118215	21.806483	129.3033445	-81.5502735	9.348149	126.7047115
-15.833171	35.098709	128.651031	-23.023983	15.566486	127.957954	36.332615	1.160087	127.959908	34.984512	42.497982	129.886703	35.6585635	21.8290345	128.9233055	-81.7065295	9.3039375	126.9926025
-15.581367	34.665253	128.326065	-23.329964	15.515539	127.893173	35.976894	1.048233	127.502991	34.618156	42.455551	129.196091	35.297525	21.751892	128.349541	-81.957453	9.279186	127.436805
-15.381379	34.156059	127.797577	-23.549885	15.413155	127.609482	35.616768	0.88254	126.876129	34.272896	42.375641	128.324768	34.944832	21.6290905	127.6004485	-82.044602	9.1972195	127.6185155
-15.371346	33.736595	127.115379	-23.812563	15.327844	127.295944	34.967827	0.897333	126.290825	33.890614	42.18251	127.249565	34.4292205	21.5399215	126.770195	-82.0543465	9.1157665	127.821693
-15.20469	33.183067	126.238075	-24.00124	15.207341	126.829544	34.951397	0.581445	125.365845	33.565857	41.985634	126.095642	34.258627	21.2835395	125.7307435	-82.261107	9.1311425	127.9283445
-14.892586	32.310448	125.087036	-24.137535	15.076801	126.130585	34.584732	0.425325	124.51358	33.267673	41.733856	124.774742	33.9262025	21.0795905	124.644161	-82.2012725	9.0740115	127.617009
-14.626103	31.753719	124.628281	-24.176113	15.003377	125.794922	34.181274	0.491069	124.531487	33.204563	41.585903	124.343529	33.6929185	21.038486	124.437508	-82.0451445	8.968268	127.152336
-14.350857	31.201437	124.393166	-24.206953	14.94685	125.588158	34.502861	0.118537	124.453339	33.194088	41.42725	124.233414	33.8484745	20.7728935	124.3433765	-82.2623805	9.1208065	126.8329395
-14.120379	30.663219	124.325645	-24.264893	14.858301	125.449463	34.087891	0.130191	124.805923	33.164478	41.25576	124.302879	33.6261845	20.6929755	124.554401	-82.1559705	9.0236265	126.344525
-13.905194	30.129898	124.379822	-24.388733	14.764672	125.428619	33.942806	-0.046396	125.086151	33.154491	41.105988	124.493423	33.5486485	20.529796	124.789787	-82.3261145	8.999548	126.067451
-13.712756	29.597918	124.556503	-24.526245	14.683834	125.564537	33.835648	-0.199791	125.442596	33.143169	40.9888	124.75753	33.4894085	20.3945045	125.100063	-82.5418985	8.9731635	126.029011
-13.540164	29.058599	124.803757	-24.598827	14.549801	125.664459	33.802795	-0.335186	125.75766	33.120979	40.918896	124.997902	33.461887	20.291855	125.377781	-82.659541	8.807747	125.951137
-13.366715	28.210375	125.047935	-24.756056	14.379689	125.876549	33.666306	-0.509037	125.892769	32.992683	40.779175	125.153557	33.3294945	20.135069	125.523163	-82.8416065	8.624309	126.229935
-13.271684	27.667145	125.091324	-24.870365	14.28033	125.986885	33.561295	-0.611283	125.846123	32.865345	40.681797	125.047348	33.21332	20.035257	125.4467355	-82.95405	8.525403	126.5270345
-13.138968	27.144136	125.059006	-24.892136	14.165586	125.943253	33.516155	-0.715036	125.745842	32.782349	40.594391	124.924828	33.149252	19.9396775	125.335335	-82.933524	8.3914945	126.551171
-12.973947	26.642756	124.990128	-24.927137	14.122893	125.982368	33.486076	-0.813457	125.685867	32.744236	40.506058	124.77977	33.115156	19.8463005	125.2328185	-82.96943	8.3994855	126.7319175
-12.820172	26.153988	124.899841	-24.913683	14.056698	125.932083	33.477318	-0.952949	125.620499	32.714088	40.392899	124.528954	33.095703	19.719975	125.0747265	-82.923069	8.393421	126.7894395
-12.69528	25.68582	124.75399	-24.939941	13.995236	125.890854	33.416267	-1.119191	125.521172	32.669224	40.249329	124.238777	33.0427455	19.565069	124.8799745	-82.9226275	8.425403	126.9017335
-12.57695	25.238693	124.585327	-24.976364	13.934487	125.839485	33.312195	-1.295188	125.4375	32.618366	40.072487	123.937057	32.9652805	19.3886495	124.6872785	-82.9180085	8.4803245	126.9916915
-12.447975	24.593248	124.39798	-25.025097	13.868922	125.811508	33.197548	-1.535879	125.475655	32.580315	39.8172	123.624054	32.8889315	19.1406605	124.5498545	-82.9391255	8.5971835	127.0731615
-12.399188	24.19696	124.396881	-25.047794	13.838003	125.871193	33.171097	-1.689003	125.582298	32.575424	39.66959	123.574318	32.8732605	18.9902935	124.578308	-82.9688485	8.6857125	127.164078
-12.373491	23.846296	124.482224	-25.086351	13.813739	125.98703	33.105957	-1.838411	125.720306	32.580795	39.520496	123.600922	32.843376	18.8410425	124.660614	-83.016078	8.7864355	127.313446
-12.361096	23.524225	124.623695	-25.174341	13.780999	126.137688	33.314564	-2.172175	125.685654	32.551544	39.385086	123.656166	32.933054	18.6064555	124.67091	-83.281736	8.9555425	127.604466
-12.369653	23.264978	124.827827	-25.243668	13.769209	126.322067	32.849869	-2.089041	125.867615	32.537666	39.280899	123.809921	32.6937675	18.595929	124.838768	-83.1811035	8.942489	127.805366
-12.38257	23.086046	125.04525	-25.382748	13.799591	126.555038	33.040359	-2.358276	125.718056	32.501137	39.195358	124.003136	32.770748	18.418541	124.860596	-83.536244	9.180641	128.24948
-12.395005	22.970467	125.265541	-25.449593	13.816127	126.654198	32.57917	-2.178438	125.842262	32.462666	39.18314	124.178543	32.520918	18.502351	125.0104025	-83.420104	9.129903	128.2979935
-12.390265	22.875235	125.457024	-25.664064	13.923441	126.814636	32.331867	-2.174151	125.572655	32.303879	39.202511	124.347862	32.317873	18.51418	124.9602585	-83.646001	9.332702	128.6690135
-12.394705	22.849745	125.456879	-25.806458	13.968207	126.76078	32.112957	-2.131183	125.244965	32.125454	39.226601	124.312386	32.1192055	18.547709	124.7786755	-83.7321215	9.388705	128.7428845
-12.380384	22.835754	125.395058	-25.951857	14.032099	126.731552	31.871733	-2.102431	124.841797	31.955299	39.244034	124.21138	31.913516	18.5708015	124.5265885	-83.81723	9.4933965	128.9365155
-12.360858	22.81023	125.343391	-26.060741	14.093839	126.717964	31.680944	-2.105015	124.504433	31.822044	39.232792	124.076843	31.751494	18.5638885	124.290638	-83.872976	9.6237895	129.14529
-12.314393	22.783684	125.330521	-26.138052	14.15264	126.734756	31.553375	-2.110697	124.291801	31.743435	39.232357	123.993233	31.648405	18.56083	124.142517	-83.924509	9.74445	129.326995
-12.235553	22.756884	125.371643	-26.190233	14.190203	126.817085	31.460997	-2.110207	124.196304	31.711641	39.217144	123.969032	31.586319	18.5534685	124.082668	-83.966785	9.8269375	129.551502
-12.147303	22.722742	125.462845	-26.215626	14.202611	126.919983	31.407839	-2.141562	124.173149	31.689295	39.181274	123.990143	31.548567	18.519856	124.081646	-83.979819	9.885366	129.75832
-11.9464	22.632254	125.558784	-26.300547	14.19075	127.106224	31.315485	-2.247549	124.238396	31.658539	39.080223	124.049393	31.487012	18.416337	124.1438945	-84.088106	9.965163	130.0685535
-11.765279	22.532879	125.577179	-26.329145	14.117819	127.106621	31.282345	-2.34532	124.312866	31.612358	39.012672	124.084236	31.4473515	18.333676	124.198551	-84.1056415	9.901962	130.014691
-11.508203	22.394619	125.647903	-26.347807	14.057562	127.162537	31.298912	-2.404463	124.413475	31.618893	38.970074	124.181534	31.4589025	18.2828055	124.2975045	-84.1545165	9.8323185	130.0275695
-11.149974	22.247612	125.746689	-26.353195	14.02679	127.26693	31.302345	-2.479646	124.40966	31.615803	38.908428	124.214302	31.459074	18.214391	124.311981	-84.165464	9.839189	130.221879
-10.823546	22.126307	125.594925	-26.446486	14.004867	127.304352	31.134554	-2.573521	124.227859	31.452766	38.79401	123.962952	31.29366	18.1102445	124.0954055	-84.186632	9.8994895	130.5132985
-10.418887	22.032555	125.430336	-26.541084	14.013441	127.247597	30.990341	-2.518065	124.189163	31.364239	38.793629	123.803558	31.17729	18.137782	123.9963605	-84.259458	9.8891	130.4988335
-9.823995	21.930622	125.66568	-26.426727	14.06703	127.397072	31.213396	-2.390284	124.472092	31.513742	38.936275	124.067749	31.363569	18.2729955	124.2699205	-84.217023	9.8610645	130.5242235
-8.875718	21.841434	126.205132	-26.144119	14.226291	127.947495	31.644741	-2.267516	124.763229	31.79324	39.062386	124.471878	31.7189905	18.397435	124.6175535	-84.0072285	10.055147	131.2774365
-8.214121	21.77746	126.171021	-26.200766	14.280969	128.06337	31.539207	-2.20387	124.813271	31.707991	39.094185	124.368515	31.623599	18.4451575	124.590893	-84.025131	10.1167805	131.535847
-7.586873	21.744507	126.004723	-26.271364	14.288378	127.918793	31.429565	-2.080947	124.828171	31.63483	39.197533	124.455894	31.5321975	18.558293	124.6420325	-84.0749255	10.018463	131.1955535
-6.831328	21.809511	126.144043	-26.205698	14.343159	127.944733	31.654444	-1.968997	125.078133	31.809155	39.30827	124.894974	31.7317995	18.6696365	124.9865535	-84.1431955	10.0166815	130.9029125
-5.95039	21.913952	126.428391	-25.958645	14.408401	127.935158	32.119087	-1.910342	125.647614	32.196335	39.411106	125.606384	32.157711	18.750382	125.626999	-84.075001	10.06642	130.243317
-5.030173	22.014484	126.78318	-25.773748	14.523671	127.902267	32.645569	-1.869576	126.520645	32.639389	39.534916	126.517296	32.642479	18.83267	126.5189705	-84.189975	10.214672	129.2855635
-4.077542	22.116423	127.158829	-25.573656	14.679673	127.862183	33.5201	-2.006064	127.406219	33.033176	39.672749	127.525398	33.276638	18.8333425	127.4658085	-84.42395	10.5260035	128.2585575
-2.36044	22.174892	127.846504	-25.22123	14.995338	127.968597	34.282574	-1.827593	128.788177	33.712406	39.862072	128.991821	33.99749	19.0172395	128.889999	-84.43995	10.9734365	127.047195
-1.451562	22.326513	128.310211	-24.971127	15.205796	127.992561	34.74419	-1.689942	129.606216	34.427498	39.938145	129.719879	34.585844	19.1241015	129.6630475	-84.528098	11.2874905	126.3220745
-0.60888	22.521971	128.753769	-24.767952	15.436654	127.99617	35.173084	-1.515993	130.278198	34.425247	40.289867	130.557281	34.7991655	19.386937	130.4177395	-84.3350695	11.486371	125.5746005
0.274437	22.712439	129.110138	-24.567995	15.672829	128.095764	35.511738	-1.251743	130.809906	34.715088	40.509777	131.161255	35.113413	19.629017	130.9855805	-84.249403	11.716641	125.2059475
1.072486	22.894913	129.544937	-24.36957	15.916911	128.266144	35.855164	-0.956475	131.18573	35.32275	40.619095	131.593994	35.588957	19.83131	131.389862	-84.328097	12.002512	125.142426
1.841689	23.045731	129.900986	-24.151026	16.145761	128.443146	36.176903	-0.676088	131.370682	35.499168	40.832047	132.091522	35.8380355	20.0779795	131.731102	-84.1400875	12.2135425	125.15519
2.56552	23.180017	130.290466	-23.968557	16.387314	128.762085	36.460266	-0.412872	131.499374	35.721699	41.038021	132.54892	36.0909825	20.3125745	132.024147	-84.0280965	12.4620535	125.500023
3.464269	23.334682	130.959747	-23.626253	16.71694	129.262497	36.862652	-0.021277	131.708801	36.08746	41.334839	133.289871	36.475056	20.656781	132.499336	-83.727562	12.777099	126.025658
3.976052	23.383558	131.393448	-23.372532	16.916607	129.5345	37.139729	0.201578	131.806656	36.356457	41.545559	133.848495	36.748093	20.8735685	132.8275755	-83.493157	12.9596455	126.2414245
4.494913	23.446978	131.807571	-23.200018	17.142899	129.879227	37.391701	0.361895	131.923477	36.589752	41.694893	134.391266	36.9907265	21.028394	133.1573715	-83.3907625	13.257404	126.6010825
4.936963	23.486761	132.180374	-22.984978	17.298183	130.094543	37.587811	0.49399	132.009949	36.838531	41.802166	134.858688	37.213171	21.148078	133.4343185	-83.183127	13.448288	126.7547675
5.357448	23.40501	132.495361	-22.804882	17.439955	130.309601	37.752819	0.587009	132.040939	37.08783	41.855556	135.255646	37.4203245	21.2212825	133.6482925	-83.0300885	13.6586275	126.9709095
5.732459	23.216019	132.726059	-22.620777	17.571913	130.446136	37.923985	0.637109	132.068115	37.326508	41.876762	135.605972	37.6252465	21.2569355	133.8370435	-82.8668005	13.8868905	127.0552285
6.087423	22.970898	132.811905	-22.409859	17.692657	130.54187	38.086201	0.703188	132.139664	37.568794	41.932152	135.869064	37.8274975	21.31767	134.004364	-82.6472155	14.067644	127.079376
6.62217	22.378122	132.892578	-22.150925	17.908495	130.614548	38.320255	0.869048	132.203461	37.888493	42.068188	136.186371	38.104374	21.468618	134.194916	-82.406224	14.348372	127.03418
6.823547	21.901114	132.902069	-22.015629	18.047392	130.615051	38.479778	0.983208	132.267914	38.028534	42.190178	136.343765	38.254156	21.586693	134.3058395	-82.285414	14.508091	126.9242625
7.08105	21.312262	132.851791	-21.911482	18.163031	130.612122	38.626163	1.131875	132.31842	38.130493	42.326065	136.464554	38.378328	21.72897	134.391487	-82.201292	14.597092	126.832757
7.208569	20.677925	132.808701	-21.811279	18.271862	130.612045	38.754124	1.301578	132.323837	38.213482	42.457413	136.547913	38.483803	21.8794955	134.435875	-82.106361	14.6642285	126.788215
7.269834	19.9317	132.708557	-21.733444	18.369492	130.609436	38.86171	1.448237	132.349319	38.264484	42.580826	136.546524	38.563097	22.0145315	134.4479215	-82.029985	14.7244525	126.7709505
7.267637	19.072283	132.501999	-21.686003	18.437117	130.610565	38.91684	1.609167	132.303253	38.3242	42.693958	136.45253	38.62052	22.1515625	134.3778915	-81.992526	14.7226715	126.8432385
7.240502	18.076696	132.269394	-21.624556	18.510372	130.577194	38.954842	1.72175	132.190277	38.359772	42.76049	136.249176	38.657307	22.24112	134.2197265	-81.906419	14.779624	126.9346615
7.138618	16.499382	131.786545	-21.513718	18.579573	130.46257	39.061222	1.852255	132.060699	38.410835	42.883507	135.767441	38.7360285	22.367881	133.91407	-81.7634645	14.791265	127.01107
6.977137	15.307885	131.454407	-21.418253	18.611694	130.357025	39.172131	1.97015	131.996902	38.428558	42.997833	135.437637	38.8003445	22.4839915	133.7172695	-81.6368505	14.7393965	126.9967805
6.775118	14.027311	131.2164	-21.326735	18.663647	130.264694	39.312759	2.123768	131.978851	38.413071	43.140759	135.113739	38.862915	22.6322635	133.546295	-81.516385	14.6950305	126.983093
6.552937	12.709197	131.104248	-21.265696	18.685087	130.228714	39.439972	2.276342	132.085342	38.357407	43.301151	134.776062	38.8986895	22.7887465	133.430702	-81.4300815	14.5814275	127.026726
6.238044	11.298763	131.146652	-21.216812	18.688831	130.241135	39.553448	2.432444	132.327286	38.317932	43.457249	134.442963	38.93569	22.9448465	133.3851245	-81.369314	14.4328155	127.0971455
5.857569	9.825326	131.355774	-21.173698	18.675259	130.295609	39.663525	2.523701	132.687164	38.266842	43.570702	134.166367	38.9651835	23.0472015	133.4267655	-81.3125795	14.3033165	127.1644525
5.456675	8.362061	131.698029	-21.152365	18.638294	130.403915	39.744617	2.5587	133.13446	38.207809	43.636589	133.917816	38.976213	23.0976445	133.526138	-81.280943	14.1789435	127.281692
4.753469	6.121902	132.170547	-21.141695	18.45443	130.588089	39.765705	2.547643	133.783966	38.154293	43.647434	133.593018	38.959999	23.0975385	133.688492	-81.243389	13.8113215	127.487686
4.207382	4.638854	132.463852	-21.154823	18.260143	130.717392	39.74181	2.491363	134.113129	38.098984	43.590183	133.419281	38.920397	23.040773	133.766205	-81.230043	13.479513	127.668579
3.68147	3.242359	132.662537	-21.149912	18.05431	130.852539	39.726082	2.410728	134.339584	38.06448	43.513485	133.337143	38.895281	22.9621065	133.8383635	-81.195105	13.1465135	127.8667145
3.065952	1.831279	132.825165	-21.149258	17.921806	131.025055	39.730301	2.352643	134.541061	38.055885	43.46629	133.326294	38.893093	22.9094665	133.9336775	-81.191609	12.9341455	128.1164325
2.428251	0.466445	133.023865	-21.144396	17.841263	131.221222	39.709335	2.400507	134.677979	38.041763	43.490513	133.354538	38.875549	22.94551	134.0162585	-81.164341	12.737016	128.4261855
1.808418	-0.759806	133.124481	-21.155752	17.828434	131.43042	39.717121	2.4832	134.774567	37.984398	43.562256	133.382156	38.8507595	23.022728	134.0783615	-81.1622635	12.63414	128.7824785
1.08151	-1.986865	133.267838	-21.161791	17.855885	131.659225	39.724396	2.606154	134.82576	37.935932	43.667255	133.395844	38.830164	23.1367045	134.110802	-81.153746	12.5750655	129.207648
0.001785	-3.740011	133.719635	-21.113501	17.888948	132.037186	39.78598	2.813619	135.009644	37.886585	43.811684	133.280151	38.8362825	23.3126515	134.1448975	-81.0632845	12.4652445	129.9294745
-0.715109	-4.832909	134.132187	-21.08791	17.899508	132.274887	39.842575	2.909623	135.173035	37.842796	43.85902	133.112549	38.8426855	23.3843215	134.142792	-81.0185055	12.4146945	130.406982
-1.523048	-5.906641	134.600937	-21.090523	17.886292	132.506821	39.860882	2.972061	135.372131	37.753792	43.863884	132.803513	38.807337	23.4179725	134.087822	-80.988383	12.3546115	130.92582
-2.363543	-6.887306	135.22966	-21.097328	17.849058	132.714111	39.866924	3.018271	135.596497	37.339661	44.000973	132.538467	38.6032925	23.509622	134.067482	-80.7979485	12.188494	131.36074
-3.130923	-7.764031	135.868744	-21.102833	17.79134	132.892029	39.88348	3.048898	135.852875	37.602127	43.847759	132.142181	38.7428035	23.4483285	133.997528	-80.9484695	12.1343515	131.78653
-3.988152	-8.591034	136.526688	-21.103533	17.703812	133.06694	39.906975	3.068697	136.146774	37.172115	43.944366	131.987198	38.539545	23.5065315	134.066986	-80.746611	11.9010925	132.066894
-4.779598	-9.344373	137.10936	-21.112902	17.594404	133.245224	39.91573	3.071382	136.406876	37.126175	43.913864	131.81514	38.5209525	23.492623	134.111008	-80.7467565	11.696185	132.37944
-6.061395	-10.302062	137.590225	-21.127066	17.313936	133.426041	39.899426	2.987994	136.712402	37.085655	43.815529	131.660614	38.4925405	23.4017615	134.186508	-80.7466725	11.2261105	132.665574
-6.887023	-10.864468	137.586502	-21.140265	17.080753	133.488159	39.860256	2.863029	136.728592	37.041958	43.687229	131.599121	38.451107	23.275129	134.1638565	-80.731637	10.886377	132.8124615
-7.772438	-11.33505	137.408752	-21.188393	16.859543	133.519104	39.791904	2.70839	136.639389	37.004578	43.579987	131.534058	38.398241	23.1441885	134.0867235	-80.775027	10.5748975	132.9514845
-8.629292	-11.697968	137.069229	-21.229155	16.656467	133.512161	39.682663	2.59493	136.414841	36.956173	43.482719	131.476288	38.319418	23.0388245	133.9455645	-80.777728	10.2741095	133.0787575
-9.521399	-11.974923	136.748764	-21.29154	16.511696	133.492249	39.589508	2.523197	136.165283	36.876339	43.437874	131.429459	38.2329235	22.9805355	133.797371	-80.8160035	10.0428565	133.187127
-10.377511	-12.121154	136.442078	-21.358051	16.419994	133.462067	39.477741	2.53512	135.916779	36.79781	43.444374	131.397324	38.1377755	22.989747	133.6570515	-80.8538775	9.850241	133.2670825
-11.249043	-12.201606	136.185532	-21.425503	16.373653	133.42749	39.379234	2.576654	135.71875	36.713074	43.467442	131.384338	38.046154	23.022048	133.551544	-80.89716	9.725258	133.303436
-12.686835	-12.123985	135.929733	-21.543848	16.294708	133.402618	39.24881	2.567545	135.547958	36.590664	43.460598	131.425308	37.919737	23.0140715	133.486633	-81.007433	9.5753445	133.318603
-13.583798	-12.014825	135.838776	-21.62063	16.19528	133.386124	39.168945	2.508315	135.513397	36.500702	43.430195	131.505569	37.8348235	22.969255	133.509483	-81.0760835	9.421305	133.262765
-14.487748	-11.831962	135.686981	-21.699581	16.063633	133.365662	39.118702	2.419151	135.498077	36.405483	43.362316	131.6026	37.7620925	22.8907335	133.5503385	-81.1612545	9.2365325	133.1809855
-15.388614	-11.583047	135.499771	-21.786304	15.92522	133.320648	39.054592	2.301838	135.5177	36.310612	43.282681	131.700699	37.682602	22.7922595	133.6091995	-81.25521	9.0581805	133.0320965
-16.347916	-11.275345	135.324799	-21.868515	15.774378	133.257538	38.99107	2.170863	135.536713	36.218925	43.173756	131.810349	37.6049975	22.6723095	133.673531	-81.3420275	8.8764465	132.841545
-17.371397	-10.890105	135.087326	-21.946848	15.608646	133.191605	38.925915	2.02286	135.527634	36.122498	43.038544	131.914734	37.5242065	22.530702	133.721184	-81.4179025	8.68659	132.662026
-18.330822	-10.450045	134.853806	-22.047987	15.449884	133.113068	38.84164	1.856351	135.479095	36.023666	42.907761	132.013489	37.432653	22.382056	133.746292	-81.528627	8.517712	132.479844
-19.806097	-9.714464	134.381348	-22.200214	15.225574	132.992569	38.695084	1.604051	135.318069	36.208855	42.564377	132.065582	37.4519695	22.084214	133.6918255	-81.8523975	8.366934	132.2933125
-20.880131	-9.110565	134.07135	-22.27986	15.087448	132.937347	38.607807	1.447315	135.149948	35.78093	42.564167	132.26236	37.1943685	22.005741	133.706154	-81.7540885	8.169155	132.16854
-21.91304	-8.468571	133.753021	-22.340765	14.947346	132.886932	38.533161	1.305791	134.978592	36.032715	42.309933	132.327499	37.282938	21.807862	133.6530455	-81.964468	8.08683	132.1208185
-22.941368	-7.799167	133.391708	-22.397297	14.810434	132.826157	38.463203	1.154705	134.817963	35.97419	42.203434	132.53035	37.2186965	21.6790695	133.6741565	-82.0132905	7.9417985	131.9781575
-24.027309	-7.092959	133.023849	-22.473337	14.685033	132.774368	38.384384	1.009821	134.629486	35.915604	42.0821	132.753784	37.149994	21.5459605	133.691635	-82.096668	7.8241055	131.857101
-25.156515	-6.331022	132.660294	-22.551062	14.560071	132.692108	38.301651	0.866996	134.402405	35.836964	41.966282	132.969116	37.0693075	21.416639	133.6857605	-82.1714315	7.703503	131.6984555
-26.256084	-5.545433	132.2453	-22.648979	14.444237	132.575974	38.196953	0.742786	134.15065	35.724678	41.852818	133.17778	36.9608155	21.297802	133.664215	-82.2587735	7.590672	131.487733
-27.986855	-4.320597	131.664932	-22.796688	14.295655	132.414108	38.034554	0.560781	133.763199	35.566093	41.688622	133.435318	36.8003235	21.1247015	133.5992585	-82.3936995	7.4666085	131.2289575
-29.149183	-3.483824	131.312042	-22.893291	14.216866	132.319107	37.912731	0.433134	133.569122	35.501297	41.579369	133.607056	36.707014	21.0062515	133.588089	-82.493596	7.4274805	131.050125
-30.319973	-2.674158	130.993546	-22.982138	14.151218	132.227707	37.788227	0.327721	133.393158	35.434536	41.476955	133.78717	36.6113815	20.902338	133.590164	-82.5756575	7.400098	130.86525
-31.537867	-1.865265	130.760162	-23.088783	14.114798	132.172852	37.689976	0.247328	133.223953	35.372005	41.386536	133.925766	36.5309905	20.816932	133.5748595	-82.7085565	7.412664	130.7708445
-32.779221	-1.074169	130.575974	-23.196304	14.072225	132.122574	37.576206	0.200452	133.038849	35.279266	41.342186	134.031433	36.427736	20.771319	133.535141	-82.820344	7.373131	130.710007
-33.996418	-0.31943	130.413849	-23.278608	14.025322	132.070679	37.471336	0.181617	132.810028	35.171219	41.286232	134.106094	36.3212775	20.7339245	133.458061	-82.8784935	7.3167195	130.683297
-35.231487	0.390733	130.290924	-23.34721	13.954637	132.044144	37.37254	0.125173	132.620361	35.082027	41.219856	134.140961	36.2272835	20.6725145	133.380661	-82.9217035	7.2367595	130.707627
-37.133335	1.406352	130.22023	-23.406496	13.850568	132.033569	37.286324	0.08166	132.402206	35.001339	41.135132	134.202698	36.1438315	20.608396	133.302452	-82.9568235	7.09274	130.764686
-38.360073	2.000462	130.205078	-23.443239	13.794722	132.046051	37.241394	0.045678	132.307022	34.970371	41.06963	134.23645	36.1058825	20.557654	133.271736	-82.9923605	7.03179	130.820366
-39.672871	2.571304	130.249344	-23.485222	13.748853	132.071976	37.190342	0.016178	132.250504	34.922771	41.019344	134.202454	36.0565565	20.517761	133.226479	-83.0270005	6.979945	130.917473
-40.944408	3.082105	130.365112	-23.545963	13.702009	132.123032	37.106808	0.031508	132.147202	34.845222	40.958813	134.11412	35.976015	20.4951605	133.130661	-83.067941	6.9088575	131.115403
-42.218128	3.538025	130.51445	-23.611944	13.660441	132.188995	36.991329	-0.004468	132.07692	34.748589	40.879982	133.952423	35.869959	20.437757	133.0146715	-83.093847	6.883125	131.3633185
-43.522743	3.952418	130.724777	-23.729713	13.612974	132.28067	36.880287	-0.057563	132.016449	34.644955	40.834805	133.722015	35.762621	20.388621	132.869232	-83.222047	6.837327	131.692108
-44.887714	4.334412	131.028885	-23.83864	13.57233	132.40741	36.762032	-0.080772	131.951691	34.488995	40.807098	133.43486	35.6255135	20.363163	132.6932755	-83.3027935	6.781497	132.1215445
-46.80201	4.84146	131.488068	-24.008261	13.528426	132.574341	36.542816	-0.082766	131.860092	34.217381	40.765667	132.894821	35.3800985	20.3414505	132.3774565	-83.3966205	6.7154015	132.7712255
-48.099854	5.168937	131.845169	-24.121948	13.53201	132.683777	36.364002	-0.080061	131.755402	34.005085	40.713943	132.474701	35.1845435	20.316941	132.1150515	-83.4284395	6.747079	133.2525025
-49.408215	5.492159	132.239273	-24.222704	13.515182	132.798035	36.196251	-0.066949	131.694916	33.801044	40.666931	132.037903	34.9986475	20.299991	131.8664095	-83.4440555	6.730373	133.7296605
-50.644295	5.800206	132.637329	-24.309185	13.480276	132.944168	36.02462	-0.042284	131.628021	33.620911	40.639133	131.663376	34.8227655	20.2984245	131.6456985	-83.4411355	6.6621275	134.2426375
-51.845013	6.099036	133.028168	-24.410883	13.404725	133.142365	35.898151	-0.057695	131.630463	33.11982	40.737507	131.49678	34.5089855	20.339906	131.5636215	-83.3307515	6.469544	134.7211085
-53.092419	6.390892	133.472107	-24.503418	13.312978	133.400452	35.783447	-0.089824	131.659332	33.294331	40.580246	131.254654	34.538889	20.245211	131.456993	-83.545725	6.380745	135.343911
-54.251343	6.702734	133.958252	-24.619034	13.198299	133.674149	35.613453	-0.10528	131.637589	32.810188	40.691059	131.246979	34.2118205	20.2928895	131.442284	-83.4498885	6.1037085	135.906014
-55.898918	7.16794	134.62532	-24.842686	13.022258	134.046783	35.317459	-0.100555	131.424576	32.515846	40.691135	131.120987	33.9166525	20.29529	131.2727815	-83.6020245	5.749226	136.8207845
-56.957428	7.49715	135.032242	-24.985628	12.930965	134.243958	35.111706	-0.044164	131.205795	32.636841	40.586983	130.98082	33.8742735	20.2714095	131.0933075	-83.8455295	5.5905205	137.3946085
-58.020573	7.82034	135.435333	-25.097488	12.862142	134.404984	34.923866	0.035995	130.924484	32.115154	40.774517	131.0298	33.51951	20.405256	130.977142	-83.714486	5.319028	137.832826
-58.932732	8.223202	135.825134	-25.20192	12.820508	134.555573	34.7593	0.145023	130.610184	31.951315	40.860065	130.992157	33.3553075	20.502544	130.8011705	-83.7591475	5.138472	138.3099755
-59.801567	8.539864	136.141296	-25.260878	12.823747	134.647232	34.648418	0.279968	130.330917	32.186474	40.830986	130.894394	33.417446	20.555477	130.6126555	-83.939202	5.092017	138.6818085
-60.592567	8.910821	136.352371	-25.293585	12.868537	134.710266	34.593357	0.409355	130.099716	32.112877	40.941544	130.914169	33.353117	20.6754495	130.5069425	-83.940287	5.0616245	138.9135895
-61.364353	9.271656	136.519608	-25.28376	12.947886	134.739059	34.569427	0.54716	129.930511	32.094559	41.055542	130.924545	33.331993	20.801351	130.427528	-83.899513	5.094421	139.05059
-62.354874	9.7511	136.655396	-25.263287	13.034429	134.702698	34.579033	0.697188	129.715973	31.772322	41.329994	131.013794	33.1756775	21.013591	130.3648835	-83.7022515	5.055267	139.0405125
-62.876274	10.079668	136.674149	-25.23987	13.070724	134.665909	34.607491	0.782832	129.599823	32.091599	41.258778	130.906693	33.349545	21.020805	130.253258	-83.829285	5.120643	139.07856
-63.331921	10.315383	136.749359	-25.195858	13.097334	134.637863	34.650944	0.837241	129.513245	32.103111	41.294647	130.90065	33.3770275	21.065944	130.2069475	-83.7687435	5.128724	139.0687785
-63.692139	10.536503	136.797653	-25.1311	13.119957	134.629166	34.730225	0.845899	129.479309	32.137051	41.313316	130.900009	33.433638	21.0796075	130.189659	-83.695838	5.1603065	139.068673
-63.974648	10.73504	136.832291	-25.068998	13.111467	134.631866	34.81078	0.863975	129.475006	32.198845	41.330009	130.894318	33.5048125	21.096992	130.184662	-83.6428085	5.125942	139.07907
-64.227997	10.900261	136.850677	-24.998133	13.099323	134.618256	34.880161	0.871266	129.495117	31.931751	41.463478	130.953979	33.405956	21.167372	130.224548	-83.402222	5.031274	139.011964
-64.423332	11.040065	136.912094	-24.955812	13.097366	134.594437	34.920994	0.858165	129.503494	32.290764	41.311382	130.766205	33.605879	21.0847735	130.1348495	-83.517503	5.1099585	139.0540245
-64.691444	11.321383	136.833023	-24.928205	13.10837	134.545135	34.953735	0.807606	129.539566	32.277096	41.277752	130.466873	33.6154155	21.042679	130.0032195	-83.4718255	5.174061	139.0870505
-64.75264	11.464052	136.824005	-24.921127	13.11682	134.500259	34.951355	0.779113	129.565857	32.256294	41.257744	130.223419	33.6038245	21.0184285	129.894638	-83.4460785	5.2152115	139.10588
-64.692711	11.586617	136.936981	-24.901352	13.110082	134.439636	34.942593	0.740418	129.590149	31.911076	41.363609	130.033356	33.4268345	21.0520135	129.8117525	-83.2295385	5.1681505	139.0675195
-64.614029	11.707616	136.882919	-24.894205	13.096563	134.385635	34.945114	0.702321	129.600159	31.905779	41.345203	129.749374	33.4254465	21.023762	129.6747665	-83.2138565	5.169364	139.0965035
-64.479385	11.815837	136.755859	-24.869293	13.072186	134.295303	34.967785	0.659978	129.578903	31.92631	41.311527	129.4552	33.4470475	20.9857525	129.5170515	-83.1856335	5.1586195	139.0735545
-64.322021	11.918063	136.549835	-24.807909	13.037771	134.143616	34.975849	0.628023	129.486008	31.947502	41.277161	129.185669	33.4616755	20.952592	129.3358385	-83.0774935	5.12295	138.9513935
-64.080788	12.002083	136.385513	-24.742456	13.014305	133.955673	34.971474	0.577631	129.348038	31.958193	41.256027	128.887009	33.4648335	20.916829	129.1175235	-82.9497455	5.111781	138.7938225
-63.613384	12.09683	136.089462	-24.634745	12.987164	133.636505	34.98608	0.51408	129.006058	31.98402	41.237213	128.424576	33.48505	20.8756465	128.715317	-82.75454	5.0986815	138.557693
-63.231838	12.174577	135.948044	-24.570599	12.972292	133.429306	34.987957	0.485755	128.684235	31.952715	41.228996	128.107132	33.470336	20.8573755	128.3956835	-82.611534	5.0872085	138.4629285
-62.770592	12.255075	135.819458	-24.515364	12.964874	133.218842	34.989876	0.437017	128.481888	31.913095	41.224079	127.750053	33.4514855	20.830548	128.1159705	-82.4822135	5.0992	138.3217135
-62.221516	12.306882	135.629761	-24.4732	12.977407	133.028885	35.000916	0.459347	128.348801	31.912815	41.235905	127.476501	33.4568655	20.847626	127.912651	-82.4032655	5.107188	138.145119
-61.587387	12.433972	135.386871	-24.418327	13.008044	132.909424	35.08168	0.497733	128.345383	31.943199	41.245564	127.29039	33.5124395	20.8716485	127.8178865	-82.3490935	5.1444395	138.0009615
-60.939789	12.59222	135.119797	-24.34267	13.079947	132.824905	35.218113	0.500899	128.518417	32.008533	41.278843	127.150764	33.613323	20.889871	127.8345905	-82.298663	5.270023	137.8152195
-60.031372	12.717753	134.866135	-24.287764	13.154435	132.766129	35.374119	0.545949	128.80983	32.1012	41.312973	127.099121	33.7376595	20.929461	127.9544755	-82.3131875	5.379409	137.5777825
-58.689564	13.0106	134.324722	-24.181187	13.272267	132.691467	35.616222	0.587929	129.463257	32.262867	41.315903	127.123055	33.9395445	20.951916	128.293156	-82.3019185	5.592618	137.089778
-57.747471	13.219047	133.987534	-24.121191	13.318401	132.648392	35.782604	0.546104	129.939209	32.393177	41.304508	127.161118	34.0878905	20.925306	128.5501635	-82.3302725	5.711496	136.7466205
-56.734764	13.522105	133.60672	-24.058836	13.343782	132.597382	35.927116	0.486196	130.404114	32.533321	41.242321	127.257202	34.2302185	20.8642585	128.830658	-82.3478905	5.8233055	136.364106
-55.595512	13.851945	133.153351	-23.998632	13.372934	132.514389	36.089725	0.439848	130.870499	32.69162	41.211464	127.383171	34.3906725	20.825656	129.126835	-82.3879365	5.920212	135.901943
-54.50341	14.246639	132.65126	-23.931427	13.38665	132.399597	36.252007	0.354324	131.332382	32.871582	41.176006	127.517975	34.5617945	20.765165	129.4251785	-82.4246485	6.008135	135.3740155
-53.37463	14.697077	132.157654	-23.851938	13.423197	132.247391	36.378151	0.296791	131.67746	33.050758	41.127457	127.667786	34.7144545	20.712124	129.672623	-82.4183305	6.13427	134.822159
-52.186466	15.228518	131.630127	-23.78227	13.443373	132.045441	36.511196	0.254843	131.926315	33.18576	41.109978	127.823517	34.848478	20.6824105	129.874916	-82.413018	6.2043355	134.215966
-50.293732	16.1749	130.939972	-23.664705	13.47438	131.711334	36.666241	0.174299	132.135269	33.381096	41.060474	128.044724	35.0236685	20.6173865	130.0899965	-82.3530785	6.3313735	133.3326715
-49.05949	16.875263	130.598404	-23.581808	13.493587	131.557373	36.712925	0.130366	132.168365	33.511799	41.019119	128.17157	35.112362	20.5747425	130.1699675	-82.275978	6.4124315	132.9447785
-47.778194	17.694822	130.291168	-23.504601	13.539055	131.427292	36.76125	0.079519	132.174561	33.675602	41.011349	128.320679	35.218426	20.545434	130.24762	-82.227628	6.532676	132.606964
-46.404449	18.581541	130.150467	-23.419029	13.598702	131.371078	36.800106	0.068308	132.178406	33.845833	41.036995	128.50769	35.3229695	20.5526515	130.343048	-82.1610275	6.6447525	132.399108
-45.096252	19.53022	130.085876	-23.338194	13.676143	131.383957	36.849689	0.101024	132.130707	34.010704	41.104095	128.707199	35.4301965	20.6025595	130.418953	-82.1065845	6.7497265	132.348961
-43.7346	20.55905	130.053192	-23.257088	13.774564	131.419617	36.920498	0.141254	132.061951	34.153664	41.196682	128.891678	35.537081	20.668968	130.4768145	-82.051257	6.88016	132.3624195
-42.30899	21.637293	130.132629	-23.181704	13.876113	131.455536	36.973263	0.232074	131.924698	34.262295	41.324627	129.071869	35.617779	20.7783505	130.4982835	-81.981187	6.9738755	132.4127885
-40.205631	23.315334	130.144989	-23.08008	14.026046	131.446396	37.036999	0.391012	131.558365	34.407825	41.507095	129.289673	35.722412	20.9490535	130.424019	-81.882572	7.1030385	132.468773
-38.714413	24.490902	130.191345	-23.026333	14.129975	131.383102	37.053955	0.50713	131.269958	34.469803	41.638557	129.376053	35.761879	21.0728435	130.3230055	-81.814545	7.1871065	132.4431985
-37.25325	25.692213	130.182144	-22.989059	14.227449	131.270737	37.062618	0.614096	130.949585	34.535034	41.767467	129.471481	35.798826	21.1907815	130.210533	-81.776944	7.2641165	132.330941
-35.749607	26.90275	130.148621	-22.935133	14.355281	131.13385	37.086342	0.722665	130.638107	34.615791	41.868393	129.574081	35.8510665	21.295529	130.106094	-81.7213325	7.415033	132.161606
-34.215225	28.133091	130.13118	-22.876457	14.509169	131.009354	37.127644	0.808985	130.388687	34.716537	41.978748	129.655472	35.9220905	21.3938665	130.0220795	-81.6750045	7.6244715	131.9966285
-32.642792	29.338068	130.078201	-22.803432	14.666303	130.893082	37.188103	0.900019	130.197144	34.828384	42.064064	129.720169	36.0082435	21.4820415	129.9586565	-81.6151075	7.8505645	131.8275075
-31.022253	30.565565	130.05542	-22.711777	14.825013	130.775589	37.233215	0.957916	130.074768	34.972164	42.098167	129.75914	36.1026895	21.5280415	129.916954	-81.5262435	8.1219845	131.634224
-28.57008	32.334259	129.89595	-22.582943	15.049791	130.625229	37.370975	0.978082	130.028152	35.219612	42.129395	129.805939	36.2952935	21.5537385	129.9170455	-81.4611795	8.5458435	131.3334125
-26.877222	33.50827	129.829834	-22.485165	15.153234	130.532043	37.452652	0.95133	130.03035	35.40876	42.120716	129.892975	36.430706	21.536023	129.9616625	-81.401036	8.770445	131.1024235
-25.186241	34.633507	129.764526	-22.390614	15.24903	130.419098	37.544399	0.906402	129.9767	35.588837	42.10326	130.072647	36.566618	21.504831	130.0246735	-81.347846	8.993229	130.8135225
-23.438419	35.765038	129.848557	-22.299883	15.355153	130.299393	37.595085	0.958439	129.789001	36.076672	42.003254	130.264694	36.8358785	21.4808465	130.0268475	-81.4356445	9.2294595	130.5719385
-21.720333	36.844913	130.111954	-22.22257	15.538634	130.195847	37.646816	1.124084	129.472855	36.194607	42.098557	130.613403	36.9207115	21.6113205	130.043129	-81.3658515	9.4659475	130.348565
-19.948442	37.952217	130.512497	-22.136225	15.784393	130.090408	37.739632	1.344595	129.186401	36.302231	42.295994	131.044739	37.0209315	21.8202945	130.11557	-81.2933815	9.7484915	130.065246
-18.215614	38.95882	131.121872	-22.043571	16.142002	130.00206	37.838764	1.69257	128.878448	36.422653	42.548893	131.620514	37.1307085	22.1207315	130.249481	-81.2178505	10.1632725	129.754639
-15.488699	40.391159	132.116806	-21.867662	16.76667	129.983002	38.017128	2.300307	128.615387	36.69022	43.003757	132.594376	37.353674	22.652032	130.6048815	-81.088998	10.881308	129.3611225
-13.704769	41.180515	132.76767	-21.72916	17.210716	130.018845	38.201313	2.642429	128.610626	36.942207	43.298088	133.235031	37.57176	22.9702585	130.9228285	-81.03008	11.4511735	129.1148615
-11.872622	41.860928	133.235489	-21.559746	17.670145	130.084961	38.402454	2.948993	128.602463	37.180744	43.499123	133.802444	37.791599	23.224058	131.2024535	-80.911091	12.116232	128.9674685
-9.9958	42.440956	133.577713	-21.338886	18.05158	130.003937	38.669121	3.166853	128.617233	37.444954	43.677998	134.2957	38.0570375	23.4224255	131.4564665	-80.7348095	12.6807345	128.5514075
-8.200544	42.820797	133.829636	-21.126812	18.380436	129.91925	38.928234	3.350017	128.612366	37.68642	43.819096	134.687073	38.307327	23.5845565	131.6497195	-80.560951	13.1763155	128.1887805
-6.319805	43.107052	133.994644	-20.917799	18.657602	129.858017	39.172966	3.526951	128.608292	37.947964	43.972733	134.964828	38.560465	23.749842	131.78656	-80.396063	13.565362	127.929474
-4.509891	43.187515	134.119995	-20.670427	18.887743	129.644485	39.412449	3.666672	128.562607	38.204277	44.092464	135.233841	38.808363	23.879568	131.898224	-80.149217	13.895918	127.390746
-1.845071	43.018402	134.161224	-20.373861	19.265057	129.464813	39.743427	3.889636	128.527039	38.545124	44.272415	135.489243	39.1442755	24.0810255	132.008141	-79.8919975	14.4490885	126.921485
-0.073699	42.712421	134.184387	-20.115353	19.499031	129.360779	39.982441	4.018913	128.541763	38.814247	44.408329	135.626465	39.398344	24.213621	132.084114	-79.62905	14.784441	126.637444
1.613494	42.232628	134.117783	-19.853388	19.666271	129.259338	40.244797	4.086448	128.610474	39.05238	44.463535	135.772568	39.6485885	24.2749915	132.191521	-79.3553645	15.0575505	126.327155
3.34245	41.58049	134.040161	-19.611839	19.841473	129.249496	40.532845	4.139321	128.790604	39.282082	44.558395	135.892853	39.9074635	24.348858	132.3417285	-79.1311415	15.334088	126.1572635
5.002712	40.76997	133.950638	-19.335094	20.010584	129.275269	40.812416	4.172024	129.076218	39.576126	44.648705	136.059311	40.194271	24.4103645	132.5677645	-78.864459	15.6108035	125.9827735
6.597483	39.787518	133.840805	-19.076056	20.167278	129.391876	41.15657	4.173921	129.472183	39.838409	44.703312	136.244293	40.4974895	24.4386165	132.858238	-78.6496015	15.8959395	125.925514
8.174549	38.63736	133.778839	-18.714472	20.302244	129.436707	41.574043	4.170362	130.069824	40.137634	44.813618	136.48111	40.8558385	24.49199	133.275467	-78.2847825	16.112498	125.597947
10.460587	36.655407	133.707886	-17.960526	20.502354	129.598282	42.348038	4.056832	131.400604	40.749603	44.94199	137.091507	41.5488205	24.499411	134.2460555	-77.4698725	16.505297	124.9505085
11.978214	35.12957	133.733658	-17.313585	20.593803	129.817535	42.993713	3.881969	132.584656	41.291767	44.956463	137.623367	42.14274	24.419216	135.1040115	-76.76991	16.76839	124.5310585
13.457428	33.460945	133.760147	-16.470945	20.555666	130.014908	43.601299	3.690838	133.808105	41.956257	44.822708	138.180878	42.778778	24.256773	135.9944915	-75.720668	16.854559	124.0353245
14.852551	31.624157	133.868927	-15.658726	20.501474	130.329453	44.241787	3.426651	135.036224	42.681019	44.594879	138.662964	43.461403	24.010765	136.849594	-74.778855	16.992183	123.809312
16.134924	29.704582	134.054047	-14.807645	20.384315	130.532928	44.879204	3.114633	136.337097	43.40509	44.375439	139.13649	44.142147	23.745036	137.7367935	-73.757437	17.023594	123.3290625
17.277037	27.715059	134.372467	-14.050451	20.252281	130.813354	45.455891	2.881653	137.548538	44.078033	44.183468	139.660721	44.766962	23.5325605	138.6046295	-72.867864	16.9720015	123.0220785
18.287086	25.678883	134.740341	-13.415707	20.118589	131.084351	46.007599	2.695885	138.673904	44.632778	44.066078	140.056427	45.3201885	23.3809815	139.3651655	-72.1516025	16.8561965	122.8035365
19.537294	22.602045	135.121124	-12.613763	19.877626	131.358856	46.663975	2.594923	139.894577	45.253468	43.986576	140.401962	45.9587215	23.2907495	140.1482695	-71.1862475	16.4645025	122.5694425
20.214973	20.544504	135.267731	-12.122634	19.725924	131.437653	47.072624	2.587795	140.471161	45.654049	43.97134	140.429123	46.3633365	23.2795675	140.450142	-70.6086045	16.1722805	122.425164
20.787472	18.503716	135.35556	-11.638452	19.579323	131.399887	47.517784	2.628098	140.868301	46.076553	44.048584	140.395157	46.7971685	23.338341	140.631729	-70.0740725	15.820305	122.168045
21.224672	16.471546	135.321289	-11.212755	19.482393	131.284012	47.941322	2.704559	141.028778	46.439873	44.116058	140.238297	47.1905975	23.4103085	140.6335375	-69.6161075	15.5544775	121.9344865
21.521936	14.470913	135.208206	-10.90008	19.410954	131.102631	48.338295	2.776868	140.969849	46.717918	44.171902	139.985031	47.5281065	23.474385	140.47744	-69.3282665	15.347523	121.727822
21.672813	12.473413	135.039429	-10.686151	19.327566	130.917953	48.612587	2.842779	140.863846	46.9519	44.24052	139.676422	47.7822435	23.5416495	140.270134	-69.1545455	15.1134825	121.565772
21.65152	10.503876	134.893768	-10.544809	19.22365	130.818207	48.842316	2.888727	140.633133	47.151436	44.280247	139.449783	47.996876	23.584487	140.041458	-69.086494	14.862813	121.594956
21.360598	7.545026	134.770981	-10.440269	19.051664	130.762039	49.09988	2.854185	140.426514	47.302025	44.278698	139.221954	48.2009525	23.5664415	139.824234	-69.0814905	14.5368865	121.699844
20.993917	5.621812	134.757874	-10.404305	18.927784	130.807434	49.255611	2.834211	140.332001	47.380737	44.312641	139.108994	48.318174	23.573426	139.7204975	-69.126784	14.282142	121.8943705
20.493683	3.716947	134.80748	-10.387905	18.826027	130.883698	49.37178	2.834535	140.274765	47.445763	44.343025	138.961777	48.4087715	23.58878	139.618271	-69.1845815	14.063274	122.149125
19.875879	1.855594	134.872787	-10.382166	18.730362	130.920593	49.493187	2.841896	140.303024	47.46777	44.403549	138.76651	48.4804785	23.6227225	139.534767	-69.2448105	13.8380015	122.306419
19.113359	0.037934	135.025192	-10.41599	18.622358	130.943787	49.571045	2.853214	140.324188	47.413128	44.396679	138.508759	48.4920865	23.6249465	139.4164735	-69.3240665	13.6197695	122.4711005
18.239323	-1.751695	135.124771	-10.464142	18.510452	130.976547	49.591919	2.839331	140.282196	47.323978	44.337822	138.173111	48.4579485	23.5885765	139.2276535	-69.3862325	13.4323275	122.7254405
17.229061	-3.456349	135.265762	-10.567435	18.366425	130.988388	49.56012	2.822392	140.161575	47.192036	44.298378	137.768295	48.376078	23.560385	138.964935	-69.510948	13.172465	123.011841
15.460878	-5.906481	135.302765	-10.828775	18.120661	131.046799	49.369034	2.812277	139.529892	46.962578	44.227497	136.84819	48.165806	23.519887	138.189041	-69.823356	12.721435	123.904557
14.154686	-7.441036	135.251175	-11.043897	17.961403	131.072449	49.264614	2.738856	138.806747	46.713661	44.163811	136.057755	47.9891375	23.4513335	137.432251	-70.0769315	12.4714725	124.712647
12.740782	-8.889453	135.05484	-11.279012	17.771473	131.05957	49.198582	2.583568	138.054901	46.480728	44.123375	135.213715	47.839655	23.3534715	136.634308	-70.397679	12.1894745	125.484832
11.277728	-10.23568	134.784027	-11.495652	17.529198	131.066101	49.096413	2.430373	137.084229	46.294598	44.046116	134.447098	47.6955055	23.2382445	135.7656635	-70.6868095	11.8201515	126.3665385
9.731003	-11.517885	134.397339	-11.680641	17.233541	131.093552	48.903419	2.237164	136.184128	46.085987	43.82967	133.741348	47.494703	23.033417	134.962738	-70.855985	11.433665	127.224366
8.191937	-12.719255	133.833786	-11.837568	16.936419	131.109146	48.689671	2.062581	135.457855	45.944168	43.670761	133.074249	47.3169195	22.866671	134.266052	-70.9920555	11.006167	127.95224
6.609337	-13.796382	133.323883	-11.939749	16.666662	131.120361	48.40361	2.067378	134.658096	45.829861	43.645405	132.511963	47.1167355	22.8563915	133.5850295	-70.9962335	10.4769325	128.6556925
4.1459	-15.184818	132.649643	-12.149041	16.369005	131.076096	48.042889	1.961329	133.63945	45.450115	43.571175	131.860825	46.746502	22.766252	132.7501375	-71.044584	9.971758	129.4020545
2.47947	-15.967667	132.389435	-12.319683	16.177597	131.024628	47.827953	1.915178	133.223953	45.231064	43.583885	131.561188	46.5295085	22.7495315	132.3925705	-71.1688745	9.6056625	129.6566855
0.768027	-16.642635	132.249512	-12.517977	15.969272	131.000885	47.558929	1.899347	132.958221	45.011818	43.551815	131.418762	46.2853735	22.725581	132.1884915	-71.3213275	9.212963	129.8132785
-0.96458	-17.224821	132.172363	-12.78933	15.773273	130.899719	47.42482	1.792978	132.842865	44.709789	43.50843	131.334763	46.0673045	22.650704	132.088814	-71.6459645	8.895842	129.710624
-2.685735	-17.762764	132.061844	-13.111923	15.549562	130.658463	47.243752	1.702141	132.869812	44.405556	43.484966	131.307465	45.824654	22.5935535	132.0886385	-72.0485	8.5055705	129.2282875
-4.448259	-18.216661	131.77034	-13.445859	15.280954	130.249573	46.944733	1.645954	132.959595	44.089909	43.424709	131.231598	45.517321	22.5353315	132.0955965	-72.409039	8.0265765	128.4035495
-6.260298	-18.574812	131.254807	-13.869492	15.005403	129.65596	46.592819	1.439946	132.902908	43.722672	43.265076	131.156891	45.1577455	22.352511	132.0298995	-72.8967295	7.658295	127.2820205
-8.956096	-19.048094	129.910309	-14.540318	14.569134	128.400726	45.91029	1.029548	132.708328	43.098206	42.923836	130.917664	44.504248	21.976692	131.812996	-73.584884	7.161576	124.988456
-10.885545	-19.285673	128.666992	-15.025769	14.34	127.395844	45.322884	0.849845	132.392181	42.681957	42.77002	130.75032	44.0024205	21.8099325	131.5712505	-74.0539585	6.8700675	123.2204375
-12.750384	-19.412609	127.106331	-15.517638	14.206735	126.255478	44.742622	0.732526	131.968765	42.221863	42.64576	130.566864	43.4822425	21.689143	131.2678145	-74.5175185	6.724327	121.2431415
-14.661682	-19.42967	125.46891	-16.22135	14.322035	125.138435	44.168045	0.666746	131.433609	41.680496	42.549412	130.287384	42.9242705	21.608079	130.8604965	-75.3669705	7.035991	119.4163735
-16.653326	-19.379271	123.612762	-16.665985	14.306672	123.863518	43.569759	0.663081	130.650818	41.223671	42.505177	129.917557	42.396715	21.584129	130.2841875	-75.728685	7.029215	117.4428485
-18.813051	-19.107824	121.767807	-17.077612	14.350399	122.569801	42.931213	0.645702	129.702026	40.407639	42.516129	129.460861	41.669426	21.5809155	129.5814435	-75.82465	7.1198825	115.5581585
-20.922483	-18.937016	119.969849	-17.447168	14.457692	121.275558	42.321239	0.633494	128.627808	39.963264	42.432793	128.673935	41.1422515	21.5331435	128.6508715	-76.0365875	7.3822405	113.9002445
-24.249821	-18.556	117.630447	-17.955484	14.705002	119.378616	41.058804	0.884556	126.927414	39.317467	42.423321	127.080956	40.1881355	21.6539385	127.004185	-76.0991035	7.7560655	111.753047
-26.605844	-18.225748	116.409241	-18.482605	15.008165	118.333122	40.454048	0.927854	125.540123	38.984814	42.406715	125.687111	39.719431	21.6672845	125.613617	-76.684641	8.3490455	111.052627
-29.028282	-17.889208	115.403435	-18.522978	15.011633	117.047462	39.917427	0.845203	124.101433	38.709267	42.343231	124.090912	39.313347	21.594217	124.0961725	-76.359303	8.429049	109.9987515
-31.564585	-17.458994	114.893021	-18.702803	15.068005	116.104851	39.506569	0.662022	122.603226	38.423302	42.135296	122.36528	38.9649355	21.398659	122.484253	-76.3705415	8.737351	109.725449
-34.181072	-17.007797	114.841331	-18.835615	15.033407	115.395592	39.140907	0.379586	121.181061	38.178844	41.830929	120.499062	38.6598755	21.1052575	120.8400615	-76.3311055	8.9615565	109.9511225
-36.850742	-16.418314	115.363983	-18.99637	14.92738	114.877335	38.819836	0.050722	119.961739	37.904339	41.436108	118.481743	38.3620875	20.743415	119.221741	-76.3548275	9.111345	110.532929
-39.562378	-15.740186	116.310692	-19.184441	14.745387	114.449272	38.523094	-0.321503	118.930817	37.601002	40.967712	116.572174	38.062048	20.3231045	117.7514955	-76.43093	9.1676695	111.1470485
-43.570976	-14.525016	117.641403	-19.437485	14.252959	114.084793	38.135426	-1.123599	117.763771	37.028469	40.061184	113.854836	37.5819475	19.4687925	115.8093035	-76.4569175	9.0371255	112.3602825
-46.177048	-13.569003	118.389656	-19.55088	13.821936	114.037468	37.814709	-1.689646	116.952118	36.740391	39.37801	112.616394	37.27755	18.844182	114.784256	-76.37931	8.79969	113.29068
-48.764256	-12.570843	118.740067	-19.6738	13.339718	114.099457	37.510956	-2.310566	116.39727	36.556301	38.771538	111.8283	37.0336285	18.230486	114.112785	-76.3812285	8.44895	114.086129
-51.225533	-11.386298	118.90168	-19.794165	12.894161	114.236771	37.189068	-2.83216	115.860924	36.421459	38.290821	111.376038	36.8052635	17.7293305	113.618481	-76.3935935	8.0589915	114.855061
-51.738464	-9.647281	118.783104	-19.909645	12.573004	114.410278	36.868244	-3.145508	115.342155	36.370564	38.003696	111.240898	36.619404	17.429094	113.2915265	-76.438694	7.716914	115.5290295
-52.603401	-7.797795	118.74865	-20.013512	12.425921	114.633392	36.636337	-3.265576	114.961967	36.304733	37.940033	111.333214	36.470535	17.3372285	113.1475905	-76.497559	7.5146135	116.1191935
-53.343155	-5.73051	118.693039	-20.099693	12.477844	114.930222	36.506199	-3.099544	114.877304	36.206532	38.083271	111.610542	36.3563655	17.4918635	113.243923	-76.5557515	7.4638245	116.616521
-54.206215	-2.29834	118.717705	-20.176243	12.784349	115.539063	36.501923	-2.569408	115.268349	36.083134	38.537651	112.269661	36.2925285	17.9841215	113.769005	-76.6450145	7.5845765	117.309121
-54.717739	0.132677	118.686295	-20.245529	13.000647	115.950844	36.610649	-2.230878	115.808975	36.004238	38.842533	112.798393	36.3074435	18.3058275	114.303684	-76.7985015	7.6954665	117.598004
-55.113144	2.662811	118.46936	-20.292177	13.107382	116.312477	36.759613	-1.983828	116.416977	35.920868	39.096909	113.412186	36.3402405	18.5565405	114.9145815	-76.9245945	7.6582235	117.7103725
-55.416481	5.247927	118.244949	-20.35327	13.105117	116.631058	36.808735	-1.779583	117.076157	35.84367	39.230412	114.014969	36.3262025	18.7254145	115.545563	-77.0327425	7.4848195	117.716553
-55.76424	7.848661	117.772888	-20.421692	12.988088	116.858765	36.804859	-1.725809	117.649124	35.815098	39.292587	114.604019	36.3099785	18.783389	116.1265715	-77.1533625	7.192787	117.5909585
-55.980934	10.587312	117.341743	-20.509016	12.838433	117.022552	36.704933	-1.754466	118.05558	35.806679	39.313221	115.302696	36.255806	18.7793775	116.679138	-77.273838	6.8974885	117.365966
-56.133842	13.424462	117.058983	-20.607676	12.758053	117.198441	36.52964	-1.741768	118.341919	35.835995	39.389252	116.043983	36.1828175	18.823742	117.192951	-77.3981695	6.692364	117.203931
-56.260048	17.8906	117.069611	-20.762077	12.894585	117.536118	36.263489	-1.32671	118.214813	35.910168	39.799915	117.381821	36.0868285	19.2366025	117.798317	-77.6109825	6.5525675	117.273919
-56.240974	20.97827	117.321274	-20.909075	13.123017	117.723251	36.074711	-0.839549	117.924484	35.896782	40.237625	118.291565	35.9857465	19.699038	118.1080245	-77.8038965	6.546996	117.3384775
-56.194054	24.123104	117.823265	-21.04351	13.437014	117.846977	35.978638	-0.272789	117.478622	35.743011	40.72612	119.196236	35.8608245	20.2266655	118.337429	-77.9478445	6.6473625	117.356525
-56.087757	27.226015	118.409142	-21.18754	13.820204	117.919525	35.848473	0.370863	117.129883	35.498146	41.257259	119.945595	35.6733095	20.814061	118.537739	-78.0483895	6.826347	117.301311
-55.704243	30.145487	118.916534	-21.384501	14.252522	117.939415	35.734005	1.01846	116.882614	35.274132	41.780338	120.674858	35.5040685	21.399399	118.778736	-78.2730705	7.105645	117.100094
-55.693256	33.37537	119.432281	-21.5853	14.665946	117.984367	35.614605	1.515738	116.691147	35.012703	42.15551	121.374222	35.313654	21.835624	119.0326845	-78.484254	7.496268	116.9360495
-55.310249	36.225277	120.015694	-21.817038	15.020736	118.023369	35.465935	1.875242	116.743469	34.754597	42.478447	121.829102	35.110266	22.1768445	119.2862855	-78.744342	7.8646275	116.7604525
-53.816307	39.594124	120.636879	-22.172382	15.375558	118.060974	35.257408	2.271468	116.726723	34.399628	42.778152	122.552643	34.828518	22.52481	119.639683	-79.173282	8.226306	116.482265
-52.775562	41.698421	121.193336	-22.323145	15.496129	118.136131	35.080498	2.402681	116.705391	34.209389	42.842068	122.866104	34.6449435	22.6223745	119.7857475	-79.2912335	8.3698835	116.4865145
-51.700371	43.684296	121.693024	-22.457058	15.563983	118.129562	34.976383	2.495747	116.766106	34.163918	42.949108	123.209976	34.5701505	22.7224275	119.988041	-79.4842665	8.4055385	116.271083
-50.525208	45.480667	122.439484	-22.535717	15.617649	118.233727	34.938129	2.51999	116.704239	34.385784	42.775093	123.417282	34.6619565	22.6475415	120.0607605	-79.7333905	8.5877565	116.4066935
-49.078663	47.012138	123.107132	-22.592201	15.666888	118.366745	34.849693	2.580441	116.616997	34.326328	42.752148	123.588966	34.5880105	22.6662945	120.1029815	-79.7724125	8.6674815	116.6305085
-47.894157	48.677837	123.54277	-22.649614	15.765296	118.440392	34.77211	2.686439	116.616585	34.329533	42.818558	123.792961	34.5508215	22.7524985	120.204773	-79.8500495	8.7780935	116.676011
-46.627903	50.208675	123.885384	-22.625492	15.923058	118.542793	34.830658	2.747311	116.867462	34.340843	42.857864	124.144295	34.5857505	22.8025875	120.5058785	-79.8367345	9.0435285	116.5797075
-44.612328	52.2388	124.221489	-22.579588	16.182821	118.754814	35.144043	2.892691	117.630478	34.474239	43.04388	124.907448	34.809141	22.9682855	121.268963	-79.968317	9.3973565	116.240665
-43.273643	53.459705	124.243698	-22.545267	16.430153	118.861046	35.300896	3.058488	118.294823	34.482132	43.233505	125.392242	34.891514	23.1459965	121.8435325	-79.982048	9.7143095	115.8785595
-41.949162	53.058998	124.156464	-22.506098	16.708378	119.027863	35.517521	3.235283	118.874001	34.02705	43.520023	125.963226	34.7722855	23.377653	122.4186135	-79.7844815	10.039103	115.6371125
-40.545223	53.037201	123.890602	-22.508938	16.94429	119.217529	35.722935	3.368504	119.534447	33.930977	43.72863	126.409973	34.826956	23.548567	122.97221	-79.844832	10.340013	115.462848
-39.103386	52.762077	123.646591	-22.466265	17.122236	119.45536	35.9244	3.501948	120.284317	33.973	43.924229	126.936363	34.9487	23.7130885	123.61034	-79.88123	10.5313835	115.30038
-37.771164	52.245556	123.607925	-22.388128	17.244205	119.722191	36.113041	3.551659	120.965103	34.025536	43.994366	127.517296	35.0692885	23.7730125	124.2411995	-79.8455445	10.7153975	115.2031825
-36.394005	51.594746	123.706543	-22.347502	17.299232	120.045235	36.216763	3.550755	121.572456	34.127182	44.054642	128.025238	35.1719725	23.8026985	124.798847	-79.8669765	10.7957655	115.291623
-34.499695	50.33078	124.046448	-22.301079	17.377831	120.496246	36.258812	3.515615	122.240662	34.236031	44.007225	128.562729	35.2474215	23.76142	125.4016955	-79.8495795	10.994242	115.5907965
-33.259754	49.391193	124.130753	-22.25967	17.401115	120.67144	36.246254	3.527231	122.509384	34.267712	43.973686	128.779297	35.256983	23.7504585	125.6443405	-79.776323	11.0517715	115.6985395
-32.030998	48.291874	124.080086	-22.295502	17.488861	120.865677	36.203724	3.553014	122.689995	34.271358	43.962852	128.821259	35.237541	23.757933	125.755627	-79.828545	11.219789	115.975727
-30.864143	47.177605	123.857285	-22.274513	17.56039	120.932297	36.168262	3.565893	122.83461	34.269325	43.991337	128.722214	35.2187935	23.778615	125.778412	-79.7678195	11.342165	116.086182
-29.735291	45.872654	123.503258	-22.284981	17.592018	120.915749	36.125381	3.554736	122.967056	34.260715	44.010101	128.601593	35.193048	23.7824185	125.7843245	-79.76301	11.4016175	116.0471735
-28.666714	44.541248	123.029305	-22.329735	17.590136	120.830467	36.096096	3.483362	123.192108	34.271389	44.01947	128.400009	35.1837425	23.751416	125.7960585	-79.8432125	11.428856	115.8648755
-27.657839	43.048977	122.466026	-22.400673	17.525612	120.684471	36.070847	3.341287	123.482986	34.262432	44.026279	128.059067	35.1666395	23.683783	125.7710265	-79.9679855	11.367441	115.5979155
-26.528963	40.841206	121.441795	-22.551676	17.35463	120.372154	35.923454	3.07386	123.858353	34.187809	43.888443	127.269783	35.0556315	23.4811515	125.564068	-80.1589835	11.2281085	115.18024
-25.656685	39.185379	120.57164	-22.620045	17.155378	120.160202	35.778027	2.872823	124.067451	34.099628	43.732456	126.585701	34.9388275	23.3026395	125.326576	-80.1789175	11.0081165	114.993828
-24.913803	37.437855	119.771286	-22.685265	16.911182	120.008591	35.667923	2.662759	124.405518	34.010254	43.585011	125.922737	34.8390885	23.123885	125.1641275	-80.2096185	10.698479	114.8530545
-24.238842	35.695927	119.219444	-22.723341	16.652958	119.995651	35.668583	2.482982	124.749519	33.883091	43.40258	125.431038	34.775837	22.942781	125.0902785	-80.222519	10.363135	114.9010235
-23.68232	33.876514	118.927811	-22.765436	16.396294	120.105972	35.706303	2.298556	125.131729	33.768044	43.180809	125.106445	34.7371735	22.7396825	125.119087	-80.2680455	10.0529055	115.092857
-23.2302	32.116127	118.897804	-22.838501	16.116791	120.277496	35.709576	2.127855	125.503792	33.669739	43.020042	124.8741	34.6896575	22.5739485	125.188946	-80.3666595	9.6596335	115.366046
-22.877254	30.36179	118.971237	-22.936422	15.839757	120.431099	35.648064	1.961844	125.697777	33.548229	42.855347	124.723206	34.5981465	22.4085955	125.2104915	-80.4709905	9.2709185	115.6517065
-22.420801	27.862337	119.110107	-23.104174	15.498565	120.499969	35.49181	1.7566	125.696114	33.362568	42.63644	124.524239	34.427189	22.19652	125.1101765	-80.635537	8.80061	115.8897615
-22.22757	26.272245	119.144165	-23.227913	15.371212	120.432076	35.391098	1.685331	125.554955	33.259766	42.600407	124.381874	34.325432	22.142869	124.9684145	-80.781258	8.599555	115.8957375
-22.094948	24.781511	119.192375	-23.338518	15.325446	120.355713	35.567604	1.473654	125.085243	33.156502	42.555775	124.224869	34.362053	22.0147145	124.655056	-81.039089	8.6361775	116.05637
-22.004049	23.325352	119.163597	-23.473486	15.330476	120.254219	35.044209	1.636374	124.874138	33.06498	42.482929	123.996422	34.0545945	22.0596515	124.43528	-81.0015665	8.6013005	116.073158
-21.968109	21.951717	119.132675	-23.628586	15.360946	120.134651	34.868301	1.558517	124.53421	32.979763	42.449345	123.708305	33.924032	22.003931	124.1212575	-81.181204	8.717961	116.1480445
-21.970825	20.590473	119.099823	-23.747091	15.398895	120.031845	34.695847	1.510841	124.22007	32.886063	42.407169	123.526695	33.790955	21.959005	123.8733825	-81.285137	8.838785	116.1903075
-22.029009	19.297361	119.062889	-23.84551	15.421549	119.922318	34.569759	1.448539	124.091492	32.842907	42.364838	123.433258	33.706333	21.9066885	123.762375	-81.397353	8.9364095	116.082261
-22.243353	18.820065	119.371429	-23.97537	15.496617	119.748703	34.463917	1.449862	124.133537	32.796539	42.392773	123.476913	33.630228	21.9213175	123.805225	-81.580968	9.0719165	115.692181
-22.393251	19.158154	118.932961	-24.045845	15.566545	119.741508	34.404976	1.473728	124.182983	32.768501	42.428123	123.507393	33.5867385	21.9509255	123.845188	-81.6784285	9.1821645	115.637828
-22.402931	19.255348	119.257164	-24.073154	15.649136	119.827904	34.365749	1.50098	124.276474	32.761703	42.474529	123.509155	33.563726	21.9877545	123.8928145	-81.710034	9.3105175	115.7629935
-22.455669	19.37216	119.37072	-24.059769	15.693294	119.992661	34.379055	1.509753	124.370407	32.783447	42.483398	123.564789	33.581251	21.9965755	123.967598	-81.700789	9.3900125	116.017724
-22.549463	19.507612	119.308342	-24.015429	15.673492	120.199966	34.455708	1.464056	124.455086	32.829544	42.431904	123.669861	33.642626	21.94798	124.0624735	-81.673484	9.399004	116.3374585
-22.711996	19.65262	119.597115	-23.946194	15.591894	120.34433	34.505375	1.380924	124.522339	32.905941	42.353333	123.760536	33.705658	21.8671285	124.1414375	-81.598046	9.3166595	116.5472225
-22.923389	19.824373	119.685234	-23.890451	15.513651	120.4384	34.555931	1.276947	124.496674	32.981228	42.269222	123.787964	33.7685795	21.7730845	124.142319	-81.5494815	9.2542175	116.734481
-23.293232	20.135691	119.545677	-23.829845	15.474686	120.483528	34.603161	1.203652	124.21225	33.006611	42.210476	123.648323	33.804886	21.707064	123.9302865	-81.464576	9.242308	117.0367695
-23.580778	20.397873	119.440094	-23.813663	15.509433	120.458313	34.722542	1.180933	123.970016	33.016827	42.248371	123.47525	33.8696845	21.714652	123.722633	-81.4970105	9.304214	117.193993
-23.93309	20.717945	119.422028	-23.781153	15.586598	120.417336	34.771221	1.201218	123.790573	33.042049	42.278316	123.325775	33.906635	21.739767	123.558174	-81.468941	9.433429	117.276498
-24.362707	21.061472	119.347191	-23.755226	15.669725	120.344177	34.784882	1.194222	123.625122	33.084309	42.287903	123.146202	33.9345955	21.7410625	123.385662	-81.4450475	9.5983875	117.302692
-24.746578	21.436007	119.18428	-23.763355	15.760321	120.243141	34.710022	1.164694	123.423447	33.120838	42.265678	122.992149	33.91543	21.715186	123.207798	-81.44214	9.805456	117.278484
-25.10988	21.851965	119.080696	-23.768419	15.847633	120.152489	34.586655	1.118629	123.221359	33.175457	42.207069	122.866013	33.881056	21.662849	123.043686	-81.417894	10.032417	117.261292
-25.501171	22.238073	119.028107	-23.784756	15.930426	120.099434	34.476723	1.051292	123.02549	33.203773	42.175396	122.793877	33.840248	21.613344	122.9096835	-81.40976	10.247508	117.2891845
-26.14876	22.892488	119.123993	-23.839142	16.115929	120.170296	34.32225	1.072021	122.479836	33.170231	42.20974	122.796692	33.7462405	21.6408805	122.638264	-81.4245245	10.5909775	117.702328
-26.6509	23.358641	119.312813	-23.891953	16.266636	120.297981	34.172516	1.140945	122.068878	33.166512	42.284847	122.704758	33.669514	21.712896	122.386818	-81.45342	10.820376	118.209144
-27.099455	23.827091	119.460335	-23.919624	16.427767	120.416031	34.026863	1.22147	121.675835	33.194439	42.379578	122.595703	33.610651	21.800524	122.135769	-81.449899	11.05501	118.696293
-27.572655	24.300844	119.665588	-23.90941	16.555624	120.509041	33.912716	1.280013	121.321663	33.217148	42.440899	122.496033	33.564932	21.860456	121.908848	-81.383752	11.250792	119.109234
-28.08123	24.755577	119.739639	-23.85906	16.646654	120.519867	33.860214	1.322866	121.063469	33.267723	42.47224	122.336624	33.5639685	21.897553	121.7000465	-81.2820885	11.395755	119.3396875
-28.498608	25.216175	119.665001	-23.795511	16.723913	120.410767	33.857491	1.3601	120.903458	33.363956	42.529091	122.207329	33.6107235	21.9445955	121.5553935	-81.2017455	11.5032305	119.2661405
-28.891993	25.627487	119.395805	-23.72226	16.797321	120.170784	33.91835	1.369222	120.877472	33.451973	42.560047	121.994652	33.6851615	21.9646345	121.436062	-81.1296815	11.6300075	118.905506
-29.479303	26.185291	118.670441	-23.620674	16.886734	119.579903	34.057026	1.380243	120.937279	33.568047	42.57959	121.638123	33.8125365	21.9799165	121.287701	-81.0538845	11.7935515	117.872105
-29.922508	26.57069	118.105316	-23.588051	16.934797	119.15007	34.098854	1.382865	121.017746	33.598839	42.56242	121.347771	33.8488465	21.9726425	121.1827585	-81.0249485	11.8969515	117.1173815
-30.328524	26.945555	117.53756	-23.561571	16.9624	118.781296	34.146263	1.355363	121.08371	33.607655	42.543877	121.023499	33.876959	21.94962	121.0536045	-81.000101	11.97518	116.5089875
-30.791422	27.349218	117.086876	-23.561913	16.969936	118.465042	34.190491	1.326847	121.18647	33.624763	42.521351	120.73436	33.907627	21.924099	120.960415	-81.031453	12.015773	115.969669
-31.295534	27.772385	116.738167	-23.550629	16.958298	118.268501	34.218834	1.309087	121.285721	33.621193	42.504097	120.475433	33.9200135	21.906592	120.880577	-81.0212715	12.010004	115.656425
-31.723959	28.238401	116.539978	-23.515577	16.943081	118.198753	34.276917	1.298584	121.288345	33.614784	42.473873	120.181778	33.9458505	21.8862285	120.7350615	-80.9770045	11.9999335	115.6624445
-32.186596	28.661839	116.486633	-23.46941	16.921247	118.215225	34.31789	1.28546	121.243225	33.616673	42.446342	119.899429	33.9672815	21.865901	120.571327	-80.9061015	11.976593	115.859123
-32.960217	29.409414	116.520966	-23.344631	16.896734	118.383728	34.433712	1.254096	121.255371	33.683601	42.419025	119.580223	34.0586565	21.8365605	120.417797	-80.7479185	11.9569075	116.349659
-33.416985	29.985058	116.627357	-23.240362	16.899158	118.600822	34.564934	1.22236	121.264709	33.765484	42.398499	119.452599	34.165209	21.8104295	120.358654	-80.645933	11.9878865	116.84299
-33.987373	30.631414	116.833733	-23.133034	16.90489	118.878258	34.672211	1.204711	121.256912	33.839287	42.378292	119.370964	34.255749	21.7915015	120.313938	-80.521817	12.0182785	117.442578
-34.479824	31.366726	117.104568	-23.058531	16.92412	119.171158	34.719555	1.18744	121.278069	33.924992	42.362041	119.329956	34.3222735	21.7747405	120.3040125	-80.4393355	12.0734995	118.0383035
-35.00935	32.098598	117.446602	-22.99085	16.933331	119.514503	34.782967	1.13175	121.240166	34.010403	42.358353	119.38295	34.396685	21.7450515	120.311558	-80.378385	12.1216105	118.717448
-35.541737	32.896851	117.812668	-22.928324	16.927135	119.845963	34.873028	1.062782	121.157646	34.096191	42.352371	119.475464	34.4846095	21.7075765	120.316555	-80.3412575	12.1466935	119.375371
-36.047199	33.74868	118.126953	-22.87233	16.935911	120.104584	34.928043	1.037796	121.093071	34.16457	42.376915	119.597221	34.5463065	21.7073555	120.345146	-80.2909665	12.1644665	119.864022
-36.831276	35.178902	118.570793	-22.801689	16.997892	120.3647	34.945412	1.065468	120.904854	34.268505	42.481529	119.868835	34.6069585	21.7734985	120.3868445	-80.2103365	12.2222855	120.3425555
-37.327023	36.153782	118.87355	-22.716953	17.065048	120.486771	34.985737	1.121047	120.727707	34.357449	42.571186	120.099045	34.671593	21.8461165	120.413376	-80.105499	12.2839795	120.560166
-37.778748	37.181957	119.115494	-22.619932	17.145126	120.532867	34.978493	1.227749	120.576767	34.488689	42.68251	120.374855	34.733591	21.9551295	120.475811	-79.973455	12.3351225	120.589923
-38.244522	38.237774	119.483795	-22.532038	17.247522	120.551025	34.969841	1.331445	120.320259	34.616375	42.810856	120.65873	34.793108	22.0711505	120.4894945	-79.857184	12.4238935	120.6125555
-38.632374	39.333248	119.964287	-22.455557	17.389587	120.578827	34.974983	1.47939	119.937073	34.727333	42.958595	120.873131	34.851158	22.2189925	120.405102	-79.762272	12.5601815	120.752552
-39.049633	40.403351	120.481552	-22.360655	17.561623	120.572212	35.020168	1.710978	119.443573	34.821899	43.198151	121.054985	34.9210335	22.4545645	120.249279	-79.6423435	12.6686815	120.895145
-39.428524	41.459187	121.005524	-22.292345	17.781269	120.544922	35.090057	2.010266	118.838844	34.889694	43.481018	121.223709	34.9898755	22.745642	120.0312765	-79.5745655	12.816896	121.0585675
-39.967869	43.046688	122.000107	-22.151951	18.198996	120.563683	35.046471	2.597538	117.930969	34.963913	43.917229	121.375717	35.005192	23.2573835	119.653343	-79.309094	13.1406085	121.474023
-40.257488	44.050117	122.612526	-22.081318	18.501303	120.593246	35.046257	2.977525	117.426384	35.090511	44.253696	121.499252	35.068384	23.6156105	119.462818	-79.23102	13.3869955	121.723674
-40.467758	44.950859	123.210648	-21.972254	18.786331	120.614471	35.117088	3.306314	117.003723	35.185413	44.520683	121.701111	35.1512505	23.9134985	119.352417	-79.0957585	13.6591635	121.876525
-40.684784	45.771275	123.804558	-21.879829	19.02187	120.619667	35.150078	3.63168	116.667191	35.283897	44.765991	121.893707	35.2169875	24.1988355	119.280449	-78.9766455	13.8449045	121.958885
-40.844181	46.505791	124.230194	-21.781544	19.25703	120.577202	35.149826	3.932651	116.384697	35.413708	45.016895	122.042046	35.281767	24.474773	119.2133715	-78.844855	14.039287	121.9410325
-40.98251	47.192326	124.504402	-21.725073	19.486546	120.51265	35.166256	4.177249	116.189873	35.500496	45.218857	122.208107	35.333376	24.698053	119.19899	-78.783522	14.275039	121.82631
-41.078453	47.80732	124.662659	-21.66855	19.735449	120.435074	35.183247	4.382878	116.145691	35.595753	45.392292	122.358917	35.3895	24.887585	119.252304	-78.7266	14.583313	121.617844
-41.164753	48.532192	124.649178	-21.642544	20.071589	120.333221	35.278484	4.617107	116.235718	35.726078	45.648499	122.465919	35.502281	25.132803	119.3508185	-78.787369	15.010375	121.3156235
-41.16571	48.868938	124.546005	-21.629782	20.27496	120.259811	35.317081	4.737587	116.330399	35.756001	45.788128	122.441879	35.536541	25.2628575	119.386139	-78.796105	15.2870625	121.133483
-41.099785	49.06768	124.353424	-21.590302	20.424152	120.200157	35.345623	4.833377	116.403854	35.816723	45.899731	122.344925	35.581173	25.366554	119.3743895	-78.761777	15.48175	121.0259245
-40.981232	49.13448	124.115921	-21.58115	20.530169	120.138374	35.400772	4.855885	116.455818	35.855804	45.988293	122.188988	35.628288	25.422089	119.322403	-78.790588	15.638249	120.954345
-40.81842	49.07325	123.861633	-21.516153	20.593773	120.066383	35.448841	4.872907	116.488091	35.884186	46.025341	122.011711	35.6665135	25.449124	119.249901	-78.6988195	15.738422	120.882865
-40.609253	48.892937	123.57975	-21.460073	20.615082	119.999626	35.511272	4.868195	116.511856	35.936211	46.041725	121.860565	35.7237415	25.45496	119.1862105	-78.6438875	15.775204	120.8130415
-40.360619	48.608212	123.299683	-21.368198	20.607203	119.933823	35.585167	4.858485	116.590294	35.984718	46.060501	121.673859	35.7849425	25.459493	119.1320765	-78.5213385	15.754913	120.7355695
-39.972443	48.029236	122.888092	-21.263365	20.578831	119.882156	35.672699	4.873009	116.722488	36.058498	46.096416	121.331833	35.8655985	25.4847125	119.0271605	-78.3923285	15.6729495	120.7371515
-39.674381	47.569736	122.572289	-21.174448	20.52755	119.839691	35.71917	4.866928	116.84182	36.091503	46.088654	121.02597	35.9053365	25.477791	118.933895	-78.2542325	15.577309	120.745487
-39.304409	47.031315	122.137321	-21.092812	20.424417	119.767906	35.77298	4.805188	117.052139	36.137283	46.058109	120.561913	35.9551315	25.4316485	118.807026	-78.1407555	15.4171855	120.728786
-38.94408	46.417683	121.524071	-21.037119	20.254936	119.623474	35.859165	4.671047	117.326317	36.190506	45.949543	120.032227	36.0248355	25.310295	118.679272	-78.0990735	15.199577	120.567676
-38.57663	45.749134	120.691208	-20.951725	20.045002	119.408524	35.969715	4.492395	117.625259	36.229122	45.769245	119.557297	36.0994185	25.13082	118.591278	-78.0028685	14.959184	120.22577
-38.180508	44.998024	119.788483	-20.885363	19.784184	119.157555	36.073303	4.281911	117.950699	36.242474	45.557186	119.037125	36.1578885	24.9195485	118.493912	-77.9286145	14.6488195	119.821198
-37.732315	44.195126	118.906746	-20.836357	19.499359	118.926956	36.15934	4.063637	118.238678	36.229496	45.334557	118.580399	36.194418	24.699097	118.4095385	-77.867132	14.299621	119.4443735
-37.103741	42.960144	117.825058	-20.806805	18.997074	118.643913	36.300068	3.686157	118.70993	36.157288	44.977997	118.192337	36.228678	24.332077	118.4511335	-77.842288	13.662071	118.8366925
-36.671791	42.179913	117.39521	-20.809511	18.661058	118.54818	36.405609	3.468429	119.075691	36.095734	44.799522	117.977188	36.2506715	24.1339755	118.5264395	-77.8696935	13.1881405	118.5699205
-36.21022	41.404675	117.234268	-20.849228	18.331955	118.579041	36.455719	3.341663	119.273888	35.984657	44.665112	117.888275	36.220188	24.0033875	118.5810815	-77.918644	12.6605225	118.5770005
-35.825684	40.665901	117.3134	-20.874397	17.998009	118.69149	36.46796	3.281107	119.279335	35.872032	44.568253	117.912735	36.169996	23.92468	118.596035	-77.91879	12.071338	118.786945
-35.416706	39.901958	117.520035	-20.945635	17.689974	118.819717	36.49337	3.244082	119.313385	35.742603	44.548824	117.953835	36.1179865	23.896453	118.63361	-78.0092565	11.483495	119.005824
-34.941528	39.230476	117.693916	-21.01222	17.443827	118.924263	36.45158	3.234747	119.397339	35.574799	44.551052	117.983917	36.0131895	23.8928995	118.690628	-78.0376295	10.9947545	119.157898
-34.43182	38.588959	117.872452	-21.094589	17.269007	119.023087	36.4035	3.235304	119.335342	35.422546	44.546574	117.992104	35.913023	23.890939	118.663723	-78.102201	10.647075	119.382451
-33.658646	37.714928	118.103119	-21.162779	17.080475	119.18483	36.283257	3.170229	119.200432	35.237511	44.468296	117.827095	35.760384	23.8192625	118.5137635	-78.085942	10.3416875	119.8558965
-33.100536	37.177807	118.129387	-21.207335	16.993561	119.262901	36.218952	3.098129	119.244019	35.181313	44.385078	117.798317	35.7001325	23.7416035	118.521168	-78.1148025	10.2455185	120.004634
-32.550423	36.655602	118.088104	-21.265343	16.906923	119.330093	36.209042	2.992496	119.392464	35.128368	44.297134	117.79361	35.668705	23.644815	118.593037	-78.199391	10.169031	120.067149
-31.957363	36.160229	118.083977	-21.345972	16.835928	119.399689	36.135799	2.894835	119.478188	35.029671	44.196426	117.764595	35.582735	23.5456305	118.6213915	-78.274679	10.1262255	120.1779865
-31.309181	35.728737	118.015984	-21.473177	16.764721	119.407463	36.0014	2.819091	119.489136	34.903992	44.111271	117.764458	35.452696	23.465181	118.626797	-78.39905	10.064261	120.188129
-30.723238	35.326942	117.960754	-21.60367	16.728474	119.349648	35.868752	2.739996	119.533539	34.783237	44.031414	117.810097	35.3259945	23.385705	118.671818	-78.5333345	10.071243	120.027478
-30.077627	34.973919	117.876289	-21.735847	16.724302	119.290581	35.757561	2.659565	119.576141	34.689648	43.974003	117.854179	35.2236045	23.316784	118.71516	-78.6952985	10.13182	119.866002
-29.138237	34.468971	117.69426	-21.936188	16.758478	119.124069	35.555996	2.564441	119.578102	34.544704	43.913277	117.882172	35.05035	23.238859	118.730137	-78.922726	10.278097	119.518001
-28.437084	34.16531	117.530273	-22.070162	16.817175	118.988815	35.388817	2.50043	119.546806	34.430538	43.848534	117.872002	34.9096775	23.174482	118.709404	-79.0500015	10.459868	119.268226
-27.757055	33.905689	117.422104	-22.218946	16.896278	118.901764	35.223564	2.436565	119.535889	34.320995	43.796238	117.833725	34.7722795	23.1164015	118.684807	-79.2101715	10.6761545	119.118721
-27.100584	33.656223	117.381477	-22.375874	16.980366	118.885216	35.040855	2.36828	119.589462	34.20306	43.736813	117.842949	34.6219575	23.0525465	118.7162055	-79.3737055	10.9081855	119.0542265
-26.428322	33.461269	117.355301	-22.540678	17.066174	118.929611	34.874458	2.305943	119.716576	34.097755	43.687973	117.897888	34.4861065	22.996958	118.807232	-79.5674625	11.13539	119.05199
-25.76873	33.231415	117.394676	-22.715067	17.150761	119.019173	34.724483	2.267328	119.8666	33.996464	43.676769	117.984818	34.3604735	22.9720485	118.925709	-79.7906075	11.3294735	119.112637
-25.042671	33.051037	117.47522	-22.904808	17.212526	119.130775	34.550999	2.218597	119.954979	33.878269	43.638672	118.103027	34.214634	22.9286345	119.029003	-80.02425	11.4964175	119.232547
-23.946854	32.811756	117.676582	-23.165476	17.271873	119.27314	34.242027	2.160646	119.997559	33.694057	43.590763	118.26342	33.968042	22.8757045	119.1304895	-80.298994	11.6680415	119.4157905
-23.26557	32.692608	117.798424	-23.334303	17.303158	119.325706	34.033092	2.118173	120.040108	33.599464	43.574245	118.448898	33.816278	22.846209	119.244503	-80.484884	11.760107	119.406909
-22.520849	32.602562	117.915596	-23.476624	17.372416	119.354965	33.836063	2.097982	120.139084	33.52673	43.588959	118.646774	33.6813965	22.8434705	119.392929	-80.6346445	11.9013615	119.317001
-21.797695	32.497276	118.012665	-23.626793	17.448195	119.368042	33.668423	2.098538	120.21489	33.496349	43.637363	118.902031	33.582386	22.8679505	119.5584605	-80.835972	12.0284395	119.1776235
-20.96546	32.450016	118.109047	-23.790997	17.544821	119.371346	33.524818	2.094492	120.227196	33.427116	43.683197	119.148705	33.475967	22.8888445	119.6879505	-81.057961	12.2007975	119.0547415
-20.237532	32.40226	118.253281	-23.96059	17.635027	119.415451	33.333866	2.117139	120.206642	33.327675	43.735035	119.306587	33.3307705	22.926087	119.7566145	-81.2519505	12.343967	119.0742875
-19.517057	32.376286	118.410667	-24.144238	17.71073	119.50309	33.142075	2.166777	120.168793	33.201088	43.796818	119.474068	33.1715815	22.9817975	119.8214305	-81.4600575	12.4396625	119.1847495
-18.385067	32.251392	118.797424	-24.475986	17.770868	119.819069	32.856865	2.212876	120.139946	32.919823	43.868553	119.769836	32.888344	23.0407145	119.954891	-81.840316	12.5010215	119.683247
-17.711445	32.268414	119.249008	-24.742687	17.740192	120.16243	32.639534	2.190988	120.160912	32.679794	43.883575	119.957008	32.659664	23.0372815	120.05896	-82.145038	12.4431025	120.2659
-16.804895	32.064377	119.64315	-25.050196	17.669556	120.598434	32.345982	2.148392	120.23114	32.383152	43.868198	120.14949	32.364567	23.008295	120.190315	-82.464959	12.330817	121.006553
-16.068333	31.932522	120.0737	-25.397688	17.558805	121.054688	32.051266	2.059553	120.320999	32.043575	43.817371	120.292984	32.0474205	22.938462	120.3069915	-82.8427965	12.179148	121.8023845
-15.273081	31.701794	120.402847	-25.744757	17.422901	121.445885	31.730293	1.932502	120.401703	31.704258	43.716751	120.428452	31.7172755	22.8246265	120.4150775	-83.2067895	12.0211755	122.4766925
-14.385939	31.525955	120.631836	-26.072956	17.268883	121.724854	31.385731	1.792019	120.482803	31.388006	43.601616	120.567337	31.3868685	22.6968175	120.52507	-83.5327805	11.8409485	122.924638
-13.549301	31.273148	120.81308	-26.358307	17.127958	121.940521	31.089867	1.695282	120.524559	31.084377	43.501419	120.730629	31.087122	22.5983505	120.627594	-83.803736	11.6575655	123.253448
-12.218289	30.883656	121.046135	-26.616489	16.959085	122.12291	30.907206	1.575473	120.680763	30.844126	43.338818	121.354126	30.875666	22.4571455	121.0174445	-84.108644	11.4610245	123.2283755
-11.209831	30.672636	121.305084	-26.654043	16.938061	122.209885	30.930817	1.569713	121.058189	30.87273	43.255554	122.097969	30.9017735	22.4126335	121.578079	-84.2098595	11.4634885	122.841691
-10.049116	30.358774	121.737686	-26.560474	16.995529	122.407951	31.13644	1.62812	121.794617	31.038549	43.24054	123.203827	31.0874945	22.43433	122.499222	-84.2084425	11.556728	122.31668
-8.934094	30.078491	122.494865	-26.329029	17.13467	122.785583	31.702105	1.682273	122.829071	31.311972	43.249615	124.761597	31.5070385	22.465944	123.795334	-84.1650965	11.803396	121.775832
-7.783944	29.76585	123.548698	-25.987535	17.394777	123.346588	32.500229	1.775202	124.260498	31.702774	43.363213	126.580048	32.1015015	22.5692075	125.420273	-84.0765715	12.2203465	121.272903
-6.363891	29.247629	124.721924	-25.521051	17.713619	124.115005	33.326237	2.077842	125.875259	32.357864	43.540512	128.535706	32.8420505	22.809177	127.2054825	-83.8841525	12.618061	121.0245275
-5.223738	28.830143	126.07869	-24.981659	18.058771	124.9608	34.537441	2.201542	127.370262	33.152351	43.711269	130.472366	33.844896	22.9564055	128.921314	-83.808214	13.1611365	121.000286
-3.642872	28.076067	127.930008	-23.959629	18.392654	126.108917	35.744717	2.475172	129.401962	34.587997	43.819584	132.851318	35.166357	23.147378	131.12664	-83.085615	13.63793	121.091194
-2.553681	27.454809	128.715134	-23.475414	18.596682	126.680168	36.300911	2.486801	130.319183	35.254829	43.810951	133.982101	35.77787	23.148876	132.150642	-82.728698	14.044488	121.209694
-1.631431	26.676733	129.221603	-23.073029	18.684818	127.007469	36.65678	2.363395	130.979538	35.831841	43.725624	134.688492	36.2443105	23.0445095	132.834015	-82.3903685	14.3251265	121.180923
-0.799959	25.846478	129.474136	-22.773813	18.708742	127.136253	36.891682	2.271603	131.291824	36.249195	43.564789	135.123642	36.5704385	22.918196	133.207733	-82.1180645	14.499288	121.064773
-0.111622	24.939554	129.542023	-22.621046	18.693684	127.131866	37.096916	2.132802	131.400879	36.502678	43.431152	135.212128	36.799797	22.781977	133.3065035	-82.041889	14.605391	120.9572285
0.506374	23.971228	129.423004	-22.538101	18.622688	127.02272	37.207787	1.991082	131.381775	36.67593	43.2999	135.007248	36.9418585	22.645491	133.1945115	-82.0180605	14.599885	120.8509285
1.015796	22.865849	129.15126	-22.520548	18.518084	126.825378	37.21949	1.903741	131.252594	36.733047	43.146301	134.668198	36.9762685	22.525021	132.960396	-82.0173645	14.511147	120.69036
1.555391	21.09688	128.627884	-22.528198	18.320614	126.421288	37.202766	1.686889	131.021866	36.760174	42.941505	134.001663	36.98147	22.314197	132.5117645	-82.037866	14.327031	120.3308115
1.7942	19.844051	128.235123	-22.492733	18.181185	126.089546	37.191002	1.585257	130.802933	36.776077	42.840488	133.554504	36.9835395	22.2128725	132.1787185	-81.9690055	14.1494975	120.0003735
1.983555	18.544872	127.756691	-22.412037	18.055634	125.667397	37.198074	1.485975	130.532028	36.762356	42.745312	133.10524	36.980215	22.1156435	131.818634	-81.804289	13.9956245	119.51616
2.070762	17.180473	127.25872	-22.382874	18.015434	125.385414	37.219376	1.432415	130.175598	36.769287	42.619999	132.706146	36.9943315	22.026207	131.440872	-81.7600795	14.004661	119.329956
2.03066	15.864025	126.847527	-22.273842	17.99658	125.139824	37.250317	1.425902	129.825439	36.812023	42.497066	132.308777	37.03117	21.961484	131.067108	-81.578854	14.031676	119.21254
1.890732	14.473158	126.558945	-22.157501	17.974037	124.943031	37.310516	1.357533	129.682053	36.895271	42.403881	131.87236	37.1028935	21.880707	130.7772065	-81.4178955	14.067367	119.1088555
1.669058	13.019337	126.346275	-22.078526	17.918362	124.936234	37.369839	1.231075	129.593323	36.988735	42.258026	131.500534	37.179287	21.7445505	130.5469285	-81.336339	14.0921735	119.3255395
1.090791	10.878043	126.1968	-22.157976	17.882671	124.97921	37.509068	0.947838	129.576309	37.130199	41.990601	131.011826	37.3196335	21.4692195	130.2940675	-81.6355855	14.2961225	119.6643525
0.580849	9.410609	126.142029	-22.078243	17.685966	124.884567	37.559433	0.706771	129.722427	37.206856	41.80727	130.675034	37.3831445	21.2570205	130.1987305	-81.5396305	14.1149115	119.5704035
-0.33044	8.134163	126.31794	-21.996393	17.46748	124.841347	37.59874	0.470161	129.802017	37.298073	41.564266	130.402298	37.4484065	21.0172135	130.1021575	-81.4411925	13.9177465	119.5805365
-0.931364	6.697083	126.301231	-21.932106	17.228542	124.800751	37.677868	0.184176	129.950989	37.371426	41.311455	130.142075	37.524647	20.7478155	130.046532	-81.388859	13.7092685	119.55497
-1.676538	5.299156	126.294014	-21.858137	16.957846	124.753365	37.726604	-0.067099	130.123108	37.453728	41.094063	129.919342	37.590166	20.513482	130.021225	-81.30644	13.40221	119.485505
-2.507448	3.927619	126.327087	-21.781425	16.686401	124.789108	37.773151	-0.278203	130.150589	37.54417	40.872868	129.734528	37.6586605	20.2973325	129.9425585	-81.2215105	13.0754695	119.6356575
-3.155965	2.517514	126.269463	-21.709646	16.439705	124.863312	37.849419	-0.494355	130.163864	37.636383	40.674736	129.581543	37.742901	20.0901905	129.8727035	-81.162193	12.7892195	119.8539205
-4.643992	0.727931	126.25898	-21.575184	16.1231	125.034103	37.970097	-0.707069	130.175491	37.802761	40.477749	129.485718	37.886429	19.88534	129.8306045	-81.036797	12.36086	120.2376015
-5.681121	-0.421921	126.245972	-21.492647	15.97171	125.173378	38.079193	-0.783936	130.133636	37.912548	40.417824	129.468445	37.9958705	19.816944	129.8010405	-80.9811645	12.126476	120.5457155
-6.820859	-1.416374	126.221634	-21.412884	15.851389	125.278069	38.201382	-0.837912	130.092697	37.994263	40.384979	129.484039	38.0978225	19.7735335	129.788368	-80.9235905	11.9292445	120.76777
-8.365728	-2.19067	126.246246	-21.112738	15.599955	125.265488	38.316364	-0.887462	129.990463	38.052238	40.347973	129.509705	38.184301	19.7302555	129.750084	-80.409777	11.4696545	120.780892
-9.258348	-3.35205	125.962364	-21.06513	15.496737	125.314629	38.409355	-0.952393	129.844299	38.094788	40.312382	129.462082	38.2520715	19.6799945	129.6531905	-80.3823315	11.3134795	120.9760675
-10.569512	-4.217432	125.747704	-21.033079	15.392306	125.295258	38.460495	-1.024021	129.638489	37.788811	40.398602	129.452759	38.124653	19.6872905	129.545624	-80.190811	11.0973215	121.044892
-12.003036	-5.023185	125.499069	-21.465452	15.565254	125.46389	38.427128	-1.092171	129.315536	37.757523	40.322205	129.241577	38.0923255	19.615017	129.2785565	-81.0232295	11.515491	121.6492235
-14.129541	-6.196465	125.087631	-21.303469	15.253769	125.175407	38.321045	-1.167102	128.682755	37.639652	40.187618	128.69812	37.9803485	19.510258	128.6904375	-80.5872865	10.99728	121.6603765
-15.695645	-6.885152	124.89711	-21.326187	15.087387	125.070335	38.213177	-1.212936	128.255096	37.528164	40.09026	128.260559	37.8706705	19.438662	128.2578275	-80.5230445	10.736112	121.8828425
-17.193575	-7.601295	124.776482	-21.340881	14.909641	125.013412	38.143425	-1.260048	127.875832	37.42894	39.984467	127.782417	37.7861825	19.3622095	127.8291245	-80.4679445	10.4570725	122.1976995
-18.765175	-8.204371	124.806068	-21.343815	14.731526	124.972153	38.114063	-1.332364	127.612175	37.36021	39.886436	127.291786	37.7371365	19.277036	127.4519805	-80.4247665	10.186016	122.4923255
-20.409307	-8.724399	124.936485	-21.324429	14.567095	124.945404	38.118011	-1.423741	127.423752	37.29813	39.802757	126.830399	37.7080705	19.189508	127.1270755	-80.3569285	9.944682	122.7637325
-22.239208	-8.978987	125.195885	-21.278749	14.426373	124.946907	38.155178	-1.544423	127.308975	37.285908	39.658237	126.430977	37.720543	19.056907	126.869976	-80.278041	9.795839	123.023838
-23.655842	-9.56854	125.302246	-21.236088	14.325068	124.975166	38.168995	-1.707412	127.319252	37.335552	39.499641	126.097	37.7522735	18.8961145	126.708126	-80.2244495	9.7540215	123.242206
-26.476114	-9.706879	126.006294	-21.121859	14.217584	125.081314	38.194351	-1.936023	127.424286	37.427155	39.291874	125.683594	37.810753	18.6779255	126.55394	-80.054471	9.7572425	123.608688
-28.132885	-9.852672	126.401428	-21.061266	14.17546	125.232231	38.197552	-2.056849	127.503357	37.499603	39.15947	125.450005	37.8485775	18.5513105	126.476681	-79.9711095	9.7996095	123.987781
-29.823185	-9.860504	126.831688	-20.786055	14.006026	125.321487	38.189606	-2.140074	127.569214	37.544491	39.057358	125.240257	37.8670485	18.458642	126.4047355	-79.4391585	9.55341	124.2382385
-31.483078	-9.742535	127.256516	-20.745682	13.997907	125.522972	38.186775	-2.196632	127.681351	37.569889	38.977318	125.093773	37.878332	18.390343	126.387562	-79.369696	9.605471	124.658382
-32.749973	-9.904087	127.304207	-20.710199	13.988766	125.73941	38.21637	-2.263988	127.856766	37.608425	38.911274	125.045105	37.9123975	18.323643	126.4509355	-79.3327955	9.653889	125.0278845
-34.788193	-9.304786	127.86895	-20.696232	13.948109	125.957283	38.229961	-2.345506	128.022842	37.636463	38.838676	125.071991	37.933212	18.246585	126.5474165	-79.325676	9.649633	125.3671495
-36.380924	-8.98143	128.021103	-20.708696	13.882854	126.149261	38.173256	-2.455457	128.07637	37.676464	38.748703	125.120674	37.92486	18.146623	126.598522	-79.342252	9.619085	125.7
-38.472919	-8.492946	127.751137	-20.766426	13.739553	126.326965	38.001488	-2.644926	127.861237	37.716656	38.590443	125.138878	37.859072	17.9727585	126.5000575	-79.391924	9.5063475	126.1538725
-40.100571	-7.804426	127.592102	-20.822256	13.669605	126.374306	37.850574	-2.716248	127.516266	37.721466	38.542183	125.140717	37.78602	17.9129675	126.3284915	-79.430532	9.4262425	126.4201205
-41.549	-7.09047	127.400078	-20.877987	13.660608	126.380035	37.70076	-2.747789	127.036987	37.683411	38.519745	125.137123	37.6920855	17.885978	126.087055	-79.4480595	9.435238	126.673015
-43.158279	-6.228334	127.110634	-20.960518	13.710321	126.374649	37.183422	-2.537145	126.676765	37.624386	38.51722	125.140488	37.403904	17.9900375	125.9086265	-79.32494	9.4306045	126.8406715
-44.644348	-5.287679	126.918945	-21.031969	13.781977	126.375565	37.321766	-2.640178	125.993706	37.558323	38.584358	125.165619	37.4400445	17.97209	125.5796625	-79.5039825	9.591864	127.1714675
-46.068283	-4.270091	126.780769	-21.103136	13.899297	126.388344	37.155392	-2.493213	125.497055	37.492817	38.707653	125.20192	37.3241045	18.10722	125.3494875	-79.5303765	9.691374	127.4272005
-47.490677	-3.175257	126.627113	-21.17972	14.061292	126.365837	36.708023	-2.091918	125.2146	37.404694	38.889156	125.259842	37.0563585	18.398619	125.237221	-79.4157985	9.723965	127.494453
-49.418892	-1.494343	126.389076	-21.30438	14.338507	126.307587	36.544037	-1.721202	124.555649	37.257576	39.174469	125.357971	36.9008065	18.7266335	124.95681	-79.5095665	9.9503805	127.658364
-50.6283	-0.351626	126.244911	-21.364576	14.507731	126.193619	36.449112	-1.526746	124.167564	37.183796	39.354271	125.350342	36.816454	18.9137625	124.758953	-79.545606	10.1016995	127.628285
-51.853962	0.841421	126.042473	-21.426493	14.637182	126.073746	36.303192	-1.337147	123.759483	37.128098	39.505238	125.333473	36.715645	19.0840455	124.546478	-79.568631	10.1903185	127.601014
-52.95768	1.972533	125.899841	-21.450071	14.709517	125.907562	36.195679	-1.23972	123.383591	37.057819	39.58617	125.289551	36.626749	19.173225	124.336571	-79.526891	10.245809	127.478553
-53.997189	3.152859	125.982155	-21.536711	14.783782	125.839195	36.077156	-1.159692	123.11528	37.00425	39.645016	125.228348	36.540703	19.242662	124.171814	-79.614125	10.324902	127.506576
-54.897381	4.275432	125.931419	-21.570032	14.815312	125.767586	36.027405	-1.081182	122.929512	36.941471	39.710148	125.197578	36.484438	19.314483	124.063545	-79.624502	10.316141	127.471627
-55.884762	5.393673	125.829041	-21.578508	14.799243	125.654831	36.025448	-1.00548	122.815147	36.871555	39.777882	125.179878	36.4485015	19.386201	123.9975125	-79.6055175	10.212285	127.3121495
-57.041256	7.06163	125.949905	-21.690916	14.801518	125.613747	36.014713	-0.91822	122.757568	36.75415	39.883064	125.087234	36.3844315	19.482422	123.922401	-79.7662635	10.120614	127.305093
-57.815998	8.13675	125.849174	-21.742455	14.800417	125.494537	36.015244	-0.876378	122.749557	36.67659	39.95126	124.966034	36.345917	19.537441	123.8577955	-79.830827	10.063393	127.1312785
-58.399433	9.169992	125.791916	-21.764172	14.790424	125.357224	36.025692	-0.82863	122.719368	36.591438	39.993198	124.822304	36.308565	19.582284	123.770836	-79.836909	9.998564	126.943612
-58.99332	10.213277	125.666618	-21.772268	14.781721	125.191963	36.042358	-0.790431	122.700844	36.527763	40.021114	124.64621	36.2850605	19.6153415	123.673527	-79.8295965	9.9481005	126.710399
-59.475826	11.26346	125.490318	-21.962725	14.894287	125.062164	36.056892	-0.772962	122.678017	36.489071	40.045513	124.44873	36.2729815	19.6362755	123.5633735	-80.1984315	10.1522985	126.5609545
-60.011101	12.326559	125.289703	-21.948175	14.881574	124.894081	36.059734	-0.765256	122.618011	36.450836	40.041641	124.233688	36.255285	19.6381925	123.4258495	-80.151635	10.1249555	126.3623125
-60.288666	13.366619	125.347649	-21.930981	14.8505	124.777435	36.055408	-0.778833	122.529236	36.413506	40.037262	124.025215	36.234457	19.6292145	123.2772255	-80.096419	10.0717855	126.2776445
-60.663277	14.904746	125.393661	-21.902252	14.815533	124.689056	36.022911	-0.784382	122.397354	36.364796	40.053452	123.786819	36.1938535	19.634535	123.0920865	-79.9983575	9.996531	126.2860255
-60.947754	16.007521	125.540352	-21.876942	14.781974	124.741486	35.996326	-0.793102	122.327217	36.343334	40.075066	123.726318	36.16983	19.640982	123.0267675	-79.923714	9.922966	126.4562045
-61.006863	16.984093	125.81501	-21.863939	14.764492	124.853348	35.979	-0.781277	122.256386	36.332157	40.131737	123.754265	36.1555785	19.67523	123.0053255	-79.8834565	9.853754	126.7013705
-61.007797	17.996168	126.084671	-21.865034	14.776805	124.999809	35.952938	-0.736923	122.199776	36.325794	40.224155	123.85614	36.139366	19.743616	123.027958	-79.869434	9.809994	126.97166
-60.994518	19.018761	126.357742	-21.878746	14.835758	125.144386	35.931881	-0.625989	122.060562	36.308868	40.354504	124.008354	36.1203745	19.8642575	123.034458	-79.8778665	9.8072585	127.254314
-60.952496	20.073318	126.661469	-21.676584	14.767511	125.164963	35.85553	-0.456449	121.872566	36.2747	40.518768	124.17263	36.065115	20.0311595	123.022598	-79.418283	9.5038625	127.307328
-60.784401	21.051609	127.00174	-21.70854	14.882491	125.253929	35.738297	-0.205739	121.63913	36.240845	40.735855	124.325943	35.989571	20.265058	122.9825365	-79.406651	9.499924	127.5253215
-60.360836	22.356663	127.506828	-21.757433	15.102016	125.348297	35.622066	0.180804	121.128448	36.155708	41.053467	124.585983	35.888887	20.6171355	122.8572155	-79.403753	9.5868965	127.8393785
-59.917938	23.261974	127.765694	-21.806795	15.282878	125.39151	35.532616	0.444409	120.864662	36.105068	41.270966	124.734047	35.818842	20.8576875	122.7993545	-79.432432	9.7080685	127.9836655
NaN	NaN	NaN	-21.798056	15.415449	125.375763	35.482006	0.717841	120.638214	36.080936	41.502945	124.871361	35.781471	21.110393	122.7547875	-79.377583	9.720505	127.9967385
-58.947308	24.707129	128.061813	-21.807606	15.531301	125.361946	35.484161	0.96221	120.501534	36.039047	41.712906	124.954857	35.761604	21.337558	122.7281955	-79.376816	9.725044	127.9956965
-58.336002	25.307503	128.037643	-21.784237	15.651285	125.336327	35.526581	1.155276	120.502899	35.998405	41.889641	125.012222	35.762493	21.5224585	122.7575605	-79.330967	9.7801115	127.9150935
-57.651115	25.814041	127.981354	-21.77774	15.706088	125.337242	35.587154	1.302267	120.623543	35.963768	42.044777	125.056664	35.775461	21.673522	122.8401035	-79.330941	9.738654	127.8343805
-56.905281	26.248165	127.824234	-21.769957	15.739592	125.356606	35.663132	1.392573	120.848846	35.909767	42.156254	125.047729	35.7864495	21.7744135	122.9482875	-79.3263635	9.7047705	127.7649245
-55.576588	26.675549	127.660431	-21.813034	15.723101	125.400208	35.75473	1.438496	121.360741	35.795925	42.263775	124.937141	35.7753275	21.8511355	123.148941	-79.4013955	9.5950665	127.651475
-54.710995	26.868591	127.392899	-21.819017	15.663152	125.404778	35.78207	1.432017	121.86235	35.720997	42.306034	124.832809	35.7515335	21.8690255	123.3475795	-79.3895675	9.4572785	127.4619765
-53.809303	26.971106	127.06913	-21.854036	15.585693	125.458801	35.881771	1.365989	122.429382	35.666096	42.289402	124.742043	35.7739335	21.8276955	123.5857125	-79.4820055	9.3436905	127.3318895
-52.803387	27.034981	126.587906	-21.885984	15.531099	125.530586	36.031593	1.232193	123.099121	35.635025	42.231701	124.659325	35.833309	21.731947	123.879223	-79.605277	9.330251	127.181949
-51.74538	27.061596	126.026154	-21.924644	15.430747	125.484314	36.222382	1.02262	123.876419	35.592346	42.186199	124.529015	35.907364	21.6044095	124.202717	-79.756652	9.2570845	126.765911
-50.640152	27.040159	125.295052	-21.903093	15.311968	125.34919	36.361252	0.863262	124.610641	35.562977	42.089108	124.442825	35.9621145	21.476185	124.526733	-79.7683005	9.147751	126.171647
-49.549995	26.961153	124.708435	-21.936399	15.183684	125.246536	36.474201	0.706136	125.262955	35.546974	41.955376	124.325546	36.0105875	21.330756	124.7942505	-79.8833855	9.036612	125.6988215
-47.805271	26.910192	123.757256	-22.234804	15.16149	125.164818	36.557613	0.427894	126.077484	35.504768	41.749214	124.084961	36.0311905	21.088554	125.0812225	-80.5007985	9.234426	125.2484135
-46.827721	27.044313	123.299217	-22.308641	15.044544	125.000557	36.890827	0.083103	126.317932	35.469749	41.607891	123.941765	36.180288	20.845497	125.1298485	-80.79757	9.243591	124.8712655
-45.689602	27.028788	122.916946	-22.372601	14.931126	124.852898	36.529739	0.166674	126.73658	35.404388	41.488243	123.845528	35.9670635	20.8274585	125.291054	-80.7122655	9.0347935	124.414742
-44.55167	27.112183	122.541641	-22.438896	14.874279	124.747345	36.51667	0.063022	126.868439	35.374989	41.377911	123.797592	35.9458295	20.7204665	125.3330155	-80.8236215	9.0280915	124.1616745
-43.330307	27.253168	122.263214	-22.495205	14.777888	124.564041	36.801109	-0.211188	126.797234	35.342491	41.308792	123.815178	36.0718	20.548802	125.306206	-81.06221	9.006974	123.821876
-42.23122	27.465826	122.121239	-22.557468	14.729927	124.440407	36.74791	-0.270493	126.773117	35.313328	41.281689	123.884163	36.030619	20.505598	125.32864	-81.145555	8.954256	123.552174
-41.074253	27.739201	122.097992	-22.590462	14.727786	124.338898	36.341496	-0.091298	126.783394	35.294659	41.293594	123.952888	35.8180775	20.601148	125.368141	-80.9990015	8.854424	123.309655
-39.291718	28.235779	122.191086	-22.631258	14.803013	124.257111	36.223289	-0.018977	126.509331	35.251457	41.404308	124.063644	35.737373	20.6926655	125.2864875	-80.999889	8.9133605	123.2277345
-38.148468	28.639545	122.375999	-22.645912	14.896017	124.282799	36.194714	0.095991	126.252296	35.238438	41.504009	124.198578	35.716576	20.8	125.225437	-81.0084	8.992034	123.340161
-36.988228	29.075729	122.566986	-22.620131	15.024513	124.323547	36.190628	0.228999	126.087486	35.264252	41.638309	124.385681	35.72744	20.933654	125.2365835	-80.967702	9.115372	123.4105105
-35.788963	29.544916	122.722778	-22.598898	15.155229	124.346138	36.244453	0.361498	125.962471	35.315517	41.787834	124.653175	35.779985	21.074666	125.307823	-80.977781	9.235792	123.384453
-34.612358	30.067694	122.879013	-22.559343	15.291792	124.333557	36.27861	0.502243	125.820282	35.370098	41.933735	124.9375	35.824354	21.217989	125.378891	-80.94304	9.365595	123.288223
-33.441822	30.531506	122.993263	-22.540377	15.42325	124.284195	36.32127	0.59902	125.69828	35.429115	42.066151	125.160896	35.8751925	21.3325855	125.429588	-80.9559465	9.5139145	123.138802
-32.304348	31.048759	123.056412	-22.51956	15.548203	124.204277	36.308243	0.685153	125.551437	35.460758	42.176704	125.332047	35.8845005	21.4309285	125.441742	-80.9236205	9.6654775	122.966812
-30.512476	31.780943	123.26088	-22.502209	15.722485	124.186768	36.287109	0.804227	125.274551	35.476036	42.26981	125.492767	35.8815725	21.5370185	125.383659	-80.8859905	9.9079515	122.989877
-29.324219	32.172947	123.441353	-22.499788	15.797933	124.241898	36.282562	0.864924	125.148865	35.508423	42.327492	125.619698	35.8954925	21.596208	125.3842815	-80.8950685	9.999658	123.0995145
-28.194603	32.598156	123.635422	-22.480875	15.846894	124.3116	36.300564	0.923073	125.07193	35.546883	42.375332	125.831749	35.9237235	21.6492025	125.4518395	-80.8854735	10.0445855	123.1713605
-26.962406	32.948463	123.832855	-22.441267	15.878175	124.371048	36.358421	0.960806	125.015869	35.591576	42.415203	126.093628	35.9749985	21.6880045	125.5547485	-80.8575325	10.0683455	123.1873475
-25.791935	33.320545	124.039063	-22.414419	15.925388	124.404648	36.405258	1.019889	124.9627	35.644058	42.465931	126.355171	36.024658	21.74291	125.6589355	-80.853496	10.107866	123.1503605
-24.606464	33.577888	124.211716	-22.395645	15.990252	124.403694	36.429195	1.074297	124.901901	35.701897	42.532425	126.572395	36.065546	21.803361	125.737148	-80.856836	10.177143	123.07024
-23.396029	33.843281	124.323845	-22.366854	16.104244	124.398483	36.452873	1.15903	124.808693	35.736309	42.615086	126.735306	36.094591	21.887058	125.7719995	-80.828299	10.32143	123.0249665
-21.585279	34.136833	124.509392	-22.308313	16.284538	124.38961	36.493309	1.344627	124.656403	35.802536	42.772411	126.877769	36.1479225	22.058519	125.767086	-80.7645485	10.510557	123.012134
-20.424219	34.217457	124.617828	-22.263773	16.41585	124.386391	36.539677	1.460554	124.584221	35.848892	42.87714	126.968094	36.1942845	22.168847	125.7761575	-80.7218305	10.662853	122.9966245
-19.197754	34.27042	124.676117	-22.194098	16.508099	124.366127	36.602921	1.571034	124.509941	35.914326	42.965931	127.062592	36.2586235	22.2684825	125.7862665	-80.6468195	10.7477155	122.9459875
-17.979063	34.192974	124.720886	-22.139368	16.594608	124.325851	36.677094	1.628929	124.436638	35.979237	43.023537	127.154175	36.3281655	22.326233	125.7954065	-80.6069015	10.862983	122.8562955
-16.82482	34.117867	124.74897	-22.116739	16.67053	124.229385	36.720291	1.669788	124.360168	36.032166	43.079861	127.252853	36.3762285	22.3748245	125.8065105	-80.6097065	10.9662355	122.6522595
-15.693395	33.910686	124.719147	-22.110636	16.76609	124.120209	36.71595	1.732354	124.274208	36.072563	43.131721	127.308907	36.3942565	22.4320375	125.7915575	-80.6155285	11.1001425	122.4488605
-14.509097	33.645039	124.64476	-22.11581	16.883198	123.981491	36.706482	1.790683	124.190666	36.11182	43.200745	127.322495	36.409151	22.495714	125.7565805	-80.640771	11.270682	122.2064015
-12.874084	33.105198	124.584389	-22.129646	17.106571	123.773468	36.672714	1.891832	124.05484	36.168552	43.302032	127.356514	36.420633	22.596932	125.705677	-80.679925	11.61621	121.841259
-11.844533	32.653954	124.502769	-22.134491	17.255573	123.673882	36.655312	1.96478	123.974785	36.200012	43.368992	127.389862	36.427662	22.666886	125.6823235	-80.696644	11.84426	121.6654405
-10.503416	31.969135	124.320389	-22.108702	17.426254	123.591957	36.66156	2.053776	123.924866	36.256542	43.450825	127.441109	36.459051	22.7523005	125.6829875	-80.676455	12.1002075	121.5009265
-9.560783	31.341665	124.33493	-22.094589	17.612957	123.541222	36.685799	2.129194	123.881912	36.320751	43.538494	127.511421	36.503275	22.833844	125.6966665	-80.692453	12.39207	121.3857775
-8.518573	30.632179	124.257126	-22.048546	17.777975	123.530853	36.723747	2.220971	123.86161	36.390717	43.633469	127.573967	36.557232	22.92722	125.7177885	-80.654324	12.62873	121.3439175
-7.592518	29.785677	124.223206	-21.99943	17.924744	123.530708	36.749466	2.311124	123.869789	36.468021	43.711609	127.652649	36.6087435	23.0113665	125.761219	-80.6076035	12.8381215	121.300197
-6.690829	28.885757	124.186577	-21.961992	18.0422	123.533592	36.801289	2.35969	123.880684	36.537426	43.767899	127.714066	36.6693575	23.0637945	125.797375	-80.5933415	13.0206055	121.269809
-5.409337	27.362495	124.043716	-21.900646	18.158508	123.483871	36.856052	2.39862	123.872566	36.615929	43.812225	127.745819	36.7359905	23.1054225	125.8091925	-80.5372825	13.2115935	121.1585495
-4.61061	26.205006	123.866638	-21.856026	18.187176	123.403343	36.886967	2.395686	123.826813	36.658691	43.805782	127.738129	36.772829	23.100734	125.782471	-80.484881	13.273618	121.024215
-3.869814	24.995184	123.69001	-21.831982	18.193123	123.302689	36.927395	2.332812	123.781166	36.699039	43.783413	127.680527	36.813217	23.0581125	125.7308465	-80.477181	13.3281335	120.8745315
-3.123824	23.710129	123.479523	-21.811495	18.195845	123.198227	36.957954	2.266895	123.738144	36.728127	43.746159	127.592758	36.8430405	23.006527	125.665451	-80.4660305	13.385163	120.731003
-2.736181	22.455574	123.352158	-21.781641	18.227428	123.093391	36.976311	2.193989	123.734451	36.766167	43.680836	127.463722	36.871239	22.9374125	125.5990865	-80.434521	13.5174435	120.5876955
-2.186315	21.041386	123.175224	-21.754162	18.249205	123.002625	37.004192	2.109643	123.773422	36.802284	43.622234	127.290001	36.903238	22.8659385	125.5317115	-80.411562	13.6324715	120.4735385
-1.634542	19.550533	123.003029	-21.709244	18.270763	122.9123	37.063728	2.045306	123.831406	36.848755	43.563721	127.099976	36.9562415	22.8045135	125.465691	-80.3747295	13.7370125	120.358909
-0.828491	17.145967	122.762695	-21.582785	18.239614	122.829224	37.208385	1.957496	123.982094	36.946045	43.46384	126.81134	37.077215	22.710668	125.396717	-80.242785	13.76856	120.261731
-0.378704	15.504622	122.717369	-21.463463	18.174845	122.803841	37.347763	1.869404	124.129379	37.030731	43.381218	126.624748	37.189247	22.625311	125.3770635	-80.116173	13.724379	120.2306185
0.023944	13.791224	122.644218	-21.321041	18.09597	122.788155	37.502533	1.745389	124.331345	37.123878	43.262337	126.434731	37.3132055	22.503863	125.383038	-79.9552875	13.688077	120.193272
0.361427	12.102953	122.667381	-21.166142	18.013636	122.811974	37.633736	1.6258	124.585678	37.239014	43.131458	126.242218	37.436375	22.378629	125.413948	-79.768659	13.648643	120.21
0.640902	10.371899	122.793709	-21.005955	17.950336	122.861603	37.754246	1.482232	124.955856	37.377281	42.986153	126.051125	37.5657635	22.2341925	125.5034905	-79.5776735	13.6664795	120.2197155
0.917484	8.621671	123.029282	-20.820906	17.895025	122.960808	37.9417	1.277246	125.483131	37.551697	42.826973	125.933624	37.7466985	22.0521095	125.7083775	-79.3885105	13.7379405	120.2132385
1.074646	6.943898	123.436676	-20.633694	17.831253	123.12384	38.175556	1.058563	126.125908	37.754059	42.669044	125.904037	37.9648075	21.8638035	126.0149725	-79.2321955	13.7987025	120.2327075
1.242409	4.380438	124.224815	-20.325453	17.734306	123.393997	38.84045	0.623199	126.977577	38.112743	42.456158	125.970268	38.4765965	21.5396785	126.4739225	-79.1275025	13.9289335	120.3140715
1.290621	2.785176	124.806122	-20.127464	17.628843	123.546127	39.045074	0.435085	127.648315	38.34145	42.30312	125.99369	38.693262	21.3691025	126.8210025	-78.94819	13.8885835	120.2712515
1.316046	1.172104	125.251984	-19.929407	17.484577	123.714653	39.251537	0.204151	128.195053	38.560875	42.093147	126.002693	38.906206	21.148649	127.098873	-78.76502	13.820505	120.330433
1.269868	-0.386621	125.721466	-19.695259	17.276606	123.814522	39.446671	-0.038875	128.642685	38.771725	41.863991	126.016701	39.109198	20.912558	127.329693	-78.499716	13.640654	120.299351
1.348271	-1.944845	126.04467	-19.493576	17.069731	123.93882	39.618896	-0.265258	129.033478	38.981457	41.667927	126.029709	39.3001765	20.7013345	127.5315935	-78.2873285	13.4381275	120.3460465
1.138116	-3.289688	126.417603	-19.299767	16.877718	124.088875	39.792469	-0.436614	129.317169	39.180779	41.48909	126.061867	39.486624	20.526238	127.689518	-78.086158	13.229198	120.488232
0.870029	-4.539272	126.739059	-19.0958	16.684198	124.254372	39.970676	-0.581398	129.557144	39.376209	41.331219	126.126373	39.6734425	20.3749105	127.8417585	-77.8650425	12.9934855	120.6669855
0.406643	-6.203514	127.16378	-18.803471	16.455708	124.528931	40.22028	-0.772225	129.906525	39.72747	41.141937	126.331581	39.973875	20.184856	128.119053	-77.580817	12.72656	120.938809
0.023203	-7.168955	127.414429	-18.616503	16.323425	124.738564	40.378361	-0.93696	130.16037	39.95612	41.010437	126.530693	40.1672405	20.0367385	128.3455315	-77.4002465	12.6101115	121.1315965
-0.440947	-8.049553	127.616081	-18.429913	16.191391	124.932442	40.53698	-1.096627	130.363434	40.175251	40.892036	126.730408	40.3561155	19.8977045	128.546921	-77.2159415	12.4850775	121.317963
-0.945212	-8.840513	127.757034	-18.28017	16.071983	125.113808	40.668163	-1.215166	130.510101	40.35746	40.791599	126.935127	40.5128115	19.7882165	128.722614	-77.0731515	12.3557495	121.505002
-1.470838	-9.49969	127.853668	-18.159235	15.954792	125.283096	40.776791	-1.313961	130.607437	40.498047	40.709972	127.099335	40.637419	19.6980055	128.853386	-76.955889	12.2115785	121.712806
-2.087849	-9.999533	127.905212	-18.071678	15.828465	125.423218	40.880802	-1.386633	130.6763	40.603672	40.659679	127.239288	40.742237	19.636523	128.957794	-76.885593	12.020407	121.888642
-2.722325	-10.419978	127.9506	-17.998821	15.710666	125.522301	40.974396	-1.441233	130.740524	40.674515	40.629223	127.35363	40.8244555	19.593995	129.047077	-76.8220975	11.827337	121.997525
-3.809293	-10.818268	127.969337	-17.919176	15.537223	125.620987	41.109928	-1.48697	130.768723	40.744896	40.59425	127.451721	40.927412	19.55364	129.110222	-76.765764	11.520806	122.131752
-4.582832	-11.003182	127.986351	-17.857349	15.411593	125.637779	41.190807	-1.528118	130.828278	40.795544	40.559361	127.481308	40.9931755	19.5156215	129.154793	-76.7078735	11.3075645	122.120765
-5.317945	-11.082576	127.969673	-17.542606	15.161179	125.583824	41.30497	-1.575659	130.89534	40.861687	40.536316	127.521423	41.0833285	19.4803285	129.2083815	-76.1685405	10.8420295	121.9592665
-6.082369	-11.051233	127.943123	-17.420147	15.056644	125.635269	41.451561	-1.61545	130.952164	40.952866	40.506763	127.59758	41.2022135	19.4456565	129.274872	-76.0425075	10.6676315	121.995666
-6.898764	-10.880346	127.941895	-17.272919	14.977217	125.691498	41.645554	-1.649606	131.053299	41.065205	40.498737	127.722969	41.3553795	19.4245655	129.388134	-75.9012175	10.5298685	121.994862
-7.663175	-10.597554	127.885185	-17.123625	14.932717	125.780273	41.813442	-1.655539	131.152527	41.206474	40.533974	127.901367	41.509958	19.4392175	129.526947	-75.757208	10.4262165	122.033599
-8.393088	-10.193177	127.796432	-16.99408	14.923716	125.909515	41.988602	-1.658773	131.201691	41.351665	40.572975	128.135132	41.6701335	19.457101	129.6684115	-75.6582935	10.390331	122.1506185
-9.780999	-9.505096	127.575806	-16.750887	14.957964	126.122009	42.212769	-1.670334	131.190384	41.599892	40.640976	128.629822	41.9063305	19.485321	129.910103	-75.4081045	10.430607	122.333915
-10.63375	-8.940076	127.309967	-16.590397	15.024755	126.282188	42.340012	-1.661439	131.155807	41.797112	40.704437	129.0793	42.068562	19.521499	130.1175535	-75.249356	10.528011	122.4468225
-11.39517	-8.239725	126.972137	-16.432652	15.125585	126.474083	42.442291	-1.626529	131.112152	42.327991	40.663467	129.484268	42.385141	19.518469	130.29821	-75.250445	10.732701	122.649956
-12.437138	-7.551878	126.680565	-16.304756	15.258673	126.665047	42.53878	-1.538705	131.033203	42.51273	40.794563	130.049866	42.525755	19.627929	130.5415345	-75.135267	10.889417	122.7885595
-13.380631	-6.774726	126.354645	-16.225199	15.434444	126.871429	42.595333	-1.414386	130.91658	42.672245	40.951981	130.593201	42.633789	19.7687975	130.7548905	-75.084187	11.1000905	122.9879675
-14.3033	-5.97439	126.034256	-16.191036	15.638272	127.087494	42.639965	-1.273993	130.747406	42.795242	41.114525	131.059067	42.7176035	19.920266	130.9032365	-75.0996755	11.356278	123.2717515
-15.440464	-5.098152	125.73938	-16.177557	15.823315	127.198944	42.643234	-1.146993	130.531448	42.890873	41.247345	131.455902	42.7670535	20.050176	130.993675	-75.1221675	11.596454	123.404213
-16.822458	-3.859523	125.266037	-16.184332	16.050724	127.250397	42.588737	-0.989046	130.185211	42.973801	41.361481	131.90564	42.781269	20.1862175	131.0454255	-75.149933	11.9152305	123.4553685
-17.78652	-3.078067	124.899673	-16.162884	16.153959	127.175011	42.547688	-0.920657	129.948135	43.006447	41.41888	132.138412	42.7770675	20.2491115	131.0432735	-75.1028355	12.0588065	123.3067485
-18.79878	-2.293594	124.645554	-16.203199	16.262152	127.166679	42.513359	-0.862368	129.728012	43.028267	41.458004	132.302902	42.770813	20.297818	131.015457	-75.177211	12.226486	123.317901
-19.847633	-1.489516	124.470917	-16.206606	16.355553	127.058365	42.465801	-0.773129	129.544724	43.024208	41.508259	132.38707	42.7450045	20.367565	130.965897	-75.1582165	12.343541	123.150833
-20.852463	-0.76072	124.322189	-16.264925	16.461159	127.036942	42.412773	-0.659136	129.40625	43.007259	41.568115	132.386597	42.710016	20.4544895	130.8964235	-75.239866	12.4678285	123.1774605
-21.88452	-0.074743	124.277328	-16.321682	16.606678	126.980988	42.354336	-0.553266	129.322556	42.932949	41.640003	132.297424	42.6436425	20.5433685	130.80999	-75.2870065	12.6699875	123.151986
-22.948309	0.575756	124.344231	-16.376106	16.759029	126.968018	42.309391	-0.405791	129.265945	42.874607	41.756901	132.148376	42.591999	20.675555	130.7071605	-75.344211	12.842503	123.2288755
-24.539238	1.501361	124.520744	-16.442867	16.91485	126.996056	42.244476	-0.237218	129.263611	42.775032	41.881462	131.874191	42.509754	20.822122	130.568901	-75.395488	13.007578	123.423211
-25.565624	2.024115	124.65345	-16.440784	16.940998	126.997337	42.207397	-0.223853	129.35434	42.721756	41.89677	131.680359	42.4645765	20.8364585	130.5173495	-75.3461445	13.0455375	123.4773245
-26.65913	2.58025	124.910332	-16.490114	16.957119	127.11499	42.161938	-0.232174	129.441757	42.68119	41.886108	131.498611	42.421564	20.826967	130.470184	-75.401792	13.087271	123.759796
-27.754869	3.074351	125.142197	-16.509415	16.941587	127.217293	42.105034	-0.267518	129.550629	42.639153	41.864796	131.295166	42.3720935	20.798639	130.4228975	-75.3909235	13.084535	124.0116885
-28.852972	3.576567	125.407394	-16.539974	16.933226	127.342155	42.033554	-0.273482	129.676834	42.585869	41.857021	131.070328	42.3097115	20.7917695	130.373581	-75.3896595	13.0746825	124.310729
-29.933661	4.061346	125.712372	-16.567768	16.924305	127.482819	41.963745	-0.23368	129.811157	42.512333	41.867886	130.850021	42.238039	20.817103	130.330589	-75.373575	13.031507	124.635049
-30.997234	4.532256	125.953911	-16.627617	16.939034	127.636162	41.907013	-0.196954	129.948349	42.441711	41.874722	130.632965	42.174362	20.838884	130.290657	-75.429596	13.039184	124.981667
-32.724419	5.310991	126.33519	-16.739189	16.939148	127.790665	41.801704	-0.174	130.130859	42.276581	41.8689	130.285828	42.0391425	20.84745	130.2083435	-75.5175205	13.030846	125.3729865
-33.806725	5.786985	126.44783	-16.849712	16.946505	127.845673	41.66647	-0.15271	130.197617	42.155476	41.881245	130.01149	41.910973	20.8642675	130.1045535	-75.610397	13.0287425	125.5867925
-34.93465	6.36991	126.640411	-16.980665	16.940113	127.869324	41.508034	-0.120349	130.208786	42.006458	41.905899	129.706558	41.757246	20.892775	129.957672	-75.718576	12.987451	125.780976
-36.079865	6.948698	126.72715	-17.139486	16.954401	127.863815	41.344677	-0.065217	130.227966	41.464035	42.074913	129.49614	41.404356	21.004848	129.862053	-75.683328	12.903954	125.865577
-37.17215	7.542856	126.737144	-17.308542	16.948839	127.845108	41.188286	0.012823	130.227798	41.2253	42.121841	129.154816	41.206793	21.067332	129.691307	-75.823877	12.830346	125.998909
-38.283192	8.185976	126.803932	-17.493382	16.909306	127.755066	40.981655	0.090763	130.17186	40.943062	42.165558	128.749023	40.9623585	21.1281605	129.4604415	-75.9491225	12.6904515	126.0496905
-39.386127	8.873142	126.830948	-17.765051	16.86323	127.690033	40.727379	0.156078	129.994827	40.618793	42.181435	128.304794	40.673086	21.1687565	129.1498105	-76.203188	12.5577035	126.2302555
-41.098789	10.023906	126.780045	-18.273615	16.75795	127.507149	40.300621	0.239188	129.561554	40.001236	42.15242	127.538254	40.1509285	21.195804	128.549904	-76.6981585	12.320096	126.464394
-42.173595	10.824808	126.683762	-18.648722	16.660816	127.316513	39.915829	0.324034	129.140854	39.533165	42.151146	126.983681	39.724497	21.23759	128.0622675	-77.021941	12.084042	126.5707585
-43.23098	11.687531	126.534714	-19.037842	16.543303	127.127075	39.492313	0.451022	128.485992	39.082989	42.14085	126.468002	39.287651	21.295936	127.476997	-77.363335	11.79067	126.777153
-44.254787	12.629524	126.493645	-19.369553	16.396387	126.888969	39.099854	0.499963	127.859184	38.624893	42.113224	126.032898	38.8623735	21.3065935	126.946041	-77.6014795	11.4861805	126.831897
-45.198235	13.637644	126.268257	-19.693804	16.280693	126.6791	38.744102	0.558412	127.305618	38.226727	42.13958	125.736343	38.4854145	21.348996	126.5209805	-77.8730225	11.21239	126.8372195
-46.168648	14.716373	126.04747	-19.998539	16.211929	126.526245	38.384186	0.647353	126.694229	37.926094	42.17712	125.61998	38.15514	21.4122365	126.1571045	-78.152218	11.0116215	126.8953855
-47.271282	15.992546	126.024055	-20.210302	16.194529	126.361359	38.116173	0.686289	126.146248	37.648052	42.211456	125.540779	37.8821125	21.4488725	125.8435135	-78.3027165	10.9401855	126.8792045
-48.189781	17.740604	125.832642	-20.462873	16.326674	126.051163	37.386486	1.090542	125.663757	37.355873	42.411182	125.492493	37.3711795	21.750862	125.578125	-78.2969255	10.902486	126.524201
-48.997677	19.061699	125.720451	-20.646955	16.522078	125.933365	37.161697	1.314865	125.275948	37.221512	42.594398	125.510719	37.1916045	21.9546315	125.3933335	-78.4855145	11.0895245	126.4733965
-49.617992	20.363941	125.66967	-20.763374	16.739267	125.731995	37.022549	1.521205	124.938705	37.092896	42.794189	125.516823	37.0577225	22.157697	125.227764	-78.5844705	11.320837	126.236226
-50.196712	21.704802	125.581337	-20.904121	16.954062	125.590118	36.886032	1.745022	124.61454	36.962982	43.000355	125.51532	36.924507	22.3726885	125.06493	-78.732749	11.5354355	126.115306
-50.824486	23.056339	125.601753	-21.019894	17.150974	125.465775	36.719944	1.995041	124.246704	36.834526	43.197884	125.526009	36.777235	22.5964625	124.8863565	-78.817023	11.7054855	126.0451935
-51.306976	24.319418	125.649452	-21.170832	17.32163	125.372528	36.552715	2.187572	123.871887	36.687653	43.38784	125.519417	36.620184	22.787706	124.695652	-78.961848	11.855554	126.049404
-51.73856	25.57126	125.867332	-21.543776	17.618906	125.37944	36.353554	2.375409	123.498573	36.542347	43.562901	125.54641	36.4479505	22.969155	124.5224915	-79.5355025	12.268657	126.2363885
-52.323669	27.481974	126.066902	-21.791636	17.845751	125.225578	36.019093	2.65733	122.960701	36.317276	43.816532	125.690285	36.1681845	23.236931	124.325493	-79.7514565	12.454571	126.125663
-52.649235	28.671726	126.294121	-21.975723	18.046223	125.131714	35.764271	2.858964	122.576202	36.188061	44.005386	125.80407	35.976166	23.432175	124.190136	-79.927612	12.660271	126.073292
-52.832119	29.797421	126.525223	-22.138548	18.276108	125.018921	35.508999	3.088882	122.160408	36.068958	44.186272	125.919548	35.7889785	23.637577	124.039978	-80.0660745	12.914639	125.997864
-52.970634	30.856627	126.793159	-22.28524	18.524881	124.922356	35.256065	3.301621	121.819374	35.964409	44.349854	125.979164	35.610237	23.8257375	123.899269	-80.180717	13.2240245	125.945443
-53.033649	31.904272	126.987457	-22.408291	18.818007	124.893013	35.027859	3.523401	121.627892	35.873997	44.562485	125.979439	35.450928	24.042943	123.8036655	-80.26751	13.593071	125.9823605
-53.03603	32.815121	127.27063	-22.477343	19.143517	124.959335	34.902866	3.764827	121.523621	35.832962	44.810913	125.928429	35.367914	24.28787	123.726025	-80.3226	13.999164	126.192645
-52.923382	33.635555	127.550331	-22.524185	19.432636	125.091408	34.873631	4.012645	121.518532	35.783241	45.042782	125.815628	35.328436	24.5277135	123.66708	-80.376806	14.3375585	126.515736
-52.619766	34.638329	127.687286	-22.537827	19.784559	125.272575	34.896061	4.342293	121.758331	35.738567	45.356995	125.47245	35.317314	24.849644	123.6153905	-80.392968	14.719474	126.9297595
-52.318054	35.167374	127.528168	-22.534876	19.937939	125.318161	34.932293	4.479774	122.031364	35.710587	45.462845	125.249458	35.32144	24.9713095	123.640411	-80.391192	14.9045685	126.995911
-51.950676	35.63406	127.206444	-22.523853	20.045853	125.320724	34.9972	4.513016	122.41362	35.69157	45.50428	125.013603	35.344385	25.008648	123.7136115	-80.392091	15.083058	126.9278365
-51.532154	36.037617	126.761398	-22.543694	20.107	125.27813	35.060013	4.498455	122.872589	35.670071	45.54158	124.756645	35.365042	25.0200175	123.814617	-80.45243	15.1939825	126.741643
-51.056122	36.332191	126.225914	-22.605288	20.171301	125.205025	35.097332	4.476105	123.333275	35.62812	45.556507	124.481644	35.362726	25.016306	123.9074595	-80.573302	15.326296	126.5025905
-50.453766	36.554268	125.716225	-22.646029	20.205498	125.140915	35.102749	4.459466	123.731247	35.575153	45.54763	124.235825	35.338951	25.003548	123.983536	-80.631009	15.407448	126.298294
-49.882236	36.705399	125.157715	-22.726864	20.241611	125.087509	35.114662	4.418684	124.134735	35.502632	45.532982	123.977509	35.308647	24.975833	124.056122	-80.762375	15.507389	126.118896
-48.949139	36.936207	124.389389	-22.806248	20.255283	124.97879	35.101078	4.404485	124.720993	35.404198	45.538303	123.602692	35.252638	24.971394	124.1618425	-80.865134	15.539172	125.7957375
-48.323383	37.025391	123.967018	-22.86936	20.2642	124.895226	35.100517	4.428469	125.049881	35.31242	45.557747	123.360947	35.2064685	24.993108	124.205414	-80.9451885	15.535292	125.585038
-47.822155	37.269913	123.56498	-22.916393	20.28306	124.791016	35.115658	4.477319	125.356827	35.226624	45.595161	123.105469	35.171141	25.03624	124.231148	-81.003927	15.52988	125.350884
-47.101498	37.419857	123.110832	-22.963051	20.311808	124.699379	35.140182	4.547381	125.630333	35.159866	45.637844	122.883308	35.150024	25.0926125	124.2568205	-81.076126	15.5310035	125.1419375
-46.326462	37.585403	122.705353	-22.966911	20.318565	124.608269	35.525105	4.39678	125.716629	35.123356	45.66346	122.680984	35.3242305	25.03012	124.1988065	-81.2580525	15.60701	125.0177315
-45.512814	37.801529	122.355484	-22.949862	20.32556	124.513481	35.561359	4.445314	125.930473	35.100803	45.691135	122.491852	35.331081	25.0682245	124.2111625	-81.230805	15.5828955	124.8157995
-44.732468	38.044132	122.029007	-22.923933	20.327017	124.445	35.603352	4.522267	126.108841	35.103088	45.738255	122.340759	35.35322	25.130261	124.2248	-81.201086	15.523773	124.6652
-43.468712	38.571674	121.676193	-22.824047	20.354338	124.348938	35.719189	4.686568	126.25824	35.146427	45.889507	122.255791	35.432808	25.2880375	124.2570155	-81.080902	15.4206385	124.4408605
-42.609379	39.024006	121.581696	-22.756403	20.404789	124.341835	35.806881	4.819093	126.266289	35.196552	46.044712	122.291817	35.5017165	25.4319025	124.279053	-81.0145225	15.3776755	124.404617
-41.712959	39.578651	121.68441	-22.681528	20.476376	124.375443	35.878902	4.975031	126.207886	35.22192	46.23513	122.356812	35.550411	25.6050805	124.282349	-80.913467	15.3476715	124.468537
-40.800114	40.170921	121.882698	-22.648754	20.593464	124.454651	35.909	5.18444	126.065994	35.240757	46.464687	122.47049	35.5748785	25.8245635	124.268242	-80.8723865	15.3623645	124.64106
-39.846977	40.82209	122.175362	-22.596651	20.731853	124.520782	35.910751	5.421022	125.875237	35.264912	46.732174	122.640823	35.5878315	26.076598	124.25803	-80.7811335	15.387108	124.783534
-38.924522	41.563667	122.406769	-22.582371	20.911589	124.549377	35.578823	5.876887	125.813522	35.286747	47.053547	122.86705	35.432785	26.465217	124.340286	-80.597527	15.357961	124.758468
-37.978947	42.363197	122.679993	-22.58449	21.111189	124.514534	35.57943	6.153924	125.541832	35.28981	47.395767	123.13858	35.43462	26.7748455	124.340206	-80.6036	15.4475325	124.688862
-36.441578	43.528469	123.012146	-22.596561	21.481512	124.371758	35.589867	6.641305	125.087593	35.268871	47.935741	123.56588	35.429369	27.288523	124.3267365	-80.622491	15.674501	124.4167795
-35.431679	44.36731	123.143257	-22.608582	21.791449	124.238182	35.685154	6.965314	124.798988	35.282734	48.335804	123.815201	35.483944	27.650559	124.3070945	-80.701108	15.932339	124.1692695
-34.347233	45.207371	123.238182	-22.577185	22.124817	124.057976	35.767624	7.298267	124.548782	35.333534	48.713943	124.066078	35.550579	28.006105	124.30743	-80.704949	16.243529	123.808522
-33.243023	46.012192	123.248886	-22.584902	22.45553	123.860229	35.848305	7.606046	124.319031	35.381626	49.059364	124.271164	35.6149655	28.332705	124.2950975	-80.7847695	16.578355	123.4253605
-32.124363	46.766689	123.29081	-22.578304	22.751846	123.662331	35.922188	7.872871	124.034248	35.434933	49.356071	124.416504	35.6785605	28.614471	124.225376	-80.8351685	16.889221	123.099286
-31.010128	47.515484	123.398483	-22.556124	23.011444	123.529327	35.977615	8.111148	123.737785	35.491322	49.58802	124.53653	35.7344685	28.849584	124.1371575	-80.8467165	17.173304	122.9214965
-29.853653	48.214344	123.646606	-22.514902	23.193151	123.44252	36.038654	8.315956	123.482635	35.547806	49.785698	124.689804	35.79323	29.050827	124.0862195	-80.823034	17.335475	122.7988205
-28.105185	49.049767	124.132004	-22.438417	23.409008	123.41832	36.155354	8.567829	123.162483	35.623383	50.007965	125.050392	35.8893685	29.287897	124.1064375	-80.7662025	17.530119	122.7302025
-26.934429	49.584938	124.470749	-22.3974	23.535671	123.444191	36.234756	8.693972	123.029312	35.687263	50.131332	125.306274	35.9610095	29.412652	124.167793	-80.7558095	17.65869	122.720589
-25.712738	50.027596	124.80761	-22.344019	23.664495	123.487473	36.276016	8.826237	122.926971	35.752033	50.258583	125.527313	36.0140245	29.54241	124.227142	-80.7020625	17.78658	122.747804
-24.5313	50.4188	125.042114	-22.302092	23.818691	123.484039	36.319523	8.95156	122.85231	35.812603	50.396954	125.714218	36.066063	29.674257	124.283264	-80.670247	17.963125	122.684814
-23.327286	50.735802	125.165382	-22.269764	23.971708	123.397514	36.358597	9.058474	122.772171	35.845219	50.515629	125.827637	36.101908	29.7870515	124.299904	-80.641436	18.1563645	122.495124
-22.089952	50.961258	125.113228	-22.295828	24.128447	123.236862	36.347641	9.140334	122.614433	35.827862	50.596512	125.770226	36.0877515	29.868423	124.1923295	-80.6794075	18.388471	122.2813945
-20.892582	51.153271	124.934258	-22.355534	24.28688	122.966003	36.27145	9.219528	122.339394	35.818291	50.664097	125.567947	36.0448705	29.9418125	123.9536705	-80.7559385	18.6319475	121.9783355
-19.125639	51.236004	124.422325	-22.473057	24.449142	122.448578	36.111298	9.269792	121.64167	35.725765	50.693787	124.97419	35.9185315	29.9817895	123.30793	-80.8646455	18.9164945	121.589226
-17.867735	51.13131	123.907814	-22.542284	24.536402	122.003304	36.029942	9.229247	121.013557	35.658268	50.68174	124.380241	35.844105	29.9554935	122.696899	-80.928673	19.1173105	121.309709
-16.667624	50.976944	123.353508	-22.581171	24.579329	121.469566	35.878868	9.221599	120.275795	35.599663	50.647556	123.730408	35.7392655	29.9345775	122.0031015	-80.9016075	19.2240805	120.9360305
-15.476511	50.72102	122.747574	-22.605377	24.6033	120.930588	35.734715	9.214519	119.528831	35.530918	50.634945	122.960922	35.6328165	29.924732	121.2448765	-80.8435705	19.281868	120.6162995
-14.215311	50.339066	122.128693	-22.603149	24.615227	120.363144	35.626942	9.2557	118.806244	35.513813	50.652908	122.285843	35.5703775	29.954304	120.5460435	-80.7766755	19.27615	120.1802445
-12.994352	49.827637	121.59201	-22.551649	24.606401	119.864967	35.578156	9.301229	118.127167	35.515587	50.626617	121.847084	35.5468715	29.963923	119.9871255	-80.6501695	19.248879	119.7428085
-11.739983	49.252296	121.259773	-22.449215	24.552402	119.446205	35.602085	9.335109	117.64476	35.546074	50.622948	121.487061	35.5740795	29.9790285	119.5659105	-80.4725095	19.1257755	119.3264995
-9.864756	48.15744	120.927406	-22.298847	24.494934	118.995621	35.709042	9.402825	117.199409	35.678638	50.654465	121.361526	35.69384	30.028645	119.2804675	-80.291534	18.961223	118.7107745
-8.632655	47.28537	120.889542	-22.176512	24.465986	118.912659	35.845142	9.456268	117.03508	35.752022	50.692581	121.345016	35.798582	30.0744245	119.190048	-80.151606	18.8575475	118.63527
-7.367673	46.303387	120.89151	-22.042973	24.459044	118.878281	35.997074	9.531821	116.932846	35.891022	50.753246	121.43232	35.944048	30.1425335	119.182583	-80.029994	18.7755545	118.573979
-5.850535	45.113392	120.731178	-21.890213	24.430208	118.864014	36.161469	9.593253	116.9188	36.025471	50.781746	121.626129	36.09347	30.1874995	119.2724645	-79.873896	18.6729165	118.4555635
-4.879337	44.03157	120.903374	-21.729416	24.402098	118.889572	36.395157	9.628325	116.964493	36.183144	50.816219	121.799339	36.2891505	30.222272	119.381916	-79.7479825	18.581924	118.397228
-3.367735	42.579163	120.724442	-21.569622	24.390541	118.906418	36.626156	9.658451	116.990303	36.348541	50.869827	121.99707	36.4873485	30.264139	119.4936865	-79.6265925	18.516943	118.3191495
-2.203729	41.17181	120.62075	-21.385822	24.396532	118.92524	36.824219	9.707776	117.054871	36.467083	50.87421	122.164574	36.645651	30.290993	119.6097225	-79.417295	18.502071	118.2407575
-0.658187	38.948547	120.42234	-21.151075	24.45187	118.988625	37.182644	9.744436	117.392586	36.703575	50.945538	122.281242	36.9431095	30.344987	119.836914	-79.2452595	18.558753	118.140336
0.483566	37.250473	120.240311	-20.94348	24.494837	119.025719	37.448639	9.757418	117.707756	36.916046	50.971317	122.391602	37.1823425	30.3643675	120.049679	-79.0693025	18.6253065	118.001759
1.657397	35.394993	119.983337	-20.74283	24.548887	119.019867	37.757206	9.718282	118.117035	37.139904	50.985962	122.514381	37.448555	30.352122	120.315708	-78.934215	18.745652	117.724026
2.773648	33.474724	119.753601	-20.49865	24.572292	118.986748	38.086746	9.616942	118.616783	37.371185	50.974297	122.574379	37.7289655	30.2956195	120.595581	-78.7262655	18.8489645	117.377915
3.868839	31.394464	119.53437	-20.210356	24.589289	119.014297	38.437325	9.49603	119.122208	37.670815	50.902973	122.616806	38.05407	30.1995015	120.869507	-78.474782	18.9790765	117.159087
4.909049	29.234114	119.444191	-19.882648	24.581537	119.12075	38.816208	9.37259	119.698143	37.988537	50.802906	122.661034	38.4023725	30.087748	121.1795885	-78.1676685	19.075326	117.0619115
5.897394	26.955948	119.457161	-19.501087	24.52865	119.281578	39.208061	9.215307	120.438049	38.345764	50.679291	122.713959	38.7769125	29.947299	121.576004	-77.7790865	19.110001	116.987152
7.303656	23.394075	119.714401	-18.902699	24.362904	119.661011	39.81847	8.856118	121.707687	38.92329	50.404705	122.85601	39.37088	29.6304115	122.2818485	-77.176278	19.0953965	117.0401735
8.170364	20.936096	120.062485	-18.49835	24.170172	119.937805	40.267467	8.523778	122.603798	39.272533	50.117798	123.00322	39.77	29.320788	122.803509	-76.7667	19.019556	117.072101
8.956572	18.433226	120.517838	-18.145201	23.887707	120.23671	40.671005	8.133001	123.523438	39.590668	49.806179	123.170563	40.1308365	28.96959	123.3470005	-76.4212385	18.805824	117.1264195
9.672997	15.903969	121.093369	-17.825613	23.516502	120.550957	41.013832	7.698583	124.430763	39.91489	49.444202	123.355927	40.464361	28.5713925	123.893345	-76.115587	18.4616115	117.208569
10.283925	13.354939	121.776962	-17.557489	23.093651	120.82708	41.327801	7.219965	125.387039	40.205879	49.025173	123.583771	40.76684	28.122569	124.485405	-75.881818	18.064733	117.168755
10.841825	10.832266	122.488548	-17.326563	22.631096	121.038971	41.929901	6.544108	126.239479	40.409859	48.585361	123.888466	41.16988	27.5647345	125.0639725	-75.823006	17.6974575	117.0139695
11.305023	8.352015	123.261108	-17.157724	22.181826	121.267006	42.113564	6.066234	127.155998	40.585472	48.156582	124.231613	41.349518	27.111408	125.6938055	-75.664966	17.252244	116.8402065
11.808241	4.747121	124.469849	-17.168449	21.628349	121.688164	42.270042	5.375694	128.461731	40.79084	47.49773	124.641678	41.530441	26.436712	126.5517045	-75.867339	16.819986	116.8246235
12.31846	2.226506	125.13002	-17.059078	21.181614	121.897636	42.31572	4.950839	129.14595	40.892937	47.038452	124.871696	41.6043285	25.9946455	127.008823	-75.7224845	16.3685825	116.786449
12.483486	-0.009865	125.84951	-16.722778	20.626701	121.95195	42.357792	4.524125	129.713257	40.975224	46.582283	125.025009	41.666508	25.553204	127.369133	-75.112064	15.700198	116.534767
12.503407	-2.15512	126.580986	-16.654455	20.235682	122.087303	42.426762	4.169202	130.276855	41.053204	46.212261	125.132538	41.739983	25.1907315	127.7046965	-75.048893	15.2806325	116.4699095
12.44499	-4.193428	127.24041	-16.61021	19.870735	122.185425	42.432182	3.846839	130.698456	41.111908	45.868656	125.261429	41.772045	24.8577475	127.9799425	-74.992465	14.8837225	116.3909075
12.276992	-6.095442	127.79245	-16.570227	19.543043	122.263023	42.422329	3.508208	131.038452	41.15382	45.497242	125.313736	41.7880745	24.502725	128.176094	-74.9285285	14.583361	116.349952
11.96152	-7.818711	128.298019	-16.562178	19.264135	122.313499	42.409428	3.199493	131.302185	41.202148	45.169594	125.298073	41.805788	24.1845435	128.300129	-74.930144	14.3437265	116.326869
10.706874	-9.361906	128.543335	-16.555792	18.870632	122.286896	42.321316	2.750134	131.488358	41.23661	44.693962	125.255241	41.778963	23.722048	128.3717995	-74.890547	14.019216	116.2019925
9.849035	-10.232148	128.7341	-16.548862	18.668169	122.269524	42.303539	2.508919	131.579895	41.274075	44.426544	125.204994	41.788807	23.4677315	128.3924445	-74.886531	13.8686065	116.1466035
8.898417	-10.951504	128.828308	-16.537354	18.486271	122.263161	42.29689	2.282845	131.695267	41.31266	44.19199	125.214516	41.804775	23.2374175	128.4548915	-74.879483	13.7351245	116.0714305
7.866468	-11.565416	128.882538	-16.528181	18.295748	122.307816	42.284615	2.023956	131.786606	41.353874	43.921017	125.275711	41.8192445	22.9724865	128.5311585	-74.8756065	13.6190095	116.0844735
6.732866	-12.028531	128.965988	-16.52491	18.089081	122.424278	42.26989	1.753789	131.858505	41.400707	43.628597	125.322189	41.8352985	22.691193	128.590347	-74.8851185	13.486969	116.258209
5.65818	-12.373139	128.912262	-16.533501	17.861927	122.55471	42.246086	1.476412	131.894211	41.43557	43.344215	125.390099	41.840828	22.4103135	128.642155	-74.90783	13.3135405	116.467265
4.45649	-12.588366	128.816833	-16.554543	17.612553	122.702942	42.217419	1.17713	131.863846	41.431118	43.044685	125.51535	41.8242685	22.1109075	128.689598	-74.9333545	13.1141985	116.716286
2.537682	-12.627161	128.625732	-16.602812	17.236753	122.944	42.154034	0.734371	131.87384	41.389404	42.627277	125.717056	41.771719	21.680824	128.795448	-74.977343	12.792682	117.092552
1.213739	-12.512552	128.454407	-16.679567	17.000952	123.111137	42.081268	0.477318	131.844193	41.354332	42.394047	125.878586	41.7178	21.4356825	128.8613895	-75.076934	12.5662215	117.3608845
-0.174132	-12.26006	128.23053	-16.809065	16.786694	123.286545	41.985901	0.213514	131.744904	41.280415	42.15041	125.984489	41.633158	21.181962	128.8646965	-75.251288	12.391426	117.7083935
-1.61101	-11.857261	127.960823	-16.924589	16.570026	123.421387	41.891129	-0.026683	131.605301	41.20578	41.944599	126.009239	41.5484545	20.958958	128.80727	-75.3976325	12.181094	118.035504
-3.070689	-11.405637	127.569878	-17.060129	16.360323	123.543724	41.770061	-0.249664	131.364807	41.14106	41.738747	126.037689	41.4555605	20.7445415	128.701248	-75.5758185	11.9761045	118.3862
-4.62784	-10.784718	127.176498	-17.145948	16.129225	123.606636	41.659988	-0.522191	131.128586	41.071903	41.4991	126.096466	41.3659455	20.4884545	128.612526	-75.6578415	11.7699955	118.600746
-6.125858	-10.098687	126.597488	-17.232382	15.9084	123.625778	41.584854	-0.816888	130.861145	41.025036	41.266457	126.208893	41.304945	20.2247845	128.535019	-75.769709	11.5920155	118.716537
-8.504776	-8.805496	125.74041	-17.340834	15.613911	123.599258	41.432564	-1.287032	130.40741	40.995068	40.886517	126.465225	41.213816	19.7997425	128.4363175	-75.895484	11.4280795	118.7621985
-10.021803	-7.839449	125.068306	-17.403151	15.498343	123.588501	41.318207	-1.522327	130.108627	41.019588	40.707413	126.684891	41.1688975	19.592543	128.396759	-75.9751995	11.404143	118.780243
-11.842884	-6.593552	124.636963	-17.430996	15.456221	123.65097	41.253933	-1.695609	129.784637	41.056751	40.599144	126.955582	41.155342	19.4517675	128.3701095	-76.017334	11.4606745	118.9318305
-13.46838	-5.363039	124.217262	-17.459869	15.487544	123.853981	41.216343	-1.782651	129.440659	41.097008	40.531216	127.269188	41.1566755	19.3742825	128.3549235	-76.0764135	11.6008055	119.3530385
-15.045301	-4.121669	123.88047	-17.423353	15.513071	124.04277	41.21526	-1.815202	129.099503	41.175159	40.521538	127.633263	41.1952095	19.353168	128.366383	-76.0419155	11.672974	119.719157
-16.679859	-2.775648	123.565582	-17.374716	15.539731	124.242249	41.240704	-1.82508	128.764648	41.246468	40.511887	128.027313	41.243586	19.3434035	128.3959805	-75.993018	11.7360585	120.0885175
-18.294985	-1.473597	123.347702	-17.326807	15.559822	124.428329	41.310497	-1.809705	128.40802	41.324039	40.508354	128.401215	41.317268	19.3493245	128.4046175	-75.970882	11.7703195	120.4520405
-20.765352	0.539539	123.092743	-17.279642	15.608398	124.663368	41.409397	-1.698844	127.943184	41.372707	40.559258	128.873352	41.391052	19.430207	128.408268	-75.950336	11.786589	120.918468
-22.429295	1.889925	123.025536	-17.267601	15.684664	124.785484	41.479786	-1.590147	127.725151	41.358704	40.620548	129.114227	41.419245	19.5152005	128.419689	-75.954447	11.8541275	121.151279
-24.104937	3.210501	123.024139	-17.296238	15.769588	124.879387	41.541889	-1.467269	127.564445	41.306896	40.694744	129.303986	41.4243925	19.6137375	128.4342155	-76.0168685	11.9254385	121.3245585
-25.800661	4.51861	123.038445	-17.329206	15.82151	124.943665	41.546791	-1.402333	127.502647	41.585766	40.602486	129.294159	41.5662785	19.6000765	128.398403	-76.2246905	12.0429435	121.488927
-27.470789	5.740945	123.088013	-17.393564	15.834882	124.979973	41.524502	-1.399613	127.465401	41.522926	40.588779	129.348648	41.523714	19.594583	128.4070245	-76.310842	12.075181	121.5529215
-28.98469	6.828585	123.037811	-17.243464	15.647014	124.955681	41.477875	-1.454129	127.46022	41.450874	40.520138	129.357376	41.4643745	19.5330045	128.408798	-75.9513025	11.7610235	121.502564
-30.909243	8.150637	123.150925	-17.514441	15.666286	125.024887	41.401264	-1.55434	127.50679	41.384651	40.423332	129.360123	41.3929575	19.434496	128.4334565	-76.4218395	11.898076	121.6163175
-33.481449	9.876276	123.167023	-17.610201	15.504313	125.070847	41.286152	-1.702428	127.528419	41.305023	40.287849	129.31723	41.2955875	19.2927105	128.4228245	-76.5159895	11.7159155	121.7188695
-35.161942	11.005287	123.208221	-17.69095	15.430169	125.079849	41.189667	-1.768199	127.462021	40.878479	40.363552	129.31694	41.034073	19.2976765	128.3894805	-76.415973	11.5626615	121.7702175
-36.921612	12.136612	123.260735	-17.799646	15.387151	125.064682	40.677101	-1.540932	127.324203	40.759754	40.361889	129.055435	40.7184275	19.4104785	128.189819	-76.3177195	11.3638235	121.939545
-38.621426	13.259866	123.35585	-17.940453	15.369126	125.008545	40.486439	-1.407704	126.613083	40.560921	40.375198	128.513672	40.52368	19.483747	127.5633775	-76.404586	11.254505	122.4537125
-40.434345	14.411654	123.516449	-18.139814	15.378279	124.804726	40.206787	-1.217196	125.579163	40.218815	40.444923	127.485451	40.212801	19.6138635	126.532307	-76.492429	11.1426945	123.077145
-41.959389	15.382825	123.485603	-18.356405	15.427427	124.410568	39.769615	-0.895479	124.068085	39.929146	40.626045	126.27108	39.8493805	19.865283	125.1695825	-76.5621905	10.989571	123.6515535
-43.490307	16.446245	123.505424	-18.516258	15.475414	123.872635	39.333221	-0.716278	122.492897	39.540707	40.649284	124.881271	39.436964	19.966503	123.687084	-76.46948	10.984325	124.058186
-45.998058	18.098806	123.506294	-18.74394	15.553686	123.017372	38.788414	-0.487684	120.280899	38.998627	40.773098	123.009537	38.8935205	20.142707	121.645218	-76.3814005	10.964665	124.389526
-47.401817	19.169041	123.679329	-18.887346	15.603733	122.599304	38.396954	-0.330636	119.19696	38.729065	40.815418	122.210541	38.5630095	20.242391	120.7037505	-76.3377015	10.965075	124.4948575
-48.932564	20.235296	123.807289	-19.043579	15.652964	122.377647	38.07832	-0.159768	118.54763	38.500088	40.977856	121.486893	38.289204	20.409044	120.0172615	-76.376362	10.896884	124.7380325
-50.15313	21.215425	124.062386	-19.212811	15.678284	122.267067	37.870277	0.03641	117.909477	38.281982	41.147049	121.18251	38.0761295	20.5917295	119.5459935	-76.5017515	10.7648385	124.9881405
-51.442997	22.14385	124.425766	-19.387867	15.687266	122.245148	37.66254	0.17423	117.547859	38.016777	41.290016	120.950661	37.8396585	20.732123	119.24926	-76.6153925	10.642409	125.241036
-52.641701	23.080011	124.689636	-19.584883	15.676517	122.243286	37.450809	0.371736	117.32225	37.76284	41.488457	120.700798	37.6068245	20.9300965	119.011524	-76.7765905	10.4229375	125.475048
-53.566658	23.943312	125.025108	-19.734215	15.689534	122.204926	37.252846	0.571091	117.022095	37.541191	41.622307	120.713661	37.3970185	21.096699	118.867878	-76.8654485	10.282369	125.541974
-55.020786	25.159103	125.353203	-19.93371	15.723448	122.162842	37.014023	0.728314	116.806122	37.257183	41.80761	120.547295	37.135603	21.267962	118.6767085	-77.003023	10.178934	125.6489755
-55.829292	25.92606	125.345695	-20.05361	15.778557	122.11692	36.871193	0.859343	116.68795	37.123985	41.897877	120.483688	36.997589	21.37861	118.585819	-77.104809	10.178504	125.648021
-56.465103	26.678253	125.559021	-20.166767	15.8475	122.067848	36.771763	0.909868	116.601624	36.973381	41.95813	120.37059	36.872572	21.433999	118.486107	-77.206106	10.261001	125.649589
-56.845657	27.267801	125.614998	-20.249165	15.8978	121.944664	36.683819	0.970317	116.549973	36.85463	42.023735	120.205322	36.7692245	21.497026	118.3776475	-77.2675545	10.298574	125.5116805
-57.565655	28.050297	125.323746	-20.339935	15.940578	121.782776	36.61433	1.016142	116.545609	36.736412	42.045723	120.101372	36.675371	21.5309325	118.3234905	-77.355241	10.3502235	125.2420615
-57.952946	28.651178	125.009796	-20.412531	15.954126	121.592293	36.576019	0.981213	116.571251	36.64415	42.034107	119.984909	36.6100845	21.50766	118.27808	-77.4351465	10.400592	124.906506
-57.683353	28.967514	124.565956	-20.510118	15.961308	121.347984	36.510635	0.94857	116.652107	36.590343	42.016846	119.876953	36.550489	21.482708	118.26453	-77.570725	10.439908	124.431438
-57.143188	29.302649	123.855659	-20.660843	15.962606	121.021614	36.402096	0.842465	116.803551	36.453758	41.956039	119.747772	36.427927	21.399252	118.2756615	-77.749613	10.52596	123.7675665
-56.566368	29.298746	123.657478	-20.758978	15.949059	120.928719	36.316963	0.781349	116.906487	36.359943	41.919952	119.640411	36.338453	21.3506505	118.273449	-77.856409	10.5474675	123.583989
-56.294746	29.39929	123.386551	-20.878536	15.928327	120.89521	36.221241	0.750125	117.093491	36.267799	41.888363	119.575836	36.24452	21.319244	118.3346635	-78.001592	10.53741	123.4557565
-55.793114	29.330658	123.211029	-20.960669	15.899923	120.945236	36.149227	0.727715	117.381737	36.175491	41.858719	119.607796	36.162359	21.293217	118.4947665	-78.083697	10.506629	123.3957055
-55.157333	29.187382	123.1092	-21.01852	15.875559	121.068207	36.091221	0.680717	117.851685	36.122334	41.826645	119.736732	36.1067775	21.253681	118.7942085	-78.1438175	10.497437	123.3422055
-54.413086	28.982225	123.000542	-21.060951	15.8558	121.224571	36.088673	0.616794	118.551376	36.121845	41.776405	119.998291	36.105259	21.1965995	119.2748335	-78.227161	10.5150005	123.1743085
-53.908245	28.919994	122.785698	-21.102402	15.822186	121.414101	36.126144	0.512811	119.413963	36.138142	41.726208	120.363808	36.132143	21.1195095	119.8888855	-78.336947	10.5248625	122.9393165
-52.801853	28.505722	122.404373	-21.131424	15.715086	121.737541	36.348152	0.267519	120.746002	36.210388	41.6082	120.896339	36.27927	20.9378595	120.8211705	-78.542118	10.4923125	122.6539115
-51.962395	28.170034	122.046684	-21.102446	15.58249	121.896065	36.532681	0.081196	121.669212	36.275188	41.46674	121.224152	36.4039345	20.773968	121.446682	-78.6088265	10.391012	122.345448
-51.05632	27.810297	121.624336	-21.041996	15.397188	122.014977	36.74588	-0.151268	122.606697	36.367931	41.315845	121.451332	36.5569055	20.5822885	122.0290145	-78.6408975	10.2120875	122.0009395
-50.182045	27.430916	121.202087	-20.974972	15.191263	122.098969	36.976921	-0.403453	123.421822	36.486877	41.120888	121.608391	36.731899	20.3587175	122.5151065	-78.681843	10.0238085	121.6828315
-49.349987	27.100039	120.749596	-20.876417	14.97612	122.131516	37.143185	-0.643925	124.148468	36.60215	40.8974	121.652016	36.8726675	20.1267375	122.900242	-78.6255015	9.8255025	121.36279
-48.460522	26.74683	120.309761	-20.802031	14.765573	122.134819	37.309196	-0.887025	124.777878	36.677513	40.669415	121.603539	36.9933545	19.891195	123.1907085	-78.5974165	9.639951	121.0789295
-47.526939	26.468477	119.96347	-20.745354	14.567587	122.125648	37.433178	-1.083308	125.284866	36.748707	40.467613	121.541916	37.0909425	19.6921525	123.413391	-78.5816505	9.4430215	120.837905
-46.184273	26.165026	119.57132	-20.659443	14.316465	122.141335	37.540661	-1.291147	125.86554	36.850666	40.210594	121.558655	37.1956635	19.4597235	123.7120975	-78.5145495	9.1732065	120.5705725
