# Supplementary material for: How to jointly control a ball trajectory on a moving board: Methodological insights into Motor Learning and Rehabilitation
Source: PLoS One. 2025 Oct 15;20(10):e0334588. doi: 10.1371/journal.pone.0334588 (PMC12527165; doi:10.1371/journal.pone.0334588)
Supplement: S2 Data — (ZIP) [file pone.0334588.s002.zip › D11_028.csv]

Ball_X	Ball_Y	Ball_Z	BoardCentre_X	BoardCentre_Y	BoardCentre_Z	P1LeftHand_X	P1LeftHand_Y	P1LeftHand_Z	P1RightHand_X	P1RightHand_Y	P1RightHand_Z	P1MidHands_X	P1MidHands_Y	P1MidHands_Z	P2MidHands_X	P2MidHands_Y	P2MidHands_Z
-23.533119	-3.820396	115.330841	-14.604996	14.317787	117.891754	45.814262	1.023198	119.651672	42.012608	43.739883	121.467232	43.913435	22.3815405	120.559452	-73.123427	6.2540335	115.224056
-24.386129	-3.954385	115.558861	-14.592976	14.168121	117.962982	45.848862	0.863704	119.749741	41.983978	43.587296	121.239296	43.91642	22.2255	120.4945185	-73.102372	6.110742	115.4314455
-25.332005	-4.119869	115.908562	-14.5732	13.968563	118.08522	45.875629	0.697772	119.906807	41.953545	43.422707	120.8349	43.914587	22.0602395	120.3708535	-73.060987	5.8768865	115.7995865
-26.277615	-4.359238	116.369881	-14.611022	13.761751	118.257431	45.917511	0.512459	120.039299	41.893532	43.246521	120.386948	43.9055215	21.87949	120.2131235	-73.1275655	5.644012	116.3017385
-27.183243	-4.625217	116.800819	-14.525011	13.414846	118.339905	45.954659	0.277794	120.159622	41.828415	42.995625	119.977554	43.891537	21.6367095	120.068588	-72.941559	5.1929825	116.611222
-27.985113	-4.992512	117.198982	-14.558818	13.111399	118.507698	45.989658	0.02411	120.278755	41.758514	42.714439	119.494156	43.874086	21.3692745	119.8864555	-72.991722	4.8535235	117.1289405
-29.593941	-5.201443	117.841293	-14.374629	12.527037	118.617737	46.035072	-0.361688	120.348831	41.668217	42.242161	118.885658	43.8516445	20.9402365	119.6172445	-72.6009025	4.1138375	117.6182295
-30.55431	-5.412634	118.212952	-14.321697	12.168505	118.749954	46.071358	-0.636322	120.369247	41.649036	41.940151	118.527626	43.860197	20.6519145	119.4484365	-72.503591	3.6850955	118.0514715
-31.477959	-5.598034	118.523262	-14.260805	11.837948	118.887779	46.112896	-0.871482	120.367584	41.618683	41.679474	118.248596	43.8657895	20.403996	119.30809	-72.3873995	3.2719	118.467468
-32.252319	-5.837804	118.71711	-14.194848	11.532809	119.021584	46.176086	-1.076358	120.235733	41.580421	41.457191	118.065536	43.8782535	20.1904165	119.1506345	-72.2679495	2.8752015	118.8925335
-33.381096	-5.759262	118.891861	-14.255518	11.337033	119.160973	46.201782	-1.234788	120.036171	41.545616	41.284073	117.857658	43.873699	20.0246425	118.9469145	-72.384735	2.6494235	119.3750315
-34.29472	-5.756999	119.056847	-14.209974	11.131035	119.206596	46.194576	-1.342806	119.7855	41.481869	41.170273	117.585144	43.8382225	19.9137335	118.685322	-72.2581705	2.3483365	119.72787
-35.167358	-5.717341	119.206642	-14.048343	10.916754	119.169846	46.182114	-1.427572	119.394363	41.424957	41.099884	117.365143	43.8035355	19.836156	118.379753	-71.9002215	1.997352	119.959939
-36.350475	-5.64004	119.349228	-14.143785	10.804411	119.297646	46.168404	-1.473545	118.907501	41.332325	41.076618	117.003891	43.7503645	19.8015365	117.955696	-72.0379345	1.8072855	120.639596
-37.411331	-5.332201	119.512871	-14.010155	10.65011	119.276718	46.148968	-1.457262	118.627754	41.234379	41.102818	116.792854	43.6916735	19.822778	117.710304	-71.7119835	1.477442	120.843132
-38.245049	-5.101789	119.725143	-14.005795	10.572371	119.348694	46.128159	-1.460827	118.279984	41.136715	41.121426	116.640076	43.632437	19.8302995	117.46003	-71.644027	1.3144425	121.237358
-39.047718	-4.863632	119.919113	-14.015865	10.476002	119.434845	46.062267	-1.457967	117.989838	41.03326	41.1329	116.450142	43.5477635	19.8374665	117.21999	-71.5794935	1.1145375	121.6497
-39.847652	-4.57593	120.118187	-14.163383	10.439625	119.588432	46.014156	-1.499107	117.68129	40.918655	41.143532	116.279099	43.4664055	19.8222125	116.9801945	-71.7931715	1.0570375	122.1966695
-40.591846	-4.269865	120.291054	-14.084482	10.313045	119.580627	45.922783	-1.548831	117.226006	40.796097	41.199429	116.050446	43.35944	19.825299	116.638226	-71.528404	0.800791	122.523028
-41.360847	-3.875944	120.443901	-14.099433	10.246033	119.587723	45.771553	-1.519881	116.762115	40.653957	41.314194	115.645531	43.212755	19.8971565	116.203823	-71.411621	0.5949095	122.971623
-42.338295	-3.26412	120.687309	-14.150993	10.248929	119.514633	45.614376	-1.489584	115.880898	40.354908	41.493111	115.03421	42.984642	20.0017635	115.457554	-71.286628	0.496094500000002	123.571712
-42.891117	-2.853961	120.750618	-14.161141	10.283337	119.395042	45.48064	-1.430502	115.298103	40.194736	41.639824	114.605019	42.837688	20.104661	114.951561	-71.15997	0.462012999999999	123.838523
-43.379093	-2.404166	120.815865	-14.14978	10.333565	119.253006	45.383434	-1.356341	114.784409	40.06839	41.746567	114.242889	42.725912	20.195113	114.513649	-71.025472	0.472017000000001	123.992363
-43.656757	-2.035913	120.7556	-14.125601	10.382299	119.134605	45.331322	-1.277946	114.393112	39.980316	41.832111	114.033615	42.655819	20.2770825	114.2133635	-70.907021	0.487515500000001	124.0558465
-44.214512	-1.394114	120.794693	-14.100175	10.457503	119.073654	45.317696	-1.182351	114.203056	39.969429	41.922768	113.961258	42.6435625	20.3702085	114.082157	-70.8439125	0.544797500000001	124.065151
-44.561707	-0.864475	120.733498	-14.063196	10.520668	119.03199	45.368671	-1.086944	114.166489	40.001522	42.016041	113.990929	42.6850965	20.4645485	114.078709	-70.8114885	0.576787500000002	123.985271
-44.8009	-0.327988	120.634888	-14.032504	10.585176	118.975243	45.436615	-1.024305	114.180267	40.055164	42.08012	114.07856	42.7458895	20.5279075	114.1294135	-70.8108975	0.6424445	123.8210725
-45.043472	0.432426	120.454811	-14.029082	10.664301	118.857239	45.453495	-0.938065	114.175186	40.078617	42.206459	114.11039	42.766056	20.634197	114.142788	-70.82422	0.694405	123.57169
-45.061745	0.93081	120.341957	-14.074509	10.727265	118.786263	45.42004	-0.861363	114.087143	40.031647	42.277874	114.110123	42.7258435	20.7082555	114.098633	-70.8748615	0.746274499999998	123.473893
-44.920357	1.434319	120.27961	-14.094716	10.772301	118.734451	45.363705	-0.775924	114.027824	39.991722	42.35738	114.112541	42.6777135	20.790728	114.0701825	-70.8671455	0.753874000000003	123.3987195
-44.688278	1.986399	120.26062	-14.123787	10.82901	118.762032	45.360775	-0.700636	114.046928	39.987797	42.439808	114.19854	42.674286	20.869586	114.122734	-70.92186	0.788434000000002	123.40133
-44.387737	2.58141	120.286728	-14.131798	10.892365	118.860153	45.419674	-0.646825	114.195038	40.035862	42.502441	114.406204	42.727768	20.927808	114.300621	-70.991364	0.856922000000001	123.419685
-44.00106	3.221762	120.336296	-14.097188	10.976471	119.039986	45.523186	-0.578065	114.554108	40.148266	42.580437	114.692078	42.835726	21.001186	114.623093	-71.030102	0.951756	123.456879
-43.539841	3.854542	120.425941	-14.027699	11.067591	119.242035	45.72419	-0.49878	115.139542	40.286182	42.652802	115.015755	43.005186	21.077011	115.0776485	-71.060584	1.058171	123.4064215
-42.800262	4.781878	120.553314	-14.051923	11.276108	119.657539	46.047215	-0.380214	116.12059	40.550236	42.751991	115.575111	43.2987255	21.1858885	115.8478505	-71.4025715	1.3663275	123.4672275
-42.263481	5.385127	120.5858	-13.84284	11.281187	119.838402	46.2542	-0.271817	116.859833	40.733509	42.727695	116.089584	43.4938545	21.227939	116.4747085	-71.1795345	1.334435	123.2020955
-41.661556	6.013254	120.61869	-13.755052	11.335949	120.106758	46.492664	-0.221655	117.673111	40.959782	42.68148	116.614128	43.726223	21.2299125	117.1436195	-71.236327	1.4419855	123.0698965
-41.001282	6.688145	120.656654	-13.649343	11.358757	120.42028	46.705349	-0.159823	118.615829	41.215916	42.585064	117.268036	43.9606325	21.2126205	117.9419325	-71.2593185	1.5048935	122.8986275
-40.291874	7.386895	120.626488	-13.537702	11.382235	120.750786	46.94453	-0.098883	119.696426	41.437973	42.469437	118.064201	44.1912515	21.185277	118.8803135	-71.2666555	1.579193	122.6212585
-39.584129	8.106627	120.676712	-13.419458	11.367209	121.141174	47.169956	-0.069784	120.872185	41.694565	42.367065	118.879425	44.4322605	21.1486405	119.875805	-71.2711765	1.5857775	122.406543
-38.901596	8.824366	120.638725	-13.458077	11.439016	121.585396	47.374638	-0.036154	122.066986	42.003708	42.270432	119.783798	44.689173	21.117139	120.925392	-71.605327	1.760893	122.2454
-37.861523	10.026156	120.525154	-13.308366	11.429766	122.058929	47.627888	-0.058413	123.749123	42.43301	42.136772	121.025017	45.030449	21.0391795	122.38707	-71.647181	1.8203525	121.730788
-37.134163	10.915926	120.295403	-13.090184	11.378035	122.175026	47.74585	-0.061216	124.72924	42.710812	42.089397	121.783028	45.228331	21.0140905	123.256134	-71.408699	1.7419795	121.093918
-36.488243	11.825399	120.125076	-13.045467	11.392357	122.305153	47.861492	-0.053846	125.539948	42.928852	42.083813	122.406769	45.395172	21.0149835	123.9733585	-71.486106	1.7697305	120.6369475
-35.928253	12.77327	119.972076	-13.166493	11.493255	122.492874	47.978161	-0.053843	126.115349	43.079678	42.104927	122.916473	45.5289195	21.025542	124.515911	-71.8619055	1.960968	120.469837
-35.366508	13.802912	119.840576	-13.153106	11.532809	122.609459	48.04554	-0.051525	126.541985	43.191483	42.138039	123.288307	45.6185115	21.043257	124.915146	-71.9247235	2.022361	120.303772
-34.695805	14.784296	119.762924	-13.161874	11.586502	122.735023	48.11113	-0.030074	126.769897	43.269608	42.188286	123.532692	45.690369	21.079106	125.1512945	-72.014117	2.093898	120.3187515
-34.445648	16.039473	119.866608	-13.140313	11.627674	122.810188	48.150921	0.030642	126.865997	43.328838	42.262356	123.720909	45.7398795	21.146499	125.293453	-72.0205055	2.108849	120.326923
-33.93774	17.816015	119.863892	-13.060677	11.6978	122.845291	48.220104	0.197642	126.882866	43.362865	42.429478	123.922882	45.7914845	21.31356	125.402874	-71.9128385	2.08204	120.287708
-33.680553	19.105854	119.916283	-13.013302	11.741844	122.854042	48.26548	0.328903	126.748123	43.340485	42.564426	124.002411	45.8029825	21.4466645	125.375267	-71.8295865	2.0370235	120.332817
-33.493336	20.421675	120.087517	-12.98376	11.831445	122.888031	48.275475	0.494223	126.579201	43.30064	42.730461	124.019203	45.7880575	21.612342	125.299202	-71.7555775	2.050548	120.47686
-33.37944	21.753529	120.260307	-13.010282	11.981081	122.984543	48.27948	0.672589	126.366714	43.257294	42.951054	123.997414	45.768387	21.8118215	125.182064	-71.788951	2.1503405	120.787022
-33.297966	23.160183	120.465363	-13.038966	12.132786	123.079613	48.294605	0.877496	126.042725	43.185425	43.186836	123.962425	45.740015	22.032166	125.002575	-71.817947	2.233406	121.156651
-33.272549	24.587799	120.749519	-13.093657	12.293616	123.172821	48.28376	1.108799	125.590279	43.065269	43.462822	123.843369	45.6745145	22.2858105	124.716824	-71.8618285	2.3014215	121.628818
-33.372517	26.073027	121.046791	-13.019605	12.408595	123.113586	48.184811	1.400972	125.085304	42.882423	43.773499	123.625481	45.533617	22.5872355	124.3553925	-71.572827	2.2299545	121.8717795
-33.505745	28.32036	121.337059	-13.350471	12.820424	123.144928	47.904484	1.906637	124.294258	42.533855	44.270248	123.16201	45.2191695	23.0884425	123.728134	-71.9201115	2.5524055	122.561722
-33.620327	29.835091	121.476242	-13.351143	13.008568	122.99427	47.733471	2.236391	123.780251	42.28334	44.599083	122.912277	45.0084055	23.417737	123.346264	-71.7106915	2.599399	122.642276
-33.803913	31.375105	121.570374	-13.635156	13.330809	122.986015	47.531189	2.569522	123.424759	42.033886	44.897903	122.769691	44.7825375	23.7337125	123.097225	-72.0528495	2.9279055	122.874805
-33.94751	32.891865	121.661606	-13.641386	13.49113	122.879204	47.331051	2.872416	123.162186	41.796215	45.210247	122.687531	44.563633	24.0413315	122.9248585	-71.846405	2.9409285	122.8335495
-34.143005	34.429039	121.841286	-13.992845	13.810237	122.967529	47.123737	3.16373	122.932648	41.553314	45.492405	122.684273	44.3385255	24.3280675	122.8084605	-72.3242155	3.2924065	123.1265975
-34.391376	35.990654	122.159561	-14.062464	13.966862	122.967087	46.870716	3.430976	122.723511	41.291679	45.772881	122.660828	44.0811975	24.6019285	122.6921695	-72.2061255	3.3317955	123.2420045
-34.634338	37.492764	122.523392	-14.303003	14.164198	123.096992	46.634682	3.693544	122.507034	41.035103	46.049873	122.616753	43.8348925	24.8717085	122.5618935	-72.4408985	3.4566875	123.6320905
-34.959663	39.723518	123.168709	-14.615085	14.449108	123.300362	46.30106	4.068294	122.158157	40.690456	46.404701	122.581116	43.495758	25.2364975	122.3696365	-72.725928	3.6617185	124.2310875
-35.217495	41.211033	123.638115	-14.796132	14.610085	123.431572	46.100708	4.300965	121.888123	40.491341	46.643471	122.544991	43.2960245	25.472218	122.216557	-72.8882885	3.747952	124.646587
-35.40834	42.644653	124.029037	-14.966458	14.788728	123.524818	45.930828	4.548941	121.615257	40.302132	46.871704	122.518311	43.11648	25.7103225	122.066784	-73.049396	3.8671335	124.982852
-35.606518	44.072277	124.430466	-15.101785	14.95045	123.598587	45.768803	4.813147	121.395515	40.122448	47.116489	122.525681	42.9456255	25.964818	121.960598	-73.1491955	3.936082	125.236576
-35.811295	45.470135	124.883011	-15.209436	15.119967	123.666786	45.662136	5.085232	121.187065	39.983395	47.358265	122.604218	42.8227655	26.2217485	121.8956415	-73.2416375	4.0181855	125.4379305
-35.996754	46.787045	125.273605	-15.324018	15.27138	123.737549	45.576637	5.35368	121.028694	39.840813	47.587433	122.743248	42.708725	26.4705565	121.885971	-73.356761	4.0722035	125.589127
-36.146763	48.046387	125.682091	-15.426437	15.414672	123.798302	45.459061	5.599144	120.857849	40.030689	47.671268	122.778534	42.744875	26.635206	121.8181915	-73.597749	4.194138	125.7784125
-36.171684	49.721146	126.335228	-15.603653	15.570956	123.838165	45.266708	5.871479	120.566307	39.509808	48.011341	123.145386	42.388258	26.94141	121.8558465	-73.595564	4.200502	125.8204835
-36.252037	50.857227	126.764549	-15.722464	15.64565	123.806854	45.138283	5.993718	120.387245	39.392025	48.106995	123.273445	42.265154	27.0503565	121.830345	-73.710082	4.2409435	125.783363
-36.234909	50.935841	127.131447	-15.825168	15.699265	123.769333	45.034706	6.086818	120.23423	39.300625	48.199799	123.402878	42.1676655	27.1433085	121.818554	-73.8180015	4.2552215	125.720112
-35.936512	50.413143	127.448822	-15.898161	15.74243	123.737526	44.958534	6.1878	120.148346	39.247616	48.287167	123.55574	42.103075	27.2374835	121.852043	-73.899397	4.2473765	125.623009
-35.634483	50.147335	127.512848	-15.965794	15.818856	123.724297	44.909561	6.286334	120.15506	39.207031	48.371731	123.710777	42.058296	27.3290325	121.9329185	-73.989884	4.3086795	125.5156755
-35.903675	50.051888	127.507988	-15.99048	15.887195	123.726761	44.904564	6.369258	120.249596	39.169201	48.459946	123.827484	42.0368825	27.414602	122.03854	-74.0178425	4.359788	125.414982
-35.706242	49.736542	127.368423	-16.004984	15.957165	123.801132	44.934349	6.457308	120.42382	39.164574	48.538471	123.947563	42.0494615	27.4978895	122.1856915	-74.0594295	4.4164405	125.4165725
-35.247688	49.035175	127.017677	-15.948391	16.074144	124.011246	45.070419	6.529242	120.963417	39.215069	48.646526	124.184227	42.142744	27.587884	122.573822	-74.039526	4.560404	125.44867
-34.930939	48.42548	126.889763	-15.893334	16.12731	124.206245	45.191704	6.566486	121.424248	39.248348	48.696625	124.306091	42.220026	27.6315555	122.8651695	-74.006694	4.62306450000001	125.5473205
-34.520016	47.762234	126.610588	-15.849596	16.160526	124.403511	45.302708	6.576817	121.895172	39.257549	48.704952	124.382103	42.2801285	27.6408845	123.1386375	-73.9793205	4.6801675	125.6683845
-34.173073	47.078098	126.352272	-15.816376	16.158228	124.585197	45.385155	6.552911	122.357681	39.646538	48.546581	124.271332	42.5158465	27.549746	123.3145065	-74.1485985	4.76671	125.8558875
-33.913681	46.513836	126.100555	-15.799318	16.108387	124.751076	45.420856	6.456812	122.774162	39.698029	48.435314	124.263535	42.5594425	27.446063	123.5188485	-74.1580785	4.770711	125.9833035
-33.34845	45.765198	125.840851	-15.777201	16.031	124.917007	45.42625	6.30148	123.127602	39.737736	48.266815	124.197563	42.581993	27.2841475	123.6625825	-74.136395	4.7778525	126.1714315
-32.75201	44.982666	125.660721	-15.779943	15.940431	125.090996	45.40329	6.128417	123.414383	39.435085	48.212917	124.208473	42.4191875	27.170667	123.811428	-73.9790735	4.710195	126.370564
-31.831079	43.80632	125.606155	-15.759556	15.788497	125.354431	45.370998	5.90724	123.637978	39.446957	47.970299	124.009361	42.4089775	26.9387695	123.8236695	-73.9280895	4.6382245	126.8851925
-31.211229	43.033524	125.628746	-15.707495	15.687333	125.529289	45.383099	5.759142	123.697021	39.466915	47.812111	123.906219	42.425007	26.7856265	123.80162	-73.839997	4.5890395	127.256958
-30.45294	42.290047	125.721016	-15.677235	15.589361	125.695183	45.395504	5.644482	123.76947	39.519543	47.688606	123.838593	42.4575235	26.666544	123.8040315	-73.8119935	4.512178	127.5863345
-29.728546	41.582073	125.762573	-15.649432	15.494556	125.819336	45.395012	5.545907	123.82692	39.548893	47.574711	123.836304	42.4719525	26.560309	123.831612	-73.7708165	4.428803	127.80706
-28.905481	40.837475	125.783989	-15.676135	15.426116	125.889519	45.368202	5.436649	123.880371	39.555401	47.4627	123.845634	42.4618015	26.4496745	123.8630025	-73.8140715	4.4025575	127.9160355
-28.150246	40.143871	125.794579	-15.733398	15.385728	125.920807	45.289398	5.331614	123.936592	39.524685	47.367531	123.871902	42.4070415	26.3495725	123.904247	-73.8738375	4.4218835	127.937367
-27.322462	39.546562	125.777374	-15.584831	15.197267	125.817093	45.185074	5.227972	124.010345	39.478729	47.271847	123.938354	42.3319015	26.2499095	123.9743495	-73.5015635	4.1446245	127.6598365
-26.022142	38.666573	125.572266	-16.015934	15.3321	125.849274	45.009953	5.134878	124.193939	39.379337	47.192577	124.061073	42.194645	26.1637275	124.127506	-74.226513	4.5004725	127.571042
-25.208866	38.128624	125.510681	-16.157713	15.292639	125.761497	44.891392	5.084132	124.300346	39.265339	47.158718	124.149658	42.0783655	26.121425	124.225002	-74.3937915	4.463853	127.297992
-24.358217	37.596985	125.305626	-16.311672	15.240902	125.632454	44.760616	5.005855	124.359688	39.143036	47.098866	124.199722	41.951826	26.0523605	124.279705	-74.57517	4.4294435	126.985203
-23.437571	37.059811	125.10376	-16.483637	15.184827	125.48156	44.605114	4.909063	124.381569	39.022949	47.015778	124.200905	41.8140315	25.9624205	124.291237	-74.7813055	4.4072335	126.671883
-22.520767	36.497723	124.907028	-16.632559	15.122943	125.296577	44.448097	4.785086	124.377144	38.914955	46.917061	124.179649	41.681526	25.8510735	124.2783965	-74.946644	4.3948125	126.3147575
-21.616705	35.949753	124.699638	-16.770531	15.063894	125.088158	44.293873	4.684434	124.389099	38.817802	46.815483	124.136391	41.5558375	25.7499585	124.262745	-75.0968995	4.3778295	125.913571
-20.693628	35.417084	124.456635	-16.895912	15.009147	124.84243	44.158848	4.606175	124.434433	38.749336	46.738415	124.08773	41.454092	25.672295	124.2610815	-75.245916	4.345999	125.4237785
-19.360714	34.655815	123.95446	-17.082527	14.961639	124.427544	43.999855	4.503425	124.484169	38.628895	46.657066	124.048218	41.314375	25.5802455	124.2661935	-75.479429	4.3430325	124.5888945
-18.467005	34.141907	123.727737	-17.186872	14.952419	124.146774	43.905422	4.45117	124.505791	38.549755	46.622639	124.019745	41.2275885	25.5369045	124.262768	-75.6013325	4.3679335	124.03078
-17.615955	33.640858	123.452164	-17.300093	14.972093	123.877739	43.815544	4.406706	124.508774	38.476448	46.595001	124.018456	41.145996	25.5008535	124.263615	-75.746182	4.4433325	123.491863
-16.747286	33.277225	123.284088	-17.385496	14.9765	123.646454	43.728371	4.339724	124.451431	38.420956	46.550251	123.998619	41.0746635	25.4449875	124.225025	-75.8456555	4.5080125	123.067883
-15.874073	32.934528	123.11338	-17.469782	14.967709	123.463585	43.629555	4.270416	124.35424	38.383869	46.49622	124.005173	41.006712	25.383318	124.1797065	-75.946276	4.5521	122.7474635
-14.979625	32.545662	123.056015	-17.549973	14.964725	123.330307	43.533604	4.196511	124.239456	38.347824	46.431065	124.003342	40.940714	25.313788	124.121399	-76.04066	4.615662	122.539215
-14.142683	32.15995	123.125961	-17.605661	14.95165	123.2649	43.440414	4.140048	124.086716	38.321056	46.370998	124.014618	40.880735	25.255523	124.050667	-76.092057	4.647777	122.479133
-12.893671	31.619701	123.193047	-17.676224	14.946145	123.198662	43.348988	4.090652	123.942352	38.283108	46.309811	124.084389	40.816048	25.2002315	124.0133705	-76.168496	4.6920585	122.3839535
-12.095837	31.26384	123.230194	-17.720222	14.951367	123.171707	43.30497	4.085199	123.884293	38.251232	46.293503	124.096855	40.778101	25.189351	123.990574	-76.218545	4.713383	122.35284
-11.25433	30.855629	123.151382	-17.791006	14.97868	123.13826	43.250633	4.084134	123.827934	38.181087	46.270416	124.033569	40.71586	25.177275	123.9307515	-76.297872	4.780085	122.3457685
-10.513321	30.457142	123.104004	-17.863407	14.996076	123.038231	43.169456	4.084788	123.759888	38.081562	46.237999	123.892105	40.625509	25.1613935	123.8259965	-76.352323	4.8307585	122.2504655
-9.74265	30.058708	122.868637	-17.927933	14.987103	122.907425	43.091755	4.062747	123.707878	38.011612	46.201843	123.709251	40.5516835	25.132295	123.7085645	-76.4075495	4.841911	122.1062855
-8.924751	29.663197	122.688141	-17.983448	14.943689	122.7631	43.046432	4.019498	123.693451	37.937557	46.137676	123.542953	40.4919945	25.078587	123.618202	-76.4588905	4.808791	121.907998
-8.166096	29.278109	122.491707	-18.055893	14.852561	122.643661	43.009048	3.919717	123.687172	37.860661	46.041668	123.390945	40.4348545	24.9806925	123.5390585	-76.5466405	4.7244295	121.7482635
-7.032947	28.608894	122.395859	-18.178473	14.628759	122.534836	42.888535	3.743343	123.639122	37.721844	45.85281	123.211845	40.3051895	24.7980765	123.4254835	-76.6621355	4.4594415	121.6441885
-6.306756	28.15646	122.356628	-18.271313	14.485274	122.499405	42.802067	3.604757	123.585716	37.615314	45.709427	123.163841	40.2086905	24.657092	123.3747785	-76.7513165	4.313456	121.6240315
-5.601182	27.733973	122.368118	-18.359505	14.367929	122.467995	42.694794	3.465868	123.566986	37.551262	45.583992	123.190475	40.123028	24.52493	123.3787305	-76.842038	4.210928	121.5572595
-4.896893	27.326084	122.384979	-18.444767	14.316879	122.426399	42.585911	3.374393	123.57328	37.506996	45.5014	123.250076	40.0464535	24.4378965	123.411678	-76.9359875	4.1958615	121.44112
-4.162248	26.912016	122.41098	-18.534119	14.315518	122.381798	42.481335	3.343865	123.564293	37.445431	45.488773	123.318565	39.963383	24.416319	123.441429	-77.031621	4.214717	121.322167
-3.550457	26.534998	122.412552	-18.626503	14.36999	122.293449	42.381496	3.343723	123.52253	37.392937	45.506966	123.369446	39.8872165	24.4253445	123.445988	-77.1402225	4.3146355	121.14091
-2.907157	26.121521	122.361565	-18.681938	14.424032	122.181404	42.304005	3.372681	123.449242	37.342487	45.548897	123.409142	39.823246	24.460789	123.429192	-77.187122	4.387275	120.933616
-1.911954	25.532663	122.271835	-18.733974	14.511113	121.959999	42.230446	3.396384	123.2995	37.307842	45.570873	123.483017	39.769144	24.4836285	123.3912585	-77.237092	4.5385975	120.5287395
-1.23301	25.135473	122.131874	-18.73498	14.562615	121.76976	42.225449	3.398376	123.211823	37.34137	45.577061	123.519119	39.7834095	24.4877185	123.365471	-77.2533695	4.6375115	120.174049
-0.54559	24.67919	121.992043	-18.709551	14.626048	121.53273	42.216194	3.408086	123.091438	37.387367	45.58812	123.549713	39.8017805	24.498103	123.3205755	-77.2208825	4.753993	119.7448845
0.072269	24.23469	121.830002	-18.680054	14.710279	121.239761	42.21748	3.41727	122.954414	37.453602	45.598175	123.563995	39.835541	24.5077225	123.2592045	-77.195649	4.9128355	119.2203175
0.677129	23.770857	121.620049	-18.670092	14.809297	120.957458	42.188885	3.439756	122.79184	37.506996	45.625336	123.558762	39.8479405	24.532546	123.175301	-77.1881245	5.086048	118.739615
1.247552	23.307489	121.453072	-18.671585	14.905642	120.710754	42.163441	3.478786	122.604027	37.834702	45.547478	123.444191	39.9990715	24.513132	123.024109	-77.3422415	5.298152	118.397399
1.837027	22.803165	121.325851	-18.710516	15.00162	120.554138	42.116798	3.530693	122.452309	37.815117	45.597622	123.444328	39.9659575	24.5641575	122.9483185	-77.3869895	5.4390825	118.1599575
2.639348	21.960428	121.224785	-18.811209	15.106538	120.458984	42.008381	3.628805	122.255196	37.700275	45.663227	123.471085	39.854328	24.646016	122.8631405	-77.476746	5.56706	118.0548275
3.090327	21.345507	121.246025	-18.884745	15.135209	120.455261	41.933216	3.662439	122.190186	37.620308	45.676292	123.51091	39.776762	24.6693655	122.850548	-77.546252	5.6010525	118.059974
3.523673	20.695911	121.22493	-18.999048	15.133287	120.468834	41.847889	3.678033	122.146416	37.528027	45.670517	123.532379	39.687958	24.674275	122.8393975	-77.686054	5.592299	118.0982705
3.95206	20.023737	121.18615	-19.096416	15.116893	120.475365	41.737476	3.671279	122.102615	37.409668	45.649399	123.512962	39.573572	24.660339	122.8077885	-77.766404	5.573447	118.1429415
4.369492	19.282045	121.101128	-19.202312	15.100488	120.502792	41.625137	3.655175	122.064949	37.285225	45.626114	123.42337	39.455181	24.6406445	122.7441595	-77.859805	5.5603315	118.2614245
4.784287	18.468334	121.058022	-19.283337	15.114218	120.56974	41.527905	3.641094	122.065628	37.207432	45.592644	123.313995	39.3676685	24.616869	122.6898115	-77.9343425	5.611567	118.4496685
5.154799	17.660938	121.09668	-19.315653	15.136711	120.647224	41.472687	3.597369	122.179482	37.178867	45.544746	123.203018	39.325777	24.5710575	122.69125	-77.957083	5.7023645	118.603198
5.676296	16.392309	121.138489	-19.304626	15.2239	120.733154	41.452099	3.559582	122.502426	37.216358	45.494152	123.025215	39.3342285	24.526867	122.7638205	-77.9434805	5.920933	118.7024875
6.062627	15.477832	121.096863	-19.275042	15.257433	120.688187	41.476978	3.531639	122.725105	36.936523	45.575039	123.045174	39.2067505	24.553339	122.8851395	-77.7568345	5.961527	118.4912345
6.384694	14.53973	121.078453	-19.252861	15.271785	120.583572	41.514194	3.489743	122.975388	36.96608	45.538441	122.944557	39.240137	24.514092	122.9599725	-77.745859	6.029478	118.2071715
6.679124	13.581756	121.084282	-19.234808	15.246593	120.45536	41.536705	3.428318	123.232246	37.021557	45.482811	122.869751	39.279131	24.4555645	123.0509985	-77.748747	6.0376215	117.8597215
6.936334	12.667839	121.108269	-19.187868	15.195892	120.333946	41.609211	3.300152	123.498741	37.074009	45.393692	122.881638	39.34161	24.346922	123.1901895	-77.717346	6.044862	117.4777025
7.183691	11.720001	121.170135	-19.125105	15.116705	120.223999	41.689674	3.172798	123.793045	37.14418	45.298771	122.899414	39.416927	24.2357845	123.3462295	-77.667137	5.9976255	117.1017685
7.435437	10.759341	121.192993	-19.051765	15.031466	120.131233	41.770119	3.07734	124.077072	37.218578	45.233814	122.933266	39.4943485	24.155577	123.505169	-77.5978785	5.907355	116.757297
7.698526	9.304947	121.222641	-18.915356	14.916842	119.975044	41.911201	2.987061	124.376404	37.347694	45.134979	123.056435	39.6294475	24.06102	123.7164195	-77.4601595	5.772664	116.2336685
7.77536	8.39818	121.264305	-18.825024	14.863629	119.869232	41.992836	2.916115	124.510002	37.454365	45.075115	123.063538	39.7236005	23.995615	123.78677	-77.3736485	5.731643	115.951694
7.811595	7.496974	121.196594	-18.735353	14.820356	119.747398	42.051025	2.845851	124.572876	37.543968	45.018703	123.01339	39.7974965	23.932277	123.793133	-77.2682025	5.708435	115.701663
7.835215	6.582142	121.094475	-18.689009	14.80649	119.655571	42.084549	2.806399	124.547935	37.598724	44.981316	122.900856	39.8416365	23.8938575	123.7243955	-77.2196545	5.7191225	115.5867465
7.775156	5.671138	121.006737	-18.64702	14.808601	119.564751	42.097919	2.799612	124.496971	37.651463	44.950695	122.780884	39.874691	23.8751535	123.6389275	-77.168731	5.7420485	115.4905745
7.633325	4.772799	120.960663	-18.607105	14.813495	119.529045	42.127209	2.781513	124.47982	37.690331	44.919113	122.688225	39.90877	23.850313	123.5840225	-77.12298	5.776677	115.4740675
7.441533	3.932677	120.985558	-18.591246	14.819171	119.534363	42.153141	2.756553	124.464127	37.734131	44.888218	122.606789	39.943636	23.8223855	123.535458	-77.126128	5.8159565	115.533268
7.058586	2.687662	120.994034	-18.569448	14.806268	119.585266	42.177376	2.731562	124.421021	37.753803	44.848709	122.571228	39.9655895	23.7901355	123.4961245	-77.1044855	5.8224005	115.6744075
6.783537	1.849757	120.940521	-18.549543	14.794682	119.630905	42.191692	2.707001	124.426613	37.783752	44.826488	122.562996	39.987722	23.7667445	123.4948045	-77.086808	5.8226195	115.7670055
6.384771	1.005633	120.966927	-18.529711	14.777989	119.685043	42.221138	2.682494	124.454674	37.817081	44.807697	122.577644	40.0191095	23.7450955	123.516159	-77.0785315	5.8108825	115.853927
5.960063	0.208605	121.008194	-18.496748	14.771069	119.736588	42.275776	2.665976	124.480728	37.838818	44.794827	122.603653	40.057297	23.7304015	123.5421905	-77.050793	5.8117365	115.9309855
5.530929	-0.557308	121.091202	-18.468073	14.760767	119.845215	42.303123	2.668088	124.53183	37.855026	44.777122	122.574997	40.0790745	23.722605	123.5534135	-77.0152205	5.798929	116.1370165
5.04857	-1.332455	121.249962	-18.419846	14.733124	119.988144	42.366886	2.645154	124.577583	37.893044	44.747501	122.53598	40.129965	23.6963275	123.5567815	-76.969657	5.7699205	116.4195065
4.514943	-2.078197	121.423973	-18.364458	14.678597	120.182419	42.421764	2.599997	124.669792	37.931286	44.688663	122.511566	40.176525	23.64433	123.590679	-76.905441	5.712864	116.774159
3.635726	-3.242846	121.7845	-18.300468	14.541624	120.496536	42.513195	2.497746	124.897293	38.012585	44.566422	122.496971	40.26289	23.532084	123.697132	-76.863826	5.551164	117.29594
2.990108	-3.92547	122.054016	-18.26302	14.419511	120.687828	42.548466	2.385155	125.057861	38.047295	44.442772	122.489037	40.2978805	23.4139635	123.773449	-76.8239205	5.4250585	117.602207
2.330438	-4.587094	122.25956	-18.263014	14.281071	120.821892	42.569824	2.198848	125.155022	38.099525	44.269516	122.504868	40.3346745	23.234182	123.829945	-76.8607025	5.32796	117.813839
1.626962	-5.264589	122.330322	-18.263149	14.094991	120.921051	42.556656	1.955564	125.206795	38.145741	44.048615	122.525803	40.3511985	23.0020895	123.866299	-76.8774965	5.1878925	117.975803
0.922533	-5.94201	122.266449	-18.226681	13.906086	120.989571	42.54607	1.692513	125.261749	38.237572	43.819492	122.593903	40.391821	22.7560025	123.927826	-76.845183	5.0561695	118.051316
0.135958	-6.552868	122.203384	-18.195908	13.764773	121.054031	42.53862	1.479924	125.263535	38.343983	43.643536	122.767792	40.4413015	22.56173	124.0156635	-76.8331175	4.967816	118.0923985
-0.644972	-7.090203	122.063972	-18.194883	13.676956	121.112755	42.523472	1.346256	125.216782	38.421288	43.524769	122.933151	40.47238	22.4355125	124.0749665	-76.862146	4.9183995	118.1505435
-1.799991	-7.835265	121.701027	-18.204412	13.638133	121.117256	42.490189	1.245818	124.947083	38.429867	43.436111	123.064468	40.460028	22.3409645	124.0057755	-76.868852	4.9353015	118.2287365
-2.577632	-8.370237	121.296104	-18.225025	13.679398	121.049561	42.461315	1.258436	124.682083	38.407795	43.428921	123.077347	40.434555	22.3436785	123.879715	-76.884605	5.0151175	118.219407
-3.465299	-8.877514	120.975838	-18.221031	13.710668	120.940987	42.445789	1.282727	124.398567	38.419022	43.432156	123.076904	40.4324055	22.3574415	123.7377355	-76.8744675	5.0638945	118.1442385
-4.358922	-9.340933	120.692764	-18.184738	13.741258	120.817543	42.467999	1.250316	124.116447	38.445343	43.400185	123.053185	40.456671	22.3252505	123.584816	-76.826147	5.1572655	118.05027
-5.152467	-9.840259	120.403877	-18.160046	13.743126	120.721725	42.490292	1.197045	123.86776	38.464027	43.336533	122.971962	40.4771595	22.266789	123.419861	-76.7972515	5.219463	118.023589
-6.029289	-10.326077	120.29998	-18.141239	13.720433	120.672394	42.511921	1.137867	123.651375	38.475632	43.263462	122.854507	40.4937765	22.2006645	123.252941	-76.7762545	5.2402015	118.091847
-6.854119	-10.843464	120.189499	-18.122353	13.669087	120.645615	42.528965	1.07308	123.462677	38.475346	43.168999	122.6614	40.5021555	22.1210395	123.0620385	-76.7468615	5.2171345	118.2291915
-8.252302	-11.558971	120.229492	-18.112053	13.566761	120.626595	42.5261	0.955441	123.273705	38.456112	43.012241	122.284363	40.491106	21.983841	122.779034	-76.715212	5.149681	118.474156
-9.14287	-12.027265	120.383797	-18.096451	13.46502	120.615402	42.526211	0.847316	123.210777	38.453995	42.874878	121.991348	40.490103	21.861097	122.6010625	-76.683005	5.068943	118.6297415
-10.151858	-12.537199	120.57962	-18.082392	13.366164	120.608727	42.540695	0.711477	123.229309	38.44841	42.722542	121.660423	40.4945525	21.7170095	122.444866	-76.6593365	5.0153185	118.772588
-11.094378	-13.033912	120.804504	-18.065994	13.262486	120.613823	42.535702	0.582546	123.235451	38.445766	42.569401	121.377693	40.490734	21.5759735	122.306572	-76.622722	4.9489985	118.921074
-12.146077	-13.468817	121.052811	-18.061056	13.166453	120.643005	42.528172	0.419922	123.259262	38.442848	42.388653	121.098244	40.48551	21.4042875	122.178753	-76.607622	4.9286185	119.107257
-13.099832	-13.852377	121.3619	-18.063263	13.058764	120.708122	42.515938	0.256323	123.323097	38.451321	42.208054	120.850037	40.4836295	21.2321885	122.086567	-76.6101555	4.8853395	119.329677
-14.061739	-14.209053	121.565186	-18.052885	12.967321	120.7827	42.517536	0.084439	123.390564	38.483002	42.041294	120.688843	40.500269	21.0628665	122.0397035	-76.606039	4.8717755	119.5256965
-15.633678	-14.681763	121.772324	-18.041662	12.84496	120.889076	42.500092	-0.119596	123.444221	38.536659	41.813553	120.538368	40.5183755	20.8469785	121.9912945	-76.6016995	4.8429415	119.7868575
-16.692883	-14.914844	121.847748	-18.036139	12.785596	120.933983	42.507217	-0.24813	123.440384	38.56596	41.705997	120.473755	40.5365885	20.7289335	121.9570695	-76.6088665	4.8422585	119.9108965
-17.666731	-15.083882	121.870743	-18.023386	12.751693	120.963348	42.501316	-0.332007	123.401276	38.59864	41.630741	120.438026	40.549978	20.649367	121.919651	-76.59675	4.854019	120.007045
-18.645304	-15.239414	121.816124	-17.999342	12.734312	120.983269	42.512661	-0.396495	123.341156	38.634968	41.572754	120.440399	40.5738145	20.5881295	121.8907775	-76.5724985	4.8804945	120.0757605
-19.719753	-15.329941	121.727135	-17.952662	12.742998	120.979965	42.543362	-0.453418	123.301353	38.701675	41.537781	120.450317	40.6225185	20.5421815	121.875835	-76.5278425	4.9438145	120.084095
-20.768499	-15.350622	121.612778	-17.874435	12.783295	120.964943	42.587067	-0.467574	123.251709	38.806755	41.540264	120.46106	40.696911	20.536345	121.8563845	-76.445781	5.030245	120.0735015
-21.75243	-15.303898	121.568619	-17.783394	12.853877	120.963989	42.65279	-0.472751	123.175934	38.925991	41.560963	120.450172	40.7893905	20.544106	121.813053	-76.3561785	5.163648	120.114925
-23.263203	-15.182664	121.427521	-17.651407	12.950031	120.997032	42.747883	-0.448594	122.989861	39.075996	41.614254	120.41507	40.9119395	20.58283	121.7024655	-76.2147535	5.317232	120.2915985
-24.339891	-15.014568	121.382462	-17.599041	12.983474	121.063057	42.799377	-0.442693	122.835182	39.158985	41.629333	120.354141	40.979181	20.59332	121.5946615	-76.177263	5.373628	120.5314525
-25.38361	-14.851983	121.353981	-17.563385	12.987841	121.122208	42.821903	-0.440429	122.65667	39.192505	41.675907	120.263306	41.007204	20.617739	121.459988	-76.133974	5.357943	120.784428
-26.388287	-14.622026	121.34819	-17.556391	12.981359	121.157455	42.813622	-0.428313	122.389236	39.190327	41.752197	120.054832	41.0019745	20.661942	121.222034	-76.1147565	5.300776	121.092876
-27.419991	-14.380715	121.257973	-17.577993	12.985889	121.132896	42.800785	-0.411291	121.967789	39.134605	41.855244	119.689438	40.967695	20.7219765	120.8286135	-76.123681	5.2498015	121.4371785
-28.468451	-14.038518	121.147346	-17.590004	13.024961	120.995941	42.768139	-0.354356	121.400963	39.027889	41.951199	119.182442	40.898014	20.7984215	120.2917025	-76.078022	5.2515005	121.7001795
-29.532082	-13.726513	120.975349	-17.573483	13.098115	120.773056	42.709	-0.301113	120.741043	38.942188	42.065773	118.582497	40.825594	20.88233	119.66177	-75.97256	5.3139	121.884342
-30.929869	-13.08662	120.77327	-17.491011	13.245996	120.335793	42.669632	-0.213727	119.75914	38.891724	42.196808	117.637886	40.780678	20.9915405	118.698513	-75.7627	5.5004515	121.973073
-31.895983	-12.645419	120.577133	-17.400221	13.330529	120.036865	42.654373	-0.19257	119.149101	38.879414	42.229027	117.116402	40.7668935	21.0182285	118.1327515	-75.5673355	5.6428295	121.9409785
-32.769073	-12.119817	120.454391	-17.332052	13.39284	119.799339	42.642544	-0.164788	118.70414	38.85973	42.255333	116.616928	40.751137	21.0452725	117.660534	-75.415241	5.7404075	121.938144
-33.675381	-11.605883	120.441696	-17.288464	13.43475	119.657883	42.626629	-0.140339	118.341537	38.860298	42.282013	116.293633	40.7434635	21.070837	117.317585	-75.3203915	5.798663	121.998181
-34.465488	-11.005224	120.483398	-17.263058	13.471074	119.60659	42.612358	-0.136042	118.102814	38.848904	42.295162	116.090103	40.730631	21.07956	117.0964585	-75.256747	5.862588	122.1167215
-35.236004	-10.364744	120.513641	-17.249594	13.518145	119.600693	42.581684	-0.101704	118.012451	38.835445	42.323082	115.960815	40.7085645	21.110689	116.986633	-75.2077525	5.925601	122.214753
-35.989838	-9.653766	120.564903	-17.257437	13.566789	119.62899	42.570721	-0.080374	117.940399	38.803261	42.363209	115.914391	40.686991	21.1414175	116.927395	-75.201865	5.9921605	122.330585
-37.014488	-8.547727	120.65493	-17.237463	13.667943	119.68055	42.544308	-0.045648	117.800972	38.810589	42.439095	115.905083	40.6774485	21.1967235	116.8530275	-75.1523745	6.1391625	122.5080725
-37.553268	-7.764493	120.681931	-17.205095	13.736198	119.714928	42.534649	-0.001745	117.755165	38.845718	42.506908	115.882149	40.6901835	21.2525815	116.818657	-75.1003735	6.2198145	122.611199
-38.056	-6.9176	120.690605	-17.160599	13.815056	119.770851	42.547714	0.060976	117.642578	38.897575	42.591713	115.921783	40.7226445	21.3263445	116.7821805	-75.0438425	6.3037675	122.7595215
-38.535343	-6.000408	120.672585	-17.100103	13.891403	119.823326	42.600075	0.095811	117.538368	38.964771	42.674675	115.976357	40.782423	21.385243	116.7573625	-74.982629	6.397563	122.8892895
-38.943405	-5.074481	120.692421	-17.0464	13.98521	119.864845	42.631741	0.147853	117.464592	39.046402	42.76268	116.033531	40.8390715	21.4552665	116.7490615	-74.9318715	6.5151535	122.9806285
-39.30587	-4.14022	120.643387	-16.995665	14.076196	119.890488	42.645924	0.235699	117.380013	39.121937	42.8591	116.127136	40.8839305	21.5473995	116.7535745	-74.8752605	6.6049925	123.0274015
-39.586105	-3.159961	120.524727	-16.953234	14.176744	119.897064	42.702049	0.32038	117.337357	39.207748	42.960518	116.247307	40.9548985	21.640449	116.792332	-74.8613665	6.713039	123.001796
-39.898014	-1.568682	120.306206	-16.908939	14.363998	119.87574	42.756302	0.486646	117.394341	39.337513	43.146912	116.507217	41.0469075	21.816779	116.950779	-74.8647855	6.911217	122.800701
-40.060856	-0.489616	120.130074	-16.897921	14.490753	119.84153	42.825451	0.592742	117.513466	39.428017	43.280758	116.730919	41.126734	21.93675	117.1221925	-74.922576	7.044756	122.5608675
-40.159519	0.554492	119.94178	-16.896385	14.610377	119.801353	42.887482	0.72129	117.679131	39.50959	43.418301	116.97364	41.198536	22.0697955	117.3263855	-74.991306	7.1509585	122.2763205
-40.17989	1.595298	119.758537	-16.90082	14.722143	119.782211	42.932373	0.848884	117.914047	39.574562	43.528576	117.258049	41.2534675	22.18873	117.586048	-75.0551075	7.255556	121.978374
-40.19796	2.672039	119.607635	-16.906084	14.80805	119.801201	42.990234	0.952814	118.141327	39.648838	43.6073	117.589905	41.319536	22.280057	117.865616	-75.131704	7.336043	121.736786
-40.162495	3.760152	119.51429	-16.912851	14.856845	119.859718	43.035328	1.034936	118.414948	39.696388	43.666016	117.929665	41.365858	22.350476	118.1723065	-75.19156	7.363214	121.5471295
-40.065418	4.837827	119.48513	-16.897051	14.871759	119.947449	43.092976	1.068371	118.702461	39.758213	43.651474	118.316399	41.4255945	22.3599225	118.50943	-75.2196965	7.3835955	121.385468
-39.793575	6.37573	119.447449	-16.854994	14.908884	120.089325	43.190063	1.094371	119.256256	39.906708	43.57288	118.953751	41.5483855	22.3336255	119.1050035	-75.2583735	7.4841425	121.0736465
-39.596733	7.438617	119.437088	-16.814211	14.94409	120.232101	43.249424	1.100037	119.729805	40.026138	43.511368	119.463203	41.637781	22.3057025	119.596504	-75.266203	7.5824775	120.867698
-39.378944	8.514878	119.496574	-16.76379	14.992994	120.43042	43.3302	1.095075	120.245193	40.160789	43.460102	120.019196	41.7454945	22.2775885	120.1321945	-75.2730745	7.7083995	120.7286455
-39.116047	9.57992	119.645081	-16.733364	15.038733	120.701691	43.404778	1.072318	120.771805	40.290825	43.40625	120.632507	41.8478015	22.239284	120.702156	-75.3145295	7.838182	120.701226
-38.807369	10.585277	119.864098	-16.682131	15.058513	121.015144	43.492344	1.044271	121.296379	40.435963	43.338745	121.299995	41.9641535	22.191508	121.298187	-75.3284155	7.925518	120.732101
-38.506592	11.59739	120.044456	-16.639469	15.064341	121.349182	43.600197	0.988155	121.844276	40.598392	43.291069	121.965363	42.0992945	22.139612	121.9048195	-75.3782325	7.98907	120.7935445
-38.204681	12.616646	120.229698	-16.587488	15.075975	121.665405	43.67915	0.946187	122.353317	40.73988	43.261395	122.622276	42.209515	22.103791	122.4877965	-75.384491	8.048159	120.8430135
-37.712975	14.071901	120.560745	-16.541168	15.083055	122.061478	43.807743	0.907368	122.990669	40.898247	43.238636	123.419884	42.352995	22.073002	123.2052765	-75.435331	8.093108	120.9176795
-37.38245	14.961992	120.730675	-16.549009	15.090291	122.269974	43.838379	0.885933	123.350349	40.967415	43.230801	123.781143	42.402897	22.058367	123.565746	-75.500915	8.122215	120.974202
-37.051678	15.847296	120.860001	-16.568016	15.094932	122.434143	43.856586	0.873922	123.616959	40.988586	43.23317	124.03363	42.422586	22.053546	123.8252945	-75.558618	8.136318	121.0429915
-36.75959	16.742041	120.989418	-16.598909	15.11226	122.577194	43.842896	0.87391	123.827377	40.999355	43.237591	124.155762	42.4211255	22.0557505	123.9915695	-75.6189435	8.1687695	121.1628185
-36.429699	17.592365	121.153297	-16.619463	15.139024	122.696579	43.828835	0.879773	124.019608	41.012085	43.244156	124.183365	42.42046	22.0619645	124.1014865	-75.659386	8.2160835	121.2916715
-36.146481	18.422642	121.253502	-16.631535	15.168318	122.800362	43.841202	0.879991	124.176071	41.020164	43.246555	124.202408	42.430683	22.063273	124.1892395	-75.693753	8.273363	121.4114845
-35.836143	19.191471	121.353424	-16.637192	15.173742	122.880363	43.836193	0.895552	124.313805	41.014256	43.241604	124.213745	42.4252245	22.068578	124.263775	-75.6996085	8.278906	121.496951
-35.390427	20.365294	121.417465	-16.659674	15.133774	122.956383	43.83836	0.914969	124.411369	40.98605	43.251621	124.256409	42.412205	22.083295	124.333889	-75.731553	8.184253	121.578877
-35.111946	21.132542	121.433083	-16.685822	15.100045	122.943558	43.837181	0.899337	124.378929	40.953129	43.236389	124.276009	42.395155	22.067863	124.327469	-75.766799	8.132227	121.559647
-34.830467	21.896067	121.43338	-16.719398	15.071754	122.870842	43.754356	0.895625	124.3106	40.904167	43.218571	124.265656	42.3292615	22.057098	124.288128	-75.7680575	8.08641	121.453556
-34.576351	22.596497	121.449516	-16.775873	15.063246	122.809174	43.676613	0.884947	124.194885	40.854481	43.220577	124.207451	42.265547	22.052762	124.201168	-75.817293	8.07373	121.41718
-34.283588	23.271015	121.467041	-16.814705	15.09281	122.753525	43.592293	0.912897	124.049149	40.789223	43.239521	124.134277	42.190758	22.076209	124.091713	-75.820168	8.109411	121.415337
-33.996475	23.995174	121.573128	-16.860443	15.152934	122.778679	43.527168	0.977611	123.958206	40.740311	43.293247	124.054489	42.1337395	22.135429	124.0063475	-75.8546255	8.170439	121.5510105
-33.693714	24.706087	121.658386	-16.865381	15.21174	122.850708	43.516388	1.050177	123.926414	40.729115	43.354012	124.039474	42.1227515	22.2020945	123.982944	-75.8535135	8.2213855	121.718472
-33.226131	25.684893	121.836327	-16.828983	15.276864	122.930977	43.580734	1.119532	123.929558	40.738033	43.424419	124.059883	42.1593835	22.2719755	123.9947205	-75.8173495	8.2817525	121.8672335
-32.956341	26.318893	121.828285	-16.849861	15.328273	122.933731	43.587719	1.15524	123.903893	40.740417	43.456554	124.029228	42.164068	22.305897	123.9665605	-75.86379	8.350649	121.9009015
-32.661102	26.872042	121.76931	-16.858423	15.342455	122.835876	43.548019	1.171027	123.839996	40.715931	43.46096	123.963058	42.131975	22.3159935	123.901527	-75.848821	8.3689165	121.770225
-32.335941	27.397388	121.683868	-16.892523	15.343369	122.723892	43.508244	1.139735	123.74189	40.674606	43.439087	123.868561	42.091425	22.289411	123.8052255	-75.876471	8.397327	121.6425585
-31.991846	27.964788	121.596657	-16.951725	15.337515	122.628334	43.419762	1.088822	123.636475	40.638218	43.402618	123.766884	42.02899	22.24572	123.7016795	-75.93244	8.42931	121.5549885
-31.661171	28.506315	121.578529	-17.009405	15.337316	122.578918	43.334202	1.032906	123.53083	40.595966	43.351856	123.673073	41.965084	22.192381	123.6019515	-75.983894	8.482251	121.5558845
-31.306597	29.013714	121.650436	-17.085928	15.341711	122.591415	43.250828	0.98682	123.42881	40.549557	43.303173	123.581551	41.9001925	22.1449965	123.5051805	-76.0720485	8.5384255	121.6776495
-30.828384	29.722763	121.783829	-17.141251	15.322948	122.627724	43.163479	0.933926	123.330238	40.484543	43.237106	123.519135	41.824011	22.085516	123.4246865	-76.106513	8.56038	121.8307615
-30.539072	30.13302	121.871162	-17.180166	15.308775	122.661446	43.131161	0.919481	123.275841	40.440487	43.21088	123.493134	41.785824	22.0651805	123.3844875	-76.146156	8.5523695	121.9384045
-30.214283	30.490091	121.932129	-17.210623	15.303604	122.695038	43.094048	0.920323	123.22435	40.399456	43.192505	123.463264	41.746752	22.056414	123.343807	-76.167998	8.550794	122.046269
-29.852407	30.835417	122.006516	-17.23374	15.295367	122.730682	43.050255	0.92063	123.170792	40.354866	43.178108	123.424103	41.7025605	22.049369	123.2974475	-76.1700405	8.541365	122.1639165
-29.443954	31.204519	122.089851	-17.232395	15.286504	122.778336	43.02562	0.888475	123.11145	40.321259	43.147541	123.387657	41.6734395	22.018008	123.2495535	-76.1382295	8.555	122.3071185
-29.06028	31.536257	122.180161	-17.233049	15.259306	122.844208	43.016907	0.848002	123.065033	40.309959	43.099838	123.371086	41.663433	21.97392	123.2180595	-76.129531	8.544692	122.4703565
-28.647184	31.842445	122.317955	-17.210175	15.201942	122.912094	43.015053	0.794186	123.03994	40.304031	43.045597	123.354027	41.659542	21.9198915	123.1969835	-76.079892	8.4839925	122.6272045
-27.981728	32.244602	122.435318	-17.217264	15.127651	122.997772	43.022808	0.695559	122.986862	40.296589	42.941864	123.297859	41.6596985	21.8187115	123.1423605	-76.0942265	8.4365905	122.8531835
-27.643145	32.506752	122.447327	-17.225475	15.08338	123.028168	43.015774	0.63637	122.97316	40.280895	42.893604	123.210732	41.6483345	21.764987	123.091946	-76.0992845	8.401773	122.96439
-27.290205	32.71743	122.39975	-17.229635	15.059257	123.027313	43.011879	0.597244	122.962425	40.259914	42.855888	123.084244	41.6358965	21.726566	123.0233345	-76.0951665	8.391948	123.0312915
-26.903646	32.901302	122.295547	-17.229553	15.0571	122.996048	43.003262	0.583834	122.94767	40.233063	42.836243	122.899338	41.6181625	21.7100385	122.923504	-76.0772685	8.4041615	123.068592
-26.504894	33.096096	122.147667	-17.229101	15.066404	122.931198	43.002125	0.568837	122.923187	40.200619	42.827015	122.706902	41.601372	21.697926	122.8150445	-76.059574	8.434882	123.0473515
-26.054483	33.300396	121.960976	-17.235315	15.076963	122.845314	43.004616	0.563287	122.915802	40.15995	42.803291	122.482025	41.582283	21.683289	122.6989135	-76.052913	8.470637	122.9917145
-25.622576	33.496002	121.732697	-17.227533	15.062754	122.752167	43.010399	0.560796	122.904442	40.132195	42.778706	122.279976	41.571297	21.669751	122.592209	-76.026363	8.455757	122.912125
-24.891876	33.779873	121.495293	-17.19125	14.98359	122.603241	43.037148	0.490115	122.941277	40.117435	42.701729	122.11145	41.5772915	21.595922	122.5263635	-75.9597915	8.371258	122.6801185
-24.33938	33.949921	121.396431	-17.182493	14.901175	122.54039	43.043751	0.418681	122.986412	40.145828	42.631138	122.092224	41.5947895	21.5249095	122.539318	-75.9597755	8.2774405	122.541462
-23.938511	34.171394	121.369949	-17.166948	14.816265	122.494827	43.042416	0.315168	123.009644	40.175121	42.550648	122.13327	41.6087685	21.432908	122.571457	-75.9426645	8.199622	122.418197
-23.524927	34.366859	121.348381	-17.170101	14.760649	122.471703	43.024693	0.232429	123.020813	40.19939	42.481377	122.160164	41.6120415	21.356903	122.5904885	-75.9522435	8.164395	122.3529175
-23.106789	34.52483	121.359619	-17.185841	14.736192	122.458054	42.981411	0.204886	122.994324	40.191216	42.453609	122.168198	41.5863135	21.3292475	122.581261	-75.9579955	8.1431365	122.334847
-22.628138	34.703152	121.371017	-17.192686	14.753162	122.440338	42.946365	0.208247	122.94487	40.178856	42.451962	122.161354	41.5626105	21.3301045	122.553112	-75.9479825	8.1762195	122.327564
-22.151705	34.8983	121.32431	-17.205788	14.783263	122.42128	42.924301	0.221639	122.884544	40.17001	42.472729	122.129318	41.5471555	21.347184	122.506931	-75.9587315	8.219342	122.335629
-21.42926	35.196815	121.305099	-17.234758	14.82355	122.39312	42.888966	0.255763	122.714783	40.135975	42.517776	122.084084	41.5124705	21.3867695	122.3994335	-75.9819865	8.2603305	122.3868065
-20.852098	35.381096	121.326302	-17.262451	14.823246	122.35923	42.872208	0.280102	122.498413	40.10881	42.554127	122.046028	41.490509	21.4171145	122.2722205	-76.015411	8.2293775	122.4462395
-20.352928	35.586666	121.39006	-17.283331	14.816739	122.283211	42.845802	0.292268	122.254135	40.055386	42.612286	121.969772	41.450594	21.452277	122.1119535	-76.017256	8.181201	122.4544685
-19.893776	35.790558	121.423401	-17.331305	14.825135	122.19136	42.761993	0.336342	121.978584	40.009098	42.677788	121.900581	41.3855455	21.507065	121.9395825	-76.0481555	8.143205	122.4431375
-19.427275	35.946693	121.413658	-17.376335	14.84163	122.064819	42.680229	0.37157	121.653023	39.952793	42.725571	121.801224	41.316511	21.5485705	121.7271235	-76.069181	8.1346895	122.4025145
-18.953182	36.066456	121.41272	-17.456554	14.878644	121.898613	42.564987	0.429024	121.353569	39.868378	42.830292	121.604561	41.2166825	21.629658	121.479065	-76.1297905	8.12763	122.318161
-18.435978	36.193996	121.322861	-17.526045	14.926149	121.686066	42.420898	0.5247	120.98085	39.762825	42.932472	121.434929	41.0918615	21.728586	121.2078895	-76.1439515	8.123712	122.1642425
-17.617903	36.351456	121.176361	-17.617575	15.017371	121.381363	42.271137	0.644035	120.479538	39.615013	43.043674	121.22049	40.943075	21.8438545	120.850014	-76.178225	8.1908875	121.912712
-17.022987	36.426086	121.112915	-17.675219	15.071507	121.206245	42.187679	0.703509	120.230881	39.54208	43.129707	121.093498	40.8648795	21.916608	120.6621895	-76.2153175	8.226406	121.7503005
-16.460938	36.476974	121.087303	-17.738008	15.126495	121.0616	42.093174	0.77922	119.992805	39.470486	43.197933	120.986351	40.78183	21.9885765	120.489578	-76.257846	8.2644135	121.633622
-15.892685	36.464622	120.998383	-17.78446	15.160669	120.943893	42.014183	0.826516	119.790268	39.407375	43.245472	120.914856	40.710779	22.035994	120.352562	-76.279699	8.285344	121.535224
-15.333308	36.401993	120.925117	-17.834044	15.208088	120.836411	41.953373	0.849725	119.66021	39.362534	43.288132	120.804665	40.6579535	22.0689285	120.2324375	-76.3260415	8.3472475	121.4403845
-14.750666	36.274601	120.888367	-17.87974	15.227427	120.757446	41.886528	0.858559	119.534943	39.321827	43.317089	120.721992	40.6041775	22.087824	120.1284675	-76.3636575	8.36703	121.3864245
-14.169415	36.140259	120.792519	-17.931002	15.234473	120.686249	41.806072	0.849793	119.429413	39.266941	43.294197	120.662285	40.5365065	22.071995	120.045849	-76.3985105	8.396951	121.326649
-13.142334	35.801441	120.741997	-18.002567	15.20163	120.667862	41.709755	0.748181	119.360695	39.209274	43.211357	120.587578	40.4595145	21.979769	119.9741365	-76.4646485	8.423491	121.3615875
-12.475742	35.558167	120.784462	-18.055058	15.153912	120.68766	41.667114	0.65413	119.359711	39.200859	43.126999	120.578125	40.4339865	21.8905645	119.968918	-76.5441025	8.4172595	121.406402
-11.796071	35.226761	120.751228	-18.081833	15.104856	120.698891	41.647614	0.55774	119.381927	39.192097	43.040855	120.59903	40.4198555	21.7992975	119.9904785	-76.5835215	8.4104145	121.4073035
-11.222323	34.865173	120.740639	-18.108171	15.04772	120.682541	41.63052	0.463262	119.423523	39.200108	42.954391	120.638046	40.415314	21.7088265	120.0307845	-76.631656	8.3866135	121.3342975
-10.553906	34.446228	120.678841	-18.145521	14.987474	120.637299	41.610207	0.36079	119.448074	39.190975	42.879589	120.673096	40.400591	21.6201895	120.060585	-76.691633	8.3547585	121.214013
-9.889676	34.018627	120.646378	-18.177711	14.959621	120.584778	41.580044	0.287972	119.453262	39.180214	42.806416	120.680328	40.380129	21.547194	120.066795	-76.735551	8.372048	121.102761
-9.162544	33.509563	120.565262	-18.222986	14.950631	120.534241	41.535492	0.227105	119.457939	39.159714	42.763115	120.666908	40.347603	21.49511	120.0624235	-76.793575	8.406152	121.0060585
-8.136089	32.720303	120.465134	-18.262194	14.954409	120.483688	41.491875	0.177415	119.450821	39.141941	42.726536	120.626495	40.316908	21.4519755	120.038658	-76.841296	8.4568425	120.928718
-7.499691	32.146927	120.384468	-18.285288	14.965066	120.449699	41.469543	0.148873	119.448174	39.130882	42.697613	120.603897	40.3002125	21.423243	120.0260355	-76.8707885	8.506889	120.8733625
-6.82111	31.550095	120.291557	-18.296646	14.97244	120.414459	41.45657	0.111719	119.438133	39.130405	42.661018	120.572594	40.2934875	21.3863685	120.0053635	-76.8867795	8.5585115	120.8235545
-6.1658	30.88423	120.213745	-18.305422	14.979559	120.378281	41.453175	0.052414	119.430092	39.14473	42.613716	120.533325	40.2989525	21.333065	119.9817085	-76.9097965	8.626053	120.7748535
-5.449461	30.221006	120.145988	-18.309538	14.998542	120.32428	41.450172	-0.005037	119.432686	39.179577	42.563957	120.488403	40.3148745	21.27946	119.9605445	-76.9339505	8.717624	120.6880155
-4.795869	29.522032	120.02137	-18.293865	15.017225	120.261276	41.456867	-0.056849	119.464302	39.228924	42.513786	120.457962	40.3428955	21.2284685	119.961132	-76.9306255	8.8059815	120.56142
-4.130085	28.779346	119.922127	-18.292917	15.050657	120.193008	41.467739	-0.103763	119.540024	39.278542	42.482258	120.445267	40.3731405	21.1892475	119.9926455	-76.9589745	8.9120665	120.3933705
-3.196922	27.635006	119.830032	-18.275812	15.111475	120.097061	41.501614	-0.16928	119.671394	39.364986	42.433693	120.488266	40.4333	21.1322065	120.07983	-76.984924	9.0907435	120.114292
-2.519295	26.862707	119.788994	-18.275461	15.140368	120.038521	41.514694	-0.211258	119.776894	39.402122	42.414612	120.539436	40.458408	21.101677	120.158165	-77.00933	9.179059	119.918877
-1.915146	26.048828	119.739655	-18.283075	15.173814	119.989441	41.518959	-0.237669	119.860756	39.438358	42.37878	120.60202	40.4786585	21.0705555	120.231388	-77.0448085	9.2770725	119.747494
-1.290945	25.198969	119.670639	-18.289852	15.222873	119.922295	41.523788	-0.26471	119.962715	39.477451	42.367165	120.678185	40.5006195	21.0512275	120.32045	-77.0803235	9.3945185	119.52414
-0.746407	24.353216	119.63401	-18.294678	15.291142	119.861343	41.509975	-0.280367	120.053276	39.509537	42.363831	120.729813	40.509756	21.041732	120.3915445	-77.099112	9.540552	119.3311415
-0.153364	23.494532	119.619461	-18.301517	15.375264	119.796082	41.489357	-0.258607	120.130524	39.540428	42.386868	120.778992	40.5148925	21.0641305	120.454758	-77.1179265	9.6863975	119.137406
0.394756	22.606686	119.561615	-18.290962	15.462521	119.716225	41.498409	-0.215843	120.221863	39.566414	42.424416	120.835236	40.5324115	21.1042865	120.5285495	-77.1143355	9.8207555	118.9039005
1.177706	21.271589	119.472954	-18.293484	15.608425	119.633278	41.514004	-0.15617	120.365967	39.614975	42.492004	120.933533	40.5644895	21.167917	120.64975	-77.1514575	10.048933	118.616806
1.671637	20.322618	119.488968	-18.270113	15.685458	119.580544	41.530972	-0.116309	120.503578	39.647243	42.526157	121.014153	40.5891075	21.204924	120.7588655	-77.1293335	10.165992	118.4022225
2.166386	19.379797	119.50666	-18.260809	15.776502	119.554268	41.542645	-0.059874	120.696815	39.69154	42.568718	121.099152	40.6170925	21.254422	120.8979835	-77.1387105	10.298582	118.2105525
2.576014	18.407104	119.537331	-18.238142	15.858206	119.565872	41.566422	0.012455	120.923828	39.749275	42.633377	121.195877	40.6578485	21.322916	121.0598525	-77.1341325	10.393496	118.0718915
2.961107	17.428579	119.582535	-18.224987	15.95958	119.590912	41.603516	0.086999	121.154175	39.78112	42.707638	121.27993	40.692318	21.3973185	121.2170525	-77.142292	10.5218415	117.9647715
3.314175	16.420137	119.691597	-18.200546	16.046976	119.65448	41.616947	0.190173	121.425941	39.800648	42.780106	121.328377	40.7087975	21.4851395	121.377159	-77.1098895	10.6088125	117.931801
3.654504	15.428662	119.804276	-18.159689	16.138329	119.711243	41.675476	0.258885	121.718529	39.834846	42.842331	121.385277	40.755161	21.550608	121.551903	-77.074539	10.72605	117.870583
4.048004	13.922448	119.954803	-18.067791	16.248592	119.801559	41.807262	0.351371	122.218491	39.917816	42.880241	121.477234	40.862539	21.615806	121.8478625	-76.998121	10.881378	117.7552555
4.262834	12.877144	120.139137	-17.992882	16.309536	119.823708	41.905685	0.400432	122.61454	39.991806	42.919056	121.501289	40.9487455	21.659744	122.0579145	-76.9345095	10.959328	117.5895015
4.472161	11.887342	120.304695	-17.915327	16.365601	119.820198	42.01635	0.440151	123.049942	40.060017	42.957863	121.528709	41.0381835	21.699007	122.2893255	-76.8688375	11.032195	117.3510705
4.574579	10.912141	120.479248	-17.829193	16.431217	119.798676	42.144283	0.45917	123.500595	40.135403	42.973553	121.566177	41.139843	21.7163615	122.533386	-76.798229	11.1460725	117.063966
4.635526	9.977328	120.639969	-17.747826	16.49017	119.75248	42.256474	0.499755	123.975792	40.242661	42.989128	121.612015	41.2495675	21.7444415	122.7939035	-76.7452195	11.2358985	116.7110565
4.652112	9.038409	120.872536	-17.670425	16.53248	119.707428	42.35384	0.501339	124.459167	40.343922	42.992416	121.641228	41.348881	21.7468775	123.0501975	-76.689731	11.3180825	116.3646585
4.562581	8.177551	121.123779	-17.771338	16.63596	119.759537	42.449894	0.476437	124.875793	40.443283	42.976326	121.664604	41.4465885	21.7263815	123.2701985	-76.9892645	11.5455385	116.2488755
4.34666	7.015435	121.382309	-17.734797	16.6395	119.792877	42.533916	0.419677	125.298599	40.548172	42.930588	121.73114	41.541044	21.6751325	123.5148695	-77.010638	11.6038675	116.0708845
4.056494	6.309137	121.488716	-17.71347	16.617098	119.871201	42.545864	0.38541	125.477074	40.613075	42.88522	121.785782	41.5794695	21.635315	123.631428	-77.0064095	11.598881	116.110974
3.72233	5.623149	121.550285	-17.695669	16.597254	119.953979	42.577763	0.335427	125.604233	40.677223	42.857182	121.91011	41.627493	21.5963045	123.7571715	-77.018831	11.5982035	116.1507865
3.3359	5.014439	121.600197	-17.631887	16.558418	120.006905	42.60371	0.310035	125.68116	40.755455	42.848732	122.061386	41.6795825	21.5793835	123.871273	-76.9433565	11.5374525	116.142537
2.863109	4.502863	121.629272	-17.60911	16.570423	120.063354	42.61673	0.31678	125.699005	40.807858	42.889519	122.219276	41.712294	21.6031495	123.9591405	-76.930514	11.5376965	116.1675675
2.336853	4.087719	121.597084	-17.583685	16.621059	120.105568	42.612709	0.370792	125.655273	40.821491	42.95982	122.381721	41.7171	21.665306	124.018497	-76.88447	11.576812	116.192639
1.759983	3.754349	121.505447	-17.593258	16.717308	120.158493	42.608063	0.470877	125.554893	40.802948	43.059715	122.518875	41.7055055	21.765296	124.036884	-76.8920215	11.66932	116.280102
0.719618	3.379292	121.323265	-17.461555	16.84458	120.166801	42.593483	0.686069	125.406204	40.775105	43.290226	122.749153	41.684294	21.9881475	124.0776785	-76.607404	11.7010125	116.2559235
-0.001319	3.197383	121.210815	-17.475378	17.00153	120.224693	42.589127	0.855692	125.319527	40.769367	43.472416	122.931396	41.679247	22.164054	124.1254615	-76.630003	11.839006	116.3239245
-0.801299	3.067988	121.126266	-17.48554	17.152006	120.287552	42.590363	1.012496	125.241684	40.779858	43.643414	123.18605	41.6851105	22.327955	124.213867	-76.6561905	11.976057	116.361237
-1.644279	2.968787	121.021095	-17.48896	17.285154	120.378647	42.60004	1.118893	125.134407	40.800728	43.770451	123.498596	41.700384	22.444672	124.3165015	-76.678304	12.125636	116.4407925
-2.583839	2.943582	120.905258	-17.507616	17.40188	120.46981	42.606934	1.190441	124.983955	40.819832	43.880642	123.816895	41.713383	22.5355415	124.400425	-76.728615	12.2682185	116.539195
-3.530086	2.958628	120.731644	-17.5429	17.519989	120.56308	42.587997	1.26615	124.743362	40.83205	43.967941	124.150955	41.7100235	22.6170455	124.4471585	-76.7958235	12.4229325	116.6790015
-4.492046	2.898334	120.473419	-17.566658	17.631641	120.652924	42.554005	1.3579	124.436867	40.829365	44.056042	124.430527	41.691685	22.706971	124.433697	-76.825001	12.556311	116.872151
-6.048954	2.934515	120.143196	-17.569361	17.83564	120.742378	42.454475	1.549697	123.994316	40.82869	44.196835	124.701157	41.6415825	22.873266	124.3477365	-76.7803045	12.798014	117.1370195
-7.195648	2.998214	119.955917	-17.764524	18.058786	120.869598	42.389801	1.690181	123.709579	40.836632	44.29195	124.80471	41.6132165	22.9910655	124.2571445	-77.1422645	13.1265065	117.4820515
-8.264673	2.973586	119.690979	-17.630173	18.138397	120.799706	42.326221	1.830769	123.447762	40.834732	44.393261	124.841179	41.5804765	23.112015	124.1444705	-76.8408225	13.164779	117.4549415
-9.482207	3.012702	119.615242	-17.660341	18.296886	120.796501	42.26075	1.942762	123.261391	40.838112	44.483376	124.781929	41.549431	23.213069	124.02166	-76.870113	13.380703	117.571342
-10.576384	2.956831	119.388962	-17.684416	18.423094	120.785477	42.198814	2.033671	123.069534	40.830536	44.548428	124.654663	41.514675	23.2910495	123.8620985	-76.883507	13.5551385	117.7088555
-11.778737	2.917045	119.252029	-17.683065	18.505871	120.769073	42.164413	2.087225	122.883438	40.819641	44.574802	124.480865	41.492027	23.3310135	123.6821515	-76.858157	13.6807285	117.8559945
-13.054252	2.829568	119.158241	-17.638283	18.5762	120.765877	42.180977	2.115227	122.74073	40.863781	44.621689	124.205612	41.522379	23.368458	123.473171	-76.798945	13.783942	118.058583
-14.893166	2.681864	119.189629	-17.511713	18.663696	120.799957	42.224106	2.192806	122.524513	40.988754	44.726135	123.693405	41.60643	23.4594705	123.108959	-76.629856	13.8679215	118.490955
-16.159851	2.57261	119.265617	-17.40531	18.708637	120.844803	42.306332	2.231781	122.432533	41.048424	44.777271	123.238441	41.677378	23.504526	122.835487	-76.487998	13.912748	118.854119
-17.476313	2.421577	119.47477	-17.273893	18.754272	120.904709	42.392086	2.286561	122.364616	41.108097	44.835732	122.744751	41.7500915	23.5611465	122.5546835	-76.2978775	13.9473975	119.2547345
-18.745054	2.3039	119.767868	-17.144684	18.751904	120.984161	42.504997	2.315289	122.350136	41.165047	44.821777	122.288643	41.835022	23.568533	122.3193895	-76.12439	13.935275	119.6489325
-20.032286	2.188691	120.088234	-17.01841	18.717705	121.082626	42.641548	2.269559	122.45549	41.216354	44.758457	121.841393	41.928951	23.514008	122.1484415	-75.965771	13.921402	120.0168105
-21.385859	2.049024	120.485641	-16.906813	18.604818	121.225571	42.754826	2.154484	122.560371	41.262226	44.616776	121.47403	42.008526	23.38563	122.0172005	-75.822152	13.824006	120.4339415
-22.628807	1.993363	120.895279	-16.811182	18.402163	121.364845	42.830894	1.956121	122.638092	41.293663	44.393173	121.169746	42.0622785	23.174647	121.903919	-75.6846425	13.629679	120.825771
-24.552956	1.942928	121.288063	-16.712101	18.012213	121.567688	42.918716	1.585075	122.614075	41.333344	44.016499	120.662201	42.12603	22.800787	121.638138	-75.550232	13.223639	121.497238
-25.820784	1.949965	121.564186	-16.660545	17.730068	121.668304	42.942028	1.356391	122.214363	41.324196	43.771072	120.283104	42.133112	22.5637315	121.2487335	-75.454202	12.8964045	122.0878745
-27.030283	2.055211	121.799423	-16.606239	17.44857	121.737823	42.968494	1.12185	121.643532	41.249878	43.581196	119.64415	42.109186	22.351523	120.643841	-75.321664	12.545617	122.831805
-28.246685	2.239459	121.95723	-16.520199	17.190214	121.721634	42.846672	1.005197	121.03907	41.118927	43.445686	118.774727	41.9827995	22.2254415	119.9068985	-75.0231975	12.1549865	123.5363695
-29.437712	2.460629	122.126053	-16.442957	16.9641	121.626053	42.734482	0.821086	120.109535	40.989243	43.274605	117.889999	41.8618625	22.0478455	118.999767	-74.7477765	11.8803545	124.252339
-30.459127	2.769068	122.221581	-16.329632	16.741177	121.513733	42.652382	0.654768	119.282463	40.921242	43.093311	117.178551	41.786812	21.8740395	118.230507	-74.446076	11.6083145	124.796959
-31.468666	3.176235	122.266792	-16.15983	16.533684	121.451828	42.693062	0.536533	118.818214	40.96841	42.967369	116.771446	41.830736	21.751951	117.79483	-74.150396	11.315417	125.108826
-32.833527	3.931657	122.333466	-15.901875	16.320259	121.502174	42.92918	0.397298	118.403503	41.134464	42.873016	116.714897	42.031822	21.635157	117.5592	-73.835572	11.005361	125.445148
-33.608097	4.518071	122.410393	-15.792754	16.226154	121.572151	43.034973	0.356454	118.247894	41.195713	42.87426	116.783943	42.115343	21.615357	117.5159185	-73.700851	10.836951	125.6283835
-34.372967	5.1629	122.485771	-15.70445	16.147654	121.648682	43.095592	0.34376	118.174767	41.235153	42.869732	116.936584	42.1653725	21.606746	117.5556755	-73.5742725	10.688562	125.7416885
-35.030609	5.908944	122.508499	-15.661377	16.077181	121.763573	43.203457	0.304503	118.199989	41.332062	42.849049	117.230263	42.2677595	21.576776	117.715126	-73.5905135	10.577586	125.81202
-35.633606	6.590179	122.508087	-15.60603	15.985653	121.842255	43.341274	0.240986	118.325195	41.452469	42.820133	117.598473	42.3968715	21.5305595	117.961834	-73.6089315	10.4407465	125.722676
-36.094398	7.328586	122.469345	-15.573629	15.878892	121.910797	43.41153	0.12732	118.454491	41.567654	42.730999	118.000916	42.489592	21.4291595	118.2277035	-73.63685	10.3286245	125.5938905
-36.545868	8.087658	122.414848	-15.562444	15.766297	121.954361	43.451733	-0.027503	118.55043	41.699684	42.592857	118.368973	42.5757085	21.282677	118.4597015	-73.7005965	10.249917	125.4490205
-37.007431	9.31007	122.251579	-15.53912	15.554765	121.968948	43.490322	-0.288599	118.538757	41.84227	42.376648	118.778206	42.666296	21.0440245	118.6584815	-73.744536	10.0655055	125.2794145
-37.232048	10.063052	122.178543	-15.513351	15.401398	121.893051	43.486305	-0.411653	118.339745	41.897018	42.251698	118.955704	42.6916615	20.9200225	118.6477245	-73.7183635	9.8827735	125.1383775
-37.347366	10.839978	122.004379	-15.465325	15.248588	121.753288	43.488583	-0.505345	118.06353	41.94894	42.170887	119.023262	42.7187615	20.832771	118.543396	-73.6494115	9.664405	124.96318
-37.4025	11.563543	121.887634	-15.586263	15.19835	121.703934	43.519527	-0.562265	117.733406	41.995625	42.095409	119.049744	42.757576	20.766572	118.391575	-73.930102	9.630128	125.016293
-37.319939	12.37468	121.778557	-15.314512	14.964421	121.459747	43.559711	-0.628945	117.463753	42.056622	42.005978	119.088593	42.8081665	20.6885165	118.276173	-73.4371905	9.2403255	124.643321
-37.212063	13.077816	121.751633	-15.205732	14.843806	121.381332	43.664112	-0.732778	117.316902	42.140656	41.902843	119.139145	42.902384	20.5850325	118.2280235	-73.313848	9.1025795	124.5346405
-37.008408	13.706471	121.80439	-15.105103	14.728086	121.384254	43.777271	-0.827221	117.282745	42.22974	41.810959	119.204544	43.0035055	20.491869	118.2436445	-73.2137115	8.964303	124.5248635
-36.569771	14.587283	121.891571	-14.970734	14.556782	121.465645	43.958397	-0.971056	117.441978	42.369156	41.659798	119.29866	43.1637765	20.344371	118.370319	-73.1052445	8.769193	124.560971
-36.150879	15.149732	121.948647	-14.909943	14.423004	121.529068	44.081707	-1.116049	117.670631	42.438732	41.524487	119.348267	43.2602195	20.204219	118.509449	-73.0801055	8.641789	124.548687
-35.689701	15.644598	121.877289	-15.025495	14.364989	121.672104	44.188099	-1.306816	118.042351	42.515083	41.332607	119.381424	43.351591	20.0128955	118.7118875	-73.402581	8.7170825	124.6323205
-35.169167	16.080839	121.812569	-14.792935	14.11681	121.599243	44.310043	-1.518916	118.554863	42.616661	41.118778	119.415619	43.463352	19.799931	118.985241	-73.049222	8.433689	124.213245
-34.547691	16.524984	121.712769	-14.764116	13.945725	121.651039	44.46463	-1.743654	119.146057	42.709824	40.873508	119.47049	43.587227	19.564927	119.3082735	-73.115459	8.326523	123.9938045
-33.911949	16.870516	121.575081	-14.727794	13.744609	121.71917	44.621479	-1.962467	119.853043	42.759586	40.597256	119.536278	43.6905325	19.3173945	119.6946605	-73.1461205	8.1718235	123.7436795
-33.212608	17.213785	121.472046	-14.852226	13.591592	121.907951	44.773041	-2.193137	120.632973	42.838036	40.313629	119.665405	43.8055385	19.060246	120.149189	-73.5099905	8.122938	123.666713
-32.119713	17.718849	121.285378	-14.826186	13.240549	122.183655	45.021782	-2.593843	122.01545	42.969296	39.85746	120.059433	43.995539	18.6318085	121.0374415	-73.647911	7.8492895	123.3298685
-31.300365	18.07394	121.252731	-14.651478	12.929469	122.347328	45.159252	-2.857002	122.993675	43.095322	39.555225	120.42942	44.127287	18.3491115	121.7115475	-73.430243	7.5098265	122.9831085
-30.515003	18.450365	121.212173	-14.787189	12.768048	122.671577	45.246841	-3.102464	123.971954	43.236404	39.272545	120.827423	44.2416225	18.0850405	122.3996885	-73.8160005	7.4510555	122.9434655
-29.662306	18.865307	121.170273	-14.791961	12.561296	122.919441	45.361923	-3.3591	124.868599	43.375885	39.016735	121.173492	44.368904	17.8288175	123.0210455	-73.952826	7.2937745	122.8178365
-28.861401	19.316397	121.061409	-14.562	12.239772	122.958466	45.449127	-3.586975	125.602974	43.5014	38.793087	121.53215	44.4752635	17.603056	123.567562	-73.5992635	6.876488	122.34937
-28.040997	19.856285	121.003952	-14.523676	12.060504	123.115753	45.575989	-3.782926	126.226746	43.630745	38.619576	121.847	44.603367	17.418325	124.036873	-73.650719	6.702683	122.194633
-27.210432	20.465351	120.946625	-14.472299	11.872504	123.212433	45.670341	-3.952515	126.712379	43.744041	38.491272	122.118507	44.707191	17.2693785	124.415443	-73.651789	6.4756295	122.009423
-25.989523	21.533508	120.874344	-14.608932	11.795492	123.48291	45.752743	-4.117895	127.143883	43.867382	38.333961	122.512611	44.8100625	17.108033	124.828247	-74.0279265	6.482951	122.137573
-25.22974	22.306023	120.855461	-14.603197	11.734346	123.568047	45.821674	-4.197504	127.30719	43.970905	38.293869	122.758545	44.8962895	17.0481825	125.0328675	-74.1026835	6.4205095	122.1032265
-24.445482	23.20009	120.876923	-14.508104	11.655533	123.572144	45.870869	-4.222874	127.35289	44.066692	38.29808	123.034668	44.9687805	17.037603	125.193779	-73.9849885	6.273463	121.950509
-23.674801	24.178514	120.941399	-14.210698	11.508902	123.398743	45.927502	-4.239711	127.300522	44.132904	38.323425	123.286736	45.030203	17.041857	125.293629	-73.451599	5.975947	121.503857
-22.9585	25.224468	120.979782	-14.192939	11.55247	123.40535	45.932274	-4.203353	127.157768	44.194881	38.387638	123.470757	45.0635775	17.0921425	125.3142625	-73.4494555	6.0127975	121.4964375
-22.284111	26.343626	121.087036	-14.176981	11.614212	123.357346	45.92223	-4.149225	126.841461	44.24353	38.463531	123.604813	45.08288	17.157153	125.223137	-73.436842	6.071271	121.491555
-21.593485	27.474388	121.141602	-14.169497	11.699648	123.253998	45.947506	-4.117527	126.306953	44.244747	38.522366	123.664024	45.0961265	17.2024195	124.9854885	-73.4351205	6.1968765	121.5225075
-20.614037	29.2896	121.136223	-14.152522	11.819542	122.933914	45.905483	-3.964925	125.146523	44.198929	38.668228	123.451447	45.052206	17.3516515	124.298985	-73.35725	6.2874325	121.568843
-19.96656	30.519781	121.130989	-14.290507	12.006434	122.669151	45.797485	-3.801103	124.246529	44.104435	38.857452	123.042084	44.95096	17.5281745	123.6443065	-73.531974	6.4846935	121.6939955
-19.334269	31.746159	121.092964	-14.124643	12.066897	122.185913	45.692097	-3.536489	123.177025	43.998367	39.138771	122.534096	44.845232	17.801141	122.8555605	-73.094518	6.332653	121.5162655
-18.680597	33.007584	121.09494	-14.104213	12.218691	121.780144	45.560379	-3.219733	122.091415	43.835186	39.438065	122.052788	44.6977825	18.109166	122.0721015	-72.9062085	6.328216	121.4881865
-18.02783	34.217751	121.173843	-14.122494	12.36425	121.414673	45.419933	-2.908707	121.038727	43.6436	39.722794	121.638336	44.5317665	18.4070435	121.3385315	-72.7767545	6.3214565	121.4908145
-17.360451	35.392063	121.301964	-14.292253	12.585025	121.152008	45.255581	-2.620002	120.058846	43.485481	39.955948	121.391937	44.370531	18.667973	120.7253915	-72.955037	6.502077	121.5786245
-16.609047	36.530029	121.499969	-14.243859	12.671058	120.795914	45.067631	-2.38941	119.287704	43.328575	40.136864	121.260658	44.198103	18.873727	120.274181	-72.685821	6.468389	121.317647
-15.473019	38.112091	121.817436	-14.543862	12.966643	120.532372	44.75621	-2.069259	118.590187	43.101795	40.395271	121.26371	43.9290025	19.163006	119.9269485	-73.0167265	6.77028	121.1377955
-14.690858	39.049431	122.017754	-14.553672	13.098831	120.325317	44.603428	-1.86881	118.354309	42.98819	40.526325	121.469818	43.795809	19.3287575	119.9120635	-72.903153	6.8689045	120.7385705
-13.843489	39.907677	122.236847	-14.685698	13.248017	120.237007	44.504375	-1.73472	118.45739	42.90015	40.688137	121.709183	43.7022625	19.4767085	120.0832865	-73.0736585	7.0193255	120.3907275
-12.984735	40.687489	122.373917	-14.790855	13.405785	120.196785	44.435356	-1.601441	118.626068	42.845638	40.764938	122.066025	43.640497	19.5817485	120.3460465	-73.222207	7.2298215	120.0475235
-12.0582	41.371403	122.459702	-14.888155	13.510352	120.180801	44.415127	-1.554389	118.892372	42.788441	40.808331	122.365532	43.601784	19.626971	120.628952	-73.378094	7.393733	119.73265
-11.141415	41.912407	122.527504	-14.973577	13.574466	120.16256	44.385765	-1.559784	119.188988	42.760563	40.818909	122.611443	43.573164	19.6295625	120.9002155	-73.520318	7.5193695	119.4249045
-10.207294	42.329521	122.567902	-15.012015	13.604835	120.15551	44.372738	-1.584471	119.466232	42.739151	40.738533	122.900352	43.5559445	19.577031	121.183292	-73.5799745	7.632639	119.127728
-8.655749	42.769318	122.679832	-15.021006	13.608938	120.177551	44.463779	-1.67823	120.131943	42.764793	40.678139	123.367142	43.614286	19.4999545	121.7495425	-73.656298	7.7179215	118.6055595
-7.793915	42.994003	122.780296	-15.141541	13.678869	120.283257	44.565498	-1.66558	120.612274	42.808376	40.674488	123.835609	43.686937	19.504454	122.2239415	-73.970019	7.853284	118.3425725
-6.629001	42.958496	122.84024	-15.14579	13.71527	120.346832	44.658287	-1.632735	121.128868	42.788643	40.721432	124.284935	43.723465	19.5443485	122.7069015	-74.015045	7.8861915	117.9867625
-5.702645	42.897095	122.964622	-15.186104	13.765369	120.43998	44.692715	-1.559083	121.666382	42.770691	40.843246	124.658394	43.731703	19.6420815	123.162388	-74.103911	7.8886565	117.717572
-4.764415	42.805912	123.123993	-15.215545	13.82743	120.484673	44.694923	-1.447998	122.083519	42.721729	40.936028	125.118469	43.708326	19.744015	123.600994	-74.139416	7.910845	117.368352
-3.900959	42.607433	123.24041	-15.236524	13.897812	120.51722	44.747463	-1.409179	122.512115	42.65102	41.003773	125.472115	43.6992415	19.797297	123.992115	-74.1722895	7.998327	117.042325
-3.098878	42.346062	123.317017	-15.241593	13.979271	120.527245	44.748138	-1.348818	122.899422	42.637348	41.083179	125.777817	43.692743	19.8671805	124.3386195	-74.175929	8.0913615	116.7158705
-2.028568	41.771233	123.41555	-15.120006	14.071637	120.512627	44.721199	-1.284926	123.370102	42.623081	41.141811	126.174637	43.67214	19.9284425	124.7723695	-73.912152	8.2148315	116.2528845
-1.249577	41.251652	123.394791	-15.098876	14.127389	120.56086	44.708683	-1.275289	123.654366	42.656116	41.176991	126.354912	43.6823995	19.950851	125.004639	-73.8801515	8.303927	116.117081
-0.588839	40.641003	123.426125	-15.203168	14.233886	120.69001	44.708176	-1.269675	123.884598	42.698967	41.196609	126.48616	43.7035715	19.963467	125.185379	-74.1099075	8.504305	116.194641
-0.011709	39.977852	123.404121	-15.044412	14.207307	120.693527	44.71917	-1.272413	124.0914	42.734261	41.230587	126.511574	43.7267155	19.979087	125.301487	-73.8155395	8.435527	116.085567
0.426075	39.251129	123.4058	-15.149818	14.284684	120.836342	44.734661	-1.252181	124.199883	42.768574	41.24826	126.494942	43.7516175	19.9980395	125.3474125	-74.0512535	8.5713285	116.3252715
0.659359	38.567093	123.355446	-15.151839	14.281738	120.856712	44.745438	-1.26861	124.222862	42.769848	41.220154	126.418922	43.757643	19.975772	125.320892	-74.061321	8.587704	116.392532
1.21914	37.527206	123.120049	-15.201121	14.268897	120.837151	44.71233	-1.283937	124.218132	42.735474	41.193211	126.26519	43.723902	19.954637	125.241661	-74.126144	8.583157	116.432641
1.332008	36.244762	122.96965	-15.311623	14.245574	120.77787	44.597813	-1.327883	124.241615	42.63451	41.153122	126.038551	43.6161615	19.9126195	125.140083	-74.2394075	8.5785285	116.415657
1.790923	35.102417	122.655724	-15.417957	14.247333	120.760223	44.521637	-1.358967	124.320778	42.542885	41.108791	125.917267	43.532261	19.874912	125.1190225	-74.368175	8.619754	116.4014235
1.576549	34.180023	122.602501	-15.533582	14.205286	120.762489	44.415039	-1.380379	124.409988	42.455299	41.095333	125.755142	43.435169	19.857477	125.082565	-74.502333	8.553095	116.442413
1.606076	33.010387	122.464493	-15.704547	14.164426	120.773949	44.277824	-1.39033	124.372307	42.366795	41.123402	125.434563	43.3223095	19.866536	124.903435	-74.7314035	8.462316	116.644463
1.505739	31.851774	122.236923	-15.89592	14.091414	120.719193	44.17688	-1.451872	124.086189	42.189404	41.110008	124.860847	43.183142	19.829068	124.473518	-74.974982	8.35376	116.964868
1.371637	30.70429	121.772018	-15.94043	13.965673	120.440277	44.072052	-1.507941	123.473999	41.954411	41.174122	123.930237	43.0132315	19.8330905	123.702118	-74.8940915	8.0982555	117.178436
1.183132	29.511366	121.060089	-16.114222	13.934478	120.043243	43.818417	-1.524991	122.746002	41.757092	41.205757	122.898605	42.7877545	19.840383	122.8223035	-75.0161985	8.028573	117.2641825
0.873423	27.643469	119.905937	-16.231583	13.869312	119.270348	43.554806	-1.573828	121.751579	41.571445	41.074814	121.544121	42.5631255	19.750493	121.64785	-75.0262915	7.988131	116.892846
0.625206	26.4559	119.234764	-16.22047	13.793344	118.807457	43.493538	-1.659649	121.225586	41.54134	40.925114	120.892906	42.517439	19.6327325	121.059246	-74.958379	7.9539555	116.555668
0.305111	25.225338	118.699036	-16.226151	13.708994	118.471443	43.453728	-1.794294	120.748077	41.527924	40.815205	120.192184	42.490826	19.5104555	120.4701305	-74.943128	7.9075325	116.4727555
-0.035981	23.960522	118.280502	-16.237684	13.616111	118.229889	43.401222	-1.896326	120.143852	41.480976	40.741951	119.41658	42.441099	19.4228125	119.780216	-74.916467	7.8094095	116.679562
-0.466714	22.731695	117.823044	-16.267374	13.502857	117.970909	43.349979	-2.020256	119.357811	41.410088	40.650024	118.561981	42.3800335	19.314884	118.959896	-74.9147815	7.69083	116.981922
-0.901954	21.540958	117.227402	-16.311604	13.386101	117.576385	43.222115	-2.126963	118.393585	41.325241	40.535336	117.608055	42.273678	19.2041865	118.00082	-74.896886	7.5680155	117.15195
-1.365356	20.314693	116.495583	-16.358437	13.250986	117.047379	43.060566	-2.255904	117.253563	41.199135	40.368851	116.561928	42.1298505	19.0564735	116.9077455	-74.8467245	7.4454985	117.1870125
-2.097821	18.517284	115.371933	-16.445679	13.050875	116.116142	42.797527	-2.515598	115.60955	41.041092	40.075607	115.088562	41.9193095	18.7800045	115.349056	-74.8106675	7.3217455	116.883228
-2.577375	17.368824	114.741936	-16.473352	12.942489	115.592506	42.658531	-2.640366	114.775505	41.006481	39.928143	114.419022	41.832506	18.6438885	114.5972635	-74.77921	7.2410895	116.5877485
-3.048897	16.246002	114.361748	-16.600851	12.910613	115.316071	42.620922	-2.787261	114.354134	41.024479	39.8283	114.018288	41.8227005	18.5205195	114.186211	-75.0244025	7.3007065	116.445931
-3.550307	15.104821	114.233078	-16.620077	12.870152	115.167068	42.652271	-2.894513	114.19133	41.062504	39.767937	113.842712	41.8573875	18.436712	114.017021	-75.0975415	7.303592	116.317115
-4.041947	14.026812	114.238297	-16.654699	12.864155	115.149414	42.673401	-2.956219	114.265205	41.089104	39.739208	113.844749	41.8812525	18.3914945	114.054977	-75.1906505	7.3368155	116.243851
-4.533905	12.985552	114.279152	-16.583242	12.828114	115.142807	42.688381	-2.982501	114.530006	41.090775	39.743107	113.896957	41.889578	18.380303	114.2134815	-75.056062	7.275925	116.0721325
-5.043343	11.934115	114.375175	-16.723309	12.870142	115.281677	42.702469	-2.993146	115.005508	41.045959	39.755253	113.907112	41.874214	18.3810535	114.45631	-75.320832	7.3592305	116.107044
-5.818781	10.340277	114.653992	-16.789005	12.858285	115.438751	42.682587	-3.026786	115.82444	40.999714	39.673603	113.883842	41.8411505	18.3234085	114.854141	-75.4191605	7.3931615	116.023361
-6.346577	9.307691	114.771095	-16.700809	12.708897	115.4627	42.597137	-3.085408	116.462006	40.973614	39.540081	113.723816	41.7853755	18.2273365	115.092911	-75.1869935	7.1904575	115.832489
-6.868834	8.300127	114.903618	-16.830976	12.592131	115.55777	42.534557	-3.16643	117.052795	40.961063	39.333515	113.517036	41.74781	18.0835425	115.2849155	-75.409762	7.1007195	115.8306245
-7.402803	7.315274	115.068665	-16.867119	12.424365	115.569221	42.528297	-3.291197	117.563187	40.93441	39.102043	113.347092	41.7313535	17.905423	115.4551395	-75.4655915	6.943307	115.6833025
-7.999642	6.37571	115.282097	-16.91086	12.214176	115.572617	42.531471	-3.414446	118.117905	40.880749	38.88747	113.09111	41.70611	17.736512	115.6045075	-75.52783	6.69184	115.5407265
-8.637706	5.545765	115.474762	-16.868725	11.925303	115.499176	42.492897	-3.539276	118.52977	40.803593	38.649956	112.917862	41.648245	17.55534	115.723816	-75.385695	6.295266	115.274536
-9.220316	4.754216	115.568306	-16.953388	11.646157	115.491508	42.472691	-3.751496	118.831421	40.718533	38.386665	112.902046	41.595612	17.3175845	115.8667335	-75.502388	5.9747295	115.1162825
-10.060161	3.761426	115.680458	-17.027546	11.204271	115.551147	42.481075	-4.110301	119.244133	40.674194	38.031086	113.10936	41.5776345	16.9603925	116.1767465	-75.6327265	5.4481495	114.9255475
-10.729334	3.261989	115.790916	-17.046101	10.960361	115.631844	42.508621	-4.315743	119.396744	40.696316	37.883785	113.452324	41.6024685	16.784021	116.424534	-75.6946705	5.136701	114.839154
-11.395129	2.89004	115.891968	-17.077303	10.781095	115.751282	42.552025	-4.486026	119.393074	40.685799	37.807701	113.748337	41.618912	16.6608375	116.5707055	-75.773518	4.9013525	114.9318585
-12.094791	2.660919	115.92791	-17.121778	10.710905	115.866386	42.5415	-4.529597	119.148346	40.61058	37.82217	113.933632	41.57604	16.6462865	116.540989	-75.819596	4.7755235	115.191783
-12.730696	2.54879	115.807831	-17.161234	10.742161	115.894333	42.497883	-4.475524	118.647591	40.506542	37.922646	114.016487	41.5022125	16.723561	116.332039	-75.8246805	4.760761	115.456627
-13.407153	2.57687	115.608917	-17.193863	10.85443	115.846237	42.428677	-4.345293	118.128227	40.406368	38.083847	113.983307	41.4175225	16.869277	116.055767	-75.8052485	4.839583	115.636707
-14.034822	2.66109	115.343391	-17.162413	10.990754	115.752983	42.357224	-4.168316	117.632469	40.387295	38.283192	114.038597	41.3722595	17.057438	115.835533	-75.6970855	4.92407	115.670433
-15.021661	2.883588	114.991486	-17.051788	11.195686	115.635475	42.346954	-3.916332	117.058495	40.471859	38.580418	114.332031	41.4094065	17.332043	115.695263	-75.5129825	5.059329	115.575687
-15.676676	3.093297	114.833115	-17.000698	11.356276	115.62027	42.346416	-3.744839	116.715622	40.544785	38.790817	114.63121	41.4456005	17.522989	115.673416	-75.4469965	5.189563	115.567124
-16.317663	3.350147	114.696243	-16.954062	11.527971	115.616516	42.324047	-3.545396	116.433762	40.586185	39.004482	114.927147	41.455116	17.729543	115.6804545	-75.36324	5.326399	115.5525775
-16.900906	3.614862	114.55957	-16.953644	11.714312	115.604401	42.301605	-3.351424	116.268539	40.59568	39.218231	115.192886	41.4486425	17.9334035	115.7307125	-75.3559305	5.4952205	115.4780895
-17.50235	3.949467	114.450523	-16.960363	11.905523	115.576843	42.302177	-3.160527	116.204437	40.588692	39.416485	115.417801	41.4454345	18.127979	115.811119	-75.3661605	5.683067	115.342567
-18.088268	4.215621	114.36721	-16.988758	12.064761	115.554634	42.306725	-2.985265	116.172066	40.537033	39.571388	115.625725	41.421879	18.2930615	115.8988955	-75.399395	5.8364605	115.2103725
-18.711578	4.459957	114.342537	-17.040546	12.175157	115.546669	42.282612	-2.863691	116.157791	40.475666	39.671795	115.822853	41.379139	18.404052	115.990322	-75.460231	5.946262	115.103016
-19.627987	4.780897	114.443733	-17.112541	12.188816	115.628242	42.255608	-2.81389	116.250908	40.398113	39.717831	116.050232	41.3268605	18.4519705	116.15057	-75.5519425	5.9256615	115.105914
-20.200344	4.925037	114.575172	-17.155859	12.114142	115.740051	42.225307	-2.832386	116.415993	40.333065	39.70565	116.099182	41.279186	18.436632	116.2575875	-75.590904	5.791652	115.2225145
-20.746416	5.04039	114.72361	-17.19993	12.002043	115.857506	42.185513	-2.871292	116.518021	40.259247	39.657639	116.173187	41.22238	18.3931735	116.345604	-75.62224	5.6109125	115.369408
-21.225014	5.163074	114.844444	-17.274508	11.860408	115.966713	42.165405	-2.934752	116.575607	40.154846	39.569237	116.252327	41.1601255	18.3172425	116.413967	-75.7091415	5.4035735	115.519459
-21.694492	5.277754	114.912102	-17.351597	11.686145	116.028336	42.135651	-3.054982	116.594872	40.047028	39.450474	116.387817	41.0913395	18.197746	116.4913445	-75.7945335	5.174544	115.5653275
-22.032682	5.236909	114.843109	-17.455885	11.44243	116.06057	42.07085	-3.189377	116.552177	39.936146	39.300964	116.604767	41.003498	18.0557935	116.578472	-75.915268	4.8290665	115.542668
-22.505444	5.29305	114.794243	-17.361031	11.03699	115.995064	41.966736	-3.347769	116.467117	39.822231	39.142494	116.859482	40.8944835	17.8973625	116.6632995	-75.6165455	4.1766175	115.3268285
-23.33828	5.573562	114.828766	-17.607821	10.751864	116.034126	41.765255	-3.52266	116.27108	39.61879	38.975136	117.253426	40.6920225	17.726238	116.762253	-75.9076645	3.77749	115.305999
-23.816153	5.669773	114.825287	-17.90799	10.758641	116.126656	41.614403	-3.556695	116.146423	39.457722	38.963516	117.446243	40.5360625	17.7034105	116.796333	-76.3520425	3.8138715	115.456979
-24.227064	5.700772	114.794609	-17.821335	10.559158	116.066704	41.479904	-3.497997	116.004166	39.309429	38.995872	117.655334	40.3946665	17.7489375	116.82975	-76.0373365	3.3693785	115.303658
-24.501785	5.625307	114.772247	-17.918903	10.581911	116.113373	41.389198	-3.416272	115.93232	39.194	39.056267	117.867104	40.291599	17.8199975	116.899712	-76.129405	3.3438245	115.327034
-24.734789	5.526022	114.74382	-17.996387	10.629353	116.14727	41.329876	-3.329507	115.953896	39.099113	39.134583	118.055344	40.2144945	17.902538	117.00462	-76.2072685	3.356168	115.28992
-25.009712	5.42121	114.715317	-18.067148	10.677176	116.173538	41.26738	-3.243003	116.015434	39.03508	39.210991	118.269661	40.15123	17.983994	117.1425475	-76.285526	3.370358	115.2045285
-25.312025	5.265661	114.672577	-18.140186	10.712852	116.201591	41.226707	-3.178382	116.091476	38.951061	39.268921	118.507263	40.088884	18.0452695	117.2993695	-76.369256	3.3804345	115.1038125
-25.846449	5.070124	114.616692	-18.23173	10.718939	116.241371	41.144836	-3.091694	116.303383	38.788528	39.366066	118.732941	39.966682	18.137186	117.518162	-76.430142	3.300692	114.96458
-26.194715	4.860553	114.620117	-18.330444	10.725145	116.28244	41.086784	-3.01397	116.42598	38.665554	39.423351	118.799995	39.876169	18.2046905	117.6129875	-76.537057	3.2455995	114.9518925
-26.595005	4.596238	114.591515	-18.405975	10.73313	116.29113	41.026711	-2.94593	116.559792	38.520763	39.491577	118.79538	39.773737	18.2728235	117.677586	-76.585687	3.1934365	114.904674
-26.988918	4.251392	114.537277	-18.463221	10.752826	116.24987	40.996441	-2.872505	116.773239	38.391605	39.582367	118.67305	39.694023	18.354931	117.7231445	-76.620465	3.150721	114.7765955
-27.474373	3.816393	114.605919	-18.747791	10.921885	116.353188	40.987812	-2.775677	117.010971	38.266926	39.664776	118.504967	39.627369	18.4445495	117.757969	-77.122951	3.3992205	114.948407
-27.906504	3.292332	114.687302	-18.807896	10.903771	116.393028	40.982567	-2.685532	117.274055	38.135746	39.727859	118.293671	39.5591565	18.5211635	117.783863	-77.1749485	3.2863785	115.002193
-28.288382	2.70093	114.785782	-18.82811	10.813749	116.459694	40.967541	-2.629995	117.550262	38.006611	39.767841	118.091026	39.487076	18.568923	117.820644	-77.143296	3.058575	115.098744
-28.821064	1.722431	114.78952	-18.873222	10.512399	116.534599	40.947208	-2.665963	117.866074	37.815617	39.737404	118.031456	39.3814125	18.5357205	117.948765	-77.1278565	2.4890775	115.120433
-29.140068	1.009584	114.716484	-19.017227	10.335328	116.526558	40.90427	-2.709007	118.083069	37.689884	39.699253	118.150856	39.297077	18.495123	118.1169625	-77.331531	2.175533	114.9361535
-29.468098	0.302692	114.554596	-18.848314	10.028458	116.356781	40.847454	-2.744852	118.240379	37.575214	39.686352	118.285049	39.211334	18.47075	118.262714	-76.907962	1.586166	114.450848
-29.853001	-0.411507	114.477577	-18.955994	10.031926	116.305962	40.762745	-2.703395	118.29467	37.45203	39.732868	118.307747	39.1073875	18.5147365	118.3012085	-77.0193755	1.5491155	114.3107155
-30.391094	-1.052535	114.472916	-19.239197	10.325088	116.36087	40.675663	-2.562964	118.285835	37.324432	39.857662	118.05204	39.0000475	18.647349	118.1689375	-77.4784415	2.002827	114.5528025
-30.779436	-1.778075	114.578796	-19.276928	10.588498	116.28096	40.600349	-2.322433	118.175148	37.212841	40.059395	117.527405	38.906595	18.868481	117.8512765	-77.460451	2.308515	114.7106435
-31.132416	-2.509074	114.769783	-19.287306	10.893924	116.146317	40.546886	-2.057999	118.06842	37.125061	40.252888	116.846481	38.8359735	19.0974445	117.4574505	-77.4105855	2.6904035	114.8351835
-31.726635	-3.608863	115.206863	-19.269794	11.228126	116.044746	40.534962	-1.794333	118.095016	37.038139	40.424492	115.723015	38.7865505	19.3150795	116.9090155	-77.3261385	3.1411725	115.1804765
-32.11232	-4.380181	115.612755	-19.234369	11.325925	116.038918	40.56583	-1.767654	118.170464	37.01062	40.391384	115.182449	38.788225	19.311865	116.6764565	-77.256963	3.339985	115.4013795
-32.492889	-5.110754	116.041145	-19.225239	11.301833	116.133675	40.548733	-1.818937	118.292305	37.020088	40.267349	114.778053	38.7844105	19.224206	116.535179	-77.2348885	3.37946	115.732171
-32.853394	-5.776852	116.391136	-19.188318	11.203691	116.276978	40.530045	-1.953224	118.418884	37.054562	40.099579	114.547752	38.7923035	19.0731775	116.483318	-77.1689395	3.3342045	116.070638
-33.260387	-6.373689	116.685486	-19.173206	11.104954	116.457436	40.524517	-2.098145	118.534073	37.124737	39.939262	114.539932	38.824627	18.9205585	116.5370025	-77.171039	3.2893495	116.3778695
-33.66074	-6.90573	116.849648	-19.148346	11.060462	116.626358	40.491634	-2.172252	118.672623	37.19873	39.870636	114.61071	38.845182	18.849192	116.6416665	-77.141874	3.271732	116.6110495
-34.043587	-7.37764	117.032303	-19.166033	11.137035	116.792534	40.450935	-2.135815	118.753723	37.22607	39.912575	114.726707	38.8385025	18.88838	116.740215	-77.1705685	3.38569	116.844853
-34.662281	-7.894908	117.391518	-19.204239	11.39732	117.057373	40.387959	-1.922581	118.819809	37.204472	40.127094	114.867714	38.7962155	19.1022565	116.8437615	-77.2046935	3.6923835	117.2709845
-35.071434	-8.103599	117.702744	-19.2572	11.633838	117.269089	40.334229	-1.730718	118.885147	37.169106	40.318459	114.913544	38.7516675	19.2938705	116.8993455	-77.2660675	3.9738055	117.6388325
-35.456367	-8.23427	118.031898	-19.321436	11.834451	117.482315	40.289074	-1.571145	118.932045	37.117611	40.476791	114.915695	38.7033425	19.452823	116.92387	-77.3462145	4.216079	118.04076
-35.811199	-8.286604	118.3517	-19.392145	11.988203	117.695572	40.224094	-1.450955	118.955544	37.055504	40.588982	114.903572	38.639799	19.5690135	116.929558	-77.424089	4.4073925	118.461586
-36.195423	-8.288838	118.649849	-19.459244	12.067022	117.892982	40.148468	-1.374415	118.956329	36.972164	40.656269	114.884079	38.560316	19.640927	116.920204	-77.478804	4.493117	118.86576
-36.578415	-8.246955	118.847992	-19.541285	12.106958	118.046822	40.0634	-1.347312	118.94976	36.906979	40.680252	114.895653	38.4851895	19.66647	116.9227065	-77.5677595	4.547446	119.1709375
-36.957115	-8.132461	118.962883	-19.608438	12.122728	118.153778	39.987099	-1.340272	118.94368	36.85128	40.695313	114.918968	38.4191895	19.6775205	116.931324	-77.6360655	4.5679355	119.376232
-37.509583	-7.801023	119.028137	-19.697445	12.205909	118.231438	39.898121	-1.294535	118.990257	36.806973	40.749577	114.927277	38.352547	19.727521	116.958767	-77.747437	4.684297	119.504109
-37.881245	-7.474412	119.062294	-19.759647	12.283453	118.244659	39.858067	-1.25176	118.998459	36.767437	40.807701	114.924812	38.312752	19.7779705	116.9616355	-77.832046	4.7889355	119.5276825
-38.24815	-7.09439	119.099937	-19.805113	12.370438	118.270638	39.789642	-1.187002	119.002686	36.71418	40.876759	114.880905	38.251911	19.8448785	116.9417955	-77.862137	4.8959975	119.5994805
-38.542194	-6.661227	119.204033	-19.856647	12.46075	118.318626	39.740021	-1.121513	119.009232	36.660465	40.940681	114.85804	38.200243	19.909584	116.933636	-77.913537	5.011916	119.703616
-38.820614	-6.213044	119.312096	-19.901972	12.525129	118.413055	39.672287	-1.057309	119.043282	36.614956	41.002388	114.891861	38.1436215	19.9725395	116.9675715	-77.9475655	5.0777185	119.8585385
-39.036152	-5.737061	119.380722	-19.95878	12.574389	118.526627	39.628838	-1.011565	119.101318	36.590801	41.056217	114.969109	38.1098195	20.022326	117.0352135	-78.0273795	5.126452	120.0180405
-39.239853	-5.226917	119.376015	-20.007151	12.610027	118.618683	39.585884	-0.962086	119.145355	36.552483	41.128086	115.076813	38.0691835	20.083	117.111084	-78.0834855	5.137054	120.126282
-39.623337	-4.419653	119.351555	-20.086723	12.672652	118.692001	39.521496	-0.877815	119.173027	36.478569	41.238995	115.237663	38.0000325	20.18059	117.205345	-78.1734785	5.164714	120.178657
-39.828194	-3.791723	119.226288	-20.130924	12.703676	118.697632	39.481628	-0.818658	119.14846	36.446335	41.325134	115.368294	37.9639815	20.253238	117.258377	-78.2258295	5.154114	120.136887
-40.015514	-3.054943	119.101845	-20.176159	12.735072	118.684578	39.425476	-0.759867	119.137367	36.41362	41.4104	115.493523	37.919548	20.3252665	117.315445	-78.271866	5.1448775	120.053711
-40.264698	-2.34303	118.923256	-20.233744	12.783888	118.653847	39.382751	-0.704228	119.103897	36.382179	41.497665	115.617821	37.882465	20.3967185	117.360859	-78.349953	5.1710575	119.946835
-40.426403	-1.55681	118.747986	-20.281742	12.845416	118.592773	39.317375	-0.610877	119.058945	36.353741	41.60033	115.734436	37.835558	20.4947265	117.3966905	-78.399042	5.1961055	119.7888555
-40.541134	-0.780589	118.513084	-20.319796	12.944396	118.512512	39.282978	-0.514406	119.025146	36.32415	41.712315	115.84288	37.803564	20.5989545	117.434013	-78.443156	5.2898375	119.591011
-40.648487	-0.226789	118.365585	-20.351442	13.044153	118.368706	39.266052	-0.419877	119.000221	36.327003	41.843601	115.95768	37.7965275	20.711862	117.4789505	-78.4994115	5.376444	119.2584615
-40.773598	0.691069	117.827797	-20.404352	13.202436	118.111145	39.208275	-0.27441	118.903603	36.320179	41.997017	116.123749	37.764227	20.8613035	117.513676	-78.572931	5.5435685	118.708614
-40.851627	1.36866	117.514824	-20.444487	13.330434	117.931007	39.150982	-0.18512	118.848778	36.32576	42.106518	116.191887	37.738371	20.960699	117.5203325	-78.627345	5.700169	118.3416815
-40.92588	2.113218	117.205856	-20.457333	13.445709	117.77562	39.105556	-0.102248	118.745064	36.331043	42.212017	116.244186	37.7182995	21.0548845	117.494625	-78.6329655	5.8365335	118.056615
-41.005047	2.863199	116.988983	-20.465357	13.554655	117.633591	39.071632	-0.024559	118.640373	36.347305	42.297394	116.343246	37.7094685	21.1364175	117.4918095	-78.6401825	5.9728925	117.7753725
-41.020912	3.642321	116.775108	-20.454889	13.667138	117.525864	39.061592	0.056265	118.605278	36.378094	42.378433	116.459564	37.719843	21.217349	117.532421	-78.629621	6.116927	117.519307
-41.047073	4.386638	116.622498	-20.444195	13.752163	117.465698	39.067772	0.114412	118.565498	36.407974	42.436672	116.629539	37.737873	21.275542	117.5975185	-78.626263	6.228784	117.3338775
-40.974556	5.1299	116.514336	-20.435843	13.815409	117.446899	39.053787	0.151453	118.557297	36.431896	42.474815	116.837883	37.7428415	21.313134	117.69759	-78.6145275	6.317684	117.196208
-40.752609	6.261196	116.450974	-20.428465	13.913681	117.476105	39.024475	0.17525	118.621002	36.505447	42.531658	117.138039	37.764961	21.353454	117.8795205	-78.621891	6.473908	117.0726895
-40.616642	7.066746	116.471054	-20.417721	13.979705	117.538544	39.014843	0.185987	118.716217	36.542709	42.560051	117.365578	37.778776	21.373019	118.0408975	-78.614218	6.586391	117.0361905
-40.44138	7.835813	116.502014	-20.405972	14.034574	117.630325	39.01199	0.205965	118.852592	36.581821	42.585869	117.586411	37.7969055	21.395917	118.2195015	-78.6088495	6.673231	117.0411485
-40.269436	8.617188	116.571083	-20.390795	14.104784	117.707024	39.00761	0.224266	119.015228	36.61301	42.601368	117.821037	37.81031	21.412817	118.4181325	-78.5919	6.796751	116.9959155
-40.103588	9.316488	116.583611	-20.388369	14.139416	117.783379	39.013287	0.207463	119.193092	36.631512	42.593063	118.045403	37.8223995	21.400263	118.6192475	-78.5991375	6.878569	116.9475105
-39.840294	9.913898	116.649712	-20.377581	14.144537	117.855774	39.006634	0.175247	119.373146	36.651524	42.572742	118.222	37.829079	21.3739945	118.797573	-78.584241	6.9150795	116.913975
-39.562626	10.506675	116.690323	-20.391859	14.139647	117.902481	38.972195	0.139265	119.507721	36.657337	42.533039	118.355385	37.814766	21.336152	118.931553	-78.598484	6.943142	116.873409
-39.140793	11.467084	116.722198	-20.435226	14.133787	117.951294	38.923832	0.035411	119.648979	36.639954	42.458801	118.411049	37.781893	21.247106	119.030014	-78.652345	7.020468	116.872574
-38.819729	12.081594	116.717316	-20.47629	14.131078	117.958008	38.867237	-0.036883	119.672737	36.631401	42.387165	118.365898	37.749319	21.175141	119.0193175	-78.701899	7.087015	116.8966985
-38.561768	12.717324	116.737434	-20.513474	14.136127	117.935478	38.827812	-0.113419	119.660927	36.647438	42.310516	118.275703	37.737625	21.0985485	118.968315	-78.764573	7.1737055	116.902641
-38.325859	13.313906	116.676544	-20.528547	14.162229	117.856125	38.810738	-0.176139	119.642067	36.667412	42.250271	118.179306	37.739075	21.037066	118.9106865	-78.796169	7.287392	116.8015635
-38.007813	13.86038	116.540894	-20.512291	14.185636	117.738235	38.82188	-0.211412	119.655754	36.696831	42.20966	118.134155	37.7593555	20.999124	118.8949545	-78.7839375	7.372148	116.5815155
-37.646976	14.365048	116.317917	-20.486759	14.209716	117.582001	38.844231	-0.241348	119.733826	36.769566	42.186035	118.177811	37.8068985	20.9723435	118.9558185	-78.7804165	7.4470885	116.2081835
-37.262024	14.917625	116.084061	-20.455677	14.219926	117.432312	38.866352	-0.301589	119.86425	36.857578	42.150723	118.298431	37.861965	20.924567	119.0813405	-78.773319	7.515285	115.7832835
-36.743481	15.790382	115.818726	-20.405993	14.246186	117.285172	38.858261	-0.412656	120.13459	36.999325	42.05637	118.613205	37.928793	20.821857	119.3738975	-78.740779	7.670515	115.1964465
-36.352219	16.339449	115.723732	-20.391197	14.25892	117.262985	38.851944	-0.49883	120.351234	37.102661	42.005997	118.852997	37.9773025	20.7535835	119.6021155	-78.7596965	7.7642565	114.9238545
-36.097031	16.893324	115.689026	-20.377661	14.268454	117.254601	38.845711	-0.566394	120.583572	37.181419	41.961441	119.155594	38.013565	20.6975235	119.869583	-78.768887	7.8393845	114.639619
-35.847836	17.401842	115.666412	-20.367172	14.292259	117.268028	38.848583	-0.592606	120.793976	37.247227	41.917496	119.461563	38.047905	20.662445	120.1277695	-78.782249	7.922073	114.4082865
-35.703487	17.933758	115.666649	-20.364323	14.313285	117.289017	38.826855	-0.587024	120.968452	37.284065	41.906494	119.768547	38.05546	20.659735	120.3684995	-78.784106	7.966835	114.2095345
-35.638157	18.47303	115.647995	-20.375656	14.355333	117.313644	38.817158	-0.603836	121.110977	37.333927	41.875275	120.086876	38.0755425	20.6357195	120.5989265	-78.8268545	8.0749465	114.0283615
-35.592472	19.052074	115.641037	-20.368116	14.411407	117.332283	38.826241	-0.635899	121.241608	37.388657	41.831547	120.390831	38.107449	20.597824	120.8162195	-78.843681	8.22499	113.8483465
-35.568001	19.962193	115.620979	-20.359772	14.47436	117.352356	38.872032	-0.712557	121.398178	37.504086	41.769821	120.691681	38.188059	20.528632	121.0449295	-78.907603	8.420088	113.6597825
-35.627693	20.546358	115.572655	-20.341816	14.514856	117.3396	38.905167	-0.756545	121.490494	37.570591	41.733105	120.780525	38.237879	20.48828	121.1355095	-78.921511	8.541432	113.5436905
-35.665844	21.074209	115.52758	-20.296959	14.533232	117.286156	38.944885	-0.795812	121.560432	37.645355	41.705425	120.750259	38.29512	20.4548065	121.1553455	-78.889038	8.6116575	113.4169665
-35.724754	21.605675	115.444717	-20.256504	14.546787	117.25798	38.998222	-0.826715	121.59053	37.686867	41.666252	120.657013	38.3425445	20.4197685	121.1237715	-78.8555525	8.6738055	113.3921885
-35.829712	22.044165	115.38105	-20.202789	14.549301	117.228439	39.05349	-0.833755	121.631477	37.722652	41.631203	120.491745	38.388071	20.398724	121.061611	-78.793649	8.699878	113.395267
-35.918762	22.484627	115.28981	-20.147018	14.533467	117.213455	39.136303	-0.854111	121.63501	37.777573	41.609783	120.249596	38.456938	20.377836	120.942303	-78.750974	8.689098	113.484607
-35.975483	22.922539	115.265358	-20.081076	14.489943	117.196884	39.245518	-0.867942	121.509956	37.781696	41.587292	119.955933	38.513607	20.359675	120.7329445	-78.675759	8.620211	113.6608235
-36.097179	23.661474	115.150024	-20.002857	14.443522	117.09433	39.352509	-0.87567	121.115623	37.738834	41.618614	119.326843	38.5456715	20.371472	120.221233	-78.5513855	8.515572	113.967427
-36.23444	24.207582	115.061378	-19.938282	14.419277	116.975662	39.419827	-0.871647	120.698631	37.677147	41.64146	118.851212	38.548487	20.3849065	119.7749215	-78.425051	8.4536475	114.1764025
-36.412994	24.746729	114.969994	-19.865154	14.423477	116.854607	39.439716	-0.841078	120.241562	37.600304	41.627754	118.45459	38.52001	20.393338	119.348076	-78.250318	8.453616	114.361138
-36.548603	25.334152	115.02607	-19.794006	14.424232	116.802361	39.403828	-0.842466	119.963058	37.598244	41.60672	118.087006	38.501036	20.382127	119.025032	-78.089048	8.466337	114.57969
-36.698433	25.88797	115.151665	-19.737286	14.398186	116.884438	39.41732	-0.875455	119.728386	37.647881	41.554661	117.880714	38.5326005	20.339603	118.80455	-78.0071725	8.456769	114.964326
-36.86869	26.380095	115.41864	-19.685703	14.376563	117.023872	39.426872	-0.913979	119.574448	37.659203	41.500828	117.752228	38.5430375	20.2934245	118.663338	-77.9144435	8.4597015	115.384406
-37.107632	26.791964	115.720451	-19.664339	14.356907	117.190842	39.41127	-0.9226	119.419846	37.667439	41.509708	117.631111	38.5393545	20.293554	118.5254785	-77.8680325	8.42026	115.8562055
-37.461182	27.514997	115.980621	-19.669258	14.349796	117.350349	39.384182	-0.891409	119.058319	37.605335	41.543953	117.456566	38.4947585	20.326272	118.2574425	-77.8332745	8.37332	116.4432555
-37.759338	28.037544	116.144051	-19.688051	14.360206	117.366814	39.362324	-0.853165	118.678238	37.517033	41.611481	117.223648	38.4396785	20.379158	117.950943	-77.8157805	8.341254	116.782685
-38.054646	28.599998	116.216042	-19.703808	14.391992	117.297409	39.305801	-0.782574	118.163559	37.42107	41.694756	116.903412	38.3634355	20.456091	117.5334855	-77.7710515	8.327893	117.0613325
-38.293396	29.158628	116.252327	-19.724421	14.448883	117.145416	39.256847	-0.716192	117.562935	37.328575	41.78154	116.507637	38.292711	20.532674	117.035286	-77.741553	8.365092	117.255546
-38.472286	29.715351	116.219887	-19.694582	14.519058	116.947342	39.187351	-0.626642	117.013359	37.252838	41.876472	116.114639	38.2200945	20.624915	116.563999	-77.6092585	8.413201	117.330685
-38.625492	30.217838	116.211342	-19.653189	14.584567	116.788361	39.144588	-0.521075	116.623619	37.234325	41.956787	115.822723	38.1894565	20.717856	116.223171	-77.4958345	8.451278	117.353551
-38.696301	30.768129	116.194389	-19.586037	14.666975	116.678329	39.169373	-0.456494	116.344437	37.271488	42.032974	115.679977	38.2204305	20.78824	116.012207	-77.3925045	8.54571	117.344451
-38.650642	31.663496	116.257248	-19.476229	14.75913	116.622719	39.255024	-0.369839	116.191689	37.363369	42.112656	115.592834	38.3091965	20.8714085	115.8922615	-77.2616545	8.6468515	117.3531765
-38.577248	32.280609	116.275238	-19.406328	14.801249	116.646515	39.344849	-0.347361	116.211716	37.459778	42.141132	115.643517	38.4023135	20.8968855	115.9276165	-77.2149695	8.7056125	117.3654135
-38.488586	32.932022	116.335526	-19.323189	14.847413	116.720184	39.440842	-0.352255	116.329147	37.568733	42.149296	115.720627	38.5047875	20.8985205	116.024887	-77.1511655	8.7963055	117.415481
-38.343449	33.557793	116.366196	-19.256466	14.870832	116.82354	39.529888	-0.371957	116.490173	37.664566	42.136372	115.777885	38.597227	20.8822075	116.134029	-77.110159	8.8594565	117.513051
-38.196892	34.165211	116.43634	-19.203617	14.883677	116.947685	39.604507	-0.408754	116.61525	37.767429	42.112148	115.819458	38.685968	20.851697	116.217354	-77.093202	8.915657	117.678016
-38.094704	34.746067	116.507195	-19.137573	14.877913	117.054352	39.668392	-0.45784	116.726746	37.862484	42.055637	115.828896	38.765438	20.7988985	116.277821	-77.040584	8.9569275	117.830883
-37.926456	35.298306	116.54689	-19.074627	14.841562	117.160332	39.733383	-0.548121	116.829193	37.945919	41.980465	115.82177	38.839651	20.716172	116.3254815	-76.988905	8.966952	117.9951825
-37.520653	36.136982	116.630264	-19.028471	14.770617	117.249786	39.792297	-0.671124	116.889442	38.045483	41.880894	115.813507	38.91889	20.604885	116.3514745	-76.975832	8.936349	118.1480975
-37.208401	36.761509	116.65522	-19.008879	14.729802	117.270218	39.809181	-0.719885	116.836121	38.065102	41.850128	115.777313	38.9371415	20.5651215	116.306717	-76.9548995	8.8944825	118.233719
-36.862167	37.410519	116.664635	-19.007431	14.731108	117.251495	39.795296	-0.735103	116.684616	38.061161	41.843624	115.7323	38.9282285	20.5542605	116.208458	-76.9430905	8.9079555	118.294532
-36.518681	38.059692	116.751328	-19.02862	14.764001	117.211243	39.775436	-0.729079	116.450562	38.048279	41.890804	115.679321	38.9118575	20.5808625	116.0649415	-76.9690975	8.9471395	118.3575445
-36.178486	38.677643	116.891228	-19.035322	14.805434	117.156052	39.747284	-0.665992	116.143486	38.029037	41.981796	115.630898	38.8881605	20.657902	115.887192	-76.9588045	8.952966	118.424912
-35.823708	39.285275	117.102882	-19.031368	14.897964	117.082237	39.713013	-0.559518	115.736298	38.007446	42.126465	115.613136	38.8602295	20.7834735	115.674717	-76.9229655	9.0124545	118.489757
-35.381325	39.890209	117.368462	-19.024153	15.021557	116.992912	39.669659	-0.371182	115.277275	37.980812	42.329319	115.54496	38.8252355	20.9790685	115.4111175	-76.8735415	9.0640455	118.5747065
-34.611389	40.869202	117.769455	-19.007401	15.260389	116.82209	39.587471	-0.061359	114.460587	37.917274	42.666553	115.427292	38.7523725	21.302597	114.9439395	-76.7671745	9.218181	118.7002405
-34.041	41.499439	118.028809	-18.982965	15.45199	116.716576	39.501991	0.172472	113.958275	37.899097	42.889221	115.35685	38.700544	21.5308465	114.6575625	-76.666474	9.3731335	118.7755895
-33.482056	42.098606	118.33519	-18.941813	15.625138	116.654457	39.453842	0.387428	113.589752	37.906158	43.079502	115.384674	38.68	21.733465	114.487213	-76.563626	9.516811	118.821701
-32.850552	42.626579	118.551399	-18.928867	15.800074	116.646339	39.442318	0.576397	113.375473	37.924454	43.249546	115.501335	38.683386	21.9129715	114.438404	-76.54112	9.6871765	118.854274
-32.215984	43.101585	118.741608	-18.91798	15.985523	116.685822	39.453083	0.753729	113.322624	37.952797	43.426281	115.634087	38.70294	22.090005	114.4783555	-76.5389	9.881041	118.8932885
-31.492081	43.534882	118.839645	-18.918613	16.167271	116.745773	39.492355	0.917047	113.373779	37.980141	43.587189	115.803993	38.736248	22.252118	114.588886	-76.573474	10.082424	118.90266
-30.717018	43.925713	118.855728	-18.910736	16.326015	116.798798	39.572639	1.045464	113.513649	38.039097	43.725441	116.010735	38.805868	22.3854525	114.762192	-76.62734	10.2665775	118.835404
-29.481533	44.422142	118.829216	-18.834423	16.505728	116.835999	39.716766	1.166063	113.822342	38.173069	43.851429	116.293907	38.9449175	22.508746	115.0581245	-76.6137635	10.50271	118.6138735
-28.548367	44.662628	118.779251	-18.758545	16.608757	116.851891	39.820366	1.200868	113.984276	38.294048	43.901897	116.43132	39.057207	22.5513825	115.207798	-76.574297	10.6661315	118.495984
-27.642178	44.858688	118.735779	-18.672316	16.725903	116.869263	39.921417	1.236931	114.144943	38.440422	43.933643	116.549683	39.1809195	22.585287	115.347313	-76.5255515	10.866519	118.391213
-26.677746	44.985046	118.703606	-18.547272	16.829649	116.888031	40.052814	1.263235	114.327942	38.627991	43.969902	116.681816	39.3404025	22.6165685	115.504879	-76.4349465	11.0427295	118.271183
-25.652805	45.048569	118.660645	-18.433254	16.934626	116.904129	40.211666	1.289581	114.469894	38.819363	44.02232	116.856323	39.5155145	22.6559505	115.6631085	-76.3820225	11.2133015	118.1451495
-24.566082	45.068573	118.651115	-18.326223	17.063986	116.936554	40.326916	1.33759	114.608131	38.988831	44.072296	117.021095	39.6578735	22.704943	115.814613	-76.3103195	11.423029	118.058495
-23.532265	45.05806	118.751923	-18.230341	17.215136	116.983673	40.442924	1.407314	114.766418	39.171494	44.148148	117.207085	39.807209	22.777731	115.9867515	-76.267891	11.652541	117.9805945
-21.903221	44.960682	118.899246	-18.08844	17.482979	117.141708	40.647316	1.533629	115.035011	39.428425	44.283718	117.576538	40.0378705	22.9086735	116.3057745	-76.2147505	12.0572845	117.9776415
-20.783272	44.826237	118.95282	-18.014166	17.666908	117.236137	40.763496	1.657401	115.283081	39.605541	44.409504	117.783058	40.1845185	23.0334525	116.5330695	-76.2128505	12.3003635	117.9392045
-19.586681	44.621555	119.007042	-17.905968	17.85124	117.309258	40.885696	1.789666	115.47892	39.76416	44.514908	118.053055	40.324928	23.152287	116.7659875	-76.136864	12.550193	117.8525285
-18.435991	44.383102	119.104538	-17.827579	18.042336	117.378876	41.027634	1.900236	115.724716	39.914719	44.620678	118.320694	40.4711765	23.260457	117.022705	-76.1263345	12.824215	117.735047
-17.273817	44.116913	119.19397	-17.748596	18.207991	117.458054	41.14109	1.999787	115.976692	40.06456	44.743427	118.542923	40.602825	23.371607	117.2598075	-76.100017	13.044375	117.6563005
-16.060274	43.774727	119.210281	-17.716635	18.359278	117.561386	41.207306	2.067328	116.171143	40.16103	44.830082	118.744934	40.684168	23.448705	117.4580385	-76.117438	13.269851	117.6647335
-14.84557	43.36134	119.30407	-17.696957	18.483059	117.673477	41.231525	2.131042	116.353859	40.236752	44.882469	118.893661	40.7341385	23.5067555	117.62376	-76.1280525	13.4593625	117.723194
-13.102646	42.704098	119.337143	-17.718138	18.622824	117.796959	41.242584	2.171567	116.652153	40.31736	44.979675	118.996117	40.779972	23.575621	117.824135	-76.216248	13.670027	117.769783
-11.827062	42.1707	119.168579	-17.741858	18.735222	117.820946	41.244682	2.220916	116.81086	40.320065	45.032722	119.001152	40.7823735	23.626819	117.906006	-76.2660895	13.843625	117.735886
-10.608414	41.629482	119.007408	-17.790295	18.855774	117.812302	41.22699	2.306669	116.987488	40.284721	45.10532	118.918823	40.7558555	23.7059945	117.9531555	-76.3364455	14.0055535	117.6714485
-9.346297	41.042599	118.760597	-17.827341	18.974062	117.770767	41.227646	2.381488	117.164955	40.262527	45.179737	118.773209	40.7450865	23.7806125	117.969082	-76.3997685	14.1675115	117.572452
-8.050005	40.379215	118.483887	-17.839375	19.066326	117.715683	41.244785	2.420602	117.321587	40.232693	45.242458	118.650772	40.738739	23.83153	117.9861795	-76.417489	14.301122	117.4451865
-6.785431	39.684601	118.287872	-17.85359	19.124187	117.693626	41.25539	2.443348	117.530289	40.228474	45.264347	118.544403	40.741932	23.8538475	118.037346	-76.449112	14.3945265	117.349906
-5.486171	38.981674	118.166306	-17.865858	19.175329	117.696617	41.273567	2.452153	117.75795	40.253819	45.271931	118.474594	40.763693	23.862042	118.116272	-76.495409	14.488616	117.276962
-3.489959	37.86858	117.982338	-17.826078	19.229689	117.734955	41.333595	2.449346	118.18441	40.354156	45.241783	118.572632	40.8438755	23.8455645	118.378521	-76.4960315	14.6138135	117.091389
-2.181605	37.154194	118.1483	-17.750185	19.267906	117.827606	41.438549	2.433271	118.633865	40.49369	45.231617	118.87442	40.9661195	23.832444	118.7541425	-76.4664895	14.703368	116.9010695
-0.864285	36.487835	118.386673	-17.649986	19.314667	117.999458	41.606812	2.408786	119.275833	40.673813	45.190075	119.469086	41.1403125	23.7994305	119.3724595	-76.4402845	14.8299035	116.6264565
0.52064	35.747391	118.86972	-17.495869	19.367495	118.271729	41.824791	2.430496	120.143036	40.921749	45.136295	120.369255	41.37327	23.7833955	120.2561455	-76.365008	14.9515945	116.2873125
1.830943	35.034546	119.671227	-17.311592	19.444044	118.694984	42.14328	2.422972	121.295738	41.284203	45.137432	121.519257	41.7137415	23.780202	121.4074975	-76.3369255	15.107886	115.9824705
3.138314	34.333641	120.645988	-17.034555	19.560612	119.217369	42.576683	2.411004	122.661034	41.739819	45.205982	122.894608	42.158251	23.808493	122.777821	-76.227361	15.312731	115.656917
4.500877	33.574692	121.610512	-16.672295	19.714422	119.793549	43.029945	2.476842	124.10041	42.213287	45.340931	124.309364	42.621616	23.9088865	124.204887	-75.966206	15.5199575	115.382211
6.378376	32.535835	123.196068	-16.025391	20.04808	120.73259	43.840099	2.642736	126.240067	42.960197	45.66399	126.432144	43.400148	24.153363	126.3361055	-75.45093	15.942797	115.1290745
7.62265	31.789795	124.175323	-15.662429	20.360851	121.399391	44.73838	2.571838	127.473793	43.509899	45.867836	127.66777	44.1241395	24.219837	127.5707815	-75.4489975	16.501865	115.2280005
9.099934	30.852858	124.837471	-15.160256	20.561508	121.946297	45.279781	2.61605	128.669327	44.045074	46.029957	128.705536	44.6624275	24.3230035	128.6874315	-74.9829395	16.8000125	115.2051625
10.258679	30.03051	125.575623	-14.30455	20.503918	122.281006	45.739098	2.645679	129.741394	44.542236	46.112888	129.583496	45.140667	24.3792835	129.662445	-73.749767	16.6285525	114.899567
11.222548	29.211611	126.213821	-13.898786	20.615038	122.755875	46.172668	2.710843	130.698364	45.285122	46.078022	130.137924	45.728895	24.3944325	130.418144	-73.526467	16.8356435	115.093606
12.061417	28.397816	126.744331	-13.555154	20.709068	123.130264	46.525703	2.798426	131.468948	45.643974	46.171402	130.691086	46.0848385	24.484914	131.080017	-73.1951465	16.933222	115.180511
12.902429	27.482849	127.140678	-13.273379	20.782063	123.40554	46.84362	2.849101	132.036972	45.920738	46.24979	131.03418	46.382179	24.5494455	131.535576	-72.928937	17.0146805	115.275504
13.930176	26.142111	127.494743	-13.019554	20.807058	123.674133	47.162308	2.901203	132.465927	46.166935	46.33802	131.202118	46.6646215	24.6196115	131.8340225	-72.7037295	16.9945045	115.5142435
14.458327	25.273615	127.583038	-12.915171	20.815191	123.769501	47.295448	2.958618	132.48407	46.26265	46.353806	131.161713	46.779049	24.656212	131.8228915	-72.609391	16.97417	115.7161105
14.893791	24.405706	127.506363	-12.839527	20.805513	123.798225	47.396572	3.044277	132.400558	46.303795	46.391277	131.013565	46.8501835	24.717777	131.7070615	-72.5292375	16.893249	115.8893885
15.192609	23.496387	127.474991	-12.78341	20.810101	123.788895	47.444973	3.166354	132.241684	46.321945	46.466625	130.871155	46.883459	24.8164895	131.5564195	-72.450279	16.8037125	116.0213705
15.441437	22.618385	127.394402	-12.733115	20.832005	123.773613	47.513218	3.293671	132.104324	46.32513	46.542061	130.741913	46.919174	24.917866	131.4231185	-72.385404	16.746144	116.1241075
15.587557	21.77515	127.30204	-12.688301	20.862476	123.7808	47.602188	3.417852	131.990906	46.337502	46.637859	130.649979	46.969845	25.0278555	131.3204425	-72.346447	16.6970965	116.2411575
15.619818	20.893887	127.279648	-12.651163	20.908188	123.7995	47.643738	3.507535	131.929245	46.352367	46.729126	130.608521	46.9980525	25.1183305	131.268883	-72.3003785	16.6980455	116.330117
15.572941	19.568331	127.175819	-12.629519	21.012959	123.824333	47.650875	3.623518	131.902206	46.349766	46.827339	130.535324	47.0003205	25.2254285	131.218765	-72.2593585	16.8004895	116.429901
15.394137	18.672411	127.145592	-12.647197	21.082445	123.836693	47.633095	3.719335	131.873672	46.356411	46.913006	130.461975	46.994753	25.3161705	131.1678235	-72.289147	16.8487195	116.5055625
15.146852	17.803059	127.015053	-12.646048	21.167217	123.80394	47.604893	3.816193	131.829605	46.343803	46.983585	130.344894	46.974348	25.399889	131.0872495	-72.266444	16.934545	116.5206305
14.828353	16.89809	126.853981	-12.652954	21.247881	123.736259	47.596298	3.918421	131.760544	46.30154	47.055473	130.111832	46.948919	25.486947	130.936188	-72.254827	17.008815	116.53633
14.517051	16.002993	126.565529	-12.664259	21.305801	123.619843	47.570423	4.026006	131.620758	45.9669	47.23262	129.921921	46.7686615	25.629313	130.7713395	-72.0971795	16.982289	116.4683465
13.693486	15.227636	126.490578	-12.910339	21.500164	123.551193	47.564178	4.122787	131.427414	45.934559	47.284531	129.513107	46.7493685	25.703659	130.4702605	-72.5700465	17.296669	116.6321255
13.156059	14.312347	126.146461	-12.902124	21.520679	123.305908	47.552837	4.2141	131.212311	45.886742	47.346626	129.039078	46.7197895	25.780363	130.1256945	-72.5240375	17.260995	116.4861215
12.215567	12.927678	125.633064	-12.916596	21.488113	122.966423	47.540989	4.32755	130.807678	45.781879	47.37479	128.278458	46.661434	25.85117	129.543068	-72.494626	17.125056	116.389778
11.481865	12.04682	125.398804	-12.954887	21.423939	122.772621	47.548218	4.36313	130.555862	45.668579	47.382427	127.739021	46.6083985	25.8727785	129.1474415	-72.5181725	16.9750995	116.3978005
10.691071	11.101336	125.141182	-12.96499	21.313049	122.622231	47.518803	4.44785	130.276535	45.573765	47.393337	127.3255	46.546284	25.9205935	128.8010175	-72.476264	16.7055045	116.4434445
9.873713	10.217042	124.942352	-13.000404	21.196417	122.525276	47.510761	4.475232	130.082123	45.487019	47.380383	127.047707	46.49889	25.9278075	128.564915	-72.499698	16.4650265	116.485637
8.932078	9.359526	124.772896	-13.016423	21.055603	122.485748	47.508614	4.45872	129.968185	45.425835	47.355671	126.926956	46.4672245	25.9071955	128.4475705	-72.5000705	16.2040105	116.5239255
7.93617	8.539265	124.653687	-13.073933	20.93185	122.509918	47.438702	4.434295	129.771713	45.390923	47.291695	126.949036	46.4148125	25.862995	128.3603745	-72.5626785	16.000705	116.6594615
6.854062	7.754318	124.416748	-13.138437	20.822496	122.530922	47.3573	4.397348	129.601318	45.315414	47.246384	126.991867	46.336357	25.821866	128.2965925	-72.613231	15.823126	116.7652515
5.12062	6.641727	123.991814	-13.269708	20.802549	122.532043	47.231281	4.477822	129.255356	45.175877	47.347225	127.128944	46.203579	25.9125235	128.19215	-72.742995	15.6925745	116.871936
3.889148	5.923668	123.696671	-13.62218	21.008108	122.669853	47.129051	4.594061	128.994995	45.065945	47.442703	127.15992	46.097498	26.018382	128.0774575	-73.341858	15.997834	117.2622485
2.634867	5.216729	123.362907	-13.50477	21.005402	122.459206	47.031181	4.722919	128.776932	44.923962	47.58292	127.120422	45.9775715	26.1529195	127.948677	-72.9871115	15.8578845	116.969735
1.234689	4.53476	123.107719	-13.741205	21.203331	122.471832	46.926098	4.870883	128.566956	44.819263	47.731087	127.034317	45.8726805	26.300985	127.8006365	-73.3550905	16.105677	117.1430275
-0.183789	3.794775	122.961678	-13.710493	21.244387	122.36763	46.822392	4.993911	128.375534	44.691051	47.84082	126.858757	45.7567215	26.4173655	127.6171455	-73.1777075	16.0714085	117.1181145
-1.600801	3.034457	122.851357	-13.819437	21.31555	122.367905	46.746433	5.082576	128.198929	44.534363	47.926277	126.553986	45.640398	26.5044265	127.3764575	-73.279272	16.1266735	117.3593525
-3.147648	2.289186	122.832504	-13.928453	21.343428	122.388985	46.655499	5.173776	127.986542	44.373459	47.983368	126.126328	45.514479	26.578572	127.056435	-73.371385	16.108284	117.721535
-5.467821	1.072979	122.969147	-14.092202	21.291073	122.439018	46.510132	5.25919	127.570282	44.102299	48.004131	125.363159	45.3062155	26.6316605	126.4667205	-73.4906195	15.9504855	118.4113155
-7.061914	0.28298	123.024841	-14.187178	21.17635	122.472145	46.408619	5.21786	127.315582	43.895332	47.931805	124.724648	45.1519755	26.5748325	126.020115	-73.5263315	15.7778675	118.924175
-8.836723	-0.425267	123.344269	-14.299586	21.028252	122.500168	46.304897	5.136967	126.995934	43.698891	47.821388	124.024544	45.001894	26.4791775	125.510239	-73.601066	15.5773265	119.490097
-10.312416	-1.273803	123.340858	-14.398164	20.828472	122.499191	45.784351	5.18858	126.665512	43.523952	47.625408	123.369263	44.6541515	26.406994	125.0173875	-73.4504795	15.24995	119.9809945
-11.770117	-2.140997	123.34375	-14.507358	20.583469	122.483589	45.588608	4.974558	126.266586	43.349937	47.376396	122.589645	44.4692725	26.175477	124.4281155	-73.4839885	14.991461	120.5390625
-13.667989	-2.669528	123.457466	-14.597564	20.327309	122.418785	45.421173	4.794995	125.722504	43.178513	47.175262	121.86602	44.299843	25.9851285	123.794262	-73.494971	14.6694895	121.043308
-15.329686	-3.335125	123.403633	-14.676377	20.057325	122.324287	45.212322	4.620352	125.023743	43.009266	46.956421	121.238579	44.110794	25.7883865	123.131161	-73.463548	14.3262635	121.517413
-17.811411	-4.192895	123.351219	-14.780283	19.655388	122.219704	45.007214	4.393151	124.088203	42.703529	46.74757	120.130669	43.8553715	25.5703605	122.109436	-73.4159375	13.7404155	122.329972
-19.36569	-4.723187	123.330795	-14.809373	19.435827	122.15477	44.893215	4.321546	123.327728	42.520065	46.639923	119.607758	43.70664	25.4807345	121.467743	-73.325386	13.3909195	122.841797
-20.940653	-5.170741	123.465668	-14.820976	19.236471	122.15023	44.790524	4.238203	122.892776	42.342587	46.533031	119.083176	43.5665555	25.385617	120.987976	-73.2085075	13.087325	123.312484
-22.458963	-5.525904	123.673073	-14.805748	19.093151	122.226585	44.750523	4.181869	122.5485	42.270081	46.478432	118.720757	43.510302	25.3301505	120.6346285	-73.121798	12.8561515	123.8185415
-23.747889	-5.979996	123.943398	-14.787811	18.982008	122.356926	44.778336	4.096666	122.301987	42.20443	46.391899	118.509377	43.491383	25.2442825	120.405682	-73.067005	12.7197335	124.30817
-25.182772	-6.260786	124.298668	-14.758568	18.878946	122.556732	44.791042	3.997014	122.224533	42.16386	46.302147	118.32	43.477451	25.1495805	120.2722665	-72.994587	12.6083115	124.8411975
-26.554489	-6.401792	124.699677	-14.748381	18.796679	122.791229	44.781311	3.932477	122.137543	42.122623	46.239761	118.183754	43.451967	25.086119	120.1606485	-72.948729	12.507239	125.4218095
-28.57291	-6.576329	125.272606	-14.774156	18.684282	123.151825	44.739857	3.822275	121.900032	42.00462	46.154095	118.026077	43.3722385	24.988185	119.9630545	-72.9205505	12.380379	126.3405955
-29.822397	-6.608003	125.574516	-14.813026	18.649378	123.325668	44.648544	3.80372	121.638405	41.909161	46.159882	117.888725	43.2788525	24.981801	119.763565	-72.9049045	12.316955	126.887771
-31.008884	-6.59025	125.675095	-14.877626	18.606647	123.424553	44.53603	3.804832	121.250153	41.804394	46.19772	117.748199	43.170212	25.001276	119.499176	-72.925464	12.212018	127.34993
-32.174305	-6.520778	125.637283	-14.927757	18.553045	123.416367	44.399464	3.785671	120.79731	41.668232	46.221115	117.563271	43.033848	25.003393	119.1802905	-72.889362	12.102697	127.6524435
-33.285801	-6.394296	125.600517	-14.975317	18.496538	123.332253	44.215794	3.810058	120.30748	41.551056	46.269356	117.34494	42.883425	25.039707	118.82621	-72.834059	11.953369	127.838296
-34.320145	-6.2884	125.412834	-15.019128	18.449797	123.201576	44.05991	3.831016	119.666306	41.437542	46.315647	117.165482	42.748726	25.0733315	118.415894	-72.786982	11.8262625	127.987258
-35.216244	-6.161841	125.168633	-15.065106	18.422968	123.061523	43.904659	3.847088	119.094788	41.315739	46.383045	116.973732	42.610199	25.1150665	118.03426	-72.740411	11.7308695	128.088786
-36.509022	-5.847478	125.078751	-15.111091	18.455883	122.928322	43.702091	3.967608	118.522369	41.19183	46.528942	116.768036	42.4469605	25.248275	117.6452025	-72.6691425	11.663491	128.2114415
-37.195019	-5.619836	125.129662	-15.162251	18.542986	122.90609	43.660641	4.08459	118.252197	41.11145	46.642952	116.741768	42.3860455	25.363771	117.4969825	-72.7105475	11.722201	128.3151975
-37.891491	-5.344909	125.152519	-15.210011	18.634035	122.895454	43.635036	4.227387	118.148972	41.041546	46.77177	116.691742	42.338291	25.4995785	117.420357	-72.758313	11.7684915	128.370551
-38.427288	-5.070436	125.186714	-15.234354	18.707611	122.885254	43.640907	4.345526	118.0979	40.976368	46.888817	116.665283	42.3086375	25.6171715	117.3815915	-72.7773455	11.7980505	128.3889165
-38.845291	-4.812168	125.19342	-15.250136	18.743969	122.852936	43.67923	4.439	118.084503	40.924065	46.96809	116.646866	42.3016475	25.703545	117.3656845	-72.8019195	11.784393	128.3401875
-39.161949	-4.615099	125.093826	-15.244444	18.713877	122.795738	43.735561	4.470425	118.117691	40.896866	47.008167	116.613945	42.3162135	25.739296	117.365818	-72.8051015	11.688458	128.225658
-39.449863	-4.372895	125.043015	-15.252357	18.62829	122.729645	43.777092	4.445789	118.172623	40.871449	46.986202	116.601585	42.3242705	25.7159955	117.387104	-72.8289845	11.5405845	128.072186
-39.783913	-3.993949	125.100563	-15.293224	18.396669	122.679398	43.794018	4.280158	118.319321	40.818222	46.842491	116.566132	42.30612	25.5613245	117.4427265	-72.892568	11.2320135	127.9160695
-39.985043	-3.632986	125.093254	-15.327059	18.212589	122.678032	43.774612	4.141356	118.545059	40.781254	46.695549	116.52684	42.277933	25.4184525	117.5359495	-72.932051	11.0067255	127.8201145
-40.118313	-3.272768	125.150681	-15.368578	18.022928	122.699043	43.759312	3.935711	118.952469	40.73827	46.479996	116.547165	42.248791	25.2078535	117.749817	-72.985947	10.8380025	127.648269
-40.21035	-2.882552	125.187531	-15.422641	17.838026	122.758438	43.855293	3.685368	119.561325	40.761642	46.220142	116.682419	42.3084675	24.952755	118.121872	-73.1537495	10.723297	127.395004
-40.208668	-2.442569	125.163757	-15.446907	17.643816	122.889198	43.982132	3.465092	120.40522	40.851143	45.929089	117.026985	42.4166375	24.6970905	118.7161025	-73.3104515	10.5905415	127.0622935
-40.216953	-1.993851	125.192009	-15.483853	17.42729	123.078178	44.117798	3.246196	121.436325	40.949188	45.608433	117.562416	42.533493	24.4273145	119.4993705	-73.501199	10.4272655	126.6569855
-40.1856	-1.518934	125.24939	-15.530157	17.188808	123.351112	44.255062	3.022854	122.537056	41.097523	45.329948	118.265305	42.6762925	24.176401	120.4011805	-73.7366065	10.201215	126.3010435
-40.144081	-0.571777	125.330795	-15.586789	16.770004	123.937103	44.453751	2.619269	124.414757	41.379177	44.92622	119.631279	42.916464	23.7727445	122.023018	-74.090042	9.7672635	125.851188
-40.062832	0.147826	125.361275	-15.627556	16.485815	124.393822	44.596386	2.318806	125.687859	41.589767	44.687595	120.672813	43.0930765	23.5032005	123.180336	-74.3481885	9.4684295	125.607308
-39.98732	0.909541	125.312218	-15.67266	16.1994	124.865639	44.693783	2.013793	126.773407	41.76564	44.497551	121.655403	43.2297115	23.255672	124.214405	-74.5750315	9.143128	125.516873
-39.944595	1.739354	125.248512	-15.72541	15.955846	125.231621	45.058891	1.553484	127.470314	41.893951	44.321823	122.500191	43.476421	22.9376535	124.9852525	-74.927241	8.9740385	125.4779895
-39.955662	2.71053	125.153992	-15.752763	15.765783	125.476898	45.088047	1.337617	128.060623	41.992889	44.201618	123.142181	43.540468	22.7696175	125.601402	-75.045994	8.7619485	125.352394
-39.923294	3.753726	124.918106	-15.762753	15.636259	125.58606	45.12384	1.241265	128.441223	42.076641	44.186012	123.549995	43.6002405	22.7136385	125.995609	-75.1257465	8.5588795	125.176511
-39.951305	4.866363	124.555481	-15.769786	15.593283	125.518837	45.176495	1.204292	128.597733	42.124165	44.20076	123.81089	43.65033	22.702526	126.2043115	-75.189902	8.48404	124.8333625
-40.052959	6.642604	123.795547	-15.711786	15.607381	125.098869	45.28302	1.247006	128.581009	42.157745	44.304295	123.815575	43.7203825	22.7756505	126.198292	-75.1439545	8.4391115	123.999446
-40.174545	7.954467	123.248184	-15.67787	15.668447	124.707352	45.330124	1.351511	128.403412	42.167164	44.408329	123.6959	43.748644	22.87992	126.049656	-75.104384	8.456974	123.365048
-40.534878	9.418914	122.686234	-15.859993	15.846522	124.422478	45.372192	1.468668	128.131516	42.144657	44.498775	123.526474	43.7584245	22.9837215	125.828995	-75.4784105	8.7093225	123.015961
-40.780373	10.78897	122.054138	-15.636126	15.765066	123.857452	45.420914	1.538024	127.773056	42.10326	44.569931	123.33094	43.762087	23.0539775	125.551998	-75.034339	8.4761545	122.162906
-41.063068	12.227404	121.662918	-15.663886	15.787609	123.553871	45.428806	1.609169	127.209763	42.037117	44.608349	123.170326	43.7329615	23.108759	125.1900445	-75.0607335	8.466459	121.9176975
-41.456421	13.719299	121.312126	-15.667311	15.77291	123.259628	45.018337	1.873998	126.714241	41.93774	44.619846	122.949203	43.4780385	23.246922	124.831722	-74.8126605	8.298898	121.687534
-41.874344	15.237506	121.037926	-15.697265	15.766218	122.986771	44.823505	2.002106	125.933266	41.815762	44.65414	122.562279	43.3196335	23.328123	124.2477725	-74.7141635	8.204313	121.7257695
-42.603077	17.65233	120.984413	-15.766742	15.815891	122.492027	44.482155	2.1966	124.089142	41.492088	44.711216	121.719063	42.9871215	23.453908	122.9041025	-74.5206055	8.177874	122.0799515
-43.112991	19.273924	120.912079	-15.782253	15.866214	122.052765	44.187328	2.298537	122.780212	41.268524	44.76701	121.011841	42.727926	23.5327735	121.8960265	-74.292432	8.1996545	122.2095035
-43.578728	20.918108	121.004509	-15.810063	15.96654	121.609009	43.874645	2.474362	121.298363	41.128597	44.902493	120.383942	42.501621	23.6884275	120.8411525	-74.121747	8.2446525	122.3768655
-44.180038	22.613195	121.148346	-15.823239	16.101688	121.209106	43.608368	2.603796	119.971375	40.976311	45.000664	119.881752	42.2923395	23.80223	119.9265635	-73.9388175	8.401146	122.4916485
-44.674526	24.255007	121.328606	-15.8557	16.283396	120.904289	43.325024	2.822326	118.909561	40.883549	45.143917	119.556702	42.1042865	23.9831215	119.2331315	-73.8156865	8.5836705	122.5754465
-45.155224	25.880655	121.730148	-15.914628	16.524353	120.737968	43.097775	3.072984	118.023514	40.819763	45.34919	119.458435	41.958769	24.211087	118.7409745	-73.788025	8.837619	122.7349615
-45.722492	27.459637	122.178986	-15.989077	16.808706	120.674667	42.911869	3.369818	117.397057	40.710297	45.595352	119.471001	41.811083	24.482585	118.434029	-73.789237	9.134827	122.915305
-46.417572	29.671419	122.894417	-16.163977	17.274418	120.7369	42.671009	3.868508	116.752304	40.568386	46.053711	119.795547	41.6196975	24.9611095	118.2739255	-73.9476515	9.5877265	123.1998745
-46.842659	31.043779	123.489021	-16.298752	17.558393	120.853111	42.570038	4.131631	116.499962	40.468388	46.302372	120.048332	41.519213	25.2170015	118.274147	-74.116717	9.8997845	123.432075
-46.952377	32.120983	124.080109	-16.407795	17.813738	121.002022	42.461578	4.372138	116.311684	40.401985	46.513878	120.346489	41.4317815	25.443008	118.3290865	-74.2473715	10.184468	123.6749575
-47.455032	33.35043	124.389519	-16.480463	18.026695	121.140732	42.405365	4.539804	116.185852	40.38158	46.655155	120.601067	41.3934725	25.5974795	118.3934595	-74.3543985	10.4559105	123.8880045
-47.734673	34.418499	124.842766	-16.521116	18.208729	121.264114	42.382214	4.658506	116.141747	40.375717	46.769886	120.791008	41.3789655	25.714196	118.4663775	-74.4211975	10.703262	124.0618505
-47.964394	35.333031	125.259575	-16.500687	18.347111	121.367935	42.396095	4.752226	116.058311	40.395538	46.847332	120.942116	41.3958165	25.799779	118.5002135	-74.3971905	10.894443	124.2356565
-47.999512	36.032887	125.599121	-16.462921	18.413593	121.427002	42.440968	4.806169	116.013977	40.451042	46.896877	121.056709	41.446005	25.851523	118.535343	-74.371847	10.975663	124.318661
-48.436558	37.101112	125.786545	-16.373093	18.504154	121.459267	42.569679	4.883557	116.032944	40.521683	46.966881	121.109924	41.545681	25.925219	118.571434	-74.291867	11.083089	124.3471
-48.550518	37.662975	125.779007	-16.315771	18.560045	121.464775	42.654438	4.934871	116.103729	40.576237	47.007313	121.086823	41.6153375	25.971092	118.595276	-74.2468795	11.148998	124.334274
-48.597523	38.117634	125.66787	-16.29203	18.625992	121.480927	42.729893	4.966182	116.281906	40.591732	47.056622	120.940948	41.6608125	26.011402	118.611427	-74.2448725	11.240582	124.350427
-48.607895	38.483475	125.478676	-16.276749	18.681875	121.501503	42.786446	4.976481	116.460526	40.619499	47.086685	120.727936	41.7029725	26.031583	118.594231	-74.2564705	11.332167	124.408775
-48.528278	38.696987	125.207291	-16.273485	18.72031	121.504868	42.82011	4.937161	116.62413	40.605984	47.112923	120.489418	41.713047	26.025042	118.556774	-74.260017	11.415578	124.452962
-48.403316	38.783669	124.917305	-16.268988	18.738131	121.490921	42.831131	4.8744	116.787422	40.579205	47.091248	120.210602	41.705168	25.982824	118.499012	-74.243144	11.493438	124.48283
-48.235165	38.738831	124.649467	-16.267902	18.713223	121.469223	42.848301	4.779607	116.913315	40.574944	47.044415	119.987068	41.7116225	25.912011	118.4501915	-74.2474265	11.514435	124.4882545
-47.961597	38.392181	124.30661	-16.260202	18.651293	121.440353	42.904095	4.599173	117.161537	40.603821	46.934349	119.75032	41.753958	25.766761	118.4559285	-74.274362	11.535825	124.4247775
-47.509083	37.938633	124.165253	-16.441729	18.726114	121.568253	42.923813	4.547796	117.371033	40.640026	46.893944	119.633041	41.7819195	25.72087	118.502037	-74.6653775	11.731358	124.634469
-47.411278	37.693615	123.898972	-16.257589	18.680931	121.494926	42.930164	4.524633	117.634712	40.680332	46.878288	119.522476	41.805248	25.7014605	118.578594	-74.320426	11.6604015	124.411258
-47.121159	37.306637	123.636688	-16.254528	18.766283	121.579208	42.949574	4.518511	117.99984	40.713421	46.882267	119.395157	41.8314975	25.700389	118.6974985	-74.3405535	11.832177	124.4609175
-47.021442	37.078743	123.425743	-16.252888	18.898241	121.695839	42.996075	4.502458	118.554756	40.736317	46.869244	119.247116	41.866196	25.685851	118.900936	-74.371972	12.110631	124.490742
-46.60186	36.664185	123.149345	-16.229729	19.003664	121.858307	43.071426	4.506845	119.273186	40.785938	46.842426	119.076088	41.928682	25.6746355	119.174637	-74.38814	12.3326925	124.541977
-46.1152	36.19294	122.786354	-16.228695	19.102331	122.035667	43.152653	4.545148	120.093987	40.79464	46.809082	118.872276	41.9736465	25.677115	119.4831315	-74.4310365	12.527547	124.5882025
-45.454617	35.465649	122.175232	-16.268091	19.189674	122.346497	43.201141	4.590185	121.249649	40.796928	46.703739	118.520691	41.9990345	25.646962	119.88517	-74.5352165	12.732386	124.807824
-44.960182	34.966808	121.798149	-16.317337	19.218967	122.572449	43.234001	4.574574	122.041939	40.786724	46.602757	118.263008	42.0103625	25.5886655	120.1524735	-74.6450365	12.8492685	124.9924245
-44.477051	34.524883	121.577194	-16.360819	19.205713	122.828735	43.290977	4.534708	122.73008	40.767731	46.484734	118.106934	42.029354	25.509721	120.418507	-74.750992	12.901705	125.238963
-43.996716	34.117733	121.474228	-16.404621	19.134579	123.092148	43.330475	4.443459	123.335938	40.75581	46.334263	118.02858	42.0431425	25.388861	120.682259	-74.8523845	12.880297	125.502037
-43.48164	33.777172	121.471001	-16.412958	19.009859	123.308548	43.337456	4.315726	123.781029	40.759529	46.178005	118.03907	42.0484925	25.2468655	120.9100495	-74.8744085	12.7728525	125.7070465
-42.960278	33.57465	121.568726	-16.442062	18.87492	123.505196	43.315704	4.121386	124.020889	40.780582	46.009701	118.121895	42.048143	25.0655435	121.071392	-74.932267	12.6842965	125.939
-42.405228	33.445171	121.748367	-16.452559	18.744064	123.638741	43.304592	3.956291	124.171959	40.823982	45.883717	118.221283	42.064287	24.920004	121.196621	-74.969405	12.568124	126.080861
-41.498573	33.398956	121.832672	-16.462105	18.699398	123.697136	43.267921	3.89255	124.19397	40.91156	45.878605	118.398918	42.0897405	24.8855775	121.296444	-75.0139505	12.5132185	126.097828
-40.802628	33.50378	121.838104	-16.491632	18.769333	123.652412	43.242329	3.937342	124.090912	40.925701	45.952579	118.481613	42.084015	24.9449605	121.2862625	-75.067279	12.5937055	126.0185615
-40.051949	33.70396	121.781837	-16.501352	18.89855	123.549118	43.207111	4.007466	123.92305	40.941452	46.050472	118.538666	42.0742815	25.028969	121.230858	-75.0769855	12.768131	125.867378
-39.409992	33.991722	121.743103	-16.505379	19.015699	123.468254	43.214027	4.06707	123.714722	40.977215	46.140297	118.605064	42.095621	25.1036835	121.159893	-75.106379	12.9277145	125.776615
-38.675373	34.315239	121.744522	-16.484383	19.060724	123.371803	43.241005	4.03569	123.452042	41.028553	46.19371	118.70108	42.134779	25.1147	121.076561	-75.103545	13.006748	125.667045
-37.869022	34.678173	121.857536	-16.472652	19.040337	123.299728	43.202671	3.963486	123.176613	41.079212	46.187401	118.843529	42.1409415	25.0754435	121.010071	-75.0862455	13.0052305	125.589385
-37.064587	35.090523	121.985504	-16.473001	18.983599	123.275337	43.129139	3.851769	122.912872	41.122181	46.137436	119.012131	42.12566	24.9946025	120.9625015	-75.071662	12.9725955	125.5881725
-35.688377	35.798409	122.320831	-16.521969	18.944338	123.299561	43.004219	3.679397	122.573685	41.169167	46.056335	119.375404	42.086693	24.867866	120.9745445	-75.130631	13.02081	125.6245775
-34.816505	36.314548	122.527763	-16.584555	18.958433	123.357986	42.912804	3.608198	122.423897	41.19809	46.021397	119.651451	42.055447	24.8147975	121.037674	-75.224557	13.1020685	125.678298
-33.833416	36.835773	122.716454	-16.64085	18.985794	123.39399	42.824432	3.524072	122.306335	41.206093	45.985771	119.909729	42.0152625	24.7549215	121.108032	-75.2969625	13.2166665	125.679948
-32.87188	37.376942	122.868263	-16.694443	19.021267	123.41169	42.739185	3.45291	122.199951	41.224995	45.939838	120.176018	41.98209	24.696374	121.1879845	-75.370976	13.34616	125.6353955
-31.761238	37.922073	122.982277	-16.753914	19.076237	123.424232	42.677425	3.388868	122.128822	41.248028	45.912811	120.42762	41.9627265	24.6508395	121.278221	-75.4705545	13.5016345	125.570243
-30.726572	38.450287	123.033012	-16.800516	19.127884	123.411057	42.621349	3.352459	122.075974	41.274273	45.882259	120.630157	41.947811	24.617359	121.3530655	-75.548843	13.638409	125.4690485
-29.589521	38.958862	123.043358	-16.858486	19.187073	123.377594	42.560055	3.30719	121.986374	41.281853	45.832184	120.804886	41.920954	24.569687	121.39563	-75.637926	13.804459	125.359558
-27.799753	39.718609	123.007355	-16.937788	19.216419	123.254837	42.436432	3.171122	121.888329	41.260769	45.710796	120.987991	41.8486005	24.440959	121.43816	-75.7241765	13.991879	125.071514
-26.675472	40.188374	122.943817	-17.032946	19.231726	123.185898	42.328392	3.067501	121.832619	41.231735	45.605671	121.13327	41.7800635	24.336586	121.4829445	-75.8459555	14.126866	124.8888515
-25.450012	40.620483	122.910118	-17.117743	19.20838	123.147308	42.224922	2.941232	121.82827	41.206745	45.498672	121.247993	41.7158335	24.219952	121.5381315	-75.9513195	14.196808	124.7564845
-24.10026	41.03772	122.952484	-17.193398	19.198261	123.144028	42.123543	2.860339	121.830963	41.161148	45.424625	121.342911	41.6423455	24.142482	121.586937	-76.0291415	14.25404	124.701119
-22.8929	41.436543	122.974075	-17.255278	19.179375	123.156487	42.041985	2.790048	121.833893	41.12233	45.366196	121.4142	41.5821575	24.078122	121.6240465	-76.0927135	14.280628	124.6889275
-21.573652	41.768028	122.987518	-17.294779	19.136675	123.158897	41.995693	2.722558	121.844391	41.120594	45.282436	121.508995	41.5581435	24.002497	121.676693	-76.1477015	14.270853	124.641101
-20.139509	42.075005	123.012985	-17.305595	19.090935	123.139175	41.990055	2.601235	121.872032	41.12619	45.19138	121.611977	41.5581225	23.8963075	121.7420045	-76.1693125	14.2855625	124.5363455
-18.103125	42.488445	123.009087	-17.336313	18.994995	123.036591	41.977249	2.418706	121.842896	41.148243	45.036842	121.769203	41.562746	23.727774	121.8060495	-76.235372	14.262216	124.2671325
-16.706457	42.703064	122.951256	-17.358484	18.92037	122.919861	41.957111	2.295122	121.79892	41.142868	44.938622	121.861885	41.5499895	23.616872	121.8304025	-76.2669575	14.223868	124.0093195
-15.211275	42.904293	122.965797	-17.406639	18.875542	122.778191	41.918533	2.224655	121.74691	41.134144	44.872631	122.000336	41.5263385	23.548643	121.873623	-76.3396165	14.202441	123.682759
-13.787143	43.028015	122.956657	-17.46114	18.861921	122.637917	41.888485	2.212603	121.695923	41.131512	44.87616	122.177589	41.5099985	23.5443815	121.936756	-76.4322785	14.1794605	123.339078
-12.30383	43.122761	122.966179	-17.518589	18.883823	122.498215	41.877213	2.215607	121.644318	41.105938	44.911079	122.356674	41.4915755	23.563343	122.000496	-76.5287535	14.204303	122.995934
-10.824056	43.186073	123.093155	-17.552454	18.922531	122.35994	41.857468	2.290375	121.597183	41.081043	44.973373	122.598946	41.4692555	23.631874	122.0980645	-76.5741635	14.213188	122.6218155
-9.337908	43.148151	123.232124	-17.564468	18.981396	122.26342	41.865292	2.370343	121.577248	41.046082	45.044975	122.912643	41.455687	23.707659	122.2449455	-76.584623	14.255133	122.2818945
-7.043507	43.019943	123.52594	-17.588018	19.096678	122.253838	41.946308	2.540753	121.731659	40.982277	45.188457	123.452995	41.4642925	23.864605	122.592327	-76.6403285	14.328751	121.915349
-5.572684	42.820435	123.729622	-17.541069	19.204479	122.318626	42.054646	2.669093	121.932777	40.991272	45.310612	123.883774	41.522959	23.9898525	122.9082755	-76.605097	14.4191055	121.7289765
-4.039337	42.519848	123.91938	-17.49896	19.328842	122.395981	42.180111	2.797556	122.277901	40.998699	45.466888	124.275002	41.589405	24.132222	123.2764515	-76.587325	14.525462	121.5155105
-2.492639	42.191738	124.045921	-17.423008	19.466074	122.473267	42.299389	2.955367	122.664452	41.004978	45.637051	124.608864	41.6521835	24.296209	123.636658	-76.4981995	14.635939	121.309876
-0.828853	41.660107	124.047577	-17.362638	19.636583	122.575417	42.421486	3.123468	123.033295	41.00869	45.795738	124.972725	41.715088	24.459603	124.00301	-76.440364	14.813563	121.147824
0.723467	41.178738	124.053177	-17.274191	19.773066	122.672859	42.558235	3.268034	123.439201	41.027458	45.959244	125.279091	41.7928465	24.613639	124.359146	-76.3412285	14.932493	120.986572
1.948542	40.698997	124.307953	-17.171925	19.866655	122.805916	42.696632	3.397597	123.873688	41.085499	46.103523	125.575928	41.8910655	24.75056	124.724808	-76.2349155	14.98275	120.887024
4.343078	39.577614	124.399948	-16.988159	19.955807	122.988655	42.908791	3.51807	124.540268	41.20282	46.215946	126.094986	42.0558055	24.867008	125.317627	-76.0321235	15.044606	120.659683
5.785371	38.797173	124.596642	-16.830673	20.00709	123.111984	43.068405	3.601145	124.996925	41.307976	46.288307	126.440857	42.1881905	24.944726	125.718891	-75.8495365	15.069454	120.505077
7.064487	37.957817	124.794006	-16.613214	20.038624	123.187431	43.260468	3.654867	125.465347	41.441284	46.329456	126.828072	42.350876	24.9921615	126.1467095	-75.577304	15.0850865	120.2281525
8.485984	37.045372	124.90789	-16.356926	20.057898	123.240875	43.446842	3.722667	126.006927	41.619732	46.374702	127.227005	42.533287	25.0486845	126.616966	-75.247139	15.0671115	119.864784
9.798899	36.044167	125.128105	-16.062611	20.067451	123.273781	43.68697	3.778298	126.661362	41.854702	46.441261	127.674568	42.770836	25.1097795	127.167965	-74.896058	15.0251225	119.379597
11.006869	34.995705	125.318016	-15.745338	20.077028	123.312737	44.283749	3.670328	127.176437	42.091808	46.515736	128.163879	43.1877785	25.093032	127.670158	-74.6784545	15.061024	118.955316
12.180776	33.895855	125.500404	-15.411748	20.08419	123.361298	44.576607	3.713142	127.869186	42.318508	46.594055	128.588058	43.4475575	25.1535985	128.228622	-74.2710535	15.0147815	118.493974
13.215458	32.416462	126.048706	-14.872384	20.095615	123.472809	45.031357	3.757197	128.891342	42.663582	46.68993	129.074875	43.8474695	25.2235635	128.9831085	-73.5922375	14.9676665	117.9625095
14.29249	30.393707	126.195526	-14.473028	20.080021	123.578026	45.325363	3.800175	129.561432	42.952122	46.755135	129.254471	44.1387425	25.277655	129.4079515	-73.0847985	14.882387	117.7481005
15.438768	29.36314	126.210083	-14.081306	20.061163	123.695412	45.671902	3.822273	130.197693	43.234772	46.827011	129.399048	44.453337	25.324642	129.7983705	-72.615949	14.797684	117.5924535
16.340723	28.148729	126.338669	-13.704843	20.028698	123.80555	46.063423	3.850446	130.830795	43.497238	46.884735	129.442902	44.7803305	25.3675905	130.1368485	-72.1900165	14.6898055	117.4742515
17.346931	27.184387	126.318253	-13.612628	20.118933	124.04982	46.417583	3.894609	131.41008	43.765343	46.940361	129.466019	45.091463	25.417485	130.4380495	-72.316719	14.820381	117.6615905
17.985859	25.925327	126.447693	-13.040534	19.8857	123.905388	46.715591	3.923548	131.906998	43.972137	46.961899	129.459198	45.343864	25.4427235	130.683098	-71.424932	14.3286765	117.127678
18.522091	24.650892	126.584793	-12.810736	19.775215	123.916939	46.935886	3.940444	132.286209	44.133598	46.957443	129.383606	45.534742	25.4489435	130.8349075	-71.156214	14.1014865	116.9989705
19.051113	22.813751	126.678726	-12.648077	19.61945	123.888107	47.096615	3.921413	132.638779	44.281666	46.941032	129.208862	45.6891405	25.4312225	130.9238205	-70.9852945	13.8076775	116.8523935
19.239229	21.653439	126.718376	-12.596289	19.529427	123.840759	47.11652	3.982521	132.721909	44.296875	46.975754	129.091064	45.7066975	25.4791375	130.9064865	-70.8992755	13.5797165	116.7750315
19.354464	20.526052	126.737846	-12.604497	19.49201	123.753189	47.117065	4.088571	132.728271	44.242935	47.054615	129.036789	45.68	25.571593	130.88253	-70.888994	13.412427	116.623848
19.336172	19.473181	126.717087	-12.639721	19.488297	123.653648	47.112625	4.22572	132.692383	44.151134	47.203072	128.990707	45.6318795	25.714396	130.841545	-70.9113215	13.262198	116.465751
18.8929	18.622688	126.765335	-12.682258	19.510359	123.563683	47.091167	4.415936	132.532318	44.07299	47.377941	128.952377	45.5820785	25.8969385	130.7423475	-70.9465945	13.1237795	116.3850185
18.992426	17.507236	126.512184	-12.741727	19.563698	123.459114	47.060268	4.572951	132.297577	43.969463	47.517365	128.895294	45.5148655	26.045158	130.5964355	-70.9983195	13.082238	116.3217925
18.701557	16.567806	126.357735	-12.772846	19.611691	123.371086	47.042076	4.734492	132.079651	43.91061	47.66407	128.786163	45.476343	26.199281	130.432907	-71.022035	13.024101	116.309265
17.789402	15.416391	126.257233	-12.792208	19.733051	123.228516	46.988823	5.01404	131.87616	43.859585	47.913273	128.749084	45.424204	26.4636565	130.312622	-71.00862	13.0024455	116.14441
17.245344	14.609599	126.116684	-12.805767	19.835489	123.145363	46.970188	5.201948	131.835388	43.801353	48.099823	128.714142	45.3857705	26.6508855	130.274765	-70.9973045	13.0200925	116.015961
16.856922	13.691288	125.902382	-12.845135	19.960783	123.087143	46.943188	5.409389	131.812531	43.722977	48.300854	128.635483	45.3330825	26.8551215	130.224007	-71.0233525	13.0664445	115.950279
15.851006	13.110388	125.93573	-12.889721	20.063177	123.047638	46.911343	5.608405	131.789261	43.637901	48.465809	128.592728	45.274622	27.037107	130.1909945	-71.054064	13.089247	115.9042815
14.967791	12.430519	125.867889	-12.922445	20.104069	123.027245	46.870865	5.754096	131.810471	43.569859	48.601181	128.527634	45.220362	27.1776385	130.1690525	-71.065252	13.0304995	115.8854375
14.035691	11.765612	125.734283	-12.954113	20.093344	123.012184	46.879017	5.858789	131.795578	43.506359	48.683372	128.506134	45.192688	27.2710805	130.150856	-71.100914	12.9156075	115.873512
13.015252	11.115989	125.599762	-12.987979	20.044703	122.979721	46.8619	5.936719	131.720001	43.464798	48.718338	128.455917	45.163349	27.3275285	130.087959	-71.139307	12.7618775	115.871483
11.334164	10.232794	125.176872	-13.013599	19.953671	122.854355	46.892811	6.02692	131.39035	43.364017	48.775024	128.231079	45.128414	27.400972	129.8107145	-71.155612	12.50637	115.8979955
10.161355	9.721478	124.762581	-12.99192	19.89316	122.705879	46.934032	6.091469	130.997711	43.298264	48.801838	128.080566	45.116148	27.4466535	129.5391385	-71.099988	12.3396665	115.8726195
8.877748	9.253013	124.388954	-12.985365	19.845741	122.551498	46.940617	6.138847	130.547546	43.280388	48.799664	127.960495	45.1105025	27.4692555	129.2540205	-71.0812325	12.2222265	115.8489755
7.495333	8.835819	123.944771	-13.009792	19.7901	122.407272	46.930305	6.133307	129.97728	43.291782	48.747238	127.935661	45.1110435	27.4402725	128.9564705	-71.1306275	12.1399275	115.8580735
6.099255	8.432938	123.418106	-13.05267	19.690279	122.280464	46.898705	6.039842	129.212814	43.300682	48.600208	128.0392	45.0996935	27.320025	128.626007	-71.2050335	12.060533	115.934921
4.608317	8.053866	122.829559	-13.116021	19.571383	122.14875	46.747952	5.942097	128.530655	43.310459	48.417599	128.168457	45.0292055	27.179848	128.349556	-71.2612475	11.962918	115.947944
3.012548	7.677671	122.208717	-13.230663	19.499523	122.023567	46.567772	5.894714	127.610909	43.32468	48.302658	128.388077	44.946226	27.098686	127.999493	-71.407552	11.90036	116.047641
0.604655	7.17301	120.958122	-13.448179	19.569149	121.768379	46.022144	6.076825	126.044189	43.08926	48.107101	128.63942	44.555702	27.091963	127.3418045	-71.45206	12.046335	116.1949535
-1.115504	6.864627	120.162918	-13.675263	19.782757	121.674278	45.82283	6.227332	124.980125	43.01078	48.139866	128.695297	44.416805	27.183599	126.837711	-71.767331	12.381915	116.510845
-2.772682	6.428402	119.362381	-13.776886	20.024843	121.586563	45.675396	6.412525	123.857758	43.316807	48.123329	128.608307	44.4961015	27.267927	126.2330325	-72.0498735	12.781759	116.9400935
-4.568847	6.060942	118.716682	-13.867044	20.287836	121.503212	45.579666	6.549364	122.812126	43.210022	48.201042	128.259567	44.394844	27.375203	125.5358465	-72.128932	13.200469	117.4705775
-6.336691	5.483894	118.024696	-13.933895	20.572746	121.397934	45.451359	6.764472	121.897614	43.142666	48.42477	127.619682	44.2970125	27.594621	124.758648	-72.1648025	13.550871	118.03722
-7.769218	4.661097	117.578529	-13.912842	20.831451	121.29892	45.372131	7.014798	121.184448	43.212639	48.695377	126.960457	44.292385	27.8550875	124.0724525	-72.118069	13.8078145	118.5253875
-9.800823	3.946045	117.399345	-13.86887	21.128254	121.147812	45.467312	7.146317	120.741402	42.923084	49.072639	126.151993	44.195198	28.109478	123.4466975	-71.932938	14.14703	118.8489265
-12.696759	2.596293	117.416313	-13.867815	21.394623	120.823433	45.536469	7.250562	120.225594	42.874523	49.330292	124.320557	44.205496	28.290427	122.2730755	-71.941126	14.498819	119.3737905
-14.349355	1.350248	117.52063	-13.882758	21.396957	120.584778	45.594585	7.275946	120.016083	42.800823	49.478306	122.891907	44.197704	28.377126	121.453995	-71.96322	14.416788	119.715561
-16.139015	0.121146	117.966331	-13.892277	21.265057	120.354782	45.711578	7.248223	119.680809	42.659958	49.467148	121.41687	44.185768	28.3576855	120.5488395	-71.970322	14.1724285	120.1607245
-17.917067	-1.202756	118.374649	-13.904386	21.017365	120.079041	45.701153	7.145324	119.168045	42.432064	49.382183	119.881226	44.0666085	28.2637535	119.5246355	-71.8753805	13.7709765	120.6334465
-19.686199	-2.505103	118.742584	-13.96928	20.735874	119.68013	45.551407	6.996976	118.221191	42.154278	49.267891	117.980896	43.8528425	28.1324335	118.1010435	-71.7914025	13.3393145	121.2592165
-21.392012	-3.809442	118.915733	-14.06589	20.483997	119.031158	45.412628	6.697409	116.607162	41.752113	49.027351	115.751228	43.5823705	27.86238	116.179195	-71.7141505	13.105614	121.883121
-23.105768	-5.034818	118.840324	-14.168983	20.225134	118.155846	45.098667	6.363248	114.85112	41.302982	48.689518	113.257393	43.2008245	27.526383	114.0542565	-71.5387905	12.923885	122.2574355
-25.494925	-6.740201	118.664215	-14.261244	19.841974	116.589317	44.57119	5.797789	111.719551	40.633404	48.061314	109.272781	42.602297	26.9295515	110.496166	-71.124785	12.7543965	122.682468
-26.997757	-7.74712	118.569313	-14.349578	19.569778	115.426231	44.117867	5.384191	109.47287	40.09095	47.559227	106.782326	42.1044085	26.471709	108.127598	-70.8035645	12.667847	122.724864
-28.374788	-8.635696	118.521187	-14.49302	19.268394	114.319382	43.574879	5.020075	107.515373	39.52943	47.060616	104.370163	41.5521545	26.0403455	105.942768	-70.5381945	12.4964425	122.695996
-29.70759	-9.418197	118.522346	-14.714707	18.966797	113.330421	43.13681	4.596777	105.880096	38.959167	46.593548	102.236	41.0479885	25.5951625	104.058048	-70.4774025	12.3384315	122.602794
-30.875154	-10.070995	118.542465	-14.983056	18.652159	112.505814	42.782829	4.184873	104.646774	38.506554	46.189865	100.551376	40.6446915	25.187369	102.599075	-70.6108035	12.116949	122.412553
-31.877539	-10.553455	118.605316	-15.266657	18.320534	111.860107	42.519363	3.853284	103.8255	38.13192	45.817245	99.028038	40.3256415	24.8352645	101.426769	-70.8589555	11.8058035	122.293445
-32.733009	-10.9068	118.71804	-15.527764	18.001537	111.302269	42.358063	3.519012	103.114571	37.733158	45.423386	97.662094	40.0456105	24.471199	100.3883325	-71.1011385	11.531875	122.2162055
-33.737434	-11.18243	118.926743	-15.859146	17.51346	110.560097	41.966316	3.077917	101.896049	37.202244	44.874401	95.702545	39.58428	23.976159	98.799297	-71.302572	11.050761	122.320897
-34.181824	-11.154507	118.876251	-16.045792	17.171059	110.136482	41.739357	2.769145	101.246002	36.865723	44.507107	94.732269	39.30254	23.638126	97.9891355	-71.394124	10.703992	122.2838285
-34.500496	-10.988063	118.634842	-16.225836	16.844118	109.909485	41.611519	2.520966	100.935364	36.721077	44.236748	94.212021	39.166298	23.378857	97.5736925	-71.61797	10.309379	122.2452775
-34.653084	-10.724393	118.318787	-16.405987	16.571375	109.854652	41.593819	2.347425	101.005432	36.729626	44.110516	94.191376	39.1617225	23.2289705	97.598404	-71.9736965	9.9137795	122.1109
-34.61861	-10.321303	117.912903	-16.596569	16.388853	109.902405	41.597153	2.241918	101.365593	36.782932	44.056133	94.692703	39.1900425	23.1490255	98.029148	-72.3831805	9.6286805	121.775662
-34.453472	-9.7622	117.439316	-16.792465	16.27022	110.115639	41.614799	2.231773	102.164268	36.941551	44.107948	95.588333	39.278175	23.1698605	98.8763005	-72.863105	9.3705795	121.3549775
-34.033974	-9.059977	117.050423	-16.929722	16.220057	110.554466	41.770016	2.306956	103.298012	37.191166	44.281189	96.94886	39.480591	23.2940725	100.123436	-73.340035	9.1460415	120.985496
-33.140484	-7.786583	116.626671	-17.031652	16.189503	111.572029	42.084969	2.49842	105.612076	37.705906	44.591152	99.983948	39.8954375	23.544786	102.798012	-73.9587415	8.83421999999999	120.346046
-32.295528	-6.817408	116.477249	-17.036188	16.194382	112.498184	42.34951	2.713886	107.654488	38.144257	44.856693	102.51075	40.2468835	23.7852895	105.082619	-74.3192595	8.6034745	119.913749
-31.300365	-5.743675	116.434143	-17.049633	16.220993	113.570892	42.653072	2.926851	110.076035	38.575603	45.118542	105.444839	40.6143375	24.0226965	107.760437	-74.7136035	8.4192895	119.381347
-30.240765	-4.576028	116.603027	-17.063374	16.285744	114.772728	42.886211	3.137759	112.604698	38.983913	45.393158	108.54425	40.935062	24.2654585	110.574474	-75.06181	8.3060295	118.970982
-29.031679	-3.349793	116.955444	-17.087685	16.372362	115.999924	43.067482	3.328956	115.142014	39.311153	45.685551	111.616745	41.1893175	24.5072535	113.3793795	-75.3646875	8.2374705	118.6204685
-27.822208	-2.087269	117.315086	-17.151932	16.528971	117.16906	43.18969	3.429218	117.463387	39.530846	45.841045	114.589928	41.360268	24.6351315	116.0266575	-75.664132	8.4228105	118.3114625
-26.527887	-0.786126	117.683968	-17.012743	16.604794	118.060562	43.270302	3.492962	119.445465	39.733658	45.998592	117.139938	41.50198	24.745777	118.2927015	-75.527466	8.463811	117.8284225
-24.556808	1.181776	117.947495	-16.942806	16.803608	118.985435	43.38866	3.536887	121.6064	39.989708	46.109638	120.146072	41.689184	24.8232625	120.876236	-75.574796	8.7839535	117.094634
-23.228821	2.488713	117.930916	-16.835846	16.908302	119.238052	43.448387	3.521043	122.452835	40.130978	46.118961	121.696678	41.7896825	24.820002	122.0747565	-75.4613745	8.996602	116.4013475
-21.895325	3.776382	117.762398	-16.86335	17.050642	119.323517	43.498402	3.493985	123.036766	40.29892	46.173782	122.677063	41.898661	24.8338835	122.8569145	-75.625361	9.2674005	115.7901195
-20.662508	5.000859	117.587067	-16.617794	17.080154	119.158783	43.545986	3.498507	123.189842	40.485386	46.221195	123.302399	42.015686	24.859851	123.2461205	-75.251274	9.300457	115.0714455
-19.379261	6.168193	117.51915	-16.504036	17.169327	119.050232	43.619431	3.508714	123.102905	40.593548	46.272148	123.515739	42.1064895	24.890431	123.309322	-75.1145615	9.448223	114.791142
-18.174435	7.318867	117.509369	-16.39312	17.255114	118.954315	43.699806	3.571956	122.915283	40.609776	46.309055	123.478546	42.154791	24.9405055	123.1969145	-74.941031	9.5697225	114.7117155
-17.020149	8.365949	117.608284	-16.329372	17.299732	118.930519	43.781353	3.650852	122.762657	40.637638	46.311821	123.373161	42.2094955	24.9813365	123.067909	-74.8682395	9.6181275	114.793129
-15.32681	9.797136	117.853035	-16.265179	17.304062	118.936218	43.905621	3.733261	122.732414	40.640121	46.276367	123.288872	42.272871	25.004814	123.010643	-74.803229	9.60331	114.861793
-14.349794	10.686512	118.008064	-16.226446	17.263321	118.948723	43.970814	3.738296	122.83754	40.624252	46.272205	123.227463	42.297533	25.0052505	123.0325015	-74.750425	9.5213915	114.8649445
-13.31147	11.532809	118.152145	-16.194305	17.230412	118.936874	44.020622	3.739084	122.942497	40.623932	46.29007	123.192177	42.322277	25.014577	123.067337	-74.710887	9.446247	114.806411
-12.286337	12.302308	118.247581	-16.140793	17.19516	118.88131	44.099731	3.708407	123.029114	40.623028	46.282589	123.13591	42.3613795	24.995498	123.082512	-74.6429655	9.394822	114.680108
-11.307321	13.067135	118.258644	-16.089062	17.135235	118.810295	44.169102	3.66172	123.040619	40.640621	46.260513	123.016121	42.4048615	24.9611165	123.02837	-74.5829855	9.3093535	114.59222
-10.356906	13.761841	118.257835	-15.995009	17.060154	118.690201	44.214375	3.624718	122.929405	40.666603	46.209076	122.963715	42.440489	24.916897	122.94656	-74.430507	9.203411	114.433842
-9.425894	14.432629	118.255867	-15.933972	16.995678	118.606972	44.250465	3.573584	122.807983	40.729965	46.119881	122.89399	42.490215	24.8467325	122.8509865	-74.358159	9.14462350000001	114.3629575
-8.077272	15.369161	118.301178	-15.921399	16.997335	118.62941	44.331833	3.459961	122.637596	40.889313	45.990658	122.9888	42.610573	24.7253095	122.813198	-74.453371	9.2693605	114.445622
-7.226218	15.927675	118.422913	-15.834705	16.998928	118.666695	44.363403	3.389477	122.677185	41.038471	45.935272	123.135292	42.700937	24.6623745	122.9062385	-74.370347	9.3354815	114.4271515
-6.394289	16.454483	118.580803	-15.640298	16.986032	118.708481	44.397579	3.333164	122.713432	41.186207	45.880322	123.36792	42.791893	24.606743	123.040676	-74.072489	9.365321	114.376286
-5.646926	16.917877	118.771469	-15.587407	17.017645	118.823875	44.437859	3.24761	122.7229	41.29781	45.81892	123.653862	42.8678345	24.533265	123.188381	-74.0426485	9.502025	114.459369
-4.923958	17.319328	118.972466	-15.559505	17.036554	118.923317	44.453056	3.153427	122.719238	41.408802	45.761967	123.928581	42.930929	24.457697	123.3239095	-74.049939	9.615411	114.5227245
-4.240611	17.679834	119.111397	-15.52785	17.045195	118.980659	44.454391	3.061046	122.638878	41.520508	45.680367	124.211845	42.9874495	24.3707065	123.4253615	-74.0431495	9.7196835	114.5359565
-3.570448	17.978355	119.182396	-15.521238	17.069162	118.993736	44.453026	2.961556	122.512398	41.599205	45.588024	124.442398	43.0261155	24.27479	123.477398	-74.0685915	9.863534	114.510074
-2.663571	18.300333	119.244339	-15.511602	17.174814	118.947769	44.395489	2.881021	122.354111	41.695446	45.518089	124.611427	43.0454675	24.199555	123.482769	-74.0686715	10.150073	114.412769
-2.131361	18.395733	119.257652	-15.525691	17.293892	118.919518	44.390736	2.874144	122.318359	41.726135	45.528519	124.613335	43.0584355	24.2013315	123.465847	-74.1098175	10.3864525	114.373189
-1.656167	18.345881	119.25087	-15.534934	17.430691	118.890587	44.392143	2.920157	122.318993	41.744804	45.553505	124.5317	43.0684735	24.236831	123.4253465	-74.1383415	10.624551	114.3558275
-1.234237	18.189047	119.218536	-15.545962	17.551447	118.864441	44.3899	2.966078	122.355865	41.748562	45.592751	124.378983	43.069231	24.2794145	123.367424	-74.161155	10.8234795	114.361458
-0.85604	17.930136	119.182899	-15.645844	17.688173	118.912804	44.41161	2.972452	122.424904	41.758171	45.614513	124.14814	43.0848905	24.2934825	123.286522	-74.3765785	11.0828635	114.539086
-0.520653	17.594244	119.149658	-15.497997	17.660271	118.831459	44.446049	2.963198	122.506691	41.746849	45.597275	123.942924	43.096449	24.2802365	123.2248075	-74.092443	11.0403055	114.4381105
-0.329237	17.182346	119.114899	-15.470513	17.647964	118.807602	44.469772	2.934129	122.591629	41.75275	45.56918	123.74073	43.111261	24.2516545	123.1661795	-74.052287	11.0442735	114.4490245
-0.170811	16.452993	119.006264	-15.534852	17.630777	118.788437	44.497036	2.841987	122.700027	41.796146	45.473969	123.536301	43.146591	24.157978	123.118164	-74.216295	11.103576	114.45871
-0.166424	15.937823	118.937233	-15.404002	17.525696	118.651947	44.492184	2.747843	122.792007	41.805851	45.400246	123.431503	43.1490175	24.0740445	123.111755	-73.9570215	10.9773475	114.192139
-0.25956	15.413539	118.902328	-15.414049	17.507574	118.624649	44.461929	2.664612	122.863815	41.81337	45.330624	123.356308	43.1376495	23.997618	123.1100615	-73.9657475	11.01753	114.1392365
-0.460556	14.922174	118.899086	-15.460656	17.536419	118.638931	44.393562	2.62662	122.950027	41.801674	45.279331	123.301712	43.097618	23.9529755	123.1258695	-74.01893	11.1198625	114.1519925
-0.758497	14.434298	118.940269	-15.626415	17.648497	118.75386	44.330685	2.600986	123.046112	41.784897	45.263351	123.265991	43.057791	23.9321685	123.1560515	-74.310621	11.3648255	114.3516685
-1.124229	13.944454	118.986824	-15.576583	17.69169	118.773102	44.251751	2.609749	123.131012	41.748203	45.253689	123.24469	42.999977	23.931719	123.187851	-74.153143	11.451661	114.358353
-1.542011	13.443377	119.057785	-15.646833	17.792574	118.887604	44.170818	2.634596	123.159622	41.720001	45.257004	123.220787	42.9454095	23.9458	123.1902045	-74.2390755	11.639348	114.5850035
-2.298792	12.73552	119.134605	-15.721853	17.969006	119.093834	44.074631	2.698731	123.047272	41.700027	45.293896	123.181953	42.887329	23.9963135	123.1146125	-74.331035	11.9416985	115.0730555
-2.833227	12.296464	119.155121	-15.741081	18.073507	119.194618	44.020569	2.751425	122.781517	41.711258	45.318802	123.141655	42.8659135	24.0351135	122.961586	-74.3480755	12.1119005	115.42765
-3.444615	11.882016	119.082497	-15.747711	18.176737	119.265678	43.970909	2.776942	122.333893	41.739155	45.338039	123.048828	42.855032	24.0574905	122.6913605	-74.350454	12.2959835	115.8399955
-4.12779	11.50296	118.910599	-15.721759	18.280796	119.257401	43.918877	2.793684	121.7687	41.774105	45.364788	122.914764	42.846491	24.079236	122.341732	-74.290009	12.482356	116.17307
-4.762841	11.053175	118.622231	-15.821312	18.43553	119.291534	43.843697	2.837487	121.122124	41.832325	45.426662	122.711288	42.838011	24.1320745	121.916706	-74.480635	12.7389855	116.666362
-5.456236	10.664735	118.299057	-15.649351	18.511864	119.164406	43.816257	2.896394	120.492599	41.903721	45.507034	122.52079	42.859989	24.201714	121.5066945	-74.158691	12.822014	116.8221175
-6.171855	10.279596	118.050217	-15.597206	18.707108	119.130768	43.764912	3.033303	120.04895	41.98938	45.62289	122.392036	42.877146	24.3280965	121.220493	-74.071558	13.0861195	117.041043
-7.399038	9.783023	117.946007	-15.554573	19.096342	119.181313	43.717281	3.28194	119.755814	42.131008	45.860729	122.16301	42.9241445	24.5713345	120.959412	-74.0332905	13.6213495	117.403214
-8.182626	9.348207	117.919907	-15.556495	19.371599	119.228722	43.705265	3.41257	119.713364	42.19025	45.960514	122.076736	42.9477575	24.686542	120.89505	-74.0607475	14.056656	117.562394
-9.079085	8.956458	117.945877	-15.573393	19.590336	119.261406	43.673233	3.492456	119.741867	42.215096	46.051994	121.985184	42.9441645	24.772225	120.8635255	-74.0909505	14.408447	117.6592865
-9.8911	8.452186	117.920471	-15.611233	19.732771	119.288063	43.644512	3.504676	119.850563	42.217945	46.097275	121.88884	42.9312285	24.8009755	120.8697015	-74.1536945	14.6645665	117.7064245
-10.718577	7.978117	118.008278	-15.637886	19.802603	119.35997	43.655453	3.503068	120.035957	42.214314	46.129658	121.8125	42.9348835	24.816363	120.9242285	-74.2106555	14.788843	117.7957115
-11.648417	7.497706	118.169426	-15.641335	19.810053	119.477989	43.68364	3.502578	120.286705	42.241901	46.139835	121.787903	42.9627705	24.8212065	121.037304	-74.2454405	14.7988995	117.918674
-12.586091	7.024567	118.380859	-15.609722	19.783939	119.637939	43.731022	3.475712	120.620346	42.24173	46.12463	121.728645	42.986376	24.800171	121.1744955	-74.20582	14.767707	118.1013825
-14.020285	6.341411	118.803085	-15.705046	19.799341	119.986794	43.787678	3.382561	121.219208	42.26564	46.045067	121.53273	43.026659	24.713814	121.375969	-74.436751	14.884868	118.597619
-15.001082	5.969064	119.143364	-15.544701	19.706377	120.096375	43.839039	3.306549	121.659782	42.315475	45.960602	121.395287	43.077257	24.6335755	121.5275345	-74.166659	14.7791785	118.6652155
-15.994617	5.628946	119.474602	-15.477936	19.629593	120.23468	43.926941	3.21252	122.084389	42.393375	45.856483	121.250473	43.160158	24.5345015	121.667431	-74.11603	14.7246845	118.801929
-17.001368	5.352003	119.718445	-15.433486	19.535133	120.324623	44.014046	3.093535	122.422089	42.446106	45.719795	121.102867	43.230076	24.406665	121.762478	-74.097048	14.663601	118.886768
-18.021399	5.116194	119.953247	-15.522959	19.465746	120.461891	44.069084	2.980831	122.701965	42.474796	45.582573	120.943901	43.27194	24.281702	121.822933	-74.317858	14.64979	119.100849
-18.988947	4.979012	120.148026	-15.360085	19.266142	120.464935	44.133766	2.873809	122.938072	42.504429	45.466839	120.816719	43.3190975	24.170324	121.8773955	-74.0392675	14.36196	119.0524745
-20.027742	4.882443	120.343033	-15.470126	19.181232	120.645821	44.194321	2.765638	123.149063	42.534031	45.356243	120.747604	43.364176	24.0609405	121.9483335	-74.304428	14.3015235	119.3433085
-21.541847	4.905724	120.625114	-15.287506	18.929655	120.800568	44.280945	2.628531	123.340477	42.576775	45.217907	120.69825	43.42886	23.923219	122.0193635	-74.003872	13.936091	119.5817725
-22.528236	5.01716	120.824898	-15.247607	18.823181	120.99025	44.297329	2.563751	123.360573	42.592545	45.131149	120.67009	43.444937	23.84745	122.0153315	-73.940151	13.798912	119.9651685
-23.498512	5.201121	121.045647	-15.226026	18.745739	121.208099	44.309502	2.476832	123.2929	42.614109	45.048443	120.641533	43.4618055	23.7626375	121.9672165	-73.9138575	13.7288405	120.4489815
-24.500832	5.448781	121.273376	-15.161042	18.672115	121.425888	44.312477	2.440667	123.219528	42.639225	44.988853	120.622101	43.475851	23.71476	121.9208145	-73.797935	13.62947	120.9309615
-25.429058	5.805696	121.456841	-15.10272	18.639025	121.663162	44.349865	2.423782	123.145279	42.699711	44.961952	120.662979	43.524788	23.692867	121.904129	-73.730228	13.585183	121.422195
-26.367599	6.192139	121.659515	-15.032403	18.637676	121.901199	44.396679	2.432443	123.11628	42.765953	44.985409	120.771233	43.581316	23.708926	121.9437565	-73.646122	13.566426	121.8586415
-27.236298	6.685129	121.874107	-14.965034	18.650358	122.131798	44.459053	2.459261	123.102997	42.824524	45.023636	120.895805	43.6417885	23.7414485	121.999401	-73.5718565	13.5592675	122.264195
-28.553751	7.517349	122.127808	-14.884732	18.67399	122.439453	44.514835	2.50855	123.052956	42.892082	45.09338	121.138786	43.7034585	23.800965	122.095871	-73.4729225	13.547015	122.783035
-29.368855	8.137042	122.224236	-14.849586	18.687391	122.597931	44.558029	2.51654	122.994873	42.92926	45.127468	121.299423	43.7436445	23.822004	122.147148	-73.4428165	13.552778	123.048714
-30.122313	8.820675	122.278763	-14.817612	18.68737	122.714355	44.571693	2.540792	122.929977	42.958797	45.168781	121.432518	43.765245	23.8547865	122.1812475	-73.400469	13.5199535	123.2474625
-30.805841	9.61023	122.32621	-14.809911	18.704828	122.800705	44.565823	2.558089	122.822105	42.985676	45.204693	121.60009	43.7757495	23.881391	122.2110975	-73.3955715	13.528265	123.3903125
-31.473839	10.420805	122.36692	-14.820509	18.738729	122.877014	44.546684	2.571604	122.705498	43.022167	45.234379	121.73127	43.7844255	23.9029915	122.218384	-73.4254435	13.5744665	123.535644
-32.065262	11.302893	122.402443	-14.82874	18.766998	122.927856	44.509373	2.574971	122.561905	43.03545	45.262779	121.796799	43.7724115	23.918875	122.179352	-73.4298915	13.615121	123.67636
-32.622009	12.181516	122.443321	-14.850775	18.804615	122.977188	44.45459	2.603459	122.352692	43.012245	45.280476	121.846558	43.7334175	23.9419675	122.099625	-73.4349675	13.6672625	123.854751
-33.201935	13.596283	122.598358	-14.890446	18.867685	123.055908	44.367142	2.665231	122.09523	42.937199	45.347221	121.832001	43.6521705	24.006226	121.9636155	-73.4330625	13.729144	124.1482005
-33.518894	14.561361	122.72924	-14.904173	18.905493	123.133919	44.3512	2.724848	122.019707	42.9077	45.413815	121.86586	43.62945	24.0693315	121.9427835	-73.437796	13.7416545	124.3250545
-33.770535	15.517672	122.842003	-14.88843	18.931744	123.225464	44.380894	2.776902	122.02977	42.902809	45.468243	121.927368	43.6418515	24.1225725	121.978569	-73.4187115	13.7409155	124.472359
-33.988773	16.455164	122.925804	-14.871258	18.942089	123.314499	44.430149	2.812231	122.099747	42.92313	45.515217	121.985558	43.6766395	24.163724	122.0426525	-73.4191555	13.720454	124.5863455
-34.090309	17.409904	123.018097	-14.838116	18.928167	123.379807	44.480946	2.814402	122.175598	42.939453	45.515816	122.025284	43.7101995	24.165109	122.100441	-73.3864315	13.691225	124.659173
-34.164165	18.374752	123.071411	-14.802247	18.886284	123.428276	44.533176	2.807143	122.274223	42.962334	45.49614	122.046982	43.747755	24.1516415	122.1606025	-73.352249	13.6209265	124.6959495
-34.174179	19.306473	123.100624	-14.76334	18.838251	123.462212	44.58419	2.771523	122.374199	43.009495	45.454891	122.082436	43.7968425	24.113207	122.2283175	-73.3235225	13.563295	124.6961065
-34.163128	20.704435	123.063614	-14.697377	18.728758	123.468246	44.651119	2.665787	122.47052	43.072449	45.351482	122.148659	43.861784	24.0086345	122.3095895	-73.256538	13.4488815	124.6269025
-34.073795	21.657688	123.031548	-14.702291	18.643167	123.445442	44.653778	2.579457	122.480461	43.106972	45.285072	122.19236	43.880375	23.9322645	122.3364105	-73.284957	13.3540695	124.5544735
-33.940517	22.604353	122.9916	-14.684788	18.553818	123.404182	44.624695	2.466855	122.462257	43.119564	45.197887	122.243431	43.8721295	23.832371	122.352844	-73.2417055	13.275265	124.45552
-33.773174	23.542307	122.983803	-14.706914	18.480816	123.378822	44.595924	2.377863	122.468124	43.132164	45.134727	122.313751	43.864044	23.756295	122.3909375	-73.277872	13.205337	124.3667065
-33.609055	24.488579	122.977234	-14.732056	18.43478	123.376755	44.567917	2.322844	122.493423	43.147808	45.102222	122.42762	43.8578625	23.712533	122.4605215	-73.3219745	13.157027	124.2929885
-33.372753	25.413979	123.009087	-14.761016	18.406446	123.396011	44.535763	2.306427	122.503754	43.146317	45.089104	122.560135	43.84104	23.6977655	122.5319445	-73.363072	13.1151265	124.2600775
-33.100395	26.353926	123.062004	-14.788591	18.378229	123.429787	44.519203	2.298831	122.49379	43.141209	45.077648	122.697639	43.830206	23.6882395	122.5957145	-73.407388	13.0682185	124.2638595
-32.577103	27.698513	123.183968	-14.783105	18.351274	123.452461	44.499535	2.35451	122.413826	43.155689	45.109394	122.892548	43.827612	23.731952	122.653187	-73.393822	12.970596	124.251735
-32.233047	28.574348	123.255768	-14.752237	18.322792	123.442963	44.520618	2.389927	122.305786	43.171455	45.146103	123.022842	43.8460365	23.768015	122.664314	-73.3505105	12.877569	124.221612
-31.786152	29.40313	123.333336	-14.726713	18.310932	123.412643	44.5373	2.455018	122.174599	43.176208	45.208408	123.134781	43.856754	23.831713	122.65469	-73.31018	12.790151	124.170596
-31.319824	30.218548	123.420212	-14.717677	18.30467	123.383881	44.540707	2.533928	122.014236	43.155174	45.281727	123.233269	43.8479405	23.9078275	122.6237525	-73.2832945	12.7015125	124.1440095
-30.795706	30.989725	123.528969	-14.719046	18.312536	123.359749	44.537346	2.615824	121.903763	43.1343	45.365837	123.293564	43.835823	23.9908305	122.5986635	-73.273915	12.6342415	124.1208345
-30.224852	31.707975	123.622856	-14.725863	18.332161	123.363564	44.538193	2.706457	121.827209	43.123348	45.446922	123.371735	43.8307705	24.0766895	122.599472	-73.2824965	12.5876325	124.127656
-29.642323	32.383976	123.70993	-14.724861	18.366776	123.391212	44.546402	2.786119	121.842026	43.106113	45.529106	123.418488	43.8262575	24.1576125	122.630257	-73.2759795	12.5759395	124.152167
-28.687275	33.308739	123.745583	-14.74448	18.438421	123.445381	44.571487	2.895944	121.973923	43.058968	45.64389	123.397949	43.8152275	24.269917	122.685936	-73.3041875	12.606925	124.204826
-27.97887	33.864517	123.727242	-14.742202	18.463419	123.469559	44.578754	2.933345	122.147285	43.03027	45.682709	123.301567	43.804512	24.308027	122.724426	-73.288916	12.618811	124.214692
-27.234358	34.375164	123.611115	-14.75135	18.481531	123.495064	44.583637	2.926639	122.436676	43.009327	45.717075	123.188911	43.796482	24.321857	122.8127935	-73.299182	12.641205	124.1773345
-26.513763	34.799561	123.451141	-14.770147	18.476278	123.519646	44.599842	2.898496	122.781647	42.995499	45.70216	123.076141	43.7976705	24.300328	122.928894	-73.3379645	12.652228	124.110398
-25.733974	35.203739	123.248306	-14.807423	18.450052	123.533424	44.604626	2.841218	123.167709	42.966122	45.665421	122.931183	43.785374	24.2533195	123.049446	-73.40022	12.6467845	124.017402
-24.955833	35.564693	122.998322	-14.84704	18.398636	123.53965	44.605598	2.767149	123.549713	42.953022	45.597382	122.798302	43.77931	24.1822655	123.1740075	-73.47339	12.6150065	123.9052925
-24.100321	35.916348	122.76815	-14.887903	18.325993	123.542809	44.599068	2.692806	123.93972	42.925735	45.518475	122.662209	43.7624015	24.1056405	123.3009645	-73.5382075	12.5463455	123.7846535
-22.856071	36.371223	122.485817	-14.94857	18.16927	123.588791	44.582211	2.592647	124.415886	42.882446	45.417049	122.518181	43.7323285	24.004848	123.4670335	-73.6294685	12.333692	123.7105485
-21.996557	36.660202	122.410027	-14.980094	18.058764	123.650612	44.584961	2.529286	124.662437	42.849697	45.367184	122.453178	43.717329	23.948235	123.5578075	-73.677517	12.169293	123.7434165
-21.141125	36.984646	122.371384	-15.018137	17.959572	123.731659	44.581642	2.507084	124.847816	42.816635	45.345287	122.427025	43.6991385	23.9261855	123.6374205	-73.7354125	11.9929585	123.8258975
-20.198057	37.325443	122.370468	-15.01738	17.886442	123.779762	44.60014	2.500592	124.971031	42.789516	45.349094	122.413063	43.694828	23.924843	123.692047	-73.729588	11.848041	123.867477
-19.316826	37.674042	122.357178	-15.028069	17.840181	123.798004	44.598614	2.543261	125.005653	42.77573	45.377483	122.415077	43.687172	23.960372	123.710365	-73.74331	11.71999	123.885643
-18.391899	38.030224	122.343781	-15.024354	17.835955	123.766663	44.627346	2.597233	124.961983	42.75819	45.426777	122.436012	43.692768	24.012005	123.6989975	-73.741476	11.659905	123.8343285
-17.446869	38.420849	122.309074	-15.016644	17.855738	123.700378	44.649551	2.679866	124.850441	42.746098	45.512997	122.455704	43.6978245	24.0964315	123.6530725	-73.7311125	11.6150445	123.7476835
-15.968257	39.056435	122.383644	-15.019586	17.922169	123.577431	44.642811	2.82393	124.510002	42.722065	45.651546	122.546753	43.682438	24.237738	123.5283775	-73.72161	11.6066	123.6264845
-15.048319	39.44445	122.471558	-15.012971	17.970455	123.498177	44.651863	2.897901	124.254372	42.707439	45.744591	122.653595	43.679651	24.321246	123.4539835	-73.705593	11.619664	123.5423705
-14.062754	39.837177	122.650635	-14.986287	17.998379	123.425278	44.690216	2.977268	123.995125	42.725883	45.840908	122.81469	43.7080495	24.409088	123.4049075	-73.6806235	11.58767	123.4456485
-13.071828	40.216137	122.870766	-14.955698	18.03306	123.358047	44.690166	3.074191	123.700142	42.739037	45.944252	123.016037	43.7146015	24.5092215	123.3580895	-73.6259975	11.5568985	123.3580045
-11.989517	40.584408	123.143753	-14.933298	18.069637	123.309135	44.6991	3.173985	123.413673	42.775143	46.050777	123.196266	43.7371215	24.612381	123.3049695	-73.6037175	11.526893	123.3133005
-11.002616	40.905216	123.417267	-14.897159	18.148195	123.258553	44.699604	3.313426	123.126831	42.804848	46.18932	123.411034	43.752226	24.751373	123.2689325	-73.546544	11.545017	123.2481735
-9.962254	41.194073	123.708641	-14.907029	18.259796	123.223831	44.695023	3.453957	122.893433	42.852753	46.325928	123.626541	43.773888	24.8899425	123.259987	-73.587946	11.6296495	123.187675
-8.351627	41.516609	124.04158	-14.893497	18.474623	123.154877	44.715736	3.68937	122.62207	42.909069	46.555092	123.96463	43.8124025	25.122231	123.29335	-73.5993965	11.827015	123.016404
-7.256517	41.672604	124.229767	-14.880605	18.626551	123.091843	44.712711	3.859966	122.499146	42.914413	46.702015	124.185524	43.813562	25.2809905	123.342335	-73.574772	11.9721115	122.841351
-6.226386	41.758396	124.331856	-14.909313	18.788858	123.022751	44.729202	4.015946	122.438499	42.901516	46.869026	124.378014	43.815359	25.442486	123.4082565	-73.633985	12.13523	122.6372455
-5.164093	41.757538	124.43309	-14.923377	18.944746	122.970749	44.759789	4.163586	122.431854	42.910942	47.018318	124.601006	43.8353655	25.590952	123.51643	-73.6821195	12.29854	122.425068
-4.029799	41.613655	124.504242	-14.922857	19.112452	122.915581	44.809948	4.2888	122.499573	42.914669	47.152931	124.848129	43.8623085	25.7208655	123.673851	-73.7080225	12.5040385	122.157311
-2.943365	41.447792	124.580238	-14.942386	19.271999	122.883499	44.833538	4.391068	122.60199	42.931862	47.262779	125.076698	43.8827	25.8269235	123.839344	-73.767472	12.7170745	121.927654
-1.71689	41.075787	124.577927	-14.962584	19.436089	122.871338	44.86422	4.450885	122.68248	42.955486	47.343014	125.275002	43.909853	25.8969495	123.978741	-73.835021	12.9752285	121.763935
-0.085738	40.464497	124.564072	-14.982921	19.646734	122.860764	44.876656	4.512619	122.806618	42.99197	47.407867	125.491226	43.934313	25.960243	124.148922	-73.900155	13.333225	121.572606
0.999081	39.932285	124.565216	-14.958857	19.755686	122.844086	44.89143	4.531312	122.88784	43.033199	47.426044	125.609222	43.9623145	25.978678	124.248531	-73.8800285	13.532694	121.439641
1.99173	39.290543	124.508545	-14.949429	19.852057	122.838043	44.904129	4.539605	123.02314	43.072025	47.425812	125.725349	43.988077	25.9827085	124.3742445	-73.886935	13.7214055	121.3018415
3.012851	38.601852	124.457489	-14.886207	19.945925	122.86731	44.94688	4.572227	123.281883	43.122845	47.447224	125.803635	44.0348625	26.0097255	124.542759	-73.8072765	13.8821245	121.191861
3.948802	37.77602	124.452713	-14.804552	20.05228	122.921562	45.041214	4.623895	123.632607	43.169762	47.496342	125.942505	44.105488	26.0601185	124.787556	-73.714592	14.0444415	121.055568
4.710411	37.022907	124.439346	-14.672425	20.193172	122.992096	45.138813	4.717332	124.094032	43.23233	47.557537	126.112747	44.1855715	26.1374345	125.1033895	-73.5304215	14.2489095	120.8808025
5.888938	35.973995	124.31459	-14.533321	20.349279	123.126366	45.266552	4.82133	124.677002	43.32346	47.675812	126.233055	44.295006	26.248571	125.4550285	-73.361648	14.449987	120.7977035
6.998055	34.542152	124.430397	-14.254154	20.501789	123.351646	45.48959	4.927408	125.591751	43.549133	47.793362	126.469551	44.5193615	26.360385	126.030651	-73.0276695	14.643193	120.672641
7.813892	33.42609	124.491058	-14.101399	20.568716	123.549736	45.650299	4.908684	126.196121	43.698051	47.803444	126.609169	44.674175	26.356064	126.402645	-72.876973	14.781368	120.696827
8.619671	32.258862	124.606827	-13.977788	20.593067	123.749557	45.786625	4.842395	126.74955	43.845821	47.781609	126.7463	44.816223	26.312002	126.747925	-72.771799	14.874132	120.751189
9.368629	30.981928	124.754738	-13.880169	20.569258	123.934486	46.214111	4.604267	127.075485	43.966846	47.739254	126.881767	45.0904785	26.1717605	126.978626	-72.8508165	14.9667555	120.890346
10.03618	29.707851	124.922432	-13.836035	20.529696	124.081932	46.294609	4.54389	127.464508	44.05423	47.695633	127.012619	45.1744195	26.1197615	127.2385635	-72.8464895	14.9396305	120.9253005
10.612353	28.455881	125.064049	-13.824604	20.492741	124.171654	46.362091	4.492521	127.794411	44.123833	47.665211	127.145622	45.242962	26.078866	127.4700165	-72.89217	14.906616	120.8732915
11.14309	27.110723	125.177155	-13.811215	20.46323	124.198257	46.414978	4.479932	127.998497	44.170944	47.666206	127.247879	45.292961	26.073069	127.623188	-72.915391	14.853391	120.773326
11.807551	25.170635	125.219368	-13.818166	20.467239	124.139534	46.488293	4.502708	128.087204	44.200405	47.712093	127.237488	45.344349	26.1074005	127.662346	-72.980681	14.8270775	120.616722
12.099039	23.918051	125.16497	-13.802481	20.504444	124.063812	46.507992	4.569306	128.007095	44.196873	47.78299	127.140167	45.3524325	26.176148	127.573631	-72.9573945	14.83274	120.553993
12.560791	22.54817	124.960495	-13.763134	20.567198	123.977386	46.573692	4.665376	127.898315	44.225853	47.858105	126.980888	45.3997725	26.2617405	127.4396015	-72.9260405	14.8726555	120.5151705
12.819529	21.232594	124.826324	-13.6932	20.648514	123.888489	46.629185	4.784523	127.84079	44.266682	47.965839	126.851128	45.4479335	26.375181	127.345959	-72.8343335	14.921847	120.431019
13.061155	19.929153	124.707863	-13.59575	20.742472	123.825409	46.708759	4.915102	127.831711	44.324108	48.054264	126.733147	45.5164335	26.484683	127.282429	-72.7079335	15.000261	120.368389
13.244017	18.572948	124.627602	-13.500031	20.829393	123.781433	46.793282	5.02814	127.851532	44.381077	48.123402	126.592514	45.5871795	26.575771	127.222023	-72.5872415	15.083015	120.340843
13.326575	17.255743	124.562943	-13.400748	20.909864	123.767197	46.852081	5.124796	127.904823	44.431087	48.18285	126.463684	45.641584	26.653823	127.1842535	-72.44308	15.165905	120.3501405
13.365541	15.254298	124.554657	-13.236499	20.96611	123.771202	46.999348	5.199689	128.066711	44.547592	48.233166	126.352882	45.77347	26.7164275	127.2097965	-72.246468	15.2157925	120.3326075
13.315887	13.890372	124.612473	-13.105633	20.949127	123.778931	47.146542	5.188585	128.2267	44.67186	48.22987	126.312126	45.909201	26.7092275	127.269413	-72.120467	15.1890265	120.288449
13.127953	12.607129	124.657188	-12.982596	20.903246	123.7883	47.272678	5.178439	128.34523	44.776608	48.212917	126.253174	46.024643	26.695678	127.299202	-71.989835	15.110814	120.277398
12.927264	11.276431	124.639473	-12.894615	20.85885	123.778069	47.389256	5.155236	128.404816	44.871078	48.184731	126.138329	46.130167	26.6699835	127.2715725	-71.919397	15.0477165	120.2845655
12.629737	9.984821	124.639832	-12.789949	20.797628	123.73642	47.480671	5.14211	128.399536	44.940174	48.161915	125.980118	46.2104225	26.6520125	127.189827	-71.7903205	14.9432435	120.283013
12.283098	8.737245	124.592148	-12.697463	20.730984	123.676064	47.569118	5.131465	128.366959	45.022205	48.112576	125.799416	46.2956615	26.6220205	127.0831875	-71.6905875	14.8399475	120.2689405
11.880991	7.507364	124.536217	-12.611994	20.682121	123.602211	47.661968	5.109361	128.342667	45.09626	48.05912	125.600418	46.379114	26.5842405	126.9715425	-71.603102	14.7800015	120.2328795
11.144876	5.749515	124.529411	-12.483492	20.595785	123.514069	47.750881	5.059858	128.323776	45.201904	47.95443	125.344635	46.4763925	26.507144	126.8342055	-71.4433765	14.684426	120.1939325
10.584503	4.618838	124.545395	-12.398791	20.522539	123.497581	47.799446	4.988057	128.343964	45.280582	47.870564	125.233841	46.540014	26.4293105	126.7889025	-71.337596	14.6157675	120.2062595
9.955417	3.530224	124.553551	-12.321999	20.423809	123.509094	47.855225	4.880891	128.355179	45.368061	47.764355	125.211273	46.611643	26.322623	126.783226	-71.255641	14.524995	120.234962
9.266391	2.52459	124.561119	-12.25449	20.318378	123.523331	47.929749	4.737334	128.356598	45.468731	47.630314	125.215187	46.69924	26.183824	126.7858925	-71.20822	14.452932	120.2607695
8.528269	1.539201	124.483177	-12.195411	20.232248	123.519913	47.957775	4.605013	128.327423	45.570229	47.510773	125.234245	46.764002	26.057893	126.780834	-71.154824	14.406603	120.258992
7.70534	0.64691	124.339935	-12.141063	20.174076	123.490631	47.991215	4.50486	128.233444	45.658089	47.409855	125.262054	46.824652	25.9573575	126.747749	-71.106778	14.3907945	120.233513
6.87517	-0.181836	124.154488	-12.099331	20.151308	123.442207	47.99369	4.431338	128.136963	45.732407	47.327084	125.262001	46.8630485	25.879211	126.699482	-71.0617105	14.423405	120.184932
5.465238	-1.312456	123.953186	-12.077253	20.17214	123.376884	47.946281	4.336377	128.013931	45.812435	47.229012	125.282715	46.879358	25.7826945	126.648323	-71.033864	14.5615855	120.105445
4.42595	-1.988585	123.845551	-12.088698	20.196953	123.358215	47.926529	4.281639	127.969742	45.853062	47.173603	125.314331	46.8897955	25.727621	126.6420365	-71.0671915	14.666285	120.0743935
3.381056	-2.594193	123.766243	-12.112762	20.224037	123.35318	47.895748	4.221215	127.960587	45.872715	47.12521	125.34819	46.8842315	25.6732125	126.6543885	-71.1097555	14.7748615	120.0519715
2.257921	-3.146236	123.738113	-12.147585	20.233856	123.356079	47.866837	4.158191	127.977158	45.864552	47.083439	125.318123	46.8656945	25.620815	126.6476405	-71.1608645	14.846897	120.0645175
1.103238	-3.688225	123.720184	-12.176874	20.220835	123.352066	47.839386	4.119007	127.937195	45.836449	47.040497	125.235687	46.8379175	25.579752	126.586441	-71.1916655	14.861918	120.117691
-0.104141	-4.17015	123.712433	-12.212356	20.183495	123.346779	47.810375	4.075526	127.87262	45.785557	46.976261	125.094116	46.797966	25.5258935	126.483368	-71.222678	14.8410965	120.21019
-1.316499	-4.590046	123.759018	-12.244603	20.102179	123.359718	47.78968	4.017992	127.826759	45.713684	46.893307	124.861038	46.751682	25.4556495	126.3438985	-71.240888	14.7487085	120.3755375
-3.207447	-5.135086	124.010452	-12.307523	19.953363	123.428276	47.753902	3.931333	127.81308	45.596771	46.738461	124.47554	46.6753365	25.334897	126.14431	-71.2903825	14.571829	120.712242
-4.511343	-5.414718	124.268684	-12.347567	19.811102	123.49585	47.729107	3.852608	127.892685	45.50811	46.607132	124.222412	46.6186085	25.22987	126.0575485	-71.3137425	14.392334	120.9341515
-5.810499	-5.619542	124.521805	-12.40726	19.662315	123.573616	47.716026	3.749796	128.012222	45.42844	46.456875	124.004044	46.572233	25.1033355	126.008133	-71.386753	14.2212945	121.139099
-6.957835	-5.865747	124.726212	-12.46277	19.488564	123.661194	47.693336	3.639113	128.139954	45.342529	46.319405	123.852089	46.5179325	24.979259	125.9960215	-71.4434725	13.997869	121.3263665
-8.291471	-5.891825	124.893036	-12.549896	19.313705	123.745224	47.648003	3.51084	128.253418	45.264427	46.179726	123.774704	46.456215	24.845283	126.014061	-71.556007	13.782127	121.476387
-9.654894	-5.848477	124.938652	-12.607898	19.123566	123.800911	47.593132	3.35226	128.334412	45.191906	46.029274	123.740318	46.392519	24.690767	126.037365	-71.608315	13.556365	121.564457
-11.154374	-5.56834	124.954926	-12.680803	18.936239	123.826859	47.517906	3.207647	128.361511	45.11977	45.898457	123.746284	46.318838	24.553052	126.0538975	-71.680444	13.319426	121.5998205
-13.184839	-5.139691	124.696526	-12.813088	18.716835	123.825943	47.405617	3.027583	128.251816	45.012276	45.750381	123.796066	46.2089465	24.388982	126.023941	-71.8351225	13.044688	121.627945
-14.552891	-4.761564	124.441681	-12.899798	18.622375	123.80912	47.312542	2.952429	128.107834	44.920349	45.699879	123.856041	46.1164455	24.326154	125.9819375	-71.9160415	12.918596	121.6363025
-15.862478	-4.233521	124.182716	-12.9751	18.55974	123.803818	47.193302	2.909282	127.947701	44.846508	45.677166	123.945175	46.019905	24.293224	125.946438	-71.970105	12.826256	121.661198
-17.219797	-3.618139	123.97319	-13.036487	18.525219	123.821983	47.109898	2.878654	127.795517	44.791878	45.667133	124.081085	45.950888	24.2728935	125.938301	-72.023862	12.7775445	121.705665
-18.561314	-2.977073	123.711716	-13.092629	18.496391	123.867126	47.044189	2.845859	127.695702	44.739319	45.678093	124.289894	45.891754	24.261976	125.992798	-72.077012	12.730806	121.741454
-19.883728	-2.22588	123.503113	-13.13456	18.471628	123.917618	46.997337	2.804335	127.601227	44.710129	45.681591	124.527946	45.853733	24.242963	126.0645865	-72.122853	12.700293	121.7706495
-21.190258	-1.427024	123.299873	-13.160292	18.452553	123.966835	46.9636	2.776393	127.50589	44.689381	45.681812	124.759804	45.8264905	24.2291025	126.132847	-72.1470745	12.6760035	121.800823
-23.158262	-0.174346	122.989906	-13.205101	18.434795	124.002411	46.902664	2.721493	127.33667	44.686638	45.665913	125.048958	45.794651	24.193703	126.192814	-72.204853	12.675887	121.812008
-24.492514	0.742328	122.834137	-13.240716	18.433691	124.002243	46.836143	2.668574	127.229538	44.679417	45.62595	125.184967	45.75778	24.147262	126.2072525	-72.239212	12.72012	121.7972335
-25.797173	1.675412	122.69622	-13.272985	18.433445	124.00985	46.773312	2.627231	127.135109	44.661053	45.58868	125.281677	45.7171825	24.1079555	126.208393	-72.2631525	12.7589345	121.811307
-27.038046	2.66451	122.655502	-13.305542	18.414753	124.039719	46.723141	2.580569	127.046204	44.623573	45.549187	125.337044	45.673357	24.064878	126.191624	-72.284441	12.764628	121.887814
-28.292683	3.681149	122.677185	-13.327697	18.384098	124.096588	46.361137	2.683237	127.1269	44.585258	45.491093	125.409248	45.4731975	24.087165	126.268074	-72.1285915	12.681031	121.925102
-29.362123	4.569678	122.689911	-13.090912	18.172234	124.079765	46.358273	2.604833	127.105354	44.5779	45.401489	125.484673	45.4680865	24.003161	126.2950135	-71.6499105	12.341307	121.8645165
-30.700689	5.730203	122.770729	-13.093744	18.087601	124.170349	46.363243	2.496729	127.114845	44.585743	45.296158	125.558266	45.474493	23.8964435	126.3365555	-71.661981	12.2787585	122.0041425
-32.506416	7.35283	122.894814	-13.352405	18.067749	124.409378	46.33091	2.336665	127.034607	44.585026	45.089127	125.622879	45.457968	23.712896	126.328743	-72.162778	12.422602	122.490013
-33.626881	8.447278	123.028587	-13.369125	17.909809	124.487755	46.288513	2.205627	126.81028	44.55048	44.942413	125.55777	45.4194965	23.57402	126.184025	-72.1577465	12.245598	122.791485
-34.755157	9.55812	123.183296	-13.404012	17.733175	124.528992	46.177818	2.115167	126.385666	44.523476	44.791527	125.349258	45.350647	23.453347	125.867462	-72.158671	12.013003	123.190522
-35.861584	10.655605	123.313545	-13.464715	17.551216	124.529793	46.04945	1.990205	125.851456	44.431038	44.656357	124.989906	45.240244	23.323281	125.420681	-72.169674	11.779151	123.638905
-36.734055	11.680035	123.471809	-13.531754	17.35586	124.488922	45.929935	1.888596	125.147736	44.261978	44.55426	124.513626	45.0959565	23.221428	124.830681	-72.1594645	11.490292	124.147163
-37.733467	12.800092	123.66674	-13.615352	17.162191	124.406502	45.726879	1.823675	124.165894	44.050686	44.484241	123.918259	44.8887825	23.153958	124.0420765	-72.1194865	11.170424	124.7709275
-38.686405	13.988379	124.011421	-13.746287	16.96908	124.273827	45.487057	1.76017	123.009148	43.779686	44.406063	123.16098	44.6333715	23.0831165	123.085064	-72.1259455	10.8550435	125.46259
-39.943592	15.697028	124.332344	-13.914211	16.734066	123.954056	45.071346	1.76149	121.362816	43.366531	44.34066	122.064034	44.2189385	23.051075	121.713425	-72.0473605	10.417057	126.194687
-40.635468	16.877689	124.505089	-14.016469	16.668081	123.69207	44.862	1.828787	120.450699	43.135426	44.389362	121.467438	43.998713	23.1090745	120.9590685	-72.031651	10.2270875	126.4250715
-41.25465	18.058502	124.549545	-14.138116	16.667553	123.451271	44.719975	1.941109	119.677261	42.92683	44.474869	121.025444	43.8234025	23.207989	120.3513525	-72.0996345	10.127117	126.5511895
-41.88538	19.205748	124.564186	-14.247972	16.68047	123.193909	44.555866	2.042837	119.12545	42.728695	44.567463	120.621597	43.6422805	23.30515	119.8735235	-72.1382245	10.05579	126.5142945
-42.294762	20.306137	124.516953	-14.377732	16.725107	122.986893	44.437904	2.126478	118.785706	42.575054	44.657753	120.296623	43.506479	23.3921155	119.5411645	-72.261943	10.0580985	126.4326215
-42.69767	21.395433	124.427261	-14.484665	16.774988	122.853104	44.432426	2.157083	118.654633	42.463684	44.7262	120.109406	43.448055	23.4416415	119.3820195	-72.417385	10.1083345	126.3241885
-42.927746	22.48078	124.326912	-14.557867	16.792042	122.758148	44.450485	2.179439	118.709496	42.385109	44.789112	120.00325	43.417797	23.4842755	119.356373	-72.533531	10.0998085	126.159923
-43.063129	23.984863	124.311516	-14.692969	16.774889	122.782875	44.417938	2.154628	118.884346	42.265518	44.79847	119.913795	43.341728	23.476549	119.3990705	-72.727666	10.073229	126.1666795
-43.035229	24.905495	124.379181	-14.778797	16.698315	122.836044	44.33746	2.110372	118.962288	42.166035	44.753151	119.869019	43.2517475	23.4317615	119.4156535	-72.8093415	9.9648685	126.2564345
-42.864429	25.758293	124.461655	-14.855207	16.601913	122.908699	44.248535	2.061361	119.051537	42.058022	44.71925	119.856621	43.1532785	23.3903055	119.454079	-72.8636925	9.8135205	126.363319
-42.614475	26.58984	124.561203	-14.933446	16.495838	122.979416	44.18824	2.044724	119.097816	41.949512	44.699337	119.908081	43.068876	23.3720305	119.5029485	-72.935768	9.6196455	126.4558835
-42.261841	27.373568	124.637184	-15.009994	16.425825	123.023621	44.132423	2.061712	119.169342	41.829132	44.740086	119.954895	42.9807775	23.400899	119.5621185	-73.0007655	9.450751	126.4851235
-41.805519	28.085846	124.652924	-15.087025	16.372286	123.040565	44.089039	2.126307	119.238869	41.698845	44.813808	120.023331	42.893942	23.4700575	119.6311	-73.067992	9.2745145	126.45003
-41.289982	28.782862	124.642242	-15.164023	16.363216	123.075188	44.041168	2.234018	119.348206	41.577209	44.92028	120.131889	42.8091885	23.577149	119.7400475	-73.1372345	9.149283	126.4103285
-40.280579	29.667355	124.533142	-15.275468	16.369167	123.10302	44.013424	2.373675	119.672226	41.439812	45.061226	120.342705	42.726618	23.7174505	120.0074655	-73.277554	9.0208835	126.1985745
-39.528812	30.273733	124.485329	-15.342237	16.388966	123.160782	44.016872	2.446702	119.995628	41.355942	45.15596	120.536613	42.686407	23.801331	120.2661205	-73.370881	8.976601	126.0554435
-38.923298	30.918861	124.422791	-15.39646	16.396526	123.234436	44.049774	2.528903	120.405746	41.278561	45.264881	120.763954	42.6641675	23.896892	120.58485	-73.4570875	8.89616	125.884022
-38.058571	31.400478	124.320587	-15.474951	16.407227	123.356316	44.099434	2.608109	120.891571	41.19561	45.339706	121.022522	42.647522	23.9739075	120.9570465	-73.597424	8.8405465	125.7555855
-37.136497	31.835152	124.217819	-15.544273	16.38109	123.487877	44.152592	2.649701	121.463074	41.105469	45.395245	121.306839	42.6290305	24.022473	121.3849565	-73.7175765	8.739707	125.5907975
-36.110943	32.213936	124.118233	-15.620152	16.32132	123.655403	44.177116	2.651006	122.100151	41.02713	45.408051	121.611572	42.602123	24.0295285	121.8558615	-73.842427	8.6131115	125.4549445
-35.113869	32.568764	124.028313	-15.701015	16.255169	123.85968	44.188358	2.60466	122.813667	40.972713	45.363625	121.930168	42.5805355	23.9841425	122.3719175	-73.9825655	8.5261955	125.3474425
-33.508671	33.019943	123.820244	-15.809928	16.079796	124.171791	44.244267	2.48077	123.963013	40.938847	45.283936	122.479202	42.591557	23.882353	123.2211075	-74.211413	8.27723900000001	125.1224745
-32.357121	33.302769	123.730682	-15.871122	15.9308	124.382744	44.277794	2.388747	124.752823	40.895016	45.188259	122.828255	42.586405	23.788503	123.790539	-74.328649	8.073097	124.974949
-31.2397	33.541363	123.670387	-15.906556	15.75763	124.612518	44.332066	2.275193	125.496986	40.862495	45.074764	123.170456	42.5972805	23.6749785	124.333721	-74.4103925	7.8402815	124.891315
-30.101166	33.776737	123.594452	-15.943257	15.605448	124.830902	44.352398	2.174017	126.209473	40.876289	44.963654	123.469208	42.6143435	23.5688355	124.8393405	-74.5008575	7.6420605	124.8224635
-28.878021	34.042374	123.497734	-15.971109	15.470187	125.015556	44.400135	2.065518	126.885078	40.890079	44.863491	123.727737	42.645107	23.4645045	125.3064075	-74.587325	7.4758695	124.7247045
-27.712969	34.292324	123.346069	-15.980668	15.369821	125.122406	44.805698	1.78873	127.317215	40.921513	44.767765	123.944794	42.8636055	23.2782475	125.6310045	-74.8249415	7.4613945	124.6138075
-26.540098	34.553406	123.164703	-15.988018	15.281932	125.138321	44.890526	1.721262	127.805199	40.963802	44.703449	124.140274	42.927164	23.2123555	125.9727365	-74.9032	7.3515085	124.3039055
-24.738581	34.996056	122.915527	-15.98701	15.17842	125.044632	44.952286	1.698634	128.234344	40.983845	44.656044	124.38623	42.9680655	23.177339	126.310287	-74.9420855	7.179501	123.778977
-23.603388	35.336407	122.808121	-15.991725	15.126432	124.922768	44.957283	1.690479	128.306519	41.006874	44.628094	124.572441	42.9820785	23.1592865	126.43948	-74.9655285	7.0935775	123.406056
-22.478168	35.691742	122.826256	-16.015663	15.085779	124.80526	44.900642	1.664741	128.194641	41.028191	44.57048	124.77269	42.9644165	23.1176105	126.4836655	-74.9957425	7.0539475	123.1268545
-21.362091	36.085476	122.976067	-16.059465	15.097136	124.689064	44.781807	1.607204	127.957977	41.083069	44.524326	124.90741	42.932438	23.065765	126.4326935	-75.051368	7.128507	122.9454345
-20.223822	36.538734	123.211502	-16.093693	15.16334	124.558113	44.676083	1.582674	127.59874	41.134598	44.549515	125.072388	42.9053405	23.0660945	126.335564	-75.0927265	7.2605855	122.780662
-19.185303	36.977741	123.443604	-16.112961	15.29106	124.378799	44.572342	1.65038	127.13224	41.182926	44.637566	125.266907	42.877634	23.143973	126.1995735	-75.103556	7.438147	122.5580245
-18.163208	37.435486	123.717796	-16.100912	15.431892	124.142799	44.165375	1.915808	126.843201	41.205235	44.767418	125.476753	42.685305	23.341613	126.159977	-74.887129	7.522171	122.125621
-16.563574	38.069935	124.109253	-16.078245	15.741428	123.830139	44.070347	2.193234	126.277397	41.277481	45.031868	125.828529	42.673914	23.612551	126.052963	-74.830404	7.870305	121.607315
-15.52683	38.449802	124.344658	-16.034754	15.996213	123.666168	44.068321	2.380486	126.059029	41.345272	45.251266	126.096069	42.7067965	23.815876	126.077549	-74.7763045	8.17655	121.254787
-14.547598	38.770512	124.564835	-15.995943	16.264801	123.560951	44.11692	2.602517	125.949623	41.394562	45.478165	126.342903	42.755741	24.040341	126.146263	-74.747627	8.489261	120.975639
-13.623558	39.028076	124.76152	-15.944797	16.517071	123.510239	44.169312	2.82315	125.911125	41.452599	45.693054	126.558479	42.8109555	24.258102	126.234802	-74.7005495	8.77604000000001	120.785676
-12.628301	39.187698	124.855301	-15.872654	16.724804	123.498596	44.246002	2.996332	125.891182	41.510437	45.866631	126.754341	42.8782195	24.4314815	126.3227615	-74.6235275	9.0181265	120.6744305
-11.43643	39.109108	124.918381	-15.788089	16.849257	123.500763	44.34679	3.087869	125.899521	41.588192	45.982754	126.871399	42.967491	24.5353115	126.38546	-74.543669	9.1632025	120.616066
-10.473846	39.056503	124.897217	-15.697333	16.912764	123.493027	44.44434	3.114679	125.890228	41.702316	46.019356	126.963684	43.073328	24.5670175	126.426956	-74.467994	9.2585105	120.559098
-9.203625	38.819408	124.992371	-15.587555	16.932198	123.478783	44.559177	3.063586	125.896751	41.865215	45.972778	127.047073	43.212196	24.518182	126.471912	-74.387306	9.346214	120.485654
-8.375578	38.564728	124.98394	-15.516682	16.916437	123.478127	44.623028	2.98307	125.928352	41.963795	45.920616	127.050804	43.2934115	24.451843	126.489578	-74.3267755	9.381031	120.466676
-7.522505	38.198124	124.912262	-15.472026	16.908979	123.501884	44.665771	2.92423	125.996483	42.033352	45.871578	127.020355	43.3495615	24.397904	126.508419	-74.2936135	9.420054	120.495349
-6.735058	37.748825	124.908852	-15.443881	16.899666	123.539558	44.725578	2.860452	126.088097	42.099304	45.817955	126.992889	43.412441	24.3392035	126.540493	-74.300203	9.4601285	120.538623
-6.020543	37.231098	124.840454	-15.422267	16.883524	123.582115	44.780758	2.788525	126.213287	42.154663	45.762924	126.961693	43.4677105	24.2757245	126.58749	-74.3122445	9.4913235	120.57674
-5.404284	36.685856	124.828491	-15.403139	16.862059	123.598732	44.853985	2.723721	126.315437	42.197426	45.721684	126.934181	43.5257055	24.2227025	126.624809	-74.3319835	9.5014155	120.572655
-4.716099	36.07761	124.687729	-15.365192	16.834133	123.583344	44.896584	2.683489	126.357033	42.249783	45.684467	126.898918	43.5731835	24.183978	126.6279755	-74.3035675	9.484288	120.5387125
-3.913458	34.982525	124.633965	-15.328886	16.797184	123.526741	44.975304	2.605789	126.348557	42.296921	45.6385	126.86657	43.6361125	24.1221445	126.6075635	-74.2938845	9.4722235	120.4459185
-3.352369	34.18705	124.548981	-15.294902	16.771852	123.49675	45.027977	2.556484	126.296532	42.36512	45.603172	126.839706	43.6965485	24.079828	126.568119	-74.2863525	9.463876	120.425381
-2.938685	33.357918	124.541351	-15.251306	16.754055	123.47081	45.047611	2.527083	126.254913	42.421646	45.598007	126.770782	43.7346285	24.062545	126.5128475	-74.2372405	9.445565	120.4287725
-2.519248	32.501125	124.46389	-15.23439	16.788624	123.459854	45.065193	2.515684	126.186226	42.42588	45.595409	126.538673	43.7455365	24.0555465	126.3624495	-74.2143165	9.5217015	120.5572585
-2.135473	31.592787	124.238075	-15.242943	16.858088	123.402634	45.053627	2.52735	126.018311	42.331429	45.58173	126.067734	43.692528	24.05454	126.0430225	-74.178414	9.661636	120.7622455
-2.176678	30.796391	124.026917	-15.307975	16.956694	123.255501	44.978367	2.587848	125.562225	42.219376	45.645485	125.450912	43.5988715	24.1166665	125.5065685	-74.2148215	9.7967215	121.0044335
-1.886104	29.811903	123.457756	-15.377913	17.019684	122.965416	44.821377	2.655066	124.752319	42.071098	45.673477	124.556267	43.4462375	24.1642715	124.654293	-74.2020635	9.87509650000001	121.276539
-1.529408	28.295877	122.175255	-15.502471	17.090372	122.180557	44.526997	2.623509	122.868431	41.80442	45.615242	122.625542	43.1657085	24.1193755	122.7469865	-74.1706505	10.0613685	121.6141275
-1.317189	27.212307	121.062782	-15.560259	17.108019	121.432022	44.259972	2.584658	121.20137	41.567146	45.53117	121.122276	42.913559	24.057914	121.161823	-74.034077	10.158124	121.702221
-1.093628	26.105455	119.939819	-15.595421	17.098328	120.618996	43.957523	2.568179	119.729973	41.350983	45.50721	119.476044	42.654253	24.0376945	119.6030085	-73.845095	10.1589615	121.6349835
-0.890775	25.037416	118.856918	-15.608919	17.100658	119.811996	43.761414	2.566716	118.353165	41.217789	45.432186	118.089607	42.4896015	23.999451	118.221386	-73.7074395	10.201865	121.402606
-0.648244	23.932993	117.957947	-15.610922	17.090969	119.078918	43.679554	2.505737	117.343483	41.165413	45.35577	117.140373	42.4224835	23.9307535	117.241928	-73.6443275	10.2511845	120.915908
-0.423152	22.755905	117.325165	-15.622319	17.058315	118.526627	43.639313	2.424054	116.786591	41.169319	45.319756	116.351402	42.404316	23.871905	116.5689965	-73.648954	10.244725	120.4842575
-0.154194	21.571365	116.915382	-15.652829	17.016199	118.167618	43.622868	2.280595	116.465446	41.167114	45.207294	115.87851	42.394991	23.7439445	116.171978	-73.700649	10.2884535	120.163258
0.26811	19.806139	116.711952	-15.816031	16.979914	118.057251	43.639271	2.033371	116.553986	41.304478	45.040207	115.753807	42.4718745	23.536789	116.1538965	-74.1039365	10.423039	119.9606055
0.561987	18.569534	116.836479	-15.692264	16.877327	118.052505	43.731491	1.865529	116.992081	41.472404	44.942837	116.057953	42.6019475	23.404183	116.525017	-73.9864755	10.350471	119.579993
0.905536	17.327387	117.134842	-15.676032	16.835897	118.214539	43.87804	1.709949	117.565033	41.665916	44.838539	116.610542	42.771978	23.274244	117.0877875	-74.124042	10.39755	119.3412905
1.202575	16.125389	117.487885	-15.656912	16.795509	118.465332	44.015224	1.588762	118.28965	41.850994	44.791676	117.231667	42.933109	23.190219	117.7606585	-74.246933	10.400799	119.1700055
1.546507	14.914848	117.884659	-15.599589	16.770557	118.72876	44.160919	1.515077	119.068192	42.05135	44.73632	117.998955	43.1061345	23.1256985	118.5335735	-74.3053125	10.4154155	118.9239465
1.863926	13.673481	118.28389	-15.542181	16.80687	118.989929	44.316288	1.475782	119.839798	42.204304	44.697014	118.786026	43.260296	23.086398	119.312912	-74.344658	10.527342	118.666946
2.185972	12.462438	118.606316	-15.475665	16.850138	119.201103	44.456982	1.520945	120.56353	42.352104	44.737007	119.420578	43.404543	23.128976	119.992054	-74.355873	10.5713	118.410152
2.611533	10.672105	118.84285	-15.303668	16.980837	119.340096	44.647018	1.660796	121.336876	42.586998	44.818771	120.290459	43.617008	23.2397835	120.8136675	-74.224344	10.7218905	117.8665245
2.885241	9.418755	118.886169	-15.165536	17.077301	119.331238	44.796036	1.750476	121.670853	42.750816	44.898258	120.674644	43.773426	23.324367	121.1727485	-74.104498	10.830235	117.4897275
3.095865	8.204169	118.81926	-15.006982	17.193838	119.271835	44.933205	1.840078	121.883965	42.912983	44.987526	120.904663	43.923094	23.413802	121.394314	-73.937058	10.973874	117.149356
3.310356	6.961597	118.694733	-14.83833	17.314531	119.179787	45.083027	1.94519	122.018692	43.06448	45.059765	120.982483	44.0737535	23.5024775	121.5005875	-73.7504135	11.1265845	116.8589865
3.44919	5.682096	118.581581	-14.661321	17.422503	119.051727	45.265423	2.031247	122.129318	43.232204	45.133747	120.980873	44.2488135	23.582497	121.5550955	-73.5714555	11.262509	116.5483585
3.571115	4.387712	118.472336	-14.517173	17.510361	118.946709	45.469387	2.098784	122.188416	43.382217	45.190979	120.959724	44.425802	23.6448815	121.57407	-73.460148	11.3758405	116.319348
3.640225	3.09175	118.352509	-14.306882	17.531199	118.834511	45.684937	2.174535	122.284569	43.517639	45.221664	120.83857	44.601288	23.6980995	121.5615695	-73.215052	11.3642985	116.1074525
3.667919	1.074521	118.27935	-13.975346	17.432888	118.677071	46.013508	2.258032	122.382149	43.718628	45.246086	120.699631	44.866068	23.752059	121.54089	-72.81676	11.113717	115.813252
3.628308	-0.291267	118.2286	-13.766726	17.288191	118.565521	46.274342	2.257867	122.511848	43.846455	45.206799	120.602142	45.0603985	23.732333	121.556995	-72.5938505	10.844049	115.574047
3.573473	-1.660742	118.182564	-13.534619	17.07514	118.450073	46.525337	2.206893	122.6203	43.972424	45.126907	120.49823	45.2488805	23.6669	121.559265	-72.3181185	10.48338	115.340881
3.403993	-3.043669	118.233978	-13.295242	16.865406	118.31517	46.793663	2.134045	122.778259	44.129475	45.00758	120.349525	45.461569	23.5708125	121.563892	-72.052053	10.1599995	115.066448
3.209487	-4.418918	118.315033	-13.060763	16.652372	118.163445	47.077911	2.031734	122.96344	44.30188	44.890526	120.128273	45.6898955	23.46113	121.5458565	-71.8114215	9.843614	114.7810335
2.943511	-5.733777	118.315086	-12.823388	16.433065	117.989006	47.329731	1.94488	123.0672	44.473438	44.752464	119.925774	45.9015845	23.348672	121.496487	-71.5483605	9.517458	114.481525
2.630039	-7.071092	118.332016	-12.583886	16.226301	117.787849	47.599724	1.805383	123.121811	44.645863	44.590836	119.703995	46.1227935	23.1981095	121.412903	-71.2905655	9.2544925	114.162795
2.018126	-8.95623	118.345642	-12.275769	15.906918	117.507401	47.9161	1.596639	123.155174	44.906322	44.348824	119.346413	46.411211	22.9727315	121.2507935	-70.962749	8.8411045	113.7640085
1.5008	-10.146177	118.325897	-12.101648	15.713121	117.323616	48.102051	1.439804	123.135963	45.070999	44.182674	119.195732	46.586525	22.811239	121.1658475	-70.789821	8.615003	113.4813845
0.920535	-11.27739	118.293343	-11.975299	15.533426	117.177322	48.242661	1.287175	123.101341	45.209057	44.029732	118.988609	46.725859	22.6584535	121.044975	-70.676457	8.4083985	113.309669
0.256109	-12.329413	118.255234	-11.899639	15.363966	117.037376	48.321304	1.132432	122.910072	45.300747	43.876755	118.748619	46.8110255	22.5045935	120.8293455	-70.6103035	8.2233385	113.2454065
-0.506188	-13.310732	118.194702	-11.843741	15.226499	116.882156	48.35741	1.009568	122.574081	45.336929	43.706276	118.448982	46.8471695	22.357922	120.5115315	-70.5346515	8.095076	113.2527805
-1.243555	-14.275005	117.975128	-11.820567	15.080341	116.733124	48.362343	0.860907	122.168854	45.350891	43.5522	118.070351	46.856617	22.2065535	120.1196025	-70.497751	7.9541285	113.3466455
-2.073276	-15.138615	117.751984	-11.793945	14.941637	116.59726	48.316246	0.713969	121.72171	45.369549	43.398453	117.781006	46.8428975	22.056211	119.751358	-70.4307875	7.827063	113.443162
-3.501783	-16.290028	117.602036	-11.801903	14.783314	116.441132	48.213699	0.464326	121.066071	45.42123	43.136768	117.384277	46.8174645	21.800547	119.225174	-70.4212705	7.766081	113.65709
-4.527905	-16.933538	117.515442	-11.818023	14.70245	116.359802	48.157982	0.313273	120.606018	45.427498	42.979294	117.056229	46.79274	21.6462835	118.8311235	-70.428786	7.7586165	113.8884805
-5.526936	-17.453074	117.461929	-11.840394	14.669222	116.240715	48.095966	0.20674	120.202187	45.398354	42.849274	116.682648	46.74716	21.528007	118.4424175	-70.427948	7.810437	114.0390125
-6.593655	-17.926586	117.487022	-11.848784	14.661463	116.092918	48.003952	0.141443	119.832375	45.379917	42.75779	116.236565	46.6919345	21.4496165	118.03447	-70.3895025	7.8733095	114.151366
-7.786209	-18.225069	117.668152	-11.84134	14.629904	115.935539	47.937855	0.031926	119.373169	45.354008	42.635357	115.798584	46.6459315	21.3336415	117.5858765	-70.3286115	7.9261665	114.2852015
-8.898956	-18.467005	117.565178	-11.808901	14.540477	115.806602	47.88504	-0.114029	118.962494	45.336433	42.455376	115.404747	46.6107365	21.1706735	117.1836205	-70.2285385	7.9102805	114.4295835
-9.983282	-18.732292	117.396942	-11.769814	14.386894	115.786804	47.781582	-0.259701	118.623398	45.382664	42.27618	115.176651	46.582123	21.0082395	116.9000245	-70.121751	7.7655485	114.6735835
-11.509912	-18.984383	117.022263	-11.71362	14.155886	115.950432	47.75877	-0.509742	118.271706	45.449306	42.081757	115.256012	46.604038	20.7860075	116.763859	-70.031278	7.5257645	115.137005
-12.591789	-18.948183	116.866158	-11.705433	14.078215	116.150543	47.748451	-0.570234	118.205986	45.442448	42.059013	115.463898	46.5954495	20.7443895	116.834942	-70.0063155	7.4120405	115.466144
-13.615692	-18.817289	116.813721	-11.69602	14.09156	116.370544	47.703232	-0.494864	118.2183	45.436157	42.141945	115.685547	46.5696945	20.8235405	116.9519235	-69.9617345	7.3595795	115.7891645
-14.635944	-18.585609	116.86274	-11.696609	14.178761	116.565773	47.699669	-0.398561	118.252838	45.420246	42.259163	115.912476	46.5599575	20.930301	117.082657	-69.9531755	7.427221	116.048889
-15.698025	-18.238384	116.955887	-11.714483	14.292222	116.718056	47.709778	-0.334622	118.329132	45.417896	42.343147	116.044495	46.563837	21.0042625	117.1868135	-69.992803	7.5801815	116.2492985
-16.703455	-17.846704	117.07122	-11.728781	14.390466	116.803047	47.692905	-0.255125	118.447342	45.421459	42.410347	116.067764	46.557182	21.077611	117.257553	-70.014744	7.703321	116.348541
-17.718599	-17.384581	117.139175	-11.755421	14.456244	116.81665	47.679455	-0.241456	118.498055	45.403824	42.423912	116.053841	46.5416395	21.091228	117.275948	-70.0524815	7.82126	116.357352
-19.176702	-16.614569	117.130508	-11.852154	14.418772	116.708412	47.581585	-0.33213	118.541374	45.334625	42.352352	115.96019	46.458105	21.010111	117.250782	-70.162413	7.827433	116.166042
-20.104879	-16.084011	116.979347	-11.952494	14.313687	116.59758	47.483753	-0.457813	118.586227	45.275913	42.232006	115.918983	46.379833	20.8870965	117.252605	-70.284821	7.7402775	115.942555
-21.019255	-15.459771	116.79454	-12.077341	14.16201	116.501793	47.375561	-0.617774	118.583664	45.200878	42.101555	115.947006	46.2882195	20.7418905	117.265335	-70.4429015	7.5821295	115.738251
-21.934948	-14.804934	116.557861	-12.197354	13.999399	116.426254	47.249126	-0.790679	118.565689	45.103966	41.994911	116.001335	46.176546	20.602116	117.283512	-70.571254	7.396682	115.568996
-22.761106	-14.076296	116.385674	-12.332414	13.883385	116.389717	47.099167	-0.903556	118.49295	45.011894	41.920063	116.047821	46.0555305	20.5082535	117.2703855	-70.7203585	7.2585165	115.5090485
-23.601851	-13.265731	116.226753	-12.46621	13.830808	116.385948	46.949699	-0.960197	118.370209	44.895012	41.884956	116.081253	45.9223555	20.4623795	117.225731	-70.8547755	7.1992365	115.546165
-24.350782	-12.369032	116.099106	-12.569417	13.834643	116.391815	46.826435	-0.973721	118.244003	44.799194	41.885464	116.100479	45.8128145	20.4558715	117.172241	-70.9516485	7.2134145	115.611389
-25.461134	-10.955738	116.010681	-12.712028	13.955545	116.459381	46.667046	-0.900348	118.081215	44.678539	41.969856	116.144028	45.6727925	20.534754	117.1126215	-71.0968485	7.376336	115.8061405
-26.121702	-9.924936	116.030563	-12.782762	14.066092	116.525581	46.55867	-0.826243	118.018814	44.613731	42.028122	116.175667	45.5862005	20.6009395	117.0972405	-71.1517245	7.5312445	115.9539215
-26.753986	-8.889606	116.12204	-12.865342	14.164816	116.617241	46.458565	-0.781231	117.984161	44.557129	42.065857	116.209885	45.507847	20.642313	117.097023	-71.238531	7.687319	116.137459
-27.357841	-7.812909	116.181824	-12.94896	14.243056	116.716492	46.355556	-0.776733	117.976334	44.49992	42.070908	116.275391	45.427738	20.6470875	117.1258625	-71.325658	7.8390245	116.3071215
-27.921307	-6.755041	116.24205	-13.023074	14.276396	116.821373	46.256157	-0.802285	118.007973	44.449062	42.048531	116.374741	45.3526095	20.623123	117.191357	-71.3987575	7.929669	116.451389
-28.438887	-5.657074	116.322853	-13.1089	14.277986	116.932869	46.143211	-0.861832	118.078903	44.392937	42.012947	116.492592	45.268074	20.5755575	117.2857475	-71.485874	7.9804145	116.5799905
-28.913673	-4.546211	116.396736	-13.220106	14.274844	117.037308	46.038246	-0.933711	118.175934	44.323261	41.968121	116.649292	45.1807535	20.517205	117.412613	-71.6209655	8.032483	116.662003
-29.564228	-2.840908	116.513809	-13.400819	14.265964	117.21418	45.863182	-1.027828	118.349312	44.177906	41.899361	116.853569	45.020544	20.4357665	117.6014405	-71.822182	8.0961615	116.8269195
-29.919424	-1.70321	116.640495	-13.545492	14.257934	117.35321	45.723667	-1.062963	118.424629	44.071804	41.858776	116.972137	44.8977355	20.3979065	117.698383	-71.9887195	8.1179615	117.008037
-30.267128	-0.544743	116.761765	-13.711849	14.245802	117.481216	45.582592	-1.131652	118.455292	43.937866	41.824978	117.070839	44.760229	20.346663	117.7630655	-72.183927	8.144941	117.1993665
-30.549627	0.654798	116.830101	-13.863069	14.235817	117.581902	45.398624	-1.150582	118.465363	43.795509	41.796322	117.152611	44.5970665	20.32287	117.808987	-72.3232045	8.148764	117.354817
-30.802906	1.828776	116.888138	-14.03794	14.231823	117.662766	45.212605	-1.139206	118.441055	43.637856	41.799915	117.26297	44.4252305	20.3303545	117.8520125	-72.5011105	8.1332915	117.4735195
-31.008144	3.028157	116.918816	-14.217365	14.26173	117.742119	45.026623	-1.120365	118.41893	43.472519	41.833694	117.376793	44.249571	20.3566645	117.8978615	-72.684301	8.1667955	117.5863765
-31.18321	4.261863	116.976509	-14.400208	14.321971	117.825272	44.848488	-1.090026	118.425659	43.304077	41.897072	117.502281	44.0762825	20.403523	117.96397	-72.8766985	8.240419	117.686574
-31.327227	6.083695	117.09539	-14.6092	14.443646	117.956421	44.564896	-1.009329	118.512665	43.086277	41.99102	117.73381	43.8255865	20.4908455	118.1232375	-73.0439865	8.3964465	117.7896045
-31.321344	7.288618	117.21965	-14.832809	14.562469	118.102036	44.389732	-0.95182	118.636261	42.938393	42.057358	117.896271	43.6640625	20.552769	118.266266	-73.3296805	8.572169	117.937806
-31.299057	8.497499	117.321899	-15.043834	14.701488	118.245125	44.24749	-0.899355	118.826225	42.809219	42.117786	118.077789	43.5283545	20.6092155	118.452007	-73.6160225	8.7937605	118.038243
-31.227451	9.68259	117.387939	-15.087562	14.744947	118.287109	44.099308	-0.82984	119.068512	42.674953	42.174561	118.287766	43.3871305	20.6723605	118.678139	-73.5622545	8.8175335	117.896079
-31.110361	10.835396	117.397881	-15.207629	14.807365	118.354523	43.961571	-0.763668	119.409882	42.565372	42.211601	118.550423	43.2634715	20.7239665	118.9801525	-73.6787295	8.8907635	117.7288935
-30.911335	11.955568	117.431175	-15.333835	14.855475	118.412743	43.852623	-0.744377	119.833847	42.462452	42.244534	118.857208	43.1575375	20.7500785	119.3455275	-73.8252075	8.9608715	117.4799585
-30.692854	13.077018	117.446014	-15.489784	14.900454	118.503914	43.736492	-0.743503	120.348274	42.346809	42.261349	119.183517	43.0416505	20.758923	119.7658955	-74.0212185	9.041985	117.2419325
-30.319973	14.70646	117.597702	-15.759988	14.915668	118.76429	43.5518	-0.735515	121.165909	42.168678	42.285244	119.671501	42.860239	20.7748645	120.418705	-74.380215	9.0564715	117.109875
-29.999178	15.719072	117.778053	-16.083092	14.97759	119.052887	43.44603	-0.770205	121.670784	42.031555	42.287628	119.966553	42.7387925	20.7587115	120.8186685	-74.9049765	9.1964685	117.2871055
-29.654318	16.736696	117.978409	-16.115141	14.895123	119.212364	43.367657	-0.821465	122.127197	41.899197	42.258896	120.194244	42.633427	20.7187155	121.1607205	-74.863709	9.0715305	117.2640075
-29.271347	17.73436	118.14753	-16.268753	14.861105	119.42437	43.294746	-0.87423	122.4823	41.7757	42.222809	120.370995	42.535223	20.6742895	121.4266475	-75.072729	9.0479205	117.4220925
-28.885057	18.709269	118.282471	-16.517607	14.891449	119.662163	43.218754	-0.911075	122.789619	41.673969	42.163197	120.482239	42.4463615	20.626061	121.635929	-75.4815755	9.156837	117.688397
-28.193947	19.529205	118.258652	-16.63393	14.884792	119.802002	43.167095	-0.952754	123.056755	41.600216	42.122257	120.540794	42.3836555	20.5847515	121.7987745	-75.6515155	9.1848325	117.8052295
-27.652994	20.456024	118.283653	-16.71557	14.869822	119.872734	43.121376	-1.000274	123.254486	41.526131	42.075573	120.564796	42.3237535	20.5376495	121.909641	-75.7548935	9.2019945	117.835827
-26.821545	21.863298	118.217262	-16.855368	14.862938	119.918442	43.00964	-1.031204	123.490738	41.420696	41.987484	120.535347	42.215168	20.47814	122.0130425	-75.925904	9.247736	117.8238415
-26.447201	22.899084	118.258728	-16.782639	14.751742	119.804832	42.887802	-1.055431	123.583153	41.328396	41.946648	120.472565	42.108099	20.4456085	122.027859	-75.673377	9.0578755	117.581805
-25.828234	23.818892	118.171288	-16.92309	14.743447	119.778671	42.74577	-1.077762	123.619904	41.211857	41.909882	120.411507	41.9788135	20.41606	122.0157055	-75.8249935	9.070834	117.5416365
-25.249172	24.783892	118.11441	-17.066624	14.739321	119.735847	42.594086	-1.08073	123.646523	41.080311	41.906597	120.341286	41.8371985	20.4129335	121.9939045	-75.9704465	9.0657085	117.4777895
-24.64817	25.742477	118.034088	-17.220345	14.767097	119.704735	42.41848	-1.060521	123.650528	40.94973	41.93013	120.299896	41.684105	20.4348045	121.975212	-76.124795	9.0993895	117.434258
-24.019709	26.712223	118.020988	-17.360252	14.827659	119.70372	42.295055	-1.034859	123.673866	40.826031	41.957504	120.272537	41.560543	20.4613225	121.9732015	-76.281047	9.1939955	117.4342385
-23.380953	27.704805	118.025627	-17.475817	14.914851	119.731186	42.183205	-0.994146	123.750076	40.7248	41.995747	120.259499	41.4540025	20.5008005	122.0047875	-76.4056365	9.3289015	117.4575845
-22.359327	29.203468	118.017807	-17.603964	15.064568	119.810974	42.017548	-0.899029	123.902634	40.63393	42.053715	120.231834	41.325739	20.577343	122.067234	-76.533667	9.551793	117.554714
-21.480434	30.091455	117.950356	-17.657452	15.160458	119.854439	41.960629	-0.866654	124.00087	40.60424	42.076763	120.213661	41.2824345	20.6050545	122.1072655	-76.5973385	9.7158615	117.6016125
-20.899504	31.196568	117.956009	-17.676275	15.227416	119.880508	41.915409	-0.827438	124.111435	40.590954	42.096294	120.224251	41.2531815	20.634428	122.167843	-76.6057315	9.820404	117.593173
-20.12505	32.223095	117.917397	-17.687433	15.283526	119.899078	41.894798	-0.810829	124.199142	40.586716	42.109463	120.263123	41.240757	20.649317	122.2311325	-76.615623	9.917735	117.5670235
-19.348248	33.231796	117.884956	-17.704945	15.329281	119.916389	41.853916	-0.787101	124.192665	40.598038	42.108528	120.324944	41.225977	20.6607135	122.2588045	-76.635867	9.9978485	117.5739735
-18.518486	34.257748	117.933464	-17.706316	15.36404	119.926666	41.778122	-0.742777	124.033295	40.609421	42.099541	120.436371	41.1937715	20.678382	122.234833	-76.6064035	10.049698	117.618499
-17.661501	35.294239	118.054626	-17.69347	15.407692	119.93232	41.691433	-0.697447	123.796692	40.627609	42.134441	120.510231	41.159521	20.718497	122.1534615	-76.546461	10.096887	117.7111785
-16.450855	36.896332	118.419495	-17.706163	15.542097	119.90155	41.570145	-0.589411	123.233032	40.639194	42.268425	120.678139	41.1046695	20.839507	121.9555855	-76.5169955	10.244687	117.8475145
-15.490391	37.931812	118.780121	-17.701769	15.681789	119.873665	41.486721	-0.476304	122.847893	40.62727	42.380138	120.924889	41.0569955	20.951917	121.886391	-76.4605335	10.411661	117.860939
-14.630355	38.960396	119.343437	-17.714777	15.878655	119.897507	41.410133	-0.301356	122.544159	40.676193	42.589394	121.31337	41.043163	21.144019	121.9287645	-76.472717	10.613291	117.8662495
-13.643445	39.965649	119.969055	-17.753098	16.142544	119.968246	41.338436	-0.088265	122.291817	40.750439	42.846851	121.812881	41.0444375	21.379293	122.052349	-76.5506335	10.905795	117.884143
-12.727862	40.915379	120.686401	-17.785076	16.438099	120.043648	41.273388	0.123998	122.065315	40.775414	43.098755	122.339294	41.024401	21.6113765	122.2023045	-76.594553	11.2648215	117.8849915
-11.812021	41.80291	121.410286	-17.800547	16.777777	120.116333	41.213017	0.402972	121.894203	40.812592	43.358414	122.86795	41.0128045	21.880693	122.3810765	-76.6138985	11.674861	117.8515895
-10.874579	42.640518	122.129036	-17.771025	17.172876	120.181023	41.24107	0.743376	121.856644	40.894188	43.673019	123.455032	41.067629	22.2081975	122.655838	-76.609679	12.1375545	117.706208
-9.187059	43.588688	122.920456	-17.630274	17.765757	120.403435	41.436558	1.284495	122.04995	41.050209	44.159447	124.419296	41.2433835	22.721971	123.234623	-76.5039315	12.809543	117.572247
-8.291283	44.219933	123.499321	-17.50219	18.157114	120.617035	41.632156	1.61123	122.281769	41.169685	44.474346	124.933418	41.4009205	23.042788	123.6075935	-76.4053005	13.27144	117.6264765
-7.331358	44.716599	123.813736	-17.329382	18.48764	120.84993	41.863964	1.909485	122.549103	41.338486	44.777519	125.284752	41.601225	23.343502	123.9169275	-76.259989	13.631778	117.7829325
-6.374393	45.109383	124.059311	-17.100634	18.758398	121.060753	42.134342	2.128676	122.871994	41.551884	45.052605	125.548531	41.843113	23.5906405	124.2102625	-76.044381	13.9261555	117.9112435
-5.48427	45.417316	124.302635	-16.85597	18.956799	121.223091	42.436008	2.24481	123.174858	41.810616	45.193539	125.794128	42.123312	23.7191745	124.484493	-75.835252	14.1944235	117.961689
-4.55652	45.58968	124.391212	-16.62447	19.07078	121.341393	42.728199	2.272839	123.48056	42.054279	45.260967	125.987152	42.391239	23.766903	124.733856	-75.640179	14.374657	117.94893
-3.73302	45.627098	124.513206	-16.446743	19.13752	121.416817	42.950932	2.270023	123.684631	42.268635	45.291096	126.142418	42.6097835	23.7805595	124.9135245	-75.5032695	14.4944805	117.9201095
-2.611687	45.548912	124.719063	-16.244234	19.248919	121.494034	43.136395	2.260911	123.810593	42.536484	45.2929	126.259743	42.8364395	23.7769055	125.035168	-75.3249075	14.7209325	117.9529
-1.859547	45.351429	124.750885	-16.150465	19.385614	121.528313	43.233662	2.29926	123.910019	42.690529	45.363007	126.327789	42.9620955	23.8311335	125.118904	-75.2630255	14.9400945	117.937722
-1.19474	45.03241	124.806511	-16.045233	19.566795	121.564865	43.330708	2.375405	124.008667	42.845528	45.450638	126.401642	43.088118	23.9130215	125.2051545	-75.178584	15.2205685	117.9245755
-0.572868	44.641197	124.805161	-15.942075	19.799236	121.609032	43.432953	2.508129	124.120438	42.967896	45.585049	126.489044	43.2004245	24.046589	125.304741	-75.0845745	15.551883	117.913323
-0.014253	44.170933	124.771324	-15.833683	20.064234	121.684822	43.537399	2.654165	124.257751	43.103619	45.758152	126.555382	43.320509	24.2061585	125.4065665	-74.987875	15.9223095	117.9630775
0.428425	43.62257	124.790154	-15.702754	20.331047	121.780334	43.645092	2.802595	124.382797	43.285942	45.894222	126.662918	43.465517	24.3484085	125.5228575	-74.871025	16.3136855	118.0378105
0.941638	42.991699	124.751938	-15.555593	20.574503	121.903122	43.805786	2.882438	124.513412	43.459106	46.025021	126.753677	43.632446	24.4537295	125.6335445	-74.743632	16.6952765	118.1726995
1.493962	41.832905	124.764038	-15.355688	20.948032	122.093025	44.003605	3.036033	124.655792	43.729168	46.195324	126.839401	43.8663865	24.6156785	125.7475965	-74.5777625	17.2803855	118.4384535
1.779567	40.986217	124.703468	-15.213378	21.211395	122.215294	44.081005	3.198662	124.718201	43.884216	46.349739	126.835945	43.9826105	24.7742005	125.777073	-74.4093665	17.6485895	118.653515
2.043524	40.089695	124.563614	-15.116663	21.528532	122.355148	44.135727	3.384837	124.791077	44.02243	46.516869	126.769447	44.0790785	24.950853	125.780262	-74.3124045	18.106211	118.930034
2.231724	39.126598	124.419487	-15.024942	21.836124	122.500671	44.185394	3.517017	124.870064	44.152298	46.661655	126.622833	44.168846	25.089336	125.7464485	-74.21873	18.582912	119.2548935
2.352591	38.058502	124.249718	-14.999074	22.137632	122.649803	44.193111	3.648684	124.94384	44.234493	46.815022	126.384758	44.213802	25.231853	125.664299	-74.21195	19.043411	119.635307
2.050943	37.117668	124.150742	-15.04156	22.43857	122.778229	44.117485	3.778913	124.920357	44.277611	46.943848	126.026329	44.197548	25.3613805	125.473343	-74.280668	19.5157595	120.083115
2.024025	35.979565	123.817719	-15.138515	22.706457	122.825714	43.982185	3.870407	124.737144	44.247337	47.033524	125.54641	44.114761	25.4519655	125.141777	-74.391791	19.9609485	120.509651
1.917242	34.108181	123.128593	-15.364577	23.051929	122.655693	43.754559	3.982134	123.992691	44.109634	47.159897	124.26239	43.9320965	25.5710155	124.1275405	-74.6612505	20.5328425	121.1838455
1.774992	32.883076	122.415161	-15.506491	23.246935	122.28904	43.55827	4.046172	123.107231	43.99374	47.188236	123.176811	43.776005	25.617204	123.142021	-74.788987	20.876666	121.436059
1.621183	31.582493	121.534813	-15.633535	23.394785	121.741798	43.367702	4.068755	121.94899	43.851105	47.210167	121.822151	43.6094035	25.639461	121.8855705	-74.8764735	21.150109	121.5980255
1.497316	30.238354	120.546486	-15.723968	23.492666	121.045013	43.236237	4.049711	120.59919	43.790722	47.198509	120.401787	43.5134795	25.62411	120.5004885	-74.9614155	21.361222	121.5895375
1.33872	28.905922	119.504211	-15.755656	23.535458	120.246696	43.083382	4.049859	119.282654	43.762093	47.108612	119.006302	43.4227375	25.5792355	119.144478	-74.9340495	21.4916805	121.348914
1.214511	27.539316	118.512978	-15.754759	23.572424	119.465889	42.993938	4.025937	118.204712	43.808861	47.057842	117.81546	43.4013995	25.5418895	118.010086	-74.9109175	21.6029585	120.921692
1.10732	26.125628	117.768646	-15.685723	23.611563	118.820122	43.006535	4.018579	117.45932	43.939636	47.042416	116.987907	43.4730855	25.5304975	117.2236135	-74.8445315	21.6926285	120.4166305
0.947148	24.049969	117.142807	-15.499203	23.683535	118.276253	43.201843	4.007536	117.196571	44.148895	47.098526	116.518593	43.675369	25.553031	116.857582	-74.673775	21.814039	119.694924
0.86318	22.623627	117.206978	-15.365436	23.747118	118.261192	43.429096	4.081841	117.637802	44.306076	47.217541	116.740311	43.867586	25.649691	117.1890565	-74.598458	21.844545	119.3333275
0.787138	21.216808	117.559647	-15.222834	23.83403	118.474129	43.690502	4.214281	118.473801	44.431892	47.357498	117.302704	44.061197	25.7858895	117.8882525	-74.506865	21.8821705	119.0600055
0.677864	19.845263	118.031929	-15.105255	23.916283	118.784424	43.953362	4.370342	119.529999	44.546787	47.517612	118.090073	44.2500745	25.943977	118.810036	-74.4605845	21.888589	118.758812
0.546966	18.436953	118.585144	-15.021049	23.970818	119.132355	44.152729	4.499743	120.609222	44.657242	47.666782	118.993507	44.4049855	26.0832625	119.8013645	-74.4470835	21.8583735	118.4633455
0.398054	17.031939	119.093414	-14.930564	24.006725	119.455406	44.297428	4.602922	121.633873	44.749725	47.781696	119.840744	44.5235765	26.192309	120.7373085	-74.3847045	21.821141	118.1735035
0.212481	15.64804	119.473526	-14.857602	24.006317	119.710037	44.410534	4.665309	122.549248	44.849926	47.8983	120.574059	44.63023	26.2818045	121.5616535	-74.345434	21.7308295	117.8584205
-0.154201	13.569196	119.832825	-14.835251	24.040117	119.977554	44.530865	4.785236	123.556496	44.911842	47.983559	121.344673	44.7213535	26.3843975	122.4505845	-74.3918555	21.6958365	117.5045235
-0.453166	12.216532	119.852318	-14.591599	23.991056	119.853081	44.641174	4.872898	124.068573	44.979156	48.014935	121.647224	44.810165	26.4439165	122.8578985	-73.993363	21.5381955	116.8482635
-0.767171	10.870819	119.81263	-14.428287	23.958208	119.736717	44.742493	4.970788	124.431206	45.081108	48.064651	121.761528	44.9118005	26.5177195	123.096367	-73.7683745	21.3986965	116.377067
-1.178955	9.550375	119.79805	-14.259993	23.915138	119.534615	44.863953	5.095575	124.787605	45.177715	48.117313	121.686363	45.020834	26.606444	123.236984	-73.54082	21.223832	115.832246
-1.609025	8.234537	119.666458	-14.119573	23.893673	119.297195	45.027435	5.201484	125.0299	45.271992	48.173824	121.492264	45.1497135	26.687654	123.261082	-73.3888595	21.099692	115.333308
-2.124116	6.961098	119.629845	-13.994448	23.842339	119.070183	45.214592	5.326786	125.114975	45.338882	48.237221	121.147514	45.276737	26.7820035	123.1312445	-73.265633	20.9026745	115.0091215
-2.723959	5.747472	119.613609	-13.847908	23.730064	118.774734	45.431927	5.371999	125.1912	45.375298	48.251663	120.73996	45.4036125	26.811831	122.96558	-73.0994285	20.648297	114.583888
-3.805437	4.045063	119.71048	-13.597034	23.40291	118.420341	45.701599	5.413763	125.166931	45.41193	48.179714	120.038177	45.5567645	26.7967385	122.602554	-72.7508325	20.0090815	114.238128
-4.595127	3.015793	119.842613	-13.580592	23.20899	118.323624	45.848404	5.354905	125.173973	45.430737	48.030956	119.663254	45.6395705	26.6929305	122.4186135	-72.8007545	19.7250495	114.2286345
-5.444232	2.072034	119.911781	-13.569143	22.972902	118.268654	46.278294	5.100232	124.983299	45.439968	47.845352	119.346832	45.859131	26.472792	122.1650655	-72.997417	19.473012	114.3722425
-6.405335	1.239525	119.882835	-13.545542	22.699251	118.190994	46.283272	4.960068	124.817726	45.439701	47.63876	119.087982	45.8614865	26.299414	121.952854	-72.9525705	19.099088	114.429134
-7.399831	0.513554	119.759811	-13.498026	22.442541	118.10228	46.277771	4.789846	124.627838	45.454838	47.446041	118.894211	45.8663045	26.1179435	121.7610245	-72.8623565	18.7671385	114.4435355
-8.461255	-0.030279	119.641068	-13.430603	22.257866	118.059692	46.283768	4.649447	124.494682	45.537983	47.299809	118.831703	45.9108755	25.974628	121.6631925	-72.7720815	18.541104	114.4561915
-9.56919	-0.465636	119.54805	-13.278929	22.124601	118.047058	45.987801	4.722743	124.552826	45.654003	47.221436	118.910614	45.820902	25.9720895	121.73172	-72.37876	18.2771125	114.362396
-11.092167	-0.960895	119.388794	-13.18335	22.152336	118.250366	46.116734	4.664917	124.488831	45.806789	47.229321	119.034386	45.9617615	25.947119	121.7616085	-72.3284615	18.357553	114.7391235
-12.465224	-0.820854	119.50985	-13.060583	22.191042	118.36425	46.210503	4.698124	124.437424	45.887203	47.28418	119.107033	46.048853	25.991152	121.7722285	-72.170019	18.390932	114.9562715
-13.686964	-0.712277	119.549545	-13.018579	22.312943	118.534004	46.294411	4.745273	124.39431	45.973061	47.339458	119.109154	46.133736	26.0423655	121.751732	-72.170894	18.5835205	115.316276
-14.860322	-0.742222	119.52417	-12.947001	22.3549	118.67688	46.350067	4.760493	124.283043	46.037884	47.368492	119.055511	46.1939755	26.0644925	121.669277	-72.0879775	18.6453075	115.684483
-16.282349	-0.323042	119.661247	-12.842785	22.333742	118.796303	46.391998	4.753147	124.15522	46.080036	47.335926	119.004585	46.236017	26.0445365	121.5799025	-71.921587	18.6229475	116.0127035
-17.655548	0.037972	119.770096	-12.806475	22.294735	118.952385	46.427917	4.700861	124.119843	46.108624	47.287403	118.981293	46.2682705	25.994132	121.550568	-71.8812205	18.595338	116.354202
-18.966202	0.520749	119.822655	-12.772545	22.218266	119.123909	46.442566	4.636157	124.134155	46.150696	47.215183	119.017853	46.296631	25.92567	121.576004	-71.841721	18.510862	116.671814
-20.947426	1.447685	119.944	-12.809825	22.11088	119.428864	46.436172	4.46489	124.216255	46.190281	47.062412	119.070435	46.3132265	25.763651	121.643345	-71.9328765	18.458109	117.214383
-22.272623	2.182305	120.008835	-12.774931	21.982265	119.558563	46.394951	4.356119	124.264694	46.17926	46.948765	119.105019	46.2871055	25.652442	121.6848565	-71.8369675	18.312088	117.4322695
-23.595898	3.016125	120.02845	-12.863005	21.903244	119.729141	46.348179	4.232547	124.28241	46.153	46.840141	119.128227	46.2505895	25.536344	121.7053185	-71.9765995	18.270144	117.7529635
-24.891605	3.949103	119.999039	-12.85451	21.742348	119.800056	46.276684	4.13848	124.231705	46.099049	46.743694	119.129204	46.1878665	25.441087	121.6804545	-71.8968865	18.043609	117.9196575
-26.175138	4.972311	119.920937	-12.978713	21.659861	119.917595	46.207535	4.039968	124.139114	46.006741	46.661827	119.133247	46.107138	25.3508975	121.6361805	-72.064564	17.9688245	118.1990095
-27.414543	6.088541	119.825325	-13.001579	21.533453	119.945419	46.132278	3.988338	124.04287	45.924595	46.629532	119.173851	46.0284365	25.308935	121.6083605	-72.0315945	17.757971	118.2824775
-28.644758	7.332177	119.707558	-13.077277	21.449017	120.027306	46.070652	3.944335	123.942627	45.852066	46.604828	119.27153	45.961359	25.2745815	121.6070785	-72.115913	17.6234525	118.4475335
-30.395233	9.341384	119.576797	-13.110895	21.308327	120.16523	45.968021	3.84833	123.815491	45.760841	46.549084	119.503128	45.864431	25.198707	121.6593095	-72.086221	17.417947	118.6711505
-31.56879	10.761437	119.505135	-13.272764	21.273561	120.351753	45.912491	3.767315	123.772964	45.745922	46.500008	119.722733	45.8292065	25.1336615	121.7478485	-72.3747345	17.4134605	118.9556575
-32.690025	12.224675	119.396935	-13.284504	21.194769	120.457413	45.880798	3.683141	123.752846	45.762211	46.453903	119.981529	45.8215045	25.068522	121.8671875	-72.3905125	17.321016	119.0476385
-33.763931	13.811487	119.346771	-13.174134	21.101627	120.486595	45.8703	3.609582	123.718262	45.787476	46.412712	120.244896	45.828888	25.011147	121.981579	-72.177156	17.192107	118.991611
-34.831234	15.432753	119.275352	-13.272844	21.12801	120.630142	45.876465	3.559146	123.670433	45.805916	46.394455	120.477798	45.8411905	24.9768005	122.0741155	-72.3868785	17.2792195	119.1861685
-35.811203	17.112385	119.275055	-13.133068	21.045204	120.648529	45.872803	3.528687	123.566589	45.8125	46.389297	120.673279	45.8426515	24.958992	122.119934	-72.1087875	17.131416	119.177124
-36.809162	18.851473	119.3022	-13.270047	21.082361	120.78698	45.855911	3.516157	123.338448	45.776062	46.386166	120.822716	45.8159865	24.9511615	122.080582	-72.3560805	17.2135605	119.493378
-38.212128	21.499561	119.474556	-13.255769	20.959034	120.764137	45.780857	3.473718	122.610451	45.656132	46.359428	120.824554	45.7184945	24.916573	121.7175025	-72.2300325	17.001495	119.8107715
-39.116936	23.288704	119.571243	-13.485259	20.961208	120.755722	45.634647	3.47466	121.808311	45.487671	46.350422	120.575462	45.561159	24.912541	121.1918865	-72.531677	17.009875	120.3195575
-39.942783	25.087601	119.78614	-13.546473	20.888371	120.500694	45.414944	3.56293	120.603958	45.188847	46.398445	120.009064	45.3018955	24.9806875	120.306511	-72.3948415	16.7960545	120.694877
-40.761799	26.908134	120.046936	-13.77483	20.908699	120.178352	45.11121	3.719942	119.060623	44.76178	46.529675	119.120468	44.936495	25.1248085	119.0905455	-72.486155	16.6925895	121.2661585
-41.46909	28.681463	120.318092	-14.002437	20.943693	119.765533	44.667812	3.939236	117.576553	44.299438	46.69957	118.090401	44.483625	25.319403	117.833477	-72.488499	16.567983	121.697589
-42.137337	30.446577	120.665489	-14.231019	20.962349	119.413803	44.274265	4.14777	116.035233	43.878685	46.868237	117.107414	44.076475	25.5080035	116.5713235	-72.538513	16.4166945	122.2562825
-42.71637	32.147141	121.082092	-14.484013	20.963459	119.130615	43.942749	4.276261	114.639137	43.409618	46.99123	116.113235	43.6761835	25.6337455	115.376186	-72.6442095	16.2931725	122.885044
-43.422092	34.655956	121.8218	-14.869797	20.966309	118.833611	43.335064	4.58594	112.889687	42.750832	47.195824	114.719711	43.042948	25.890882	113.804699	-72.782542	16.041736	123.862523
-43.73595	36.219162	122.287193	-15.1203	20.963833	118.73037	43.097729	4.753734	111.959984	42.364555	47.363998	114.008667	42.731142	26.058866	112.9843255	-72.971742	15.8688	124.4764145
-43.993469	37.792381	122.575012	-15.334204	20.985689	118.640221	42.946865	4.915642	111.267136	42.062904	47.518032	113.440071	42.5048845	26.216837	112.3536035	-73.1732925	15.754541	124.9268385
-44.10923	39.317333	122.790108	-15.523985	20.988558	118.493736	42.802685	5.031619	110.693398	41.816715	47.656635	113.003876	42.3097	26.344127	111.848637	-73.35767	15.632989	125.138835
-44.111423	40.742016	122.938072	-15.67714	20.959787	118.329811	42.699039	5.05559	110.305084	41.612469	47.724644	112.666084	42.155754	26.390117	111.485584	-73.510034	15.529457	125.174038
-43.995838	42.141903	123.064171	-15.811337	20.927769	118.276443	42.693916	5.044537	110.205475	41.503029	47.754963	112.572815	42.0984725	26.39975	111.389145	-73.7211465	15.455788	125.163741
-43.746086	43.463017	123.183632	-15.880269	20.843363	118.393616	42.746052	5.011947	110.450211	41.47694	47.731293	112.761101	42.111496	26.37162	111.605656	-73.872034	15.315106	125.181576
-43.195335	45.282406	123.420158	-15.93079	20.660929	118.862892	42.908154	4.909238	111.312973	41.501415	47.689934	113.450035	42.2047845	26.299586	112.381504	-74.0663645	15.022272	125.34428
-42.678253	46.440266	123.610664	-15.965587	20.525047	119.269432	42.985752	4.867638	112.000679	41.497059	47.635151	114.10601	42.2414055	26.2513945	113.0533445	-74.1725795	14.7986995	125.4855195
-42.114079	47.524895	123.797646	-16.037918	20.404968	119.657265	43.031162	4.889392	112.667068	41.43713	47.659206	114.765762	42.234146	26.274299	113.716415	-74.309982	14.535637	125.598115
-41.426456	48.551708	124.006844	-16.142195	20.325016	119.975021	43.040718	4.966368	113.232506	41.307945	47.729996	115.412018	42.1743315	26.348182	114.322262	-74.4587215	14.30185	125.62778
-40.66626	49.54327	124.193954	-16.27545	20.286228	120.21048	43.070141	5.06926	113.758003	41.157352	47.855446	116.006104	42.1137465	26.462353	114.8820535	-74.6646465	14.110103	125.5389065
-39.840145	50.453972	124.30986	-16.391983	20.276989	120.379723	43.126907	5.232893	114.209427	41.009743	48.021053	116.568886	42.068325	26.626973	115.3891565	-74.852291	13.927005	125.3702895
-38.910397	51.318466	124.418663	-16.513105	20.298008	120.501755	43.17889	5.407898	114.551666	40.872082	48.197693	117.114784	42.025486	26.8027955	115.833225	-75.051696	13.7932205	125.170285
-37.363544	52.462189	124.64521	-16.635565	20.338989	120.594727	43.219097	5.750768	114.901527	40.730324	48.454357	117.983971	41.9747105	27.1025625	116.442749	-75.2458405	13.5754155	124.746705
-36.209652	53.131401	124.951996	-16.688082	20.395967	120.65052	43.292187	5.968798	115.166817	40.680443	48.642986	118.687714	41.986315	27.305892	116.9272655	-75.362479	13.486042	124.3737745
-34.967716	53.695995	125.441895	-16.647778	20.490971	120.750771	43.394859	6.282652	115.503944	40.692986	48.906048	119.579628	42.0439225	27.59435	117.541786	-75.3394785	13.387592	123.959756
-33.604935	54.136234	126.026062	-16.610497	20.643923	120.924225	43.531796	6.665843	115.841949	40.708195	49.199917	120.686577	42.1199955	27.93288	118.264263	-75.3409895	13.354966	123.584187
-32.063057	54.373253	126.828621	-16.562073	20.837502	121.197495	43.70734	7.083122	116.233849	40.704655	49.52058	121.94017	42.2059975	28.301851	119.0870095	-75.3301435	13.373153	123.3079805
-30.601612	54.523438	127.843536	-16.542253	21.062344	121.561111	43.881935	7.540315	116.68261	40.660301	49.913387	123.217682	42.271118	28.726851	119.950146	-75.355624	13.397837	123.172076
-29.087023	54.53471	128.843613	-16.486389	21.309917	121.953239	44.053921	8.042482	117.065834	40.92802	50.165951	124.38501	42.4909705	29.1042165	120.725422	-75.4637485	13.5156175	123.181056
-26.785242	54.316467	130.171127	-16.35301	21.725487	122.546005	44.290005	8.760575	117.634293	40.922775	50.652756	126.09359	42.60639	29.7066655	121.8639415	-75.31241	13.7443085	123.2280685
-25.201967	53.984005	130.779083	-16.04837	21.850792	122.82827	44.476158	9.125525	118.045021	40.645473	51.049625	127.108971	42.5608155	30.087575	122.576996	-74.6575555	13.614009	123.079544
-23.599894	53.543526	131.119141	-15.893006	22.122099	123.07148	44.68491	9.442057	118.399559	40.715755	51.301723	127.807198	42.7003325	30.37189	123.1033785	-74.4863445	13.872308	123.0395815
-21.901897	52.944672	131.138092	-15.723598	22.319551	123.253922	44.898602	9.684022	118.788597	40.80851	51.523186	128.229218	42.853556	30.603604	123.5089075	-74.300752	14.035498	122.9989365
-20.225889	52.204353	130.838425	-15.556129	22.481356	123.384926	45.064354	9.79546	119.265068	40.935303	51.703297	128.357193	42.9998285	30.7493785	123.8111305	-74.1120865	14.2133335	122.9587215
-18.499123	51.336975	130.261475	-15.339679	22.561747	123.427834	45.264984	9.752705	119.84774	41.154209	51.776325	128.278473	43.2095965	30.764515	124.0631065	-73.8889545	14.358979	122.7925615
-16.772009	50.308662	129.573288	-15.194255	22.587296	123.560402	45.507885	9.546312	120.518158	41.722763	51.647533	127.944252	43.615324	30.5969225	124.231205	-74.003834	14.5776695	122.889599
-14.052669	48.470898	128.20668	-15.225238	22.604296	123.729012	45.816967	9.04504	121.656593	41.79961	51.538933	127.571663	43.8082885	30.2919865	124.614128	-74.2587645	14.9166055	122.843896
-12.288099	47.017891	127.291359	-15.177581	22.47253	123.771309	45.962803	8.629598	122.459099	41.987427	51.273369	127.186546	43.975115	29.9514835	124.8228225	-74.330277	14.9935765	122.7197955
-10.542588	45.399693	126.451744	-15.176524	22.265831	123.812843	46.029972	8.206697	123.18708	42.124775	50.984383	126.795708	44.0773735	29.59554	124.991394	-74.4304215	14.936122	122.634292
-8.819203	43.639637	125.64859	-15.186873	22.038954	123.816826	46.047504	7.798697	123.86985	42.211876	50.691338	126.371849	44.12969	29.2450175	125.1208495	-74.503436	14.8328905	122.5128025
-7.169025	41.775921	124.979767	-15.205453	21.820196	123.75795	46.062656	7.441361	124.512169	42.258945	50.393093	125.862625	44.1608005	28.917227	125.187397	-74.5717065	14.723165	122.328503
-5.727141	39.965759	124.326065	-15.225728	21.605303	123.648323	46.036205	7.15086	124.975563	42.314457	50.12241	125.401855	44.175331	28.636635	125.188709	-74.626787	14.573971	122.107937
-4.10008	37.953846	123.738655	-15.23727	21.427582	123.495903	46.005581	6.89849	125.386581	42.375652	49.878422	124.891617	44.1906165	28.388456	125.139099	-74.6651565	14.466708	121.852707
-1.794357	34.943684	123.008522	-15.268837	21.236179	123.189095	45.947273	6.583272	125.827896	42.411835	49.588253	124.016533	44.179554	28.0857625	124.9222145	-74.717228	14.3865955	121.4559755
-0.317057	32.94952	122.626175	-15.337546	21.1528	122.956383	45.839588	6.438067	125.87352	42.407051	49.428772	123.470177	44.1233195	27.9334195	124.6718485	-74.7984115	14.3721805	121.2409175
1.029739	30.970663	122.415833	-15.421512	21.082035	122.702286	45.751461	6.309423	125.915756	42.352886	49.281986	122.878143	44.0521735	27.7957045	124.3969495	-74.8951975	14.3683655	121.0076225
2.36025	29.039532	122.258148	-15.521116	21.038908	122.455429	45.660534	6.184681	125.879929	42.308372	49.167873	122.425095	43.984453	27.676277	124.152512	-75.026685	14.401539	120.758346
3.669227	27.104334	122.134109	-15.61168	21.012011	122.235153	45.584259	6.091113	125.79528	42.248257	49.054558	122.084488	43.916258	27.5728355	123.939884	-75.139618	14.4511865	120.530422
4.909601	25.268236	122.090614	-15.68447	21.002338	122.070518	45.503738	6.03641	125.738922	42.2309	48.990829	121.776703	43.867319	27.5136195	123.7578125	-75.236259	14.4910565	120.3832235
6.13829	23.443396	122.129379	-15.747206	21.042902	121.952271	45.414402	6.042912	125.651184	42.248245	48.988197	121.576294	43.8313235	27.5155545	123.613739	-75.3257355	14.5702495	120.290803
7.810032	20.818762	122.242714	-15.799358	21.172659	121.841095	45.316639	6.073163	125.612679	42.27507	49.010132	121.332741	43.7958545	27.5416475	123.47271	-75.3945705	14.8036705	120.20948
8.883208	19.148943	122.339867	-15.814807	21.307423	121.734581	45.254673	6.147608	125.683441	42.284946	49.054661	121.231308	43.7698095	27.6011345	123.4573745	-75.3994235	15.0137115	120.0117875
9.894372	17.520082	122.472473	-15.826638	21.466429	121.626297	45.201794	6.223502	125.784264	42.299938	49.104481	121.190437	43.750866	27.6639915	123.4873505	-75.404142	15.2688665	119.7652435
10.849861	15.94295	122.650146	-15.974166	21.679205	121.61676	45.164536	6.299873	126.007713	42.291363	49.142139	121.099663	43.7279495	27.721006	123.553688	-75.6762815	15.637404	119.679832
11.720551	14.447324	122.875069	-15.807811	21.716557	121.460747	45.144272	6.390964	126.292549	42.276894	49.176983	120.993134	43.710583	27.7839735	123.6428415	-75.326205	15.6491405	119.2786525
12.550214	12.960167	123.104874	-15.934023	21.854738	121.488464	45.423698	6.287128	126.50412	42.297596	49.210625	120.905746	43.860647	27.7488765	123.704933	-75.728693	15.9605995	119.271995
13.28529	11.540003	123.436531	-15.959361	21.910688	121.51902	45.379753	6.334113	126.992371	42.327057	49.180309	120.769775	43.853405	27.757211	123.881073	-75.772127	16.064165	119.156967
14.231533	9.531336	124.110474	-15.918501	21.844311	121.503792	45.354771	6.318378	127.900604	42.392185	49.075008	120.690628	43.873478	27.696693	124.295616	-75.71048	15.991929	118.711968
14.736979	8.301777	124.692032	-15.932319	21.786699	121.588776	45.331249	6.269136	128.575653	42.41246	48.993744	120.683495	43.8718545	27.63144	124.629574	-75.7364925	15.941958	118.547978
15.126112	7.216949	125.347687	-15.734731	21.563986	121.568474	45.295994	6.24486	129.34613	42.439346	48.906307	120.663628	43.86767	27.5755835	125.004879	-75.337132	15.5523885	118.132069
15.752883	5.947592	125.886246	-15.752099	21.445652	121.701767	45.246269	6.214742	130.05249	42.496716	48.792675	120.712471	43.8714925	27.5037085	125.3824805	-75.3756905	15.3875955	118.0210535
16.02146	4.9659	126.510323	-15.747072	21.30549	121.811638	45.256786	6.126519	130.651215	42.513371	48.633595	120.764473	43.8850785	27.380057	125.707844	-75.3792225	15.230923	117.915432
16.187546	4.106317	127.016708	-15.749296	21.144222	121.882736	45.271172	6.028645	131.0849	42.538315	48.477688	120.736267	43.9047435	27.2531665	125.9105835	-75.4033355	15.0352775	117.8548885
16.260061	3.335709	127.299202	-15.73681	20.96051	121.880386	45.255299	5.889651	131.302017	42.598236	48.310303	120.684875	43.9267675	27.099977	125.993446	-75.4003875	14.821043	117.767326
16.209278	2.375725	127.362503	-15.701969	20.653471	121.751801	45.276646	5.613218	131.305222	42.665485	48.015369	120.688835	43.9710655	26.8142935	125.9970285	-75.3750035	14.4926485	117.5065735
16.037329	1.870861	127.193573	-15.658829	20.442158	121.634651	45.313259	5.378325	131.112808	42.744061	47.871498	120.869232	44.02866	26.6249115	125.99102	-75.346318	14.2594045	117.278282
15.804714	1.486408	126.911369	-15.623358	20.266188	121.532753	45.338913	5.150975	130.827835	42.820873	47.754269	121.177765	44.079893	26.452622	126.0028	-75.326609	14.079754	117.062706
15.474235	1.212773	126.508621	-15.587521	20.117773	121.440041	45.377991	4.938448	130.527573	42.907124	47.686935	121.588753	44.1425575	26.3126915	126.058163	-75.3175995	13.9228545	116.821919
15.124279	1.065872	126.002243	-15.569883	20.057499	121.390984	45.388374	4.757017	130.195724	42.957485	47.635426	122.017754	44.1729295	26.1962215	126.106739	-75.3126955	13.9187765	116.675229
14.411747	1.278446	125.725235	-15.753881	20.164242	121.517029	45.369965	4.655457	129.898376	42.977974	47.624043	122.400787	44.1739695	26.13975	126.1495815	-75.6817315	14.188734	116.8844765
13.928993	1.333453	125.345375	-15.739885	20.218573	121.529701	45.346092	4.628604	129.604156	43.007969	47.673336	122.745094	44.1770305	26.15097	126.174625	-75.6568005	14.286176	116.884777
13.14667	1.609847	124.795341	-15.735965	20.29977	121.54702	45.353497	4.543373	129.182785	43.012936	47.659004	123.231659	44.1832165	26.1011885	126.207222	-75.6551465	14.4983515	116.886818
12.545663	1.876397	124.355301	-15.737539	20.27306	121.557129	45.355865	4.411192	128.861923	43.012314	47.605083	123.659386	44.1840895	26.0081375	126.2606545	-75.6591675	14.5379825	116.8536035
11.938595	2.16571	123.873123	-15.731353	20.163389	121.584305	45.334198	4.304921	128.425446	43.021992	47.51112	124.170815	44.178095	25.9080205	126.2981305	-75.640801	14.4187575	116.8704795
11.211432	2.498358	123.30201	-15.701848	19.99897	121.58474	45.262222	4.181828	127.914322	43.043484	47.398151	124.764023	44.152853	25.7899895	126.3391725	-75.556549	14.2079505	116.8303075
10.428226	2.858323	122.750618	-15.585046	19.804562	121.558632	45.177731	4.074518	127.395592	43.035839	47.295544	125.372955	44.106785	25.685031	126.3842735	-75.276877	13.924093	116.7329905
9.67246	3.144459	122.134483	-15.730704	19.792234	121.721443	45.106304	4.015812	126.895142	43.026455	47.247215	125.970634	44.0663795	25.6315135	126.432888	-75.5277875	13.9529545	117.009998
8.82546	3.488365	121.655144	-15.773046	19.793575	121.83268	44.698166	4.177688	126.600433	42.984627	47.222336	126.508568	43.8413965	25.700012	126.5545005	-75.3874885	13.887138	117.1108595
7.484201	3.898595	121.067108	-15.869043	19.946493	121.98185	44.598564	4.287082	126.097427	42.810978	47.244225	127.087151	43.704771	25.7656535	126.592289	-75.442857	14.1273325	117.371411
6.393851	4.084928	120.927071	-15.58454	19.876175	121.906807	44.540749	4.410447	125.880814	42.692421	47.313858	127.265564	43.616585	25.8621525	126.573189	-74.785665	13.8901975	117.240425
5.320464	4.140841	120.83075	-15.654309	19.954216	121.975052	44.486542	4.499372	125.753845	42.585892	47.341743	127.365662	43.536217	25.9205575	126.5597535	-74.844835	13.9878745	117.3903505
4.21714	4.101616	120.801994	-15.715588	19.950914	122.011017	44.475567	4.496362	125.676773	42.496716	47.294018	127.417923	43.4861415	25.89519	126.547348	-74.9173175	14.006638	117.474686
3.145303	3.91276	120.669724	-15.768242	19.875849	122.021332	44.445297	4.422997	125.621353	42.443489	47.200222	127.420746	43.444393	25.8116095	126.5210495	-74.980877	13.9400885	117.5216145
1.926065	3.671238	120.528389	-15.786655	19.781321	121.973946	44.400028	4.320808	125.503349	42.409981	47.072319	127.374329	43.4050045	25.6965635	126.438839	-74.9783145	13.8660785	117.509053
0.702479	3.363733	120.179237	-16.207209	19.924334	122.053658	44.352615	4.216667	125.256516	42.381584	46.938675	127.252625	43.3670995	25.577671	126.2545705	-75.7815175	14.270997	117.8527455
-0.867125	2.649641	119.586121	-16.184816	19.795742	121.896217	44.263004	4.146178	124.863373	42.301159	46.800186	126.855919	43.2820815	25.473182	125.859646	-75.6517135	14.118302	117.932788
-2.450252	2.256348	119.621536	-16.146292	19.745899	121.893921	44.206219	4.232483	124.736771	42.254498	46.797001	126.437401	43.2303585	25.514742	125.587086	-75.5229425	13.977056	118.200756
-3.832198	1.656344	119.867722	-15.990734	19.699741	121.903419	44.253582	4.305517	124.775696	42.181576	46.821507	125.949356	43.217579	25.563512	125.362526	-75.199047	13.83597	118.444312
-5.192317	0.9642	120.257355	-15.976888	19.724596	121.997726	44.342949	4.336464	125.034668	42.122288	46.840633	125.363937	43.2326185	25.5885485	125.1993025	-75.1863945	13.8606435	118.7961495
-6.694574	0.232644	120.858978	-16.117481	19.75301	122.137978	44.401665	4.298224	125.355545	42.069645	46.795296	124.747635	43.235655	25.54676	125.05159	-75.470617	13.95926	119.224366
-8.191189	-0.546927	121.391663	-15.96183	19.536217	122.076324	44.447254	4.166967	125.584351	42.03701	46.596859	124.177536	43.242132	25.381913	124.8809435	-75.165792	13.690521	119.2717045
-9.621908	-1.377946	121.693893	-15.940197	19.288736	122.027718	44.463642	3.907169	125.784508	42.042877	46.284801	123.593887	43.2532595	25.095985	124.6891975	-75.1336535	13.481487	119.3662385
-11.83714	-2.568405	121.859375	-15.913712	18.80282	121.875191	44.328579	3.52001	125.691605	42.10947	45.757076	122.748184	43.2190245	24.638543	124.2198945	-75.0464485	12.967097	119.5304875
-13.315432	-3.271973	121.737137	-15.903894	18.502827	121.719124	44.22839	3.201489	125.413445	42.082806	45.388241	122.277275	43.155598	24.294865	123.84536	-74.963386	12.710789	119.592888
-14.900969	-3.909543	121.725174	-15.916451	18.243237	121.608749	44.134087	2.978722	125.137367	42.03381	45.115612	121.774506	43.0839485	24.047167	123.4559365	-74.9168505	12.439307	119.7615615
-16.479729	-4.468983	121.852852	-15.956135	18.038486	121.575508	44.022923	2.843676	124.897614	41.985298	44.920235	121.305717	43.0041105	23.8819555	123.1016655	-74.9163805	12.1950165	120.0493505
-18.064379	-4.942097	122.049797	-16.023182	17.90737	121.578812	43.934834	2.735329	124.714363	41.86113	44.752796	120.776283	42.897982	23.7440625	122.745323	-74.944346	12.0706775	120.412301
-19.695799	-5.335172	122.503212	-16.092234	17.838257	121.601692	43.855919	2.698679	124.568054	41.709167	44.634575	120.186447	42.782543	23.666627	122.3772505	-74.967011	12.009887	120.8261335
-21.302107	-5.577408	123.052933	-16.132706	17.779081	121.648994	43.833359	2.644727	124.478828	41.545338	44.531799	119.569954	42.6893485	23.588263	122.024391	-74.9547605	11.969899	121.273597
-23.519051	-5.931872	123.879074	-16.173306	17.58296	121.791527	44.132179	2.337792	124.305916	41.306171	44.311954	118.670525	42.719175	23.324873	121.4882205	-75.065787	11.841047	122.0948335
-25.095638	-5.954994	124.42057	-16.19594	17.364862	121.944832	44.097115	2.158628	124.29435	41.178947	44.077301	118.201279	42.638031	23.1179645	121.2478145	-75.029911	11.6117595	122.6418495
-26.656914	-5.849354	124.867203	-16.224054	17.099152	122.162888	44.065071	1.932413	124.325539	41.059292	43.802273	117.832581	42.5621815	22.867343	121.07906	-75.0102895	11.330961	123.246716
-28.167147	-5.632682	125.276695	-16.210106	16.819324	122.391464	44.04311	1.71151	124.388123	41.003929	43.555153	117.629013	42.5235195	22.6333315	121.008568	-74.9437315	11.0053165	123.77436
-29.65	-5.2392	125.538597	-16.235769	16.566565	122.646294	44.034439	1.540427	124.454819	40.948902	43.364277	117.534805	42.4916705	22.452352	120.994812	-74.9632085	10.680778	124.297776
-31.046127	-4.697144	125.71788	-16.270567	16.380493	122.890625	44.013767	1.410532	124.522034	40.877708	43.245594	117.50119	42.4457375	22.328063	121.011612	-74.9868715	10.432923	124.769638
-32.362835	-3.95928	125.867989	-16.306908	16.23996	123.122879	43.980801	1.328126	124.547401	40.819885	43.17767	117.576447	42.400343	22.252898	121.061924	-75.014159	10.227022	125.183834
-34.51947	-2.739803	126.005516	-16.370518	16.111847	123.44117	43.936901	1.211119	124.665894	40.771496	43.118893	117.775383	42.3541985	22.165006	121.2206385	-75.0952345	10.058688	125.6617015
-35.787338	-1.672337	125.938454	-16.420078	16.046459	123.605515	43.936565	1.160927	124.72477	40.760075	43.113586	117.995583	42.34832	22.1372565	121.3601765	-75.188476	9.9556615	125.8508535
-37.096455	-0.489552	125.802444	-16.460821	16.000238	123.722855	43.910362	1.101523	124.767113	40.762074	43.115406	118.246841	42.336218	22.1084645	121.506977	-75.25786	9.8920115	125.938733
-38.249092	0.814798	125.569344	-16.516571	15.929379	123.803055	43.844765	1.023412	124.760223	40.766613	43.116348	118.520561	42.305689	22.06988	121.640392	-75.338831	9.788878	125.965718
-39.424538	2.230605	125.290337	-16.604975	15.853898	123.845184	43.72821	0.924141	124.708847	40.742645	43.107738	118.818108	42.2354275	22.0159395	121.7634775	-75.4453775	9.6918565	125.9268905
-40.46941	3.744482	124.936127	-16.71129	15.766597	123.881889	43.23241	0.981359	124.76046	40.694798	43.108837	119.144531	41.963604	22.045098	121.9524955	-75.386184	9.488096	125.8112825
-41.531902	5.342225	124.647926	-16.834358	15.6954	123.921013	43.103176	0.895974	124.608063	40.627262	43.135654	119.531143	41.865219	22.015814	122.069603	-75.533935	9.374986	125.772423
-42.964699	8.007133	124.333664	-17.045074	15.657629	124.036041	42.907505	0.912644	124.354362	40.484558	43.311779	120.199928	41.6960315	22.1122115	122.277145	-75.7861795	9.2030465	125.794937
-43.864258	9.864029	124.201477	-17.184092	15.6847	124.124352	42.825069	1.024867	124.188103	40.35326	43.497402	120.640877	41.5891645	22.2611345	122.41449	-75.9573485	9.1082655	125.834214
-44.657169	11.775027	124.146942	-17.302801	15.764361	124.221054	42.789085	1.16949	123.979805	40.213829	43.710278	121.081985	41.501457	22.439884	122.530895	-76.107059	9.088838	125.911213
-45.379547	13.724955	124.207115	-17.40753	15.868189	124.310112	42.769249	1.359995	123.817001	40.073944	43.937969	121.487083	41.4215965	22.648982	122.652042	-76.2366565	9.087396	125.968182
-46.067448	15.753852	124.194374	-17.498703	15.967878	124.379311	42.752064	1.591452	123.641693	39.952728	44.178337	121.887123	41.352396	22.8848945	122.764408	-76.349802	9.0508615	125.994214
-46.641056	17.712481	124.292305	-17.587494	16.039063	124.427689	42.7356	1.801781	123.428429	39.842293	44.405037	122.287323	41.2889465	23.103409	122.857876	-76.4639345	8.974717	125.997502
-47.20438	19.775	124.350594	-17.679699	16.087833	124.450562	42.681576	1.995561	123.172531	39.716946	44.596668	122.720421	41.199261	23.2961145	122.946476	-76.558659	8.8795515	125.954648
-47.892685	22.748013	124.828049	-17.839134	16.127501	124.462975	42.465591	2.215202	122.503998	39.555698	44.832794	123.491112	41.0106445	23.523998	122.997555	-76.6889125	8.731004	125.928395
-48.272419	24.687382	125.372383	-17.955185	16.170887	124.488556	42.26305	2.37351	122.047249	39.426632	44.982445	124.05748	40.844841	23.6779775	123.0523645	-76.755211	8.6637965	125.9247475
-48.556786	26.540089	126.11821	-18.071608	16.311266	124.593246	42.098064	2.674263	121.679077	39.314686	45.192657	124.719711	40.706375	23.93346	123.199394	-76.849591	8.689072	125.987098
-48.786201	28.397999	126.84201	-18.189781	16.579107	124.799606	41.974869	3.079304	121.470848	39.232151	45.489475	125.417206	40.60351	24.2843895	123.444027	-76.983072	8.8738245	126.155185
-48.992157	30.126884	127.566742	-18.319801	16.978235	124.992264	41.898975	3.551241	121.376953	39.07151	45.868759	125.96817	40.4852425	24.71	123.6725615	-77.1248445	9.24647000000001	126.3119665
-49.090939	31.739914	128.199631	-18.404812	17.358812	125.116554	41.819862	4.028997	121.304108	38.909561	46.276154	126.276245	40.3647115	25.1525755	123.7901765	-77.1743355	9.5650485	126.4429315
-49.182728	33.445431	128.239258	-18.431036	17.69384	125.182304	41.853054	4.39203	121.369537	38.844135	46.632172	126.390419	40.3485945	25.512101	123.879978	-77.2106665	9.87557900000001	126.48463
-49.134075	35.534691	128.199921	-18.374018	18.002785	125.151016	42.030651	4.646704	121.647522	38.854	46.934933	126.466988	40.4423255	25.7908185	124.057255	-77.1903615	10.2147515	126.244777
-49.012646	36.756031	128.09108	-18.429436	18.101046	125.081841	42.090477	4.761479	121.801933	38.790997	47.082882	126.417145	40.440737	25.9221805	124.109539	-77.299609	10.2799115	126.054143
-48.905247	37.890556	128.027802	-18.529289	18.135601	125.001762	42.034157	4.853468	121.823135	38.633396	47.193016	126.300194	40.3337765	26.023242	124.0616645	-77.3923545	10.24796	125.9418595
-48.766518	38.826851	128.055496	-18.696295	18.134979	124.919357	41.907387	4.880119	121.75827	38.438843	47.238605	126.165131	40.173115	26.059362	123.9617005	-77.565705	10.210596	125.8770135
-48.522057	39.645058	128.158173	-18.825468	18.067327	124.892929	41.775555	4.872003	121.771286	38.309624	47.252083	126.099411	40.0425895	26.062043	123.9353485	-77.6935255	10.072611	125.8505095
-48.225079	40.328156	128.314102	-18.931242	18.024679	124.92881	41.661205	4.89877	121.808006	38.237225	47.284882	126.143585	39.949215	26.091826	123.9757955	-77.811699	9.957532	125.8818245
-47.854023	41.001625	128.509445	-19.028681	18.07913	125.00267	41.587795	5.003666	121.795609	38.119865	47.39785	126.214127	39.85383	26.200758	124.004868	-77.911192	9.957502	126.000472
-47.26664	41.65403	128.815125	-19.113422	18.299414	125.093163	41.443943	5.377914	121.705505	37.952137	47.722797	126.226212	39.69804	26.5503555	123.9658585	-77.924884	10.0484725	126.2204675
-46.781342	42.018719	129.017929	-19.128654	18.493299	125.125778	41.40892	5.656527	121.646286	37.890869	47.97057	126.270256	39.6498945	26.8135485	123.958271	-77.9072025	10.1730495	126.293285
-46.258675	42.230587	129.108276	-19.104967	18.703381	125.142647	41.459286	5.892522	121.703697	37.893417	48.222763	126.359161	39.6763515	27.0576425	124.031429	-77.8862855	10.3491195	126.253865
-45.674301	42.277988	129.190613	-19.088076	18.937365	125.160217	41.502724	6.139947	121.847191	37.922798	48.49123	126.440491	39.712761	27.3155885	124.143841	-77.888913	10.5591415	126.176593
-45.138828	42.281757	128.977783	-19.078781	19.157524	125.170959	41.52739	6.357842	121.999466	37.924416	48.73917	126.423439	39.725903	27.548506	124.2114525	-77.883465	10.766542	126.1304655
-44.525581	42.135948	128.754639	-19.107033	19.371046	125.188004	41.54604	6.530021	122.207954	37.866238	48.942703	126.209259	39.706139	27.736362	124.2086065	-77.920205	11.00573	126.1674015
-43.89463	41.869228	128.338669	-19.121881	19.52284	125.201965	41.561802	6.675402	122.549286	37.818691	49.121296	125.868622	39.6902465	27.898349	124.208954	-77.9340085	11.147331	126.194976
-42.992733	41.289745	127.491997	-19.114059	19.713411	125.290771	41.676903	6.777146	123.352905	37.782726	49.311619	125.157204	39.7298145	28.0443825	124.2550545	-77.9579325	11.3824395	126.3264875
-42.351971	40.792336	126.665131	-19.123707	19.849087	125.3647	41.769081	6.845789	124.073563	37.71431	49.42099	124.516151	39.7416955	28.1333895	124.294857	-77.9891095	11.5647845	126.434543
-41.724075	40.249336	125.802437	-19.165121	19.975119	125.456894	41.842861	6.888787	124.850311	37.657383	49.49535	123.851463	39.750122	28.1920685	124.350887	-78.080364	11.7581695	126.562901
-41.239311	39.737053	124.909676	-19.207148	20.098436	125.585381	41.937046	6.929994	125.683846	37.580547	49.498348	123.158859	39.7587965	28.214171	124.4213525	-78.1730925	11.982701	126.7494095
-40.652905	39.097038	124.131683	-19.235695	20.144941	125.7519	42.361645	6.813321	126.378784	37.48045	49.476971	122.463188	39.9210475	28.145146	124.420986	-78.3924375	12.144736	127.082814
-40.024586	38.431911	123.567558	-19.012188	19.951822	125.879112	42.426987	6.876017	127.087799	37.42017	49.385963	121.865372	39.9235785	28.13099	124.4765855	-77.9479545	11.772654	127.2816385
-39.412987	37.791622	123.184311	-18.993061	19.823915	126.146904	42.512367	6.88698	127.802979	37.356579	49.221928	121.35611	39.934473	28.054454	124.5795445	-77.920595	11.593376	127.7142635
-38.491295	37.032757	122.945763	-18.951542	19.626034	126.614639	42.719639	6.931544	128.791275	37.30711	49.032215	120.76088	40.0133745	27.9818795	124.7760775	-77.9164585	11.2701885	128.4532005
-37.836178	36.685772	122.84626	-18.907906	19.531574	126.853752	42.764755	7.032854	129.275024	37.302765	48.974781	120.600334	40.03376	28.0038175	124.937679	-77.849572	11.0593305	128.769825
-37.185928	36.481941	122.771904	-18.897532	19.511332	127.015778	42.801949	7.154982	129.675293	37.263535	48.986347	120.458817	40.032742	28.0706645	125.067055	-77.827806	10.9519995	128.964501
-36.577343	36.441544	122.739174	-18.9039	19.533405	127.115143	42.835815	7.30101	129.910812	37.246834	49.089203	120.43074	40.0413245	28.1951065	125.170776	-77.8491245	10.8717035	129.05951
-36.004257	36.587234	122.711586	-18.920076	19.621689	127.144943	42.859741	7.444043	130.097778	37.240276	49.247231	120.543503	40.0500085	28.345637	125.3206405	-77.8901605	10.897741	128.9692455
-35.414948	36.831577	122.663513	-18.940603	19.724903	127.151695	42.885387	7.619246	130.260071	37.251438	49.50647	120.717171	40.0684125	28.562858	125.488621	-77.9496185	10.886948	128.814769
-34.78706	37.212967	122.702133	-18.993263	19.863232	127.145126	42.866199	7.820033	130.222549	37.267582	49.784954	120.95089	40.0668905	28.8024935	125.5867195	-78.0534165	10.9239705	128.7035325
-33.85199	38.120205	122.831154	-19.062666	20.035477	127.097702	42.751507	8.021252	129.816498	37.24564	50.130623	121.392914	39.9985735	29.0759375	125.604706	-78.1239055	10.9950165	128.590698
-33.198311	38.882549	123.101151	-19.091942	20.105896	127.053085	42.617741	8.10746	129.279083	37.244987	50.343239	121.670212	39.931364	29.2253495	125.4746475	-78.115248	10.9864425	128.6315225
-32.471413	39.762669	123.509506	-19.096746	20.149862	126.96489	42.457436	8.124648	128.596527	37.243011	50.511097	122.011063	39.8502235	29.3178725	125.303795	-78.0437155	10.9818515	128.625985
-31.730982	40.722744	124.036682	-19.089071	20.211359	126.888	42.361366	8.113501	127.911568	37.235245	50.680767	122.413719	39.7983055	29.397134	125.1626435	-77.9764475	11.025584	128.6133565
-30.97192	41.773476	124.625381	-19.105433	20.320501	126.860764	42.284576	8.217452	127.306091	37.259979	50.943268	122.918678	39.7722775	29.58036	125.1123845	-77.9831435	11.060642	128.6091435
-30.19751	42.87627	125.25592	-19.122585	20.51082	126.856758	42.190617	8.427516	126.770973	37.271667	51.26947	123.521149	39.731142	29.848493	125.146061	-77.976312	11.173147	128.567455
-29.370932	44.018974	125.861595	-19.211023	20.804079	126.889	42.116375	8.698676	126.321075	37.159084	51.605328	124.062202	39.6377295	30.152002	125.1916385	-78.0597755	11.456156	128.5863615
-28.107563	45.750786	126.523682	-19.382679	21.33654	126.850319	41.972523	9.184907	125.767876	36.993073	52.132523	124.7715	39.482798	30.658715	125.269688	-78.248156	12.014365	128.43095
-27.213478	46.86581	126.857285	-19.484222	21.676222	126.796127	41.598927	9.63346	125.670074	36.932476	52.451141	125.209358	39.2657015	31.0423005	125.439716	-78.2341455	12.3101435	128.152538
-26.055679	47.815166	127.105629	-19.578524	21.974968	126.692413	41.58181	9.922064	125.448402	36.873672	52.762867	125.65731	39.227741	31.3424655	125.552856	-78.384789	12.6074705	127.83197
-25.087925	48.789833	127.43837	-19.688192	22.233923	126.552711	41.488831	10.167013	125.137093	36.80357	53.001869	126.073441	39.1462005	31.584441	125.605267	-78.5225845	12.883405	127.500155
-24.048883	49.748714	127.745483	-19.789408	22.458311	126.41478	41.386677	10.35259	124.866989	36.706753	53.192829	126.356903	39.046715	31.7727095	125.611946	-78.625531	13.1439125	127.217614
-23.036077	50.615849	128.201813	-19.87429	22.69314	126.344429	41.280918	10.574859	124.637177	36.688263	53.398983	126.627029	38.9845905	31.986921	125.632103	-78.7331705	13.399359	127.056755
-21.93656	51.371258	128.589859	-19.914364	22.972042	126.354889	41.241642	10.732144	124.551628	36.726414	53.565861	126.941025	38.984028	32.1490025	125.7463265	-78.812756	13.7950815	126.9634515
-20.215105	52.435158	129.041245	-19.960686	23.43992	126.488617	41.231224	10.923149	124.595497	36.793777	53.784698	127.310799	39.0125005	32.3539235	125.953148	-78.9338725	14.5259165	127.024086
-19.019691	52.991856	129.183853	-19.981575	23.733246	126.55468	41.20507	11.024875	124.643135	36.821205	53.911919	127.457916	39.0131375	32.468397	126.0505255	-78.9762875	14.998095	127.0588345
-17.843584	53.448753	129.268402	-19.990492	24.005707	126.582207	41.182602	11.081593	124.730637	36.873371	53.984058	127.575508	39.0279865	32.5328255	126.1530725	-79.0089705	15.4785885	127.0113415
-16.644392	53.799057	129.319244	-20.00716	24.273436	126.639381	41.174873	11.113941	124.920563	36.976322	54.039909	127.706406	39.0755975	32.576925	126.3134845	-79.0899175	15.969947	126.9652775
-15.310599	54.099239	129.213577	-19.937315	24.504787	126.608383	41.201008	11.148607	125.194191	37.096127	54.114269	127.856339	39.1485675	32.631438	126.525265	-79.0231975	16.378136	126.691501
-14.105086	54.251701	129.206741	-19.887465	24.74807	126.651085	41.25758	11.206642	125.463402	37.178696	54.212307	127.999367	39.218138	32.7094745	126.7313845	-78.993068	16.7866655	126.5707855
-12.863644	54.316216	129.147614	-19.834888	24.994629	126.699913	41.651443	11.141418	125.609795	37.266956	54.307396	128.156143	39.4591995	32.724407	126.882969	-79.1289755	17.264851	126.516857
-10.861067	54.209793	129.054276	-19.740421	25.290569	126.752594	41.681976	11.186336	125.971809	37.456703	54.379761	128.389923	39.5693395	32.7830485	127.180866	-79.0501815	17.7980895	126.324322
-9.623389	53.96909	129.107147	-19.665947	25.436241	126.758156	41.703033	11.154716	126.137077	37.617374	54.347588	128.538757	39.6602035	32.751152	127.337917	-78.9920975	18.12133	126.178395
-8.315406	53.665291	129.114258	-19.592157	25.538116	126.726402	41.711182	11.082892	126.215134	37.797096	54.282326	128.712448	39.754139	32.682609	127.463791	-78.938453	18.393623	125.989013
-7.072033	53.227085	129.24939	-19.542078	25.623819	126.654007	41.692917	10.964044	126.215233	37.964245	54.165058	128.866562	39.828581	32.564551	127.5408975	-78.912737	18.683087	125.7671165
-5.732052	52.697433	129.249908	-19.491529	25.691748	126.558807	41.675407	10.873013	126.17601	38.099705	54.085159	128.966766	39.887556	32.479086	127.571388	-78.870614	18.90441	125.546226
-4.556347	52.104195	129.331238	-19.453489	25.771935	126.416222	41.644775	10.792888	126.074478	38.229954	53.999924	129.04921	39.9373645	32.396406	127.561844	-78.8443425	19.147464	125.2706
-3.336994	51.406723	129.309875	-19.419416	25.844696	126.251938	41.619987	10.719416	125.939896	38.354172	53.917091	129.1259	39.9870795	32.3182535	127.532898	-78.8259115	19.3711385	124.970978
-1.421026	50.160683	129.120605	-19.594589	26.08634	126.069168	41.662472	10.6394	125.765144	38.531166	53.844357	129.17189	40.096819	32.2418785	127.468517	-79.285997	19.9308015	124.669819
-0.246345	49.239437	128.921799	-19.518927	26.133198	125.859711	41.708786	10.587137	125.602081	38.640385	53.758194	129.186081	40.1745855	32.1726655	127.394081	-79.2124395	20.0937305	124.325341
0.893965	48.145	128.707565	-19.433649	26.137337	125.647484	41.459072	10.676214	125.63472	38.735355	53.678791	129.126633	40.0972135	32.1775025	127.3806765	-78.9645115	20.0971715	123.9142915
2.054146	46.938553	128.397339	-19.29332	26.114931	125.40213	41.592163	10.6004	125.621796	38.849655	53.597034	129.045197	40.220909	32.098717	127.3334965	-78.807549	20.131145	123.4707635
3.240721	45.676079	127.993378	-19.133835	26.070938	125.259819	41.775394	10.508441	125.68766	38.981865	53.514626	128.952545	40.3786295	32.0115335	127.3201025	-78.6462995	20.1303425	123.1995355
4.323678	44.236801	127.66626	-18.948196	26.002279	125.070335	42.323822	10.233022	125.730011	39.146214	53.425812	128.817215	40.735018	31.829417	127.273613	-78.63141	20.175141	122.867057
5.435588	42.71841	127.216705	-18.744186	25.90839	124.88414	42.557899	10.055313	125.91523	39.320564	53.267384	128.640091	40.9392315	31.6613485	127.2776605	-78.4276035	20.1554315	122.4906195
7.067362	40.21907	126.531769	-18.4245	25.696287	124.606979	42.895855	9.696394	126.270485	39.611183	52.966	128.264526	41.253519	31.331197	127.2675055	-78.102519	20.061377	121.9464525
8.016612	38.436459	126.169846	-18.224178	25.540993	124.426331	43.104404	9.43228	126.543915	39.844509	52.727467	128.007538	41.4744565	31.0798735	127.2757265	-77.9228125	20.0021125	121.5769355
8.938843	36.588203	125.805107	-17.996004	25.368019	124.209389	43.328949	9.170435	126.810745	40.082645	52.503353	127.734016	41.705797	30.836894	127.2723805	-77.697805	19.899144	121.1463975
9.908391	34.646355	125.430641	-17.782017	25.189075	123.982857	43.525383	8.906579	127.039482	40.320705	52.267056	127.477097	41.923044	30.5868175	127.2582895	-77.487078	19.7913325	120.7074245
10.358925	32.887962	125.321243	-17.569695	24.997345	123.748398	43.72007	8.634296	127.216995	40.538582	51.999958	127.223526	42.129326	30.317127	127.2202605	-77.268716	19.677563	120.2765355
11.232557	30.798159	125.04557	-17.354994	24.806171	123.537041	43.891083	8.340747	127.385498	40.777077	51.727093	126.964859	42.33408	30.03392	127.1751785	-77.044068	19.578422	119.8989035
11.906189	28.792685	124.841728	-17.141308	24.608492	123.329613	44.007568	8.070317	127.523407	41.047523	51.437111	126.768661	42.5275455	29.753714	127.146034	-76.8101615	19.46327	119.513192
13.134195	25.55242	124.515625	-16.851751	24.309458	123.060478	44.19418	7.660569	127.752998	41.40831	51.011665	126.449844	42.801245	29.336117	127.101421	-76.504747	19.282799	119.019535
13.679073	23.511242	124.365952	-16.659662	24.113552	122.874474	44.287865	7.384635	127.849129	41.625614	50.733166	126.25985	42.9567395	29.0589005	127.0544895	-76.2760635	19.1682035	118.6944585
13.862803	21.568523	124.359421	-16.508169	23.926344	122.722733	44.349926	7.103141	127.958382	41.813358	50.430798	126.026199	43.081642	28.7669695	126.9922905	-76.09798	19.0857185	118.4531755
14.240996	19.495527	124.281273	-16.405293	23.758642	122.602669	44.388489	6.859079	128.069717	41.963287	50.150608	125.730515	43.175888	28.5048435	126.900116	-75.986474	19.0124405	118.305222
14.498674	17.460182	124.274216	-16.346764	23.589888	122.471977	44.429688	6.634935	128.179672	42.069469	49.883568	125.449608	43.2495785	28.2592515	126.81464	-75.9431065	18.9205245	118.129314
14.732369	15.370412	124.271164	-16.306581	23.419456	122.360931	44.455425	6.437057	128.293304	42.107464	49.632488	125.068604	43.2814445	28.0347725	126.680954	-75.8946065	18.8041395	118.040908
14.854442	13.384573	124.318039	-16.28616	23.228628	122.226646	44.469383	6.297524	128.391083	42.124882	49.395718	124.603806	43.2971325	27.846621	126.4974445	-75.8694525	18.610635	117.9558475
14.943735	10.332255	124.340591	-16.229067	22.896029	121.948746	44.515335	6.061082	128.480637	42.124962	48.996605	123.874901	43.3201485	27.5288435	126.177769	-75.7782825	18.2632145	117.719723
14.891113	8.406082	124.463402	-16.158371	22.56333	121.7201	44.559021	5.814103	128.575897	42.114475	48.650059	123.336792	43.336748	27.232081	125.9563445	-75.65349	17.894579	117.4838555
14.760089	6.433608	124.708328	-16.117426	22.185972	121.556793	44.586597	5.526236	128.700348	42.135239	48.242874	122.917847	43.360918	26.884555	125.8090975	-75.59577	17.487389	117.3044885
14.508627	4.601645	125.012138	-16.295567	21.850201	121.58989	44.60379	5.201828	128.869659	42.131683	47.821072	122.559166	43.3677365	26.51145	125.7144125	-75.9588705	17.188952	117.4653675
14.200171	2.860596	125.315544	-16.313507	21.422812	121.49099	44.61871	4.900808	129.009766	42.113777	47.415634	122.308945	43.3662435	26.158221	125.6593555	-75.9932575	16.687403	117.3226245
13.829051	1.134839	125.549713	-16.322399	21.009962	121.325943	44.581722	4.610439	128.974808	42.100872	47.037117	122.178116	43.341297	25.823778	125.576462	-75.986095	16.196146	117.075424
13.607712	-0.597531	125.379776	-16.386646	20.607803	121.095703	44.475559	4.338504	128.822403	42.042187	46.697121	122.012329	43.258873	25.5178125	125.417366	-76.032165	15.6977935	116.77404
12.817128	-2.767332	124.997208	-16.463705	20.073698	120.609985	44.304008	3.916342	128.536057	41.930344	46.270149	121.815201	43.117176	25.0932455	125.175629	-76.044586	15.0541505	116.044341
11.924705	-3.946757	124.838867	-16.514179	19.783598	120.327637	44.19738	3.643898	128.307419	41.891018	45.996716	121.785606	43.044199	24.820307	125.0465125	-76.072557	14.746889	115.6087615
11.419477	-5.315548	124.453201	-16.566008	19.535872	120.112671	44.104736	3.321069	128.159683	41.843838	45.718357	121.846924	42.974287	24.519713	125.0033035	-76.106303	14.552031	115.2220385
10.657344	-6.419548	124.224136	-16.619955	19.321581	120.000229	44.037582	3.004757	128.072052	41.827126	45.452675	121.927727	42.932354	24.228716	124.9998895	-76.172264	14.414446	115.0005685
9.736635	-7.386838	124.108185	-16.667147	19.091228	119.993088	43.945625	2.729056	127.998444	41.816216	45.206745	122.029495	42.8809205	23.9679005	125.0139695	-76.2152145	14.2145555	114.9722065
8.749252	-8.292715	124.009659	-16.732327	18.858892	120.038559	43.89035	2.447812	127.940285	41.780792	44.929535	122.113487	42.835571	23.6886735	125.026886	-76.300225	14.0291105	115.050232
7.426331	-8.913597	124.064659	-16.770355	18.60294	120.093468	43.833858	2.175323	127.886642	41.747581	44.673428	122.151306	42.7907195	23.4243755	125.018974	-76.3314295	13.7815045	115.167962
5.758227	-9.916266	123.901939	-16.852678	18.22526	120.189369	43.773033	1.761489	127.792046	41.666092	44.272129	122.165123	42.7195625	23.016809	124.9785845	-76.4249185	13.433711	115.4001535
4.556293	-10.489833	123.80172	-16.913736	17.956287	120.261429	43.7379	1.47063	127.70636	41.61092	43.979233	122.150276	42.67441	22.7249315	124.928318	-76.501882	13.1876425	115.59454
3.288291	-10.968748	123.725822	-16.969023	17.662359	120.327103	43.696598	1.14749	127.644562	41.579678	43.663769	122.102448	42.638138	22.4056295	124.873505	-76.576184	12.9190885	115.780701
1.93731	-11.387428	123.687958	-17.026537	17.374434	120.41243	43.645782	0.817596	127.526489	41.559784	43.329803	121.959541	42.602783	22.0736995	124.743015	-76.655857	12.6751685	116.081845
0.568646	-11.703136	123.626137	-17.039497	17.047583	120.482292	43.601131	0.480498	127.309311	41.544777	42.974129	121.728745	42.572954	21.7273135	124.519028	-76.651948	12.3678525	116.445556
-0.865911	-11.949484	123.585304	-17.069788	16.726339	120.583687	43.562119	0.111952	127.008499	41.533058	42.583759	121.431328	42.5475885	21.3478555	124.2199135	-76.6871645	12.1048225	116.9474605
-2.318009	-12.09791	123.601593	-17.065937	16.374947	120.714584	43.552078	-0.279646	126.767174	41.523983	42.173927	121.097267	42.5380305	20.9471405	123.9322205	-76.6699045	11.8027535	117.4969475
-4.586122	-12.076582	123.708435	-17.082718	15.83946	121.006287	43.569653	-0.882986	126.485275	41.562309	41.558773	120.779274	42.565981	20.3378935	123.6322745	-76.731417	11.3410265	118.3802995
-6.065022	-11.975986	123.703217	-16.84446	15.311149	121.02964	43.557594	-1.27521	126.324501	41.556698	41.16869	120.651695	42.557146	19.94674	123.488098	-76.246066	10.675558	118.571182
-7.595641	-11.749725	123.587013	-16.893759	14.921363	121.216843	43.539394	-1.639346	126.172272	41.532459	40.817932	120.585159	42.5359265	19.589293	123.3787155	-76.3234445	10.253433	119.0549705
-9.116781	-11.452554	123.415314	-16.920126	14.527689	121.355728	43.193729	-1.815018	126.190254	41.52702	40.51506	120.64341	42.3603745	19.350021	123.416832	-76.2006265	9.705357	119.294624
-10.623385	-11.053776	123.146698	-16.918373	14.154222	121.468506	43.196712	-2.180174	126.14621	41.528027	40.240349	120.851006	42.3623695	19.0300875	123.498608	-76.1991155	9.2783565	119.438404
-12.161045	-10.516024	122.882339	-16.92367	13.79406	121.581902	43.228008	-2.55396	126.162781	41.54607	39.971268	121.159302	42.387039	18.708654	123.6610415	-76.234379	8.879466	119.5027625
-13.507759	-10.02965	122.610916	-16.950577	13.473386	121.714363	43.238453	-2.865861	126.178917	41.562637	39.733204	121.476868	42.400545	18.4336715	123.8278925	-76.301699	8.5131005	119.6008335
-15.991744	-8.85657	122.387138	-16.97912	13.154543	121.899399	43.242077	-3.154561	126.165665	41.543579	39.524502	121.800972	42.392828	18.1849705	123.9833185	-76.351068	8.1241155	119.8154795
-17.557354	-7.992469	122.31929	-16.984793	13.037461	121.998993	43.265049	-3.223462	126.162086	41.518909	39.465481	121.980286	42.391979	18.1210095	124.071186	-76.361565	7.9539125	119.9268
-19.085619	-7.080372	122.165039	-16.955877	12.973372	122.045288	43.358974	-3.275681	126.211716	41.525417	39.442245	122.160652	42.4421955	18.083282	124.186184	-76.3539495	7.863462	119.904392
-20.629921	-6.103497	121.927628	-16.917765	12.900607	122.029243	43.440372	-3.324337	126.252327	41.551044	39.445271	122.360573	42.495708	18.060467	124.30645	-76.331238	7.740747	119.752036
-22.164703	-5.090918	121.616516	-16.892094	12.830259	121.967758	43.473457	-3.381451	126.226341	41.567142	39.412609	122.572174	42.5202995	18.015579	124.3992575	-76.3044875	7.644939	119.5362585
-23.72809	-4.010067	121.250496	-16.884766	12.718956	121.876656	43.463379	-3.479163	126.168167	41.582714	39.36834	122.793831	42.5230465	17.9445885	124.480999	-76.2925785	7.4933235	119.272313
-25.308567	-2.889739	120.866562	-16.89102	12.628259	121.813812	43.421402	-3.587513	126.053604	41.588997	39.309727	123.054184	42.5051995	17.861107	124.553894	-76.2872395	7.395411	119.07373
-27.638479	-1.088587	120.410194	-16.906181	12.516734	121.78978	43.331142	-3.708751	125.836304	41.600525	39.254124	123.575546	42.4658335	17.7726865	124.705925	-76.2781955	7.2607815	118.873635
-29.221588	0.147493	120.142319	-16.915703	12.496824	121.808281	43.260014	-3.737576	125.666679	41.618107	39.25835	123.958267	42.4390605	17.760387	124.812473	-76.2704665	7.233261	118.804089
-30.64875	1.334676	119.967041	-16.970545	12.561339	121.91584	43.200901	-3.698883	125.451599	41.625286	39.303646	124.311676	42.4130935	17.8023815	124.8816375	-76.3541835	7.3202965	118.9500425
-32.395222	2.724262	119.847641	-16.923111	12.641346	121.919189	43.150215	-3.612384	125.215599	41.637291	39.375832	124.603477	42.393753	17.881724	124.909538	-76.239975	7.400968	118.92884
-33.991558	4.037377	119.799217	-16.917412	12.759319	121.944031	43.087673	-3.485767	124.96183	41.626263	39.463127	124.78669	42.356968	17.98868	124.87426	-76.191792	7.529958	119.013802
-35.601151	5.334308	119.773163	-16.940325	12.9083	121.938286	43.03347	-3.355155	124.643921	41.582264	39.536171	124.80806	42.307867	18.090508	124.7259905	-76.188517	7.726092	119.1505815
-37.18425	6.616077	119.806862	-16.986908	13.035007	121.917213	42.949753	-3.213868	124.236809	41.505325	39.63192	124.680153	42.227539	18.209026	124.458481	-76.201355	7.860988	119.375945
-39.63599	8.47083	119.95784	-17.14909	13.147897	121.817314	42.719162	-2.931649	123.293579	41.231167	39.789143	123.954926	41.9751645	18.428747	123.6242525	-76.2733445	7.867047	120.0103755
-41.233055	9.683224	120.20903	-17.362734	13.225376	121.663979	42.525681	-2.724938	122.280212	40.862198	39.995323	122.685837	41.6939395	18.6351925	122.4830245	-76.4194075	7.8155595	120.8449335
-42.856419	10.866178	120.528961	-17.61886	13.338574	121.342758	42.187134	-2.406507	120.638359	40.397442	40.27227	120.98571	41.292288	18.9328815	120.8120345	-76.530008	7.7442665	121.8734815
-44.403004	12.016294	120.885933	-17.839935	13.394737	120.845367	41.7621	-2.206326	118.704842	39.829357	40.425163	118.841827	40.7957285	19.1094185	118.7733345	-76.4755985	7.6800555	122.9173995
-45.904778	13.153299	121.282089	-18.089794	13.380733	120.292198	41.334702	-2.108623	116.756737	39.207783	40.484444	116.499756	40.2712425	19.1879105	116.6282465	-76.4508305	7.5735555	123.9561495
-47.277866	14.292526	121.697174	-18.312096	13.274996	119.812141	40.835648	-2.069518	114.89856	38.626045	40.420826	114.548195	39.7308465	19.175654	114.7233775	-76.3550385	7.374338	124.9009045
-48.509315	15.418826	122.122086	-18.597067	13.137683	119.543335	40.363884	-2.164348	113.576599	38.127525	40.319412	112.879387	39.2457045	19.077532	113.227993	-76.4398385	7.197834	125.858677
-49.949684	17.064386	122.571899	-19.023453	12.951478	119.282257	39.772129	-2.306449	112.030518	37.530632	40.163326	111.186363	38.6513805	18.9284385	111.6084405	-76.6982865	6.9745175	126.9560735
-50.804867	18.283588	122.989723	-19.29261	12.850048	119.075546	39.387558	-2.34885	111.090919	37.137615	40.213341	110.24855	38.2625865	18.9322455	110.6697345	-76.8478065	6.7678505	127.4813575
-51.52803	19.53224	123.264839	-19.482986	12.827444	118.738792	38.993427	-2.223747	109.974564	36.772667	40.361275	109.503578	37.883047	19.068764	109.739071	-76.849019	6.586124	127.738513
-51.780064	20.668102	123.505913	-19.611553	12.869308	118.32225	38.675003	-2.021886	108.760689	36.495789	40.643448	108.96109	37.585396	19.310781	108.8608895	-76.808502	6.427835	127.7836105
-52.458443	22.06753	123.570786	-19.678989	12.987481	117.881653	38.451702	-1.704836	107.772064	36.300064	40.978539	108.574768	37.375883	19.6368515	108.173416	-76.733861	6.3381105	127.58989
-52.64814	23.363564	123.699692	-19.715504	13.219388	117.53553	38.303295	-1.257383	106.976822	36.245945	41.372566	108.512344	37.27462	20.0575915	107.744583	-76.705628	6.3811845	127.326477
-52.699776	24.685881	123.761078	-19.788872	13.552242	117.336884	38.21656	-0.791425	106.582916	36.218288	41.821358	108.654175	37.217424	20.5149665	107.6185455	-76.795168	6.5895175	127.0552225
-52.409164	26.529455	123.794411	-19.910019	14.165243	117.383621	38.287197	-0.095521	106.780388	36.266785	42.499096	109.29068	37.276991	21.2017875	108.035534	-77.097029	7.1286985	126.731708
-51.99218	27.664867	123.722305	-19.988756	14.548373	117.623268	38.445759	0.264606	107.413338	36.339581	42.894691	109.958038	37.39267	21.5796485	108.685688	-77.370182	7.5170975	126.560848
-51.423271	28.72051	123.598625	-20.053656	14.905447	117.979408	38.700474	0.549853	108.450951	36.428978	43.232464	110.70224	37.564726	21.8911585	109.5765955	-77.672038	7.9197355	126.3822205
-50.691856	29.655828	123.417747	-20.088408	15.193868	118.441521	39.024506	0.758468	109.687355	36.54002	43.46825	111.652985	37.782263	22.113359	110.67017	-77.959079	8.274377	126.212872
-49.82814	30.461535	123.281952	-20.112965	15.387376	118.977013	39.353069	0.881145	111.080719	36.639004	43.684872	112.572037	37.9960365	22.2830085	111.826378	-78.2219665	8.4917435	126.127648
-48.980461	31.259083	123.228645	-20.14521	15.492142	119.556961	39.58717	0.949709	112.550308	36.695145	43.818512	113.457916	38.1411575	22.3841105	113.004112	-78.4315775	8.6001735	126.10981
-47.867058	31.88954	123.147133	-20.169653	15.547432	120.12159	39.746967	0.941191	113.971504	36.737461	43.822594	114.329315	38.242214	22.3818925	114.1504095	-78.58152	8.7129715	126.0927705
-46.006233	32.689056	123.036636	-20.193739	15.546046	121.001503	39.957817	0.871123	116.143501	36.820393	43.771191	115.450737	38.389105	22.321157	115.797119	-78.776583	8.770935	126.205887
-44.60191	33.084484	122.946617	-20.208237	15.518562	121.590332	40.047218	0.801945	117.545807	36.892166	43.661728	116.141808	38.469692	22.2318365	116.8438075	-78.886166	8.8052875	126.3368565
-43.143978	33.46048	122.834038	-20.212994	15.471834	122.132072	40.123795	0.67919	118.904404	36.956509	43.536861	116.758011	38.540152	22.1080255	117.8312075	-78.96614	8.8356425	126.4329365
-41.595173	33.763443	122.702576	-20.21245	15.406699	122.662674	40.188358	0.598852	120.263741	37.004589	43.426243	117.310562	38.5964735	22.0125475	118.7871515	-79.0213735	8.8008505	126.5381965
-39.972694	33.980228	122.565369	-20.214373	15.328299	123.160789	40.254955	0.544165	121.495941	37.062855	43.312012	117.945518	38.658905	21.9280885	119.7207295	-79.087651	8.7285095	126.6008485
-38.328583	34.193413	122.411957	-20.228485	15.252688	123.618874	40.36166	0.528337	122.696617	37.108543	43.239681	118.640244	38.7351015	21.884009	120.6684305	-79.1920715	8.621367	126.5693175
-36.6408	34.409538	122.30909	-20.227346	15.195947	124.018394	40.483139	0.602538	123.810326	37.167988	43.277042	119.389023	38.8255635	21.93979	121.5996745	-79.2802555	8.452104	126.4371135
-34.029499	34.798832	122.274948	-20.259172	15.180985	124.439453	40.569954	0.795595	125.121399	37.213737	43.420544	120.500626	38.8918455	22.1080695	122.8110125	-79.4101895	8.2539005	126.0678935
-32.299141	35.116096	122.335411	-20.293655	15.222319	124.582291	40.571846	0.94821	125.775215	37.199722	43.604664	121.091988	38.885784	22.276437	123.4336015	-79.473094	8.168201	125.7309805
-30.522091	35.495945	122.44577	-20.355957	15.327698	124.635193	40.541779	1.134432	126.119293	37.152275	43.819458	121.603516	38.847027	22.476945	123.8614045	-79.558941	8.178451	125.4089815
-28.792202	35.882053	122.542229	-20.425385	15.445304	124.586143	40.497978	1.323387	126.276375	37.09026	44.047451	122.061073	38.794119	22.685419	124.168724	-79.644889	8.205189	125.003562
-27.009497	36.26189	122.661018	-20.476521	15.586275	124.44426	40.448536	1.522261	126.312447	37.034977	44.304993	122.440735	38.7417565	22.913627	124.376591	-79.6947985	8.258923	124.511929
-25.253159	36.638138	122.740173	-20.514397	15.757338	124.212738	40.396561	1.760407	126.167488	36.981842	44.580902	122.794426	38.6892015	23.1706545	124.480957	-79.7179955	8.3440215	123.944519
-23.51062	36.973103	122.788475	-20.547895	15.94124	123.87484	40.293922	2.000286	125.949028	36.936043	44.871723	123.088348	38.6149825	23.4360045	124.518688	-79.7107725	8.4464755	123.230992
-20.867502	37.43697	122.898796	-20.582317	16.248705	123.301819	40.094227	2.353973	125.453079	36.905083	45.254669	123.506058	38.499655	23.804321	124.4795685	-79.664289	8.693089	122.1240695
-19.144461	37.6665	123.033646	-20.586691	16.464586	122.940254	39.963051	2.58529	125.072777	36.922882	45.477032	123.846344	38.4429665	24.031161	124.4595605	-79.6163485	8.898011	121.4209475
-17.41539	37.840649	123.234245	-20.587059	16.717785	122.636185	39.898693	2.804879	124.687019	36.929474	45.709408	124.238358	38.4140835	24.2571435	124.4626885	-79.5882015	9.1784265	120.8096815
-15.742281	37.958885	123.516319	-20.577549	16.989786	122.395996	39.87228	3.10027	124.318802	36.923203	45.997158	124.619385	38.3977415	24.548714	124.4690935	-79.5528395	9.430858	120.3228985
-13.862522	37.927242	123.701187	-20.573889	17.334566	122.158119	39.869766	3.457856	123.971214	36.912323	46.341923	125.002495	38.3910445	24.8998895	124.4868545	-79.5388225	9.7692425	119.8293835
-12.219791	37.925739	123.844315	-20.593723	17.751066	121.964691	39.850033	3.831679	123.67215	36.895424	46.691872	125.345551	38.3727285	25.2617755	124.5088505	-79.5601745	10.2403565	119.4205315
-10.611948	37.859669	123.998009	-20.592943	18.167318	121.820389	39.850166	4.206706	123.470375	36.914276	47.020885	125.655708	38.382221	25.6137955	124.5630415	-79.568107	10.7208405	119.0777365
-8.119087	37.556156	124.117126	-20.551664	18.77565	121.71917	39.917763	4.602083	123.256554	37.009548	47.377293	126.168976	38.4636555	25.989688	124.712765	-79.5669835	11.561612	118.725575
-6.549808	37.242344	124.233566	-20.232367	18.976059	121.513077	39.983067	4.782015	123.211777	37.111004	47.571873	126.398788	38.5470355	26.176944	124.8052825	-79.0117695	11.775174	118.2208715
-5.005886	36.770256	124.362839	-20.140059	19.25742	121.473549	40.02906	4.920382	123.204208	37.258335	47.695053	126.616058	38.6436975	26.3077175	124.910133	-78.9238155	12.2071225	118.036965
-3.480549	36.175106	124.357986	-20.068802	19.523251	121.450081	40.082447	4.991924	123.230156	37.423069	47.749844	126.787582	38.752758	26.370884	125.008869	-78.890362	12.675618	117.891293
-1.980745	35.459213	124.272224	-19.96908	19.770298	121.35527	40.152855	5.004052	123.327812	37.597031	47.786407	126.837387	38.874943	26.3952295	125.0825995	-78.813103	13.1453665	117.6279405
-0.541721	34.620152	124.170212	-19.892731	19.999731	121.26889	40.191204	5.046755	123.369446	37.762142	47.797756	126.786125	38.976673	26.4222555	125.0777855	-78.762135	13.5772065	117.4599945
0.916352	33.686867	123.816422	-19.804905	20.226734	121.107521	40.263378	5.125124	123.376427	37.881573	47.853203	126.510643	39.0724755	26.4891635	124.943535	-78.6822855	13.9643045	117.271507
2.966762	32.091862	123.094574	-19.634844	20.632494	120.70385	40.373196	5.337168	123.355164	38.084515	47.996693	125.671181	39.2288555	26.6669305	124.5131725	-78.4985435	14.5980575	116.8945275
4.261677	30.945694	122.406853	-19.694189	21.066828	120.475075	40.502132	5.457232	123.401321	38.282486	48.119312	124.920746	39.392309	26.788272	124.1610335	-78.780687	15.345384	116.7891165
5.225467	29.820023	121.861412	-19.42528	21.359848	120.122925	40.755501	5.481124	123.711418	38.563519	48.247379	124.037743	39.65951	26.8642515	123.8745805	-78.51007	15.8554445	116.3712695
6.429923	28.46171	121.388756	-19.092562	21.599951	119.829491	41.084816	5.516406	124.185089	38.889069	48.342045	123.252907	39.9869425	26.9292255	123.718998	-78.1720665	16.2706765	115.939984
7.564749	27.068409	121.124962	-18.664989	21.779024	119.6231	41.50161	5.530084	124.974464	39.250332	48.398788	122.631241	40.375971	26.964436	123.8028525	-77.705949	16.593612	115.4433475
8.663645	25.5921	121.143196	-18.220825	21.852335	119.596657	41.907356	5.554718	125.975739	39.688538	48.434143	122.197052	40.797947	26.9944305	124.0863955	-77.239597	16.7102395	115.1069185
9.684669	24.068068	121.375191	-17.700508	21.790596	119.691452	42.586098	5.394308	126.880173	40.159573	48.328823	122.014877	41.3728355	26.8615655	124.447525	-76.7738515	16.7196265	114.935379
11.046759	21.785036	122.071495	-17.110664	21.655067	120.135567	43.091839	5.245299	128.480042	40.977795	48.007179	122.015678	42.034817	26.626239	125.24786	-76.256145	16.683895	115.023274
11.815639	20.308559	122.56031	-16.642168	21.443613	120.345215	43.447025	5.044315	129.211517	41.521767	47.709461	122.031212	42.484396	26.376888	125.6213645	-75.768732	16.510338	115.0690655
12.525479	18.872271	122.825706	-16.241314	21.214954	120.430435	43.775852	4.746334	129.633057	41.986629	47.352463	121.960136	42.8812405	26.0493985	125.7965965	-75.3638685	16.3805095	115.0642735
13.119303	17.502966	122.952332	-15.868029	20.993107	120.37722	44.082699	4.515038	129.780792	42.403881	47.056725	121.803642	43.24329	25.7858815	125.792217	-74.979348	16.2003325	114.962223
13.633223	16.237207	122.9991	-15.579672	20.851151	120.222214	44.377853	4.369721	129.735596	42.732124	46.871181	121.573471	43.5549885	25.620451	125.6545335	-74.7143325	16.081851	114.7898945
14.038796	15.093836	122.905746	-15.34348	20.768013	119.979767	44.638447	4.327263	129.497787	42.963352	46.790421	121.355309	43.8008995	25.558842	125.426548	-74.4878595	15.977184	114.532986
14.357207	14.062403	122.746231	-15.138267	20.710512	119.69062	44.863655	4.334097	129.168533	43.121769	46.790512	121.145821	43.992712	25.5623045	125.157177	-74.269246	15.8587195	114.224063
14.623557	12.654619	122.485924	-14.888054	20.650984	119.233231	45.159889	4.330566	128.855499	43.326679	46.818932	121.012161	44.243284	25.574749	124.93383	-74.019392	15.727219	113.532632
14.695993	11.786169	122.391472	-14.700663	20.602148	118.981361	45.364258	4.317907	128.720367	43.484436	46.827385	121.068428	44.424347	25.572646	124.8943975	-73.825673	15.63165	113.0683245
14.639089	11.019971	122.287537	-14.509675	20.545103	118.739197	45.579407	4.26522	128.702759	43.66431	46.842876	121.17807	44.6218585	25.554048	124.9404145	-73.6412085	15.536158	112.5379795
14.481613	10.371551	122.153297	-14.162692	20.413988	118.434235	45.761898	4.215365	128.619354	43.83197	46.817902	121.330795	44.796934	25.5166335	124.9750745	-73.122318	15.3113425	111.8933955
14.265124	9.790416	122.007584	-14.03501	20.358845	118.316284	45.918301	4.160543	128.541214	43.988197	46.783607	121.449493	44.953249	25.472075	124.9953535	-73.023269	15.245615	111.6372145
13.959164	9.270288	121.827744	-13.844578	20.248144	118.186226	46.064274	4.102776	128.442993	44.167694	46.745876	121.604454	45.115984	25.424326	125.0237235	-72.80514	15.071962	111.3487285
13.493421	8.834186	121.638	-13.671078	20.109058	118.095459	46.205719	4.007728	128.310577	44.307934	46.687519	121.819016	45.2568265	25.3476235	125.0647965	-72.5989825	14.8704925	111.1261215
12.64291	8.338593	121.325974	-13.477959	19.861124	118.011627	46.377796	3.812872	128.136658	44.487183	46.584579	122.119667	45.4324895	25.1987255	125.1281625	-72.3884075	14.5235225	110.8950915
11.961946	8.099719	121.071121	-13.384642	19.695921	117.941841	46.466572	3.673453	128.009109	44.578094	46.514519	122.40139	45.522333	25.093986	125.2052495	-72.291617	14.297856	110.6784325
11.218853	7.903814	120.792709	-13.329259	19.550306	117.893181	46.57362	3.54033	127.867523	44.620792	46.472576	122.615646	45.597206	25.006453	125.2415845	-72.255724	14.094159	110.5447775
10.38954	7.797864	120.46714	-13.255507	19.438589	117.791489	46.652088	3.489181	127.607094	44.654186	46.478577	122.81871	45.653137	24.983879	125.212902	-72.164151	13.893299	110.370076
9.476983	7.729731	120.013222	-13.276074	19.409981	117.722878	46.704914	3.513355	127.126076	44.66658	46.474426	123.027466	45.685747	24.9938905	125.076771	-72.237895	13.8260715	110.368985
8.485098	7.71004	119.426437	-13.152811	19.263811	117.503227	46.438911	3.680855	126.499161	44.655811	46.417442	123.324844	45.547361	25.0491485	124.9120025	-71.852983	13.4784735	110.0944515
7.416254	7.651563	118.674065	-13.104634	19.126898	117.300056	46.456272	3.634347	125.474525	44.696831	46.282433	123.747681	45.5765515	24.95839	124.611103	-71.7858195	13.295406	109.989009
5.741351	7.608777	117.109802	-13.126156	18.985716	116.867447	46.253483	3.479542	123.587242	44.711197	45.942699	124.346413	45.48234	24.7111205	123.9668275	-71.734652	13.2603115	109.7680665
4.507248	7.561692	115.977631	-13.160847	19.07144	116.540215	46.177464	3.492501	122.199867	44.645176	45.858578	124.566475	45.41132	24.6755395	123.383171	-71.733014	13.4673405	109.697259
3.169652	7.585054	114.897903	-13.205835	19.370829	116.232849	46.079903	3.781982	120.558144	44.560581	45.945526	124.725792	45.320242	24.863754	122.641968	-71.731912	13.877904	109.82373
1.778937	7.486578	113.813507	-13.248266	19.823606	115.93808	45.951286	4.154872	119.110695	44.477608	46.241898	124.386658	45.214447	25.198385	121.7486765	-71.710979	14.448827	110.1274835
0.337559	7.285705	112.928688	-13.321954	20.356438	115.66362	45.816998	4.605815	117.866722	44.43047	46.638245	123.661079	45.123734	25.62203	120.7639005	-71.767642	15.090846	110.5633395
-1.231573	6.910563	112.214836	-13.368276	20.864145	115.330597	45.720673	5.006438	116.554626	44.37484	46.928097	122.875549	45.0477565	25.9672675	119.7150875	-71.7843085	15.7610225	110.9461065
-2.751177	6.324901	111.590576	-13.404006	21.209799	114.97197	45.710598	5.237763	115.565346	44.253864	47.200844	121.585884	44.982231	26.2193035	118.575615	-71.790243	16.2002945	111.368325
-5.160962	5.066951	111.133591	-13.459566	21.452049	114.45787	45.67308	5.427874	114.38205	44.086067	47.399734	119.723846	44.8795735	26.413804	117.052948	-71.7987055	16.490294	111.862792
-6.789968	4.007095	111.088921	-13.479306	21.35043	114.235268	45.750652	5.295576	114.062813	43.984219	47.376072	118.560326	44.8674355	26.335824	116.3115695	-71.8260475	16.365036	112.1589665
-8.4199	2.798123	111.383316	-13.495986	21.105381	114.180466	45.779495	5.077248	114.231346	43.857964	47.231323	117.428711	44.8187295	26.1542855	115.8300285	-71.8107015	16.0564765	112.5309035
-10.064485	1.518135	111.962982	-13.503904	20.770792	114.310143	45.766716	4.825971	114.570221	43.759583	46.911648	116.798851	44.7631495	25.8688095	115.684536	-71.7709575	15.6727745	112.93575
-11.700617	0.18729	112.829399	-13.534707	20.365997	114.623116	45.775574	4.417071	115.487823	43.656788	46.573467	116.298378	44.716181	25.495269	115.8931005	-71.785595	15.236725	113.3531315
-13.284797	-1.17418	113.904282	-13.598315	19.962275	115.076172	45.74823	4.039132	116.675674	43.598278	46.166626	116.139069	44.673254	25.102879	116.4073715	-71.869884	14.821671	113.7449725
-14.95492	-2.456716	115.081657	-13.68986	19.567631	115.590263	45.655918	3.636929	117.95993	43.562378	45.734947	116.281555	44.609148	24.685938	117.1207425	-71.988868	14.449324	114.0597835
-17.510109	-4.274097	116.681419	-13.913388	18.934813	116.338905	45.442268	2.931429	119.875275	43.414013	45.049545	116.530144	44.4281405	23.990487	118.2027095	-72.2549165	13.879139	114.4751005
-19.263803	-5.426264	117.496994	-14.120886	18.499964	116.780785	45.248726	2.497977	120.8293	43.285088	44.576286	116.825081	44.266907	23.5371315	118.8271905	-72.508679	13.4627965	114.7343795
-21.038324	-6.480906	118.108009	-14.291967	18.035368	117.156158	45.01823	2.049677	121.618507	43.134758	44.122196	117.162025	44.076494	23.0859365	119.390266	-72.660428	12.9847995	114.92205
-22.775682	-7.419357	118.580719	-14.650209	17.678946	117.627739	44.750595	1.662491	122.235535	43.003483	43.764641	117.448891	43.877039	22.713566	119.842213	-73.177457	12.644326	115.413265
-24.612343	-8.299165	118.947777	-14.85817	17.292799	117.973541	44.505394	1.304131	122.569504	42.833797	43.435234	117.724777	43.6695955	22.3696825	120.1471405	-73.3859355	12.2159155	115.7999415
-26.440516	-8.990553	119.246902	-15.026694	16.999838	118.286369	44.253067	0.972518	122.755386	42.62809	43.146885	117.887451	43.4405785	22.0597015	120.3214185	-73.4939665	11.9399745	116.2513195
-28.250099	-9.621312	119.573906	-15.254476	16.760994	118.613884	44.032421	0.730481	122.860657	42.415066	42.917511	117.924629	43.2237435	21.823996	120.392643	-73.7326955	11.697992	116.835125
-31.075855	-10.289264	120.208168	-15.766436	16.523586	119.115387	43.678528	0.362723	123.032249	42.034912	42.531796	117.960846	42.85672	21.4472595	120.4965475	-74.389592	11.5999125	117.7342265
-32.92907	-10.617423	120.638084	-15.976665	16.290047	119.26329	43.429482	0.139001	123.254967	41.764854	42.299362	117.892601	42.597168	21.2191815	120.573784	-74.550498	11.3609125	117.952796
-34.852047	-10.831614	121.036171	-16.346418	16.102388	119.381416	43.098286	-0.061506	123.441223	41.417961	42.056667	117.829659	42.2581235	20.9975805	120.635441	-74.9509595	11.2071955	118.127391
-36.752396	-10.896425	121.350685	-16.780739	15.891306	119.4599	42.751366	-0.307261	123.638687	41.035915	41.8214	117.730782	41.8936405	20.7570695	120.6847345	-75.4551185	11.0255425	118.2350655
-38.624416	-10.875708	121.575844	-17.217899	15.635148	119.54982	42.651985	-0.736649	123.66494	40.632877	41.553406	117.619965	41.642431	20.4083785	120.6424525	-76.078229	10.8619175	118.4571875
-40.40818	-10.851261	121.776733	-17.682432	15.34303	119.686089	42.211567	-1.063849	123.842575	40.224983	41.256248	117.557907	41.218275	20.0961995	120.700241	-76.583139	10.5898605	118.671937
-42.310783	-10.572176	121.908173	-18.133926	15.031701	119.871368	41.773899	-1.377395	124.017647	39.82877	40.976208	117.551979	40.8013345	19.7994065	120.784813	-77.0691865	10.2639955	118.957923
-45.013012	-9.885141	122.325661	-18.778839	14.647224	120.219269	41.152565	-1.70768	124.191917	39.216278	40.659801	117.620323	40.1844215	19.4760605	120.90612	-77.7420995	9.8183875	119.532418
-47.053741	-9.084309	122.423874	-19.187294	14.49608	120.48391	40.787491	-1.836276	124.33519	38.819508	40.536613	117.705025	39.8034995	19.3501685	121.0201075	-78.1780875	9.6419915	119.9477125
-48.812611	-8.285391	122.617432	-19.553333	14.411099	120.77626	40.482288	-1.899572	124.503517	38.468456	40.483643	117.837845	39.475372	19.2920355	121.170681	-78.582038	9.5301625	120.381839
-50.599861	-7.299662	122.796127	-19.879807	14.362201	121.07357	40.19281	-1.941086	124.708389	38.170937	40.465691	117.973183	39.1818735	19.2623025	121.340786	-78.9414875	9.4620995	120.806354
-52.351826	-6.187594	122.990158	-20.182501	14.357646	121.361374	39.902729	-1.979977	124.878624	37.895317	40.444954	118.09021	38.899023	19.2324885	121.484417	-79.264025	9.4828035	121.238331
-53.647823	-4.861283	123.114464	-20.478422	14.370468	121.620491	39.633373	-1.993831	125.002014	37.641651	40.44643	118.193008	38.637512	19.2262995	121.597511	-79.594356	9.5146365	121.643471
-54.583801	-3.325546	123.201286	-20.735268	14.389588	121.862343	39.102612	-1.835832	125.258278	37.403263	40.453865	118.329788	38.2529375	19.3090165	121.794033	-79.7234735	9.4701595	121.930653
-55.963802	-0.808942	123.148369	-21.075647	14.437498	122.208771	38.785751	-1.811979	125.443443	37.115791	40.528973	118.596771	37.950771	19.358497	122.020107	-80.102065	9.516499	122.397435
-56.809944	1.003397	123.043892	-21.284584	14.479741	122.380783	38.570442	-1.760807	125.501297	36.939739	40.623104	118.793526	37.7550905	19.4311485	122.1474115	-80.3242585	9.5283335	122.6141545
-57.620777	2.894783	122.862717	-21.49575	14.531197	122.501846	38.346973	-1.680302	125.436737	36.733059	40.754356	119.033585	37.540016	19.537027	122.235161	-80.531516	9.525367	122.768531
-58.181984	4.806089	122.637703	-21.704439	14.596635	122.557953	38.133343	-1.571986	125.342354	36.517887	40.909168	119.235298	37.325615	19.668591	122.288826	-80.734493	9.524679	122.82708
-58.884396	6.855622	122.300209	-21.921221	14.709042	122.571091	37.934883	-1.441095	125.222099	36.296009	41.125374	119.45826	37.115446	19.8421395	122.3401795	-80.957888	9.5759445	122.8020025
-59.697144	9.126054	121.943726	-22.117502	14.848418	122.567841	37.775745	-1.261205	125.088882	36.098156	41.355545	119.702843	36.9369505	20.04717	122.3958625	-81.1719545	9.649666	122.7398195
-60.280567	11.362331	121.658562	-22.315212	15.026236	122.566315	37.606987	-1.057089	124.998665	35.918079	41.611992	119.962929	36.762533	20.2774515	122.480797	-81.392957	9.7750205	122.651833
-61.49144	15.120728	121.403183	-22.61235	15.327315	122.604958	37.367626	-0.703373	124.880966	35.643406	42.012299	120.403847	36.505516	20.654463	122.6424065	-81.730216	10.000167	122.5675095
-61.555546	17.356401	121.374298	-22.8006	15.552791	122.670212	37.22028	-0.460242	124.783943	35.46397	42.293938	120.765732	36.342125	20.916848	122.7748375	-81.943325	10.188734	122.5655865
-62.604378	20.102114	121.340897	-23.000278	15.731003	122.78241	37.074516	-0.213147	124.688126	35.252151	42.58802	121.159294	36.1633335	21.1874365	122.92371	-82.1638895	10.2745695	122.64111
-62.104492	21.90901	121.643539	-23.207397	15.880291	122.969643	36.889751	0.042955	124.52861	35.020527	42.873478	121.642067	35.955139	21.4582165	123.0853385	-82.369933	10.3023655	122.8539475
-61.615665	23.705095	122.079399	-23.437622	16.025858	123.215576	36.666882	0.237643	124.335503	34.764694	43.115311	122.202469	35.715788	21.676477	123.268986	-82.591032	10.375239	123.162166
-61.032749	25.504646	122.748291	-23.679441	16.190941	123.526237	36.436523	0.436476	124.197563	34.502945	43.380299	122.706879	35.469734	21.9083875	123.452221	-82.828616	10.4734945	123.600253
-60.49794	27.30908	123.481796	-23.922445	16.403528	123.922859	36.205391	0.674175	124.116478	34.266808	43.65509	123.182083	35.2360995	22.1646325	123.6492805	-83.0809895	10.6424235	124.1964375
-59.452526	30.000463	124.855385	-24.096249	16.779943	124.700371	36.017918	1.023225	124.089226	34.079395	43.998646	123.733948	35.0486565	22.5109355	123.911587	-83.2411545	11.0489505	125.489155
-58.695881	31.752857	125.74633	-23.915438	16.916538	125.185524	35.964958	1.104371	124.227058	34.042809	44.134327	123.912704	35.0038835	22.619349	124.069881	-82.8347595	11.213727	126.301167
-57.90831	33.533703	126.445473	-24.041988	17.117968	125.689781	35.815708	1.036867	124.395668	34.022243	44.095879	124.068924	34.9189755	22.566373	124.232296	-83.0029515	11.669563	127.147266
-56.834648	35.060066	126.810562	-24.236174	17.309855	126.020988	35.599041	0.923414	124.747192	33.979965	43.990303	124.34465	34.789503	22.4568585	124.545921	-83.261851	12.1628515	127.496055
-56.242989	36.932495	126.7864	-24.417044	17.527761	126.207291	35.483356	0.93397	125.12368	33.949921	44.046268	124.696945	34.7166385	22.490119	124.9103125	-83.5507265	12.565403	127.5042695
-55.356712	38.513622	127.001335	-24.554262	17.701588	126.348068	35.409416	1.036936	125.35305	33.84779	44.161888	125.129662	34.628603	22.599412	125.241356	-83.737127	12.803764	127.45478
NaN	NaN	NaN	-24.531784	17.906443	126.460526	35.442505	1.222303	125.544464	33.872509	44.305962	125.775513	34.657507	22.7641325	125.6599885	-83.721075	13.0487535	127.2610635
-52.703457	42.40929	127.872421	-24.282015	18.477242	126.738617	35.661011	1.582956	126.00663	34.242939	44.642574	126.936874	34.951975	23.112765	126.471752	-83.516005	13.841719	127.005482
-51.524597	43.953865	128.216034	-24.043802	19.011316	126.940979	35.895901	1.928102	126.471916	34.587097	44.963093	127.7967	35.241499	23.4455975	127.134308	-83.329103	14.5770345	126.74765
-50.334282	45.440819	128.472305	-23.850885	19.641123	127.128281	36.381374	2.114587	126.800827	34.9021	45.304161	128.62056	35.641737	23.709374	127.7106935	-83.343507	15.572872	126.5458685
-49.102638	46.881519	128.605515	-23.71743	20.338049	127.238083	36.513271	2.480007	127.307022	35.152496	45.688156	129.240997	35.8328835	24.0840815	128.2740095	-83.2677435	16.5920165	126.2021565
-47.932224	48.267899	128.356476	-23.603895	21.063477	127.15815	36.653301	2.981874	127.803268	35.41011	46.215008	129.763245	36.0317055	24.598441	128.7832565	-83.2394955	17.528513	125.5330435
-46.767921	49.518658	128.019852	-23.527737	21.712761	126.942444	36.773518	3.420322	127.995216	35.547482	46.656628	130.153305	36.1605	25.038475	129.0742605	-83.215974	18.387047	124.8106275
-45.641853	50.623959	127.819679	-23.538986	22.216364	126.688293	36.822174	3.769504	128.013779	35.571636	47.047123	130.220276	36.196905	25.4083135	129.1170275	-83.274877	19.0244145	124.2595585
-44.006897	52.02253	127.636848	-23.582672	22.77541	126.414322	36.728199	4.264268	127.816475	35.605003	47.43491	130.065948	36.166601	25.849589	128.9412115	-83.331945	19.701231	123.8874325
-42.940434	52.787334	127.644875	-23.631058	23.042715	126.373604	36.720551	4.436582	127.754936	35.586227	47.639572	129.833679	36.153389	26.038077	128.7943075	-83.415505	20.047353	123.9529005
-41.931934	53.46349	127.56543	-23.672199	23.25629	126.379898	36.69619	4.638513	127.745964	35.577084	47.843517	129.667877	36.136637	26.241015	128.7069205	-83.481035	20.271565	124.0528755
-40.924789	54.025154	127.407196	-23.733311	23.411924	126.380669	36.686897	4.777899	127.779831	35.537506	48.010197	129.516861	36.1122015	26.394048	128.648346	-83.5788235	20.4298	124.112992
-39.93502	54.509026	127.405533	-23.793383	23.557964	126.368538	36.659416	4.860114	127.826103	35.490513	48.138039	129.383881	36.0749645	26.4990765	128.604992	-83.6617305	20.6168515	124.132084
-38.975979	54.90868	127.373436	-23.837204	23.648554	126.364563	36.619453	4.903257	127.878311	35.463612	48.193066	129.314499	36.0415325	26.5481615	128.596405	-83.7159405	20.7489465	124.132721
-38.076347	55.21344	127.289642	-23.89143	23.70857	126.378098	36.598507	4.941389	127.970291	35.451569	48.27462	129.261978	36.025038	26.6080045	128.6161345	-83.807898	20.8091355	124.1400615
-36.770393	55.503227	127.475487	-23.967916	23.7652	126.412094	36.580524	5.050943	127.903458	35.342888	48.39806	129.230881	35.961706	26.7245015	128.5671695	-83.897538	20.8058985	124.2570185
-35.941196	55.602013	127.759277	-24.044323	23.835821	126.53154	36.51469	5.184961	127.754005	35.218361	48.515629	129.162796	35.8665255	26.850295	128.4584005	-83.9551715	20.821347	124.6046795
-35.132824	55.631668	128.170959	-24.089973	23.890423	126.72155	36.393932	5.356144	127.579163	35.129597	48.647507	129.097885	35.7617645	27.0018255	128.338524	-83.9417105	20.7790205	125.104576
-34.302937	55.621082	128.571457	-24.135298	23.958664	126.967606	36.333408	5.496043	127.4757	35.082932	48.759506	129.149841	35.70817	27.1277745	128.3127705	-83.978766	20.7895535	125.6224415
-33.523773	55.517525	129.03685	-24.125408	24.055906	127.197716	36.326683	5.593026	127.508797	35.121758	48.870403	129.389603	35.7242205	27.2317145	128.4492	-83.9750365	20.8800975	125.946232
-32.656773	55.415916	129.37854	-24.113344	24.21138	127.327744	36.376713	5.677876	127.694977	35.194309	49.003716	129.747971	35.785511	27.340796	128.721474	-84.012199	21.081964	125.934014
-31.960943	55.205177	129.512421	-24.180321	24.416569	127.363396	36.354103	5.761334	127.872292	35.177708	49.127235	130.069473	35.7659055	27.4442845	128.9708825	-84.1265475	21.3888535	125.7559095
-30.895134	54.814594	129.426208	-24.389669	24.806105	127.233376	36.114811	5.945244	127.933434	35.030403	49.310406	130.137314	35.572607	27.627825	129.035374	-84.351945	21.984385	125.431378
-30.190149	54.465	129.124634	-24.479563	25.049894	126.997604	35.941833	6.08465	127.870941	34.98838	49.451401	129.959656	35.4651065	27.7680255	128.9152985	-84.4242325	22.3317625	125.0799095
-29.563374	54.01339	128.71875	-24.489388	25.236202	126.71244	35.870232	6.183785	127.759636	34.982471	49.553185	129.673309	35.4263515	27.868485	128.7164725	-84.4051275	22.603919	124.7084075
-28.894144	53.471512	128.167267	-24.457134	25.352865	126.424255	35.889282	6.262199	127.649734	34.980263	49.630459	129.28894	35.4347725	27.946329	128.469337	-84.3490405	22.759401	124.379173
-28.298601	52.802242	127.635529	-24.378487	25.389402	126.17955	35.920658	6.348546	127.575302	34.977879	49.680882	128.836624	35.4492685	28.014714	128.205963	-84.2062425	22.76409	124.153137
-27.746233	52.095432	127.092506	-24.31694	25.41407	125.978432	35.979965	6.425243	127.543282	34.97567	49.708733	128.361252	35.4778175	28.066988	127.952267	-84.1116975	22.761152	124.004597
-27.505758	51.471169	126.633476	-24.269884	25.431896	125.785004	36.03001	6.493445	127.530495	34.971462	49.730701	127.883675	35.500736	28.112073	127.707085	-84.040504	22.751719	123.862923
-26.825274	50.19825	125.901756	-24.490383	25.581684	125.612732	35.983669	6.631131	127.43206	34.936245	49.770416	127.339493	35.459957	28.2007735	127.3857765	-84.440723	22.9625945	123.8396875
-26.462837	49.31955	125.559258	-24.545355	25.590357	125.457932	35.963715	6.643877	127.385284	34.881504	49.784431	127.090599	35.4226095	28.214154	127.2379415	-84.5133195	22.96656	123.6779225
-26.171103	48.413521	125.439392	-24.612507	25.542917	125.333931	35.912739	6.611145	127.285812	34.821831	49.768181	126.966621	35.367285	28.189663	127.1262165	-84.592299	22.896171	123.5416455
-25.876776	47.417751	125.360779	-24.673489	25.425604	125.24015	35.832466	6.552132	127.21386	34.758888	49.690254	126.906654	35.295677	28.121193	127.060257	-84.642655	22.730015	123.420043
-25.699688	46.389328	125.387535	-24.692657	25.276228	125.141693	35.779938	6.456903	127.169655	34.747105	49.597652	126.886032	35.2635215	28.0272775	127.0278435	-84.6488355	22.5251785	123.2555425
-25.480839	45.347324	125.323486	-24.690859	25.122578	125.072166	35.791306	6.358752	127.135506	34.754627	49.512917	126.877213	35.2729665	27.9358345	127.0063595	-84.6546845	22.3093215	123.1379725
-25.32444	44.292896	125.28006	-24.625475	24.955297	125.012314	35.870636	6.281376	127.124107	34.765903	49.419464	126.831749	35.3182695	27.85042	126.977928	-84.5692195	22.060174	123.0467
-25.11879	42.597519	125.019623	-24.445913	24.756968	124.929367	36.088005	6.259439	127.145134	34.843117	49.382557	126.626396	35.465561	27.820998	126.885765	-84.357387	21.692938	122.972969
-25.008669	41.480152	124.793968	-24.27611	24.621069	124.889885	36.293987	6.272846	127.176895	34.931313	49.367756	126.42099	35.61265	27.820301	126.7989425	-84.16487	21.421837	122.9808275
-24.985195	40.366043	124.619102	-24.092535	24.468704	124.875366	36.505627	6.255961	127.193939	35.050804	49.32283	126.166939	35.7782155	27.7893955	126.680439	-83.9632855	21.1480125	123.070293
-24.971676	39.180046	124.418327	-23.879932	24.283777	124.849495	36.727661	6.197173	127.204529	35.199619	49.224045	125.899422	35.96364	27.710609	126.5519755	-83.723504	20.856945	123.1470145
-24.998655	37.981014	124.244011	-23.712912	24.100086	124.824295	36.922447	6.11298	127.206017	35.333397	49.10107	125.644936	36.127922	27.607025	126.4254765	-83.553746	20.593147	123.2231135
-25.108315	36.836266	124.121872	-23.561388	23.895845	124.751221	37.077484	6.005689	127.171349	35.423969	48.961826	125.386322	36.2507265	27.4837575	126.2788355	-83.3735025	20.3079325	123.2236065
-25.274998	35.700592	123.911736	-23.493507	23.707685	124.635139	37.165119	5.861582	127.077797	35.444908	48.801594	125.173721	36.3050135	27.331588	126.125759	-83.2920275	20.083782	123.144519
-25.592972	33.95578	123.581863	-23.457882	23.442511	124.39785	37.202003	5.640482	127.009895	35.443008	48.592304	124.84269	36.3225055	27.116393	125.9262925	-83.2382695	19.768629	122.8694075
-25.924583	32.85368	123.414253	-23.485935	23.298717	124.250458	37.149006	5.524971	126.996628	35.453796	48.461277	124.622391	36.301401	26.993124	125.8095095	-83.273271	19.60431	122.6914065
-26.27466	31.797895	123.190704	-23.500481	23.151913	124.130905	37.117905	5.388656	126.995148	35.442879	48.30069	124.434685	36.280392	26.844673	125.7149165	-83.281354	19.459153	122.5468935
-26.674725	30.719444	123.05938	-23.479851	23.005869	124.034096	37.139118	5.226276	127.053001	35.457867	48.127777	124.16674	36.2984925	26.6770265	125.6098705	-83.2581945	19.3347115	122.4583215
-27.035883	29.670158	122.941933	-23.426027	22.842241	124.01078	37.166824	5.077165	127.098236	35.500927	47.946877	123.846054	36.3338755	26.512021	125.472145	-83.1859295	19.172461	122.549415
-27.499945	28.694435	122.928467	-23.328949	22.66993	124.038635	37.254105	4.953444	127.112007	35.54707	47.745499	123.498322	36.4005875	26.3494715	125.3051645	-83.0584855	18.9903885	122.7721055
-27.991087	27.757908	122.952484	-23.189159	22.475424	124.121918	37.396332	4.789449	127.183403	35.611549	47.531418	123.144218	36.5039405	26.1604335	125.1638105	-82.8822585	18.7904145	123.0800255
-28.706995	26.4599	123.09922	-22.990141	22.119143	124.315216	37.585178	4.51383	127.407227	35.733978	47.189011	122.812828	36.659578	25.8514205	125.1100275	-82.63986	18.3868655	123.5204045
-29.222605	25.659674	123.279213	-22.9203	21.85412	124.534882	37.723179	4.307417	127.578247	35.775928	46.948902	122.72979	36.7495535	25.6281595	125.1540185	-82.5901535	18.0800805	123.9157455
-29.777802	25.002232	123.452118	-22.885427	21.576162	124.702057	37.809837	4.09344	127.722336	35.808823	46.738449	122.764267	36.80933	25.4159445	125.2433015	-82.580184	17.7363795	124.1608125
-30.353462	24.417248	123.618164	-22.833092	21.317919	124.835114	37.871441	3.891837	127.799881	35.830425	46.556759	122.891281	36.850933	25.224298	125.345581	-82.517117	17.41154	124.324647
-30.94112	23.91214	123.763763	-22.857044	21.057426	124.976624	37.896988	3.689211	127.824463	35.836929	46.412174	123.096619	36.8669585	25.0506925	125.460541	-82.5810465	17.0641595	124.492707
-31.528769	23.487514	123.878952	-22.847725	20.809933	125.047623	37.897949	3.488621	127.813042	35.85239	46.306049	123.337532	36.8751695	24.897335	125.575287	-82.5706195	16.722531	124.519959
-32.130566	23.137342	123.952606	-22.849735	20.605579	125.108803	37.891045	3.35417	127.739372	35.854141	46.223824	123.551476	36.872593	24.788997	125.645424	-82.572063	16.422161	124.572182
-32.997643	22.796535	124.046768	-22.860241	20.373735	125.166344	37.865242	3.27294	127.553703	35.783829	46.169029	123.696068	36.8245355	24.7209845	125.6248855	-82.5450175	16.0264855	124.7078025
