# Supplementary material for: How to jointly control a ball trajectory on a moving board: Methodological insights into Motor Learning and Rehabilitation
Source: PLoS One. 2025 Oct 15;20(10):e0334588. doi: 10.1371/journal.pone.0334588 (PMC12527165; doi:10.1371/journal.pone.0334588)
Supplement: S2 Data — (ZIP) [file pone.0334588.s002.zip › D11_029.csv]

Ball_X	Ball_Y	Ball_Z	BoardCentre_X	BoardCentre_Y	BoardCentre_Z	P1LeftHand_X	P1LeftHand_Y	P1LeftHand_Z	P1RightHand_X	P1RightHand_Y	P1RightHand_Z	P1MidHands_X	P1MidHands_Y	P1MidHands_Z	P2MidHands_X	P2MidHands_Y	P2MidHands_Z
-34.493073	10.942484	129.20929	-14.473593	16.598711	130.635681	45.160236	-1.205178	129.40274	41.2724	48.331226	129.699097	43.216318	23.563024	129.5509185	-72.163504	9.634398	131.7204435
-34.97905	11.004497	129.411774	-14.497766	16.50766	130.669052	45.087742	-1.252462	129.261017	41.198009	48.253033	129.30928	43.1428755	23.5002855	129.2851485	-72.1384075	9.5150345	132.0529555
-35.474308	11.051867	129.564133	-14.526874	16.395578	130.679977	45.033028	-1.337267	129.182663	41.099949	48.171566	128.892807	43.0664885	23.4171495	129.037735	-72.1202365	9.3740065	132.322219
-35.997303	11.105719	129.745621	-14.529649	16.291893	130.721313	45.011417	-1.40035	129.090561	41.017887	48.120747	128.50206	43.014652	23.3601985	128.7963105	-72.07395	9.2235875	132.6463155
-36.475952	11.182557	129.832977	-14.52523	16.213652	130.748169	45.004158	-1.456544	128.992386	40.946548	48.088478	128.226105	42.975353	23.315967	128.6092455	-72.025813	9.111337	132.8870925
-36.935524	11.232354	130.005341	-14.52278	16.157583	130.780121	45.026192	-1.491072	128.995758	40.88826	48.080544	127.963486	42.957226	23.294736	128.479622	-72.002786	9.02043	133.08062
-37.563858	11.336097	130.096497	-14.501908	16.13835	130.788452	45.065887	-1.406981	129.058044	40.819809	48.122349	127.620399	42.942848	23.357684	128.3392215	-71.946664	8.919016	133.2376825
-37.91938	11.408491	130.120483	-14.518142	16.149271	130.754059	45.079376	-1.352551	129.139725	40.754822	48.155273	127.428673	42.917099	23.401361	128.284199	-71.953383	8.897181	133.223919
-38.246952	11.550871	130.106171	-14.564726	16.132664	130.730591	45.030113	-1.357171	129.268005	40.669418	48.160633	127.251137	42.8497655	23.401731	128.259571	-71.9792175	8.863597	133.201611
-38.485889	11.801435	130.117081	-14.641817	16.088724	130.728119	44.956459	-1.400941	129.386215	40.57959	48.108829	127.118752	42.7680245	23.353944	128.2524835	-72.0516585	8.823504	133.2037545
-38.726871	12.062297	130.132233	-14.742015	16.004654	130.74733	44.851238	-1.485112	129.503357	40.47139	48.028488	127.023903	42.661314	23.271688	128.26363	-72.145344	8.73762	133.23103
-38.973759	12.391576	130.151901	-14.859854	15.902197	130.771149	44.752422	-1.578687	129.577042	40.349674	47.929398	126.922241	42.551048	23.1753555	128.2496415	-72.270756	8.6290385	133.2926565
-39.208336	12.765975	130.126816	-14.978992	15.79981	130.771561	44.643764	-1.680895	129.592606	40.220131	47.835182	126.813522	42.4319475	23.0771435	128.203064	-72.3899315	8.5224765	133.340058
-39.564957	13.410669	130.085556	-15.142533	15.632595	130.724518	44.485126	-1.848936	129.56102	40.027294	47.657223	126.620743	42.25621	22.9041435	128.0908815	-72.541276	8.3610465	133.3581545
-39.79911	13.852197	130.029297	-15.236723	15.514851	130.65271	44.372234	-1.964791	129.501312	39.918697	47.538223	126.475868	42.1454655	22.786716	127.98859	-72.6189115	8.242986	133.31683
-39.9744	14.317715	129.907593	-15.328344	15.381355	130.550797	44.263363	-2.106404	129.400604	39.802151	47.399105	126.354805	42.032757	22.6463505	127.8777045	-72.689445	8.1163595	133.2238895
-40.170292	14.763197	129.796692	-15.426935	15.251535	130.437973	44.129898	-2.252581	129.290466	39.697296	47.260773	126.235619	41.913597	22.504096	127.7630425	-72.767467	7.998974	133.1129035
-40.307137	15.242974	129.620819	-15.535077	15.12542	130.290421	44.010811	-2.384266	129.191864	39.612423	47.134636	126.154243	41.811617	22.375185	127.6730535	-72.881771	7.875655	132.9077885
-40.435364	15.833529	129.451675	-15.646185	15.017406	130.160004	43.863182	-2.53803	129.092758	39.518799	46.99173	126.14138	41.6909905	22.22685	127.617069	-72.9833605	7.807962	132.702939
-40.517868	16.45751	129.246857	-15.796397	14.918386	130.043182	43.692123	-2.717628	129.005112	39.415695	46.836136	126.169952	41.553909	22.059254	127.587532	-73.146703	7.777518	132.498832
-40.673851	17.499016	129.08345	-16.062834	14.773981	129.918091	43.342705	-3.007444	128.866135	39.245918	46.600651	126.284149	41.2943115	21.7966035	127.575142	-73.4199795	7.7513585	132.26104
-40.757	18.179426	129.069931	-16.260691	14.666812	129.881775	43.107723	-3.230684	128.734406	39.117958	46.410717	126.410461	41.1128405	21.5900165	127.5724335	-73.6342225	7.7436075	132.1911165
-40.851734	18.858278	129.116119	-16.458893	14.571937	129.88826	42.867882	-3.439162	128.591812	38.987049	46.239014	126.550446	40.9274655	21.399926	127.571129	-73.8452515	7.743948	132.205391
-40.915089	19.540447	129.165253	-16.645668	14.470371	129.879898	42.634823	-3.616423	128.408356	38.845879	46.086231	126.702942	40.740351	21.234904	127.555649	-74.031687	7.705838	132.204147
-40.975231	20.314445	129.250748	-16.844536	14.3977	129.900177	42.419098	-3.780975	128.191422	38.69846	45.952545	126.825607	40.558779	21.085785	127.5085145	-74.247851	7.709615	132.2918395
-40.963169	21.062424	129.342072	-17.003294	14.331168	129.91098	42.232784	-3.898348	127.987061	38.553787	45.852341	126.902199	40.3932855	20.9769965	127.44463	-74.3998735	7.6853395	132.37733
-40.954449	21.826761	129.436432	-17.164087	14.290847	129.921738	41.76334	-3.815145	127.901009	38.418823	45.781258	126.96402	40.0910815	20.9830565	127.4325145	-74.4192555	7.5986375	132.4109615
-40.929077	22.885677	129.602356	-17.353497	14.239119	129.914246	41.537907	-3.944804	127.588966	38.222397	45.674316	126.960884	39.880152	20.864756	127.274925	-74.587146	7.613482	132.553567
-40.869324	23.574186	129.665024	-17.480104	14.222095	129.897491	41.415642	-4.033286	127.414131	38.122986	45.587444	126.875832	39.769314	20.777079	127.1449815	-74.729522	7.667111	132.6500005
-40.826263	24.337105	129.702652	-17.566242	14.216564	129.879776	41.298935	-4.117013	127.291451	38.052635	45.519749	126.73938	39.675785	20.701368	127.0154155	-74.808269	7.73176	132.7441365
-40.65913	25.049496	129.639557	-17.637066	14.215981	129.852325	41.210857	-4.198421	127.239594	38.003971	45.445374	126.607193	39.607414	20.6234765	126.9233935	-74.881546	7.8084855	132.7812565
-40.563366	25.81023	129.581528	-17.69916	14.204176	129.829483	41.14658	-4.297387	127.245605	37.966793	45.340099	126.462982	39.5566865	20.521356	126.8542935	-74.9550065	7.886996	132.8046725
-40.441807	26.52564	129.502518	-17.752024	14.176573	129.806549	41.087025	-4.410911	127.32943	37.940559	45.234089	126.316032	39.513792	20.411589	126.822731	-75.01784	7.941557	132.790367
-40.318115	27.221191	129.381317	-17.792147	14.140163	129.771667	41.044144	-4.529969	127.436531	37.945248	45.101608	126.226463	39.494696	20.2858195	126.831497	-75.07899	7.9945065	132.711837
-40.039635	28.26997	129.140686	-17.855774	14.076172	129.72052	40.986076	-4.725748	127.686264	37.955563	44.906979	126.130142	39.4708195	20.0906155	126.908203	-75.1823675	8.0617285	132.532837
-39.789089	28.987169	128.951416	-17.917091	14.01742	129.684204	40.917625	-4.840951	127.813133	37.944176	44.78722	126.101372	39.4309005	19.9731345	126.9572525	-75.2650825	8.0617055	132.4111555
-39.505653	29.738733	128.837311	-17.993326	13.946907	129.641144	40.826466	-4.961196	127.856194	37.890656	44.684677	126.089142	39.358561	19.8617405	126.972668	-75.345213	8.0320735	132.30962
-39.236607	30.480179	128.80719	-18.090509	13.88273	129.617386	40.711269	-5.042979	127.844414	37.801231	44.602314	126.100052	39.25625	19.7796675	126.972233	-75.437268	7.9857925	132.262539
-39.009369	31.212818	128.862213	-18.215128	13.826143	129.598969	40.55732	-5.084632	127.736305	37.692612	44.565849	126.160553	39.124966	19.7406085	126.948429	-75.555222	7.9116775	132.249509
-38.716599	31.958061	128.989105	-18.343269	13.81002	129.595627	40.423729	-5.103411	127.550926	37.550144	44.563107	126.254379	38.9869365	19.729848	126.9026525	-75.6734745	7.890192	132.2886015
-38.389584	32.725136	129.098236	-18.486862	13.820481	129.597504	40.249149	-5.060786	127.338669	37.379509	44.612316	126.325951	38.814329	19.775765	126.83231	-75.788053	7.865197	132.362698
-37.845768	33.961372	129.291458	-18.736273	13.905829	129.540253	39.940189	-4.985124	126.907158	37.118217	44.717964	126.36628	38.529203	19.86642	126.636719	-76.001749	7.945238	132.443787
-37.509972	34.746635	129.375183	-18.918571	13.973929	129.475372	39.724384	-4.945666	126.57164	36.923622	44.77681	126.304092	38.324003	19.915572	126.437866	-76.161145	8.032286	132.512878
-37.171638	35.522827	129.441315	-19.090063	14.04259	129.372238	39.469807	-4.881515	126.248886	36.741776	44.843262	126.206932	38.1057915	19.9808735	126.227909	-76.2859175	8.1043065	132.516567
-36.795433	36.325001	129.506546	-19.221287	14.094165	129.250412	39.250549	-4.858913	125.881508	36.600571	44.867687	126.113976	37.92556	20.004387	125.997742	-76.368134	8.183943	132.503082
-36.304348	37.112827	129.551529	-19.331253	14.120404	129.128464	39.090691	-4.868514	125.454857	36.487801	44.872093	126.069954	37.789246	20.0017895	125.7624055	-76.451752	8.2390185	132.4945225
-35.80851	37.878201	129.673294	-19.389782	14.105749	128.999435	38.942112	-4.840193	125.10463	36.408634	44.876091	126.03228	37.675373	20.017949	125.568455	-76.454937	8.193549	132.430415
-35.311993	38.557945	129.869293	-19.434185	14.052948	128.898315	38.878868	-4.815755	124.751625	36.653397	44.782387	125.946251	37.7661325	19.983316	125.348938	-76.6345025	8.12258	132.447692
-34.532261	39.55011	130.276352	-19.446085	13.931027	128.827652	38.826946	-4.805008	124.242485	36.593063	44.765221	126.143936	37.7100045	19.9801065	125.1932105	-76.6021745	7.8819475	132.4620935
-33.882553	40.150108	130.562561	-19.441813	13.826455	128.830856	38.797146	-4.807318	123.990128	36.562195	44.75349	126.281952	37.6796705	19.973086	125.13604	-76.5632965	7.679824	132.525672
-33.226814	40.755978	130.896515	-19.440594	13.775939	128.870331	38.776608	-4.785128	123.808792	36.539356	44.750164	126.453224	37.657982	19.982518	125.131008	-76.53917	7.56936	132.609654
-32.553852	41.292255	131.190414	-19.445795	13.76635	128.950272	38.786228	-4.740409	123.728394	36.539356	44.779099	126.667358	37.662792	20.019345	125.197876	-76.554382	7.513355	132.702668
-31.882933	41.780411	131.466278	-19.458549	13.804795	129.017883	38.804127	-4.678149	123.717239	36.228424	44.940285	127.025688	37.5162755	20.131068	125.3714635	-76.4333735	7.478522	132.6643025
-31.120726	42.236584	131.659393	-19.479231	13.870603	129.087738	38.810791	-4.621601	123.754898	36.240509	44.995548	127.220787	37.52565	20.1869735	125.4878425	-76.484112	7.5542325	132.6876335
-30.319443	42.636253	131.76384	-19.480391	13.97349	129.165558	38.817928	-4.559433	123.789383	36.255207	45.049122	127.378891	37.5365675	20.2448445	125.584137	-76.4973495	7.7021355	132.746979
-28.998503	43.103535	131.83493	-19.482857	14.086088	129.188828	38.855057	-4.514451	123.902939	36.311142	45.091881	127.560089	37.5830995	20.288715	125.731514	-76.5488135	7.883461	132.646142
-28.130297	43.332001	131.855408	-19.461546	14.149809	129.200439	38.904278	-4.493871	124.009323	36.384258	45.102844	127.668167	37.644268	20.3044865	125.838745	-76.56736	7.9951315	132.562133
-27.211407	43.558834	131.866913	-19.432106	14.189327	129.233322	38.967415	-4.530168	124.043785	36.462471	45.086216	127.778694	37.714943	20.278024	125.9112395	-76.579155	8.10063	132.5554045
-26.209003	43.701286	131.869644	-19.411642	14.248405	129.235626	38.970451	-4.561223	124.035751	36.520515	45.061405	127.822937	37.745483	20.250091	125.929344	-76.568767	8.246719	132.541908
-25.197405	43.805889	131.959473	-19.407255	14.279993	129.2686	38.95705	-4.580637	123.996292	36.551678	45.045418	127.815918	37.754364	20.2323905	125.906105	-76.568874	8.3275955	132.631095
-24.177269	43.833412	132.049072	-19.39053	14.31088	129.31192	38.946018	-4.565601	123.933304	36.576439	45.044136	127.831902	37.7612285	20.2392675	125.882603	-76.5422885	8.3824925	132.741237
-23.139059	43.806015	132.08638	-19.360088	14.37903	129.358673	38.973465	-4.536492	123.937378	36.614841	45.05529	127.882431	37.794153	20.259399	125.9099045	-76.514329	8.498661	132.8074415
-21.464966	43.686085	132.029755	-19.314878	14.522325	129.398819	39.041817	-4.473551	124.108055	36.683674	45.145435	128.001755	37.8627455	20.335942	126.054905	-76.4925015	8.708708	132.742733
-20.297392	43.528496	131.95517	-19.33045	14.615935	129.386063	39.08688	-4.408791	124.282753	36.702869	45.203365	128.079071	37.8948745	20.397287	126.180912	-76.5557745	8.834583	132.591214
-19.145416	43.304394	131.786819	-19.355932	14.730973	129.35112	39.089085	-4.338569	124.487305	36.724022	45.273117	128.148788	37.9065535	20.467274	126.3180465	-76.6184175	8.994672	132.3841935
-17.899527	43.069443	131.583847	-19.389381	14.84904	129.337494	39.083736	-4.291709	124.755432	36.728771	45.327553	128.19632	37.9062535	20.517922	126.475876	-76.6850155	9.180158	132.199112
-16.715616	42.737595	131.376328	-19.403896	14.976289	129.356583	39.102043	-4.233992	125.07814	36.749474	45.37521	128.295425	37.9257585	20.570609	126.6867825	-76.7335505	9.381969	132.0263835
-15.408669	42.339787	131.174561	-19.437603	15.081899	129.38562	39.160263	-4.184427	125.432571	36.769928	45.445503	128.443405	37.9650955	20.630538	126.937988	-76.8403015	9.53326	131.833252
-14.124364	41.950893	131.034195	-19.432957	15.201426	129.422256	39.229538	-4.130477	125.856491	37.110348	45.407642	128.449539	38.169943	20.6385825	127.153015	-77.035857	9.7642695	131.691497
-12.094426	41.220242	130.822296	-19.431355	15.367511	129.478165	39.363251	-4.027382	126.499794	37.182648	45.525547	128.731812	38.2729495	20.7490825	127.615803	-77.1356595	9.9859395	131.340527
-10.715768	40.704079	130.754242	-19.39588	15.476552	129.50499	39.477425	-3.976234	126.925217	37.242916	45.593521	128.93663	38.3601705	20.8086435	127.9309235	-77.1519305	10.1444605	131.0790565
-9.284321	40.161835	130.721802	-19.367771	15.603955	129.52536	39.575348	-3.890712	127.328957	37.332069	45.675705	129.204636	38.4537085	20.8924965	128.2667965	-77.1892505	10.3154135	130.7839235
-7.921995	39.538223	130.838516	-19.339245	15.737288	129.553802	39.660278	-3.786422	127.643845	37.114422	45.881184	129.628738	38.38735	21.047381	128.6362915	-77.06584	10.427195	130.4713125
-6.543361	38.910099	130.901474	-19.315924	15.877043	129.573975	39.727669	-3.704633	127.913116	37.175148	45.979534	129.938858	38.4514085	21.1374505	128.925987	-77.0832565	10.6166355	130.221963
-5.137237	38.236515	131.075638	-19.325439	16.018702	129.626587	40.031738	-3.740355	127.964531	37.51009	45.993385	130.116486	38.770914	21.126515	129.0405085	-77.421792	10.910889	130.2126655
-3.771221	37.529408	131.253204	-19.349871	16.146807	129.693466	40.02013	-3.636016	128.044022	37.514877	46.110512	130.386841	38.7675035	21.237248	129.2154315	-77.4672455	11.056366	130.1715005
-1.672733	36.38858	131.418381	-19.358587	16.33923	129.79628	40.016861	-3.41862	128.151672	37.532814	46.305408	130.729034	38.7748375	21.443394	129.440353	-77.4920115	11.235066	130.152207
-0.364689	35.524612	131.588943	-19.360628	16.497683	129.833527	40.067028	-3.268289	128.25351	37.550354	46.444912	130.948227	38.808691	21.5883115	129.6008685	-77.529947	11.4070545	130.0661855
1.001861	34.67495	131.630356	-19.352064	16.658737	129.824432	40.149227	-3.10324	128.445297	37.53495	46.602383	131.139191	38.8420885	21.7495715	129.792244	-77.5462165	11.5679025	129.85662
2.312323	33.758018	131.559494	-19.348972	16.858677	129.768433	40.231358	-2.899847	128.658554	37.497715	46.783791	131.257782	38.8645365	21.941972	129.958168	-77.5624805	11.775382	129.578698
3.626349	32.807529	131.452591	-19.35994	17.085575	129.662262	40.308529	-2.692823	128.880859	37.435078	46.998886	131.270645	38.8718035	22.1530315	130.075752	-77.5916835	12.0181185	129.248772
5.0509	31.843117	131.118317	-19.37607	17.320009	129.555435	40.348488	-2.501235	129.146423	37.399467	47.214214	131.190918	38.8739775	22.3564895	130.1686705	-77.6261175	12.2835285	128.9421995
6.289584	30.781614	131.010239	-19.377964	17.540693	129.416046	40.389206	-2.339325	129.470337	37.388805	47.395466	131.075638	38.8890055	22.5280705	130.2729875	-77.6449335	12.5533155	128.5591045
8.264067	29.176262	130.759048	-19.348639	17.813414	129.225281	40.476254	-2.149323	130.011948	37.423473	47.621773	130.908524	38.9498635	22.736225	130.460236	-77.6471415	12.890603	127.990326
9.450527	28.054026	130.767029	-19.309151	17.975218	129.103622	40.569515	-2.064845	130.404205	37.488331	47.73682	130.852814	39.028923	22.8359875	130.6285095	-77.647225	13.1144485	127.5787345
10.672578	26.955151	130.810226	-19.243801	18.085913	129.036682	40.638195	-1.987345	130.760468	37.55883	47.826309	130.834427	39.0985125	22.919482	130.7974475	-77.5861145	13.252344	127.2759165
11.794683	25.812361	130.889923	-19.166861	18.17487	129.013565	40.71175	-1.924389	131.121262	37.628582	47.895744	130.880463	39.170166	22.9856775	131.0008625	-77.503888	13.3640625	127.0262675
12.964149	24.667253	131.102051	-19.063452	18.271095	129.004318	40.794029	-1.844049	131.562378	37.736919	47.982544	131.039139	39.265474	23.0692475	131.3007585	-77.392378	13.4729425	126.7078775
14.176191	23.573416	131.238388	-18.938238	18.373444	129.058853	40.887909	-1.739362	132.047394	37.857273	48.061459	131.291168	39.372591	23.1610485	131.669281	-77.249067	13.5858395	126.448425
15.194241	22.47406	131.65657	-18.770153	18.455795	129.128357	41.008835	-1.681065	132.620178	38.003635	48.122181	131.623657	39.506235	23.220558	132.1219175	-77.046541	13.691032	126.1347965
16.820829	20.835829	132.22731	-18.542322	18.569378	129.310959	41.129894	-1.598447	133.53627	38.235195	48.190128	132.125183	39.6825445	23.2958405	132.8307265	-76.7671885	13.8429155	125.7911915
17.820267	19.746702	132.517014	-18.391191	18.63801	129.449646	41.194241	-1.525669	134.10289	38.372402	48.223648	132.362381	39.7833215	23.3489895	133.2326355	-76.5657035	13.9270305	125.6666565
18.77413	18.668671	132.8862	-18.277355	18.702225	129.563065	41.261253	-1.475386	134.669266	38.179543	48.383739	132.574921	39.720398	23.4541765	133.6220935	-76.275108	13.9502735	125.5040365
19.624033	17.631226	133.203308	-18.220407	18.78385	129.623703	41.337563	-1.400619	135.108719	38.551014	48.340496	132.457474	39.9442885	23.4699385	133.7830965	-76.3851025	14.0977615	125.4643095
20.469702	16.591578	133.331818	-18.19133	18.875433	129.57254	41.380859	-1.323811	135.468842	38.57605	48.405437	132.213531	39.9784545	23.540813	133.8411865	-76.3611145	14.210053	125.3038935
21.173176	15.601182	133.448181	-18.208315	18.977312	129.402618	41.391327	-1.184997	135.669418	38.559483	48.502262	131.819656	39.975405	23.6586325	133.744537	-76.392035	14.2959915	125.060699
21.814028	14.669349	133.39798	-18.235023	19.074841	129.123947	41.354328	-1.02048	135.694	38.496407	48.62114	131.288391	39.9253675	23.80033	133.4911955	-76.3954135	14.349352	124.7566985
21.947252	13.86298	132.985565	-18.306763	19.207991	128.602081	41.229847	-0.749664	135.583054	38.062958	48.907352	130.610458	39.6464025	24.078844	133.096756	-76.2599285	14.337138	124.107406
21.423323	13.629359	132.666092	-18.355671	19.245317	128.29982	41.123951	-0.627806	135.445938	37.986237	48.965126	130.238556	39.555094	24.16866	132.842247	-76.266436	14.321974	123.757393
20.898945	13.446662	132.438522	-18.400826	19.237572	128.092163	41.026737	-0.562002	135.35173	37.926437	48.996418	130.079346	39.476587	24.217208	132.715538	-76.278239	14.257936	123.468788
20.270807	13.326499	132.336334	-18.483934	19.240086	128.035767	40.945946	-0.513807	135.278595	37.857853	49.045002	130.112534	39.4018995	24.2655975	132.6955645	-76.3697675	14.2145745	123.3759695
19.519169	13.226218	132.266312	-18.551714	19.255583	128.06015	40.896801	-0.442151	135.206024	37.782043	49.141903	130.25209	39.339422	24.349876	132.729057	-76.44285	14.16129	123.391243
18.705063	13.189925	132.126755	-18.638062	19.324135	128.111389	40.858776	-0.32442	135.076416	37.697559	49.284016	130.453552	39.2781675	24.479798	132.764984	-76.5542915	14.168472	123.457794
17.774769	13.174203	132.093811	-18.723059	19.439697	128.176193	40.785187	-0.173078	134.904617	37.605263	49.474979	130.62001	39.195225	24.6509505	132.7623135	-76.641343	14.2284435	123.5900725
16.341402	13.280095	131.793137	-18.873661	19.666996	128.204956	40.675907	0.104524	134.581726	37.4618	49.798386	130.84848	39.0688535	24.951455	132.715103	-76.8161755	14.382537	123.694809
15.259661	13.409225	131.584946	-18.97336	19.827885	128.193695	40.634159	0.304103	134.349609	37.342567	50.014965	130.998581	38.988363	25.159534	132.674095	-76.935083	14.496236	123.713295
14.16178	13.55284	131.296448	-19.072739	19.967812	128.181229	40.570263	0.530807	134.078445	37.185623	50.247349	131.152267	38.877943	25.389078	132.615356	-77.023421	14.546546	123.747102
12.874312	13.66099	131.116959	-19.181051	20.073895	128.175491	40.509075	0.748857	133.648087	37.321083	50.33173	131.190201	38.915079	25.5402935	132.419144	-77.277181	14.6074965	123.931838
11.641653	13.774596	130.747635	-19.325365	20.112614	128.15564	40.376099	0.905585	133.055389	37.115253	50.440491	131.268616	38.745676	25.673038	132.1620025	-77.396406	14.55219	124.1492775
10.279903	13.886187	130.296661	-19.489676	20.095528	128.097458	40.181076	1.048643	132.345398	36.605598	50.582077	131.355392	38.393337	25.81536	131.850395	-77.372689	14.375696	124.344521
8.915731	13.973451	129.808563	-19.634933	20.082666	128.035965	39.978001	1.193878	131.593231	36.384861	50.677116	131.297012	38.181431	25.935497	131.4451215	-77.451297	14.229835	124.6268085
6.81143	14.06509	129.013138	-19.898487	20.204479	128.018921	39.668282	1.548614	130.279388	36.3125	50.805759	131.105865	37.990391	26.1771865	130.6926265	-77.787365	14.2317715	125.3452155
5.319243	14.116134	128.564819	-20.071497	20.366001	128.099396	39.421375	1.864454	129.495026	36.066322	51.070656	130.967392	37.7438485	26.467555	130.231209	-77.8868425	14.264447	125.967583
3.817792	14.141056	128.225067	-20.254005	20.607578	128.242706	39.183281	2.262015	128.70462	35.804794	51.433777	130.854706	37.4940375	26.847896	129.779663	-78.0020475	14.36726	126.705749
2.364581	14.146183	127.883636	-20.454456	20.895878	128.423477	38.963135	2.70671	127.912231	35.186409	51.961147	130.75769	37.074772	27.3339285	129.3349605	-77.983684	14.4578275	127.5119935
0.808246	14.116977	127.533508	-20.662588	21.233101	128.599869	38.692852	3.203751	127.173599	35.152954	52.363472	130.325729	36.922903	27.7836115	128.749664	-78.248079	14.6825905	128.450074
-0.750172	14.008104	127.319145	-20.888414	21.561752	128.701477	38.084827	3.852193	126.42778	34.491234	52.983414	129.923508	36.2880305	28.4178035	128.175644	-78.0648585	14.7057005	129.22731
-2.441195	13.976565	126.942886	-21.103836	21.873941	128.679047	37.801411	4.299253	125.609985	34.107231	53.441082	129.331894	35.954321	28.8701675	127.4709395	-78.161993	14.8777145	129.8871545
-4.642415	13.533199	126.322845	-21.303234	22.240088	128.465729	37.468967	4.840077	124.682602	33.70163	53.973389	128.470093	35.5852985	29.406733	126.5763475	-78.1917665	15.073443	130.3551105
-6.031969	13.060662	126.062714	-21.371706	22.418041	128.261047	37.42614	5.063727	124.216934	33.532703	54.249245	127.91114	35.4794215	29.656486	126.064037	-78.2228335	15.179596	130.458057
-7.296709	12.514138	125.751434	-21.398527	22.547295	127.999352	37.394939	5.207051	123.908737	33.437702	54.41296	127.489159	35.4163205	29.8100055	125.698948	-78.2133745	15.2845845	130.299756
-8.553823	11.825583	125.530502	-21.438301	22.653891	127.758705	37.354515	5.317616	123.779152	33.34761	54.551983	126.999496	35.3510625	29.9347995	125.389324	-78.2276645	15.3729825	130.128086
-9.740793	11.063759	125.395737	-21.471014	22.733898	127.58284	37.35342	5.395744	123.749031	33.32095	54.648083	126.622757	35.337185	30.0219135	125.185894	-78.279213	15.4458825	129.979786
-10.732572	10.254286	125.38916	-21.51796	22.816	127.473854	37.346821	5.42172	123.870453	33.315777	54.666565	126.438713	35.331299	30.0441425	125.154583	-78.367219	15.5878575	129.793125
-11.778799	9.35401	125.46505	-21.528692	22.852674	127.463303	37.365257	5.39059	124.269081	33.410324	54.658405	126.289383	35.3877905	30.0244975	125.279232	-78.4451745	15.6808505	129.647374
-12.909314	7.746956	125.702713	-21.564262	22.86692	127.517151	37.415394	5.278443	125.001419	33.506454	54.567749	126.421783	35.460924	29.923096	125.711601	-78.589448	15.810744	129.322701
-13.632946	6.643335	125.750282	-21.625223	22.856819	127.558258	37.421295	5.200868	125.544617	33.523388	54.49831	126.548409	35.4723415	29.849589	126.046513	-78.7227875	15.864049	129.070003
-14.409666	5.458389	125.972939	-21.720274	22.824366	127.626656	37.403923	5.079204	126.058754	33.521519	54.410713	126.697693	35.462721	29.7449585	126.3782235	-78.903269	15.9037735	128.8750885
-15.058653	4.252653	126.066605	-21.782074	22.737335	127.717438	37.708958	4.749724	126.462189	33.499264	54.267841	126.835014	35.604111	29.5087825	126.6486015	-79.168259	15.9658875	128.7862745
-15.583937	3.245815	126.758339	-21.841061	22.576422	127.844826	37.693424	4.559929	126.961075	33.450977	54.100044	126.917267	35.5722005	29.3299865	126.939171	-79.2543225	15.8228575	128.750481
-16.019606	2.174276	126.921204	-21.907984	22.38883	128.00972	37.676075	4.316699	127.393532	33.400517	53.872322	126.979027	35.538296	29.0945105	127.1862795	-79.354264	15.6831495	128.8331605
-16.490892	1.044966	127.247368	-21.913071	22.180634	128.127686	37.701778	4.015899	127.895126	33.391174	53.58548	126.993469	35.546476	28.8006895	127.4442975	-79.372618	15.5605785	128.8110745
-17.159115	-0.606758	127.813431	-21.905712	21.875383	128.255447	37.710262	3.557651	128.72998	33.466152	53.110813	126.853874	35.588207	28.334232	127.791927	-79.399631	15.416534	128.718967
-17.568565	-1.544896	128.517105	-21.919521	21.640114	128.312881	37.681591	3.199769	129.245071	33.51767	52.720715	126.658081	35.5996305	27.960242	127.951576	-79.4386725	15.319986	128.674186
-18.006897	-2.519598	128.992432	-21.937515	21.338793	128.388504	37.612843	2.773967	129.702545	33.556274	52.258389	126.424179	35.5845585	27.516178	128.063362	-79.4595885	15.161408	128.713646
-18.388826	-3.501444	129.30072	-21.961632	20.974276	128.487152	37.488087	2.255603	130.105133	33.623375	51.701309	126.2117	35.555731	26.978456	128.1584165	-79.478995	14.970096	128.8158875
-18.862127	-4.371886	129.753906	-21.975647	20.611721	128.597992	37.348156	1.671262	130.449814	33.725857	51.096321	126.107117	35.5370065	26.3837915	128.2784655	-79.4883005	14.8396505	128.9175185
-19.269836	-5.228933	130.087372	-21.996372	20.269701	128.726959	37.223511	1.138062	130.831863	33.843731	50.546371	126.051666	35.533621	25.8422165	128.4417645	-79.526365	14.6971855	129.0121535
-19.694597	-5.989013	130.343323	-21.993538	19.99585	128.883118	37.122143	0.69608	131.201248	33.979881	50.095032	126.121185	35.551012	25.395556	128.6612165	-79.538088	14.596144	129.1050195
-20.225286	-6.742366	130.834808	-21.979527	19.681547	129.172607	37.030144	0.122763	131.759506	34.150688	49.503296	126.469719	35.590416	24.8130295	129.1146125	-79.54947	14.5500645	129.2306015
-20.564886	-7.195435	131.07193	-21.928682	19.498672	129.385025	37.043205	-0.192068	132.150421	34.293301	49.189465	126.737617	35.668253	24.4986985	129.444019	-79.525617	14.4986455	129.326031
-20.938425	-7.614483	131.306152	-21.843687	19.326361	129.628616	37.117523	-0.458803	132.471024	34.440048	48.932014	127.028976	35.7787855	24.2366055	129.75	-79.4661595	14.4161165	129.507232
-21.292496	-7.977001	131.484039	-21.749542	19.146555	129.885422	37.227512	-0.72837	132.69014	34.583645	48.681339	127.281937	35.9055785	23.9764845	129.9860385	-79.4046625	14.3166255	129.7848055
-21.627859	-8.254278	131.707108	-21.650087	18.966457	130.13205	37.336361	-0.998953	132.835373	34.719925	48.422714	127.477959	36.028143	23.7118805	130.156666	-79.328317	14.2210335	130.107434
-21.985929	-8.477646	131.900116	-21.564508	18.772285	130.351257	37.422977	-1.283326	132.912903	34.861954	48.162724	127.610802	36.1424655	23.439699	130.2618525	-79.2714815	14.104871	130.4406615
-22.375317	-8.681536	131.995789	-21.475145	18.581062	130.530792	37.497608	-1.558852	132.918839	34.993572	47.898621	127.725113	36.24559	23.1698845	130.321976	-79.19588	13.9922395	130.739608
-22.862129	-8.873912	132.045288	-21.351822	18.323044	130.733734	37.596558	-1.896857	132.917755	35.179485	47.558441	127.869606	36.3880215	22.830792	130.3936805	-79.0916655	13.815296	131.0737875
-23.15415	-8.793851	132.058426	-21.276245	18.174911	130.808792	37.615131	-2.100479	132.906387	35.281223	47.368919	127.98748	36.448177	22.63422	130.4469335	-79.000667	13.715602	131.1706505
-23.425884	-8.648151	132.012177	-21.244812	18.048746	130.888901	37.628429	-2.295142	132.913055	35.355881	47.178391	128.085403	36.492155	22.4416245	130.499229	-78.981779	13.6558675	131.278573
-23.716906	-8.435365	131.968887	-21.217909	17.94128	130.943604	37.638222	-2.459038	132.933441	35.415531	47.038567	128.191559	36.5268765	22.2897645	130.5625	-78.9626945	13.5927955	131.324708
-24.045614	-8.134228	131.891983	-21.218725	17.853525	131.005814	37.626701	-2.611414	132.931808	35.478477	46.896164	128.312683	36.552589	22.142375	130.6222455	-78.990039	13.564675	131.3893825
-24.425758	-7.747441	131.823547	-21.203173	17.792419	131.028732	37.619858	-2.757293	132.93869	35.540112	46.7752	128.42131	36.579985	22.0089535	130.68	-78.986331	13.5758845	131.377464
-24.847759	-7.327541	131.708176	-21.182693	17.75688	131.026215	37.609608	-2.863754	132.947372	35.616695	46.678089	128.526093	36.6131515	21.9071675	130.7367325	-78.9785375	13.6065925	131.3156975
-25.402498	-6.620105	131.50531	-21.131393	17.700382	130.987625	37.653748	-2.998185	132.903442	35.709236	46.557812	128.717667	36.681492	21.7798135	130.8105545	-78.944278	13.6209505	131.1646955
-25.768366	-6.14958	131.321579	-21.086536	17.644192	130.956741	37.669979	-3.066237	132.869019	35.767117	46.492012	128.840591	36.718548	21.7128875	130.854805	-78.89162	13.5754965	131.058677
-26.078964	-5.609673	131.120651	-21.060545	17.576189	130.94191	37.684883	-3.145964	132.786743	35.783058	46.427471	129.001404	36.7339705	21.6407535	130.8940735	-78.8550605	13.5116245	130.9897465
-26.417387	-5.04114	130.930588	-21.067722	17.514839	130.963226	37.664913	-3.218977	132.693954	35.805519	46.369465	129.173584	36.735216	21.575244	130.933769	-78.87066	13.454434	130.992683
-26.810343	-4.376475	130.727463	-21.078461	17.450649	131.011856	37.617035	-3.296407	132.56958	35.82233	46.317024	129.405609	36.7196825	21.5103085	130.9875945	-78.8766045	13.3909895	131.0361175
-27.283474	-3.720273	130.554382	-21.088797	17.407837	131.053238	37.560131	-3.369162	132.449707	35.852058	46.263905	129.721802	36.7060945	21.4473715	131.0857545	-78.8836885	13.3683025	131.0207215
-27.689039	-3.017836	130.29451	-21.12064	17.394997	131.095764	37.499023	-3.421085	132.351105	35.88958	46.236904	130.059082	36.6943015	21.4079095	131.2050935	-78.9355815	13.3820845	130.9864345
-28.310696	-2.017696	129.882874	-21.152506	17.442673	131.066971	37.411423	-3.427609	132.148773	36.196735	46.14315	130.430725	36.804079	21.3577705	131.289749	-79.109091	13.5275755	130.844193
-28.722349	-1.343033	129.593674	-21.191841	17.519056	131.001678	37.364643	-3.368731	131.980637	36.172096	46.219688	130.664474	36.7683695	21.4254785	131.3225555	-79.1520515	13.6126335	130.6808005
-29.173145	-0.636954	129.321869	-21.218233	17.616753	130.888489	37.354675	-3.275163	131.799576	36.146183	46.304089	130.790619	36.750429	21.514463	131.2950975	-79.186895	13.719043	130.4818805
-29.680595	0.066445	129.102005	-21.197609	17.717119	130.735413	37.352238	-3.180973	131.64473	36.150871	46.393196	130.820969	36.7515545	21.6061115	131.2328495	-79.1467725	13.8281265	130.2379765
-30.167828	0.69416	128.923889	-21.163063	17.785915	130.554993	37.378948	-3.125503	131.519119	36.178989	46.43787	130.796494	36.7789685	21.6561835	131.1578065	-79.1050945	13.9156465	129.9521795
-30.620882	1.276317	128.670929	-21.103348	17.8307	130.364639	37.443806	-3.111822	131.417984	36.229359	46.442558	130.759201	36.8365825	21.665368	131.0885925	-79.0432785	13.996032	129.6406855
-31.051222	1.830121	128.410934	-21.042936	17.815985	130.197906	37.487362	-3.129459	131.292191	36.279316	46.42329	130.739487	36.883339	21.6469155	131.015839	-78.969211	13.9850545	129.379973
-31.769461	2.59157	128.086349	-20.95528	17.710793	130.003784	37.555771	-3.241542	131.106812	36.368404	46.349564	130.841385	36.9620875	21.554011	130.9740985	-78.8726475	13.867575	129.0334695
-32.292545	3.085459	127.973022	-20.91246	17.636194	129.951553	37.570782	-3.318011	130.989426	36.429123	46.273743	131.01088	36.9999525	21.477866	131.000153	-78.8248725	13.794522	128.902953
-32.906376	3.526074	127.841057	-20.888048	17.571215	129.930878	37.581577	-3.36405	130.932312	36.481068	46.240963	131.219559	37.0313225	21.4384565	131.0759355	-78.8074185	13.7039735	128.7858205
-33.442348	3.910454	127.638802	-20.888659	17.547754	129.921356	37.596928	-3.361707	130.838425	36.493481	46.237801	131.449539	37.0452045	21.438047	131.143982	-78.8225225	13.657461	128.69873
-33.977829	4.235531	127.514671	-20.893635	17.562956	129.895798	37.602802	-3.338226	130.722763	36.473648	46.253063	131.611481	37.038225	21.4574185	131.167122	-78.825495	13.6684935	128.624474
-34.561069	4.519901	127.363518	-20.898365	17.616419	129.839508	37.584179	-3.278339	130.583633	36.470558	46.30505	131.662933	37.0273685	21.5133555	131.123283	-78.8240985	13.7194825	128.555733
-35.231544	4.737507	127.293884	-20.910812	17.695902	129.775574	37.573902	-3.200626	130.450821	36.47369	46.357437	131.617218	37.023796	21.5784055	131.0340195	-78.84542	13.8133985	128.5171285
-36.2444	4.941219	127.192436	-20.857342	17.855381	129.670746	37.607666	-3.062723	130.310791	36.500824	46.440426	131.341415	37.054245	21.6888515	130.826103	-78.768929	14.0219105	128.515389
-36.963829	5.030073	127.366486	-20.809238	17.965279	129.604477	37.659878	-2.957904	130.198257	36.529594	46.537083	130.967255	37.094736	21.7895895	130.582756	-78.713212	14.1409685	128.626198
-37.634125	5.001001	127.415176	-20.765329	18.065954	129.53978	37.672623	-2.896775	130.058792	36.541492	46.584492	130.475937	37.1070575	21.8438585	130.2673645	-78.6377155	14.2880495	128.8121955
-38.28886	5.001009	127.576515	-20.71962	18.145124	129.483047	37.661583	-2.861578	129.906998	36.260715	46.690971	130.039993	36.961149	21.9146965	129.9734955	-78.400389	14.3755515	128.9925985
-38.961857	4.981615	127.770576	-20.653538	18.194689	129.438019	37.655693	-2.882345	129.744751	36.293156	46.655197	129.49379	36.9744245	21.886426	129.6192705	-78.2815005	14.502952	129.2567675
-39.687878	4.944958	128.053207	-20.592039	18.220339	129.4375	37.660175	-2.930268	129.736008	36.328964	46.572529	129.021637	36.9945695	21.8211305	129.3788225	-78.1786475	14.6195475	129.4961775
-40.38179	4.852524	128.323975	-20.540894	18.241869	129.524536	37.689323	-2.940946	129.855103	36.370747	46.538815	128.595551	37.030035	21.7989345	129.225327	-78.111823	14.6848035	129.823745
-41.406456	4.699517	129.047073	-20.473915	18.248137	129.774475	37.770363	-2.957564	130.197891	36.380501	46.455296	128.103607	37.075432	21.748866	129.150749	-78.023262	14.747408	130.398201
-42.038364	4.611447	129.562622	-20.443214	18.252628	130.020844	37.811287	-2.980974	130.536713	36.368191	46.400787	127.791389	37.089739	21.7099065	129.164051	-77.976167	14.7953495	130.877637
-42.652435	4.599489	130.086273	-20.438795	18.261961	130.292206	37.824783	-2.964754	130.95047	36.356129	46.360977	127.482559	37.090456	21.6981115	129.2165145	-77.968046	14.8258105	131.3678975
-43.273548	4.63621	130.604706	-20.449667	18.279617	130.551392	37.812916	-2.971395	131.287064	36.326126	46.296082	127.287186	37.069521	21.6623435	129.287125	-77.968855	14.8968905	131.815659
-43.908974	4.704933	131.051102	-20.463642	18.283884	130.808289	37.787048	-3.013194	131.590057	36.325043	46.207653	127.173363	37.0560455	21.5972295	129.38171	-77.9833295	14.9705385	132.234868
-44.561638	4.835798	131.389587	-20.474436	18.275715	131.056229	37.758717	-3.038819	131.864777	36.342278	46.153275	127.11525	37.0504975	21.557228	129.4900135	-77.9993695	14.994202	132.6224445
-45.16785	5.013578	131.65007	-20.477425	18.274481	131.260895	37.754734	-3.040554	132.011688	36.368526	46.158512	127.172913	37.06163	21.558979	129.5923005	-78.01648	14.989983	132.9294895
-46.016293	5.35796	131.79512	-20.486101	18.307812	131.450912	37.778931	-2.948331	132.05571	36.357456	46.278576	127.365433	37.0681935	21.6651225	129.7105715	-78.0403955	14.9505015	133.1912525
-46.518166	5.647139	131.757385	-20.505602	18.358057	131.505814	37.783268	-2.807149	131.992233	36.316021	46.435314	127.502182	37.0496445	21.8140825	129.7472075	-78.0608485	14.9020315	133.2644205
-46.97855	6.051977	131.652435	-20.511255	18.430779	131.498352	37.777515	-2.679173	131.833908	36.272373	46.595592	127.626884	37.024944	21.9582095	129.730396	-78.047454	14.9033485	133.266308
-47.432476	6.493297	131.558304	-20.524767	18.49752	131.475266	37.76289	-2.530902	131.666794	36.221607	46.756355	127.733101	36.9922485	22.1127265	129.6999475	-78.0417825	14.8823135	133.2505845
-47.8862	7.01692	131.463165	-20.564253	18.590147	131.46521	37.732906	-2.397381	131.546188	36.187862	46.919903	127.827156	36.960384	22.261261	129.686672	-78.08889	14.919033	133.243748
-48.37553	7.604549	131.397003	-20.56382	18.669275	131.468384	37.749004	-2.27419	131.470642	36.150436	47.058441	127.922394	36.94972	22.3921255	129.696518	-78.07736	14.9464245	133.24025
-48.840446	8.1509	131.440735	-20.584078	18.746134	131.503189	37.745934	-2.157283	131.472717	36.117477	47.186932	128.016998	36.9317055	22.5148245	129.7448575	-78.0998615	14.9774435	133.2615205
-49.436359	9.079352	131.435532	-20.619175	18.833366	131.588806	37.769745	-2.008065	131.560471	36.063148	47.343719	128.142166	36.9164465	22.667827	129.8513185	-78.1547965	14.998905	133.3262935
-49.732441	9.74109	131.467773	-20.627054	18.870899	131.654007	37.778263	-1.935014	131.642654	36.027962	47.419174	128.209549	36.9031125	22.74208	129.9261015	-78.1572205	14.999718	133.3819125
-50.01152	10.444767	131.502594	-20.640387	18.917429	131.721573	37.786091	-1.869361	131.721252	35.996742	47.492737	128.248962	36.8914165	22.811688	129.985107	-78.1721905	15.02317	133.458039
-50.28693	11.231726	131.529419	-20.667356	18.960917	131.767883	37.791222	-1.780732	131.790466	35.957588	47.573711	128.246567	36.874405	22.8964895	130.0185165	-78.209117	15.0253445	133.5172495
-50.597649	12.046411	131.566544	-20.678387	19.010349	131.790085	37.792789	-1.701523	131.772324	35.92165	47.652344	128.220917	36.8572195	22.9754105	129.9966205	-78.2139935	15.0452875	133.5835495
-50.818665	12.930691	131.573868	-20.671555	19.059742	131.795044	37.808712	-1.630533	131.713425	35.897961	47.726379	128.169327	36.8533365	23.047923	129.941376	-78.1964465	15.071561	133.648712
-51.0177	13.7791	131.58461	-20.660511	19.116051	131.800827	37.795696	-1.535641	131.618057	35.908978	47.816376	128.119308	36.852337	23.1403675	129.8686825	-78.173359	15.0917345	133.7329715
-51.233528	15.149983	131.445984	-20.605455	19.197206	131.747055	37.809036	-1.447059	131.3685	35.965675	47.931866	128.147919	36.8873555	23.2424035	129.7582095	-78.0982655	15.1520085	133.7359005
-51.391159	16.165188	131.350586	-20.577179	19.252434	131.683868	37.853363	-1.371578	131.182617	35.995274	48.034615	128.197433	36.9243185	23.3315185	129.690025	-78.0786765	15.1733495	133.677711
-51.557529	17.195446	131.266785	-20.532469	19.328419	131.600769	37.880493	-1.280982	130.928833	36.033199	48.143322	128.309235	36.956846	23.43117	129.619034	-78.021784	15.225668	133.582504
-51.696365	18.197676	131.149109	-20.512554	19.387449	131.521729	37.919113	-1.216157	130.641296	36.051716	48.238243	128.42955	36.9854145	23.511043	129.535423	-78.0105225	15.263855	133.508035
-51.767887	19.198154	131.055206	-20.483381	19.432198	131.431671	37.949589	-1.139205	130.350876	36.081928	48.325657	128.561325	37.0157585	23.593226	129.4561005	-77.9825205	15.27117	133.4072415
-51.839947	20.271158	130.985626	-20.454315	19.482479	131.369049	37.940113	-1.061923	130.087585	36.100689	48.427525	128.708405	37.020401	23.682801	129.397995	-77.929031	15.282157	133.340103
-51.921852	21.362558	130.962021	-20.43811	19.526798	131.304749	37.956581	-0.981733	129.873047	36.123295	48.502193	128.88736	37.039938	23.76023	129.3802035	-77.916158	15.293366	133.2292945
-51.957352	22.943653	130.813568	-20.389853	19.596996	131.191025	38.021084	-0.868059	129.671997	36.181538	48.63718	129.185516	37.101311	23.8845605	129.4287565	-77.881017	15.3094315	132.9532935
-51.957024	23.97258	130.66507	-20.374914	19.673275	131.10228	38.049114	-0.78282	129.568375	36.221798	48.739918	129.316605	37.135456	23.978549	129.44249	-77.885284	15.368001	132.76207
-51.929493	25.017258	130.573151	-20.348284	19.787027	130.992889	38.054432	-0.678442	129.43718	36.243755	48.837765	129.36731	37.1490935	24.0796615	129.402245	-77.8456615	15.4943925	132.583533
-51.912903	26.092308	130.566986	-20.330984	19.905706	130.895737	38.026054	-0.585388	129.253082	36.280178	48.92625	129.315903	37.153116	24.170431	129.2844925	-77.815084	15.640981	132.5069815
-51.882492	27.120621	130.573639	-20.322279	20.02655	130.790909	37.984268	-0.509135	129.011703	36.301952	49.000484	129.206299	37.14311	24.2456745	129.109001	-77.787668	15.8074255	132.472817
-51.837093	28.083961	130.638	-20.282349	20.136866	130.69368	37.94487	-0.4362	128.703125	36.332596	49.055107	129.087311	37.138733	24.3094535	128.895218	-77.703431	15.9642785	132.492142
-51.766991	29.00577	130.716766	-20.260246	20.192785	130.612335	37.916069	-0.382919	128.33522	36.350021	49.104683	128.953171	37.133045	24.360882	128.6441955	-77.653537	16.024688	132.5804745
-51.627995	30.331656	130.944489	-20.243423	20.24106	130.452515	37.867455	-0.305512	127.636635	36.606735	49.084801	128.655624	37.237095	24.3896445	128.1461295	-77.723941	16.0924755	132.7589005
-51.518677	31.200167	131.140442	-20.249235	20.278736	130.330368	37.762894	-0.202833	127.14566	36.531494	49.202568	128.436371	37.147194	24.4998675	127.7910155	-77.645664	16.0576045	132.8697205
-51.41893	31.97476	131.330322	-20.317831	20.338135	130.217041	37.324436	0.075317	126.670013	36.418255	49.349899	128.137665	36.8713455	24.712608	127.403839	-77.5070075	15.963662	133.030243
-51.207836	32.664757	131.573578	-20.396297	20.360279	130.076462	37.177174	0.13937	126.040306	35.933289	49.526344	127.862633	36.5552315	24.832857	126.9514695	-77.3478255	15.887701	133.2014545
-51.059906	33.320789	131.756851	-20.459118	20.363018	129.957642	36.987511	0.255653	125.60128	36.033245	49.525635	127.295769	36.510378	24.890644	126.4485245	-77.428614	15.835392	133.4667595
-50.774963	33.896297	131.852402	-20.518421	20.379814	129.899567	36.874016	0.354736	125.242271	35.875996	49.625278	126.901665	36.375006	24.990007	126.071968	-77.411848	15.769621	133.727166
-50.423561	34.521912	131.933807	-20.556618	20.384165	129.863983	36.823311	0.352437	124.984505	35.732632	49.606987	126.651421	36.2779715	24.979712	125.817963	-77.3912075	15.788618	133.910003
-49.79348	35.328411	131.893097	-20.567125	20.313593	129.841995	36.773956	0.259645	125.03344	35.667198	49.554955	126.327957	36.220577	24.9073	125.6806985	-77.354827	15.719886	134.0032915
-49.350266	35.796356	131.788452	-20.566965	20.230747	129.817642	36.785221	0.142932	125.049889	35.647774	49.427826	126.230942	36.2164975	24.785379	125.6404155	-77.3504275	15.676115	133.9948685
-48.815285	36.166294	131.688004	-20.570002	20.149174	129.790771	36.777233	-0.020086	125.101685	35.65757	49.273899	126.183868	36.2174015	24.6269065	125.6427765	-77.3574055	15.6714415	133.9387655
-48.21661	36.503609	131.655991	-20.552168	20.032562	129.818375	36.779194	-0.187967	125.231552	35.738586	49.140064	126.167999	36.25889	24.4760485	125.6997755	-77.363226	15.5890755	133.9369745
-47.506516	36.881954	131.667206	-20.507612	19.941872	129.912811	36.828621	-0.358242	125.441536	35.850739	48.953175	126.347862	36.33968	24.2974665	125.894699	-77.354904	15.5862775	133.930923
-46.695229	37.236534	131.701385	-20.437174	19.888214	130.074997	36.943764	-0.505364	125.827362	36.042801	48.810486	126.706245	36.4932825	24.152561	126.2668035	-77.3676305	15.623867	133.8831905
-45.858021	37.552757	131.714005	-20.347424	19.843586	130.272095	37.134342	-0.59884	126.358704	36.275898	48.717457	127.208939	36.70512	24.0593085	126.7838215	-77.399968	15.6278635	133.7603685
-44.621674	37.937057	131.616516	-20.249842	19.853907	130.532379	37.417805	-0.698628	127.241158	36.28194	48.689823	128.286758	36.8498725	23.9955975	127.763958	-77.3495565	15.7122165	133.3008
-43.618679	38.17004	131.46962	-20.227518	19.883661	130.628693	37.848766	-0.901119	127.655746	36.734592	48.536533	128.773407	37.291679	23.817707	128.2145765	-77.746715	15.949615	133.0428095
-42.797268	38.322945	131.307999	-20.251637	19.910591	130.666656	37.876987	-0.935087	128.045044	36.488422	48.598331	129.328735	37.1827045	23.831622	128.6868895	-77.6859785	15.98956	132.6464225
-41.832745	38.45829	131.221466	-20.296638	19.913626	130.647446	37.84705	-0.976498	128.26033	36.492279	48.54702	129.564758	37.1696645	23.785261	128.912544	-77.7629405	16.041991	132.382348
-40.898376	38.541622	131.160309	-20.346624	19.875973	130.634689	37.808399	-1.044959	128.324585	36.47509	48.491734	129.620056	37.1417445	23.7233875	128.9723205	-77.8349925	16.0285585	132.2970575
-39.967674	38.555374	131.144806	-20.352262	19.81649	130.639236	37.790401	-1.135847	128.311783	36.465862	48.417034	129.522781	37.1281315	23.6405935	128.917282	-77.8326555	15.9923865	132.36119
-38.940659	38.551781	131.075134	-20.329472	19.739393	130.656784	37.808716	-1.216886	128.243988	36.481972	48.322357	129.328506	37.145344	23.5527355	128.786247	-77.804288	15.9260505	132.527321
-37.408276	38.533531	130.969437	-20.257755	19.56797	130.568039	37.848816	-1.35556	128.124603	36.511974	48.144768	128.942566	37.180395	23.394604	128.5335845	-77.695905	15.741336	132.6024935
-36.383495	38.484226	130.726349	-20.211655	19.434181	130.407532	37.859917	-1.472417	128.052185	36.523445	48.005955	128.700867	37.191681	23.266769	128.376526	-77.614991	15.601593	132.438538
-35.384064	38.386089	130.429977	-20.203442	19.279224	130.200378	37.836475	-1.604565	128.005478	36.500164	47.837612	128.488388	37.1683195	23.1165235	128.246933	-77.5752035	15.4419245	132.153823
-34.287773	38.278698	130.108353	-20.237326	19.097481	130.03447	37.784119	-1.789546	128.008347	36.453796	47.634361	128.310425	37.1189575	22.9224075	128.159386	-77.5936095	15.2725545	131.909554
-33.199753	38.178188	129.954514	-20.278879	18.871872	129.930618	37.707695	-2.018192	128.069717	36.404022	47.385094	128.212067	37.0558585	22.683451	128.140892	-77.6136165	15.060293	131.720344
-32.102947	38.049934	129.839188	-20.340305	18.654383	129.91777	37.65028	-2.295049	128.235931	36.374794	47.117157	128.207886	37.012537	22.411054	128.2219085	-77.693147	14.897712	131.6136315
-31.031197	37.883739	129.770523	-20.357204	18.418804	129.941406	37.642441	-2.575053	128.549377	36.399307	46.833141	128.305176	37.020874	22.129044	128.4272765	-77.735282	14.708564	131.4555355
-29.297546	37.665436	129.698685	-20.342123	18.10573	130.069595	37.726994	-3.058065	129.244156	36.565018	46.367104	128.695267	37.146006	21.6545195	128.9697115	-77.830252	14.5569405	131.1694785
-28.10449	37.491348	129.724457	-20.31002	17.892862	130.19725	37.780972	-3.418452	129.794373	36.710896	46.020935	129.079681	37.245934	21.3012415	129.437027	-77.865974	14.4844825	130.957473
-26.994545	37.324421	129.808029	-20.284876	17.670151	130.341415	37.792255	-3.771298	130.312622	36.863529	45.687244	129.507004	37.327892	20.957973	129.909813	-77.897644	14.382329	130.773017
-25.82645	37.155907	129.903915	-20.276455	17.453571	130.508759	37.807316	-4.138081	130.81514	37.021282	45.369274	129.941086	37.414299	20.6155965	130.378113	-77.967209	14.2915455	130.639405
-24.740873	37.017365	130.07724	-20.294712	17.264225	130.671402	37.79657	-4.478123	131.27066	37.448288	44.960293	130.284225	37.622429	20.241085	130.7774425	-78.211853	14.287365	130.5653615
-23.602346	36.874233	130.265762	-20.297319	17.092741	130.824783	37.809937	-4.809689	131.652573	37.553322	44.689224	130.707718	37.6816295	19.9397675	131.1801455	-78.2762675	14.2457145	130.4694205
-22.569021	36.742722	130.457367	-20.333702	16.957613	130.975159	37.81279	-5.082306	132.003754	37.647305	44.463142	131.068878	37.7300475	19.690418	131.536316	-78.3974515	14.224808	130.414002
-20.962833	36.531944	130.645294	-20.377298	16.796621	131.18959	37.81126	-5.394264	132.415115	37.744961	44.21545	131.47641	37.7781105	19.410593	131.9457625	-78.5327065	14.182649	130.4334175
-19.991358	36.428215	130.838409	-20.41268	16.693439	131.29686	37.788662	-5.598031	132.58046	37.783669	44.054192	131.638	37.7861655	19.2280805	132.10923	-78.6115255	14.1587975	130.48449
-18.98942	36.294155	130.914352	-20.445658	16.615305	131.33902	37.787567	-5.794523	132.687698	37.821831	43.88171	131.706619	37.804699	19.0435935	132.1971585	-78.696015	14.1870165	130.4808815
-18.047647	36.186462	130.923248	-20.473778	16.525745	131.299652	37.748047	-5.978553	132.72673	37.87146	43.729759	131.689651	37.8097535	18.875603	132.2081905	-78.7573095	14.175887	130.3911135
-17.116087	36.074764	130.818863	-20.498144	16.442055	131.190475	37.694744	-6.15507	132.670532	37.894146	43.553211	131.616943	37.794445	18.6990705	132.1437375	-78.790733	14.1850395	130.2372125
-16.221455	35.98679	130.631409	-20.53203	16.350739	131.018555	37.640476	-6.306452	132.569107	37.881462	43.388271	131.464462	37.760969	18.5409095	132.0167845	-78.825029	14.1605685	130.0203255
-15.323755	35.930862	130.493607	-20.58552	16.261526	130.825287	37.537064	-6.43891	132.353317	37.829334	43.220955	131.302383	37.683199	18.3910225	131.82785	-78.854239	14.1320295	129.822724
-14.097877	35.821594	130.298752	-20.669989	16.125237	130.510788	37.394009	-6.62225	132.067184	37.734097	43.004219	131.045395	37.564053	18.1909845	131.5562895	-78.904031	14.0594895	129.4652865
-13.353166	35.732574	130.198517	-20.725246	16.041214	130.340454	37.307564	-6.722973	131.893677	37.701668	42.882668	130.960464	37.504616	18.0798475	131.4270705	-78.955108	14.0025805	129.2538375
-12.523762	35.681828	130.093475	-20.774895	15.960251	130.188446	37.222645	-6.835763	131.720108	37.665852	42.748844	130.894257	37.4442485	17.9565405	131.3071825	-78.9940385	13.9639615	129.0697095
-11.848963	35.641224	130.087265	-20.83317	15.868336	130.047638	37.137135	-6.948296	131.513229	37.626572	42.625324	130.820587	37.3818535	17.838514	131.166908	-79.0481935	13.898158	128.928368
-11.142313	35.580193	130.085693	-20.895866	15.771142	129.889099	37.039654	-7.048768	131.216782	37.576061	42.518089	130.727676	37.3078575	17.7346605	130.972229	-79.0995895	13.8076235	128.805969
-10.433007	35.525852	129.97908	-20.931133	15.666511	129.684464	36.952175	-7.136011	130.907242	37.507927	42.418736	130.635208	37.230051	17.6413625	130.771225	-79.092317	13.6916595	128.597703
-9.850186	35.459427	129.92601	-20.965746	15.558593	129.427399	36.879726	-7.199664	130.557281	37.465324	42.33601	130.523727	37.172525	17.568173	130.540504	-79.104017	13.549013	128.314294
-8.976764	35.291386	129.755646	-21.016611	15.454494	129.049332	36.781307	-7.279375	129.955765	37.393047	42.248447	130.367905	37.087177	17.484536	130.161835	-79.120399	13.424452	127.936829
-8.304399	35.191929	129.56459	-21.054838	15.416183	128.83252	36.696857	-7.274076	129.523544	37.332638	42.236191	130.247925	37.0147475	17.4810575	129.8857345	-79.1244235	13.3513085	127.7793055
-7.818733	35.071129	129.509171	-21.086802	15.4119	128.656921	36.622696	-7.239404	129.098083	37.266205	42.241898	130.084915	36.9444505	17.501247	129.591499	-79.1180545	13.322553	127.722343
-7.266155	34.956966	129.467758	-21.110178	15.43099	128.48909	36.548965	-7.163458	128.743851	37.21077	42.290123	129.949371	36.8798675	17.5633325	129.346611	-79.1002235	13.2986475	127.631569
-6.738836	34.787109	129.386017	-21.128077	15.494256	128.327911	36.527988	-7.059949	128.488571	37.161949	42.377968	129.884308	36.8449685	17.6590095	129.1864395	-79.1011225	13.3295025	127.4693825
-6.253536	34.623993	129.288696	-21.163788	15.580271	128.179779	36.531872	-6.945755	128.313538	37.100296	42.484631	129.870941	36.816084	17.769438	129.0922395	-79.14366	13.391104	127.2673185
-5.836728	34.414246	129.218414	-21.192165	15.665974	128.038879	36.490379	-6.841884	128.229218	37.034058	42.580669	129.88298	36.7622185	17.8693925	129.056099	-79.1465485	13.4625555	127.021659
-5.364828	33.929123	129.198227	-21.316843	15.772407	127.953514	36.39056	-6.745265	128.165512	36.896381	42.67704	129.873306	36.6434705	17.9658875	129.019409	-79.2771565	13.5789265	126.887619
-4.997138	33.541695	129.095154	-21.402046	15.815136	127.948822	36.289589	-6.707288	128.192444	36.813534	42.708546	129.896454	36.5515615	18.000629	129.044449	-79.3556535	13.629643	126.853195
-4.61793	33.091942	129.103973	-21.465427	15.837471	127.990005	36.23666	-6.702347	128.28157	36.76313	42.714558	129.952515	36.499895	18.0061055	129.1170425	-79.430749	13.6688365	126.8629675
-4.324286	32.5858	129.211807	-21.496435	15.838512	128.022583	36.216152	-6.707685	128.418808	36.74091	42.719963	130.033966	36.478531	18.006139	129.226387	-79.471401	13.670885	126.818779
-3.964214	32.025475	129.210236	-21.508808	15.832874	128.027618	36.219372	-6.717997	128.522125	36.734219	42.715118	130.116211	36.4767955	17.9985605	129.319168	-79.4944115	13.6671875	126.736068
-3.698103	31.490738	129.226166	-21.515413	15.825174	127.997185	36.23592	-6.730371	128.587067	36.731689	42.714481	130.160004	36.4838045	17.992055	129.3735355	-79.5146305	13.658293	126.6208345
-3.476299	30.92095	129.169327	-21.507557	15.821881	127.922096	36.233692	-6.721551	128.545624	36.733597	42.722778	130.161423	36.4836445	18.0006135	129.3535235	-79.4987585	13.6431485	126.4906685
-3.289082	29.920149	129.009323	-21.498487	15.869021	127.860466	36.199509	-6.674164	128.411972	36.734478	42.756775	130.054962	36.4669935	18.0413055	129.233467	-79.4639675	13.6967365	126.487465
-3.123835	29.200989	128.83786	-21.476969	15.925511	127.850639	36.177082	-6.602189	128.332382	36.75539	42.806458	129.989044	36.466236	18.1021345	129.160713	-79.420174	13.7488875	126.540565
-3.089326	28.434431	128.818756	-21.457771	16.013716	127.862335	36.199394	-6.522019	128.278076	36.774773	42.887596	129.933472	36.4870835	18.1827885	129.105774	-79.4026255	13.8446435	126.618896
-2.956932	27.608934	128.747406	-21.441292	16.094606	127.888855	36.233814	-6.441968	128.296967	36.779984	42.959026	129.918549	36.506899	18.258529	129.107758	-79.389483	13.930683	126.669952
-2.95404	26.821671	128.746552	-21.418501	16.174177	127.897629	36.254158	-6.388321	128.3405	36.812588	43.015594	129.891129	36.533373	18.3136365	129.1158145	-79.370375	14.0347175	126.6794435
-2.978093	25.948635	128.640106	-21.416838	16.254862	127.89801	36.255833	-6.342677	128.363068	36.530399	43.170063	129.908768	36.393116	18.413693	129.135918	-79.226792	14.096031	126.660102
-2.958811	25.018089	128.42601	-21.467644	16.358629	127.901855	36.236973	-6.29484	128.306183	36.50172	43.209969	129.664734	36.3693465	18.4575645	128.9854585	-79.3046345	14.2596935	126.8182515
-3.119164	23.575014	128.114105	-21.561132	16.551914	127.811798	35.780193	-6.030824	127.967247	36.377762	43.300629	128.791779	36.0789775	18.6349025	128.379513	-79.2012415	14.4689255	127.244083
-3.218465	22.639418	127.603851	-21.668789	16.673367	127.629921	35.524158	-5.966494	127.199806	36.243134	43.351448	127.843796	35.883646	18.692477	127.521801	-79.221224	14.654257	127.738041
-3.594316	21.781666	126.937317	-21.776915	16.805264	127.298225	35.197659	-5.957522	126.307632	36.037849	43.397785	126.581764	35.617754	18.7201315	126.444698	-79.171584	14.8903965	128.151752
-3.629441	20.765432	126.1101	-21.848747	16.994398	126.87886	34.85696	-5.845827	125.289619	35.82275	43.493702	125.181282	35.339855	18.8239375	125.2354505	-79.037349	15.1648585	128.5222695
-3.685491	19.756651	125.315689	-21.865007	17.193083	126.425537	34.60928	-5.768018	124.309387	35.648624	43.557812	123.914063	35.128952	18.894897	124.111725	-78.858966	15.491269	128.739349
-3.759799	18.839581	124.670471	-21.829939	17.35116	126.006149	34.469643	-5.649911	123.671021	35.534988	43.61306	122.816872	35.0023155	18.9815745	123.2439465	-78.6621935	15.7207455	128.7683515
-3.831279	17.878958	124.217262	-21.741701	17.470266	125.661827	34.509716	-5.518396	123.305908	35.538338	43.685226	122.105042	35.024027	19.083415	122.705475	-78.507429	15.857117	128.618179
-3.757004	16.389198	123.926987	-21.852318	17.682301	125.390717	34.732445	-5.411352	123.170265	35.648899	43.79092	121.707687	35.190672	19.189784	122.438976	-78.895308	16.174818	128.342458
-3.666188	15.430552	123.871826	-21.780052	17.641262	125.281128	34.865807	-5.36698	123.329308	35.73315	43.820225	121.725395	35.2994785	19.2266225	122.5273515	-78.8595825	16.0559015	128.0349045
-3.533587	14.510097	123.943687	-21.702581	17.59367	125.278488	35.030239	-5.364146	123.740898	35.883106	43.835674	122.029366	35.4566725	19.235764	122.885132	-78.8618345	15.951576	127.671844
-3.372498	13.562411	124.229874	-21.597084	17.54414	125.401581	35.249107	-5.366903	124.410439	36.107628	43.851711	122.614693	35.6783675	19.242404	123.512566	-78.8725355	15.845876	127.290596
-3.134641	12.622253	124.677681	-21.256878	17.369322	125.514938	35.477295	-5.395723	125.265038	36.327873	43.873291	123.416222	35.902584	19.238784	124.34063	-78.41634	15.49986	126.689246
-2.873275	11.688685	125.147316	-21.193073	17.37776	125.770912	35.716915	-5.387695	126.140633	36.501198	43.90728	124.341583	36.1090565	19.2597925	125.241108	-78.4952025	15.4957275	126.300716
-2.628838	10.833528	125.599548	-21.136452	17.391739	126.012711	35.936321	-5.38026	126.956345	36.665203	43.941559	125.321068	36.300762	19.2806495	126.1387065	-78.573666	15.5028285	125.8867155
-2.388583	9.55733	126.26046	-21.046608	17.440592	126.304161	36.483089	-5.541298	127.869057	36.86377	43.977268	126.479996	36.6734295	19.217985	127.1745265	-78.7666455	15.663199	125.4337955
-2.149709	8.716759	126.349617	-20.972563	17.514885	126.366188	36.648411	-5.523538	128.363556	36.993263	43.993153	126.988052	36.820837	19.2348075	127.675804	-78.765963	15.7949625	125.056572
-1.770517	7.723706	126.438293	-20.8906	17.591267	126.358879	36.76321	-5.51317	128.650772	37.107452	44.016273	127.268829	36.935331	19.2515515	127.9598005	-78.716531	15.9309825	124.7579575
-1.775867	6.996099	126.528824	-20.793402	17.63636	126.304947	36.893738	-5.529716	128.83226	37.224274	44.026108	127.359917	37.059006	19.248196	128.0960885	-78.64581	16.024524	124.5138055
-1.649328	6.19808	126.50087	-20.706636	17.649088	126.233139	36.989891	-5.52764	128.913574	37.321697	44.034012	127.345253	37.155794	19.253186	128.1294135	-78.569066	16.04499	124.3368645
-1.557986	5.345398	126.491997	-20.61758	17.619236	126.160301	37.077141	-5.543635	128.915207	37.402195	44.021427	127.246246	37.239668	19.238896	128.0807265	-78.474828	15.999576	124.2398755
-1.481005	4.531602	126.350212	-20.544071	17.584185	126.075729	37.159721	-5.56615	128.879791	37.45713	43.991344	127.121223	37.3084255	19.212597	128.000507	-78.3965675	15.955773	124.150951
-1.401274	3.24882	126.302673	-20.428402	17.500916	125.965393	37.238251	-5.634727	128.796463	37.573334	43.902115	126.986671	37.4057925	19.133694	127.891567	-78.2625965	15.868138	124.039219
-1.38546	2.440966	126.218727	-20.3778	17.446705	125.910439	37.277821	-5.703286	128.732346	37.643745	43.821259	126.962402	37.460783	19.0589865	127.847374	-78.216383	15.8344235	123.973504
-1.502873	1.754529	126.230896	-20.313457	17.397352	125.851822	37.316986	-5.754742	128.639435	37.710751	43.765141	126.986397	37.5138685	19.0051995	127.812916	-78.1407825	15.7895045	123.890728
-1.493649	0.949603	126.037582	-20.257132	17.395731	125.807915	37.344593	-5.771898	128.549606	37.790932	43.751839	127.033409	37.5677625	18.9899705	127.7915075	-78.0820265	15.8014915	123.8243225
-1.604196	0.199696	125.915871	-20.204214	17.426846	125.767647	37.388618	-5.757311	128.442307	37.859985	43.772079	127.099838	37.6243015	19.007384	127.7710725	-78.0327295	15.846308	123.7642215
-1.725609	-0.531573	125.85952	-20.148247	17.470833	125.702309	37.433929	-5.7327	128.322662	37.917774	43.795536	127.169159	37.6758515	19.031418	127.7459105	-77.9723455	15.910248	123.6587075
-1.845152	-1.285006	125.724564	-20.079784	17.501719	125.62146	37.493065	-5.708179	128.241119	38.001408	43.813782	127.225586	37.7472365	19.0528015	127.7333525	-77.9068045	15.9506365	123.5095675
-2.045482	-2.355145	125.496613	-20.232304	17.661554	125.55674	37.55484	-5.68047	128.11705	38.082668	43.84972	127.270935	37.818754	19.084625	127.6939925	-78.283362	16.238483	123.4194875
-2.179892	-3.106832	125.306595	-20.18828	17.699244	125.456169	37.594898	-5.657109	128.112183	38.100071	43.881901	127.249001	37.8474845	19.112396	127.680592	-78.2240445	16.286092	123.231746
-2.426059	-3.848515	125.279022	-20.175562	17.773611	125.348343	37.657597	-5.603445	128.236282	38.13435	43.949081	127.15963	37.8959735	19.172818	127.697956	-78.2470975	16.374404	122.99873
-2.733953	-4.542883	125.439087	-20.124931	17.877663	125.206116	37.744019	-5.502586	128.466339	38.137993	44.049305	127.02639	37.941006	19.2733595	127.7463645	-78.190868	16.4819665	122.6658675
-2.989767	-5.334118	125.576736	-20.097143	17.974075	125.071754	37.828953	-5.37048	128.73967	38.119186	44.171421	126.730667	37.9740695	19.4004705	127.7351685	-78.1683555	16.5476795	122.4083395
-3.230166	-6.038775	125.785637	-20.093233	18.036427	124.92881	37.871628	-5.257761	128.998672	38.09927	44.250038	126.403259	37.985449	19.4961385	127.7009655	-78.171915	16.5767155	122.1566545
-3.805677	-6.53533	126.223824	-20.250084	18.120155	124.935936	37.919895	-5.242183	129.226822	38.06538	44.220943	126.026031	37.9926375	19.48938	127.6264265	-78.4928055	16.75093	122.2454455
-3.98793	-7.923268	126.300308	-20.047218	17.861431	124.662758	37.906792	-5.276936	129.450409	38.046635	44.139214	125.53804	37.9767135	19.431139	127.4942245	-78.0711495	16.291723	121.8312915
-4.377542	-8.594947	126.399193	-20.032324	17.735096	124.614731	37.91555	-5.316263	129.48851	38.030128	44.060291	125.330757	37.972839	19.372014	127.4096335	-78.037487	16.098178	121.8198285
-4.828814	-9.22278	126.549927	-20.003698	17.61541	124.613152	37.955086	-5.36191	129.474457	38.048962	44.006516	125.21524	38.002024	19.322303	127.3448485	-78.00942	15.908517	121.8814555
-5.322515	-9.74207	126.578033	-19.974375	17.543314	124.613701	37.975445	-5.391064	129.416122	38.076679	43.944191	125.172684	38.026062	19.2765635	127.294403	-77.974812	15.8100645	121.932999
-5.804588	-10.18097	126.581528	-19.942499	17.499048	124.61512	37.964016	-5.391541	129.344162	38.09164	43.925465	125.085052	38.027828	19.266962	127.214607	-77.912826	15.731134	122.015633
-6.308147	-10.552225	126.54451	-19.932995	17.50432	124.617622	37.938637	-5.352357	129.249557	38.095695	43.948521	124.994568	38.017166	19.298082	127.1220625	-77.883156	15.710558	122.1131815
-6.878018	-10.876643	126.578499	-19.912861	17.566841	124.613777	37.960445	-5.268044	129.193253	38.11272	44.009159	124.901047	38.0365825	19.3705575	127.04715	-77.8623045	15.7631245	122.180404
-7.802794	-11.19533	126.741562	-19.846449	17.658041	124.616173	38.024849	-5.126976	129.277161	38.148556	44.120113	124.760521	38.0867025	19.4965685	127.018841	-77.7796005	15.8195135	122.213505
-8.514634	-11.346394	127.073822	-19.804625	17.694387	124.659012	38.075035	-5.073044	129.381912	38.177116	44.150394	124.637863	38.1260755	19.538675	127.0098875	-77.7353255	15.850099	122.3081365
-9.194118	-11.454866	127.326157	-19.779713	17.680338	124.748695	38.082497	-5.070579	129.49469	38.211777	44.110882	124.499115	38.147137	19.5201515	126.9969025	-77.706563	15.8405245	122.5004875
-9.874774	-11.441372	127.551292	-19.733013	17.596432	124.88015	38.067867	-5.140304	129.670654	38.258278	44.020168	124.375618	38.1630725	19.439932	127.023136	-77.6290985	15.752932	122.737164
-10.587804	-11.357236	127.728943	-19.682888	17.46699	125.028465	38.081821	-5.220434	129.831039	38.302208	43.906261	124.338303	38.1920145	19.3429135	127.084671	-77.5577905	15.5910665	122.972259
-11.33491	-11.194455	127.789139	-19.647291	17.309444	125.190269	38.092335	-5.306319	129.931473	38.344894	43.806862	124.413597	38.2186145	19.2502715	127.172535	-77.5131965	15.3686165	123.208003
-12.153556	-10.976384	127.734016	-19.622402	17.169003	125.340668	38.114037	-5.378529	130.03096	38.374996	43.743774	124.605225	38.2445165	19.1826225	127.3180925	-77.4893205	15.1553835	123.3632435
-13.333316	-10.512278	127.507675	-19.563211	17.044752	125.544846	38.190662	-5.346844	130.11171	38.405437	43.802147	125.017975	38.2980495	19.2276515	127.5648425	-77.4244715	14.8618525	123.5248495
-14.136616	-10.093915	127.334404	-19.331573	16.92701	125.600945	38.243839	-5.197145	130.105865	38.366982	43.980694	125.248459	38.3054105	19.3917745	127.677162	-76.9685565	14.4622455	123.524728
-15.005318	-9.571678	127.262726	-19.353115	17.031765	125.755775	38.257118	-4.97605	130.00531	38.28738	44.192833	125.360909	38.272249	19.6083915	127.6831095	-76.978479	14.4551385	123.8284405
-15.959148	-8.979067	127.234818	-19.359114	17.15218	125.896713	38.262238	-4.802787	129.863846	38.23745	44.387081	125.433243	38.249844	19.792147	127.6485445	-76.968072	14.512213	124.1448815
-16.86141	-8.354111	127.132324	-19.344307	17.242569	126.047394	38.30328	-4.6879	129.739975	38.246841	44.514179	125.543152	38.2750605	19.9131395	127.6415635	-76.9636745	14.5719985	124.4532245
-17.739075	-7.703373	126.91748	-19.303411	17.256321	126.168465	38.34296	-4.65042	129.597397	38.291275	44.58007	125.782646	38.3171175	19.964825	127.6900215	-76.9239395	14.547817	124.6469085
-18.641491	-7.0045	126.600243	-19.256588	17.199247	126.235786	38.400368	-4.656175	129.419464	38.329758	44.617611	126.095406	38.365063	19.980718	127.757435	-76.878239	14.417776	124.714137
-20.110937	-5.918474	126.043343	-19.225796	17.1434	126.242554	38.478836	-4.630088	129.093658	38.358059	44.728489	126.551643	38.4184475	20.0492005	127.8226505	-76.8700395	14.2375995	124.6624575
-21.008265	-5.160609	125.664993	-19.202787	17.166143	126.220383	38.524929	-4.557647	128.893631	38.347923	44.829678	126.820992	38.436426	20.1360155	127.8573115	-76.842	14.1962705	124.5834545
-21.979063	-4.374351	125.490311	-19.193659	17.233534	126.233002	38.535976	-4.447042	128.745102	38.328606	44.939716	127.001083	38.432291	20.246337	127.8730925	-76.819609	14.220731	124.5929115
-23.058105	-3.606157	125.467728	-19.213573	17.319399	126.293541	38.522964	-4.373367	128.645065	38.304146	45.011318	127.111076	38.413555	20.3189755	127.8780705	-76.840701	14.3198225	124.7090115
-24.067547	-2.809814	125.459579	-19.225073	17.380016	126.397774	38.510853	-4.361735	128.604919	38.309166	45.013844	127.178917	38.4100095	20.3260545	127.891918	-76.8601555	14.4339775	124.90363
-25.111767	-2.041513	125.612427	-19.206486	17.400867	126.558731	38.520969	-4.379033	128.619034	38.345707	44.985996	127.186882	38.433338	20.3034815	127.902958	-76.84631	14.4982525	125.214504
-26.196518	-1.273176	125.820076	-19.166361	17.393402	126.772308	38.55315	-4.40286	128.642456	38.382065	44.93293	127.170753	38.4676075	20.265035	127.9066045	-76.8003295	14.521769	125.6380115
-27.803993	-0.159978	126.356125	-19.068806	17.34293	127.170578	38.635273	-4.433819	128.748917	38.434814	44.88488	127.030632	38.5350435	20.2255305	127.8897745	-76.6726555	14.4603295	126.4513815
-28.915485	0.580282	126.73558	-19.008307	17.321705	127.446976	38.695137	-4.420818	128.793686	38.45702	44.8703	126.968071	38.5760785	20.224741	127.8808785	-76.5926925	14.418669	127.0130735
-30.056917	1.307176	127.142807	-18.94836	17.299528	127.774109	38.762482	-4.413714	128.811951	38.488274	44.847984	126.945457	38.625378	20.217135	127.878704	-76.522098	14.381921	127.669514
-31.122578	2.088538	127.420952	-18.87034	17.271568	128.072357	38.802113	-4.421978	128.815399	38.543789	44.818462	127.007278	38.672951	20.198242	127.9113385	-76.413631	14.344894	128.2333755
-32.232998	2.854975	127.657715	-18.805717	17.242762	128.347534	38.837727	-4.438062	128.773071	38.622665	44.783298	127.131966	38.730196	20.172618	127.9525185	-76.34163	14.312906	128.7425495
-33.350838	3.621888	127.768829	-18.746365	17.205706	128.533722	38.876633	-4.42498	128.650146	38.681923	44.790569	127.25824	38.779278	20.1827945	127.954193	-76.272008	14.2286175	129.113251
-34.412251	4.408002	127.788177	-18.686998	17.176069	128.61554	38.905777	-4.359769	128.40654	38.711979	44.860973	127.37368	38.808878	20.250602	127.89011	-76.182874	14.101536	129.34097
-36.015068	5.561864	127.627968	-18.642942	17.20196	128.586975	38.941879	-4.184998	127.946663	38.667004	45.038067	127.432098	38.8044415	20.4265345	127.6893805	-76.0903255	13.9773855	129.4845695
-37.148094	6.348197	127.67897	-18.621756	17.260771	128.544342	38.933426	-4.040506	127.636597	38.639038	45.182442	127.420105	38.786232	20.570968	127.528351	-76.029744	13.950574	129.560333
-38.178329	7.067678	127.672401	-18.648636	17.353554	128.543579	38.958416	-3.927576	127.369919	38.56905	45.330151	127.330627	38.763733	20.7012875	127.350273	-76.061005	14.0058205	129.736885
-39.227268	7.787852	127.849747	-18.660595	17.442986	128.586517	38.969677	-3.792779	127.218307	38.476639	45.497601	127.110947	38.723158	20.852411	127.164627	-76.044348	14.033561	130.008407
-40.277859	8.476213	128.129227	-18.672157	17.500622	128.687134	38.963657	-3.616179	127.182648	38.351631	45.669739	126.836609	38.657644	21.02678	127.0096285	-76.001958	13.974464	130.3646395
-41.283302	9.110991	128.634537	-18.683228	17.485607	128.908722	39.00692	-3.50443	127.23304	38.205936	45.783352	126.529541	38.606428	21.139461	126.8812905	-75.972884	13.831753	130.9361535
-42.214939	9.711965	129.166351	-18.674915	17.401701	129.211121	39.074631	-3.465302	127.42907	38.064388	45.816864	126.253464	38.5695095	21.175781	126.841267	-75.9193395	13.627621	131.580975
-43.621078	10.597197	129.98288	-18.645437	17.172361	129.734726	39.160389	-3.508868	127.899727	37.911057	45.748787	125.943542	38.535723	21.1199595	126.9216345	-75.826597	13.2247625	132.5478175
-44.506054	11.212082	130.559677	-18.67141	17.03153	130.094284	39.179325	-3.540545	128.231094	37.796391	45.688416	125.797249	38.487858	21.0739355	127.0141715	-75.830678	12.9891245	133.1743965
-45.334259	11.84234	131.039093	-18.70557	16.90102	130.440918	39.15493	-3.548435	128.491898	37.707024	45.65377	125.675964	38.430977	21.0526675	127.083931	-75.842117	12.7493725	133.797905
-46.143265	12.504351	131.445892	-18.723972	16.796179	130.736389	39.12632	-3.517172	128.625092	37.601955	45.657494	125.629852	38.3641375	21.070161	127.127472	-75.8120815	12.522197	134.345306
-46.95369	13.226968	131.832199	-18.779125	16.730238	130.981873	39.081852	-3.446721	128.551285	37.44709	45.728287	125.603439	38.264471	21.140783	127.077362	-75.822721	12.319693	134.886384
-47.668098	13.993189	132.158875	-18.866089	16.700575	131.158295	39.035034	-3.327958	128.324753	37.267883	45.881008	125.569489	38.1514585	21.276525	126.947121	-75.8836365	12.124625	135.369469
-48.333107	14.746284	132.398193	-18.937738	16.674927	131.245499	38.932255	-3.138011	127.908287	37.061028	46.056984	125.589493	37.9966415	21.4594865	126.74889	-75.8721175	11.8903675	135.742108
-49.275009	15.954894	132.68425	-19.051371	16.634432	131.255951	38.745029	-2.844584	127.104042	36.750237	46.369438	125.633682	37.747633	21.762427	126.368862	-75.850375	11.506437	136.14304
-49.81929	16.790339	132.866913	-19.09565	16.633099	131.201782	38.678165	-2.62034	126.493385	36.592014	46.605839	125.743866	37.6350895	21.9927495	126.1186255	-75.8263895	11.2734485	136.2849385
-50.284904	17.550848	132.96489	-19.099028	16.647928	131.123322	38.668041	-2.392714	125.985954	36.788925	46.727077	125.839531	37.728483	22.1671815	125.9127425	-75.926539	11.1286745	136.3339015
-50.652142	18.32843	133.031769	-19.071362	16.679144	131.078644	38.373745	-1.972628	125.74308	36.769859	46.959896	126.088943	37.571802	22.493634	125.9160115	-75.714526	10.864654	136.2412765
-50.965607	19.106808	133.102341	-19.048326	16.724167	131.058304	38.442261	-1.776646	125.38549	36.742001	47.157963	126.355453	37.592131	22.6906585	125.8704715	-75.688783	10.7576755	136.2461365
-51.170658	19.931177	133.30896	-19.05411	16.755068	131.057617	38.446556	-1.60131	125.050987	36.67448	47.300301	126.540947	37.560518	22.8494955	125.795967	-75.668738	10.6606405	136.319267
-51.416176	20.608631	133.502716	-19.061523	16.76416	131.080139	38.401024	-1.493894	124.736961	36.301506	47.527714	126.721016	37.351265	23.01691	125.7289885	-75.474311	10.51141	136.4312895
-51.552708	21.529606	133.881317	-19.049879	16.75071	131.129028	38.319504	-1.448079	124.331917	36.279232	47.560467	126.728271	37.299368	23.056194	125.530094	-75.399126	10.445226	136.727962
-51.538597	22.095949	134.061142	-19.000671	16.724371	131.152725	38.301128	-1.495717	124.196281	36.306267	47.523685	126.718269	37.3036975	23.013984	125.457275	-75.3050395	10.434758	136.848175
-51.462097	22.658525	134.186554	-18.936174	16.705763	131.203613	38.31464	-1.580634	124.214996	36.408009	47.462318	126.71386	37.3613245	22.940842	125.464428	-75.2336725	10.470684	136.942798
-51.277721	23.180576	134.199768	-18.872124	16.719337	131.255859	38.403645	-1.684027	124.325226	36.51339	47.386806	126.757767	37.4585175	22.8513895	125.5414965	-75.2027655	10.5872845	136.9702215
-51.034565	23.693077	134.207489	-18.805746	16.733309	131.32196	38.504639	-1.772398	124.549637	36.609936	47.316338	126.800026	37.5572875	22.77197	125.6748315	-75.1687795	10.694648	136.9690885
-50.742382	24.090139	134.324905	-18.742485	16.748672	131.399292	38.610249	-1.881064	124.855339	36.695522	47.237148	126.842155	37.6528855	22.678042	125.848747	-75.1378555	10.819302	136.949837
-50.346447	24.558432	134.195267	-18.687407	16.750006	131.476349	38.746414	-2.01924	125.253998	37.112942	47.026722	126.762497	37.929678	22.503741	126.0082475	-75.304492	10.996271	136.9444505
-49.755745	25.118484	133.963257	-18.618471	16.734415	131.64621	38.951527	-2.256883	126.009583	37.309437	46.832935	126.883125	38.130482	22.288026	126.446354	-75.367424	11.180804	136.846066
-49.253212	25.418484	133.811432	-18.560085	16.699394	131.782471	39.099567	-2.457547	126.594482	37.470562	46.656273	127.029564	38.2850645	22.099363	126.812023	-75.4052345	11.299425	136.752919
-48.665207	25.677893	133.647522	-18.505367	16.636114	131.93335	39.592819	-2.853893	127.100945	37.330673	46.575642	127.306892	38.461746	21.8608745	127.2039185	-75.47248	11.4113535	136.6627815
-47.994671	25.933229	133.477173	-18.48332	16.57353	132.112701	39.71323	-3.080489	127.744675	37.487213	46.392338	127.50795	38.6002215	21.6559245	127.6263125	-75.5668615	11.4911355	136.5990895
-47.266796	26.20582	133.287567	-18.475842	16.515291	132.248718	39.827618	-3.303339	128.324097	37.61145	46.204288	127.701233	38.719534	21.4504745	128.012665	-75.671218	11.5801075	136.484771
-46.486916	26.510593	133.070572	-18.482939	16.473452	132.321136	39.901047	-3.473994	128.865814	37.694736	46.070553	127.825546	38.7978915	21.2982795	128.34568	-75.7637695	11.6486245	136.296592
-45.68018	26.798014	132.783173	-18.518442	16.448475	132.32489	39.91761	-3.603394	129.272385	37.746037	45.944492	127.905067	38.8318235	21.170549	128.588726	-75.8687075	11.726401	136.061054
-44.43726	27.229067	132.251968	-18.586811	16.452173	132.167618	39.87521	-3.760072	129.777542	37.796444	45.7999	127.904572	38.835827	21.019914	128.841057	-76.009449	11.884432	135.494179
-43.547012	27.532652	131.811157	-18.628811	16.452484	132.011444	39.869026	-3.864592	129.988953	37.827019	45.69878	127.853966	38.8480225	20.917094	128.9214595	-76.1056445	11.987874	135.1014285
-42.613186	27.911186	131.429459	-18.681282	16.447428	131.819397	39.830467	-4.005368	130.150391	37.854393	45.584957	127.78791	38.84243	20.7897945	128.9691505	-76.204994	12.1050615	134.6696435
-41.643684	28.289709	131.019562	-18.744146	16.448954	131.621902	39.769382	-4.131787	130.290054	37.870308	45.456509	127.659523	38.819845	20.662361	128.9747885	-76.308137	12.235547	134.2690155
-40.691036	28.665089	130.652222	-18.804489	16.431076	131.428055	39.706665	-4.225575	130.357941	37.88023	45.350998	127.529541	38.7934475	20.5627115	128.943741	-76.4024255	12.2994405	133.912369
-39.682564	29.080109	130.260071	-18.842537	16.400696	131.241943	39.64283	-4.344498	130.396194	37.878189	45.204849	127.4058	38.7605095	20.4301755	128.900997	-76.4455835	12.3712165	133.582889
-38.655518	29.551268	129.940247	-18.870693	16.355253	131.062302	39.600418	-4.435451	130.475571	37.891407	45.089874	127.257385	38.7459125	20.3272115	128.866478	-76.4872985	12.3832945	133.258126
-37.085651	30.315548	129.461533	-18.926956	16.276495	130.811356	39.52972	-4.590554	130.532318	37.906628	44.923027	127.108612	38.718174	20.1662365	128.820465	-76.572086	12.3867535	132.802247
-36.043762	30.865978	129.178482	-18.990522	16.205109	130.63916	39.441452	-4.72475	130.561707	37.891994	44.785007	127.031242	38.666723	20.0301285	128.7964745	-76.647767	12.3800895	132.4818455
-34.975456	31.457201	128.882004	-19.08423	16.110697	130.491013	39.310787	-4.856976	130.613525	37.851639	44.65115	126.937576	38.581213	19.897087	128.7755505	-76.749673	12.324307	132.2064755
-33.889442	32.093792	128.660385	-19.195948	15.994109	130.358459	39.160244	-4.989378	130.573166	37.788189	44.504612	126.905846	38.4742165	19.757617	128.739506	-76.8661125	12.230601	131.977412
-32.86504	32.789242	128.568268	-19.303925	15.858476	130.229324	39.011532	-5.134371	130.501968	37.716442	44.345325	126.90387	38.363987	19.605477	128.702919	-76.971837	12.111475	131.755729
-31.758627	33.505119	128.419388	-19.402767	15.711093	130.130646	38.857986	-5.254256	130.356369	37.647171	44.202034	126.955841	38.2525785	19.473889	128.656105	-77.0581125	11.948297	131.605187
-30.647346	34.292042	128.369705	-19.492384	15.567082	129.999069	38.717125	-5.377687	130.083054	37.596809	44.089775	127.100693	38.156967	19.356044	128.5918735	-77.141735	11.77812	131.4062645
-29.064575	35.549942	128.518448	-19.614996	15.363558	129.746414	38.491795	-5.514018	129.355743	37.501266	43.94355	127.451622	37.9965305	19.214766	128.4036825	-77.2265225	11.51235	131.0891455
-27.946547	36.432049	128.728119	-19.702833	15.254744	129.49379	38.313099	-5.52924	128.588943	37.441521	43.930191	127.705421	37.87731	19.2004755	128.147182	-77.282976	11.3090125	130.840398
-26.887768	37.320637	129.018829	-19.807316	15.201594	129.155716	37.790295	-5.383577	127.75499	37.336716	43.928822	127.928116	37.5635055	19.2726225	127.841553	-77.1781375	11.1305655	130.469879
-25.807472	38.218365	129.272293	-19.9473	15.210432	128.768188	37.541252	-5.32344	126.679863	37.173077	43.980484	128.074539	37.3571645	19.328522	127.377201	-77.2517645	11.092342	130.159175
-24.720078	39.105358	129.643555	-20.078987	15.290215	128.365021	37.284203	-5.145081	125.739922	37.01757	44.142879	128.187347	37.1508865	19.498899	126.9636345	-77.3088605	11.081531	129.7664075
-23.6285	39.956387	129.978577	-20.187933	15.470283	128.032761	37.080463	-4.843894	124.853004	36.896332	44.340534	128.422928	36.9883975	19.74832	126.637966	-77.3642635	11.192246	129.427556
-22.53384	40.764168	130.276184	-20.309341	15.702012	127.774284	36.94455	-4.526032	124.160049	36.777485	44.568188	128.686539	36.8610175	20.021078	126.423294	-77.4796995	11.382946	129.125274
-20.823315	41.826393	130.766998	-20.4671	16.065842	127.472641	36.749599	-4.052741	123.365173	36.881725	44.76749	129.028046	36.815662	20.3573745	126.1966095	-77.749862	11.7743095	128.7486725
-19.687338	42.38493	131.061966	-20.553652	16.254789	127.313721	36.688446	-3.822361	123.012886	36.767506	44.908775	129.333832	36.727976	20.543207	126.173359	-77.83528	11.966371	128.454083
-18.498711	42.812775	131.228134	-20.614122	16.400204	127.144669	36.668404	-3.674997	122.864624	36.718361	45.013855	129.695816	36.6933825	20.669429	126.28022	-77.9216265	12.130979	128.009118
-17.320677	43.132229	131.363205	-20.667353	16.529625	126.988998	36.665249	-3.57487	122.820786	36.388988	45.16259	130.15329	36.5271185	20.79386	126.487038	-77.8618245	12.26539	127.490958
-16.105518	43.30582	131.361191	-20.694061	16.607138	126.824509	36.70422	-3.553561	122.915665	36.671856	45.069923	130.321548	36.688038	20.758181	126.6186065	-78.07616	12.456095	127.0304115
-14.835498	43.394932	131.213501	-20.701237	16.720858	126.640915	36.779861	-3.597181	123.080872	36.707466	45.040478	130.582352	36.7436635	20.7216485	126.831612	-78.1461375	12.7200675	126.450218
-13.634008	43.342487	131.035202	-20.697277	16.79286	126.475777	36.864468	-3.6643	123.289108	36.714565	45.002472	130.690506	36.7895165	20.669086	126.989807	-78.1840705	12.916634	125.961747
-11.792653	43.022926	130.662323	-20.629984	16.876926	126.291916	36.957165	-3.807993	123.656059	36.816452	44.947372	130.761826	36.8868085	20.5696895	127.2089425	-78.1467765	13.1841625	125.3748895
-10.462195	42.682083	130.367432	-20.593987	16.876322	126.251648	37.050289	-3.96589	123.904015	36.883617	44.879227	130.700333	36.966953	20.4566685	127.302174	-78.154927	13.2959755	125.201122
-9.327939	42.141457	130.211777	-20.523205	16.842171	126.233437	37.12439	-4.132941	124.194908	36.996975	44.77898	130.655731	37.0606825	20.3230195	127.4253195	-78.1070925	13.3613225	125.0415545
-8.12314	41.493916	130.052353	-20.468042	16.806757	126.237167	37.209274	-4.341947	124.521973	37.124874	44.651241	130.623627	37.167074	20.154647	127.5728	-78.103158	13.458867	124.901534
-6.834968	40.769218	129.833633	-20.412422	16.7577	126.250092	37.308052	-4.537605	124.815544	37.232208	44.527878	130.565811	37.27013	19.9951365	127.6906775	-78.094974	13.5202635	124.8095065
-5.674076	39.886646	129.589905	-20.349279	16.735703	126.229774	37.372139	-4.693502	125.070236	37.345062	44.399578	130.52948	37.3586005	19.853038	127.799858	-78.0571585	13.618368	124.65969
-4.499935	38.974464	129.425751	-20.295744	16.732784	126.188217	37.466331	-4.85248	125.31955	37.462643	44.32394	130.438309	37.464487	19.73573	127.8789295	-78.055975	13.729838	124.4975045
-2.679017	37.445564	128.962296	-20.163719	16.735611	126.085838	37.567318	-4.996255	125.583122	37.645676	44.21582	130.30899	37.606497	19.6097825	127.946056	-77.933935	13.8614395	124.22562
-1.564704	36.297749	128.759689	-20.074179	16.772131	126.049438	37.626457	-5.083717	125.760056	37.783195	44.147179	130.194489	37.704826	19.531731	127.9772725	-77.853184	14.012531	124.1216035
-0.462611	35.077301	128.594421	-19.983938	16.827717	126.049019	37.691551	-5.165447	125.897934	37.916817	44.105347	130.039078	37.804184	19.46995	127.968506	-77.77206	14.185484	124.129532
0.722587	33.785404	128.289001	-19.887543	16.884293	126.080299	37.746807	-5.227724	126.057938	37.760948	44.16795	130.009949	37.7538775	19.470113	128.0339435	-77.5289635	14.298473	124.1266545
1.75873	32.446735	128.203918	-19.782518	16.95923	126.151398	37.841354	-5.284802	126.248917	37.916084	44.12907	129.863892	37.878719	19.422134	128.0564045	-77.443755	14.496326	124.2463915
2.82685	31.018166	128.093826	-19.664986	17.009745	126.256371	37.927341	-5.358761	126.456818	38.072456	44.081017	129.735489	37.9998985	19.361128	128.0961535	-77.3298705	14.658362	124.4165885
3.857276	29.556963	127.94014	-19.550947	17.075224	126.361694	38.029381	-5.44205	126.71566	38.23872	44.03302	129.625443	38.1340505	19.295485	128.1705515	-77.2359445	14.854963	124.5528365
5.415313	27.25906	127.866722	-19.36795	17.155603	126.535522	38.184746	-5.533223	127.214729	38.494717	43.965797	129.482452	38.3397315	19.216287	128.3485905	-77.0756315	15.094919	124.7224535
6.392241	25.678694	127.811371	-19.214466	17.182163	126.638237	38.336624	-5.615523	127.669632	38.665493	43.900013	129.455444	38.5010585	19.142245	128.562538	-76.9299905	15.222081	124.713936
7.411338	24.057957	127.86145	-19.044935	17.198864	126.748108	38.86673	-5.903972	128.12764	38.870773	43.828838	129.460114	38.8687515	18.962433	128.793877	-76.9586215	15.435295	124.702339
7.678384	22.856068	128.312698	-18.863173	17.184923	126.87336	39.117901	-6.030647	128.78569	39.075958	43.739464	129.485489	39.0969295	18.8544085	129.1355895	-76.8232755	15.5154375	124.6111305
9.360138	20.731558	128.18718	-18.657555	17.158997	126.990723	39.400715	-6.15977	129.463974	39.279099	43.634773	129.526459	39.339907	18.7375015	129.4952165	-76.655017	15.5804925	124.4862295
10.283825	19.064882	128.385223	-18.452425	17.120691	127.093819	39.649517	-6.260048	130.197678	39.484684	43.562813	129.493332	39.5671005	18.6513825	129.845505	-76.4719505	15.5899995	124.342133
11.115083	17.437496	128.649689	-18.220272	17.062317	127.175224	39.877686	-6.394835	130.990936	39.715553	43.450047	129.42717	39.7966195	18.527606	130.209053	-76.2371635	15.597028	124.141395
12.411486	15.026137	129.170639	-17.815739	16.995338	127.263115	40.234219	-6.511659	132.365341	40.125572	43.300838	129.533203	40.1798955	18.3945895	130.949272	-75.8113735	15.5960865	123.576958
13.174993	13.46056	129.648132	-17.504539	16.928366	127.365471	40.490147	-6.598396	133.347366	40.726765	43.077988	129.689407	40.608456	18.239796	131.5183865	-75.617534	15.616936	123.2125555
13.929516	11.982245	130.236557	-17.183912	16.844194	127.497307	40.750031	-6.740559	134.351761	41.083302	42.939907	130.093948	40.9166665	18.099674	132.2228545	-75.2844905	15.588714	122.7717595
14.605956	10.498389	130.959518	-16.838152	16.711664	127.686844	40.993046	-6.880552	135.382965	41.508919	42.805939	130.522858	41.2509825	17.9626935	132.9529115	-74.9272865	15.4606345	122.4207765
15.234198	9.082947	131.582886	-16.501499	16.553984	127.898643	41.20546	-7.018978	136.258102	41.93087	42.637466	130.969162	41.568165	17.809244	133.613632	-74.571163	15.298724	122.183654
15.761636	7.77887	132.159775	-16.181828	16.401512	128.101135	41.47913	-7.205803	137.012512	42.28553	42.438034	131.316071	41.88233	17.6161155	134.1642915	-74.245986	15.1869085	122.0379785
16.195585	6.561376	132.73143	-15.893022	16.267977	128.317123	41.722584	-7.253374	137.640427	42.672779	42.369194	131.50148	42.1976815	17.55791	134.5709535	-73.9837255	14.978044	122.0632925
16.801638	4.820323	133.269379	-15.497486	16.112421	128.529922	42.170017	-7.313634	138.204132	43.071022	42.307045	131.650192	42.6205195	17.4967055	134.927162	-73.6154915	14.7281365	122.132682
17.014351	3.804607	133.605408	-15.257245	16.080912	128.637115	42.461163	-7.202073	138.489563	43.272121	42.37849	131.596207	42.866642	17.5882085	135.042885	-73.381132	14.5736155	122.231345
17.246311	2.928489	133.790527	-15.03466	16.065241	128.715195	42.710339	-7.02024	138.631317	43.446526	42.513985	131.575241	43.0784325	17.7468725	135.103279	-73.1477525	14.3836095	122.327111
17.343369	2.12581	134.009827	-14.838934	16.08066	128.817566	42.981293	-6.879447	138.80928	43.588303	42.643929	131.590958	43.284798	17.882241	135.200119	-72.962666	14.279079	122.435013
17.367155	1.338724	134.201935	-14.651185	16.096403	128.935455	43.20219	-6.725432	138.923447	43.761452	42.779476	131.679413	43.481821	18.027022	135.30143	-72.784191	14.165784	122.56948
17.382187	0.67764	134.263992	-14.474138	16.089891	129.037445	43.401848	-6.621852	139.004257	43.902527	42.858265	131.793182	43.6521875	18.1182065	135.3987195	-72.6004635	14.0615755	122.6761705
17.217384	0.072935	134.418579	-14.326928	16.109922	129.143707	43.596516	-6.524132	138.998062	44.054085	42.953423	131.934235	43.8253005	18.2146455	135.4661485	-72.4791565	14.0051985	122.8212655
16.969856	-0.609368	134.313873	-14.085619	16.09601	129.239487	43.899208	-6.46486	138.783112	44.261639	43.013283	132.248047	44.0804235	18.2742115	135.5155795	-72.2516615	13.9178085	122.9633945
16.721811	-0.978503	134.16272	-13.915181	16.075697	129.29805	44.080162	-6.425426	138.543671	44.403645	43.081028	132.501633	44.2419035	18.327801	135.522652	-72.0722655	13.823593	123.073448
16.38419	-1.333133	133.910889	-13.735136	16.05472	129.318741	44.280643	-6.351951	138.298386	44.545513	43.19355	132.778915	44.413078	18.4207995	135.5386505	-71.88335	13.6886405	123.0988315
15.966275	-1.618188	133.609543	-13.581523	16.077705	129.333572	44.484566	-6.222408	138.029419	44.663574	43.391914	133.058304	44.57407	18.584753	135.5438615	-71.737116	13.570657	123.1232825
15.425655	-1.852871	133.215759	-13.439432	16.119642	129.329575	44.69355	-6.09433	137.680679	44.725754	43.582825	133.350998	44.709652	18.7442475	135.5158385	-71.588516	13.4950365	123.1433115
14.87266	-2.048745	132.901459	-13.341231	16.157936	129.335068	44.876644	-5.983932	137.366364	44.761765	43.742737	133.560669	44.8192045	18.8794025	135.4635165	-71.5016665	13.4364695	123.2066195
14.171108	-2.231186	132.504944	-13.262571	16.18404	129.35318	44.978123	-5.880295	137.001953	44.79985	43.85199	133.738129	44.8889865	18.9858475	135.370041	-71.4141285	13.3822325	123.336319
12.982911	-2.473961	132.049316	-13.178169	16.193657	129.428329	45.063244	-5.860199	136.596863	44.835674	43.867657	133.901428	44.949459	19.003729	135.2491455	-71.305797	13.383585	123.6075125
12.035526	-2.654478	131.768707	-13.154523	16.170792	129.493927	45.085293	-5.835032	136.313889	44.849091	43.83382	133.966354	44.967192	18.999394	135.1401215	-71.276238	13.34219	123.8477325
11.03054	-2.854446	131.459122	-13.160624	16.12026	129.533997	45.07925	-5.834765	135.856628	44.838005	43.757767	133.924652	44.9586275	18.961501	134.89064	-71.2798755	13.279019	124.177354
9.961034	-3.065195	131.059845	-13.177993	16.068047	129.512634	45.079937	-5.845317	135.242157	44.803204	43.644733	133.709747	44.9415705	18.899708	134.475952	-71.2975565	13.236386	124.549316
8.870299	-3.271139	130.569229	-13.167562	16.00111	129.427963	45.022049	-5.78144	134.519348	44.776962	43.568146	133.345016	44.8995055	18.893353	133.932182	-71.2346295	13.108867	124.923744
7.670412	-3.487615	129.994995	-13.126188	15.949215	129.293701	44.995266	-5.739604	133.786987	44.7495	43.546913	132.881332	44.872383	18.9036545	133.3341595	-71.124759	12.9947755	125.2532425
6.453739	-3.72503	129.562851	-13.094788	15.939803	129.183304	45.028095	-5.696469	133.082382	44.724686	43.4963	132.409973	44.8763905	18.8999155	132.7461775	-71.0659665	12.9796905	125.6204305
4.566817	-4.077168	129.043167	-13.057227	15.965869	129.057709	45.053608	-5.685891	132.368759	44.700882	43.450531	131.793396	44.877245	18.88232	132.0810775	-70.991699	13.049418	126.0343405
3.188402	-4.357043	128.780777	-13.053695	15.987802	128.974274	45.071636	-5.678883	132.147644	44.687908	43.470486	131.513794	44.879772	18.8958015	131.830719	-70.987162	13.0798025	126.117829
1.801844	-4.656805	128.7211	-13.083065	16.008234	128.894287	45.087566	-5.699455	132.097366	44.622402	43.458706	131.399292	44.854984	18.8796255	131.748329	-71.021114	13.1368425	126.040245
0.442376	-4.89666	128.657043	-13.153946	16.015049	128.830307	45.092178	-5.78227	132.277435	44.555969	43.431709	131.367172	44.8240735	18.8247195	131.8223035	-71.1319655	13.2053785	125.8383105
-1.044186	-5.18318	128.638901	-13.243641	15.984808	128.777283	45.051105	-5.889111	132.639923	44.488815	43.385269	131.443619	44.76996	18.748079	132.041771	-71.257242	13.221537	125.512795
-2.559758	-5.480134	128.767548	-13.366394	15.912957	128.746231	44.978962	-6.043706	133.027863	44.401318	43.289452	131.587143	44.69014	18.622873	132.307503	-71.422928	13.203041	125.184959
-4.082315	-5.761554	128.73674	-13.51386	15.804762	128.702499	44.845345	-6.22214	133.456802	44.286354	43.178898	131.703583	44.5658495	18.478379	132.5801925	-71.5935695	13.131145	124.8248055
-6.557537	-6.216617	128.651733	-13.792584	15.647645	128.676254	44.576267	-6.393757	133.939362	44.080891	43.033512	131.807724	44.328579	18.3198775	132.873543	-71.913747	12.9754125	124.478965
-8.241356	-6.50077	128.720901	-13.967554	15.574883	128.671722	44.395245	-6.505123	134.152191	43.907166	42.933506	131.802231	44.1512055	18.2141915	132.977211	-72.0863135	12.9355745	124.366233
-9.933907	-6.749092	128.74707	-14.14175	15.547959	128.687759	44.212803	-6.550075	134.311646	43.767925	42.870258	131.73584	43.990364	18.1600915	133.023743	-72.273864	12.9358265	124.351775
-11.729815	-6.996797	128.681625	-14.269765	15.53837	128.688431	44.055302	-6.578424	134.378784	43.646049	42.801754	131.648102	43.8506755	18.111665	133.013443	-72.3902055	12.965075	124.363419
-13.561113	-7.223651	128.705627	-14.401986	15.546404	128.678665	43.92144	-6.632458	134.374268	43.517326	42.720032	131.528122	43.719383	18.043787	132.951195	-72.523355	13.049021	124.406135
-15.440512	-7.449949	128.620331	-14.528173	15.53829	128.657654	43.725887	-6.62868	134.328278	43.38979	42.671844	131.276688	43.5578385	18.021582	132.802483	-72.6141845	13.054998	124.512825
-17.389908	-7.634788	128.554993	-14.679477	15.543183	128.626358	43.496399	-6.580289	134.120483	43.239204	42.610271	130.98468	43.3678015	18.014991	132.5525815	-72.7267555	13.071375	124.7001345
-20.341269	-7.877407	128.30426	-14.883386	15.5371	128.561813	43.204792	-6.644923	133.763565	43.004337	42.482742	130.506927	43.1045645	17.9189095	132.135246	-72.8713365	13.1552905	124.98838
-22.381943	-8.004642	128.205704	-15.008799	15.515571	128.553314	42.989597	-6.6588	133.523132	42.854904	42.42757	130.25322	42.9222505	17.884385	131.888176	-72.9398485	13.146757	125.218452
-24.430067	-8.100249	128.154449	-15.172555	15.51065	128.591782	42.791145	-6.683411	133.280258	42.7038	42.381207	130.070465	42.7474725	17.848898	131.6753615	-73.0925825	13.172402	125.5082025
-26.574364	-8.183328	128.187775	-15.310338	15.493139	128.682358	42.621407	-6.713863	133.009186	42.524582	42.326035	129.898865	42.5729945	17.806086	131.4540255	-73.1936705	13.180192	125.9106905
-28.679579	-8.231669	128.239227	-15.477854	15.46677	128.823898	42.405495	-6.714583	132.683823	42.356838	42.281929	129.709579	42.3811665	17.783673	131.196701	-73.3368745	13.149867	126.451095
-30.862913	-8.276906	128.327362	-15.630402	15.418003	128.991882	42.202095	-6.779537	132.37767	42.168976	42.221577	129.505371	42.1855355	17.72102	130.9415205	-73.4463395	13.114986	127.0422435
-33.023846	-8.310289	128.565323	-15.780933	15.358604	129.200226	42.021515	-6.80582	132.070618	41.674179	42.284237	129.425583	41.847847	17.7392085	130.7481005	-73.409713	12.9779995	127.6523515
-36.818169	-7.677364	129.439026	-16.007776	15.285425	129.577011	41.749329	-6.881173	131.802216	41.397903	42.221107	129.208252	41.573616	17.669967	130.505234	-73.589168	12.900883	128.648788
-38.490025	-8.262732	129.500229	-16.189259	15.235294	129.867279	41.557228	-6.932171	131.715469	41.187729	42.174778	129.094498	41.3724785	17.6213035	130.4049835	-73.7509965	12.8492845	129.3295745
-40.712868	-8.187335	129.959961	-16.405233	15.215355	130.176254	41.290951	-6.942138	131.654877	40.931484	42.130577	128.995377	41.1112175	17.5942195	130.325127	-73.9216835	12.8364905	130.027381
-42.891521	-8.088244	130.40332	-16.668417	15.193178	130.455536	40.947239	-6.926269	131.436432	40.652077	42.080017	128.869385	40.799658	17.576874	130.1529085	-74.136492	12.809482	130.7581635
-45.109482	-7.890548	130.871536	-16.984318	15.15027	130.653046	40.474178	-6.939065	130.8703	40.324512	41.987759	128.576416	40.399345	17.524347	129.723358	-74.367981	12.776193	131.582734
NaN	NaN	NaN	-17.388149	15.080399	130.696152	39.898148	-7.016148	129.644669	39.927467	41.921009	127.90213	39.9128075	17.4524305	128.7733995	-74.6891055	12.7083675	132.6189045
NaN	NaN	NaN	-17.776228	15.026762	130.451447	39.303047	-7.028409	128.080124	39.266594	41.842499	126.815247	39.2848205	17.407045	127.4476855	-74.8372765	12.646479	133.4552085
NaN	NaN	NaN	-18.189901	15.084274	129.756409	38.278587	-6.61808	125.701431	38.406052	42.096741	125.144554	38.3423195	17.7393305	125.4229925	-74.7221215	12.4292175	134.0898255
NaN	NaN	NaN	-18.324043	15.189652	129.389114	37.976006	-6.490009	124.628342	38.08469	42.222126	124.532791	38.030348	17.8660585	124.5805665	-74.678434	12.5132455	134.1976615
NaN	NaN	NaN	-18.399837	15.314512	129.182419	37.846649	-6.376967	124.12336	37.978313	42.3312	124.445793	37.912481	17.9771165	124.2845765	-74.712155	12.6519075	134.0802615
-49.594139	-2.771369	130.711624	-18.53582	15.462303	129.096436	37.473507	-6.099385	124.221397	37.947006	42.458916	124.647644	37.7102565	18.1797655	124.4345205	-74.7818965	12.7448405	133.7583515
-49.643726	-1.794148	130.377182	-18.762529	15.60351	129.114502	37.309174	-6.005354	124.387489	37.832138	42.551952	125.071785	37.570656	18.273299	124.729637	-75.095714	12.933721	133.499367
-49.62402	-0.821639	130.198929	-19.060793	15.726074	129.233932	37.069283	-5.949923	124.888672	37.675308	42.657185	125.65416	37.3722955	18.353631	125.271416	-75.4938815	13.098517	133.196448
-49.495991	0.16361	130.12384	-19.362494	15.781866	129.53685	36.90506	-5.99343	125.675568	37.536591	42.699535	126.445076	37.2208255	18.3530525	126.060322	-75.9458135	13.2106795	133.013378
-49.336239	1.479517	130.203979	-19.795204	15.787122	130.234131	36.749668	-6.152281	127.083412	37.377308	42.653713	127.988091	37.063488	18.250716	127.5357515	-76.653896	13.323528	132.9325105
-49.177067	2.340868	130.347046	-20.075951	15.748397	130.758591	36.673168	-6.255175	128.035324	37.289543	42.640491	128.998718	36.9813555	18.192658	128.517021	-77.1332575	13.304136	133.000161
-48.904564	3.164261	130.469482	-20.325848	15.730839	131.163483	36.852539	-6.516498	128.652039	37.434368	42.482399	129.773575	37.1434535	17.9829505	129.212807	-77.7951495	13.4787275	133.114159
-48.702217	3.95606	130.560333	-20.596899	15.7074	131.407349	36.607616	-6.529974	129.12709	37.226864	42.448631	130.292465	36.91724	17.9593285	129.7097775	-78.111038	13.4554715	133.1049205
-48.479172	4.696436	130.521896	-20.874304	15.678108	131.42688	36.290176	-6.584941	129.317795	36.976185	42.39637	130.522537	36.6331805	17.9057145	129.920166	-78.3817885	13.4505015	132.933594
-48.222809	5.430874	130.303711	-21.084177	15.669483	131.282303	36.103512	-6.661966	129.496353	36.798958	42.34449	130.590302	36.451235	17.841262	130.0433275	-78.619589	13.497704	132.5212785
-47.890358	6.139103	129.985901	-21.242649	15.661459	131.062103	35.966202	-6.702794	129.616074	36.684788	42.291714	130.594604	36.325495	17.79446	130.105339	-78.810793	13.528458	132.018867
-47.479351	7.158135	129.4478	-21.499199	15.719792	130.566818	35.76725	-6.859282	129.775803	36.493141	42.195454	130.271988	36.1301955	17.668086	130.0238955	-79.1285935	13.771498	131.1097405
-47.183346	7.793678	129.13475	-21.682163	15.751081	130.193497	35.502537	-6.881569	129.792374	36.338692	42.141205	129.8349	35.9206145	17.629818	129.813637	-79.2849405	13.872344	130.573357
-46.838707	8.387518	128.804108	-21.88438	15.774984	129.826874	35.261433	-6.956697	129.759491	35.850163	42.160557	129.455475	35.555798	17.60193	129.607483	-79.324558	13.948038	130.046265
-46.503155	8.991797	128.569656	-22.040808	15.795284	129.518997	35.082863	-6.987097	129.740662	35.670074	42.108047	128.96994	35.3764685	17.560475	129.355301	-79.4580845	14.030093	129.682693
-46.209118	9.579204	128.409119	-22.180473	15.790464	129.268204	34.919434	-7.000251	129.650696	35.48933	42.057743	128.550461	35.204382	17.528746	129.1005785	-79.565328	14.052182	129.4358295
-45.895184	10.163107	128.261414	-22.304371	15.768888	129.069534	34.763077	-7.040551	129.561996	35.347279	42.004631	128.21312	35.055178	17.48204	128.887558	-79.66392	14.055736	129.25151
-45.564087	10.790929	128.16188	-22.385607	15.742699	128.931671	34.642498	-7.055846	129.481537	35.27924	41.951221	128.028244	34.960869	17.4476875	128.7548905	-79.732083	14.0377105	129.1084515
-44.960102	11.709863	127.974548	-22.447147	15.701697	128.779785	34.527065	-7.07586	129.448288	35.21711	41.924164	127.951813	34.8720875	17.424152	128.7000505	-79.7663815	13.979242	128.8595195
-44.585999	12.324805	127.835121	-22.474794	15.714253	128.717941	34.476746	-6.974958	129.439941	35.176506	42.018513	128.02446	34.826626	17.5217775	128.7322005	-79.776214	13.9067285	128.7036815
-44.217445	12.969687	127.702286	-22.47979	15.77052	128.631668	34.460342	-6.868791	129.47113	35.140903	42.127373	128.154724	34.8006225	17.629291	128.812927	-79.7602025	13.911749	128.450409
-43.846764	13.659719	127.612724	-22.476252	15.853233	128.577698	34.484634	-6.751276	129.531097	35.151283	42.265461	128.293137	34.8179585	17.7570925	128.912117	-79.7704625	13.9493735	128.243279
-43.402088	14.321717	127.426353	-22.457935	15.930508	128.497314	34.486042	-6.627234	129.543381	35.184326	42.364849	128.459503	34.835184	17.8688075	129.001442	-79.751054	13.9922085	127.993186
-43.003284	15.021968	127.298668	-22.403498	16.000717	128.400635	34.53949	-6.539382	129.587524	35.2281	42.480137	128.569992	34.883795	17.9703775	129.078758	-79.690791	14.0310565	127.722512
-42.605682	15.662582	127.147232	-22.346107	16.055147	128.309601	34.613846	-6.412551	129.60144	35.290363	42.617126	128.653824	34.9521045	18.1022875	129.127632	-79.6443185	14.0080065	127.49157
-42.050766	16.667389	127.010239	-22.249605	16.171284	128.193085	34.720638	-6.198621	129.66246	35.348354	42.805218	128.755524	35.034496	18.3032985	129.208992	-79.533706	14.0392695	127.177178
-41.697224	17.341946	126.91629	-22.214642	16.258255	128.139557	34.807171	-6.061648	129.726089	35.360901	42.942616	128.791565	35.084036	18.440484	129.258827	-79.51332	14.076026	127.020287
-41.323257	17.994316	126.771942	-22.185978	16.341835	128.049774	34.87722	-5.919532	129.803986	35.365475	43.089897	128.84288	35.1213475	18.5851825	129.323433	-79.4933035	14.0984875	126.776115
-41.015293	18.698906	126.621155	-22.166031	16.420044	127.918831	34.925682	-5.769167	129.865723	35.344868	43.233265	128.867203	35.135275	18.732049	129.366463	-79.467337	14.108039	126.471199
-40.732788	19.361267	126.439621	-22.178509	16.509272	127.771332	34.951214	-5.635285	129.903915	35.305637	43.38419	128.8591	35.1284255	18.8744525	129.3815075	-79.4854435	14.1440915	126.1611565
-40.488964	20.000778	126.228699	-22.183081	16.614353	127.601814	34.946754	-5.482743	129.916702	35.28294	43.522717	128.801102	35.114847	19.019987	129.358902	-79.481009	14.208719	125.844726
-40.268044	20.686945	126.040329	-22.172812	16.698868	127.429428	34.958069	-5.347409	129.875259	35.264294	43.644875	128.727371	35.1111815	19.148733	129.301315	-79.4568055	14.249003	125.557541
-39.92794	21.709705	125.72644	-22.11142	16.841825	127.147385	34.987816	-5.146629	129.679077	35.263786	43.817348	128.536484	35.125801	19.3353595	129.1077805	-79.348641	14.3482905	125.1869895
-39.77726	22.414066	125.523399	-22.050014	16.946394	126.918938	35.012142	-4.993911	129.439606	35.296928	43.919479	128.315979	35.154535	19.462784	128.8777925	-79.254563	14.430004	124.9600835
-39.580009	23.055674	125.217056	-21.963898	17.043413	126.628136	35.047523	-4.881786	129.073746	35.635014	43.884186	127.925072	35.3412685	19.5012	128.499409	-79.2690645	14.585626	124.756863
-39.44553	23.684389	124.976585	-21.863588	17.113945	126.32003	35.04068	-4.789242	128.656586	35.397163	44.049599	127.682281	35.2189215	19.6301785	128.1694335	-78.9460975	14.5977115	124.4706265
-39.363365	24.349871	124.799904	-21.749882	17.158657	126.027893	35.0798	-4.737104	128.146118	35.493874	44.098465	127.314651	35.286837	19.6806805	127.7303845	-78.786601	14.6366335	124.3254015
-39.231415	25.009771	124.515343	-21.625299	17.198612	125.707123	34.844067	-4.510995	127.723289	35.606518	44.160412	126.95359	35.2252925	19.8247085	127.3384395	-78.4758905	14.5725155	124.0758065
-39.156723	25.679239	124.277725	-21.516619	17.253838	125.386467	34.874466	-4.441874	127.162338	35.717033	44.248341	126.568542	35.2957495	19.9032335	126.86544	-78.3289875	14.6044425	123.907494
-39.268921	26.773485	123.924103	-21.574068	17.497572	124.890152	34.874008	-4.252834	126.398911	35.865589	44.385387	126.106728	35.3697985	20.0662765	126.2528195	-78.5179345	14.9288675	123.5274845
-39.213509	27.396875	123.597481	-21.481001	17.61599	124.537659	34.938274	-4.117054	126.009628	35.920734	44.516804	125.934692	35.429504	20.199875	125.97216	-78.391506	15.032105	123.103158
-39.184776	27.993143	123.263573	-21.401545	17.761896	124.17308	35.029369	-3.94453	125.726257	35.953667	44.700916	125.73687	35.491518	20.378193	125.7315635	-78.294608	15.145599	122.6145965
-39.156693	28.577227	122.926865	-21.358746	17.939543	123.832024	35.104126	-3.726443	125.402382	36.265221	44.787468	125.388397	35.6846735	20.5305125	125.3953895	-78.4021655	15.3485735	122.2686585
-39.107967	29.177111	122.571754	-21.300821	18.115881	123.470245	35.161858	-3.510668	125.035843	36.262119	44.965599	125.117668	35.7119885	20.7274655	125.0767555	-78.3136305	15.5042965	121.8637345
-39.146465	29.776728	122.170677	-21.235779	18.267431	123.122932	35.232906	-3.342587	124.772476	36.328911	45.133514	124.80072	35.7809085	20.8954635	124.786598	-78.2524665	15.6393985	121.459266
-39.1106	30.322948	121.855484	-21.11602	18.388649	122.804001	35.381622	-3.195668	124.473679	36.426197	45.284508	124.503365	35.9039095	21.04442	124.488522	-78.1359495	15.732878	121.11948
-39.205395	31.106413	121.484245	-20.892084	18.540909	122.422424	35.616062	-3.007139	124.053146	36.575996	45.481361	124.067413	36.096029	21.237111	124.0602795	-77.880197	15.844707	120.7845685
-39.239952	31.549841	121.268501	-20.711098	18.612726	122.23288	35.756046	-2.890063	123.902664	36.425636	45.713047	123.878922	36.090841	21.411492	123.890793	-77.513037	15.81396	120.574967
-39.244099	31.951063	121.042694	-20.532373	18.674023	122.059631	35.952194	-2.812739	123.777626	36.580772	45.788635	123.671028	36.266483	21.487948	123.724327	-77.331229	15.860098	120.394935
-39.306389	32.295357	120.851608	-20.356989	18.700985	121.904228	36.134224	-2.754753	123.737099	36.710159	45.836052	123.529671	36.4221915	21.5406495	123.633385	-77.1361695	15.8613205	120.175071
-39.398277	32.649567	120.72821	-20.223246	18.702633	121.813499	36.293289	-2.694909	123.739037	36.819241	45.897377	123.410652	36.556265	21.601234	123.5748445	-77.002757	15.804032	120.0521535
-39.578762	33.013588	120.616806	-20.106121	18.675636	121.749435	36.429287	-2.627186	123.72879	36.886467	45.964573	123.373817	36.657877	21.6686935	123.5513035	-76.870119	15.6825785	119.9475665
-39.721222	33.350861	120.56588	-20.039349	18.63905	121.738091	36.540131	-2.584012	123.693596	36.937462	46.022095	123.354446	36.7387965	21.7190415	123.524021	-76.8174945	15.5590585	119.952161
-40.126194	33.818836	120.656036	-19.990883	18.588676	121.760368	36.584351	-2.532437	123.626503	36.946548	46.087948	123.27951	36.7654495	21.7777555	123.4530065	-76.7472155	15.3995965	120.0677295
-40.38763	34.097637	120.756081	-20.050707	18.568899	121.809708	36.568024	-2.495919	123.469482	36.877125	46.147141	123.122383	36.7225745	21.825611	123.2959325	-76.8239885	15.312187	120.3234835
-40.674221	34.333225	120.881531	-20.143963	18.554758	121.844398	36.487061	-2.444002	123.176193	36.726929	46.247589	122.767548	36.606995	21.9017935	122.9718705	-76.894921	15.2077225	120.7169255
-40.965088	34.557091	120.998871	-20.280855	18.552193	121.818161	36.332954	-2.360596	122.726997	36.49818	46.365498	122.277023	36.415567	22.002451	122.50201	-76.977277	15.101935	121.134312
-41.208904	34.805046	121.010742	-20.43264	18.585423	121.69622	36.136551	-2.26486	122.20446	36.542694	46.376587	121.600304	36.3396225	22.0558635	121.902382	-77.2049025	15.1149825	121.490058
-41.419731	35.071163	120.934525	-20.591537	18.641354	121.501091	35.933449	-2.164901	121.674767	36.278404	46.527473	120.984039	36.1059265	22.181286	121.329403	-77.2890005	15.101422	121.672779
-41.586781	35.391781	120.788368	-20.726685	18.725157	121.238754	35.747822	-2.054636	121.109558	35.731262	46.79784	120.531464	35.739542	22.371602	120.820511	-77.192912	15.078712	121.656997
-41.783161	35.901016	120.534012	-20.880184	18.862545	120.837112	35.446255	-1.846874	120.396912	35.437832	46.999523	119.941818	35.4420435	22.5763245	120.169365	-77.2024115	15.1487655	121.504859
-41.921246	36.266865	120.362	-20.939627	18.950033	120.620415	35.32272	-1.719847	120.223175	35.352005	47.127922	119.740211	35.3373625	22.7040375	119.981693	-77.2166165	15.1960285	121.259137
-42.036095	36.663651	120.190666	-20.972553	19.045935	120.471024	35.312897	-1.640958	120.124458	35.338814	47.209641	119.871262	35.3258555	22.7843415	119.99786	-77.2709615	15.3075285	120.944188
-42.078823	37.024792	120.035469	-21.006498	19.128757	120.356461	35.313721	-1.595019	120.193459	35.375343	47.275936	120.030167	35.344532	22.8404585	120.111813	-77.357528	15.4170555	120.601109
-42.153099	37.344887	119.87159	-21.018663	19.20331	120.207214	35.309933	-1.540323	120.271919	35.401707	47.3522	120.144714	35.35582	22.9059385	120.2083165	-77.393146	15.5006815	120.2061115
-42.25806	37.651577	119.642685	-21.002439	19.295086	120.002953	35.336834	-1.468704	120.230118	35.407867	47.445477	120.225906	35.3723505	22.9883865	120.228012	-77.3772285	15.6017855	119.777894
-42.32576	37.904324	119.400063	-21.010771	19.388487	119.788048	35.348972	-1.371214	120.161102	35.408115	47.54245	120.174858	35.3785435	23.085618	120.16798	-77.4000855	15.691356	119.408116
-42.34293	38.184986	119.139313	-20.940914	19.544308	119.548737	35.328564	-1.231283	119.988098	35.39571	47.692005	119.926918	35.362137	23.230361	119.957508	-77.243965	15.858255	119.139966
-42.316334	38.349487	119.055298	-20.905682	19.655294	119.508377	35.360645	-1.178561	119.952164	35.43597	47.758518	119.748924	35.3983075	23.2899785	119.850544	-77.2096715	16.0206095	119.16621
-42.243065	38.500996	119.05365	-20.831396	19.748316	119.538269	35.407158	-1.136933	119.94381	35.495468	47.828976	119.559006	35.451313	23.3460215	119.751408	-77.114105	16.1506105	119.32513
-42.108265	38.619312	119.068054	-20.772549	19.815985	119.560982	35.439171	-1.087205	119.868591	35.496532	47.891121	119.361519	35.4678515	23.401958	119.615055	-77.0129495	16.230012	119.506909
-41.941433	38.740059	119.026993	-20.745001	19.874447	119.500076	35.444077	-1.056478	119.688499	35.478714	47.967892	119.093094	35.4613955	23.455707	119.3907965	-76.9513975	16.293187	119.6093555
-41.743019	38.852859	118.87571	-20.723612	19.912403	119.32753	35.413765	-1.009358	119.405731	35.452705	48.043896	118.777557	35.433235	23.517269	119.091644	-76.880459	16.307537	119.563416
-41.490631	38.984783	118.593666	-20.719301	19.968513	119.043434	35.365807	-0.951139	119.06749	35.420303	48.130219	118.442749	35.393055	23.58954	118.7551195	-76.831657	16.347486	119.3317485
-41.031509	39.238976	118.095329	-20.702099	20.068117	118.542389	35.277954	-0.884326	118.49456	35.362007	48.254902	117.884613	35.3199805	23.685288	118.1895865	-76.7241785	16.450946	118.8951915
-40.661423	39.462376	117.758003	-20.691452	20.165628	118.222176	35.190231	-0.827062	118.147804	35.344051	48.359161	117.515686	35.267141	23.7660495	117.831745	-76.650045	16.5652065	118.612607
-40.316936	39.69796	117.521439	-20.674538	20.281639	118.001045	35.13834	-0.785269	117.894455	35.347317	48.439442	117.216644	35.2428285	23.8270865	117.5555495	-76.5919045	16.7361915	118.4465405
-39.991814	39.95393	117.426918	-20.651787	20.397802	117.898438	35.114132	-0.755931	117.770256	35.365631	48.495296	116.999451	35.2398815	23.8696825	117.3848535	-76.5434555	16.9259215	118.4120225
-39.61795	40.196377	117.391418	-20.637655	20.498743	117.884506	35.104866	-0.727006	117.768265	35.42115	48.564182	116.897331	35.263008	23.918588	117.332798	-76.538318	17.078898	118.436214
-39.212029	40.431183	117.39389	-20.616903	20.570065	117.944267	35.116776	-0.723363	117.826889	35.475872	48.614174	116.889587	35.296324	23.9454055	117.358238	-76.53013	17.1947245	118.530296
-38.883133	40.69305	117.447403	-20.59585	20.618166	118.02739	35.122414	-0.726584	117.92601	35.517605	48.637424	116.925194	35.3200095	23.95542	117.425602	-76.5117095	17.280912	118.629178
-38.258835	40.969906	117.554131	-20.585764	20.65843	118.144081	35.122864	-0.720562	118.071022	35.566841	48.659576	117.053986	35.3448525	23.969507	117.562504	-76.5163805	17.347353	118.725658
-37.808064	41.138138	117.556999	-20.603325	20.679068	118.205765	35.145794	-0.707431	118.205215	35.601093	48.668468	117.194427	35.3734435	23.9805185	117.699821	-76.5800935	17.3776175	118.711709
-37.320938	41.325867	117.520233	-20.607885	20.684889	118.224564	35.180454	-0.683662	118.356155	35.633865	48.687275	117.361404	35.4071595	24.0018065	117.8587795	-76.6229295	17.3679715	118.5903485
-36.795784	41.557781	117.482742	-20.641474	20.6947	118.224159	35.213097	-0.675327	118.451515	35.653015	48.690517	117.506943	35.433056	24.007595	117.979229	-76.716004	17.381805	118.469089
-36.270294	41.807022	117.374062	-20.664238	20.688749	118.14978	35.222279	-0.666731	118.51561	35.651173	48.70509	117.627922	35.436726	24.0191795	118.071766	-76.765202	17.3583185	118.227794
-35.776829	42.081169	117.33577	-20.717236	20.684999	118.036057	35.179787	-0.666426	118.511108	35.6339	48.720928	117.701027	35.4068435	24.027251	118.1060675	-76.8413155	17.342747	117.9660465
-35.19426	42.337315	117.234085	-20.7474	20.705948	117.923714	35.127785	-0.633116	118.396248	35.607086	48.754253	117.74144	35.3674355	24.0605685	118.068844	-76.8622355	17.3513275	117.778584
-34.385948	42.671417	117.253891	-20.771837	20.742767	117.813408	35.051891	-0.560223	118.200409	35.560833	48.827766	117.784691	35.306362	24.1337715	117.99255	-76.850036	17.3517625	117.634266
-33.812141	42.844566	117.372551	-20.792894	20.787884	117.836487	35.00988	-0.506164	118.067886	35.544662	48.878113	117.824677	35.277271	24.1859745	117.9462815	-76.863059	17.3897935	117.7266925
-33.201347	43.04734	117.496147	-20.805111	20.826656	117.888817	34.990265	-0.446303	117.983795	35.518101	48.943756	117.884842	35.254183	24.2487265	117.9343185	-76.864405	17.4045855	117.8433155
-32.542202	43.25005	117.632278	-20.814514	20.852249	117.918144	34.984528	-0.38209	117.91127	35.474857	48.999001	117.960312	35.2296925	24.3084555	117.935791	-76.8587205	17.3960425	117.900497
-31.945982	43.47953	117.769966	-20.833567	20.871765	117.938004	34.976444	-0.300389	117.802467	35.420456	49.074188	118.026413	35.19845	24.3868995	117.91444	-76.865584	17.3566305	117.961568
-31.255249	43.657242	117.850235	-20.862862	20.86805	117.932823	34.955051	-0.245313	117.699219	35.35228	49.127083	118.086472	35.1536655	24.440885	117.8928455	-76.8793895	17.295215	117.9728005
-30.633148	43.813244	117.914406	-20.905872	20.828442	117.917397	34.905128	-0.212381	117.621719	35.288021	49.129208	118.136963	35.0965745	24.4584135	117.879341	-76.9083185	17.1984705	117.955453
-29.643137	43.964134	117.924477	-20.973282	20.75783	117.900047	34.856201	-0.223436	117.605568	35.178658	49.12429	118.224846	35.0174295	24.450427	117.915207	-76.9639935	17.065233	117.884887
-28.956476	44.055115	117.938057	-21.018223	20.694334	117.92421	34.834415	-0.250943	117.687561	35.106022	49.102966	118.271042	34.9702185	24.4260115	117.9793015	-77.0066645	16.9626565	117.8691185
-28.224527	44.152687	117.930176	-21.061066	20.628729	117.960526	34.827297	-0.2891	117.836487	35.063248	49.059105	118.344856	34.9452725	24.3850025	118.0906715	-77.0674045	16.8724555	117.8303805
-27.49131	44.243752	117.949463	-21.078262	20.540134	118.017723	34.852783	-0.375755	118.101074	35.042847	48.979042	118.455933	34.947815	24.3016435	118.2785035	-77.104339	16.7786245	117.7569425
-26.740208	44.307381	117.897545	-21.060871	20.481066	118.104195	34.920235	-0.508286	118.462158	35.086582	48.864727	118.604172	35.0034085	24.1782205	118.533165	-77.1251505	16.7839115	117.675225
-26.009336	44.311932	117.863144	-21.050722	20.422592	118.197159	34.980453	-0.645363	118.873169	35.186798	48.724358	118.754593	35.0836255	24.0394975	118.813881	-77.1850695	16.8056865	117.580437
-25.234314	44.321941	117.821838	-21.024223	20.346426	118.292114	35.035126	-0.783194	119.281746	35.274147	48.584343	118.905876	35.1546365	23.9005745	119.093811	-77.2030825	16.7922775	117.490417
-24.024261	44.312321	117.857361	-21.013823	20.207663	118.490349	35.08662	-0.981858	119.834862	35.371342	48.33493	119.18557	35.228981	23.676536	119.510216	-77.256627	16.73879	117.470482
-23.303234	44.346172	118.079796	-20.984577	20.086689	118.701134	35.146915	-1.124165	120.22065	35.436554	48.170376	119.425545	35.2917345	23.5231055	119.8230975	-77.2608885	16.6502725	117.5791705
-22.507786	44.36375	118.314148	-20.973272	19.959774	118.979324	35.195229	-1.241526	120.624352	35.493134	48.035179	119.723572	35.3441815	23.3968265	120.173962	-77.2907255	16.5227215	117.784686
-21.804771	44.375114	118.646408	-20.975399	19.870417	119.291832	35.232502	-1.331986	121.019554	35.553154	47.933796	120.041229	35.392828	23.300905	120.5303915	-77.343626	16.439929	118.0532725
-21.102936	44.366783	118.933609	-20.994797	19.809931	119.579193	35.288818	-1.411217	121.328148	35.593586	47.855186	120.399109	35.441202	23.2219845	120.8636285	-77.430796	16.3978775	118.2947575
-20.372211	44.390297	119.19236	-21.029959	19.765495	119.819283	35.31469	-1.479397	121.630714	35.894352	47.697891	120.589317	35.604521	23.109247	121.1100155	-77.664439	16.421743	118.5285505
-19.597399	44.432289	119.426498	-21.079021	19.741335	119.989685	35.310078	-1.490462	121.867249	35.902641	47.687931	120.860649	35.6063595	23.0987345	121.363949	-77.7644015	16.3839355	118.615421
-18.568943	44.525928	119.768211	-21.128939	19.760208	120.124313	35.321251	-1.544129	122.045967	35.908627	47.692749	121.224297	35.614939	23.07431	121.635132	-77.872817	16.446106	118.613494
-17.883257	44.607136	119.878792	-21.189051	19.81056	120.120033	35.287617	-1.56842	122.02536	35.903828	47.706013	121.372734	35.5957225	23.0687965	121.699047	-77.9738245	16.5523235	118.541019
-17.24423	44.626183	119.942711	-21.230045	19.863449	120.027611	35.196621	-1.593813	121.863174	35.908978	47.704037	121.454193	35.5527995	23.055112	121.6586835	-78.0128895	16.671786	118.3965385
-16.563585	44.688927	119.976997	-21.277779	19.959074	119.901276	35.094818	-1.60454	121.592247	35.927486	47.704254	121.446884	35.511152	23.049857	121.5195655	-78.06671	16.868291	118.2829865
-15.882957	44.700737	119.993141	-21.310068	20.071877	119.761551	34.995255	-1.602681	121.309753	35.947624	47.723087	121.41346	35.4714395	23.060203	121.3616065	-78.0915755	17.083551	118.1614955
-15.139015	44.736324	119.997612	-21.320776	20.209591	119.657112	34.899799	-1.53603	121.005287	35.975826	47.759113	121.392059	35.4378125	23.1115415	121.198673	-78.0793645	17.3076405	118.115551
-14.460943	44.758698	120.096565	-21.305292	20.352722	119.563187	34.855663	-1.461199	120.767929	36.016811	47.826511	121.34713	35.436237	23.182656	121.0575295	-78.046821	17.522788	118.0688445
-13.476203	44.772499	120.207939	-21.247608	20.503899	119.517601	34.852634	-1.358847	120.396492	36.07066	47.904404	121.397995	35.461647	23.2727785	120.8972435	-77.956863	17.7350195	118.1379585
-12.847387	44.707981	120.303703	-21.199617	20.587851	119.510185	34.862556	-1.312859	120.21949	36.122063	47.941311	121.415985	35.4923095	23.314226	120.8177375	-77.8915435	17.861476	118.2026325
-12.196733	44.626026	120.407692	-21.146946	20.639301	119.516861	34.880337	-1.30497	120.048653	36.18919	47.958241	121.462761	35.5347635	23.3266355	120.755707	-77.8286555	17.9519665	118.278015
-11.539362	44.517021	120.443275	-21.100941	20.688028	119.529366	34.916607	-1.324563	119.89962	36.247993	47.949524	121.496414	35.5823	23.3124805	120.698017	-77.784182	18.0635755	118.360715
-10.807947	44.328442	120.526466	-21.063196	20.722681	119.550369	34.938152	-1.347981	119.786873	35.996712	48.040161	121.619652	35.467432	23.34609	120.7032625	-77.593824	18.099272	118.3974755
-10.125927	44.120033	120.575653	-21.040871	20.764164	119.564346	34.931313	-1.363436	119.654953	36.044346	48.018005	121.606537	35.4878295	23.3272845	120.630745	-77.5695715	18.2010435	118.497947
-9.455676	43.897137	120.605469	-21.014067	20.819426	119.557785	34.918343	-1.386635	119.512703	36.11113	47.998821	121.554329	35.5147365	23.306093	120.533516	-77.5428705	18.332759	118.582054
-8.506164	43.500217	120.616341	-20.982672	20.90885	119.513252	34.888039	-1.394814	119.275093	36.194202	47.991447	121.494377	35.5411205	23.2983165	120.384735	-77.5064645	18.5193835	118.641769
-7.828636	43.15744	120.593033	-20.944946	20.981945	119.448891	34.875736	-1.386203	119.069038	36.251495	47.976204	121.491669	35.5636155	23.2950005	120.2803535	-77.4535075	18.6688895	118.6174285
-7.184068	42.803707	120.478081	-20.916292	21.067293	119.361427	34.890469	-1.362701	118.895363	36.328911	47.984604	121.474121	35.60969	23.3109515	120.184742	-77.442274	18.8236345	118.538112
-6.439488	42.344398	120.427895	-20.842222	21.1513	119.258415	34.925838	-1.309066	118.773613	36.409649	48.016079	121.502411	35.6677435	23.3535065	120.138012	-77.3521875	18.9490935	118.378818
-5.724806	41.84679	120.43589	-20.744932	21.254976	119.189278	35.019581	-1.233716	118.761375	36.504345	48.047329	121.593056	35.761963	23.4068065	120.1772155	-77.251827	19.1031455	118.2013405
-5.025815	41.341637	120.431602	-20.635717	21.340002	119.148567	35.159977	-1.145747	118.883278	36.624462	48.112942	121.736511	35.8922195	23.4835975	120.3098945	-77.1636535	19.1964065	117.9872395
-4.322872	40.760624	120.460632	-20.518778	21.43891	119.159866	35.297405	-1.060295	119.069626	36.742729	48.174118	121.968285	36.020067	23.5569115	120.5189555	-77.057623	19.3209085	117.8007765
-3.247996	39.799332	120.542061	-20.370808	21.551765	119.259071	35.516281	-1.007431	119.49437	36.94038	48.207024	122.29464	36.2283305	23.5997965	120.894505	-76.9699465	19.5037335	117.623637
-2.472834	39.036606	120.610725	-20.277981	21.612812	119.34066	35.643734	-0.995735	119.804344	37.072094	48.21273	122.529816	36.357914	23.6084975	121.16708	-76.913876	19.6171265	117.51424
-1.787977	38.242508	120.673248	-20.220407	21.683758	119.424751	35.749672	-1.003594	120.150604	37.169682	48.233345	122.721275	36.459677	23.6148755	121.4359395	-76.900491	19.7526405	117.4135625
-1.090959	37.436039	120.698296	-20.164053	21.764591	119.48613	35.848316	-0.999169	120.480896	37.255589	48.273968	122.850052	36.5519525	23.6373995	121.665474	-76.8800585	19.8917825	117.306786
-0.426089	36.605759	120.638809	-20.147945	21.858629	119.549248	35.91655	-0.975018	120.756744	37.3349	48.310795	122.8778	36.625725	23.6678885	121.817272	-76.921615	20.0493695	117.281224
0.291056	35.677666	120.605789	-20.099224	21.94837	119.573006	35.97398	-0.951345	120.999886	37.417801	48.34391	122.855782	36.6958905	23.6962825	121.927834	-76.8943385	20.2004575	117.218178
0.982376	34.734161	120.527756	-20.0515	22.014257	119.589104	36.041462	-0.949143	121.200821	37.495827	48.358341	122.814629	36.7686445	23.704599	122.007725	-76.8716445	20.323915	117.170483
1.967218	33.278851	120.379082	-19.942259	22.104	119.594063	36.145302	-0.946704	121.507088	37.642761	48.371544	122.715759	36.8940315	23.71242	122.1114235	-76.7785495	20.49558	117.0767025
2.683759	32.221695	120.319298	-19.875292	22.194048	119.596756	36.222057	-0.924299	121.711113	37.74456	48.418152	122.632896	36.9833085	23.7469265	122.1720045	-76.7338925	20.6411695	117.0215075
3.31773	31.179968	120.24604	-19.808323	22.282209	119.590591	36.30405	-0.901824	121.918953	37.835617	48.441277	122.524872	37.0698335	23.7697265	122.2219125	-76.6864795	20.7946915	116.9592695
3.938714	30.110905	120.164284	-19.745424	22.359108	119.578445	36.36422	-0.857268	122.149826	37.906658	48.463238	122.378181	37.135439	23.802985	122.2640035	-76.626287	20.915231	116.8928865
4.551978	29.054256	120.051025	-19.682917	22.439367	119.554726	36.422554	-0.794736	122.425606	37.961117	48.508545	122.188995	37.1918355	23.8569045	122.3073005	-76.5576695	21.0218295	116.8021515
5.142945	27.958246	120.003578	-19.629768	22.523922	119.500122	36.478336	-0.758751	122.778046	38.003231	48.530075	121.961227	37.2407835	23.885662	122.3696365	-76.5003195	21.162182	116.6306075
5.711597	26.90851	119.942009	-19.616447	22.596077	119.422043	36.519691	-0.734533	123.192406	38.052456	48.525288	121.748528	37.2860735	23.8953775	122.470467	-76.5189675	21.2967765	116.373619
6.509931	25.315184	119.943939	-19.738668	22.70623	119.326363	36.534206	-0.819604	123.82933	38.168053	48.389671	121.541283	37.3511295	23.7850335	122.6853065	-76.8284655	21.6274265	115.9674195
7.01913	24.247467	120.011497	-19.555964	22.572098	119.126297	36.522259	-0.925117	124.237885	38.254688	48.268333	121.441292	37.3884735	23.671608	122.8395885	-76.5004015	21.472588	115.4130055
7.48001	23.236519	120.093224	-19.507065	22.460804	119.038628	36.487667	-1.014529	124.519028	38.331493	48.121315	121.424194	37.40958	23.553393	122.971611	-76.42371	21.368215	115.105645
7.88574	22.312895	120.219757	-19.475342	22.342113	119.019463	36.536217	-1.116353	124.730728	38.403492	48.019035	121.497452	37.4698545	23.451341	123.11409	-76.4205385	21.232885	114.924836
8.266174	21.4032	120.361687	-19.394371	22.228193	119.057358	36.592831	-1.158099	124.94075	38.480556	47.989803	121.644333	37.5366935	23.415852	123.2925415	-76.3254355	21.040534	114.8221745
8.650937	20.576622	120.575096	-19.316044	22.167465	119.166962	36.656006	-1.122851	125.067047	38.567242	48.022099	121.860466	37.611624	23.449624	123.4637565	-76.243712	20.885306	114.8701675
8.96145	19.813719	120.771446	-19.253128	22.179153	119.291946	36.738796	-1.051182	125.152245	38.638752	48.094067	122.10553	37.688774	23.5214425	123.6288875	-76.19503	20.8368635	114.9550045
9.338367	18.792143	121.024979	-19.146017	22.28023	119.510056	36.869984	-0.904307	125.168404	38.741615	48.264091	122.526802	37.8057995	23.679892	123.847603	-76.0978335	20.880568	115.172509
9.547772	18.167282	121.166695	-19.099205	22.395229	119.660095	36.943748	-0.749053	125.12381	38.803745	48.426098	122.833763	37.8737465	23.8385225	123.9787865	-76.0721565	20.9519355	115.3414035
9.710262	17.542509	121.232056	-19.041107	22.497578	119.805122	37.025799	-0.63026	125.055923	38.873489	48.573635	123.178398	37.949644	23.9716875	124.1171605	-76.031858	21.0234685	115.4930835
9.884443	16.927567	121.346436	-18.995089	22.600798	119.940231	37.09341	-0.524072	124.95462	38.919773	48.705124	123.521851	38.0065915	24.090526	124.2382355	-75.9967695	21.11107	115.6422265
10.002943	16.314535	121.422401	-18.980585	22.710121	120.079674	37.123013	-0.413664	124.881302	38.958595	48.813313	123.813774	38.040804	24.1998245	124.347538	-76.001974	21.2204175	115.81181
10.039493	15.71552	121.491661	-18.958727	22.79809	120.192787	37.172394	-0.294019	124.845032	38.979328	48.937313	124.056648	38.075861	24.321647	124.45084	-75.993315	21.274533	115.934734
10.064631	15.155129	121.546951	-18.940851	22.911634	120.276009	37.248043	-0.152038	124.845551	38.969097	49.076061	124.28849	38.10857	24.4620115	124.5670205	-75.990272	21.3612565	115.9849975
10.018661	14.2599	121.597115	-18.902687	23.061514	120.313393	37.357315	0.043273	124.980034	38.973633	49.2635	124.52301	38.165474	24.6533865	124.751522	-75.970848	21.4696415	115.875264
9.917761	13.659838	121.6082	-18.874443	23.126476	120.303001	37.440979	0.128049	125.098846	38.973583	49.364113	124.616066	38.207281	24.746081	124.857456	-75.956167	21.506871	115.748546
9.8333	12.959154	121.645226	-18.836128	23.167778	120.25663	37.490818	0.193925	125.254166	38.998272	49.413742	124.66861	38.244545	24.8038335	124.961388	-75.916801	21.5317225	115.551872
9.677184	12.277813	121.664848	-18.775902	23.19042	120.149406	37.570972	0.226958	125.429832	39.039864	49.454117	124.697769	38.305418	24.8405375	125.0638005	-75.857222	21.5403025	115.2350115
9.484174	11.613604	121.630013	-18.704821	23.189957	120.023819	37.648033	0.262953	125.537529	39.083668	49.493656	124.679962	38.3658505	24.8783045	125.1087455	-75.7754925	21.5016095	114.9388925
9.237755	10.964066	121.540787	-18.668844	23.196497	119.890823	37.693333	0.293173	125.595558	39.096466	49.512539	124.590591	38.3948995	24.902856	125.0930745	-75.7325875	21.490138	114.6885715
8.925034	10.268109	121.405556	-18.640924	23.159552	119.811806	37.74292	0.291941	125.59948	39.109291	49.526859	124.429092	38.4261055	24.9094	125.014286	-75.7079535	21.409704	114.609326
8.291798	9.22266	121.266327	-18.576817	23.057323	119.791779	37.7808	0.290933	125.532661	39.121098	49.49736	124.302017	38.450949	24.8941465	124.917339	-75.604583	21.2204995	114.666219
7.797617	8.477197	121.294151	-18.560192	22.982327	119.864632	37.845505	0.269159	125.542542	39.153145	49.48381	124.248672	38.499325	24.8764845	124.895607	-75.619709	21.0881695	114.833657
7.286282	7.776014	121.340752	-18.5452	22.910393	120.01432	37.876492	0.285368	125.569519	39.132954	49.496605	124.253868	38.504723	24.8909865	124.9116935	-75.595123	20.9297995	115.1169465
6.757306	7.080073	121.383942	-18.556084	22.88117	120.19429	37.905075	0.317034	125.584412	39.094769	49.49815	124.274292	38.499922	24.907592	124.929352	-75.61209	20.854748	115.459228
6.1471	6.355087	121.432388	-18.568602	22.853664	120.401779	37.953659	0.321609	125.603279	39.064644	49.50079	124.267853	38.5091515	24.9111995	124.935566	-75.6463555	20.7961285	115.867992
5.503501	5.641407	121.538353	-18.577911	22.807264	120.614052	37.967567	0.323277	125.627434	39.046143	49.494152	124.275604	38.506855	24.9087145	124.951519	-75.662677	20.7058135	116.276585
4.807051	4.878527	121.679893	-18.591881	22.770599	120.865501	37.992939	0.288748	125.625229	39.036095	49.466858	124.283112	38.514517	24.877803	124.9541705	-75.698279	20.663395	116.7768315
3.80785	3.769306	121.859001	-18.56691	22.733923	121.23909	38.004261	0.273274	125.686005	39.074917	49.406261	124.248184	38.539589	24.8397675	124.9670945	-75.673409	20.6280785	117.5110855
3.05474	3.021194	121.998528	-18.554796	22.730722	121.492027	38.048389	0.220893	125.732132	39.103615	49.359303	124.231575	38.576002	24.790098	124.9818535	-75.685594	20.671346	118.0022005
2.303752	2.284299	122.203758	-18.527657	22.72504	121.723701	38.069283	0.174159	125.79464	39.140419	49.309414	124.186203	38.604851	24.7417865	124.9904215	-75.660165	20.7082935	118.4569805
1.524836	1.520495	122.411392	-18.506136	22.735243	121.932983	38.093018	0.164125	125.883972	39.181904	49.283363	124.075386	38.637461	24.723744	124.979679	-75.649733	20.746742	118.886287
0.774325	0.79768	122.575089	-18.480318	22.74226	122.0886	38.109184	0.178896	125.921013	39.22443	49.270966	123.89283	38.666807	24.724931	124.9069215	-75.627443	20.759589	119.2702785
0.005932	0.072921	122.630646	-18.442783	22.732107	122.162308	38.11869	0.176704	125.910332	39.253838	49.220287	123.665878	38.686264	24.6984955	124.788105	-75.57183	20.7657185	119.536511
-0.791225	-0.637037	122.734573	-18.414106	22.694572	122.200272	38.132607	0.127451	125.919083	39.24794	49.15818	123.37999	38.6902735	24.6428155	124.6495365	-75.5184855	20.7463285	119.7510075
-2.007022	-1.718966	122.976891	-18.38423	22.56621	122.244324	38.173073	0.048587	125.905312	39.262657	49.020844	122.916862	38.717865	24.5347155	124.411087	-75.486325	20.5977045	120.077561
-2.743534	-2.433881	123.146782	-18.361708	22.458422	122.292435	38.181187	-0.030314	125.934746	39.247406	48.884319	122.630676	38.7142965	24.4270025	124.282711	-75.4377125	20.4898415	120.302159
-3.617012	-3.054212	123.438644	-18.336451	22.32818	122.386505	38.207851	-0.142818	126.031029	39.233784	48.742603	122.334625	38.7208175	24.2998925	124.182827	-75.3937195	20.3564675	120.590183
-4.326838	-3.712036	123.651527	-18.30407	22.204718	122.508606	38.219376	-0.268997	126.149345	39.251614	48.577263	122.129417	38.735495	24.154133	124.139381	-75.343635	20.255303	120.877831
-5.171927	-4.312259	124.005043	-18.28327	22.084398	122.643852	38.249363	-0.419405	126.314522	39.271774	48.39526	121.997162	38.7605685	23.9879275	124.155842	-75.3271085	20.1808685	121.131862
-5.951276	-4.844853	124.24662	-18.252874	21.94482	122.779617	38.264141	-0.575203	126.470772	39.333733	48.221523	121.914253	38.798937	23.82316	124.1925125	-75.304685	20.06648	121.3667215
-6.698289	-5.346415	124.373993	-18.218262	21.78018	122.908188	38.278126	-0.758616	126.547935	39.378536	48.03199	121.89962	38.828331	23.636687	124.2237775	-75.264855	19.923673	121.5925985
-7.947643	-6.000632	124.400375	-18.172642	21.521112	123.055206	38.275703	-1.047745	126.618622	39.476673	47.759979	121.975731	38.876188	23.356117	124.2971765	-75.221472	19.686107	121.8132355
-8.691745	-6.34639	124.462357	-18.15196	21.366215	123.140404	38.270813	-1.21009	126.599457	39.538155	47.600262	122.102036	38.904484	23.195086	124.3507465	-75.208404	19.537344	121.9300615
-9.416056	-6.74572	124.363754	-18.135725	21.248302	123.219131	38.279335	-1.379379	126.56826	39.585407	47.466599	122.24234	38.932371	23.04361	124.4053	-75.203821	19.452994	122.032962
-10.386954	-6.906131	124.574135	-18.104536	21.140917	123.280945	38.270947	-1.49662	126.528336	39.637409	47.349403	122.368393	38.954178	22.9263915	124.4483645	-75.16325	19.3554425	122.1135255
-11.244902	-7.089884	124.420677	-18.085045	21.066778	123.346069	38.291489	-1.628272	126.441154	39.689983	47.252907	122.485268	38.990736	22.8123175	124.463211	-75.160826	19.3212385	122.228927
-11.769637	-7.384764	124.131866	-18.058283	20.993793	123.400284	38.307007	-1.744587	126.34584	39.736847	47.146301	122.567436	39.021927	22.700857	124.456638	-75.138493	19.286729	122.34393
-12.580411	-7.532003	124.086235	-18.025326	20.937069	123.441246	38.335201	-1.888318	126.233971	39.811192	47.033012	122.612213	39.0731965	22.572347	124.423092	-75.1238485	19.301791	122.4594
-13.675896	-7.71665	123.976387	-17.932821	20.838789	123.480782	38.362659	-2.085467	126.056519	39.942966	46.842602	122.674454	39.1528125	22.3785675	124.3654865	-75.0184545	19.2990105	122.5960775
-14.379981	-7.836234	123.906029	-17.861326	20.759756	123.488464	38.413109	-2.223901	126.004837	40.038773	46.711056	122.722969	39.225941	22.2435775	124.363903	-74.948593	19.2759345	122.613025
-15.080634	-7.933748	123.860466	-17.780342	20.657307	123.499504	38.501442	-2.371376	125.987007	40.127953	46.567936	122.797142	39.3146975	22.09828	124.3920745	-74.8753815	19.216334	122.6069335
-15.815702	-7.988674	123.86953	-17.702185	20.560192	123.520294	38.557343	-2.527511	126.026169	40.216614	46.422741	122.840965	39.3869785	21.947615	124.433567	-74.7913485	19.172769	122.607021
-16.524656	-8.077715	123.895523	-17.627951	20.444506	123.555923	38.616421	-2.684828	126.113846	40.300266	46.261826	122.829666	39.4583435	21.788499	124.471756	-74.7142455	19.100513	122.64009
-17.189123	-8.104083	124.1007	-17.58559	20.310696	123.62027	38.662395	-2.845923	126.229736	40.366089	46.089966	122.802139	39.514242	21.6220215	124.5159375	-74.685422	18.9993705	122.7246025
-17.694471	-8.238443	124.182472	-17.526588	20.169077	123.670212	38.753555	-3.033672	126.39183	40.438606	45.900047	122.752831	39.5960805	21.4331875	124.5723305	-74.6492565	18.9049665	122.7680935
-18.705923	-8.244939	124.431168	-17.459969	19.935617	123.709213	38.875854	-3.308089	126.625595	40.5359	45.63353	122.593391	39.705877	21.1627205	124.609493	-74.625815	18.7085135	122.808933
-19.399977	-8.183984	124.503006	-17.424894	19.759701	123.692444	38.926422	-3.46979	126.67942	40.572201	45.449829	122.48317	39.7493115	20.9900195	124.581295	-74.5990995	18.5293825	122.803593
-20.130449	-8.102751	124.487999	-17.385824	19.575968	123.636589	38.984756	-3.645451	126.691994	40.595127	45.28289	122.365776	39.7899415	20.8187195	124.528885	-74.5615895	18.3332165	122.744293
-20.822361	-7.983018	124.455132	-17.357904	19.397028	123.554695	39.022583	-3.796676	126.666107	40.605698	45.133499	122.278366	39.8141405	20.6684115	124.4722365	-74.5299485	18.1256445	122.6371535
-21.450689	-7.728714	124.321983	-17.342033	19.244915	123.475716	39.037937	-3.91525	126.633896	40.596981	45.024647	122.205963	39.817459	20.5546985	124.4199295	-74.501525	17.9351315	122.5315025
-22.137846	-7.528566	124.225441	-17.346304	19.122	123.411835	39.050373	-3.982136	126.592697	40.591747	44.95129	122.148109	39.82106	20.484577	124.370403	-74.513668	17.759423	122.453267
-22.821714	-7.239223	124.112534	-17.350698	19.0271	123.363152	39.053215	-4.02127	126.551567	40.578545	44.911644	122.146965	39.81588	20.445187	124.349266	-74.517276	17.609013	122.377038
-23.929527	-6.717605	123.869469	-17.347664	18.900005	123.308273	39.046486	-4.090154	126.479271	40.569885	44.86422	122.185501	39.8081855	20.387033	124.332386	-74.5035135	17.412977	122.28416
-24.614311	-6.326688	123.761475	-17.354908	18.830744	123.289314	39.04385	-4.118987	126.410149	40.583786	44.834267	122.216019	39.813818	20.35764	124.313084	-74.523634	17.303848	122.265544
-25.279293	-5.854749	123.621193	-17.316534	18.771099	123.272858	39.070179	-4.1489	126.320587	40.612988	44.808067	122.278214	39.8415835	20.3295835	124.2994005	-74.4746515	17.2126145	122.2463155
-25.986233	-5.413815	123.490395	-17.253277	18.712614	123.269585	39.138504	-4.201778	126.24559	40.650715	44.785667	122.376526	39.8946095	20.2919445	124.311058	-74.4011635	17.1332835	122.228112
-26.889288	-4.77563	123.405006	-17.176174	18.636992	123.290344	39.199402	-4.254877	126.195885	40.741302	44.747665	122.503792	39.970352	20.246394	124.3498385	-74.3227	17.02759	122.2308495
-27.656073	-4.254936	123.314651	-17.098499	18.560696	123.341843	39.27372	-4.358287	126.143074	40.841526	44.690216	122.653648	40.057623	20.1659645	124.398361	-74.254621	16.9554275	122.285325
-28.346825	-3.668146	123.248276	-17.028036	18.476704	123.40107	39.343765	-4.471811	126.097916	40.935013	44.613831	122.79248	40.139389	20.07101	124.445198	-74.195461	16.882398	122.356942
-29.457157	-2.844653	123.209785	-16.945227	18.360291	123.502937	39.39151	-4.604281	126.03997	41.058109	44.487045	122.999001	40.2248095	19.941382	124.5194855	-74.1152635	16.7792	122.4863885
-30.187243	-2.254962	123.134804	-16.91188	18.27286	123.563835	39.410038	-4.710117	125.985191	41.080025	44.407166	123.136482	40.2450315	19.8485245	124.5608365	-74.0687915	16.6971955	122.5668335
-31.005281	-1.677838	123.147369	-16.896715	18.15814	123.646713	39.431232	-4.801546	125.937546	41.086124	44.309841	123.248253	40.258678	19.7541475	124.5928995	-74.052108	16.5621325	122.7005265
-31.53373	-1.200119	123.104523	-16.886612	18.017635	123.742462	39.466217	-4.916851	125.885582	41.081726	44.221775	123.34745	40.2739715	19.652462	124.616516	-74.0471955	16.382808	122.868408
-32.310509	-0.635498	123.210159	-16.885672	17.85441	123.882378	39.487755	-5.047706	125.83268	41.059139	44.10722	123.418465	40.273447	19.529757	124.6255725	-74.044791	16.179063	123.1391835
-33.138798	-0.005875	123.373817	-16.905897	17.68602	124.046028	39.501427	-5.182368	125.794601	41.03862	43.975929	123.468697	40.2700235	19.3967805	124.631649	-74.0818175	15.9752595	123.460407
-33.956726	0.545752	123.491516	-16.90807	17.511374	124.198982	39.521057	-5.327458	125.753769	41.02549	43.856525	123.508751	40.2732735	19.2645335	124.63126	-74.0894135	15.7582145	123.766704
-35.058136	1.481953	123.653481	-16.906912	17.271936	124.371864	39.571449	-5.498833	125.667511	41.015659	43.685169	123.544647	40.293554	19.093168	124.606079	-74.107378	15.450704	124.137649
-35.883228	2.091535	123.728134	-16.90387	17.115864	124.432716	39.594757	-5.626958	125.569328	41.01046	43.585899	123.541306	40.3026085	18.9794705	124.555317	-74.1103485	15.2522575	124.310115
-36.676693	2.722375	123.664322	-16.893156	16.96994	124.444649	39.607807	-5.732699	125.41938	41.00634	43.487366	123.50708	40.3070735	18.8773335	124.46323	-74.0933855	15.0625465	124.426068
-37.43063	3.364385	123.627983	-16.905481	16.839617	124.412788	39.586143	-5.81196	125.21244	40.977013	43.423126	123.454025	40.281578	18.805583	124.3332325	-74.09254	14.873651	124.4923435
-38.16954	3.979938	123.551094	-16.927498	16.74124	124.324776	39.54166	-5.83644	124.930679	40.906773	43.398972	123.34391	40.2242165	18.781266	124.1372945	-74.0792125	14.701214	124.5122575
-38.996445	4.611032	123.467766	-16.99947	16.666296	124.174919	39.46104	-5.827485	124.50209	40.770901	43.392944	123.113594	40.1159705	18.7827295	123.807842	-74.1149105	14.5498625	124.541996
-39.785976	5.255904	123.271309	-17.117222	16.602434	123.951172	39.65535	-5.99756	123.774719	40.518005	43.413303	122.710564	40.0866775	18.7078715	123.2426415	-74.3211215	14.4969965	124.6597025
-40.962238	6.195855	123.060349	-17.362509	16.54697	123.46476	38.96331	-5.722117	122.84288	40.081875	43.4734	121.879616	39.5225925	18.8756415	122.361248	-74.2476105	14.2182985	124.568272
-41.701706	6.797164	122.912941	-17.512171	16.486813	123.134827	38.723957	-5.751165	122.152313	39.831417	43.44537	121.314575	39.277687	18.8471025	121.733444	-74.302029	14.1265235	124.53621
-42.500401	7.404565	122.798668	-17.628969	16.42314	122.829758	38.519001	-5.808233	121.675446	39.618176	43.417305	120.80513	39.0685885	18.804536	121.240288	-74.3265265	14.041744	124.419228
-43.200348	8.04217	122.631561	-17.753218	16.375877	122.614731	38.300087	-5.854941	121.243309	39.473351	43.37001	120.435226	38.886719	18.7575345	120.8392675	-74.393155	13.9942195	124.3901945
-43.898132	8.626548	122.637238	-17.873625	16.370407	122.46637	38.119949	-5.894521	120.913651	39.324684	43.328671	120.088722	38.7223165	18.717075	120.5011865	-74.4695665	14.023739	124.4315535
-44.510891	9.252158	122.639107	-17.979332	16.374052	122.37384	37.951962	-5.886168	120.725464	39.186619	43.338169	119.813522	38.5692905	18.7260005	120.269493	-74.5279545	14.0221035	124.478187
-45.062283	9.848968	122.674789	-18.076969	16.424086	122.318253	37.834343	-5.837769	120.63588	39.079361	43.377365	119.650635	38.456852	18.769798	120.1432575	-74.61079	14.078374	124.4932485
-45.932838	10.764124	122.72831	-18.189535	16.564817	122.28389	37.730236	-5.735615	120.668137	38.953426	43.470375	119.516312	38.341831	18.86738	120.0922245	-74.720901	14.262254	124.4755555
-46.448021	11.402411	122.705673	-18.274988	16.646885	122.267853	37.649174	-5.678162	120.734741	38.879688	43.536465	119.460381	38.264431	18.9291515	120.097561	-74.814407	14.3646185	124.438145
-46.911732	12.029715	122.6464	-18.390139	16.729931	122.259399	37.541	-5.634199	120.815697	38.784992	43.58979	119.41761	38.162996	18.9777955	120.1166535	-74.943274	14.4820665	124.4021445
-47.36668	12.677543	122.709045	-18.512749	16.797888	122.258102	37.432625	-5.604576	120.891655	38.692158	43.63398	119.372353	38.0623915	19.014702	120.132004	-75.0878895	14.581074	124.3842
-47.756966	13.277117	122.707771	-18.645386	16.859756	122.253334	37.300655	-5.576653	120.932159	38.583462	43.671391	119.314232	37.9420585	19.047369	120.1231955	-75.2328305	14.672143	124.3834725
-48.079796	13.852464	122.670135	-18.798422	16.932005	122.225716	37.124294	-5.528258	120.910561	38.434948	43.722668	119.198402	37.779621	19.097205	120.0544815	-75.376465	14.766805	124.3969505
-48.40173	14.478892	122.668121	-18.952538	17.00798	122.184334	36.94698	-5.466408	120.811417	38.270172	43.768761	119.042587	37.608576	19.1511765	119.927002	-75.513652	14.8647835	124.441666
-48.843594	15.510027	122.642609	-19.159069	17.110386	122.059021	36.693031	-5.364279	120.585121	38.018272	43.870121	118.753906	37.3556515	19.252921	119.6695135	-75.6737895	14.967851	124.4485285
-49.090084	16.221291	122.587029	-19.298519	17.175636	121.952332	36.530205	-5.278503	120.417046	37.842808	43.942051	118.576958	37.1865065	19.331774	119.497002	-75.7835445	15.019498	124.407662
-49.266224	16.949671	122.508987	-19.432203	17.226563	121.861359	36.384304	-5.209829	120.243706	37.693882	44.010571	118.430161	37.039093	19.400371	119.3369335	-75.903499	15.052755	124.3857845
-49.576485	17.735546	122.50885	-19.542494	17.268284	121.775177	36.241993	-5.157334	120.094589	37.554737	44.072956	118.297455	36.898365	19.457811	119.196022	-75.983353	15.078757	124.354332
-49.660809	18.41754	122.491562	-19.652084	17.294275	121.73011	36.10741	-5.098865	119.95517	37.425117	44.136383	118.20887	36.7662635	19.518759	119.08202	-76.0704315	15.069791	124.3782
-49.7285	19.154457	122.52066	-19.736792	17.324356	121.708069	35.994778	-5.039754	119.852531	37.31366	44.190269	118.152328	36.654219	19.5752575	119.0024295	-76.127803	15.0734545	124.4137085
-49.759869	19.936193	122.521461	-19.816168	17.368263	121.711525	35.908092	-4.987423	119.816353	37.220135	44.253559	118.123177	36.5641135	19.633068	118.969765	-76.1964495	15.103458	124.453285
-49.71381	21.145266	122.509575	-19.906145	17.439997	121.755722	35.832825	-4.893764	119.816566	37.118725	44.354809	118.151642	36.475775	19.7305225	118.984104	-76.288065	15.1494715	124.52734
-49.640579	21.953238	122.599861	-19.956043	17.475658	121.800629	35.806526	-4.833534	119.841423	37.061192	44.420418	118.189194	36.433859	19.793442	119.0153085	-76.345945	15.157874	124.5859495
-49.560009	22.742451	122.607315	-19.994444	17.486652	121.845612	35.766186	-4.796232	119.885704	37.018879	44.44677	118.248657	36.3925325	19.825269	119.0671805	-76.3814205	15.148035	124.6240435
-49.434628	23.544197	122.621262	-20.035128	17.479294	121.903122	35.735592	-4.801287	119.954941	36.990929	44.454372	118.324173	36.3632605	19.8265425	119.139557	-76.4335165	15.1320455	124.666687
-49.26836	24.416136	122.587517	-20.060686	17.467802	121.934532	35.729332	-4.798882	120.041153	36.972343	44.469849	118.419434	36.3508375	19.8354835	119.2302935	-76.4722095	15.1001205	124.6387705
-49.071468	25.295301	122.512817	-20.087751	17.460649	121.955109	35.731678	-4.794977	120.149597	36.944859	44.48632	118.528679	36.3382685	19.8456715	119.339138	-76.5137705	15.0756265	124.57108
-48.851387	26.181995	122.497009	-20.112375	17.454876	121.979347	35.743145	-4.765484	120.289734	36.924454	44.512024	118.641617	36.3337995	19.87327	119.4656755	-76.5585495	15.036482	124.4930185
-48.433647	27.470737	122.433136	-20.1682	17.434626	122.060867	35.805355	-4.739626	120.51815	36.905281	44.555405	118.808327	36.355318	19.9078895	119.6632385	-76.691718	14.9613625	124.4584955
-48.103771	28.424137	122.407509	-20.169827	17.428129	122.117058	35.841125	-4.725217	120.668182	36.89249	44.585495	118.891289	36.3668075	19.930139	119.7797355	-76.7064615	14.926119	124.4543805
-47.747353	29.387835	122.341179	-20.182442	17.423325	122.180107	35.885967	-4.701738	120.825233	36.894352	44.615971	118.962082	36.3901595	19.9571165	119.8936575	-76.7550435	14.8895335	124.4665565
-47.388969	30.367683	122.332504	-20.164957	17.412127	122.226372	35.962196	-4.68128	120.984856	36.922543	44.640205	119.072998	36.4423695	19.9794625	120.028927	-76.7722835	14.8447915	124.423817
-46.954952	31.311821	122.280869	-20.140373	17.40486	122.280624	36.052368	-4.648203	121.137939	36.963795	44.674809	119.248978	36.5080815	20.013303	120.1934585	-76.7888275	14.796417	124.3677895
-46.512154	32.349636	122.29512	-20.129255	17.380104	122.373772	36.134769	-4.614945	121.257591	37.001057	44.728096	119.448921	36.567913	20.0565755	120.353256	-76.826423	14.7036325	124.394288
-46.04866	33.401905	122.345039	-20.114887	17.361412	122.48204	36.18565	-4.525862	121.301308	37.012173	44.801453	119.697098	36.5989115	20.1377955	120.499203	-76.8286855	14.5850285	124.464877
-45.330967	34.968597	122.727921	-20.089424	17.351883	122.700058	36.245502	-4.289594	121.176544	37.006683	45.031929	120.113441	36.6260925	20.3711675	120.6449925	-76.8049405	14.3325985	124.7551235
-44.809753	36.084473	123.119614	-20.072266	17.381437	122.838531	36.27784	-4.115113	120.964943	36.980801	45.207191	120.408035	36.6293205	20.546039	120.686489	-76.7738525	14.216835	124.990573
-44.264072	37.228424	123.508011	-20.038294	17.441099	122.937904	36.280094	-3.879597	120.712753	36.966267	45.431023	120.723473	36.6231805	20.775713	120.718113	-76.6997685	14.106485	125.157695
-43.713085	38.326099	123.994003	-20.035261	17.542004	123.008385	36.29694	-3.617106	120.393074	36.963593	45.686653	121.079468	36.6302665	21.0347735	120.736271	-76.7007885	14.0492345	125.280499
-43.120548	39.402576	124.475014	-20.018606	17.668056	123.059143	36.304752	-3.298306	120.026329	36.929043	45.950054	121.473526	36.6168975	21.325874	120.7499275	-76.6541095	14.010238	125.3683585
-42.286854	40.390213	124.900818	-20.008831	17.846029	123.11972	36.30365	-2.961843	119.681419	36.898602	46.270363	121.818054	36.601126	21.65426	120.7497365	-76.618788	14.037798	125.4897035
-41.624725	41.457405	125.395561	-20.005083	18.052851	123.21273	36.323341	-2.585288	119.461205	36.852016	46.602409	122.112587	36.5876785	22.0085605	120.786896	-76.5978445	14.0971415	125.638564
-40.579281	42.942581	125.980339	-19.936594	18.410206	123.376755	36.51329	-2.027888	119.286392	36.852844	47.110062	122.675064	36.683067	22.541087	120.980728	-76.556255	14.279325	125.772782
-39.884361	43.931068	126.331474	-19.873472	18.653154	123.468544	36.649025	-1.697017	119.270599	36.891167	47.402527	123.087204	36.770096	22.852755	121.1789015	-76.51704	14.453553	125.7581865
-39.023941	44.788467	126.587082	-19.811853	18.856482	123.539711	36.751705	-1.423883	119.253311	36.934711	47.663254	123.448479	36.843208	23.1196855	121.350895	-76.466914	14.5932785	125.728527
-38.171749	45.571823	126.854172	-19.775633	19.049294	123.58252	36.816689	-1.174848	119.179688	36.979118	47.879288	123.799179	36.8979035	23.35222	121.4894335	-76.4491695	14.746368	125.6756065
-37.35413	46.260254	127.188095	-19.738937	19.228945	123.622704	36.853405	-0.949529	119.107315	37.034927	48.059361	124.115753	36.944166	23.554916	121.611534	-76.42204	14.902974	125.633874
-36.505688	46.895725	127.494728	-19.702372	19.416956	123.665306	36.916428	-0.750186	119.095406	37.07843	48.27301	124.398712	36.997429	23.761412	121.747059	-76.402173	15.0725	125.583553
-35.524662	47.464779	127.635529	-19.66264	19.623886	123.739281	36.990849	-0.527721	119.109085	37.153034	48.481556	124.683678	37.0719415	23.9769175	121.8963815	-76.3972215	15.2708545	125.5821805
-34.020798	48.15958	127.891472	-19.574574	19.96159	123.919128	37.1367	-0.206585	119.204346	37.243359	48.784786	125.040092	37.1900295	24.2891005	122.122219	-76.3391775	15.6340795	125.716037
-33.042255	48.515518	127.983711	-19.508213	20.197083	124.033585	37.262188	-0.018721	119.364021	37.330883	48.996849	125.173592	37.2965355	24.489064	122.2688065	-76.3129615	15.905102	125.7983635
-32.008675	48.845753	128.068481	-19.397522	20.430542	124.126724	37.415993	0.150882	119.555351	37.460201	49.162666	125.306992	37.438097	24.656774	122.4311715	-76.233141	16.20431	125.8222765
-30.872696	49.058418	127.890228	-19.260788	20.64315	124.202408	37.597549	0.265129	119.801857	37.630627	49.290726	125.416245	37.614088	24.7779275	122.609051	-76.135664	16.5083725	125.795765
-29.666319	49.203548	127.749298	-19.116457	20.833748	124.24308	37.785782	0.327313	120.126297	37.839695	49.416767	125.495232	37.8127385	24.87204	122.8107645	-76.0456525	16.795456	125.6753955
-28.483179	49.253448	127.542328	-18.968796	20.996727	124.297546	37.993225	0.340833	120.557953	38.039883	49.500378	125.597397	38.016554	24.9206055	123.077675	-75.954146	17.0728485	125.517417
-27.327221	49.262966	127.441383	-18.836462	21.127476	124.416748	38.22047	0.327883	121.086479	38.246941	49.532471	125.746643	38.2337055	24.930177	123.416561	-75.9066295	17.324775	125.416935
-25.460804	49.09486	127.225288	-18.674803	21.271633	124.761604	38.573177	0.260603	122.049965	38.522018	49.581371	126.057777	38.5475975	24.920987	124.053871	-75.8972035	17.622279	125.469337
-24.360619	48.992355	127.212509	-18.571087	21.323454	125.04406	38.814331	0.201626	122.753525	38.703365	49.585194	126.293228	38.758848	24.89341	124.5233765	-75.901022	17.753498	125.5647435
-23.096916	48.734085	127.154396	-18.487522	21.377842	125.319885	39.010895	0.131452	123.486198	38.893463	49.602242	126.539551	38.952179	24.866847	125.0128745	-75.927223	17.888837	125.6268955
-21.80768	48.445927	127.095184	-18.41651	21.449299	125.573074	39.172802	0.067884	124.21447	39.059574	49.631344	126.772621	39.116188	24.849614	125.4935455	-75.949208	18.048984	125.6526025
-20.424301	48.118439	126.973305	-18.340973	21.575487	125.76358	39.305511	0.091786	124.865326	39.226254	49.701744	127.005348	39.2658825	24.896765	125.935337	-75.9478285	18.254209	125.591823
-19.163635	47.771484	126.862976	-18.274446	21.754892	125.888809	39.431549	0.138346	125.471588	39.365837	49.800804	127.212906	39.398693	24.969575	126.342247	-75.947585	18.540209	125.435371
-17.828598	47.465919	126.766418	-18.183168	21.945955	125.956154	39.589981	0.206963	126.014732	39.510597	49.95517	127.423843	39.550289	25.0810665	126.7192875	-75.916625	18.8108435	125.1930205
-15.821138	46.86187	126.702919	-18.078955	22.194347	125.968636	39.765068	0.331402	126.52874	39.727146	50.120319	127.755379	39.746107	25.2258605	127.1420595	-75.904017	19.1628335	124.7952125
-14.583911	46.442291	126.678238	-18.017664	22.324104	125.916031	39.830933	0.371061	126.737717	39.831383	50.175648	127.956841	39.831158	25.2733545	127.347279	-75.866486	19.3748535	124.484783
-13.286358	46.034668	126.74408	-17.958298	22.417114	125.854424	39.874229	0.422968	126.845154	39.932369	50.235062	128.110519	39.903299	25.329015	127.4778365	-75.819895	19.505213	124.2310115
-11.983089	45.546295	126.784393	-17.905449	22.502918	125.775063	39.886974	0.488712	126.89315	40.011726	50.298195	128.223129	39.94935	25.3934535	127.5581395	-75.760248	19.6123825	123.9919865
-10.790578	45.051762	126.785889	-17.875467	22.575962	125.725571	39.891075	0.553189	126.935432	40.056862	50.355476	128.310608	39.9739685	25.4543325	127.62302	-75.7249025	19.6975915	123.828122
-9.529619	44.548267	126.81427	-17.847729	22.654381	125.699722	39.890831	0.634661	126.97966	40.100964	50.421936	128.349533	39.9958975	25.5282985	127.6645965	-75.6913555	19.7804635	123.7348475
-8.103709	43.856384	126.73278	-17.836994	22.708624	125.70192	39.893757	0.672759	127.001778	40.114887	50.449265	128.351456	40.004322	25.561012	127.676617	-75.67831	19.856236	123.727223
-6.254211	42.939262	126.576302	-17.821043	22.756578	125.695572	39.875549	0.680482	127.124664	40.125488	50.44574	128.261948	40.0005185	25.563111	127.693306	-75.6426045	19.950045	123.697838
-5.370946	42.488167	126.6642	-17.814795	22.755215	125.694153	40.179649	0.483214	127.077782	40.134766	50.411297	128.177795	40.1572075	25.4472555	127.6277885	-75.7867975	20.0631745	123.7605175
-3.966031	41.684811	126.503799	-17.8102	22.718307	125.671127	40.182339	0.422729	127.18145	40.125195	50.359177	128.107407	40.153767	25.390953	127.6444285	-75.774167	20.045661	123.6978255
-2.798138	40.982903	126.390282	-17.795155	22.627937	125.616959	40.177612	0.349865	127.280319	40.110668	50.289513	128.062805	40.14414	25.319689	127.671562	-75.73445	19.936185	123.562356
-1.65458	40.311317	126.339409	-17.78739	22.529146	125.526497	40.208153	0.253868	127.367332	40.115089	50.198101	128.075806	40.161621	25.2259845	127.721569	-75.736401	19.8323075	123.331425
-0.637297	39.596996	126.284454	-17.762978	22.41436	125.401115	40.24662	0.14786	127.474091	40.105564	50.118481	128.095459	40.176092	25.1331705	127.784775	-75.702048	19.6955495	123.017455
0.443309	38.875717	126.245163	-17.787567	22.311609	125.262962	40.250637	0.067661	127.51886	40.09156	50.047398	128.128891	40.1710985	25.0575295	127.8238755	-75.7462325	19.5656885	122.7020485
1.621466	37.984653	126.298393	-17.804203	22.220358	125.043121	40.221222	-0.003237	127.609612	40.027134	49.973915	128.139694	40.124178	24.985339	127.874653	-75.732584	19.455377	122.211589
2.614016	37.213562	126.241013	-17.833771	22.171902	124.951027	40.143063	-0.027835	127.678467	39.971619	49.903099	128.176529	40.057341	24.937632	127.927498	-75.724883	19.406172	121.974556
3.592223	36.462765	126.244926	-17.84454	22.112474	124.892555	40.1035	-0.100877	127.854607	39.93549	49.802925	128.287613	40.019495	24.851024	128.07111	-75.708575	19.373924	121.714
4.4952	35.684059	126.317039	-17.806751	22.039185	124.901291	40.11198	-0.197554	128.157272	39.934814	49.702152	128.507919	40.023397	24.752299	128.3325955	-75.636899	19.326071	121.4699865
5.388909	34.973827	126.558029	-17.789232	21.969999	125.008545	40.09478	-0.253979	128.552185	39.954929	49.628143	128.805695	40.0248545	24.687082	128.67894	-75.6033185	19.252916	121.33815
6.238981	34.162506	126.823769	-17.729717	21.890766	125.161026	40.08643	-0.290141	129.02095	39.956173	49.564095	129.111893	40.0213015	24.636977	129.0664215	-75.4807355	19.144555	121.2556305
7.105169	33.366508	127.05368	-17.67104	21.828245	125.344719	40.087273	-0.268058	129.516464	39.959167	49.54808	129.393692	40.02322	24.640011	129.455078	-75.3653	19.016479	121.23436
8.265534	32.257103	127.473495	-17.558661	21.774239	125.640228	40.182232	-0.243441	130.254715	40.016689	49.545864	129.87262	40.0994605	24.6512115	130.0636675	-75.2167825	18.8972665	121.2167885
9.435904	31.339035	127.543243	-17.484858	21.73171	125.823547	40.278473	-0.282357	130.769958	40.054668	49.545391	130.181442	40.1665705	24.631517	130.4757	-75.1362865	18.831903	121.171394
10.025466	30.551317	127.9142	-17.413265	21.666578	125.986984	40.34576	-0.320252	131.19632	40.138912	49.520374	130.486923	40.242336	24.600061	130.8416215	-75.068866	18.733095	121.1323465
10.736158	29.74864	128.151779	-17.345287	21.578022	126.087463	40.42651	-0.428182	131.556595	40.544968	49.339565	130.635773	40.485739	24.4556915	131.096184	-75.176313	18.7003525	121.078742
11.316924	28.956648	128.337753	-16.99563	21.33433	126.041641	40.519299	-0.538729	131.831451	40.651165	49.23896	130.816132	40.585232	24.3501155	131.3237915	-74.576492	18.3185445	120.7594905
11.949652	28.214581	128.469528	-16.896263	21.245674	126.06263	40.592712	-0.615934	132.046219	40.763557	49.143604	130.94017	40.6781345	24.263835	131.4931945	-74.4706605	18.227513	120.6320655
12.536362	27.446037	128.452591	-16.775068	21.150408	126.052078	40.686573	-0.680224	132.203064	40.872551	49.068336	130.99939	40.779562	24.194056	131.601227	-74.329698	18.10676	120.502929
13.11845	26.266596	128.603363	-16.852825	21.13575	126.129517	40.852501	-0.808818	132.390472	41.005993	48.919563	131.062515	40.929247	24.0553725	131.7264935	-74.634897	18.2161275	120.5325405
13.564423	25.476521	128.630768	-16.763821	20.99888	126.111557	40.93853	-0.916864	132.531204	41.097023	48.798725	131.113953	41.0177765	23.9409305	131.8225785	-74.5454185	18.0568295	120.4005355
13.87812	24.691597	128.684647	-16.704229	20.830006	126.10009	40.995079	-1.071018	132.659454	41.153465	48.655106	131.145233	41.074272	23.792044	131.9023435	-74.48273	17.867968	120.2978365
14.178726	23.950758	128.778976	-16.401009	20.481081	125.959824	41.040661	-1.228454	132.770981	41.186134	48.494312	131.179565	41.1133975	23.632929	131.975273	-73.9154155	17.329233	119.944375
14.460765	23.200031	128.783417	-16.375166	20.272551	125.977112	41.059731	-1.384857	132.906982	41.195141	48.327862	131.177979	41.127436	23.4715025	132.0424805	-73.877768	17.0735995	119.9117435
14.669048	22.429073	128.778595	-16.35771	20.052853	126.021065	40.657848	-1.310981	133.168701	41.21352	48.166824	131.141556	40.935684	23.4279215	132.1551285	-73.651104	16.6777845	119.8870015
14.719924	21.652742	128.893692	-16.323801	19.848005	126.062904	41.173824	-1.721333	133.122223	41.236351	48.012646	131.119873	41.2050875	23.1456565	132.121048	-73.8526895	16.5503535	120.00476
14.802787	20.514965	128.941925	-16.203365	19.521843	126.12674	40.917233	-1.709421	133.385635	41.318249	47.77935	131.082626	41.117741	23.0349645	132.2341305	-73.524471	16.0087215	120.0193495
14.817335	19.812164	128.912216	-16.106228	19.328222	126.168358	41.4804	-2.083514	133.242661	41.395824	47.630802	131.022842	41.438112	22.773644	132.1327515	-73.650568	15.8828	120.2039645
14.789891	19.108997	128.88649	-16.007689	19.144276	126.193344	41.591843	-2.22568	133.218033	41.461842	47.483524	130.964478	41.5268425	22.628922	132.0912555	-73.5422205	15.65963	120.2954325
14.709081	18.36285	128.85173	-15.909359	18.952366	126.202454	41.693504	-2.367715	133.189377	41.549389	47.326748	130.916809	41.6214465	22.4795165	132.053093	-73.4401645	15.4252155	120.351815
14.571017	17.609663	128.78476	-15.809316	18.759369	126.213158	41.793758	-2.521772	133.137619	41.631992	47.161545	130.920654	41.712875	22.3198865	132.0291365	-73.331507	15.1988515	120.3971795
14.427633	16.886501	128.704514	-15.711549	18.559134	126.228783	41.899288	-2.715436	133.105713	41.712135	46.976559	130.954605	41.8057115	22.1305615	132.030159	-73.2288095	14.9877065	120.427407
14.286226	16.13279	128.694565	-15.61585	18.348782	126.262749	42.013691	-2.895283	133.088028	41.797527	46.807877	131.004501	41.905609	21.956297	132.0462645	-73.137309	14.741267	120.4792335
13.735442	14.987124	128.708603	-15.513593	18.06282	126.33902	42.158554	-3.167924	133.020538	41.905472	46.556995	131.109222	42.032013	21.6945355	132.06488	-73.059199	14.4311045	120.61316
13.382008	14.252313	128.647308	-15.458444	17.876406	126.395241	42.232105	-3.35814	132.952835	41.953175	46.369831	131.150787	42.09264	21.5058455	132.051811	-73.009528	14.2469665	120.738671
12.978405	13.481513	128.613205	-15.413377	17.713505	126.447823	42.281239	-3.550593	132.863907	42.003624	46.184875	131.213623	42.1424315	21.317141	132.038765	-72.9691855	14.109869	120.856881
12.518847	12.663434	128.513794	-15.373736	17.580015	126.496552	42.341103	-3.714953	132.753815	42.067085	45.992744	131.32251	42.204094	21.1388955	132.0381625	-72.951566	14.0211345	120.9549415
12.10178	11.891649	128.405502	-15.315483	17.4818	126.529953	42.396935	-3.865474	132.601929	42.123215	45.832882	131.400848	42.260075	20.983704	132.0013885	-72.891041	13.979896	121.0585175
11.545397	11.055555	128.309967	-15.300973	17.426662	126.564423	42.448013	-3.960146	132.32016	42.173954	45.708336	131.453918	42.3109835	20.874095	131.887039	-72.9129295	13.979229	121.241807
10.966197	10.240706	128.055679	-15.265563	17.386751	126.570427	42.510517	-4.040904	131.977905	42.215904	45.580654	131.444794	42.3632105	20.769875	131.7113495	-72.8943365	14.003627	121.4295045
10.052135	8.919366	127.700462	-15.135018	17.3652	126.57814	42.611988	-4.107163	131.505539	42.377895	45.458527	131.373627	42.4949415	20.675682	131.439583	-72.7649775	14.054718	121.716697
9.500618	8.056005	127.496574	-15.018171	17.370844	126.614174	42.722813	-4.160365	131.248932	42.519188	45.375111	131.282715	42.6210005	20.607373	131.2658235	-72.6573425	14.134315	121.9625245
8.763189	7.097009	127.360428	-14.877505	17.383034	126.658562	42.84967	-4.234831	131.059494	42.677158	45.288979	131.136124	42.763414	20.527074	131.097809	-72.518424	14.238994	122.219315
8.066507	6.125682	127.264496	-14.731075	17.395725	126.69046	42.992771	-4.320733	131.005829	42.867592	45.194469	130.940903	42.9301815	20.436868	130.973366	-72.3923315	14.354582	122.407554
7.340996	5.125862	127.183975	-14.584258	17.395279	126.705956	43.148254	-4.416709	131.045868	43.056328	45.100029	130.738846	43.102291	20.34166	130.892357	-72.270807	14.448898	122.519555
6.592923	4.086246	127.241203	-14.448522	17.361992	126.721169	43.323853	-4.54748	131.120605	43.225056	44.985764	130.537003	43.2744545	20.219142	130.828804	-72.1714985	14.504842	122.613534
5.789785	3.030872	127.230331	-14.354637	17.29413	126.757004	43.478958	-4.711059	131.200623	43.370125	44.842587	130.288071	43.4245415	20.065764	130.744347	-72.1338155	14.522496	122.769661
4.567357	1.358769	127.194572	-14.205389	17.076584	126.794937	43.605007	-4.967408	131.163162	43.545784	44.565701	129.85585	43.5753955	19.7991465	130.509506	-71.9861735	14.3540215	123.080368
3.692234	0.200983	127.228294	-14.111527	16.89625	126.828407	43.701809	-5.168629	131.104797	43.335949	44.467884	129.637939	43.518879	19.6496275	130.371368	-71.741933	14.1428725	123.285446
2.825235	-0.924891	127.251671	-14.005494	16.701338	126.874756	43.798805	-5.343029	131.079941	43.421593	44.263493	129.279648	43.610199	19.460232	130.1797945	-71.621187	13.942444	123.5697175
1.978321	-2.100398	127.350914	-13.886118	16.526535	126.916031	43.921368	-5.466805	131.132813	43.496643	44.084988	128.91777	43.7090055	19.3090915	130.0252915	-71.4812415	13.7439785	123.8067705
1.093361	-3.223413	127.593063	-13.768257	16.363604	126.959526	44.042393	-5.589257	131.273682	43.566772	43.918762	128.561234	43.8045825	19.1647525	129.917458	-71.3410965	13.5624555	124.001594
0.187845	-4.338063	127.859329	-13.65309	16.223904	126.993683	44.168217	-5.716967	131.534409	43.646423	43.7612	128.240646	43.90732	19.0221165	129.8875275	-71.2135	13.4256915	124.0998385
-0.730884	-5.446467	128.173035	-13.554905	16.082838	127.028671	44.254421	-5.829587	131.896332	43.747246	43.600315	127.935669	44.0008335	18.885364	129.9160005	-71.1106435	13.280312	124.1413415
-2.100666	-7.002293	128.7854	-13.448421	15.895125	127.10054	44.325748	-6.025507	132.478943	43.908268	43.330982	127.589867	44.117008	18.6527375	130.034405	-71.01385	13.1375125	124.166675
-3.070435	-7.982037	129.109116	-13.417575	15.776423	127.166725	44.324184	-6.165949	132.834534	43.995289	43.155888	127.426758	44.1597365	18.4949695	130.130646	-70.9948865	13.0578765	124.202804
-4.031816	-8.908777	129.378006	-13.417437	15.675995	127.235428	44.264515	-6.264781	133.119888	44.039368	43.028187	127.323112	44.1519415	18.381703	130.2215	-70.9868155	12.970287	124.249356
-5.029207	-9.71197	129.700394	-13.464581	15.603234	127.330826	44.170807	-6.289991	133.294373	44.015026	42.950291	127.265991	44.0929165	18.33015	130.280182	-71.0220785	12.876318	124.38147
-6.003746	-10.48672	129.849991	-13.529793	15.576622	127.473022	44.07814	-6.281812	133.389465	43.957901	42.946629	127.245285	44.0180205	18.3324085	130.317375	-71.0776065	12.8208355	124.628669
-7.020617	-11.171734	130.027328	-13.61185	15.599793	127.691078	44.005932	-6.213044	133.441391	43.870399	43.000584	127.293266	43.9381655	18.39377	130.3673285	-71.1618655	12.805816	125.0148275
-7.992785	-11.750041	130.240005	-13.663806	15.634082	127.969978	43.936321	-6.083227	133.451279	43.799213	43.116577	127.405762	43.867767	18.516675	130.4285205	-71.195379	12.751489	125.5114355
-9.496211	-12.507409	130.565277	-13.740095	15.71572	128.467255	43.898499	-5.917929	133.444519	43.718838	43.306877	127.650925	43.8086685	18.694474	130.547722	-71.2888585	12.736966	126.386788
-10.497347	-12.927558	130.705719	-13.756754	15.758477	128.785507	43.89159	-5.815473	133.425537	43.679169	43.441319	127.80764	43.7853795	18.812923	130.6165885	-71.2988875	12.704031	126.9544255
-11.51622	-13.336602	130.799072	-13.761179	15.802538	129.055435	43.88702	-5.695002	133.350693	43.647667	43.562565	127.930344	43.7673435	18.9337815	130.6405185	-71.2897015	12.6712945	127.4703515
-12.490582	-13.648187	130.940979	-13.761872	15.825336	129.261032	43.869408	-5.576708	133.268677	43.581013	43.663532	127.995026	43.7252105	19.043412	130.6318515	-71.2489545	12.60726	127.8902125
-13.458703	-13.930932	130.990738	-13.780181	15.844129	129.419846	43.847889	-5.462866	133.201294	43.517189	43.760769	128.010666	43.682539	19.1489515	130.60598	-71.242901	12.5393065	128.233712
-14.410271	-14.140609	131.068817	-13.801246	15.84546	129.548599	43.829365	-5.345167	133.143387	43.447323	43.845604	128.016037	43.638344	19.2502185	130.579712	-71.240836	12.4407015	128.517486
-15.407306	-14.413458	131.176208	-13.814826	15.828867	129.63942	43.371315	-5.004773	133.292206	43.384033	43.910107	128.010803	43.377674	19.452667	130.6515045	-71.007326	12.205067	128.6273355
-16.841202	-14.631433	131.440948	-13.831019	15.788876	129.765991	43.408428	-4.949174	133.30162	43.329304	43.960918	127.939819	43.368866	19.505872	130.6207195	-71.030904	12.07188	128.9112625
-17.793297	-14.747965	131.603729	-13.83694	15.733457	129.838821	43.421394	-4.949455	133.287003	43.293266	43.959095	127.822151	43.35733	19.50482	130.554577	-71.03121	11.962094	129.123065
-18.743275	-14.801456	131.767288	-13.82961	15.661131	129.892365	43.439087	-4.975787	133.25798	43.266823	43.92001	127.634178	43.352955	19.4721115	130.446079	-71.012175	11.8501505	129.338651
-19.711451	-14.892681	131.935486	-13.823262	15.583936	129.954086	43.897697	-5.259946	133.028992	43.237457	43.861992	127.457596	43.567577	19.301023	130.243294	-71.214101	11.866849	129.664878
-20.621243	-14.858768	132.099289	-13.787391	15.475084	130.011932	43.93795	-5.292022	132.944809	43.211605	43.808788	127.31218	43.5747775	19.258383	130.1284945	-71.1495595	11.691785	129.8953695
-21.542818	-14.762916	132.13118	-13.759138	15.386558	130.073654	44.016361	-5.307416	132.857483	43.192234	43.783432	127.233437	43.6042975	19.238008	130.04546	-71.1225735	11.535108	130.101848
-22.433867	-14.655172	132.113007	-13.698503	15.285646	130.125443	44.10358	-5.29937	132.676178	43.202194	43.782894	127.20842	43.652887	19.241762	129.942299	-71.049893	11.32953	130.308587
-23.814705	-14.439811	131.899063	-13.661626	15.181002	130.158813	44.195663	-5.247189	132.285172	43.172356	43.84454	127.15757	43.6840095	19.2986755	129.721371	-71.0072615	11.0633285	130.596255
-24.630924	-14.152982	131.691452	-13.617405	15.116405	130.130524	44.23148	-5.211854	131.900894	43.149689	43.918919	127.076027	43.6905845	19.3535325	129.4884605	-70.9253945	10.8792775	130.7725875
-25.521681	-13.880481	131.445831	-13.613675	15.083583	130.091599	44.228664	-5.163243	131.41835	43.106819	43.969471	127.012947	43.6677415	19.403114	129.2156485	-70.8950915	10.764052	130.9675495
-26.374996	-13.535492	131.181351	-13.613996	15.06073	130.031845	44.184025	-5.105992	130.972977	43.057034	44.032349	126.917313	43.6205295	19.4631785	128.945145	-70.8485215	10.6582815	131.118545
-27.24197	-13.178759	130.94899	-13.596413	15.063975	129.973877	44.165688	-5.045033	130.51973	43.046093	44.105972	126.84491	43.6058905	19.5304695	128.68232	-70.7987165	10.5974805	131.265434
-28.049618	-12.78072	130.768005	-13.571325	15.088262	129.92247	44.142258	-4.969342	130.140869	43.015778	44.172241	126.814377	43.579018	19.6014495	128.477623	-70.721668	10.5750745	131.367317
-28.79122	-12.31235	130.603287	-13.543114	15.106757	129.879929	44.143391	-4.883007	129.887909	42.992748	44.273438	126.772011	43.5680695	19.6952155	128.32996	-70.6542975	10.5182985	131.429898
-29.939894	-11.683824	130.466324	-13.510519	15.11923	129.834885	44.203575	-4.784703	129.649078	42.963165	44.398975	126.759926	43.58337	19.807136	128.204502	-70.604408	10.431324	131.465268
-30.672503	-11.241604	130.422791	-13.495236	15.113513	129.80983	44.25909	-4.715743	129.598923	42.923141	44.476563	126.74247	43.5911155	19.88041	128.1706965	-70.5815875	10.346616	131.4489635
-31.401152	-10.813767	130.483627	-13.495543	15.09933	129.798035	44.286205	-4.640823	129.606262	42.885563	44.540432	126.681099	43.585884	19.9498045	128.1436805	-70.57697	10.2488555	131.4523895
-32.025478	-10.320115	130.588013	-13.507271	15.070851	129.814774	44.318832	-4.60217	129.629929	42.799973	44.576897	126.585045	43.5594025	19.9873635	128.107487	-70.5739445	10.1543385	131.522061
-32.715874	-9.900006	130.804092	-13.54353	15.022203	129.857925	44.322582	-4.587188	129.676041	42.71571	44.563248	126.433601	43.519146	19.98803	128.054821	-70.606206	10.056376	131.661029
-33.360966	-9.420135	131.041656	-13.577708	14.947542	129.923035	44.299713	-4.589191	129.75145	42.616341	44.548561	126.265465	43.458027	19.979685	128.0084575	-70.613443	9.915399	131.8376125
-33.984547	-8.906392	131.28923	-13.621415	14.873102	130.009613	44.287102	-4.587125	129.844254	42.501186	44.527573	126.078606	43.394144	19.970224	127.96143	-70.636974	9.77598	132.057796
-34.88599	-8.105445	131.643311	-13.724518	14.747561	130.121429	44.236019	-4.543501	129.920349	42.279381	44.537151	125.748123	43.2577	19.996825	127.834236	-70.706736	9.498297	132.408622
-35.444923	-7.537219	131.807358	-13.824312	14.692919	130.138458	44.161076	-4.451248	129.869675	42.095928	44.604034	125.458717	43.128502	20.076393	127.664196	-70.777126	9.309445	132.61272
-36.019146	-6.938614	131.844482	-13.943823	14.642204	130.082123	44.051247	-4.342586	129.680496	41.884659	44.679317	125.122086	42.967953	20.1683655	127.401291	-70.855599	9.1160425	132.762955
-36.548477	-6.250355	131.760635	-14.057088	14.594513	129.939148	43.927795	-4.236196	129.369751	41.641273	44.754505	124.74157	42.784534	20.2591545	127.0556605	-70.89871	8.9298715	132.8226355
-37.071415	-5.554192	131.610855	-14.188717	14.52986	129.719833	43.78508	-4.133474	128.94873	41.397743	44.832184	124.310066	42.5914115	20.349355	126.629398	-70.9688455	8.710365	132.810268
-37.552464	-4.802276	131.371719	-14.303629	14.456974	129.448059	43.615906	-4.052739	128.471619	41.163246	44.881496	123.878311	42.389576	20.4143785	126.174965	-70.996834	8.4995695	132.721153
-37.961964	-3.971617	131.073135	-14.416223	14.361864	129.161896	43.474804	-3.996407	127.965248	40.951939	44.936897	123.47541	42.2133715	20.470245	125.720329	-71.0458175	8.253483	132.603463
-38.623634	-2.724307	130.552185	-14.540158	14.215589	128.702728	42.952847	-3.725137	127.428627	40.683128	44.991085	123.007057	41.8179875	20.632974	125.217842	-70.8983035	7.798204	132.187614
-38.991184	-1.812683	130.213272	-14.620077	14.160542	128.446442	42.850071	-3.629448	127.095604	40.546734	45.071514	122.799995	41.6984025	20.721033	124.9477995	-70.9385565	7.600051	131.9450845
-39.323097	-0.839545	129.942322	-14.687967	14.160045	128.254395	42.798927	-3.528517	126.875397	40.400589	45.179108	122.696518	41.599758	20.8252955	124.7859575	-70.975692	7.4947945	131.7228325
-39.645107	0.21628	129.733017	-14.75966	14.176358	128.140625	42.748978	-3.391621	126.789177	40.271534	45.300186	122.672882	41.510256	20.9542825	124.7310295	-71.029576	7.3984335	131.5502205
-39.924126	1.334275	129.556641	-14.867237	14.20954	128.098709	42.715626	-3.278196	126.788155	40.132103	45.429222	122.703087	41.4238645	21.075513	124.745621	-71.1583385	7.343567	131.451797
-40.17054	2.450927	129.403824	-14.955904	14.183315	128.075989	42.691708	-3.206752	126.851105	40.01915	45.510723	122.81768	41.355429	21.1519855	124.8343925	-71.267237	7.2146445	131.3175855
-40.365131	3.618813	129.205368	-15.031949	14.119446	128.050568	42.668922	-3.192281	126.958229	39.922081	45.542465	122.977211	41.2955015	21.175092	124.96772	-71.3593995	7.0638	131.133416
-40.684349	5.463852	128.816895	-15.152679	14.00208	127.956299	42.614746	-3.265577	127.176666	39.84845	45.507717	123.285912	41.231598	21.12107	125.231289	-71.536956	6.88309	130.681309
-40.798752	6.724411	128.4272	-15.234881	13.920585	127.82843	42.553963	-3.337367	127.338585	39.803658	45.454865	123.510742	41.1788105	21.058749	125.4246635	-71.6485725	6.782421	130.2321965
-40.923508	8.035569	128.009628	-15.32691	13.8444	127.657684	42.510098	-3.426631	127.493462	39.768265	45.401653	123.741531	41.1391815	20.987511	125.6174965	-71.7930015	6.701289	129.6978715
-41.083721	9.418749	127.524902	-15.410993	13.811281	127.442123	42.456024	-3.502234	127.673813	39.749229	45.354675	123.965881	41.1026265	20.9262205	125.819847	-71.9246125	6.6963415	129.064399
-41.192162	10.827918	127.038887	-15.508528	13.808754	127.207291	42.404984	-3.568171	127.817856	39.712543	45.324593	124.16333	41.0587635	20.878211	125.990593	-72.0758195	6.739297	128.423989
-41.276707	12.289283	126.519653	-15.582764	13.838579	126.953949	42.300507	-3.597436	127.898392	39.683525	45.288383	124.307144	40.992016	20.8454735	126.102768	-72.157544	6.8316845	127.80513
-41.435795	13.829994	126.126419	-15.67761	13.902956	126.73452	42.180492	-3.605129	127.916016	39.633759	45.279034	124.394775	40.9071255	20.8369525	126.1553955	-72.2623455	6.9689595	127.3136445
-41.583366	16.158823	125.640404	-15.789747	14.005096	126.425934	42.01112	-3.578551	127.670982	39.545559	45.310711	124.434952	40.7783395	20.86608	126.052967	-72.3578335	7.144112	126.798901
-41.716427	17.765051	125.394859	-15.845209	14.078644	126.1912	41.872978	-3.534064	127.30117	39.505875	45.351387	124.463638	40.6894265	20.9086615	125.882404	-72.3798445	7.2486265	126.499996
-41.834347	19.412251	125.126396	-15.891806	14.151062	125.905098	42.086067	-3.737918	126.547455	39.449528	45.38451	124.439087	40.7677975	20.823296	125.493271	-72.5514095	7.478828	126.316925
-41.943569	21.034115	124.941673	-16.202435	14.382339	125.675262	41.898975	-3.725943	125.729263	39.3922	45.450417	124.350479	40.6455875	20.862237	125.039871	-73.0504575	7.902441	126.310653
-42.127678	22.701256	124.90493	-16.250635	14.470991	125.304581	41.700169	-3.664026	124.704376	39.329166	45.524792	124.200912	40.5146675	20.930383	124.452644	-73.0159375	8.011599	126.156518
-42.252533	24.38378	124.896797	-16.304224	14.587782	124.916756	41.147953	-3.342414	123.714935	39.566772	45.51931	123.929024	40.3573625	21.088448	123.8219795	-72.9658105	8.087116	126.0115325
-42.356991	25.977707	124.948463	-16.331003	14.706467	124.485229	40.95858	-3.192178	122.5158	39.159702	45.755043	123.943314	40.059141	21.2814325	123.229557	-72.721147	8.1315015	125.740901
-42.524181	28.357613	125.156639	-16.332037	14.919339	123.868515	40.714844	-2.903881	120.745674	39.100765	45.95528	123.896828	39.9078045	21.5256995	122.321251	-72.5718785	8.3129785	125.415779
-42.633762	29.839289	125.399567	-16.359482	15.083382	123.499893	40.575935	-2.702939	119.757713	39.059048	46.119144	123.87468	39.8174915	21.7081025	121.8161965	-72.5364555	8.4586615	125.1835895
-42.685799	31.258423	125.529694	-16.417904	15.318606	123.165176	40.414093	-2.447061	118.931793	38.987598	46.323669	123.845757	39.7008455	21.938304	121.388775	-72.5366535	8.698908	124.941577
-42.778736	32.646038	125.641129	-16.489676	15.604827	122.838577	40.288326	-2.162853	118.259384	38.905472	46.531143	123.836685	39.596899	22.184145	121.0480345	-72.576251	9.025509	124.6291195
-42.790993	33.962078	125.592651	-16.557793	15.864089	122.526299	40.203648	-1.939497	117.805084	38.85342	46.685326	123.798119	39.528534	22.3729145	120.8016015	-72.64412	9.3552635	124.2509965
-42.819641	35.123558	125.548698	-16.630013	16.111786	122.260963	40.129333	-1.801245	117.519508	38.842384	46.80468	123.803314	39.4858585	22.5017175	120.661411	-72.7458845	9.7218545	123.860515
-42.779316	36.187576	125.409592	-16.681005	16.30592	122.01004	40.072906	-1.753577	117.353645	38.864559	46.843521	123.821404	39.4687325	22.544972	120.5875245	-72.8307425	10.066868	123.4325555
-42.677925	37.557625	125.31134	-16.777637	16.489346	121.752777	39.979263	-1.767281	117.240273	38.905689	46.84259	123.84201	39.442476	22.5376545	120.5411415	-72.99775	10.4410375	122.9644125
-42.572739	38.31752	125.275291	-16.835016	16.61657	121.645721	39.901779	-1.778839	117.232536	38.922806	46.842976	123.836342	39.4122925	22.5320685	120.534439	-73.0823245	10.7010715	122.757003
-42.419243	38.978939	125.288536	-16.880161	16.682301	121.637581	39.849239	-1.786067	117.258499	38.920326	46.85767	123.827568	39.3847825	22.5358015	120.5430335	-73.1451045	10.8288005	122.7321285
-42.295441	39.494823	125.385376	-16.928225	16.752714	121.702026	39.824501	-1.78583	117.33757	38.92754	46.883068	123.797569	39.3760205	22.548619	120.5675695	-73.2324705	10.956809	122.8364825
-42.158672	39.896091	125.488091	-16.892101	16.844688	121.811783	39.835579	-1.784285	117.44593	38.956738	46.907627	123.744499	39.3961585	22.561671	120.5952145	-73.1803605	11.127705	123.0283515
-42.000599	40.189728	125.554749	-16.8825	16.896975	121.907211	39.861012	-1.829865	117.532791	39.015839	46.923172	123.679939	39.4384255	22.5466535	120.606365	-73.2034255	11.2472965	123.208057
-41.818653	40.39286	125.573746	-16.858068	16.961843	121.970299	39.88129	-1.881657	117.612221	39.100975	46.922295	123.530388	39.4911325	22.520319	120.5713045	-73.2072685	11.403367	123.3692935
-41.510498	40.537651	125.499176	-16.806681	17.04814	122.049988	39.893215	-2.001718	117.67659	39.173912	46.909748	123.217079	39.5335635	22.454015	120.4468345	-73.1469255	11.642265	123.6531415
-41.323929	40.541355	125.40448	-16.800062	17.108099	122.060684	39.897575	-2.066101	117.696678	39.19149	46.918896	122.909737	39.5445325	22.4263975	120.3032075	-73.1446565	11.7898005	123.8181605
-41.096828	40.412968	125.156738	-16.844721	17.194393	122.051254	39.891544	-2.158575	117.654335	39.182247	46.923088	122.504784	39.5368955	22.3822565	120.0795595	-73.2263375	12.0065295	124.0229485
-40.88924	40.187431	124.869583	-16.872307	17.264605	122.023598	39.827461	-2.261465	117.623093	39.127178	46.902828	121.980286	39.4773195	22.3206815	119.8016895	-73.2219335	12.2085285	124.2455065
-40.866192	39.965214	124.660095	-16.945353	17.318462	121.98037	39.716347	-2.372522	117.602371	39.05162	46.883102	121.351494	39.3839835	22.25529	119.4769325	-73.2746895	12.381634	124.4838075
-40.559658	39.529716	124.32132	-16.997286	17.340937	121.916641	39.584728	-2.519454	117.620148	38.996174	46.781563	120.710716	39.290451	22.1310545	119.165432	-73.285023	12.5508195	124.66785
-40.159683	39.014347	123.989235	-17.262592	17.426643	122.022102	39.453636	-2.693863	117.752884	38.938614	46.635777	120.099747	39.196125	21.970957	118.9263155	-73.721309	12.882329	125.1178885
-39.559921	38.237804	123.52092	-17.143484	17.299175	121.965805	39.318085	-3.003702	118.216751	38.853802	46.36935	119.253242	39.0859435	21.682824	118.7349965	-73.3729115	12.915526	125.1966135
-39.090504	37.71442	123.144188	-17.200274	17.26285	122.055397	39.273827	-3.186256	118.689789	38.831566	46.181187	118.786476	39.0526965	21.4974655	118.7381325	-73.4532445	13.0282345	125.3726615
-38.595413	37.149357	122.805069	-17.244425	17.195705	122.173103	39.234879	-3.395055	119.233795	38.83107	45.959705	118.417549	39.0329745	21.282325	118.825672	-73.5218245	13.109085	125.520534
-38.019497	36.537495	122.500381	-17.277489	17.099001	122.310005	39.24921	-3.613783	119.837639	38.838665	45.743404	118.137215	39.0439375	21.0648105	118.987427	-73.5989155	13.1331915	125.632583
-37.343521	35.926231	122.272896	-17.325918	16.982069	122.439705	39.230747	-3.780483	120.413742	38.844093	45.532677	117.986275	39.03742	20.876097	119.2000085	-73.689256	13.088041	125.6794015
-36.71196	35.362633	122.123428	-17.361332	16.838949	122.561859	39.229698	-3.947493	120.867668	38.848381	45.337135	117.986641	39.0390395	20.694821	119.4271545	-73.7617035	12.983077	125.6965635
-35.958736	34.81691	122.055305	-17.409538	16.685482	122.677025	39.226532	-4.112483	121.244087	38.859505	45.164574	118.077179	39.0430185	20.5260455	119.660633	-73.8620945	12.8449185	125.693417
-34.841156	34.061497	122.089645	-17.5114	16.486593	122.806442	39.103817	-4.278135	121.704781	38.88797	44.980602	118.361557	38.9958935	20.3512335	120.033169	-74.0186935	12.6219525	125.579715
-34.064209	33.59309	122.089981	-17.557348	16.383223	122.861626	39.008659	-4.338983	121.943649	38.919064	44.918968	118.59053	38.9638615	20.2899925	120.2670895	-74.0785575	12.4764535	125.4561625
-33.165993	33.158615	122.108612	-17.607162	16.307522	122.89801	38.974289	-4.398931	122.19014	38.927608	44.883369	118.793427	38.9509485	20.242219	120.4917835	-74.1652725	12.372825	125.3042365
-32.295498	32.793728	122.115875	-17.669382	16.30315	122.939552	38.966949	-4.453325	122.502159	38.91993	44.849224	118.975807	38.9434395	20.1979495	120.738983	-74.2822035	12.4083505	125.140121
-31.400782	32.451744	122.061836	-17.692699	16.319258	123.001167	39.014664	-4.459785	122.848595	38.927052	44.816772	119.168488	38.970858	20.1784935	121.0085415	-74.356256	12.4600225	124.9937925
-30.44396	32.082767	121.994461	-17.708866	16.317486	123.113335	39.147251	-4.533785	123.288498	38.936214	44.753178	119.366394	39.0417325	20.1096965	121.327446	-74.4594645	12.5252755	124.899224
-29.408157	31.764164	121.963165	-17.735405	16.276447	123.262169	39.268055	-4.629717	123.81842	38.954971	44.66721	119.563103	39.111513	20.0187465	121.6907615	-74.582323	12.5341475	124.8335765
-27.912098	31.368959	121.944389	-17.750759	16.120964	123.527061	39.394241	-4.760013	124.710228	39.029564	44.523327	119.948135	39.2119025	19.881657	122.3291815	-74.7134205	12.360271	124.7249405
-26.882795	31.105307	121.931229	-17.765152	15.961258	123.684166	39.491714	-4.934391	125.355125	39.12162	44.363205	120.293716	39.306667	19.714407	122.8244205	-74.836971	12.208109	124.5439115
-25.852036	30.865055	121.906494	-17.786299	15.801053	123.831596	39.544521	-5.157445	125.979904	39.241962	44.175377	120.711426	39.3932415	19.508966	123.345665	-74.9658395	12.09314	124.317527
-24.703354	30.702904	121.915733	-17.792044	15.65641	123.96711	39.589443	-5.391227	126.576576	39.347137	43.947784	121.139351	39.46829	19.2782785	123.8579635	-75.052378	12.0345415	124.0762565
-23.653442	30.618212	122.011971	-17.794579	15.539927	124.150703	39.59053	-5.576643	127.100929	39.458485	43.741142	121.486244	39.5245075	19.0822495	124.2935865	-75.1136655	11.9976045	124.0078195
-22.599598	30.591621	122.156891	-17.80829	15.428313	124.381897	39.590919	-5.7431	127.51107	39.544441	43.548759	121.78347	39.56768	18.9028295	124.64727	-75.18426	11.9537965	124.116524
-21.521538	30.614449	122.369751	-17.805611	15.32051	124.636459	39.612339	-5.926517	127.810585	39.620121	43.357849	122.063637	39.61623	18.715666	124.937111	-75.227452	11.925354	124.335807
-19.876179	30.791382	122.744133	-17.802044	15.182882	124.946556	39.632034	-6.139537	128.091461	39.746113	43.16066	122.510674	39.6890735	18.5105615	125.3010675	-75.2931615	11.8552025	124.5920445
-18.808359	30.986441	122.926689	-17.810389	15.124367	125.04808	39.554951	-6.228252	128.137848	39.8032	43.063652	122.781929	39.6790755	18.4177	125.4598885	-75.2998535	11.831034	124.6362715
-17.743183	31.231224	123.071564	-17.827547	15.094301	125.076149	39.490616	-6.326799	128.111984	39.850636	42.970341	123.033585	39.670626	18.321771	125.5727845	-75.32572	11.866831	124.5795135
-16.702328	31.544266	123.159584	-17.849211	15.102093	125.063797	39.429863	-6.400661	128.058807	39.894215	42.911739	123.335144	39.662039	18.255539	125.6969755	-75.360461	11.948647	124.4306185
-15.560097	31.916267	123.328865	-17.868326	15.118535	125.069595	39.39143	-6.468822	127.984879	39.958668	42.879513	123.697243	39.675049	18.2053455	125.841061	-75.411701	12.0317245	124.298129
-14.509632	32.306152	123.565742	-17.8936	15.110686	125.124275	39.625633	-6.735035	127.817108	40.056477	42.83522	124.15081	39.841055	18.0500925	125.983959	-75.628255	12.1712795	124.264591
-13.437347	32.705727	123.915161	-17.909334	15.080069	125.242569	39.59288	-6.879399	127.773056	40.154629	42.756039	124.686302	39.8737545	17.93832	126.229679	-75.6924225	12.221818	124.255459
-11.776185	33.326393	124.562897	-17.890242	14.993015	125.418579	39.599915	-6.976466	127.49575	40.305214	42.71851	125.537216	39.9525645	17.871022	126.516483	-75.7330485	12.115008	124.320675
-10.789223	33.77824	125.071457	-17.883335	14.973384	125.519196	39.568356	-6.944964	127.180099	40.327454	42.745789	126.051971	39.947905	17.9004125	126.616035	-75.714575	12.0463555	124.422357
-9.7644	34.198448	125.552963	-17.877165	15.022263	125.576363	39.509064	-6.827205	126.791832	40.333195	42.848049	126.481567	39.9211295	18.010422	126.6366995	-75.6754595	12.034104	124.5160265
-8.755989	34.607021	125.973686	-17.888828	15.117328	125.618217	39.146065	-6.530414	126.566399	40.350708	42.924328	126.938591	39.7483865	18.196957	126.752495	-75.5260425	12.037699	124.483939
-7.485933	34.869698	126.399483	-17.619879	15.112082	125.581726	39.134174	-6.408139	126.359116	40.382874	43.011677	127.446556	39.758524	18.301769	126.902836	-74.998282	11.922395	124.260616
-6.443424	35.19418	126.82489	-17.557053	15.309254	125.701782	39.243568	-6.253171	126.454185	40.457066	43.215431	128.054764	39.850317	18.48113	127.2544745	-74.964423	12.137378	124.1490895
-5.5041	35.465927	127.369308	-17.470446	15.551682	125.9104	39.425785	-6.057208	126.74897	40.562263	43.449669	128.813721	39.994024	18.6962305	127.7813455	-74.934916	12.4071335	124.0394545
-4.000905	35.647015	128.062393	-17.321678	15.887113	126.3536	39.775169	-5.870717	127.591583	41.013348	43.576263	129.892426	40.3942585	18.852773	128.7420045	-75.0376145	12.921453	123.9651955
-2.990406	35.659222	128.618729	-17.208666	16.053352	126.705681	40.279835	-5.954735	128.194901	41.1754	43.710369	130.663788	40.7276175	18.877817	129.4293445	-75.1449495	13.228887	123.9820175
-2.027406	35.591393	129.154236	-17.051035	16.189144	127.116562	40.510517	-5.89666	129.025177	41.37706	43.780663	131.452148	40.9437885	18.9420015	130.2386625	-75.0458585	13.4362865	123.9944615
-1.158768	35.440067	129.712936	-16.821545	16.27846	127.54744	40.817043	-5.88309	130.032318	41.643562	43.852295	132.192184	41.2303025	18.9846025	131.112251	-74.8733925	13.5723175	123.982629
-0.373397	35.232887	130.26265	-16.601448	16.39032	127.968636	41.13361	-5.898912	131.037262	41.954391	43.910355	132.96904	41.5440005	19.0057215	132.003151	-74.7468965	13.7749185	123.934121
0.422215	34.901768	130.6745	-16.363243	16.49091	128.33284	41.422718	-5.942838	131.949203	42.252552	43.917446	133.689072	41.837635	18.987304	132.8191375	-74.564121	13.994516	123.8465425
0.881207	34.650021	131.155136	-16.190468	16.573303	128.672058	41.671295	-6.028573	132.838745	42.519989	43.928635	134.240677	42.095642	18.950031	133.539711	-74.476578	14.196575	123.804405
2.107841	33.817669	131.558395	-15.933996	16.688793	129.064102	41.963108	-6.076587	133.785202	42.871517	43.940033	134.923843	42.4173125	18.931723	134.3545225	-74.2853045	14.445863	123.7736815
2.607691	33.306992	131.789291	-15.802767	16.765148	129.228897	42.124447	-6.100965	134.269135	43.050335	43.91325	135.232529	42.587391	18.9061425	134.750832	-74.192925	14.6241535	123.706962
3.013687	32.769157	131.939499	-15.672607	16.83754	129.333191	42.237907	-6.111295	134.57605	43.256775	43.908859	135.452545	42.747341	18.898782	135.0142975	-74.092555	14.776298	123.6520845
3.314048	32.206223	132.000046	-15.533689	16.905418	129.373459	42.314384	-6.106066	134.699478	43.427612	43.872932	135.596115	42.870998	18.883433	135.1477965	-73.938376	14.927403	123.5991215
3.506072	31.605057	132.012939	-15.425337	16.975061	129.402756	42.368622	-6.092748	134.724945	43.573689	43.876808	135.611893	42.9711555	18.89203	135.168419	-73.8218295	15.058092	123.637093
3.605064	30.930264	131.967987	-15.350636	17.05418	129.416534	42.401703	-6.036649	134.61232	43.706253	43.917236	135.567245	43.053978	18.9402935	135.0897825	-73.75525	15.1680665	123.7432855
3.583718	30.197376	131.895874	-15.299012	17.150494	129.410675	42.439365	-5.993199	134.454269	43.783764	43.940475	135.507507	43.1115645	18.973638	134.980888	-73.7095885	15.32735	123.840462
3.370162	29.07728	131.748825	-15.288651	17.334105	129.437073	42.458595	-5.898181	134.260269	43.876999	44.037086	135.377289	43.167797	19.0694525	134.818779	-73.745099	15.5987575	124.055367
3.141024	28.32658	131.61853	-15.328869	17.48823	129.487244	42.457813	-5.800551	134.116608	43.8475	44.136467	135.24411	43.1526565	19.167958	134.680359	-73.8103945	15.808502	124.294129
2.757152	27.552622	131.470703	-15.442016	17.684372	129.567169	42.423283	-5.675067	133.981567	43.743809	44.304592	135.028595	43.083546	19.3147625	134.505081	-73.967578	16.0539815	124.629257
2.284757	26.701176	131.33989	-15.607919	17.89397	129.696304	42.3279	-5.486727	133.794846	43.583908	44.492592	134.724182	42.955904	19.5029325	134.259514	-74.171742	16.2850075	125.133094
1.686872	25.825184	131.223892	-15.858173	18.101353	129.876999	42.141678	-5.331349	133.60025	43.337242	44.68232	134.240112	42.73946	19.6754855	133.920181	-74.455806	16.5272205	125.833817
1.036306	24.967188	131.049805	-16.203495	18.312323	130.067581	41.885906	-5.183028	133.299606	42.993038	44.897697	133.604843	42.439472	19.8573345	133.4522245	-74.846462	16.7673115	126.6829375
0.256161	24.073233	130.846436	-16.619333	18.498581	130.209183	41.527622	-5.031416	132.834717	42.62722	45.022594	132.890503	42.077421	19.995589	132.86261	-75.316087	17.001573	127.555756
-1.009285	22.621349	130.435028	-17.239424	18.653206	130.200439	40.896015	-4.910068	131.855286	41.971615	45.159348	131.504578	41.433815	20.12464	131.679932	-75.912663	17.181772	128.720946
-1.874838	21.681992	129.917679	-17.654545	18.708916	129.963959	40.405628	-4.882765	130.992447	41.505424	45.203671	130.475693	40.955526	20.160453	130.73407	-76.264616	17.257379	129.193848
-2.749411	20.752005	129.262863	-17.988434	18.702417	129.564743	39.922749	-4.804013	130.09465	40.759674	45.284534	129.554611	40.3412115	20.2402605	129.8246305	-76.3180795	17.1645735	129.3048555
-3.671479	19.841631	128.665619	-18.209206	18.656662	129.128326	39.535694	-4.70829	129.398102	40.389095	45.277096	128.573547	39.9623945	20.284403	128.9858245	-76.3808065	17.028921	129.2708275
-4.560036	18.924831	128.160217	-18.319559	18.581465	128.74585	39.246796	-4.616297	128.831512	40.176064	45.233326	127.865311	39.71143	20.3085145	128.3484115	-76.350548	16.8544155	129.1432885
-5.298849	18.013849	127.779556	-18.375467	18.523729	128.492569	39.106983	-4.620363	128.464645	40.017632	45.208828	127.37101	39.5623075	20.2942325	127.9178275	-76.3132415	16.7532255	129.0673105
-6.134124	17.194042	127.649483	-18.429113	18.506618	128.329742	39.013046	-4.610948	128.399475	39.92223	45.212303	127.09845	39.467638	20.3006775	127.7489625	-76.325864	16.7125585	128.9105215
-7.361012	16.036854	127.522362	-18.524574	18.558468	128.151672	38.957275	-4.531497	128.53627	39.872749	45.263805	127.046753	39.415012	20.366154	127.7915115	-76.46416	16.750782	128.5118325
-8.142414	15.280845	127.396919	-18.60655	18.601864	127.940659	38.942509	-4.469186	128.710007	39.872093	45.319645	127.185867	39.407301	20.4252295	127.947937	-76.620401	16.7784985	127.933381
-8.935501	14.599095	127.176392	-18.693819	18.613306	127.675125	38.829914	-4.440129	128.770142	39.834618	45.326672	127.336952	39.332266	20.4432715	128.053547	-76.719904	16.7833405	127.296703
-9.785736	13.948531	126.875816	-18.810476	18.612137	127.388748	38.674732	-4.442217	128.664917	39.769817	45.288113	127.440308	39.2222745	20.422948	128.0526125	-76.8432265	16.801326	126.7248835
-10.675607	13.288911	126.58297	-18.916725	18.585691	127.18306	38.479141	-4.454781	128.444031	39.706188	45.239864	127.456512	39.0926645	20.3925415	127.9502715	-76.9261145	16.7788405	126.4158485
-11.554032	12.64361	126.396286	-18.934782	18.520069	126.962387	38.345493	-4.460903	128.068008	39.601227	45.206135	127.422501	38.97336	20.372616	127.7452545	-76.842924	16.667522	126.1795195
-12.333056	12.022838	126.113747	-18.944355	18.450144	126.846382	38.252922	-4.439204	127.625618	39.552383	45.184086	127.409424	38.9026525	20.372441	127.517521	-76.7913625	16.527847	126.175243
-13.59338	11.139708	125.821915	-18.897026	18.339825	126.748718	37.885136	-4.321412	127.090477	39.55513	45.140968	127.452805	38.720133	20.409778	127.271641	-76.514185	16.269872	126.225795
-14.669807	10.66091	125.687981	-18.852888	18.295235	126.688858	37.825237	-4.335128	126.713158	39.574528	45.151638	127.447594	38.6998825	20.408255	127.080376	-76.4056585	16.182215	126.29734
-15.516375	10.047861	125.493553	-18.828032	18.298481	126.624489	37.766083	-4.315951	126.304886	39.575256	45.186024	127.448639	38.6706695	20.4350365	126.8767625	-76.3267335	16.1619255	126.3722155
-16.373022	9.490245	125.311485	-18.822424	18.327806	126.562096	37.680618	-4.300604	125.914993	39.544357	45.219406	127.394333	38.6124875	20.459401	126.654663	-76.2573355	16.196211	126.469529
-17.206474	8.884947	125.098717	-18.818705	18.377279	126.516602	37.591488	-4.283831	125.59166	39.500206	45.264538	127.239479	38.545847	20.4903535	126.4155695	-76.183257	16.2642045	126.6176345
-18.082827	8.256089	125.036537	-18.79019	18.428127	126.480545	37.522961	-4.258597	125.346085	39.472858	45.270588	127.087021	38.4979095	20.5059955	126.216553	-76.0782895	16.3502585	126.744537
-18.908518	7.576234	124.99913	-18.734255	18.471573	126.420174	37.555428	-4.262662	125.216614	39.459785	45.31773	126.841583	38.5076065	20.527534	126.0290985	-75.9761165	16.415612	126.8112495
-20.153753	6.542855	124.86087	-18.599936	18.483065	126.25663	37.674637	-4.276506	125.061844	39.475628	45.316807	126.390137	38.5751325	20.5201505	125.7259905	-75.7750045	16.4459795	126.7872695
-20.744822	5.675715	124.784233	-18.501667	18.428843	126.149658	37.768166	-4.327349	125.013206	39.464272	45.252258	125.987183	38.616219	20.4624545	125.5001945	-75.619553	16.3952315	126.7991215
-21.516953	4.879558	124.905396	-18.38464	18.336367	126.082588	37.874134	-4.402705	125.028297	39.468945	45.164661	125.57077	38.6715395	20.380978	125.2995335	-75.4408195	16.291756	126.8656425
-22.212002	4.101335	124.979851	-18.245489	18.202692	126.054848	38.011238	-4.522656	125.094398	39.529079	45.010792	125.240852	38.7701585	20.244068	125.167625	-75.2611365	16.161316	126.942071
-22.930033	3.311822	125.169792	-18.094994	18.045055	126.035545	38.198231	-4.693284	125.349174	39.607597	44.848331	124.930832	38.902914	20.0775235	125.140003	-75.092902	16.0125865	126.931087
-23.673317	2.586189	125.385391	-17.981016	17.871662	126.026703	38.350235	-4.826996	125.709	39.679466	44.684303	124.671005	39.0148505	19.9286535	125.1900025	-74.9768825	15.8146705	126.8634035
-24.404432	1.841157	125.637421	-17.925041	17.6929	126.024757	38.471249	-4.984673	126.103935	39.725704	44.509922	124.474571	39.0984765	19.7626245	125.289253	-74.9485585	15.6231755	126.760261
-25.372162	0.772376	125.965607	-17.894979	17.356256	126.039719	38.564671	-5.175738	126.755951	39.68359	44.237286	124.203552	39.1241305	19.530774	125.4797515	-74.9140885	15.181738	126.5996865
-26.037094	0.155874	126.184189	-17.913328	17.090622	126.077187	38.903843	-5.530051	127.032074	39.64341	44.038738	124.077179	39.2736265	19.2543435	125.5546265	-75.1002825	14.9269005	126.5997475
-26.695129	-0.385381	126.39624	-17.946362	16.829081	126.13295	38.938992	-5.720551	127.418434	39.592442	43.82383	124.029411	39.265717	19.0516395	125.7239225	-75.158441	14.6065225	126.5419775
-27.397644	-0.876099	126.593552	-17.980856	16.579147	126.207481	38.942059	-5.882228	127.818665	39.561928	43.650902	123.989998	39.2519935	18.884337	125.9043315	-75.2137055	14.273957	126.5106305
-28.036276	-1.303915	126.834297	-18.009024	16.348263	126.31221	38.947582	-6.031359	128.18132	39.521286	43.506725	123.977135	39.234434	18.737683	126.0792275	-75.252482	13.958843	126.5451925
-28.668394	-1.610157	127.123451	-18.039793	16.143978	126.447853	38.937683	-6.154521	128.460251	39.459927	43.378479	124.007858	39.198805	18.611979	126.2340545	-75.278391	13.675977	126.6616515
-29.198473	-1.877999	127.26828	-18.067467	15.94468	126.583076	38.932938	-6.22295	128.671295	39.414791	43.259048	124.051178	39.1738645	18.518049	126.3612365	-75.3087985	13.371311	126.8049155
-29.996088	-2.048523	127.431259	-18.074221	15.665876	126.755318	38.954319	-6.341712	128.913086	39.38554	43.123966	124.237022	39.1699295	18.391127	126.575054	-75.3183715	12.940625	126.935582
-30.519394	-2.046758	127.419807	-18.055157	15.496169	126.836792	38.997738	-6.425282	129.027756	39.400143	43.066429	124.450768	39.1989405	18.3205735	126.739262	-75.3092545	12.6717645	126.934322
-31.042259	-1.964295	127.358582	-18.052874	15.36878	126.904785	39.047607	-6.468655	129.127014	39.416729	43.050705	124.661102	39.232168	18.291025	126.894058	-75.337916	12.446535	126.915512
-31.476334	-1.771761	127.272926	-18.045504	15.274961	126.937012	39.075119	-6.446753	129.132874	39.413364	43.096977	124.82132	39.2442415	18.325112	126.977097	-75.3352495	12.22481	126.896927
-31.962717	-1.493535	127.271843	-18.035851	15.217097	126.960968	39.092934	-6.396747	129.061829	39.384491	43.142433	124.898705	39.2387125	18.372843	126.980267	-75.3104145	12.061351	126.941669
-32.414715	-1.200641	127.282799	-18.038992	15.17701	127.002785	39.085445	-6.344875	128.966339	39.335258	43.180855	124.911163	39.2103515	18.41799	126.938751	-75.2883355	11.93603	127.066819
-32.793003	-0.811108	127.30912	-18.018229	15.150974	127.041885	39.105297	-6.328213	128.901978	39.326706	43.183125	124.89431	39.2160015	18.427456	126.898144	-75.2524595	11.874492	127.185626
-33.334301	-0.023349	127.351021	-17.935116	15.089503	127.069458	39.211567	-6.354716	128.8647	39.35437	43.155426	124.919044	39.2829685	18.400355	126.891872	-75.1532005	11.778651	127.247044
-33.58865	0.490851	127.23761	-17.873533	15.049188	127.064987	39.277962	-6.375069	128.885269	39.405235	43.129402	124.930252	39.3415985	18.3771665	126.9077605	-75.0886645	11.7212095	127.2222135
-33.817059	1.188767	127.172768	-17.824421	15.039598	127.069794	39.347355	-6.413857	128.951797	39.470325	43.104668	124.953377	39.40884	18.3454055	126.952587	-75.057682	11.7337905	127.187001
-34.089504	1.925194	127.241852	-17.749966	15.054531	127.086876	39.4193	-6.440032	129.049515	39.55286	43.084698	125.012863	39.48608	18.322333	127.031189	-74.986012	11.786729	127.142563
-34.28046	2.670146	127.15567	-17.673851	15.071877	127.126137	39.463772	-6.454831	129.165894	39.672333	43.06765	125.115456	39.5680525	18.3064095	127.140675	-74.9157545	11.8373445	127.111599
-34.450993	3.557234	127.182755	-17.618816	15.111174	127.190445	39.498016	-6.507342	129.27153	39.796585	43.024426	125.259697	39.6473005	18.258542	127.2656135	-74.8849325	11.963806	127.1152765
-34.556503	4.453118	127.117073	-17.555618	15.136854	127.255989	39.543488	-6.581827	129.364944	39.931011	42.98344	125.416412	39.7372495	18.2008065	127.390678	-74.8484855	12.0729015	127.1213
-34.705215	5.936433	127.077721	-17.477814	15.138766	127.38932	39.570408	-6.65471	129.348022	40.099163	42.930592	125.702576	39.8347855	18.137941	127.525299	-74.7904135	12.139591	127.253341
-34.739258	6.924531	126.997063	-17.411591	15.097772	127.451096	39.617699	-6.711471	129.303452	40.194931	42.922359	125.868988	39.906315	18.105444	127.58622	-74.729497	12.0901	127.315972
-34.778313	8.018492	127.00341	-17.354904	15.057723	127.497185	39.662354	-6.732121	129.175171	40.280235	42.937195	126.049232	39.9712945	18.102537	127.6122015	-74.6811025	12.012909	127.3821685
-34.670364	9.074172	126.811028	-17.290014	15.027534	127.517235	39.720215	-6.739594	129.019241	40.36129	42.948895	126.205803	40.0407525	18.1046505	127.612522	-74.6207805	11.9504175	127.421948
-34.69191	10.228928	126.818848	-17.218334	15.001684	127.488235	39.798225	-6.732958	128.837997	40.429813	42.979874	126.328262	40.114019	18.123458	127.5831295	-74.550687	11.87991	127.3933405
-34.572037	11.35766	126.631454	-17.168997	15.020305	127.417793	39.874146	-6.719835	128.65007	40.491093	43.009636	126.403793	40.1826195	18.1449005	127.5269315	-74.5206135	11.8957095	127.3086545
-34.459137	12.576567	126.52272	-17.13295	15.071646	127.303062	39.910011	-6.704263	128.459229	40.541122	43.030815	126.474022	40.2255665	18.163276	127.4666255	-74.4914665	11.980016	127.1394985
-34.24493	14.393171	126.082886	-17.094	15.171104	126.994957	39.945717	-6.670419	128.201736	40.638496	43.111012	126.484619	40.2921065	18.2202965	127.3431775	-74.4801065	12.1219115	126.6467365
-34.056408	15.61807	125.799896	-17.108381	15.279663	126.74482	39.943642	-6.648275	127.982178	40.671654	43.14418	126.453796	40.307648	18.2479525	127.217987	-74.52441	12.3113735	126.271653
-33.833282	16.844187	125.443565	-17.119526	15.392825	126.476517	39.908092	-6.611547	127.81839	40.674202	43.188148	126.370064	40.291147	18.2883005	127.094227	-74.530199	12.4973495	125.858807
-33.543983	18.104261	125.096634	-17.167612	15.541326	126.238022	39.851501	-6.539467	127.694786	40.67252	43.269981	126.232399	40.2620105	18.365257	126.9635925	-74.5972345	12.717395	125.5124515
-33.38559	19.353071	124.953011	-17.187851	15.677917	126.05246	39.782078	-6.446489	127.582573	40.640285	43.337677	126.113167	40.2111815	18.445594	126.84787	-74.5868835	12.91024	125.25705
-33.124672	20.65431	124.841736	-17.231754	15.824413	125.931786	39.732243	-6.375699	127.573265	40.610687	43.397911	126.010643	40.171465	18.511106	126.791954	-74.634973	13.13772	125.071618
-32.812477	21.901825	124.681725	-17.274023	15.938971	125.843391	39.659382	-6.285376	127.59906	40.593533	43.466167	125.969421	40.1264575	18.5903955	126.7842405	-74.6745035	13.2875465	124.9025415
-32.370689	23.776718	124.539551	-17.349669	16.054544	125.770172	39.232365	-5.965729	127.674248	40.52203	43.59095	126	39.8771975	18.8126105	126.837124	-74.5765355	13.2964775	124.70322
-32.248573	25.182365	124.610985	-17.423122	16.121321	125.730896	39.123936	-5.831344	127.497124	40.459061	43.694145	126.036659	39.7914985	18.9314005	126.7668915	-74.6377425	13.3112415	124.6949005
-31.912432	26.44842	124.65625	-17.716522	16.34437	125.76535	39.068584	-5.683024	127.068665	40.371876	43.824875	126.057343	39.72023	19.0709255	126.563004	-75.153274	13.6178145	124.967696
-31.549177	27.736668	124.699333	-17.762506	16.442751	125.664558	38.971375	-5.460454	126.532982	40.257416	43.984909	126.036407	39.6143955	19.2622275	126.2846945	-75.1394075	13.6232745	125.0444215
-31.195894	29.000572	124.909462	-17.777906	16.564442	125.565079	38.838352	-5.175552	125.957176	40.152763	44.257553	125.963631	39.4955575	19.5410005	125.9604035	-75.0513695	13.5878835	125.1697545
-30.794144	30.231785	125.103996	-17.790289	16.701986	125.451004	38.729702	-4.892995	125.346169	40.066475	44.529354	125.930336	39.3980885	19.8181795	125.6382525	-74.9786665	13.5857925	125.2637555
-30.339825	31.495377	125.302742	-17.827473	16.875088	125.356583	38.613693	-4.578537	124.758163	39.944805	44.823956	125.892555	39.279249	20.1227095	125.325359	-74.934195	13.6274665	125.387807
-29.703197	33.2938	125.566544	-17.93059	17.232697	125.18866	38.435436	-4.025931	123.978088	39.775784	45.352604	125.773361	39.10561	20.6633365	124.8757245	-74.96679	13.8020575	125.5015955
-29.1978	34.402042	125.701523	-18.003479	17.483574	125.087906	38.341228	-3.696062	123.549606	39.624004	45.666775	125.693718	38.982616	20.9853565	124.621662	-74.989574	13.9817915	125.55415
-28.633648	35.480606	125.796844	-18.065559	17.716949	124.987503	38.2631	-3.406698	123.230568	39.495319	45.939304	125.658035	38.8792095	21.266303	124.4443015	-75.0103275	14.167595	125.5307045
-28.055767	36.47179	125.813232	-18.160858	17.94039	124.910606	38.17067	-3.15911	123.023369	39.367275	46.193542	125.600876	38.7689725	21.517216	124.3121225	-75.0906885	14.363564	125.5090895
-27.422947	37.398651	125.852493	-18.262547	18.123886	124.826622	38.073235	-2.931198	122.912254	39.237827	46.420422	125.514091	38.655531	21.744612	124.2131725	-75.180625	14.50316	125.4400715
-26.831648	38.227676	125.809357	-18.358021	18.297552	124.74189	37.973923	-2.730597	122.811363	39.116264	46.618099	125.422493	38.5450935	21.943751	124.116928	-75.2611355	14.651353	125.366852
-26.126045	38.969025	125.728729	-18.467281	18.426802	124.655746	37.890358	-2.593732	122.748566	38.99865	46.777927	125.290062	38.444504	22.0920975	124.019314	-75.379066	14.7615065	125.292178
-25.033108	39.960762	125.470016	-18.604427	18.600079	124.480865	37.771458	-2.423931	122.638145	38.83799	46.944401	125.053612	38.304724	22.260235	123.8458785	-75.513578	14.939923	125.1158515
-24.192295	40.536819	125.297165	-18.673645	18.655502	124.336197	37.693069	-2.347044	122.539154	38.742584	47.015141	124.896286	38.2178265	22.3340485	123.71772	-75.5651165	14.9769555	124.954674
-23.458748	41.039871	125.124168	-18.748671	18.7171	124.179504	37.654125	-2.30944	122.465111	38.679592	47.086376	124.721802	38.1668585	22.388468	123.5934565	-75.6642005	15.045732	124.7655515
-22.590311	41.450264	124.94146	-18.793167	18.770779	123.996017	37.609203	-2.251482	122.403191	38.624283	47.147114	124.586555	38.116743	22.447816	123.494873	-75.703077	15.093742	124.497161
-21.738058	41.813038	124.659195	-18.849581	18.838442	123.810257	37.565922	-2.193389	122.34877	38.576061	47.206593	124.503601	38.0709915	22.506602	123.4261855	-75.7701535	15.170282	124.1943285
-20.75009	42.113857	124.439682	-18.901773	18.909815	123.629425	37.522659	-2.162827	122.343719	38.510422	47.267868	124.449692	38.0165405	22.5525205	123.3967055	-75.8200865	15.2671095	123.8621445
-19.920294	42.378632	124.300743	-18.987951	18.991854	123.475906	37.455837	-2.122362	122.415245	38.460812	47.318344	124.42218	37.9583245	22.597991	123.4187125	-75.9342265	15.385717	123.5330995
-18.516272	42.564777	124.102318	-19.125868	19.112911	123.317848	37.365448	-2.075554	122.538033	38.363274	47.36713	124.462616	37.864361	22.645788	123.5003245	-76.116097	15.580034	123.1353715
-17.593733	42.648418	123.953186	-19.23823	19.185167	123.247299	37.296013	-2.062547	122.667488	38.294662	47.401394	124.538277	37.7953375	22.6694235	123.6028825	-76.2717975	15.7009105	122.8917155
-16.589268	42.65126	123.899986	-19.330397	19.250418	123.18441	37.222382	-2.046471	122.83754	38.250473	47.42131	124.662971	37.7364275	22.6874195	123.7502555	-76.3972215	15.8134165	122.6185645
-15.671119	42.571518	123.930023	-19.420233	19.30513	123.150017	37.16906	-2.041664	123.029984	38.219635	47.439457	124.872246	37.6943475	22.6988965	123.951115	-76.5348135	15.9113635	122.348919
-14.746163	42.415985	123.939301	-19.512917	19.375429	123.118401	37.148579	-2.059236	123.249519	38.220901	47.450718	125.118744	37.68474	22.695741	124.1841315	-76.710574	16.055117	122.0526705
-13.781073	42.219776	123.931	-19.593863	19.473076	123.083221	37.111835	-2.073555	123.479439	38.232166	47.481918	125.350235	37.6720005	22.7041815	124.414837	-76.8597265	16.2419705	121.751605
-12.832358	41.959267	123.931885	-19.651773	19.569187	123.044815	37.051105	-2.043714	123.664917	38.242874	47.526405	125.554123	37.6469895	22.7413455	124.60952	-76.9505355	16.3970285	121.48011
-11.477306	41.473476	123.960808	-19.755238	19.783154	122.961334	36.996414	-2.014453	123.901878	38.238285	47.611191	125.822685	37.6173495	22.798369	124.8622815	-77.1278255	16.767939	121.0603865
-10.605342	41.066978	123.978569	-19.814846	19.937649	122.917191	36.959438	-1.961524	124.075699	38.236908	47.690754	125.96669	37.598173	22.864615	125.0211945	-77.227865	17.010683	120.8131875
-9.734614	40.582253	123.938705	-19.876362	20.071262	122.858444	36.948193	-1.9289	124.200226	38.23048	47.759541	126.134529	37.5893365	22.9153205	125.1673775	-77.3420605	17.2272035	120.5495105
-8.932401	40.031704	123.943161	-19.922424	20.199305	122.820053	36.912964	-1.913101	124.327591	38.202309	47.804096	126.255859	37.5576365	22.9454975	125.291725	-77.4024845	17.4531125	120.348381
-8.197426	39.451824	123.976349	-20.018404	20.299498	122.777214	36.845295	-1.900425	124.444008	38.163643	47.850193	126.300011	37.504469	22.974884	125.3720095	-77.541277	17.624112	120.1824185
-7.487301	38.783783	123.876549	-20.104963	20.385012	122.729935	36.754574	-1.883019	124.510788	38.089821	47.888287	126.280975	37.4221975	23.002634	125.3958815	-77.6321235	17.76739	120.0639885
-6.579712	37.903309	123.683632	-20.226229	20.463696	122.66655	36.643726	-1.845484	124.545074	37.977962	47.942066	126.139786	37.310844	23.048291	125.34243	-77.763302	17.879101	119.99067
-5.8897	36.871281	123.449516	-20.437626	20.570364	122.570023	36.445004	-1.820691	124.522591	37.744392	47.989162	125.684357	37.094698	23.0842355	125.103474	-77.96995	18.0564925	120.036572
-5.35436	35.978172	123.131203	-20.574762	20.626251	122.483192	36.262531	-1.825602	124.434685	37.602131	47.973862	125.207626	36.932331	23.07413	124.8211555	-78.081855	18.178372	120.1452285
-4.809703	35.065231	122.751091	-20.706167	20.6609	122.366013	36.11512	-1.876555	124.336411	37.485294	47.914253	124.649597	36.800207	23.018849	124.493004	-78.212541	18.302951	120.239022
-4.407719	34.123959	122.379326	-20.810633	20.653591	122.210846	35.947578	-1.955233	124.210915	37.377338	47.803837	124.132469	36.662458	22.924302	124.171692	-78.283724	18.38288	120.25
-3.950546	33.17009	122.074303	-20.903442	20.610416	122.069908	35.82618	-2.07726	124.071136	37.300228	47.664555	123.643456	36.563204	22.7936475	123.857296	-78.370088	18.4271845	120.28252
-3.536711	32.158188	121.812485	-20.96143	20.566746	121.956932	35.707394	-2.224357	123.958481	37.243042	47.511143	123.191986	36.475218	22.643393	123.5752335	-78.398078	18.490099	120.3386305
-3.236354	31.207037	121.639977	-21.017387	20.529238	121.89859	35.60294	-2.357551	123.854485	37.22221	47.370262	122.791443	36.412575	22.5063555	123.322964	-78.447349	18.5521205	120.474216
-2.709822	29.688675	121.445892	-21.072836	20.492243	121.865311	35.506378	-2.535037	123.752045	37.23423	47.175522	122.341087	36.370304	22.3202425	123.046566	-78.515976	18.6642435	120.684056
-2.384154	28.748411	121.413483	-21.105215	20.483398	121.847519	35.491268	-2.644372	123.682854	37.267242	47.094345	122.157326	36.379255	22.2249865	122.92009	-78.589685	18.7418095	120.774948
-2.109852	27.775414	121.367737	-21.145306	20.472279	121.809151	35.482014	-2.735316	123.56826	37.305729	47.031578	122.007751	36.3938715	22.148131	122.7880055	-78.6844835	18.796427	120.8302965
-1.923233	26.853121	121.319756	-21.204472	20.45672	121.736694	35.452305	-2.794199	123.421906	37.340858	46.987411	121.910858	36.3965815	22.096606	122.666382	-78.8055255	18.816834	120.807006
-1.724212	25.844902	121.21357	-21.232868	20.442923	121.612671	35.45015	-2.858161	123.21669	37.390476	46.940144	121.85675	36.420313	22.0409915	122.53672	-78.886049	18.8448545	120.688622
-1.575524	24.908892	121.145782	-21.256519	20.429884	121.471512	35.452404	-2.935163	122.998344	37.420921	46.896942	121.848206	36.4366625	21.9808895	122.423275	-78.9497005	18.8788785	120.519749
-1.41394	24.018604	121.055435	-21.284407	20.424	121.33181	35.44101	-3.008247	122.800079	37.43042	46.888317	121.840431	36.435715	21.940035	122.320255	-79.004529	18.907965	120.343365
-1.152175	22.611198	120.86377	-21.35297	20.441422	121.140251	35.391762	-3.028526	122.533012	37.414219	46.899231	121.903481	36.4029905	21.9353525	122.2182465	-79.1089305	18.9474915	120.0622555
-1.075584	21.643087	120.794464	-21.386898	20.45359	121.045898	35.363514	-3.017669	122.436348	37.362774	46.909451	121.990929	36.363144	21.945891	122.2136385	-79.13694	18.961289	119.8781575
-1.085405	20.742743	120.832535	-21.428432	20.460148	120.999954	35.334988	-2.988917	122.431313	37.29929	46.934216	122.116745	36.317139	21.9726495	122.274029	-79.174003	18.9476465	119.725879
-1.099866	19.861338	120.820488	-21.461115	20.438799	120.998108	35.280766	-2.951781	122.476448	37.255486	46.944511	122.321236	36.268126	21.996365	122.398842	-79.190356	18.881233	119.597374
-1.232833	18.923286	120.859131	-21.498901	20.389509	121.050552	35.235722	-2.962753	122.573067	37.209217	46.921455	122.630165	36.2224695	21.979351	122.601616	-79.2202715	18.799667	119.499488
-1.352866	17.938276	120.932999	-21.527517	20.308832	121.143791	35.190044	-3.025987	122.72229	37.169605	46.87788	122.978737	36.1798245	21.9259465	122.8505135	-79.2348585	18.6917175	119.4370685
-1.480462	16.898499	121.007538	-21.549288	20.209572	121.264603	35.151726	-3.09558	122.915077	37.115555	46.812477	123.39386	36.1336405	21.8584485	123.1544685	-79.2322165	18.5606955	119.3747375
-1.90617	15.430127	121.271324	-21.614672	20.080059	121.485924	35.106289	-3.1456	123.284241	36.984825	46.710152	124.021408	36.045557	21.782276	123.6528245	-79.274901	18.377842	119.3190235
-2.27101	14.427656	121.427032	-21.657955	19.999708	121.647072	35.077511	-3.149574	123.576698	36.921181	46.68697	124.388657	35.999346	21.768698	123.9826775	-79.315256	18.230718	119.3114665
-2.618225	13.35432	121.506897	-21.658207	19.915838	121.799675	35.074085	-3.176311	123.860977	36.861309	46.64196	124.737755	35.967697	21.7328245	124.299366	-79.284111	18.0988515	119.299984
-3.032532	12.293792	121.677185	-21.68273	19.819221	121.958412	35.085957	-3.255359	124.15081	36.818344	46.573818	125.040939	35.9521505	21.6592295	124.5958745	-79.3176105	17.9792125	119.3209495
-3.464535	11.218838	121.814537	-21.65612	19.718933	122.124313	35.097939	-3.324534	124.4459	36.788853	46.489014	125.297737	35.943396	21.58224	124.8718185	-79.255636	17.855626	119.3768075
-3.968611	10.120086	121.937561	-21.643425	19.603436	122.271088	35.138336	-3.396275	124.730339	36.78558	46.407337	125.540581	35.961958	21.505531	125.13546	-79.248808	17.701341	119.406716
-4.446512	8.950116	121.965721	-21.611588	19.475344	122.39164	35.174644	-3.469291	124.975899	36.787998	46.313122	125.768951	35.981321	21.4219155	125.372425	-79.204497	17.5287725	119.410855
-5.315015	7.263829	122.102928	-21.582846	19.275307	122.520363	35.275997	-3.634741	125.257729	36.781952	46.187214	125.993309	36.0289745	21.2762365	125.625519	-79.1946665	17.2743775	119.415207
-5.900721	6.09015	122.084198	-21.540619	19.154261	122.552994	35.309853	-3.707317	125.367989	36.789845	46.105614	126.107201	36.049849	21.1991485	125.737595	-79.131087	17.1093735	119.368393
-6.535241	4.870543	121.946098	-21.513279	19.016352	122.578323	35.356026	-3.788916	125.419067	36.800377	46.008099	126.172104	36.0782015	21.1095915	125.7955855	-79.1047595	16.9231125	119.3610605
-7.198077	3.683463	121.882401	-21.49906	18.900492	122.615685	35.388813	-3.869082	125.417328	36.795086	45.917732	126.23069	36.0919495	21.024325	125.824009	-79.0900695	16.776659	119.407361
-8.021731	2.54012	121.861984	-21.464787	18.773409	122.664787	35.40699	-3.962966	125.390816	36.802853	45.829586	126.283897	36.1049215	20.93331	125.8373565	-79.0344955	16.613508	119.4922175
-8.802109	1.282472	121.738556	-21.436565	18.652668	122.736694	35.442482	-4.04857	125.352112	36.822544	45.726646	126.322639	36.132513	20.839038	125.8373755	-79.005643	16.466298	119.6360125
-9.588883	0.069953	121.690384	-21.418255	18.566969	122.842049	35.487633	-4.110549	125.359848	36.838863	45.665218	126.35218	36.163248	20.7773345	125.856014	-78.999758	16.3566035	119.828084
-10.876141	-1.786535	121.738495	-21.351686	18.460222	123.042313	35.583622	-4.136899	125.423576	36.846481	45.633369	126.274895	36.2150515	20.748235	125.8492355	-78.9184235	16.172209	120.2353905
-11.762805	-3.061784	121.873154	-21.298998	18.420727	123.222565	35.695766	-4.128911	125.540794	36.83744	45.619869	126.125977	36.266603	20.745479	125.8333855	-78.864599	16.095975	120.6117445
-12.693686	-4.325483	122.230789	-21.20072	18.376919	123.438904	35.82494	-4.100989	125.762238	36.832108	45.6026	125.919044	36.328524	20.7508055	125.840641	-78.729964	16.0030325	121.037167
-13.652504	-5.611193	122.813499	-21.092943	18.329391	123.743454	35.996658	-4.112339	126.112656	36.877979	45.547199	125.635803	36.4373185	20.71743	125.8742295	-78.6232045	15.941352	121.6126785
-14.677737	-6.885812	123.604034	-20.966213	18.244188	124.084	36.174141	-4.181217	126.630592	36.953381	45.455662	125.327095	36.563761	20.6372225	125.9788435	-78.496187	15.8511535	122.1891565
-15.457441	-8.282913	124.41703	-20.830212	18.115524	124.44265	36.347599	-4.282719	127.251968	37.032333	45.300285	124.994919	36.689966	20.508783	126.1234435	-78.35039	15.722265	122.7618565
-16.498461	-9.480023	125.474739	-20.677176	17.966749	124.802277	36.853134	-4.593337	127.814713	37.135651	45.101765	124.64782	36.9943925	20.254214	126.2312665	-78.3487445	15.679284	123.3732875
-18.114481	-11.131011	127.205215	-20.467543	17.706522	125.355209	37.124844	-4.853891	129.061707	37.319572	44.71431	124.122192	37.222208	19.9302095	126.5919495	-78.157294	15.4828345	124.1184685
-19.199015	-12.058308	128.413208	-20.099144	17.41663	125.59301	37.320454	-5.057272	130.02832	37.482883	44.434555	123.863113	37.4016685	19.6886415	126.9457165	-77.5999565	15.1446185	124.2403035
-20.36635	-12.868883	129.582123	-19.966923	17.285723	125.903717	37.516853	-5.263028	131.028503	37.65797	44.159199	123.64447	37.5874115	19.4480855	127.3364865	-77.5212575	15.1233605	124.4709475
-21.449463	-13.603833	130.552429	-19.86664	17.145653	126.205025	37.694931	-5.458658	131.896667	37.826714	43.898182	123.525917	37.7608225	19.219762	127.711292	-77.4941025	15.071544	124.698758
-22.572632	-14.155722	131.381744	-19.773739	16.957924	126.529289	37.808563	-5.609581	132.61145	37.97382	43.635635	123.547615	37.8911915	19.013027	128.0795325	-77.4386695	14.902821	124.9790455
-23.765076	-14.592441	131.972107	-19.689474	16.719358	126.866081	37.876183	-5.767176	133.208344	38.141991	43.401291	123.679947	38.009087	18.8170575	128.4441455	-77.388035	14.6216585	125.2880165
-24.899317	-14.901437	132.405594	-19.631855	16.496588	127.194283	37.948627	-5.946465	133.623383	38.26273	43.215786	123.885498	38.1056785	18.6346605	128.7544405	-77.3693885	14.3585155	125.6341255
-26.604826	-15.077311	132.726349	-19.595028	16.281191	127.553436	37.994392	-6.04514	133.976715	38.318249	43.065971	124.035629	38.1563205	18.5104155	129.006172	-77.3463765	14.0519665	126.1007
-27.790747	-14.892943	132.829605	-19.560606	16.253653	127.701843	38.062355	-5.957491	134.02179	38.319054	43.130283	124.117325	38.1907045	18.586396	129.0695575	-77.3119165	13.92091	126.3341285
-28.940889	-14.52495	132.869736	-19.521103	16.289871	127.816391	38.176338	-5.873927	134.0121	38.31559	43.208683	124.1511	38.245964	18.667378	129.0816	-77.28817	13.912364	126.551182
-30.073483	-14.055867	132.729446	-19.469095	16.334442	127.880203	38.26815	-5.801508	133.979019	38.369598	43.323544	124.175201	38.318874	18.761018	129.07711	-77.257064	13.907866	126.683296
-31.222359	-13.373467	132.51712	-19.410252	16.360344	127.932777	38.338882	-5.736045	133.816055	38.423927	43.403374	124.224129	38.3814045	18.8336645	129.020092	-77.2019085	13.8870235	126.845462
-32.350254	-12.573865	132.202454	-19.356304	16.346046	127.944168	38.397457	-5.71592	133.596558	38.461845	43.474651	124.290993	38.429651	18.8793655	128.9437755	-77.142259	13.8127265	126.9445605
-33.467922	-11.637294	131.751511	-19.307816	16.311283	127.934982	38.422913	-5.684881	133.281708	38.485218	43.551323	124.362114	38.4540655	18.933221	128.821911	-77.0696975	13.689345	127.048053
-35.103306	-9.954609	130.978806	-19.235897	16.252148	127.885056	38.405235	-5.593834	132.623108	38.481937	43.677746	124.548248	38.443586	19.041956	128.585678	-76.91538	13.46234	127.184434
-36.163239	-8.637192	130.448715	-19.21475	16.248857	127.883438	38.410412	-5.51507	132.076447	38.452236	43.820335	124.682762	38.431324	19.1526325	128.3796045	-76.860824	13.3450815	127.3872715
-37.157593	-7.23602	129.907196	-19.203218	16.285288	127.925957	38.393139	-5.374311	131.415619	38.426441	44.007397	124.907661	38.40979	19.316543	128.16164	-76.816226	13.254033	127.690274
-38.194771	-5.631031	129.413422	-19.150518	16.346771	127.995613	38.370701	-5.204259	130.792892	38.417976	44.236763	125.162697	38.3943385	19.516252	127.9777945	-76.6953745	13.17729	128.0134315
-39.112232	-3.966051	128.957764	-19.10766	16.42997	128.103714	38.36116	-4.974383	130.130905	38.430847	44.510063	125.482689	38.3960035	19.76784	127.806797	-76.6113235	13.0921	128.400631
-40.077393	-2.132502	128.627808	-19.070425	16.53721	128.164917	38.358269	-4.776411	129.480118	38.434574	44.763966	125.885948	38.3964215	19.9937775	127.683033	-76.5372715	13.0806425	128.646801
-40.911896	-0.310046	128.252716	-19.058167	16.666348	128.185135	38.366882	-4.600665	128.992142	38.42606	45.016525	126.245834	38.396471	20.20793	127.618988	-76.512805	13.124766	128.751282
-42.118378	2.528169	127.722916	-19.065969	16.920252	128.11821	38.41386	-4.189284	128.392654	38.389397	45.450069	126.716171	38.4016285	20.6303925	127.5544125	-76.5335665	13.2101115	128.6820075
-42.790764	4.474913	127.473511	-19.071787	17.090992	128.017181	38.463413	-3.927944	128.144669	38.345863	45.735012	126.958336	38.404638	20.903534	127.5515025	-76.548212	13.27845	128.4828595
-43.56683	6.420869	127.265442	-19.081318	17.236059	127.909645	38.493816	-3.705406	127.959679	38.334145	45.980686	127.161812	38.4139805	21.13764	127.5607455	-76.5766165	13.334478	128.2585445
-44.183365	8.312183	127.026031	-19.090916	17.323975	127.819946	38.501053	-3.56227	127.738609	38.30714	46.133919	127.388145	38.4040965	21.2858245	127.563377	-76.5859285	13.3621255	128.076515
-44.834164	10.259402	126.909027	-19.121487	17.366592	127.742477	38.194187	-3.292445	127.634933	38.284874	46.276604	127.616676	38.2395305	21.4920795	127.6258045	-76.4825045	13.2411045	127.8591495
-45.321404	12.097366	126.776329	-19.141706	17.391624	127.673759	38.132729	-3.135419	127.318024	38.267719	46.432049	127.90612	38.200224	21.648315	127.612072	-76.483636	13.134933	127.735446
-45.898933	13.987843	126.730896	-19.151581	17.446608	127.628983	38.087017	-2.966749	126.976028	38.233921	46.585033	128.222244	38.160469	21.809142	127.599136	-76.463631	13.084074	127.65883
-46.471081	16.732128	126.827621	-19.191711	17.646612	127.623001	38.070732	-2.560298	126.624512	38.180779	46.96767	128.650085	38.1257555	22.203686	127.6372985	-76.5091775	13.089538	127.6087035
-46.936886	18.545776	127.010941	-19.208326	17.883743	127.670845	38.11158	-2.205311	126.434959	38.132168	47.267773	128.913971	38.121874	22.531231	127.674465	-76.538526	13.236255	127.667225
-47.191235	20.254534	127.214981	-19.199507	18.126436	127.691948	38.147293	-1.881861	126.283302	38.109818	47.553902	129.084076	38.1285555	22.8360205	127.683689	-76.5275695	13.4168515	127.700207
-47.514435	21.954874	127.318512	-19.17485	18.322218	127.662895	38.175701	-1.647068	126.177704	38.10537	47.803913	129.117493	38.1405355	23.0784225	127.6475985	-76.4902355	13.5660135	127.6781915
-47.764744	23.549566	127.418686	-19.160378	18.458031	127.572212	38.203342	-1.453729	125.965538	38.118328	47.995895	129.128723	38.160835	23.271083	127.5471305	-76.481591	13.644979	127.5972935
-47.837803	25.083553	127.434967	-19.126003	18.566504	127.438309	38.206043	-1.318707	125.759575	38.124554	48.126411	129.093475	38.1652985	23.403852	127.426525	-76.4173045	13.729156	127.450093
-48.03857	26.545324	127.466843	-19.112452	18.664179	127.296242	38.203693	-1.203545	125.601006	38.118458	48.271351	129.0047	38.1610755	23.533903	127.302853	-76.3859795	13.794455	127.289631
-48.142639	28.649151	127.521172	-19.118258	18.893873	127.136658	38.19976	-0.969396	125.325951	38.090393	48.489372	128.836609	38.1450765	23.759988	127.08128	-76.3815925	14.027758	127.192036
-48.03215	29.946175	127.542053	-19.11026	19.085131	127.049843	38.180008	-0.741261	125.150002	38.087429	48.667137	128.629227	38.1337185	23.962938	126.8896145	-76.3542385	14.207324	127.2100715
-48.040958	31.192822	127.592598	-19.076214	19.285604	126.952934	38.160282	-0.520153	124.876556	38.138874	48.841652	128.394547	38.149578	24.1607495	126.6355515	-76.302006	14.4104585	127.2703165
-47.876411	32.343925	127.714767	-19.003456	19.463551	126.863029	38.19775	-0.404364	124.60247	38.197922	48.989159	128.102081	38.197836	24.2923975	126.3522755	-76.204748	14.6347045	127.3737825
-47.672256	33.445759	127.821564	-18.91457	19.641729	126.786934	38.262348	-0.303874	124.367783	38.305473	49.111813	127.828278	38.2839105	24.4039695	126.0980305	-76.1130505	14.8794885	127.4758375
-47.359932	34.461994	127.853073	-18.768463	19.794165	126.730217	38.319607	-0.17399	124.271858	38.464687	49.208916	127.587975	38.392147	24.517463	125.9299165	-75.929073	15.070867	127.5305175
-46.938068	35.395695	127.662872	-18.619957	19.9447	126.677528	38.487228	-0.147044	124.368652	38.641712	49.31189	127.335777	38.56447	24.582423	125.8522145	-75.804384	15.306977	127.5028415
-46.392696	36.70742	127.294731	-18.472002	20.191265	126.569954	38.710167	-0.083886	124.560837	38.837547	49.415848	127.051842	38.773857	24.665981	125.8063395	-75.717861	15.716549	127.3335685
-45.930744	37.48278	126.988693	-18.404692	20.326468	126.477119	38.82016	-0.036216	124.7556	38.927948	49.493675	126.850639	38.874054	24.7287295	125.8031195	-75.683438	15.9242065	127.1511185
-45.4296	38.187508	126.793518	-18.358574	20.42725	126.396225	38.890804	0.053494	124.852409	38.978874	49.598366	126.688362	38.934839	24.82593	125.7703855	-75.651987	16.02857	127.0220645
-44.907944	38.825703	126.757896	-18.32239	20.491816	126.356194	38.943592	0.137533	124.837349	38.980251	49.686478	126.589943	38.9619215	24.9120055	125.713646	-75.6067015	16.0716265	126.998742
-44.301044	39.347385	126.78521	-18.264467	20.537338	126.36306	39.001171	0.217033	124.859535	39.010281	49.800652	126.52652	39.005726	25.0088425	125.6930275	-75.53466	16.0658335	127.0330925
-43.66436	39.804302	126.921822	-18.186686	20.60026	126.428078	39.071827	0.329361	124.88298	39.080433	49.915291	126.536766	39.07613	25.122326	125.709873	-75.449502	16.078194	127.146283
-43.010052	40.268147	127.079536	-18.101963	20.687227	126.494911	39.154968	0.417511	124.955368	39.147766	50.013115	126.529205	39.151367	25.215313	125.7422865	-75.355293	16.159141	127.2475355
-41.916565	40.828178	127.024376	-18.016022	20.887596	126.550522	39.248707	0.584631	125.143196	39.240047	50.237572	126.343491	39.244377	25.4111015	125.7433435	-75.276421	16.3640905	127.3577005
-41.170914	41.185081	126.796028	-17.984861	21.067398	126.519348	39.324993	0.72552	125.256264	39.268486	50.362415	126.148499	39.2967395	25.5439675	125.7023815	-75.2664615	16.5908285	127.3363145
-40.397045	41.471107	126.480553	-17.939495	21.218792	126.438431	39.680092	0.691803	125.243126	39.31741	50.486	125.858864	39.498751	25.5889015	125.550995	-75.377741	16.8486825	127.325867
-39.622341	41.676159	126.115417	-17.890368	21.329842	126.334023	39.714138	0.764553	125.317833	39.372997	50.563274	125.568031	39.5435675	25.6639135	125.442932	-75.3243035	16.9957705	127.225114
-38.830791	41.888813	125.910461	-17.825598	21.382736	126.227295	39.751114	0.781999	125.329208	39.429684	50.560898	125.298164	39.590399	25.6714485	125.313686	-75.241595	17.0940235	127.140904
-38.012798	41.993916	125.746132	-17.766651	21.390148	126.154411	39.769875	0.758533	125.362434	39.480431	50.557316	125.037743	39.625153	25.6579245	125.2000885	-75.158455	17.1223715	127.1087335
-37.165386	42.06068	125.642395	-17.716747	21.382124	126.116623	39.786495	0.752731	125.362564	39.536507	50.553757	124.837875	39.661501	25.653244	125.1002195	-75.094995	17.111004	127.1330265
-36.047024	42.306854	125.598457	-17.657175	21.378553	126.079956	39.815056	0.757793	125.353607	39.575878	50.537067	124.688934	39.695467	25.64743	125.0212705	-75.009817	17.109676	127.1386415
-35.215725	42.381851	125.53186	-17.652153	21.387213	126.062263	39.810356	0.781529	125.345436	39.58741	50.539017	124.617447	39.698883	25.660273	124.9814415	-75.003189	17.114153	127.1430845
-34.337311	42.44104	125.494362	-17.650501	21.386114	126.026344	39.779858	0.777483	125.291298	39.612503	50.522243	124.579689	39.6961805	25.649863	124.9354935	-74.9971825	17.122365	127.1171945
-33.402084	42.416496	125.413338	-17.636889	21.361702	125.955559	39.733513	0.709442	125.235954	39.650784	50.45536	124.557518	39.6921485	25.582401	124.896736	-74.9659265	17.141003	127.014382
-32.507782	42.43293	125.388741	-17.627598	21.315935	125.895714	39.676537	0.612101	125.174759	39.71283	50.353371	124.527298	39.6946835	25.482736	124.8510285	-74.9498795	17.149134	126.9403995
-31.565172	42.397472	125.363052	-17.857826	21.389112	125.944862	39.605076	0.481101	125.125587	39.772495	50.241325	124.516586	39.6887855	25.361213	124.8210865	-75.4044375	17.417011	127.0686375
-30.679512	42.302654	125.341331	-17.861086	21.305784	125.917412	39.558331	0.337502	125.072136	39.820084	50.114758	124.514725	39.6892075	25.22613	124.7934305	-75.4113795	17.385438	127.0413935
-29.195345	42.11729	125.310913	-17.837467	21.201065	125.863861	39.537258	0.169273	125.007942	39.887486	49.9618	124.530434	39.712372	25.0655365	124.769188	-75.387306	17.3365935	126.958534
-28.230366	41.957035	125.278877	-17.850033	21.149616	125.828789	39.505199	0.072185	124.948265	39.913509	49.869408	124.559258	39.709354	24.9707965	124.7537615	-75.40942	17.3284355	126.9038165
-27.242851	41.803719	125.241623	-17.870783	21.090551	125.767067	39.47691	-0.016237	124.891602	39.927593	49.768097	124.585129	39.7022515	24.87593	124.7383655	-75.4438175	17.305172	126.7957685
-26.297865	41.567047	125.180351	-17.870928	21.033749	125.695564	39.431274	-0.130849	124.845482	39.938923	49.666149	124.610901	39.6850985	24.76765	124.7281915	-75.4269545	17.299848	126.6629365
-25.282436	41.297424	125.179626	-17.90979	20.971022	125.664391	39.370449	-0.246863	124.805	39.934113	49.544777	124.649796	39.652281	24.648957	124.727398	-75.471861	17.293087	126.601384
-24.287474	40.974411	125.206398	-17.935354	20.908381	125.670303	39.324463	-0.364165	124.792984	39.931469	49.433846	124.709938	39.627966	24.5348405	124.751461	-75.498674	17.2819215	126.589145
-23.303596	40.677399	125.290443	-17.967363	20.821024	125.706062	39.293793	-0.493659	124.812164	39.920483	49.32029	124.807358	39.607138	24.4133155	124.809761	-75.541864	17.2287325	126.602363
-21.842909	40.091408	125.392326	-18.036196	20.669197	125.796043	39.259094	-0.684558	124.937927	39.860916	49.176155	124.922134	39.560005	24.2457985	124.9300305	-75.632397	17.0925955	126.6620555
-20.842579	39.667606	125.422195	-18.095354	20.584488	125.852356	39.269657	-0.781777	125.136475	39.786469	49.123203	124.925354	39.528063	24.170713	125.0309145	-75.718771	16.998263	126.6737975
-19.8731	39.195503	125.367149	-18.159319	20.531776	125.896301	39.298019	-0.852081	125.416779	39.704514	49.069691	124.846924	39.5012665	24.108805	125.1318515	-75.8199045	16.954747	126.6607505
-18.873285	38.740383	125.208153	-18.210041	20.478689	125.914886	39.343479	-0.922902	125.78051	39.631184	49.007221	124.705299	39.4873315	24.0421595	125.2429045	-75.9074135	16.9152185	126.5868675
-17.883614	38.20063	124.920486	-18.246708	20.427223	125.918243	39.389271	-1.048769	126.248894	39.573589	48.905426	124.473953	39.48143	23.9283285	125.3614235	-75.974846	16.9261175	126.4750625
-16.90904	37.677254	124.619102	-18.276934	20.333157	125.910057	39.450638	-1.179704	126.770172	39.533329	48.749397	124.239967	39.4919835	23.7848465	125.5050695	-76.0458515	16.8814675	126.3150445
-15.918711	37.096188	124.30854	-18.319038	20.207829	125.893021	39.491707	-1.335867	127.310272	39.515701	48.534088	124.051811	39.503704	23.5991105	125.6810415	-76.14178	16.8165475	126.1050005
-14.484599	36.261673	123.902771	-18.371531	19.927992	125.795273	39.492996	-1.617312	128.016785	39.512775	48.171204	123.878822	39.5028855	23.276946	125.9478035	-76.2459475	16.579038	125.6427425
-13.507856	35.691509	123.720726	-18.432779	19.703583	125.675583	39.434486	-1.825556	128.267975	39.509415	47.920071	123.814156	39.4719505	23.0472575	126.0410655	-76.3375085	16.3599085	125.3101005
-12.603914	35.174091	123.649933	-18.485855	19.489664	125.529602	39.348824	-2.090137	128.291763	39.484787	47.667671	123.786331	39.4168055	22.788767	126.039047	-76.3885155	16.190561	125.020157
-11.709593	34.695824	123.659157	-18.531069	19.294588	125.42894	39.233177	-2.330299	128.163574	39.468815	47.442402	123.81781	39.350996	22.5560515	125.990692	-76.413134	16.0331245	124.867188
-10.816734	34.347874	123.83165	-18.531624	19.138088	125.413582	39.120731	-2.530471	127.92392	39.508461	47.269897	123.954437	39.314596	22.369713	125.9391785	-76.377844	15.906463	124.8879855
-9.926521	33.996902	124.073318	-18.530651	19.04534	125.451851	39.037617	-2.709481	127.643822	39.574318	47.131805	124.246338	39.3059675	22.211162	125.94508	-76.3672695	15.879518	124.958622
-9.018264	33.711605	124.345955	-18.514803	19.02804	125.478043	38.993786	-2.81952	127.416679	39.669155	47.078903	124.58947	39.3314705	22.1296915	126.0030745	-76.3610765	15.9263885	124.9530115
-7.77697	33.295406	124.678825	-18.479992	19.135941	125.401894	38.9547	-2.8174	126.990257	39.788742	47.131165	125.088036	39.371721	22.1568825	126.0391465	-76.331705	16.1149995	124.7646415
-6.907695	33.045879	124.763931	-18.485134	19.288103	125.265373	38.909153	-2.764694	126.699051	39.819107	47.208168	125.322792	39.36413	22.221737	126.0109215	-76.334398	16.354469	124.5198245
-6.1394	32.760277	124.715378	-18.495192	19.452372	125.079468	38.876419	-2.672015	126.444695	39.844337	47.305286	125.411263	39.360378	22.3166355	125.927979	-76.350762	16.5881085	124.230957
-5.34873	32.471191	124.626938	-18.471279	19.592506	124.903229	38.87841	-2.575285	126.159248	39.87492	47.394554	125.471672	39.376665	22.4096345	125.81546	-76.319223	16.7753775	123.990998
-4.620592	32.143108	124.541794	-18.456476	19.709509	124.746529	38.909225	-2.529396	125.983856	39.889538	47.432255	125.44986	39.3993815	22.4514295	125.716858	-76.3123335	16.9675885	123.7762
-3.89997	31.70138	124.432823	-18.40386	19.764433	124.622192	38.969242	-2.520701	125.874161	39.942444	47.456989	125.394798	39.455843	22.468144	125.6344795	-76.263563	17.060722	123.6099045
-3.031168	31.131659	124.343155	-18.365248	19.781195	124.529945	39.017956	-2.546057	125.780067	39.983681	47.42131	125.360237	39.5008185	22.4376265	125.570152	-76.2313145	17.1247635	123.489738
-2.289654	30.462433	124.296585	-18.349751	19.736994	124.485992	39.037457	-2.644224	125.73764	40.037392	47.339203	125.236938	39.5374245	22.3474895	125.487289	-76.2369265	17.1264985	123.484695
-1.698829	29.920261	124.279739	-18.359535	19.718351	124.502388	38.985561	-2.708625	125.705994	40.063824	47.282497	125.13369	39.5246925	22.286936	125.419842	-76.2437625	17.149766	123.584934
-1.181366	29.34477	124.297142	-18.378607	19.707502	124.55497	38.944988	-2.787609	125.67514	40.08033	47.200794	125.05751	39.512659	22.2065925	125.366325	-76.269873	17.2084115	123.743615
-0.686892	28.706881	124.304672	-18.382578	19.69376	124.609711	38.958698	-2.87784	125.665436	40.086567	47.137959	124.998985	39.5226325	22.1300595	125.3322105	-76.2877885	17.2574605	123.8872115
-0.211895	28.082127	124.331856	-18.385693	19.701599	124.628815	38.966881	-2.936142	125.608269	40.12756	47.089226	124.934029	39.5472205	22.076542	125.271149	-76.3186065	17.326656	123.986481
0.269025	27.455303	124.288406	-18.414085	19.729752	124.591507	38.957264	-2.960575	125.50238	40.157242	47.059708	124.886299	39.557253	22.0495665	125.1943395	-76.385423	17.4099375	123.9886745
0.723886	26.83481	124.188301	-18.411844	19.748024	124.484337	38.921768	-2.973424	125.334587	40.2146	47.038734	124.83709	39.568184	22.032655	125.0858385	-76.391872	17.463393	123.8828355
1.280648	25.877172	124.060883	-18.406937	19.791275	124.317429	38.594746	-2.838702	125.129997	40.265991	47.015251	124.821327	39.4303685	22.0882745	124.975662	-76.2442425	17.4942755	123.659196
1.62815	25.15781	123.989655	-18.351912	19.824972	124.227165	38.578434	-2.851761	124.940994	40.337914	47.002743	124.900421	39.458174	22.075491	124.9207075	-76.161998	17.574453	123.5336225
1.993231	24.443113	123.996147	-18.297909	19.843344	124.180267	38.589622	-2.85866	124.780655	40.43425	46.993855	125.088966	39.511936	22.0675975	124.9348105	-76.107754	17.6190905	123.4257235
2.340677	23.680367	124.006821	-18.225876	19.833635	124.138603	38.64576	-2.878862	124.644615	40.532364	46.98848	125.356041	39.589062	22.054809	125.000328	-76.040814	17.612461	123.276878
2.622464	22.929155	124.010849	-18.186672	19.832701	124.089371	38.693092	-2.894665	124.507698	40.575409	47.001194	125.627281	39.6342505	22.0532645	125.0674895	-76.0075945	17.6121375	123.1112525
2.897887	22.144531	123.952141	-18.178371	19.853958	124.050667	38.707909	-2.857073	124.328209	40.592579	47.009304	125.86795	39.650244	22.0761155	125.0980795	-76.006986	17.6318005	123.0032545
3.082473	21.288437	123.901024	-18.177486	19.893339	124.020729	38.709934	-2.808254	124.169716	40.591934	47.035686	126.051521	39.650934	22.113716	125.1106185	-76.005906	17.672962	122.9308395
3.346063	19.902561	123.781181	-18.217392	19.975475	123.974457	38.679634	-2.762604	123.973885	40.568203	47.054798	126.228714	39.6239185	22.146097	125.1012995	-76.0587025	17.804853	122.8476145
3.449251	18.942375	123.667107	-18.240705	20.045355	123.968506	38.645611	-2.72181	123.90863	40.54744	47.062103	126.276443	39.5965255	22.1701465	125.0925365	-76.0779355	17.9205635	122.8444755
3.565402	17.906744	123.531685	-18.238779	20.120106	123.96978	38.636677	-2.696373	123.922691	40.559433	47.081192	126.254913	39.598055	22.1924095	125.088802	-76.075613	18.0478025	122.850758
3.619593	16.787947	123.443008	-18.221878	20.178129	123.946747	38.66666	-2.682934	123.960899	40.585453	47.096146	126.245918	39.6260565	22.206606	125.1034085	-76.0698125	18.149652	122.7900855
3.66129	15.625819	123.339615	-18.197577	20.219563	123.908257	38.692657	-2.66147	124.028847	40.599979	47.094093	126.230621	39.646318	22.2163115	125.129734	-76.041472	18.2228145	122.68678
3.608404	14.448205	123.205055	-18.176184	20.241632	123.8629	38.712521	-2.669464	124.131561	40.607964	47.098339	126.16098	39.6602425	22.2144375	125.1462705	-76.0126105	18.2688265	122.5795295
3.561388	13.182066	123.086128	-18.154789	20.229567	123.823341	38.705967	-2.6711	124.226189	40.600471	47.077801	126.043701	39.653219	22.2033505	125.134945	-75.962797	18.2557835	122.511737
3.383396	11.195672	123.034981	-18.126921	20.208443	123.823143	38.722389	-2.698737	124.451103	40.605183	47.04245	125.758049	39.663786	22.1718565	125.104576	-75.917628	18.2450295	122.54171
3.209668	9.856218	122.982834	-18.088457	20.201878	123.818901	38.783173	-2.698407	124.64547	40.617828	47.042328	125.465599	39.7005005	22.1719605	125.0555345	-75.8774145	18.2317955	122.5822675
2.986954	8.493043	123.011078	-18.014835	20.193689	123.796036	38.890518	-2.700476	124.844757	40.632847	47.036293	125.17083	39.7616825	22.1679085	125.0077935	-75.7913525	18.2194695	122.5842785
2.734812	7.104582	123.097229	-17.959436	20.195503	123.756493	39.321064	-2.900606	124.953102	40.664501	46.994709	124.851273	39.9927825	22.0470515	124.9021875	-75.9116545	18.3439545	122.6107985
2.380407	5.748741	123.175446	-17.894138	20.180187	123.70089	39.418182	-2.936001	125.242531	40.698906	46.961441	124.529633	40.058544	22.01272	124.886082	-75.84682	18.347654	122.515698
1.997783	4.354638	123.361931	-17.832748	20.146015	123.657104	39.496246	-2.953563	125.560249	40.724262	46.940018	124.211586	40.110254	21.9932275	124.8859175	-75.77575	18.2988025	122.4282905
1.564216	3.017751	123.619255	-17.77939	20.121891	123.612473	39.596401	-2.936248	125.914558	40.760078	46.914604	123.933052	40.1782395	21.989178	124.923805	-75.7370195	18.254604	122.301141
0.792867	1.11156	124.101768	-17.675573	20.076231	123.508987	39.802746	-2.95675	126.564835	40.832882	46.877342	123.571503	40.317814	21.960296	125.068169	-75.66896	18.192166	121.949805
0.205828	-0.06563	124.544487	-17.643587	20.066851	123.461655	39.89278	-2.967652	127.047089	40.852978	46.852001	123.309494	40.372879	21.9421745	125.1782915	-75.660053	18.1915275	121.7450185
-0.44341	-1.124219	125.055931	-17.618521	20.051661	123.474182	39.644775	-2.794088	127.62487	40.881805	46.793655	123.023178	40.26329	21.9997835	125.324024	-75.500332	18.1035385	121.62434
-1.030056	-2.201476	125.420799	-17.581171	20.026203	123.55127	39.930317	-2.973791	127.878235	40.944363	46.692272	122.879898	40.43734	21.8592405	125.3790665	-75.599682	18.1931655	121.7234735
-1.496551	-3.269029	125.844345	-17.737465	20.100946	123.845779	39.971371	-3.080697	128.337753	41.03891	46.572552	122.796272	40.5051405	21.7459275	125.5670125	-75.9800705	18.4559645	122.1245455
-2.254592	-4.070204	126.271263	-17.467318	19.932417	123.849419	40.024323	-3.145392	128.760712	41.169064	46.5252	122.781921	40.5966935	21.689904	125.7713165	-75.5313295	18.17493	121.9275215
-3.054931	-4.752188	126.581535	-17.440483	19.93335	123.985687	40.001694	-3.106779	128.981918	41.258709	46.510567	122.807671	40.6302015	21.701894	125.8947945	-75.5111675	18.164806	122.0765795
-4.295809	-5.56765	126.717186	-17.421722	19.969221	124.091423	39.975388	-3.041854	129.086502	41.281281	46.545826	122.745766	40.6283345	21.751986	125.916134	-75.4717785	18.186456	122.266712
-5.17152	-5.900366	126.725403	-17.397985	20.020027	124.130394	39.944038	-2.925225	129.045578	41.28548	46.614471	122.698822	40.614759	21.844623	125.8722	-75.410729	18.195431	122.388588
-6.0544	-6.15448	126.698303	-17.382341	20.09853	124.173126	39.90588	-2.782752	128.976746	41.296192	46.715908	122.687805	40.601036	21.966578	125.8322755	-75.365718	18.230482	122.5139765
-6.976427	-6.226518	126.677383	-17.364763	20.170006	124.236359	39.929592	-2.659289	128.912704	41.290543	46.839397	122.7033	40.6100675	22.090054	125.808002	-75.3395935	18.249958	122.664716
-7.955658	-6.133011	126.675331	-17.638548	20.393299	124.531044	39.930286	-2.551739	128.859756	41.267879	46.954136	122.759918	40.5990825	22.2011985	125.809837	-75.8761785	18.5853995	123.252251
-8.883417	-5.964215	126.640228	-17.608459	20.408234	124.625443	39.927212	-2.461685	128.81958	41.231819	47.054829	122.836426	40.5795155	22.296572	125.828003	-75.7964335	18.519896	123.422883
-9.804531	-5.655482	126.612839	-17.41139	20.303175	124.583008	39.936741	-2.388359	128.75412	41.199684	47.147331	122.940849	40.5682125	22.379486	125.8474845	-75.3909925	18.226864	123.3185315
-11.2106	-5.000995	126.489517	-17.456017	20.282822	124.787315	39.90659	-2.366324	128.6754	41.16132	47.216312	123.148369	40.533955	22.424994	125.9118845	-75.445989	18.14065	123.6627455
-12.103471	-4.480235	126.39016	-17.449286	20.250107	124.925209	39.898289	-2.382696	128.616348	41.155518	47.219887	123.299446	40.5269035	22.4185955	125.957897	-75.4254755	18.0816185	123.892521
-12.958673	-3.835905	126.356056	-17.404516	20.196703	125.066437	39.924404	-2.410429	128.525299	41.170631	47.20816	123.453751	40.5475175	22.3988655	125.989525	-75.3565495	17.9945405	124.143349
-13.82722	-3.067602	126.286171	-17.366896	20.147318	125.227249	39.930191	-2.468946	128.402496	41.195957	47.182022	123.636559	40.563074	22.356538	126.0195275	-75.296866	17.938098	124.4349705
-14.620749	-2.231622	126.178528	-17.2967	20.072117	125.378784	39.968384	-2.543324	128.261093	41.245029	47.140713	123.838409	40.6067065	22.2986945	126.049751	-75.2001065	17.8455395	124.707817
-15.415929	-1.363322	125.98407	-17.232452	19.983356	125.521378	40.019096	-2.618366	128.06601	41.325497	47.107327	124.09977	40.6722965	22.2444805	126.08289	-75.1372005	17.7222315	124.959866
-16.17897	-0.36523	125.80043	-17.165424	19.865734	125.630783	40.048046	-2.711812	127.79776	41.40379	47.073921	124.413971	40.725918	22.1810545	126.1058655	-75.056766	17.5504135	125.1557005
-17.250811	1.204184	125.327026	-17.082293	19.735397	125.744186	40.042427	-2.856086	127.304207	41.524731	47.003891	124.970329	40.783579	22.0739025	126.137268	-74.948165	17.3968915	125.351104
-17.871561	2.293259	125.018349	-17.045218	19.689499	125.778725	40.021458	-2.929775	126.945175	41.602848	46.989243	125.427475	40.812153	22.029734	126.186325	-74.902589	17.349264	125.371125
-18.769302	3.580662	124.700531	-17.031544	19.684879	125.80397	39.665405	-2.777749	126.731728	41.687988	46.999004	125.920059	40.6766965	22.1106275	126.3258935	-74.7397845	17.2591305	125.2820465
-19.382977	4.767883	124.424889	-17.053694	19.725031	125.824821	39.642006	-2.772719	126.362465	41.748531	47.056175	126.429985	40.6952685	22.141728	126.396225	-74.8026565	17.308334	125.253417
-19.956329	5.963558	124.164497	-17.069931	19.782261	125.850487	39.602345	-2.697842	126.003059	41.769028	47.140934	126.913094	40.6856865	22.221546	126.4580765	-74.8255485	17.342976	125.2428975
-20.492876	7.060445	124.04641	-17.09153	19.861671	125.887299	39.54171	-2.564676	125.663254	41.779797	47.237011	127.322769	40.6607535	22.3361675	126.4930115	-74.8438135	17.3871745	125.2815865
-20.982452	8.14283	123.960388	-17.104847	19.928614	125.935913	39.52486	-2.418487	125.341072	41.779259	47.356331	127.705971	40.6520595	22.468922	126.5235215	-74.8617535	17.388306	125.3483045
-21.632917	9.675898	123.896599	-17.059378	19.973238	125.968788	39.604034	-2.224816	124.92421	41.803379	47.495338	128.245377	40.7037065	22.635261	126.5847935	-74.8224625	17.311215	125.3527825
-22.064865	10.548392	123.834122	-17.01717	19.970467	125.952957	39.69257	-2.138392	124.663315	41.822441	47.551731	128.571976	40.7575055	22.7066695	126.6176455	-74.7918455	17.2342645	125.2882685
-22.393951	11.352733	123.831703	-16.966381	19.959616	125.906609	39.765648	-2.066167	124.456131	41.840862	47.616329	128.812546	40.803255	22.775081	126.6343385	-74.736017	17.144151	125.1788795
-22.474949	11.935315	123.651031	-16.940184	19.985386	125.8657	39.800419	-1.914867	124.304237	41.865532	47.743549	129.010406	40.8329755	22.914341	126.6573215	-74.7133435	17.056431	125.0740785
-22.720297	12.576207	123.735893	-16.918819	20.042141	125.851524	39.859928	-1.75334	124.229851	41.889191	47.848137	129.163971	40.8745595	23.0473985	126.696911	-74.7121975	17.0368835	125.006137
-23.000639	13.129536	123.743942	-16.848076	20.101156	125.782349	39.955357	-1.648226	124.245682	41.901451	47.965	129.264511	40.928404	23.158387	126.7550965	-74.624556	17.043925	124.8096015
-23.18663	13.582076	123.712364	-16.798388	20.144241	125.731728	40.087776	-1.605013	124.280533	41.929073	48.040745	129.322571	41.0084245	23.217866	126.801552	-74.6052005	17.070616	124.661904
-23.460896	14.01789	123.680618	-16.707458	20.111517	125.639427	40.252407	-1.56955	124.390862	41.974594	48.090805	129.297943	41.1135005	23.2606275	126.8444025	-74.5284165	16.9624065	124.4344515
-23.90056	14.376797	123.69912	-16.672523	20.081816	125.587227	40.340717	-1.54554	124.449883	41.994209	48.12978	129.22258	41.167463	23.29212	126.8362315	-74.512509	16.871512	124.3382225
-23.65605	14.364616	123.680023	-16.634512	20.04451	125.57238	40.427052	-1.535101	124.531006	41.999168	48.161915	129.110031	41.21311	23.313407	126.8205185	-74.482134	16.775613	124.3242415
-23.731153	14.398191	123.651192	-16.559263	20.022442	125.535629	40.522537	-1.524597	124.662506	42.02037	48.206814	128.999069	41.2714535	23.3411085	126.8307875	-74.3899795	16.7037755	124.2404705
-23.6514	14.458548	123.776878	-16.485149	20.033432	125.535988	40.627419	-1.499666	124.860191	42.064709	48.273083	128.927231	41.346064	23.3867085	126.893711	-74.316362	16.6801555	124.178265
-23.59543	14.433672	123.786797	-16.41024	20.039345	125.559006	40.76395	-1.468938	125.094864	42.13203	48.338917	128.921036	41.44799	23.4349895	127.00795	-74.26847	16.6437005	124.110062
-23.418102	14.352195	123.817291	-16.306677	20.035912	125.582382	40.936111	-1.445538	125.304016	42.208172	48.411701	128.975266	41.5721415	23.4830815	127.139641	-74.1854955	16.5887425	124.025123
-23.384949	14.313473	123.789299	-16.174789	20.001373	125.612114	41.15337	-1.4063	125.524055	42.32972	48.493256	129.119598	41.741545	23.543478	127.3218265	-74.091123	16.459268	123.9024015
-23.199453	14.146421	123.751106	-16.096601	19.960669	125.621834	41.282207	-1.371091	125.606033	42.393856	48.558525	129.223801	41.8380315	23.593717	127.414917	-74.0312335	16.327621	123.828751
-22.928493	13.929805	123.684135	-16.022005	19.957216	125.599541	41.380386	-1.295753	125.690865	42.450111	48.649132	129.308075	41.9152485	23.6766895	127.49947	-73.9592585	16.2377425	123.699612
-22.358715	13.571026	123.557602	-15.964499	19.991879	125.604546	41.498791	-1.170655	125.775459	42.461529	48.769367	129.372528	41.98016	23.799356	127.5739935	-73.909158	16.184402	123.6350985
-22.04377	13.377849	123.560272	-15.652866	19.891981	125.460266	41.61512	-1.060459	125.891342	42.458046	48.868309	129.395554	42.036583	23.903925	127.643448	-73.342315	15.880037	123.277084
-21.658464	13.080007	123.548462	-15.6035	19.943913	125.417206	41.714016	-0.969994	126.037109	42.474167	48.965446	129.407196	42.0940915	23.997726	127.7221525	-73.3010915	15.8901	123.1122595
-21.281998	12.725655	123.373901	-15.551424	19.958771	125.358475	41.825329	-0.93842	126.181099	42.503693	49.020535	129.440765	42.164511	24.0410575	127.810932	-73.267359	15.8764845	122.906018
-20.728584	12.07308	123.285187	-15.476772	19.906485	125.289551	41.983177	-0.950248	126.402954	42.517155	49.064335	129.53952	42.250166	24.0570435	127.971237	-73.20371	15.7559265	122.607865
-20.342138	11.555688	123.214874	-15.447298	19.84495	125.276802	42.086353	-0.980033	126.552834	42.531967	49.07938	129.658585	42.30916	24.0496735	128.1057095	-73.203756	15.6402265	122.4478945
-20.015774	10.950748	123.15078	-15.406942	19.759811	125.278511	42.166779	-1.023394	126.721359	42.540257	49.05513	129.797134	42.353518	24.015868	128.2592465	-73.167402	15.503754	122.2977755
-19.623394	10.291465	123.08989	-15.39972	19.675898	125.292435	42.228756	-1.061615	126.87941	42.539127	49.048908	129.920822	42.3839415	23.9936465	128.400116	-73.1833815	15.3581495	122.184754
-19.251408	9.603292	123.006477	-15.403279	19.614523	125.305847	42.245552	-1.070267	126.971069	42.532864	49.035816	129.984604	42.389208	23.9827745	128.4778365	-73.195766	15.2462715	122.1338575
-18.961147	8.845412	122.922745	-15.401239	19.576878	125.296333	42.249607	-1.069214	126.990128	42.519932	49.018154	129.96431	42.3847695	23.97447	128.477219	-73.1872475	15.179286	122.115447
-18.569296	7.997338	122.84362	-15.391752	19.572596	125.247803	42.249512	-1.058124	127.000137	42.501011	49.014656	129.818161	42.3752615	23.978266	128.409149	-73.1587655	15.166926	122.086457
-18.118021	6.677634	122.694054	-15.344262	19.635084	125.119614	42.274429	-1.051306	126.999748	42.523167	49.021107	129.441315	42.398798	23.9849005	128.2205315	-73.087322	15.2852675	122.0186965
-17.731615	5.731697	122.591911	-15.532404	19.843412	125.148453	42.328148	-1.085905	127.111748	42.538158	48.980694	129.093521	42.433153	23.9473945	128.1026345	-73.497961	15.7394295	122.1942715
-17.662142	4.886681	122.803375	-15.454419	19.882275	125.044632	42.426254	-1.143799	127.342102	42.607803	48.947609	128.704529	42.5170285	23.901905	128.0233155	-73.4258665	15.862645	122.0659485
-17.326431	3.788149	122.896347	-15.37191	19.920431	124.938454	42.8717	-1.428492	127.586327	42.66761	48.888248	128.333984	42.769655	23.729878	127.9601555	-73.513475	16.110984	121.9167525
-16.996029	2.695884	123.142242	-15.315956	19.915297	124.860489	42.979534	-1.566896	128.042297	42.717545	48.788185	127.984085	42.8485395	23.6106445	128.013191	-73.4804515	16.2199495	121.707787
-16.736723	1.629611	123.412682	-15.261078	19.874342	124.800751	43.03595	-1.761808	128.527527	42.772659	48.603844	127.728745	42.9043045	23.421018	128.128136	-73.4264605	16.327666	121.473366
-16.446226	0.530372	123.776779	-15.242493	19.813269	124.769928	43.104683	-1.987452	129.110611	42.829399	48.387115	127.503677	42.967041	23.1998315	128.307144	-73.452027	16.4267065	121.232712
-16.081015	-1.123768	124.394165	-15.240971	19.652149	124.833771	43.118256	-2.294229	129.928238	42.931122	48.062462	127.228546	43.024689	22.8841165	128.578392	-73.506631	16.4201815	121.08915
-15.661078	-2.289382	124.823509	-15.210687	19.530491	124.851288	43.140884	-2.510212	130.478821	42.966679	47.828426	127.125381	43.0537815	22.659107	128.802101	-73.4751555	16.401875	120.900475
-15.463233	-3.227454	125.25338	-15.226966	19.411619	124.961128	43.139622	-2.669651	130.988815	43.020386	47.648773	126.973328	43.080004	22.489561	128.9810715	-73.533936	16.333677	120.9411845
-15.261105	-4.126965	125.681816	-15.235932	19.310049	125.059059	43.095848	-2.813093	131.394623	43.068047	47.489788	126.919235	43.0819475	22.3383475	129.156929	-73.5538115	16.2817505	120.961189
-15.117333	-4.943714	126.066124	-15.244868	19.236862	125.131203	43.102493	-2.975636	131.785156	43.114086	47.306343	126.893112	43.1082895	22.1653535	129.339134	-73.5980255	16.3083705	120.923272
-14.994256	-5.697412	126.383659	-15.247586	19.17432	125.207138	43.088322	-3.110678	132.138077	43.193676	47.165462	126.839783	43.140999	22.027392	129.48893	-73.636171	16.321248	120.925346
-14.891405	-6.341477	126.657761	-15.241535	19.102018	125.284836	43.05024	-3.188037	132.364624	43.238575	47.043289	126.825058	43.1444075	21.927626	129.594841	-73.6274775	16.27641	120.974831
-14.836923	-7.14684	127.000084	-15.234277	18.998894	125.407341	43.016716	-3.332958	132.597046	43.285397	46.876247	126.806831	43.1510565	21.7716445	129.7019385	-73.6196105	16.2261435	121.1127435
-14.815092	-7.57936	127.105865	-15.227042	18.941433	125.477791	42.996719	-3.386498	132.724182	43.337189	46.810223	126.880646	43.166954	21.7118625	129.802414	-73.621038	16.1710035	121.153168
-14.804661	-7.947537	127.119919	-15.208776	18.851036	125.51384	42.970951	-3.462955	132.856033	43.376583	46.743996	127.008125	43.173767	21.6405205	129.932079	-73.591319	16.0615515	121.095601
-14.846542	-8.238026	127.091705	-15.223455	18.767614	125.567673	42.977341	-3.53915	132.97348	43.378326	46.711357	127.199341	43.1778335	21.5861035	130.0864105	-73.6247435	15.9491245	121.0489355
-14.96696	-8.45862	127.078674	-15.235967	18.675289	125.636635	42.968384	-3.587543	133.061203	43.361889	46.686371	127.401054	43.1651365	21.549414	130.2311285	-73.6370705	15.801164	121.0421415
-15.144953	-8.592694	127.085556	-15.284945	18.601498	125.748505	42.91362	-3.631835	133.139801	43.317196	46.656105	127.572968	43.115408	21.512135	130.3563845	-73.685298	15.690861	121.1406255
-15.366262	-8.66428	127.125526	-15.341492	18.537163	125.891891	42.856342	-3.672035	133.198639	43.266758	46.631027	127.726654	43.06155	21.479496	130.4626465	-73.744534	15.59483	121.3211355
-15.755728	-8.6588	127.223572	-15.383034	18.469791	126.118378	42.818237	-3.686025	133.329147	43.235069	46.622646	127.988037	43.026653	21.4683105	130.658592	-73.792721	15.4712715	121.578164
-16.095833	-8.544463	127.200958	-15.157239	18.262583	126.148392	42.827999	-3.709941	133.454163	43.22871	46.621227	128.234329	43.0283545	21.455643	130.844246	-73.3428325	15.069523	121.452538
-16.410595	-8.313939	127.16848	-15.178233	18.208416	126.232651	42.827618	-3.743102	133.574448	43.214729	46.620026	128.496902	43.0211735	21.438462	131.035675	-73.3776395	14.97837	121.429627
-16.819719	-8.020662	127.087662	-15.220672	18.166077	126.294365	42.775391	-3.758537	133.679413	43.17915	46.609436	128.711807	42.9772705	21.4254495	131.19561	-73.4186145	14.9067045	121.39312
-17.315712	-7.645199	127.006042	-15.274395	18.12863	126.339363	42.712132	-3.775161	133.771866	43.107761	46.614285	128.856796	42.9099465	21.419562	131.314331	-73.4587365	14.837698	121.364395
-17.914665	-7.192095	126.909851	-15.352798	18.096628	126.380302	42.636936	-3.750883	133.798935	43.021271	46.619949	128.947311	42.8291035	21.434533	131.373123	-73.5346995	14.758723	121.387481
-18.539745	-6.727399	126.869492	-15.448133	18.058453	126.39537	42.543293	-3.743472	133.745499	42.904144	46.595299	128.971756	42.7237185	21.4259135	131.3586275	-73.6199845	14.6909925	121.4321125
-19.543133	-5.912632	126.589294	-15.584606	17.961395	126.367104	42.411438	-3.828282	133.628494	42.777088	46.497154	128.889908	42.594263	21.334436	131.259201	-73.763475	14.588354	121.475007
-20.169483	-5.263474	126.414886	-15.66572	17.891056	126.305428	42.319931	-3.869549	133.453995	42.708424	46.444225	128.84343	42.5141775	21.287338	131.1487125	-73.8456175	14.494774	121.4621435
-20.861834	-4.508304	126.093658	-15.743171	17.830856	126.224449	42.221996	-3.924804	133.203354	42.639645	46.397572	128.769058	42.4308205	21.236384	130.986206	-73.9171625	14.425328	121.462692
-21.61548	-3.732605	125.725044	-15.812551	17.774788	126.124847	42.147961	-3.942958	132.828888	42.563362	46.363716	128.701828	42.3556615	21.210379	130.765358	-73.9807635	14.339197	121.484336
-22.341595	-2.897512	125.334755	-15.862057	17.737875	125.996277	42.065208	-3.957511	132.353577	42.494774	46.331043	128.654343	42.279991	21.186766	130.50396	-74.004105	14.288984	121.488594
-23.102219	-2.198063	125.163986	-16.134872	17.856394	125.927094	42.008583	-3.998904	131.889038	42.449471	46.283772	128.617157	42.229027	21.142434	130.2530975	-74.498771	14.570354	121.6010905
-23.872911	-1.527109	124.621292	-16.153034	17.833796	125.778374	41.963501	-4.0258	131.452805	42.418602	46.258278	128.616425	42.1910515	21.116239	130.034615	-74.4971195	14.551353	121.522133
-25.130367	-0.43488	124.221054	-16.406879	17.965014	125.775337	41.912262	-4.066299	130.984421	42.37254	46.225349	128.731125	42.142401	21.079525	129.857773	-74.956159	14.850503	121.692901
-25.998255	0.314979	123.973869	-16.225302	17.86725	125.5849	41.899483	-4.113576	130.842026	42.340981	46.215614	128.838394	42.120232	21.051019	129.84021	-74.570836	14.683481	121.32959
-26.933041	1.046452	123.769379	-16.316507	17.9175	125.619522	41.863274	-4.163733	130.763931	42.297417	46.176208	128.998627	42.0803455	21.0062375	129.881279	-74.7133595	14.8287625	121.357765
-27.963028	1.770932	123.610397	-16.384918	17.926003	125.614929	41.797676	-4.234423	130.726288	42.235565	46.107399	129.134705	42.0166205	20.936488	129.9304965	-74.7864565	14.915518	121.2993615
-29.002676	2.487933	123.572014	-16.476421	17.909378	125.609337	41.696095	-4.328828	130.708557	42.175858	46.020245	129.207474	41.9359765	20.8457085	129.9580155	-74.8888185	14.9730475	121.2606585
-30.265574	3.282746	123.383728	-16.555803	17.861292	125.610092	41.599152	-4.429696	130.684906	42.124413	45.92025	129.244843	41.8617825	20.745277	129.9648745	-74.9733885	14.977307	121.2553095
-31.50275	3.659869	123.321625	-16.621958	17.792482	125.58786	41.542587	-4.547805	130.635391	42.079144	45.818501	129.262634	41.8108655	20.635348	129.9490125	-75.0547815	14.949616	121.2267075
-33.303349	4.083084	123.030151	-16.692629	17.681536	125.544952	41.475475	-4.683376	130.410599	41.988411	45.684731	129.071335	41.731943	20.5006775	129.740967	-75.117201	14.8623945	121.348937
-34.688999	4.429258	122.968018	-16.538582	17.496386	125.366829	41.338131	-4.659992	130.024246	41.87606	45.624645	128.650818	41.6070955	20.4823265	129.337532	-74.6842595	14.5104455	121.396126
-36.184662	4.881411	123.034927	-16.659281	17.487549	125.208832	41.095261	-4.530231	129.326431	41.69067	45.575516	127.862755	41.3929655	20.5226425	128.594593	-74.7115275	14.4524555	121.823071
-37.418358	5.131968	122.933304	-17.050215	17.648746	125.006721	40.711147	-4.26968	128.186615	41.437824	45.565598	126.760185	41.0744855	20.647959	127.4734	-75.1749155	14.649533	122.540042
-38.83931	5.527867	123.074432	-17.203386	17.673798	124.569786	40.294128	-4.154952	126.886459	41.051662	45.590237	125.247635	40.672895	20.7176425	126.067047	-75.079667	14.6299535	123.072525
-40.009121	5.90202	123.401001	-17.336733	17.706465	124.048782	39.887928	-4.139275	125.529037	40.587257	45.603649	123.448059	40.2375925	20.732187	124.488548	-74.9110585	14.680743	123.609016
-41.08551	6.376121	123.474731	-17.454546	17.705359	123.546829	39.158978	-3.884144	124.096558	40.129814	45.541443	121.588936	39.644396	20.8286495	122.842747	-74.553488	14.5820685	124.250911
-42.622982	7.101357	124.213371	-17.647345	17.638039	123.024155	38.645737	-3.944643	121.786865	39.336987	45.415104	118.409607	38.991362	20.7352305	120.098236	-74.286052	14.5408475	125.950074
-43.535202	7.710161	125.245522	-17.799702	17.564852	122.826134	38.231091	-3.979418	120.177963	38.767097	45.221062	116.447159	38.499094	20.620822	118.312561	-74.098498	14.508882	127.339707
-44.360264	8.292806	125.817451	-17.95471	17.475235	122.720657	37.763889	-4.160567	119.039474	38.222565	44.947098	114.844704	37.993227	20.3932655	116.942089	-73.902647	14.5572045	128.499225
-45.161594	9.026072	126.371956	-18.107405	17.39727	122.759315	37.377075	-4.30996	118.213531	37.935852	44.699226	113.70845	37.6564635	20.194633	115.9609905	-73.8712735	14.599907	129.5576395
-45.838478	9.798538	126.80851	-18.280161	17.342781	122.828949	37.130451	-4.449547	117.70359	37.727211	44.578701	112.910065	37.428831	20.064577	115.3068275	-73.989153	14.620985	130.3510705
-46.385281	10.674251	126.916595	-18.482876	17.359484	122.808472	36.901997	-4.455723	117.189598	37.550293	44.605534	112.351738	37.226145	20.0749055	114.770668	-74.191897	14.6440625	130.846276
-46.747616	11.506611	126.949989	-18.660034	17.436247	122.657837	36.725456	-4.334264	116.680359	37.373695	44.755478	111.994209	37.0495755	20.210607	114.337284	-74.3696435	14.661887	130.97839
-46.843384	12.869302	126.494194	-18.811924	17.635466	122.291611	36.674099	-3.979151	116.04612	37.140064	45.172539	111.706863	36.9070815	20.596694	113.8764915	-74.5309295	14.674238	130.7067305
-46.657295	13.87202	126.10482	-18.848978	17.778839	122.092308	36.715122	-3.71579	115.814064	37.102364	45.465073	111.843658	36.908743	20.8746415	113.828861	-74.606699	14.6830365	130.355755
-46.39225	14.962337	125.713814	-18.864618	17.902908	122.007767	36.834641	-3.458551	115.902885	37.129341	45.766651	112.119911	36.981991	21.15405	114.011398	-74.711227	14.651766	130.004136
-45.955315	15.931543	125.461388	-18.883852	18.039997	122.046104	36.968491	-3.261665	116.201485	37.148075	46.025459	112.563065	37.058283	21.381897	114.382275	-74.825987	14.698097	129.709933
-45.419689	16.691818	125.492943	-18.94916	18.174229	122.158791	37.02766	-3.104852	116.598282	37.179447	46.206387	113.149979	37.1035535	21.5507675	114.8741305	-75.0018735	14.7976905	129.4434515
-44.73341	17.493439	125.155556	-19.066311	18.237179	122.304642	36.98246	-2.995267	117.188095	37.188793	46.321239	113.71479	37.0856265	21.662986	115.4514425	-75.2182485	14.811372	129.1578415
-43.976967	18.33218	124.742065	-19.207457	18.268377	122.499825	36.955296	-3.003852	117.882896	37.234978	46.339691	114.421715	37.095137	21.6679195	116.1523055	-75.510051	14.8688345	128.8473445
-42.703911	19.668842	124.356689	-19.387064	18.197849	122.852753	37.027218	-3.18079	119.192375	37.415287	46.248085	115.694939	37.2212525	21.5336475	117.443657	-75.9953805	14.8620505	128.261849
-41.641487	20.608147	124.015823	-19.490377	18.083494	123.101257	37.119511	-3.381302	120.208206	37.546795	46.10614	116.677689	37.333153	21.362419	118.4429475	-76.313907	14.804569	127.7595665
-40.547062	21.547609	123.831856	-19.55092	17.900927	123.374901	37.236294	-3.604285	121.363701	37.70298	45.920269	117.727173	37.469637	21.157992	119.545437	-76.571477	14.643862	127.204365
-39.576305	22.640787	123.795769	-19.620117	17.701807	123.707092	37.357491	-3.913142	122.616875	37.859428	45.686455	118.848083	37.6084595	20.8866565	120.732479	-76.8486935	14.5169575	126.681705
-38.31142	23.702747	123.669502	-19.642805	17.54352	124.090508	37.762947	-4.37305	123.861519	38.072311	45.466553	119.964325	37.917629	20.5467515	121.912922	-77.203239	14.5402885	126.268094
-37.031479	24.779043	123.627365	-19.664196	17.409246	124.509033	37.86385	-4.641557	125.297165	38.31691	45.243675	121.054771	38.09038	20.301059	123.175968	-77.418772	14.517433	125.842098
-36.009415	25.782574	124.217834	-19.663105	17.289616	124.898254	37.890766	-4.936183	126.669952	38.513584	44.963627	122.16301	38.202175	20.013722	124.416481	-77.528385	14.56551	125.380027
-34.479069	27.353891	123.755981	-19.73587	17.145761	125.463905	37.919014	-5.419071	128.693344	38.814404	44.618401	123.631195	38.366709	19.599665	126.1622695	-77.838449	14.691857	124.7655405
-33.46357	28.500271	123.98127	-19.530258	16.863186	125.689026	37.925808	-5.732261	129.871475	38.943943	44.382702	124.528419	38.4348755	19.3252205	127.199947	-77.4953915	14.4011515	124.178105
-32.420307	29.702824	123.550652	-19.585075	16.71895	125.96228	37.921036	-6.049584	130.947037	39.013836	44.142925	125.356552	38.467436	19.0466705	128.1517945	-77.637586	14.3912295	123.7727655
-31.504827	30.980196	123.700119	-19.638453	16.547621	126.255104	37.815948	-6.263918	131.816559	39.105457	43.927158	126.065239	38.4607025	18.83162	128.940899	-77.7376085	14.263622	123.569309
-30.617762	32.38308	123.686981	-19.688475	16.388704	126.541138	37.675316	-6.478546	132.504761	39.174282	43.71769	126.678596	38.424799	18.619572	129.5916785	-77.801749	14.157836	123.4905975
-29.706314	33.91256	123.763725	-19.752361	16.277681	126.780579	37.59182	-6.714303	132.972641	39.241199	43.5289	127.198586	38.4165095	18.4072985	130.0856135	-77.9212315	14.1480635	123.4755445
-29.146523	35.418732	124.183105	-19.796885	16.229097	126.955139	37.53701	-6.848935	133.146484	39.317402	43.423012	127.600502	38.427206	18.2870385	130.373493	-78.020976	14.1711555	123.536785
-28.716618	37.52935	124.695435	-19.844576	16.274303	126.995453	37.374668	-6.719684	132.606628	39.382221	43.340347	128.042603	38.3784445	18.3103315	130.3246155	-78.0675965	14.2382745	123.6662905
-28.5263	38.981762	124.574959	-19.852001	16.367132	126.87162	37.275059	-6.525755	131.782669	39.374863	43.38517	128.117722	38.324961	18.4297075	129.9501955	-78.028963	14.3045565	123.7930445
-28.452805	40.543076	125.501717	-19.842417	16.544039	126.625465	37.176739	-6.188671	130.543869	39.33556	43.585705	128.058044	38.2561495	18.698517	129.3009565	-77.9409835	14.389561	123.9499735
-28.33342	42.113564	125.294876	-19.84009	16.816053	126.281532	37.046585	-5.72727	128.97612	39.170883	43.847855	127.909386	38.108734	19.0602925	128.442753	-77.788914	14.5718135	124.120311
-28.128899	43.550499	126.522957	-19.929161	17.175133	125.891129	36.603428	-5.054701	127.31559	38.946144	44.218998	127.733803	37.774786	19.5821485	127.5246965	-77.633108	14.7681175	124.2575615
-28.132215	45.095943	127.100922	-20.289562	17.720934	125.557724	36.467236	-4.517053	125.392387	38.733604	44.667831	127.679573	37.60042	20.075389	126.53598	-78.179544	15.366479	124.579468
-28.174749	46.583397	128.30574	-20.41362	18.121145	125.180115	36.255558	-3.93303	123.477554	38.524143	45.044701	127.809296	37.3898505	20.5558355	125.643425	-78.2170905	15.6864545	124.716805
-28.124475	48.620087	129.756973	-20.659245	18.751493	124.758621	35.855	-3.031336	121.238266	38.248512	45.609917	128.018127	37.051756	21.2892905	124.6281965	-78.370246	16.2136955	124.8890455
-28.10783	49.587093	131.16394	-20.502497	18.986216	124.42511	35.592209	-2.346144	120.003639	38.10952	45.996128	128.279037	36.8508645	21.824992	124.141338	-77.8558585	16.14744	124.708882
-28.128996	50.593132	131.526764	-20.551783	19.440893	124.302864	35.418835	-1.761534	119.098976	38.016605	46.288841	128.583328	36.71772	22.2636535	123.841152	-77.821286	16.6181325	124.764576
-28.034174	51.409443	132.328506	-20.582987	19.878145	124.234734	35.38398	-1.349754	118.761909	37.963696	46.663681	128.748886	36.673838	22.6569635	123.7553975	-77.839812	17.0993265	124.7140705
-27.859493	52.191811	132.492523	-20.562889	20.304855	124.224915	35.428478	-0.947564	118.613098	37.967197	47.015682	128.976791	36.6978375	23.034059	123.7949445	-77.8236155	17.575651	124.6548855
-27.677521	52.760403	132.618378	-20.525648	20.657898	124.300919	35.535053	-0.654619	118.615662	37.964336	47.230537	129.176468	36.7496945	23.287959	123.896065	-77.8009905	18.027837	124.705773
-27.495033	53.194321	132.370193	-20.53351	20.8932	124.46386	35.583462	-0.528896	118.823204	37.940937	47.445152	129.208344	36.7621995	23.458128	124.015774	-77.8292195	18.328272	124.911946
-27.229282	53.335667	132.207031	-20.552996	21.134552	124.753212	35.612331	-0.496125	119.345177	37.971642	47.578888	129.23941	36.7919865	23.5413815	124.2922935	-77.8979785	18.7277225	125.2141305
-27.035198	53.201992	132.085266	-20.572598	21.249767	124.934723	35.677395	-0.607772	119.881226	38.049095	47.623817	129.240494	36.863245	23.5080225	124.56086	-78.008441	18.9915115	125.308586
-26.852131	52.898808	131.648026	-20.55447	21.383329	125.115952	35.719307	-0.733755	120.472649	38.139973	47.674351	129.172943	36.92964	23.470298	124.822796	-78.03858	19.29636	125.409108
-26.675051	52.445805	131.123459	-20.565466	21.525318	125.254425	35.759876	-0.851143	121.085564	38.214317	47.736042	129.009079	36.9870965	23.4424495	125.0473215	-78.1180285	19.6081865	125.4615285
-26.465881	51.831306	130.48526	-20.562948	21.646898	125.419426	35.799061	-0.946775	121.657791	38.26672	47.805882	128.708542	37.0328905	23.4295535	125.1831665	-78.1587865	19.8642425	125.6556855
-26.243231	51.104355	129.871964	-20.786293	21.938976	125.682175	35.800438	-1.007669	122.146454	38.322422	47.88509	128.281006	37.06143	23.4387105	125.21373	-78.634016	20.4392415	126.15062
-26.055389	50.257832	129.218582	-20.523394	21.917025	125.747704	35.762585	-1.079151	122.655548	38.3731	47.930248	127.706055	37.0678425	23.4255485	125.1808015	-78.1146305	20.4085015	126.3146065
-25.844769	48.800648	128.296341	-20.471777	22.071318	126.004898	35.65094	-1.125988	123.390755	38.417095	48.001385	126.553978	37.0340175	23.4376985	124.9723665	-77.9775715	20.7049375	127.0374295
-25.6082	47.698231	127.597549	-20.455887	22.192831	126.177284	35.573215	-1.210283	123.911789	38.444347	47.960316	125.63353	37.008781	23.3750165	124.7726595	-77.920555	21.0106455	127.5819085
-25.67857	46.709297	126.99617	-20.421988	22.310072	126.293007	35.525723	-1.340145	124.435959	38.497723	47.860302	124.664917	37.011723	23.2600785	124.550438	-77.855699	21.3600655	128.035576
-25.476414	45.564564	126.181587	-20.387852	22.419821	126.378441	35.494476	-1.465383	124.969246	38.541134	47.693813	123.690262	37.017805	23.114215	124.329754	-77.793509	21.725427	128.427128
-25.279314	44.386742	125.492134	-20.361814	22.523304	126.40023	35.465706	-1.563005	125.564529	38.584213	47.525539	122.780586	37.0249595	22.981267	124.1725575	-77.7485875	22.065341	128.6279025
-25.081015	43.241863	124.888405	-20.332117	22.577503	126.408096	35.489372	-1.617466	126.159035	38.620296	47.353218	122.012352	37.054834	22.867876	124.0856935	-77.719068	22.28713	128.7304985
-24.858257	42.117683	124.400589	-20.30179	22.599972	126.423088	35.581734	-1.653295	126.730156	38.63673	47.217308	121.478737	37.109232	22.7820065	124.1044465	-77.712812	22.4179375	128.7417295
-24.564007	40.584934	123.935936	-20.263165	22.566151	126.417686	36.034973	-1.886883	127.387527	38.673855	47.081409	121.049515	37.354414	22.597263	124.218521	-77.880744	22.535039	128.616851
-24.3538	39.677097	123.857498	-20.272564	22.54187	126.393089	36.068211	-1.869369	127.827728	38.709408	47.072857	120.929993	37.3888095	22.601744	124.3788605	-77.9339375	22.481996	128.4073175
-24.123074	38.913734	123.785652	-20.332781	22.546293	126.360939	36.067997	-1.833945	128.109833	38.726078	47.096954	120.889626	37.3970375	22.6315045	124.4997295	-78.0625995	22.4610815	128.2221485
-23.909698	38.211811	123.754677	-20.385529	22.557405	126.306679	36.029987	-1.793442	128.265579	38.734093	47.135532	120.926308	37.38204	22.671045	124.5959435	-78.153098	22.443765	128.0174145
-23.654333	37.628601	123.725876	-20.42065	22.574272	126.222206	35.966881	-1.724018	128.36438	38.744579	47.201839	120.981476	37.35573	22.7389105	124.672928	-78.19703	22.4096335	127.771484
-23.389774	37.164898	123.743507	-20.438845	22.610109	126.150169	35.922173	-1.643503	128.387436	38.767776	47.303429	121.075523	37.3449745	22.829963	124.7314795	-78.2226645	22.390255	127.5688585
-23.169479	36.792912	123.79409	-20.435595	22.674715	126.091194	35.949608	-1.560248	128.360901	38.801189	47.428391	121.220741	37.3753985	22.9340715	124.790821	-78.2465885	22.4153585	127.391567
-22.807411	36.400097	123.938728	-20.397057	22.792444	126.067184	36.031116	-1.412531	128.324615	38.863068	47.633709	121.498558	37.447092	23.110589	124.9115865	-78.241206	22.474299	127.2227815
-22.544029	36.245193	124.049828	-20.366951	22.855474	126.108047	36.099834	-1.333792	128.303925	38.915821	47.74931	121.685982	37.5078275	23.207759	124.9949535	-78.2417295	22.503189	127.2211405
-22.280624	36.161129	124.182953	-20.320263	22.921841	126.203491	36.162601	-1.277527	128.302246	38.954697	47.85302	121.875359	37.558649	23.2877465	125.0888025	-78.199175	22.5559355	127.3181795
-22.036997	36.180214	124.331581	-20.292118	22.979853	126.322029	36.193905	-1.218969	128.278336	39.002235	47.934532	122.059296	37.59807	23.3577815	125.168816	-78.182306	22.6019245	127.475242
-21.803122	36.264664	124.473442	-20.25757	23.032396	126.420799	36.23185	-1.14269	128.230011	39.02998	48.030586	122.261047	37.630915	23.443948	125.245529	-78.146055	22.620844	127.596069
-21.549389	36.407585	124.546089	-20.234005	23.108837	126.477898	36.24435	-1.079417	128.227829	39.061111	48.166664	122.465538	37.6527305	23.5436235	125.3466835	-78.1207405	22.6740505	127.6091125
-21.235104	36.51685	124.667229	-20.220407	23.193611	126.500214	36.252068	-0.968777	128.201645	39.111183	48.323135	122.692581	37.6816255	23.677179	125.447113	-78.1224395	22.710043	127.553315
-20.82885	36.713036	124.783798	-20.239342	23.357313	126.505211	36.285389	-0.797389	128.120132	39.112358	48.583454	123.057892	37.6988735	23.8930325	125.589012	-78.1775575	22.8215935	127.42141
-20.507427	36.918152	124.884018	-20.293776	23.466675	126.487801	36.254509	-0.648284	128.003677	39.065514	48.770775	123.257599	37.6600115	24.0612455	125.630638	-78.2475635	22.8721045	127.344964
-20.157784	37.171772	124.924065	-20.318245	23.563076	126.454666	36.219013	-0.478295	127.86734	39.012283	48.971405	123.397423	37.615648	24.246555	125.6323815	-78.252138	22.879597	127.2769505
-19.799303	37.465954	124.942764	-20.35677	23.657972	126.399681	36.194675	-0.307089	127.67131	38.972961	49.174374	123.524513	37.583818	24.4336425	125.5979115	-78.297358	22.8823015	127.2014505
-19.341486	37.784012	124.9627	-20.36755	23.758987	126.321159	36.178207	-0.146303	127.466736	38.948475	49.338688	123.662231	37.563341	24.5961925	125.5644835	-78.298441	22.9217815	127.0778345
-18.838938	38.121769	124.94931	-20.349203	23.826351	126.21312	36.189548	-0.03803	127.307175	38.950813	49.480171	123.792221	37.5701805	24.7210705	125.549698	-78.2685865	22.9316315	126.876542
-18.429358	38.499508	124.952522	-20.335934	23.874647	126.110748	36.205505	0.050507	127.180412	38.95752	49.610466	123.922852	37.5815125	24.8304865	125.551632	-78.2533805	22.9188075	126.669864
-17.788639	39.073174	124.911079	-20.331882	23.896864	126.005005	36.277672	0.191429	127.009262	38.968605	49.811134	124.140778	37.6231385	25.0012815	125.57502	-78.2869025	22.7924465	126.43499
-17.460947	39.533184	124.974609	-20.343927	23.865778	125.983871	35.972885	0.435638	127.015434	38.940029	49.901176	124.284554	37.456457	25.168407	125.649994	-78.144311	22.563149	126.317748
-17.112415	40.01004	125.075462	-20.352472	23.811504	125.996948	35.983719	0.487529	126.892281	38.916603	49.957363	124.426178	37.450161	25.222446	125.6592295	-78.155105	22.400562	126.3346665
-16.715385	40.532993	125.186249	-20.36305	23.732775	125.999847	36.036682	0.490648	126.757133	38.893768	50.018291	124.59613	37.465225	25.2544695	125.6766315	-78.191325	22.2110805	126.3230625
-16.290836	41.033474	125.317169	-20.346724	23.654924	125.957695	36.048908	0.493208	126.583061	38.869244	50.046318	124.810898	37.459076	25.269763	125.6969795	-78.152524	22.040085	126.2184105
-15.867104	41.533306	125.445129	-20.350826	23.602169	125.87854	36.042923	0.481586	126.443901	38.859016	50.068794	125.007332	37.4509695	25.27519	125.7256165	-78.1526215	21.929148	126.0314635
-15.484506	42.056351	125.544617	-20.628685	23.724041	125.883354	35.994144	0.477097	126.300308	38.858952	50.099556	125.197853	37.426548	25.2883265	125.7490805	-78.683918	22.1597555	126.0176275
-14.910686	42.797417	125.618027	-20.674156	23.749151	125.713028	35.951881	0.536891	126.02755	38.803551	50.173397	125.45755	37.377716	25.355144	125.74255	-78.726028	22.143158	125.683506
-14.546257	43.298706	125.661087	-20.725424	23.801559	125.57782	35.918388	0.586228	125.805519	38.73856	50.250507	125.546692	37.328474	25.4183675	125.6761055	-78.779322	22.1847505	125.4795345
-14.158243	43.783764	125.66832	-20.795111	23.874327	125.44149	35.833679	0.659856	125.521263	38.66811	50.312359	125.615967	37.2508945	25.4861075	125.568615	-78.8411165	22.2625465	125.314365
-13.743673	44.218479	125.715027	-20.844761	23.922297	125.268082	35.758743	0.683288	125.197876	38.625397	50.327278	125.666168	37.19207	25.505283	125.432022	-78.881592	22.339311	125.104142
-13.281944	44.592182	125.75058	-20.919172	23.968641	125.090424	35.647739	0.671367	124.824348	38.58395	50.311184	125.701317	37.1158445	25.4912755	125.2628325	-78.9541885	22.4460065	124.9180155
-12.9106	44.920849	125.831604	-20.960024	24.001709	124.918854	35.528503	0.696384	124.422325	38.557652	50.296021	125.735855	37.0430775	25.4962025	125.07909	-78.9631255	22.5072155	124.758618
-12.544773	45.192745	125.896111	-20.973583	24.038649	124.727753	35.452412	0.704356	124.081635	38.562958	50.280781	125.822487	37.007685	25.4925685	124.952061	-78.954851	22.5847295	124.503445
-11.981955	45.46843	126.046577	-20.961432	24.075184	124.509216	35.397972	0.711536	123.664413	38.578011	50.260056	126.035118	36.9879915	25.485796	124.8497655	-78.9108555	22.664572	124.1686665
-11.607833	45.587769	126.136383	-20.951649	24.109455	124.411629	35.424221	0.711674	123.448929	38.591759	50.253582	126.220558	37.00799	25.482628	124.8347435	-78.911288	22.736282	123.9885145
-10.98511	45.450703	126.195717	-20.957253	24.140913	124.375786	35.431541	0.712809	123.273552	38.583443	50.238182	126.37352	37.007492	25.4754955	124.823536	-78.921998	22.8063305	123.928036
-10.53344	45.36747	126.187469	-20.966496	24.165895	124.370705	35.407707	0.730559	123.16642	38.569138	50.225246	126.484177	36.9884225	25.4779025	124.8252985	-78.9214145	22.8538875	123.9161115
-10.108914	45.201447	126.215019	-20.992245	24.183689	124.364182	35.368092	0.689868	123.129776	38.574532	50.172997	126.583008	36.971312	25.4314325	124.856392	-78.955802	22.9359455	123.871972
-9.674387	44.938625	126.254906	-21.028473	24.190178	124.347031	35.333149	0.609049	123.132072	38.55014	50.092686	126.662537	36.9416445	25.3508675	124.8973045	-78.9985905	23.0294885	123.7967575
-9.238274	44.593086	126.217125	-21.096241	24.183016	124.308517	35.274677	0.509685	123.167397	38.523098	50.018215	126.65715	36.8988875	25.26395	124.9122735	-79.0913695	23.102082	123.7047605
-8.693355	43.969315	126.033524	-21.232441	24.144728	124.191177	35.139221	0.347871	123.097588	38.43182	49.873745	126.469231	36.7855205	25.110808	124.7834095	-79.2504025	23.178648	123.5989445
-8.355062	43.458874	125.781891	-21.318794	24.080359	124.068642	35.024296	0.259081	122.941277	38.332607	49.789787	126.223671	36.6784515	25.024434	124.582474	-79.3160395	23.136284	123.55481
-8.141199	42.796078	125.498817	-21.402185	23.987522	123.933006	34.926525	0.168073	122.701691	38.230484	49.728241	125.874153	36.5785045	24.948157	124.287922	-79.3828745	23.026887	123.57809
-7.963831	42.010075	125.170647	-21.443817	23.893112	123.789917	34.873302	0.092876	122.411331	38.165779	49.668655	125.482384	36.5195405	24.8807655	123.9468575	-79.4071745	22.9054585	123.6329765
-7.947727	41.292	124.98233	-21.470629	23.802126	123.634598	34.841064	0.010131	122.081665	38.108746	49.602787	125.066399	36.474905	24.806459	123.574032	-79.416163	22.797793	123.695164
-7.673303	40.378849	124.5765	-21.460859	23.721369	123.469994	34.83321	-0.049525	121.743034	38.086216	49.531876	124.601295	36.459713	24.7411755	123.1721645	-79.381431	22.7015625	123.7678235
-7.402106	39.406895	124.202873	-21.446262	23.676659	123.301437	34.854744	-0.099458	121.398376	38.098927	49.484486	124.130783	36.4768355	24.692514	122.7645795	-79.3693595	22.660804	123.8382945
-7.138232	37.835648	123.628868	-21.378885	23.569574	123.01017	34.940552	-0.211555	120.905815	38.18428	49.371674	123.520294	36.562416	24.5800595	122.2130545	-79.320186	22.5590885	123.8072855
-6.916374	36.666168	123.275757	-21.351435	23.45397	122.824905	35.008602	-0.316891	120.556572	38.214687	49.298084	123.127274	36.6116445	24.4905965	121.841923	-79.3145145	22.4173435	123.807887
-6.709021	35.42868	122.936119	-21.323288	23.315018	122.625397	35.035507	-0.418401	120.108437	38.20356	49.208618	122.710991	36.6195335	24.3951085	121.409714	-79.2661095	22.2349275	123.84108
-6.502546	34.155842	122.536705	-21.351135	23.19072	122.437874	35.023483	-0.495766	119.653763	38.167171	49.124752	122.272812	36.595327	24.314493	120.9632875	-79.297597	22.066947	123.9124605
-6.397604	32.848709	122.155312	-21.356943	23.087233	122.246262	35.011845	-0.585525	119.28215	38.13969	49.042881	121.821274	36.5757675	24.228678	120.551712	-79.2896535	21.945788	123.940812
-6.186393	31.469313	121.748749	-21.363615	23.012381	122.046135	35.03466	-0.706662	118.982376	38.143372	48.948902	121.428253	36.589016	24.12112	120.2053145	-79.316246	21.903642	123.8869555
-5.973142	30.053537	121.392593	-21.346899	22.949331	121.852242	35.092045	-0.820387	118.807686	38.128769	48.870422	121.036552	36.610407	24.0250175	119.922119	-79.304205	21.8736445	123.782365
-5.61657	27.83955	120.77224	-21.372313	22.88862	121.533295	35.15123	-0.970206	118.69249	38.098392	48.771805	120.424591	36.624811	23.9007995	119.5585405	-79.369437	21.8764405	123.5080495
-5.257268	26.296577	120.392929	-21.419437	22.848894	121.282562	35.197216	-1.078215	118.688545	38.066883	48.671741	120.047615	36.6320495	23.796763	119.36808	-79.4709235	21.901025	123.197044
-4.987271	24.738573	120.065948	-21.460291	22.784437	121.030235	35.244114	-1.197833	118.78289	38.028507	48.601009	119.638916	36.6363105	23.701588	119.210903	-79.5568925	21.867286	122.849567
-4.72151	23.128685	119.795517	-21.479002	22.670712	120.785667	35.276897	-1.298935	118.915977	38.010822	48.505451	119.329987	36.6438595	23.603258	119.122982	-79.6018635	21.738166	122.448352
-4.365669	21.474098	119.573082	-21.465046	22.545952	120.580482	35.352596	-1.423229	119.17701	38.02689	48.37159	119.172539	36.689743	23.4741805	119.1747745	-79.619835	21.6177235	121.9861895
-4.050001	19.843807	119.541595	-21.393225	22.369905	120.476593	35.447903	-1.568149	119.558548	38.076763	48.249557	119.157196	36.762333	23.340704	119.357872	-79.548783	21.399106	121.595314
-3.693406	18.190899	119.590744	-21.301252	22.197199	120.507858	35.55703	-1.729111	120.041229	38.118042	48.076546	119.340492	36.837536	23.1737175	119.6908605	-79.44004	21.2206805	121.3248555
-3.050824	15.724238	120.089935	-21.145296	22.049292	120.751884	35.75547	-1.884761	121.092781	38.226677	47.897511	119.862724	36.9910735	23.006375	120.4777525	-79.2816655	21.092209	121.0260155
-2.605646	14.153506	120.494019	-21.052933	22.009451	120.980705	35.832897	-1.930806	121.918999	38.32769	47.82111	120.32785	37.0802935	22.945152	121.1234245	-79.1861595	21.07375	120.8379855
-2.100325	12.602718	120.877121	-20.929838	22.030376	121.194908	35.933514	-1.966277	122.856888	38.447594	47.753712	120.849159	37.190554	22.8937175	121.8530235	-79.05023	21.1670345	120.5367925
-1.700533	11.1346	121.437546	-20.784781	22.075953	121.373451	36.030926	-2.013255	123.885498	38.622631	47.680954	121.405586	37.3267785	22.8338495	122.645542	-78.8963405	21.3180565	120.10136
-1.242404	9.654922	121.838737	-20.587698	22.106358	121.530663	36.164787	-2.093851	124.895668	38.780899	47.591579	122.126434	37.472843	22.748864	123.511051	-78.648239	21.463852	119.550275
-0.748046	8.221422	122.392021	-20.392035	22.097038	121.686935	36.336105	-2.250526	125.99678	38.96254	47.46104	122.910355	37.6493225	22.605257	124.4535675	-78.4333925	21.588819	118.9203025
-0.37214	6.796798	123.056198	-20.223734	22.07609	121.873558	36.47876	-2.434325	127.170158	39.209755	47.337101	123.749268	37.8442575	22.451388	125.459713	-78.2917255	21.700792	118.287403
0.151876	4.799187	124.132561	-19.950249	22.017313	122.253159	36.87558	-2.778153	128.954422	39.57	47.179749	124.991867	38.22279	22.200798	126.9731445	-78.123288	21.833828	117.5331735
0.497765	3.47882	124.989975	-19.787199	21.970896	122.642517	36.949211	-2.870221	130.292267	39.820919	47.110088	125.786278	38.385065	22.1199335	128.0392725	-77.959463	21.8218585	117.2457615
0.710929	2.279744	125.940826	-19.615808	21.911182	123.092926	37.064163	-3.000846	131.601242	40.038765	47.012104	126.598717	38.551464	22.005629	129.0999795	-77.78308	21.816735	117.0858725
1.082775	0.96266	126.815308	-19.475187	21.812572	123.564484	37.147926	-3.110384	132.855042	40.259438	46.932098	127.299034	38.703682	21.910857	130.077038	-77.654056	21.714287	117.05193
1.216405	-0.094704	127.66658	-19.350044	21.703037	124.033485	37.175629	-3.177642	133.970779	40.471779	46.858238	127.903191	38.823704	21.840298	130.936985	-77.523792	21.565776	117.129985
1.213454	-1.127478	128.548874	-19.245905	21.593561	124.468803	37.266418	-3.28266	134.867615	40.638905	46.768223	128.389053	38.9526615	21.7427815	131.628334	-77.4444715	21.4443405	117.309272
1.190757	-2.053654	129.253784	-19.170769	21.509369	124.861847	37.409584	-3.365027	135.567505	40.783039	46.716537	128.697647	39.0963115	21.675755	132.132576	-77.4378495	21.342983	117.591118
0.987456	-3.217154	129.995453	-19.071539	21.413874	125.29863	37.583576	-3.292103	136.221893	40.920063	46.740536	128.907578	39.2518195	21.7242165	132.5647355	-77.3948975	21.1035315	118.0325245
0.751035	-3.933089	130.284256	-19.038708	21.37324	125.459328	37.715767	-3.222941	136.435242	40.930195	46.755432	128.937424	39.322981	21.7662455	132.686333	-77.400397	20.9802345	118.232323
0.469724	-4.532726	130.41748	-19.025221	21.329681	125.530029	37.813061	-3.154279	136.488907	40.904724	46.772987	128.884094	39.3588925	21.809354	132.6865005	-77.4093345	20.850008	118.3735575
0.092221	-5.10126	130.426971	-19.040745	21.291306	125.510109	37.84074	-3.081844	136.383835	40.869106	46.769371	128.767319	39.354923	21.8437635	132.575577	-77.436413	20.7388485	118.444641
-0.446671	-5.542143	130.288391	-19.077478	21.258337	125.413811	37.827663	-3.026694	136.112	40.809189	46.759018	128.539642	39.318426	21.866162	132.325821	-77.473382	20.650512	118.501801
-1.015229	-5.860312	130.020248	-19.127962	21.237154	125.249931	37.785034	-2.981626	135.673767	40.758686	46.782665	128.280914	39.27186	21.9005195	131.9773405	-77.527784	20.5737885	118.5225215
-1.641795	-6.099203	129.588196	-19.17692	21.220707	125.037018	37.776081	-2.956039	135.145874	40.668251	46.788052	128.04274	39.222166	21.9160065	131.594307	-77.576006	20.5254075	118.479729
-2.744486	-6.309813	128.75621	-19.254429	21.205706	124.714233	37.714203	-2.882483	134.297974	40.519257	46.846684	127.752792	39.11673	21.9821005	131.025383	-77.625588	20.4293115	118.403083
-3.62183	-6.352017	128.104095	-19.325188	21.201916	124.528839	37.69223	-2.828004	133.739227	40.416626	46.926689	127.6036	39.054428	22.0493425	130.6714135	-77.704804	20.3544895	118.3862645
-4.578977	-6.35031	127.563728	-19.384172	21.197561	124.37767	37.644794	-2.772799	133.151703	40.309639	46.997356	127.510437	38.9772165	22.1122785	130.33107	-77.7455605	20.2828435	118.42427
-5.576786	-6.26198	126.958527	-19.439474	21.205151	124.266693	37.629017	-2.741019	132.597046	40.209179	47.06945	127.444542	38.919098	22.1642155	130.020794	-77.798046	20.2460865	118.512592
-6.62063	-6.139508	126.416954	-19.475731	21.229639	124.202797	37.613529	-2.674342	132.117188	40.143997	47.176651	127.436974	38.878763	22.2511545	129.777081	-77.830225	20.2081235	118.628513
-7.785356	-5.921543	125.965607	-19.502111	21.277491	124.221977	37.607338	-2.598407	131.694489	40.086952	47.291004	127.487442	38.847145	22.3462985	129.5909655	-77.851367	20.2086835	118.8529885
-9.049412	-5.725225	125.736572	-19.515572	21.316847	124.332428	37.593109	-2.516239	131.408524	40.012299	47.378685	127.558281	38.802704	22.431223	129.4834025	-77.833848	20.202471	119.1814535
-11.002047	-5.33442	125.571907	-19.534971	21.348089	124.69593	37.58979	-2.398277	131.192474	39.956821	47.538982	127.75251	38.7733055	22.5703525	129.472492	-77.8432475	20.1258255	119.919368
-12.437091	-5.023516	125.599411	-19.552691	21.334042	125.044724	37.581966	-2.347881	131.109924	39.897808	47.604797	127.945648	38.739887	22.628458	129.527786	-77.845269	20.039626	120.561662
-13.917979	-4.721032	125.767342	-19.598577	21.30657	125.440941	37.608521	-2.330622	131.018204	39.820854	47.643806	128.123367	38.7146875	22.656592	129.5707855	-77.9118415	19.956548	121.3110965
-15.405911	-4.394132	125.893036	-19.660292	21.283535	125.820328	37.650238	-2.300587	130.906876	39.739944	47.702774	128.238846	38.695091	22.7010935	129.572861	-78.015675	19.8659765	122.067795
-16.9695	-4.027658	126.003937	-19.483225	21.107571	126.077507	37.661049	-2.223826	130.684433	39.634113	47.751579	128.230591	38.647581	22.7638765	129.457512	-77.614031	19.4512655	122.697502
-18.541544	-3.684386	126.132324	-19.535923	21.035168	126.35453	37.6525	-2.131947	130.324692	39.500137	47.79414	128.027527	38.5763185	22.8310965	129.1761095	-77.6481645	19.2392395	123.5329505
-20.086493	-3.326759	126.204811	-19.586452	20.950111	126.55246	37.612328	-2.025998	129.894684	39.36903	47.842442	127.667068	38.490679	22.908222	128.780876	-77.663583	18.992	124.324044
-22.535715	-2.72408	126.487984	-19.635721	20.834946	126.736366	37.569607	-1.866523	129.155823	39.119331	47.92955	126.856598	38.344469	23.0315135	128.0062105	-77.615911	18.6383785	125.4665215
-24.153164	-2.30816	126.739868	-19.699259	20.764006	126.806938	37.571404	-1.793705	128.70224	38.892506	47.992764	126.157364	38.231955	23.0995295	127.429802	-77.630473	18.4284825	126.184074
-25.786093	-1.872725	127.052116	-19.777214	20.696871	126.861511	37.50919	-1.674036	128.235184	38.629333	48.037949	125.369171	38.0692615	23.1819565	126.8021775	-77.6236895	18.2117855	126.9208445
-27.391232	-1.383824	127.38401	-19.878159	20.624041	126.870155	37.389778	-1.598928	127.819046	38.314457	48.044552	124.453209	37.8521175	23.222812	126.1361275	-77.6084355	18.02527	127.6041825
-28.986916	-0.852246	127.716599	-20.01749	20.569702	126.86293	37.225105	-1.560845	127.42585	38.018158	48.044697	123.523186	37.6216315	23.241926	125.474518	-77.6566115	17.897478	128.251342
-30.605858	-0.295409	128.002396	-20.154472	20.505438	126.823532	36.738144	-1.367493	127.188049	37.784424	47.96917	122.663734	37.261284	23.3008385	124.9258915	-77.570228	17.7100375	128.7211725
-32.110878	0.320072	128.15036	-20.284248	20.443008	126.720154	36.567982	-1.394386	126.921249	37.570072	47.894821	121.85334	37.069027	23.2502175	124.3872945	-77.637523	17.6357985	129.0530135
-34.394337	1.32719	128.268951	-20.478865	20.310446	126.521393	36.327187	-1.309925	126.465416	37.238739	47.85067	120.909653	36.782963	23.2703725	123.6875345	-77.740693	17.3505195	129.3552515
-35.773846	2.099656	128.20311	-20.583586	20.155315	126.388512	36.237648	-1.319288	126.262344	37.019375	47.814186	120.485626	36.6285115	23.247449	123.373985	-77.7956835	17.063181	129.403039
-37.140759	2.898666	128.135208	-20.713797	19.95241	126.304626	36.50061	-1.529914	125.975021	36.817089	47.774654	120.215271	36.6588495	23.12237	123.095146	-78.0864435	16.78245	129.514106
-38.497112	3.75259	128.067474	-20.854074	19.751837	126.277695	36.126587	-1.444636	126.024712	36.626957	47.701542	120.088264	36.376772	23.128453	123.056488	-78.08492	16.375221	129.498902
-39.729794	4.657845	128.034042	-21.016087	19.547956	126.299438	35.986851	-1.52846	126.006546	36.438141	47.615303	120.024857	36.212496	23.0434215	123.0157015	-78.24467	16.0524905	129.5831745
-41.026653	5.685449	128.004471	-21.1919	19.380682	126.364029	35.853172	-1.632276	125.985863	36.246166	47.519955	120.030128	36.049669	22.9438395	123.0079955	-78.433469	15.8175245	129.7200625
-42.223587	6.782351	128.032074	-21.400127	19.24748	126.442101	35.683018	-1.725487	125.954834	36.047016	47.427723	120.092567	35.865017	22.851118	123.0237005	-78.665271	15.643842	129.8605015
-43.981319	8.553922	127.950012	-21.699253	19.054804	126.517975	35.383507	-1.813393	125.757477	35.737652	47.326958	120.226837	35.5605795	22.7567825	122.992157	-78.9590855	15.3528255	130.043793
-45.127464	9.795348	127.732742	-21.900436	18.91172	126.506401	35.154736	-1.883346	125.423851	35.54591	47.27401	120.378555	35.350323	22.695332	122.901203	-79.151195	15.128108	130.111599
-46.189735	11.082399	127.457108	-22.088333	18.72858	126.422142	35.236385	-2.190103	124.833771	35.353291	47.202671	120.561668	35.294838	22.506284	122.6977195	-79.471504	14.950876	130.1465645
-47.273048	12.47584	127.264915	-22.240074	18.535896	126.268089	34.69199	-2.102696	124.409592	35.170429	47.150852	120.755875	34.9312095	22.524078	122.5827335	-79.4113575	14.547714	129.9534445
-48.198643	13.804831	126.988373	-22.38069	18.355999	126.105324	34.520603	-2.184843	123.733948	35.004913	47.118572	120.948982	34.762758	22.4668645	122.341465	-79.524138	14.2451335	129.869183
-49.106186	15.21666	126.940475	-22.48571	18.198902	125.952599	34.382183	-2.231259	123.068176	34.844505	47.117069	121.125198	34.613344	22.442905	122.096687	-79.584764	13.954899	129.808511
-49.98827	16.645956	126.869896	-22.570965	18.072731	125.817146	34.297806	-2.25765	122.473183	34.73698	47.137798	121.287453	34.517393	22.440074	121.880318	-79.659323	13.705388	129.753974
-51.126598	18.748798	126.902664	-22.670746	17.951271	125.651047	34.251873	-2.256547	121.828438	34.578125	47.153801	121.365845	34.414999	22.448627	121.5971415	-79.756491	13.453915	129.7049525
-51.886105	20.164497	126.949516	-22.72051	17.891895	125.562477	34.212639	-2.284138	121.528496	34.458214	47.102947	121.334251	34.3354265	22.4094045	121.4313735	-79.7764465	13.3743855	129.6935805
-52.469051	21.50972	127.003906	-22.796791	17.809067	125.522491	34.182796	-2.375487	121.396111	34.32325	47.020782	121.175072	34.253023	22.3226475	121.2855915	-79.846605	13.2954865	129.7593905
-53.177082	22.879345	127.141502	-22.879511	17.701033	125.517548	34.130272	-2.446686	121.304192	34.163494	46.956024	120.952927	34.146883	22.254669	121.1285595	-79.905905	13.147397	129.9065365
-53.730316	24.185047	127.251091	-22.98387	17.557886	125.557854	34.085114	-2.519623	121.189903	33.971081	46.852524	120.75145	34.0280975	22.1664505	120.9706765	-79.9958375	12.9493215	130.1450315
-54.218418	25.455666	127.337303	-23.104876	17.376421	125.621521	34.009888	-2.605995	121.060135	33.773746	46.721657	120.594406	33.891817	22.057831	120.8272705	-80.101569	12.695011	130.4157715
-54.660892	26.760405	127.529251	-23.21698	17.189981	125.664268	33.896534	-2.71769	120.908752	33.585842	46.590179	120.495796	33.741188	21.9362445	120.702274	-80.175148	12.4437175	130.626262
-55.168068	28.653223	127.864983	-23.354834	16.930134	125.691154	33.688702	-2.848259	120.624397	33.414459	46.435513	120.517982	33.5515805	21.793627	120.5711895	-80.2612485	12.066641	130.8111185
-55.496872	29.992004	128.036682	-23.4086	16.811619	125.72477	33.564785	-2.896839	120.413841	33.341812	46.373196	120.651161	33.4532985	21.7381785	120.532501	-80.2704985	11.8850595	130.917039
-55.686218	31.283014	128.369293	-23.442183	16.728371	125.793098	33.47057	-2.89113	120.196846	33.322613	46.377666	120.86805	33.3965915	21.743268	120.532448	-80.2809575	11.713474	131.053748
-55.808193	32.507355	128.806885	-23.46344	16.688643	125.893127	33.422974	-2.844239	119.969833	33.297543	46.42902	121.16333	33.3602585	21.7923905	120.5665815	-80.2871385	11.5848955	131.2196725
-55.791157	33.757637	129.291138	-23.464491	16.666521	126.018333	33.403164	-2.755297	119.748177	33.258316	46.493797	121.489319	33.33074	21.86925	120.618748	-80.259722	11.463792	131.417918
NaN	NaN	NaN	-23.470066	16.671961	126.153656	33.383621	-2.604563	119.517601	33.20578	46.597706	121.804199	33.2947005	21.9965715	120.6609	-80.2348325	11.3473505	131.646412
NaN	NaN	NaN	-23.476002	16.680229	126.287285	33.352287	-2.458565	119.290909	33.171089	46.714359	122.08699	33.261688	22.127897	120.6889495	-80.213692	11.232561	131.8856205
NaN	NaN	NaN	-23.466459	16.718134	126.387909	33.294994	-2.265261	118.944443	33.163151	46.865067	122.451271	33.2290725	22.299903	120.697857	-80.1619905	11.136365	132.077961
NaN	NaN	NaN	-23.44846	16.776007	126.375183	33.261459	-2.143709	118.694199	33.18092	46.970955	122.645744	33.2211895	22.413623	120.6699715	-80.1181095	11.138391	132.0803945
NaN	NaN	NaN	-23.427313	16.815241	126.324928	33.266514	-2.03093	118.468567	33.203835	47.046551	122.813095	33.2351745	22.5078105	120.640831	-80.0898005	11.1226715	132.009025
NaN	NaN	NaN	-23.386375	16.85527	126.246109	33.322899	-1.91243	118.312813	33.235573	47.154308	122.975182	33.279236	22.620939	120.6439975	-80.051986	11.089601	131.8482205
NaN	NaN	NaN	-23.327934	16.906647	126.172577	33.41946	-1.789171	118.220795	33.263977	47.245712	123.107079	33.3417185	22.7282705	120.663937	-79.9975865	11.0850235	131.681217
NaN	NaN	NaN	-23.283777	16.949875	126.127899	33.517258	-1.666108	118.193947	33.274796	47.346142	123.22065	33.396027	22.840017	120.7072985	-79.963581	11.059733	131.5484995
NaN	NaN	NaN	-23.26828	16.983219	126.197906	33.61171	-1.585629	118.285309	33.278812	47.404755	123.332344	33.445261	22.909563	120.8088265	-79.981821	11.056875	131.5869855
-50.644016	43.460865	131.539963	-23.163996	16.960617	126.262665	33.838634	-1.484288	118.64743	33.313366	47.494171	123.624207	33.576	23.0049415	121.1358185	-79.903992	10.9162925	131.3895115
-49.695335	43.911709	131.382858	-23.143631	16.989323	126.445457	34.014221	-1.383343	118.938972	33.355202	47.587116	123.872337	33.6847115	23.1018865	121.4056545	-79.9719735	10.8767595	131.4852595
-48.620884	44.312763	131.331665	-23.083414	17.003435	126.52758	34.139462	-1.268131	119.222855	33.37933	47.690121	124.112663	33.759396	23.210995	121.667759	-79.926224	10.795875	131.387401
-47.524818	44.593731	131.332306	-23.05777	17.036047	126.621292	34.242661	-1.156021	119.428513	33.362839	47.786377	124.352554	33.80275	23.315178	121.8905335	-79.91829	10.756916	131.3520505
-46.339901	44.842331	131.353745	-23.036009	17.074001	126.689743	34.351044	-1.049486	119.569313	33.351589	47.878273	124.563705	33.8513165	23.4143935	122.066509	-79.9233345	10.7336085	131.312977
-45.071663	45.056297	131.289185	-22.992138	17.100039	126.745865	34.468113	-0.970635	119.714806	33.371727	47.979237	124.753044	33.91992	23.504301	122.233925	-79.904196	10.695777	131.257805
-43.711323	45.180313	131.194077	-22.93096	17.099138	126.772652	34.585613	-0.915451	119.871437	33.392586	48.061241	124.915039	33.9890995	23.572895	122.393238	-79.8510195	10.625381	131.152066
-41.57687	45.258888	130.885956	-22.81444	17.15731	126.769997	34.78294	-0.928884	120.125496	33.467541	48.103176	125.07402	34.1252405	23.587146	122.599758	-79.7541205	10.727474	130.940236
-40.048779	45.274822	130.589966	-22.742186	17.166004	126.757584	34.94939	-0.998334	120.416328	33.569004	48.118095	125.087181	34.259197	23.5598805	122.7517545	-79.743569	10.7721275	130.7634135
-38.462986	45.218571	130.146866	-22.65126	17.18256	126.745949	35.142796	-1.101508	120.83886	33.679241	48.131721	125.072144	34.4110185	23.5151065	122.955502	-79.7135385	10.8500135	130.536396
-36.82769	45.098618	129.598984	-22.580246	17.228756	126.759872	35.330631	-1.203715	121.333565	33.78307	48.118446	125.048195	34.5568505	23.4573655	123.19088	-79.7173425	11.0001465	130.328864
-35.118122	44.984863	129.077103	-22.546732	17.268654	126.811028	35.521214	-1.340214	121.916451	33.876865	48.07795	125.026962	34.6990395	23.368868	123.4717065	-79.7925035	11.16844	130.1503495
-33.421818	44.818043	128.598053	-22.516321	17.296904	126.888802	35.695873	-1.472774	122.62149	33.98	48.035824	125.006691	34.8379365	23.281525	123.8140905	-79.8705785	11.312283	129.9635135
-31.632236	44.644619	127.993942	-22.507828	17.320152	126.974617	35.895409	-1.622537	123.3806	34.040001	47.990799	125.099197	34.967705	23.184131	124.2398985	-79.983361	11.456173	129.7093355
-28.881628	44.321239	127.356544	-22.524332	17.367168	127.078583	36.139877	-1.786033	124.580933	34.551952	47.830841	125.260651	35.3459145	23.022404	124.920792	-80.3945785	11.711932	129.236374
-27.022669	44.121731	127.043938	-22.548603	17.402315	127.1577	36.26115	-1.841705	125.389526	34.335842	47.935379	125.67556	35.298496	23.046837	125.532543	-80.395702	11.757793	128.782857
-25.125566	43.918236	126.838623	-22.590363	17.471531	127.239349	36.708286	-2.061183	126.084312	34.390858	47.952564	126.125061	35.549572	22.9456905	126.1046865	-80.730298	11.9973715	128.3740115
-23.490477	43.867088	126.982071	-22.652504	17.546068	127.390839	36.816727	-2.075288	126.875961	34.422951	47.998867	126.662849	35.619839	22.9617895	126.769405	-80.924847	12.1303465	128.012273
-21.616606	43.694714	127.219543	-22.705183	17.595085	127.584091	36.834831	-2.091547	127.5653	34.462303	47.990261	127.294472	35.648567	22.949357	127.429886	-81.058933	12.240813	127.738296
-19.471428	43.42844	127.469971	-22.734262	17.610661	127.816162	36.812054	-2.144255	128.240524	34.505699	47.967636	127.973045	35.6588765	22.9116905	128.1067845	-81.1274005	12.3096315	127.5255395
-17.602242	43.312046	127.974442	-22.734747	17.60708	128.077484	36.785561	-2.179518	128.871613	34.588684	47.949772	128.69249	35.6871225	22.885127	128.7820515	-81.1566165	12.329033	127.3729165
-14.830816	43.137039	128.770523	-22.701849	17.656107	128.462036	36.735199	-2.182148	129.657608	34.701832	47.958549	129.772949	35.7185155	22.8882005	129.7152785	-81.1222135	12.4240135	127.2087935
-12.977475	43.045052	129.289047	-22.698013	17.733473	128.728683	36.709595	-2.144099	130.121597	34.72802	48.006691	130.426727	35.7188075	22.931296	130.274162	-81.1148335	12.53565	127.183204
-11.168193	42.976219	129.857758	-22.704205	17.869705	128.977814	36.688229	-2.071726	130.511032	35.055122	47.989674	130.916412	35.8716755	22.958974	130.713722	-81.2800855	12.780436	127.241906
-9.36912	42.874943	130.288559	-22.674068	18.009298	129.208939	36.690311	-1.947251	130.830963	35.101803	48.08139	131.458832	35.896057	23.0670695	131.1448975	-81.244193	12.9515265	127.2729805
-7.618615	42.77417	130.74292	-22.620947	18.131765	129.386368	36.725101	-1.870897	131.093842	34.874107	48.275856	132.073868	35.799604	23.2024795	131.583855	-81.041498	13.0610505	127.188881
-5.888284	42.64584	131.147415	-22.546413	18.259453	129.50853	36.796017	-1.827206	131.274719	34.942219	48.319016	132.606354	35.869118	23.245905	131.9405365	-80.961944	13.273001	127.0765235
-4.16978	42.49572	131.586929	-22.445066	18.380335	129.590164	36.878216	-1.788591	131.477951	35.332096	48.250244	133.020309	36.105156	23.2308265	132.24913	-80.995288	13.5298435	126.931198
-1.650098	42.251194	132.137497	-22.277889	18.609276	129.652985	37.036739	-1.713647	131.812027	35.513775	48.355129	133.816071	36.275257	23.320741	132.814049	-80.831035	13.897811	126.491921
-0.048455	42.018593	132.526154	-22.143764	18.782974	129.710388	37.191708	-1.644953	132.122696	35.621429	48.440258	134.316071	36.4065685	23.3976525	133.2193835	-80.6940965	14.1682955	126.2013925
1.499764	41.778038	132.917694	-21.99716	18.975002	129.787231	37.36285	-1.53396	132.504883	35.779888	48.614048	134.790756	36.571369	23.540044	133.6478195	-80.565689	14.40996	125.9266425
3.047912	41.503857	133.252335	-21.856012	19.1749	129.888702	37.508896	-1.402437	132.912094	35.901653	48.754158	135.270187	36.7052745	23.6758605	134.0911405	-80.4172985	14.6739395	125.6862635
4.49754	41.161999	133.642929	-21.707703	19.352394	130.024841	37.678955	-1.269851	133.4505	36.038174	48.915276	135.726501	36.8585645	23.8227125	134.5885005	-80.2739705	14.8820755	125.4611815
5.894598	40.791737	134.052094	-21.564753	19.531694	130.202942	37.832668	-1.139957	134.020935	36.16457	49.059277	136.237228	36.998619	23.95966	135.1290815	-80.128125	15.103728	125.2768025
7.290569	40.393642	134.447784	-21.423847	19.690968	130.413254	37.975006	-1.045727	134.647247	36.251144	49.146095	136.802704	37.113075	24.050184	135.7249755	-79.960769	15.331752	125.1015325
9.120616	39.637978	135.321838	-21.248384	19.853989	130.827026	38.185814	-1.025561	135.722366	36.488159	49.257164	137.712845	37.3369865	24.1158015	136.7176055	-79.8337545	15.5921765	124.9364465
10.271019	39.070919	135.951859	-21.145777	19.918013	131.158051	38.308979	-1.088674	136.423248	36.623737	49.241131	138.38591	37.466358	24.0762285	137.404579	-79.757912	15.7597975	124.911523
11.406886	38.49947	136.597839	-21.070442	19.973312	131.512741	38.424664	-1.138181	137.12886	36.765263	49.246891	139.018661	37.5949635	24.054355	138.0737605	-79.7358475	15.892269	124.9517215
12.264399	37.83699	137.242538	-21.018406	20.028387	131.83902	38.516121	-1.139022	137.671631	36.885937	49.278198	139.584381	37.701029	24.069588	138.628006	-79.737841	15.987186	125.050034
13.16425	37.1703	137.759308	-20.978937	20.109329	132.097672	38.573833	-1.123463	138.073578	36.998508	49.314384	140.014069	37.7861705	24.0954605	139.0438235	-79.7440445	16.1231975	125.1515205
13.971029	36.475376	138.117813	-20.940948	20.192583	132.266342	38.62315	-1.112722	138.340164	37.102993	49.342941	140.270477	37.8630715	24.1151095	139.3053205	-79.7449675	16.2700565	125.2273635
14.797222	35.768555	138.209686	-20.927923	20.291178	132.333008	38.604469	-1.067775	138.409744	37.19894	49.368149	140.349808	37.9017045	24.150187	139.379776	-79.7575505	16.432169	125.28624
15.621686	34.583443	138.15863	-20.915445	20.433552	132.224579	38.538841	-1.017106	138.366898	37.264492	49.38871	140.234192	37.9016665	24.185802	139.300545	-79.7325565	16.681302	125.148613
16.150818	33.773052	138.000107	-20.898209	20.523258	132.079224	38.430939	-0.936399	138.314362	37.271317	49.391186	140.115768	37.851128	24.2273935	139.215065	-79.647546	16.8191225	124.943383
16.623781	32.898895	137.879761	-20.892073	20.594463	131.947464	38.363869	-0.879561	138.362747	37.28006	49.403046	140.029037	37.8219645	24.2617425	139.195892	-79.6061105	16.9271835	124.699036
17.050638	32.011723	137.723236	-20.891491	20.671041	131.903732	38.368267	-0.840247	138.553131	37.290966	49.449635	139.986008	37.8296165	24.304694	139.2695695	-79.6125985	17.037388	124.5378945
17.189917	30.991623	137.764999	-20.860498	20.735027	131.932785	38.391922	-0.772903	138.812653	37.303951	49.501469	139.951599	37.8479365	24.364283	139.382126	-79.5689325	17.105771	124.483444
17.328461	30.018429	137.767105	-20.843191	20.786589	132.035904	38.432285	-0.736222	139.10199	37.346546	49.562538	139.861053	37.8894155	24.413158	139.4815215	-79.5757975	17.16002	124.5902865
17.349186	28.967524	137.775009	-20.815592	20.834585	132.135437	38.501682	-0.700412	139.355164	37.396397	49.61174	139.682846	37.9490395	24.455664	139.519005	-79.5802235	17.213506	124.751869
17.323574	27.35227	137.448914	-20.745466	20.889803	132.171021	38.592625	-0.633157	139.479248	37.490021	49.641098	139.307159	38.041323	24.5039705	139.3932035	-79.532255	17.2756355	124.9488385
17.092093	26.244894	137.195511	-20.685505	20.887037	132.089264	38.613243	-0.606924	139.458069	37.5765	49.643692	138.976837	38.0948715	24.518384	139.217453	-79.4658815	17.25569	124.961075
16.816689	25.139013	136.89447	-20.624495	20.876259	131.940689	38.617195	-0.619743	139.335709	37.666576	49.606049	138.617416	38.1418855	24.493153	138.9765625	-79.3908755	17.259365	124.9048155
16.481649	23.92849	136.483322	-20.591684	20.866343	131.793823	38.597645	-0.660233	139.143051	37.713795	49.512913	138.266647	38.15572	24.42634	138.704849	-79.339088	17.306346	124.882797
16.13043	22.769524	136.15654	-20.587238	20.855127	131.70256	38.550941	-0.6917	138.970001	37.747101	49.442909	137.932236	38.149021	24.3756045	138.4511185	-79.323497	17.3346495	124.9540015
15.589392	21.632389	135.923111	-20.607061	20.838856	131.665787	38.481224	-0.714212	138.862213	37.778248	49.379917	137.671417	38.129736	24.3328525	138.266815	-79.343858	17.3448595	125.064759
14.961555	20.431332	135.843765	-20.628748	20.831152	131.658249	38.45583	-0.749904	138.827057	37.781391	49.293118	137.533447	38.1186105	24.271607	138.180252	-79.3761065	17.390697	125.136246
14.002904	18.688225	135.672028	-20.670309	20.827255	131.66095	38.389248	-0.851589	138.883255	37.797726	49.181141	137.433228	38.093487	24.164776	138.1582415	-79.434105	17.489734	125.1636585
13.205764	17.559507	135.577835	-20.69932	20.813213	131.64415	38.308147	-0.942667	138.902878	37.810169	49.068611	137.384995	38.059158	24.062972	138.1439365	-79.457798	17.563454	125.1443635
12.309384	16.333454	135.467667	-20.726154	20.780857	131.615417	38.231304	-1.056432	138.908371	37.818905	48.925934	137.324402	38.0251045	23.934751	138.1163865	-79.4774125	17.626963	125.1144475
11.510272	15.16636	135.247757	-20.748007	20.73197	131.57814	38.179367	-1.190964	138.909012	37.8652	48.800816	137.272995	38.0222835	23.804926	138.0910035	-79.5182975	17.659014	125.0652765
10.489216	14.000867	135.094803	-20.746824	20.673536	131.519379	38.140556	-1.287862	138.868362	37.893524	48.677387	137.257233	38.01704	23.6947625	138.0627975	-79.510688	17.6523095	124.9759605
9.42403	12.797255	134.964066	-20.743977	20.635098	131.489716	38.124645	-1.350306	138.799866	37.91927	48.58337	137.239136	38.0219575	23.616532	138.019501	-79.5099115	17.653664	124.959931
8.388476	11.634692	134.722885	-20.741575	20.597448	131.491745	38.094131	-1.394137	138.678375	37.916775	48.521416	137.19017	38.005453	23.5636395	137.9342725	-79.488603	17.6312565	125.0492175
6.561415	9.906033	134.385147	-20.744516	20.533754	131.556488	38.058037	-1.448177	138.383926	37.908314	48.419018	137.023682	37.9831755	23.4854205	137.703804	-79.4722075	17.5820875	125.409172
5.309559	8.686022	134.150024	-20.72571	20.492344	131.64296	38.060043	-1.514262	138.218018	37.927334	48.328312	136.876526	37.9936885	23.407025	137.547272	-79.4451085	17.577663	125.738648
3.961984	7.515661	134.034561	-20.705158	20.461283	131.758621	38.058426	-1.569384	138.10231	37.971611	48.231827	136.646545	38.0150185	23.3312215	137.3744275	-79.4253345	17.5913445	126.1428145
2.507159	6.282356	133.975311	-20.715969	20.456579	131.868713	38.051815	-1.631861	138.023956	37.985134	48.155697	136.312836	38.0184745	23.261918	137.168396	-79.4504125	17.65124	126.56903
1.036937	5.125049	134.024399	-20.731867	20.457911	131.923813	38.052971	-1.674849	137.980103	38.006268	48.095886	135.932724	38.0296195	23.2105185	136.9564135	-79.4933535	17.7053035	126.8912125
-0.46556	3.973277	134.065826	-20.754929	20.431412	131.951111	38.035801	-1.72767	137.966125	37.980564	48.00032	135.505783	38.0081825	23.136325	136.735954	-79.5180405	17.726499	127.166268
-2.004963	2.824516	134.0289	-20.793518	20.369043	131.9646	37.969986	-1.818795	137.938065	37.939308	47.88258	135.029785	37.954647	23.0318925	136.483925	-79.541683	17.7061935	127.445275
-4.471982	1.142735	133.919632	-20.870644	20.184208	131.942566	37.787472	-1.971852	137.74527	37.83176	47.635376	134.270615	37.809616	22.831762	136.0079425	-79.550904	17.536654	127.8771895
-6.10317	0.051415	133.73497	-20.924091	20.006123	131.929764	37.68457	-2.156208	137.572937	37.736954	47.45747	133.763794	37.710762	22.650631	135.6683655	-79.558944	17.361615	128.1911625
-7.782859	-0.964389	133.558975	-20.98687	19.835045	131.987442	37.565006	-2.243673	137.244781	37.631859	47.290085	133.404877	37.5984325	22.523206	135.324829	-79.5721725	17.146884	128.650055
-9.516942	-1.995277	133.470459	-21.04812	19.671158	132.11264	37.480812	-2.314643	136.972885	37.517681	47.154667	133.170685	37.4992465	22.420012	135.071785	-79.5954865	16.922304	129.153495
-11.26079	-2.911203	133.368683	-21.082033	19.538609	132.27739	37.412334	-2.316228	136.779816	37.467873	47.137985	133.020767	37.4401035	22.4108785	134.9002915	-79.6041695	16.6663395	129.6544885
-13.030626	-3.841029	133.376526	-21.103308	19.441221	132.43454	37.339756	-2.266832	136.535461	37.447464	47.142921	132.932312	37.39361	22.4380445	134.7338865	-79.600226	16.4443975	130.1351935
-14.790438	-4.687935	133.326187	-21.127111	19.347412	132.537964	37.285374	-2.295475	136.292725	37.399982	47.100368	132.833176	37.342678	22.4024465	134.5629505	-79.5969	16.2923775	130.5129775
-17.420601	-5.956724	133.09816	-21.172665	19.198034	132.519196	37.181717	-2.278689	135.961075	37.034599	47.173435	132.675613	37.108158	22.447373	134.318344	-79.453488	15.948695	130.720048
-19.215454	-6.756728	132.902908	-21.230389	19.075104	132.416077	37.055889	-2.290919	135.700775	37.241959	47.015411	132.405273	37.148924	22.362246	134.053024	-79.609702	15.787962	130.77913
-21.039005	-7.581791	132.747131	-21.318043	18.947441	132.322678	36.944191	-2.359421	135.5168	37.106522	46.962818	132.201828	37.0253565	22.3016985	133.859314	-79.6614425	15.5931835	130.786042
-22.826279	-8.322515	132.687347	-21.430105	18.819246	132.239822	36.825428	-2.413095	135.387253	36.95937	46.903084	132.022018	36.892399	22.2449945	133.7046355	-79.752609	15.3934975	130.7750085
-24.654276	-9.060749	132.719772	-21.563232	18.706865	132.204483	36.714691	-2.472037	135.309723	36.483372	46.957195	131.907043	36.5990315	22.242579	133.608383	-79.7254955	15.171151	130.800583
-26.477505	-9.77737	132.953751	-21.707317	18.618176	132.220978	36.574619	-2.496178	135.298126	36.604969	46.788795	131.537674	36.589794	22.1463085	133.4179	-80.004428	15.0900435	131.024056
-28.270853	-10.405559	133.283707	-21.826584	18.534384	132.286163	36.442215	-2.499377	135.342789	36.136513	46.830769	131.305283	36.289364	22.165696	133.324036	-79.942532	14.903072	131.24829
-30.989143	-11.311275	134.042938	-21.950766	18.396461	132.476532	36.327206	-2.528783	135.671158	36.260174	46.578026	130.674301	36.29369	22.0246215	133.1727295	-80.195222	14.7683005	131.7803345
-32.755749	-11.848245	134.675522	-21.997681	18.300116	132.644073	36.283176	-2.52873	135.979324	35.877197	46.599232	130.407196	36.0801865	22.035251	133.19326	-80.0755485	14.564981	132.094886
-34.525032	-12.313017	135.354446	-22.039341	18.195316	132.82666	36.253166	-2.543975	136.376068	35.795532	46.494156	130.06163	36.024349	21.9750905	133.218849	-80.103031	14.4155415	132.434471
-36.273975	-12.698795	135.988968	-22.087376	18.083647	133.008987	36.213032	-2.527997	136.797043	35.729633	46.396809	129.749603	35.9713325	21.934406	133.273323	-80.1460845	14.232888	132.744651
-38.020405	-13.033795	136.524506	-22.121679	17.969772	133.165359	36.163868	-2.495692	137.198227	35.694267	46.313461	129.474503	35.9290675	21.9088845	133.336365	-80.1724255	14.0306595	132.994353
-39.753017	-13.255733	136.964157	-22.160353	17.868258	133.289749	36.088486	-2.454509	137.536728	35.668083	46.244377	129.203217	35.8782845	21.894934	133.3699725	-80.1989905	13.841582	133.2095255
-41.446095	-13.387023	137.260101	-22.204254	17.775736	133.390869	35.955513	-2.364158	137.718231	35.648628	46.194801	128.918655	35.8020705	21.9153215	133.318443	-80.2105785	13.6361505	133.463295
NaN	NaN	NaN	-22.325518	17.686586	133.456894	35.764973	-2.248257	137.560486	35.566696	46.158791	128.483414	35.6658345	21.955267	133.02195	-80.3168705	13.417905	133.891838
NaN	NaN	NaN	-22.376072	17.637657	133.437134	35.657829	-2.188508	137.105606	35.501034	46.180676	128.249908	35.5794315	21.996084	132.677757	-80.3315755	13.27923	134.196511
NaN	NaN	NaN	-22.387716	17.570225	133.345993	35.59972	-2.162464	136.507355	35.450932	46.244556	128.086288	35.525326	22.041046	132.2968215	-80.300758	13.099404	134.3951645
NaN	NaN	NaN	-22.368498	17.542007	133.222198	35.590233	-2.106999	135.694305	35.412605	46.381691	128.008392	35.501419	22.137346	131.8513485	-80.238415	12.946668	134.5930475
NaN	NaN	NaN	-22.305159	17.537661	133.032623	35.615204	-2.033831	134.602844	35.394318	46.563702	128.021729	35.504761	22.2649355	131.3122865	-80.115079	12.8103865	134.7529595
NaN	NaN	NaN	-22.210676	17.529116	132.813492	35.212822	-1.69742	133.545059	35.370445	46.749866	128.069794	35.2916335	22.526223	130.8074265	-79.7129855	12.532009	134.8195575
NaN	NaN	NaN	-22.106548	17.565361	132.61261	35.222702	-1.555609	132.300644	35.34626	46.98077	128.122757	35.284481	22.7125805	130.2117005	-79.497577	12.4181415	135.0135195
NaN	NaN	NaN	-21.902102	17.612581	132.362289	35.721298	-1.561834	130.349045	35.382168	47.306744	128.338486	35.551733	22.872455	129.3437655	-79.355937	12.352707	135.3808125
NaN	NaN	NaN	-21.779547	17.665321	132.272095	35.743557	-1.411588	129.39418	35.451748	47.476387	128.544342	35.5976525	23.0323995	128.969261	-79.1567465	12.2982425	135.574929
NaN	NaN	NaN	-21.663912	17.708578	132.208328	35.801052	-1.241242	128.698746	35.505417	47.646053	128.784698	35.6532345	23.2024055	128.741722	-78.9810585	12.2147505	135.674934
NaN	NaN	NaN	-21.565687	17.786827	132.155365	35.890656	-1.042388	128.21286	35.55368	47.835709	129.087646	35.722168	23.3966605	128.650253	-78.853542	12.1769935	135.660477
-49.138184	-5.60605	131.754868	-21.495682	17.867605	132.113602	35.988644	-0.860507	128.024246	35.573822	48.017265	129.440521	35.781233	23.578379	128.7323835	-78.772597	12.156831	135.4948205
-48.79887	-4.957634	131.409515	-21.480852	17.975437	132.064896	36.131271	-0.71371	128.11734	35.546791	48.223808	129.758026	35.839031	23.755049	128.937683	-78.800735	12.195825	135.192109
-48.235291	-4.153053	131.191498	-21.49567	18.079367	132.01535	36.282471	-0.543655	128.337067	35.495174	48.421032	130.045731	35.8888225	23.9386885	129.191399	-78.8801625	12.2200455	134.839301
-47.744526	-3.342048	130.890305	-21.518871	18.191523	131.860443	36.467712	-0.341081	128.874374	35.426483	48.628883	130.358078	35.9470975	24.143901	129.616226	-78.9848395	12.239145	134.10466
-47.307545	-2.795404	130.682251	-21.557774	18.219923	131.696228	36.566444	-0.313516	129.2939	35.388454	48.721016	130.400085	35.977449	24.20375	129.8469925	-79.092997	12.236096	133.5454635
-46.832787	-2.298649	130.44632	-21.604084	18.202839	131.466156	36.634689	-0.329632	129.60556	35.339527	48.743038	130.328674	35.987108	24.206703	129.967117	-79.195276	12.198975	132.965195
-46.311752	-1.853271	130.207901	-21.654932	18.172186	131.163925	36.635975	-0.357086	129.830307	35.259289	48.741756	130.147461	35.947632	24.192335	129.988884	-79.257496	12.152037	132.338966
-45.758598	-1.427318	129.997513	-21.709126	18.151373	130.863052	36.591488	-0.362542	129.998428	35.20443	48.745667	129.878403	35.897959	24.1915625	129.9384155	-79.316211	12.1111835	131.7876885
-45.194878	-0.946934	129.801605	-21.759911	18.157314	130.585938	36.529911	-0.350584	130.119247	35.151379	48.767223	129.591675	35.840645	24.2083195	129.855461	-79.360467	12.1063085	131.316415
-44.679527	-0.47022	129.662216	-21.811821	18.230326	130.348114	36.48584	-0.332048	130.251129	35.102558	48.803936	129.294617	35.794199	24.235944	129.772873	-79.417841	12.224708	130.923355
-43.850319	0.223566	129.505219	-21.855385	18.405365	130.075974	36.462868	-0.190894	130.464752	35.084282	48.966774	128.836166	35.773575	24.38794	129.650459	-79.484345	12.42279	130.501489
-43.264103	0.68869	129.346115	-21.852938	18.561733	129.859604	36.480366	-0.024115	130.5961	35.107018	49.08918	128.592667	35.793692	24.5325325	129.5943835	-79.499568	12.5909335	130.1248245
-42.613327	1.16999	129.040878	-21.790154	18.698481	129.573013	36.551865	0.103002	130.755814	35.207478	49.215107	128.404221	35.8796715	24.6590545	129.5800175	-79.4599795	12.7379075	129.5660085
-41.976479	1.711593	128.632858	-21.707832	18.810181	129.224457	36.619041	0.183174	130.931168	35.327156	49.30991	128.281891	35.9730985	24.746542	129.6065295	-79.3887625	12.87382	128.8423845
-41.375938	2.27614	128.164551	-21.631876	18.933422	128.850876	36.677887	0.263579	131.098145	35.444183	49.395115	128.196411	36.061035	24.829347	129.647278	-79.324787	13.037497	128.054474
-40.822182	2.85266	127.701065	-21.562357	19.054028	128.469421	36.728523	0.352974	131.281296	35.548286	49.502598	128.116348	36.1384045	24.927786	129.698822	-79.2631185	13.18027	127.24002
-40.233498	3.443317	127.260529	-21.499861	19.204283	128.121399	36.779167	0.470683	131.451096	35.672195	49.627235	128.048355	36.225681	25.048959	129.7497255	-79.225403	13.359607	126.4930725
-39.405354	4.449608	126.598045	-21.413607	19.454855	127.614937	36.813835	0.638025	131.676834	35.87775	49.818726	127.984512	36.3457925	25.2283755	129.830673	-79.1730065	13.6813345	125.399201
-38.883469	5.210821	126.176811	-21.37009	19.652288	127.291336	36.830093	0.74301	131.749344	35.991756	49.938316	127.948868	36.4109245	25.340663	129.849106	-79.1511045	13.963913	124.733566
-38.4268	6.026599	125.730148	-21.318256	19.872673	126.94931	36.829426	0.896664	131.784363	36.1129	50.085766	127.910736	36.471163	25.491215	129.8475495	-79.107675	14.254131	124.0510705
-38.045044	6.84407	125.272606	-21.25721	20.132484	126.598251	36.842823	1.045355	131.737061	36.22583	50.254707	127.917862	36.5343265	25.650031	129.8274615	-79.0487465	14.614937	123.3690405
-37.692978	7.713989	124.805237	-21.219944	20.407463	126.262573	36.8493	1.225056	131.611496	36.313175	50.428677	127.920555	36.5812375	25.8268665	129.7660255	-79.0211255	14.9880595	122.7591205
-37.353245	8.631437	124.283157	-21.134281	20.661736	125.884941	36.848076	1.396107	131.44397	36.450443	50.604641	127.927628	36.6492595	26.000374	129.685799	-78.9178215	15.323098	122.084083
-37.056808	9.615213	123.785065	-21.052263	20.918381	125.524292	36.858089	1.502416	131.163864	36.585789	50.744808	127.933899	36.721939	26.123612	129.5488815	-78.826465	15.71315	121.4997025
-36.778374	11.144026	123.111023	-20.874292	21.277727	125.03257	36.868053	1.686895	130.673737	36.837807	50.958008	127.906631	36.85293	26.3224515	129.290184	-78.601514	16.2330025	120.774956
