# Supplementary material for: How to jointly control a ball trajectory on a moving board: Methodological insights into Motor Learning and Rehabilitation
Source: PLoS One. 2025 Oct 15;20(10):e0334588. doi: 10.1371/journal.pone.0334588 (PMC12527165; doi:10.1371/journal.pone.0334588)
Supplement: S2 Data — (ZIP) [file pone.0334588.s002.zip › D11_030.csv]

Ball_X	Ball_Y	Ball_Z	BoardCentre_X	BoardCentre_Y	BoardCentre_Z	P1LeftHand_X	P1LeftHand_Y	P1LeftHand_Z	P1RightHand_X	P1RightHand_Y	P1RightHand_Z	P1MidHands_X	P1MidHands_Y	P1MidHands_Z	P2MidHands_X	P2MidHands_Y	P2MidHands_Z
-58.625294	11.449018	111.163139	-19.952765	13.877526	108.442284	40.086555	4.324446	103.289268	35.608303	44.684143	103.535522	37.847429	24.5042945	103.412395	-77.752959	3.2507575	113.472173
-57.790417	10.89872	111.087395	-19.894527	13.682646	108.630417	40.254795	4.190915	103.865814	35.633587	44.521717	103.733566	37.944191	24.356316	103.79969	-77.733245	3.008976	113.461144
-56.944553	10.306978	110.872124	-19.865269	13.514946	108.797577	40.452385	4.055844	104.598938	35.703747	44.361259	104.010391	38.078066	24.2085515	104.3046645	-77.808604	2.8213405	113.2904895
-56.012745	9.743905	110.643677	-19.83812	13.377729	108.953072	40.628021	3.916982	105.365097	35.824905	44.211502	104.355659	38.226463	24.064242	104.860378	-77.902703	2.691216	113.045766
-55.066811	9.142876	110.481918	-19.825836	13.265289	109.130768	40.77787	3.802095	106.107964	35.952091	44.067741	104.691422	38.3649805	23.934918	105.399693	-78.0166525	2.59566	112.861843
-54.0509	8.589702	110.349442	-19.800592	13.149216	109.279404	40.923573	3.706784	106.790161	36.040775	43.939308	105.066002	38.482174	23.823046	105.9280815	-78.083358	2.475386	112.6307265
-52.492313	7.763511	110.134293	-19.783014	12.994249	109.463348	41.063263	3.595781	107.668671	36.13813	43.790131	105.49868	38.6006965	23.692956	106.5836755	-78.1667245	2.295542	112.3430205
-51.430885	7.255828	110.03009	-19.773651	12.903215	109.523117	41.115479	3.489843	108.161072	36.188763	43.672832	105.73275	38.652121	23.5813375	106.946911	-78.199423	2.2250925	112.099323
-50.356735	6.757314	109.882584	-19.775238	12.801856	109.545708	41.118084	3.340546	108.597549	36.269638	43.554203	105.910683	38.693861	23.4473745	107.254116	-78.244337	2.1563375	111.8373
-49.257858	6.312487	109.75132	-19.798532	12.686421	109.560349	41.080677	3.165114	108.992508	36.345295	43.379562	106.010696	38.712986	23.272338	107.501602	-78.31005	2.100504	111.619096
-48.101128	5.872682	109.565178	-19.812677	12.555666	109.520386	41.023705	2.981084	109.328888	36.420395	43.188843	106.09671	38.72205	23.0849635	107.712799	-78.347404	2.0263685	111.327973
-46.974102	5.448523	109.437897	-19.813217	12.457583	109.480324	40.979622	2.857725	109.679924	36.472328	43.048183	106.143845	38.725975	22.952954	107.9118845	-78.352409	1.962212	111.0487635
-45.822491	5.093672	109.30864	-19.815268	12.387015	109.429123	40.986996	2.796379	110.024139	36.507107	42.947468	106.187042	38.7470515	22.8719235	108.1055905	-78.3775875	1.9021065	110.7526555
-44.086227	4.576908	109.136078	-19.825127	12.306556	109.375	41.018726	2.757099	110.505295	36.492279	42.847813	106.218063	38.7555025	22.802456	108.361679	-78.4057565	1.810656	110.388321
-42.935867	4.261078	109.171631	-19.839422	12.221334	109.385857	41.042034	2.735049	110.759331	36.490543	42.772038	106.198074	38.7662885	22.7535435	108.4787025	-78.4451325	1.6891245	110.2930115
-41.785095	3.993858	109.222588	-19.819344	12.096271	109.42749	41.079914	2.670064	110.975121	36.491566	42.676868	106.27832	38.78574	22.673466	108.6267205	-78.424428	1.519076	110.2282595
-40.62328	3.769625	109.235535	-19.820885	11.929729	109.487061	41.114033	2.563577	111.214211	36.533871	42.56023	106.396317	38.823952	22.5619035	108.805264	-78.465722	1.2975545	110.168858
-39.459332	3.589329	109.231552	-19.824615	11.75911	109.546219	41.143684	2.401782	111.373947	36.575993	42.442554	106.567398	38.8598385	22.422168	108.9706725	-78.5090685	1.096052	110.1217655
-38.280914	3.451655	109.28862	-19.832022	11.615197	109.597839	41.136539	2.242311	111.473488	36.598404	42.309803	106.740952	38.8674715	22.276057	109.10722	-78.5315155	0.954336999999999	110.088458
-37.123661	3.414684	109.363708	-19.852028	11.517572	109.667717	41.089573	2.08227	111.535355	36.625893	42.178993	106.898712	38.857733	22.1306315	109.2170335	-78.561789	0.904512499999999	110.1184005
-35.418049	3.424358	109.457123	-19.858307	11.454946	109.814857	41.027599	1.838893	111.643394	36.724007	41.98518	107.244453	38.875803	21.9120365	109.4439235	-78.592417	0.9978555	110.1857905
-34.237652	3.48136	109.513031	-19.859909	11.458844	109.925415	41.000538	1.694005	111.786316	36.825756	41.901585	107.580948	38.913147	21.797795	109.683632	-78.632965	1.119893	110.167198
-33.10207	3.597011	109.565033	-19.869556	11.50016	110.033348	40.992912	1.604972	111.98436	36.946815	41.854359	107.975899	38.9698635	21.7296655	109.9801295	-78.7089755	1.2706545	110.0865665
-31.962606	3.749045	109.573471	-19.855169	11.549737	110.114227	41.003922	1.550336	112.173584	37.045151	41.838959	108.421753	39.0245365	21.6946475	110.2976685	-78.7348745	1.4048265	109.9307855
-30.801308	3.936687	109.500122	-19.830925	11.598292	110.156143	41.018082	1.526745	112.353531	37.12569	41.850296	108.876625	39.071886	21.6885205	110.615078	-78.733736	1.5080635	109.697208
-29.513878	4.014855	109.383751	-19.598701	11.47241	110.052155	41.039425	1.503884	112.495636	37.173077	41.871937	109.351875	39.106251	21.6879105	110.9237555	-78.303653	1.2569095	109.1805545
-28.36034	4.194336	109.285103	-19.619471	11.47824	110.035339	41.026863	1.493991	112.613274	37.180653	41.892643	109.810379	39.103758	21.693317	111.2118265	-78.3427	1.263163	108.8588515
-26.684925	4.462009	109.232346	-19.679182	11.494871	110.11132	40.96574	1.497838	112.733932	37.143047	41.932896	110.30722	39.0543935	21.715367	111.520576	-78.4127575	1.274375	108.702064
-25.758379	4.826468	109.457993	-19.924459	11.677097	110.32505	40.927181	1.54567	112.807587	37.110516	41.983582	110.50322	39.0188485	21.764626	111.6554035	-78.8677665	1.589568	108.9946965
-24.677181	5.028394	109.627213	-19.93569	11.727728	110.468307	40.936672	1.598175	112.909225	37.083088	42.037254	110.662437	39.00988	21.8177145	111.785831	-78.88126	1.6377415	109.150783
-23.580179	5.218192	109.776497	-19.931063	11.76627	110.593925	40.989666	1.667846	113.039276	37.063904	42.091644	110.815514	39.026785	21.879745	111.927395	-78.888911	1.652795	109.260455
-22.504606	5.398146	109.846176	-19.908623	11.808017	110.645798	41.060101	1.722554	113.212631	37.064137	42.135384	110.947884	39.062119	21.928969	112.0802575	-78.879365	1.687065	109.2113385
-21.427355	5.55348	109.898796	-19.88249	11.838334	110.653671	41.109028	1.747689	113.394203	37.070782	42.153835	111.061562	39.089905	21.950762	112.2278825	-78.854885	1.725906	109.0794595
-20.375513	5.693105	109.947502	-19.878935	11.852139	110.6511	41.123482	1.747667	113.57193	37.090466	42.142113	111.143448	39.106974	21.94489	112.357689	-78.864844	1.759388	108.944511
-18.86825	5.921602	110.088966	-19.88306	11.862627	110.673225	41.078617	1.697081	113.887558	37.149765	42.094975	111.189079	39.114191	21.896028	112.5383185	-78.880311	1.829226	108.8081315
-17.895292	6.055672	110.213211	-19.889732	11.856506	110.733055	41.080944	1.639146	114.111282	37.179585	42.046291	111.284424	39.1302645	21.8427185	112.697853	-78.9097285	1.8702935	108.768257
-16.918644	6.189717	110.407379	-19.885382	11.82758	110.857079	41.109272	1.583489	114.350929	37.192268	41.983273	111.424637	39.15077	21.783381	112.887783	-78.921534	1.871779	108.826375
-16.017731	6.35886	110.644547	-19.885874	11.779963	111.036667	41.142967	1.529025	114.559647	37.202663	41.915932	111.577965	39.172815	21.7224785	113.068806	-78.944563	1.8374475	109.004528
-15.073451	6.510986	110.87204	-19.872461	11.707767	111.227295	41.159046	1.47499	114.676857	37.217346	41.833954	111.714951	39.188196	21.654472	113.195904	-78.933118	1.761062	109.258686
-14.193897	6.670471	111.049904	-19.852657	11.603432	111.409927	41.161469	1.379663	114.729546	37.257637	41.744534	111.845444	39.209553	21.5620985	113.287495	-78.914867	1.6447655	109.532359
-13.319127	6.851984	111.199043	-19.813019	11.526308	111.577568	41.154079	1.285926	114.746857	37.330574	41.662479	112.034653	39.2423265	21.4742025	113.390755	-78.8683645	1.5784135	109.764381
-11.957398	7.122817	111.407318	-19.732294	11.469154	111.797348	41.1693	1.173341	114.802231	37.458946	41.587143	112.419342	39.314123	21.380242	113.6107865	-78.778711	1.558066	109.9839095
-11.086926	7.351471	111.546944	-19.662909	11.500893	111.915649	41.207066	1.133164	114.880325	37.573437	41.565022	112.724808	39.3902515	21.349093	113.8025665	-78.7160695	1.652693	110.0287315
-10.240852	7.62006	111.660873	-19.538155	11.576242	112.040115	41.287102	1.145135	115.00032	37.707878	41.56583	113.122437	39.49749	21.3554825	114.0613785	-78.5738	1.7970015	110.0188515
-9.417086	7.871929	111.818932	-19.395571	11.685752	112.171806	41.362389	1.212902	115.194023	37.883568	41.605289	113.538101	39.6229785	21.4090955	114.366062	-78.4141205	1.9624085	109.97755
-8.611174	8.124104	111.963234	-19.276245	11.832814	112.289154	41.404179	1.303175	115.439774	38.06675	41.684731	113.946739	39.7354645	21.493953	114.6932565	-78.2879545	2.171675	109.8850515
-7.810164	8.327269	112.135887	-19.163145	11.972598	112.420715	41.464981	1.354506	115.664948	38.235737	41.753925	114.32695	39.850359	21.5542155	114.995949	-78.176649	2.3909805	109.845481
-7.041482	8.512417	112.272285	-19.08387	12.105528	112.51757	41.498505	1.375611	115.91098	38.37088	41.791023	114.684654	39.9346925	21.583317	115.297817	-78.1024325	2.627739	109.737323
-5.947428	8.746813	112.497734	-18.997747	12.287576	112.629822	41.532181	1.424432	116.3339	38.509663	41.828041	115.279785	40.020922	21.6262365	115.8068425	-78.016416	2.9489155	109.4528015
-5.313692	8.854823	112.638092	-18.972355	12.374928	112.696609	41.585274	1.436656	116.597954	38.569065	41.838539	115.689697	40.0771695	21.6375975	116.1438255	-78.0218795	3.1122585	109.2493925
-4.690042	8.89386	112.804832	-18.952713	12.429283	112.785721	41.603409	1.439306	116.841629	38.620483	41.859951	116.009499	40.111946	21.6496285	116.425564	-78.017372	3.2089375	109.145878
-4.103909	8.922411	112.925735	-18.925982	12.475396	112.865891	41.620792	1.434653	117.029572	38.689003	41.867371	116.229988	40.1548975	21.651012	116.62978	-78.0068615	3.29978	109.102002
-3.554078	8.905916	113.05835	-18.88826	12.520601	112.954391	41.683449	1.419962	117.171631	38.781601	41.879166	116.380058	40.232525	21.649564	116.7758445	-78.009045	3.391638	109.1329375
-3.014382	8.819735	113.210503	-18.810244	12.582795	113.054909	41.749203	1.429884	117.325211	38.892429	41.874123	116.487976	40.320816	21.6520035	116.9065935	-77.941304	3.5135865	109.2032245
-2.546029	8.719708	113.351692	-18.747272	12.643555	113.140892	41.824059	1.431771	117.452774	39.002789	41.867893	116.552124	40.413424	21.649832	117.002449	-77.907968	3.637278	109.279335
-1.950945	8.488882	113.5569	-18.659555	12.742244	113.265106	41.944286	1.399619	117.654655	39.136097	41.859695	116.602112	40.5401915	21.629657	117.1283835	-77.8593015	3.854831	109.4018285
-1.605874	8.317631	113.695717	-18.607141	12.795879	113.326553	42.015385	1.393751	117.816422	39.204441	41.84774	116.646515	40.609913	21.6207455	117.2314685	-77.824195	3.9710125	109.4216375
-1.312388	8.128484	113.814636	-18.561817	12.848626	113.388512	42.068626	1.396045	117.995193	39.270557	41.856003	116.666862	40.6695915	21.626024	117.3310275	-77.7932255	4.071228	109.4459965
-1.0807	7.946306	113.921333	-18.528538	12.874873	113.453606	42.113365	1.387748	118.151924	39.337677	41.841751	116.687332	40.725521	21.6147495	117.419628	-77.782597	4.1349965	109.487584
-0.889296	7.771344	114.020241	-18.498953	12.873804	113.519958	42.138226	1.339373	118.250992	39.39957	41.808258	116.724792	40.768898	21.5738155	117.487892	-77.766804	4.1737925	109.552024
-0.741691	7.618129	114.067352	-18.491827	12.850918	113.585831	42.134933	1.261438	118.312576	39.450783	41.757549	116.809799	40.792858	21.5094935	117.5611875	-77.776512	4.1923425	109.6104745
-0.652417	7.452078	114.039764	-18.485645	12.818712	113.590881	42.111725	1.213491	118.261024	39.48151	41.727226	116.97065	40.7966175	21.4703585	117.615837	-77.7679075	4.1670655	109.565925
-0.586181	7.229546	113.895439	-18.471466	12.850668	113.60955	42.081497	1.231768	117.994926	39.468327	41.734516	117.189278	40.774912	21.483142	117.592102	-77.717844	4.218194	109.626998
-0.64715	7.050298	113.824249	-18.489803	12.976498	113.640678	42.033321	1.309637	117.886795	39.479973	41.804161	117.246101	40.756647	21.556899	117.566448	-77.736253	4.396097	109.714908
-0.769801	6.839165	113.830986	-18.520889	13.155553	113.684418	41.977245	1.449986	117.856529	39.486366	41.91869	117.311287	40.7318055	21.684338	117.583908	-77.7735835	4.626768	109.784928
-0.961875	6.610523	113.836815	-18.56447	13.364868	113.707985	41.940674	1.590941	117.865479	39.478458	42.048717	117.368782	40.709566	21.819829	117.6171305	-77.838506	4.909907	109.7988395
-1.197489	6.384556	113.825432	-18.626858	13.54816	113.676895	41.897446	1.705774	117.904594	39.466381	42.178711	117.419853	40.6819135	21.9422425	117.6622235	-77.9356295	5.1540775	109.6915665
-1.455523	6.151419	113.77565	-18.675739	13.702123	113.596489	41.857437	1.791642	117.910004	39.427124	42.280682	117.475845	40.6422805	22.036162	117.6929245	-77.9937585	5.368084	109.5000535
-1.749489	5.902027	113.62188	-18.725471	13.795912	113.491074	41.817127	1.8782	117.824234	39.359863	42.382187	117.511772	40.588495	22.1301935	117.668003	-78.039437	5.4616305	109.314145
-2.269032	5.543577	113.279747	-18.808792	13.879341	113.30497	41.706001	2.031807	117.513863	39.224537	42.523167	117.488823	40.465269	22.277487	117.501343	-78.082853	5.481195	109.108597
-2.675488	5.325673	113.025917	-18.864782	13.947884	113.174309	41.620441	2.188133	117.272697	39.13966	42.65667	117.358627	40.3800505	22.4224015	117.315662	-78.1096145	5.4733665	109.032956
-3.158965	5.097319	112.818398	-18.898743	14.06334	113.062729	41.544506	2.416408	117.05275	39.040741	42.851536	117.09449	40.2926235	22.633972	117.07362	-78.0901095	5.492708	109.051838
-3.669163	4.849995	112.638405	-18.952002	14.221241	112.986244	41.489964	2.725804	116.851364	38.925476	43.10442	116.769432	40.20772	22.915112	116.810398	-78.111724	5.52737	109.16209
-4.219114	4.606801	112.546219	-18.956469	14.410262	112.89164	41.50882	3.073416	116.734062	38.797836	43.388287	116.450729	40.153328	23.2308515	116.5923955	-78.066266	5.5896725	109.1908845
-4.821875	4.302605	112.503471	-18.920074	14.559981	112.809029	41.596661	3.419613	116.726387	38.685757	43.64505	116.224121	40.141209	23.5323315	116.475254	-77.981357	5.5876305	109.142804
-5.442307	4.011657	112.526558	-18.876816	14.633208	112.75705	41.70911	3.686209	116.809464	38.611221	43.865688	116.087631	40.1601655	23.7759485	116.4485475	-77.9137975	5.4904675	109.0655525
-6.442656	3.553605	112.558075	-18.801981	14.569441	112.758636	41.840595	3.844312	116.983963	38.566895	44.017185	116.12674	40.203745	23.9307485	116.5553515	-77.807707	5.2081335	108.9619205
-7.135983	3.239486	112.532784	-18.79973	14.459064	112.799026	41.862888	3.819306	117.088509	38.558338	44.012566	116.226074	40.210613	23.915936	116.6572915	-77.810073	5.002192	108.9407605
-7.909874	2.932063	112.545074	-18.7939	14.340991	112.884399	41.832508	3.7813	117.091835	38.541748	43.980381	116.344536	40.187128	23.8808405	116.7181855	-77.774928	4.8011415	109.0506125
-8.731321	2.639607	112.596603	-18.830086	14.258284	113.011375	41.776917	3.770308	117.053818	38.500462	43.958206	116.432297	40.1386895	23.864257	116.7430575	-77.7988615	4.652311	109.2796925
-9.583154	2.371286	112.645302	-18.85862	14.24542	113.161919	41.719219	3.811087	116.974762	38.483807	43.986389	116.513733	40.101513	23.898738	116.7442475	-77.818753	4.592102	109.5795905
-10.481582	2.189668	112.700317	-18.886436	14.303162	113.314926	41.683205	3.905597	116.87603	38.460999	44.060265	116.612152	40.072102	23.982931	116.744091	-77.844974	4.623393	109.885761
-11.275071	1.976061	112.615372	-18.912666	14.442019	113.435829	41.657986	4.049989	116.781891	38.465145	44.175938	116.682556	40.0615655	24.1129635	116.7322235	-77.8868975	4.7710745	110.1394345
-12.696754	1.71223	112.49485	-18.918129	14.766916	113.476768	41.614239	4.24838	116.564072	38.49123	44.382668	116.656029	40.0527345	24.315524	116.6100505	-77.8889925	5.218308	110.3434855
-13.656993	1.549712	112.360428	-18.907598	15.042183	113.404083	41.598469	4.432187	116.445526	38.536198	44.560711	116.485802	40.0673335	24.496449	116.465664	-77.8825295	5.587917	110.342502
-14.600213	1.428779	112.210449	-18.840731	15.350981	113.313522	41.63018	4.635834	116.389778	38.602901	44.759705	116.269936	40.1165405	24.6977695	116.329857	-77.7980025	6.0041925	110.297187
-15.588614	1.303701	112.186501	-18.868301	15.679715	113.324905	41.722672	4.819072	116.438385	38.663326	44.950207	116.042503	40.192999	24.8846395	116.240444	-77.929601	6.4747905	110.409366
-16.611279	1.141667	112.402306	-18.764118	15.909534	113.390144	41.832523	5.002188	116.581436	38.736843	45.114563	115.77272	40.284683	25.0583755	116.177078	-77.812919	6.7606925	110.60321
-17.652454	1.013514	112.775848	-18.533911	15.99577	113.527061	41.961258	5.136269	116.767883	38.823502	45.231209	115.491882	40.39238	25.183739	116.1298825	-77.460202	6.807801	110.9242395
-18.691517	0.910387	113.253784	-18.503826	16.07724	113.889122	42.108433	5.176086	116.9916	38.914173	45.241238	115.193642	40.511303	25.208662	116.092621	-77.518955	6.945818	111.685623
-20.339159	0.775136	114.123329	-18.314129	15.964675	114.42733	42.299606	5.102235	117.37307	39.032059	45.095531	114.713264	40.6658325	25.098883	116.043167	-77.2940905	6.830467	112.811493
-21.441322	0.738827	114.684357	-18.137785	15.768929	114.709076	42.390099	4.964511	117.618004	39.085247	44.929428	114.459679	40.737673	24.9469695	116.0388415	-77.013243	6.5908885	113.3793105
-22.538332	0.808637	115.141296	-18.232956	15.644757	115.068077	42.424412	4.792354	117.864105	39.124641	44.771023	114.277496	40.7745265	24.7816885	116.0708005	-77.2404385	6.5078255	114.0653535
-23.708	0.911948	115.474556	-18.295938	15.494781	115.31955	42.417656	4.588024	118.05761	39.138851	44.631996	114.176407	40.7782535	24.61001	116.1170085	-77.3701295	6.379552	114.5220915
-24.825293	1.143458	115.660645	-18.260469	15.317655	115.433777	42.379467	4.410834	118.139435	39.054672	44.50193	114.242867	40.7170695	24.456382	116.191151	-77.2380075	6.178928	114.676403
-25.960564	1.438962	115.676201	-18.39185	15.244478	115.55864	42.276363	4.322018	118.131699	38.953865	44.460258	114.388725	40.615114	24.391138	116.260212	-77.398814	6.097818	114.857068
-27.064425	1.899546	115.550888	-18.547211	15.242386	115.63665	42.142239	4.300061	118.034866	38.871365	44.462414	114.561859	40.506802	24.3812375	116.2983625	-77.601224	6.1035345	114.9749375
-28.727484	2.71611	115.338982	-18.697617	15.322547	115.688797	41.888218	4.311279	117.643402	38.782719	44.471054	114.784775	40.3354685	24.3911665	116.2140885	-77.7307025	6.2539275	115.1635055
-29.779127	3.363924	115.170052	-18.740459	15.399689	115.688148	41.715252	4.333861	117.297699	38.796009	44.510685	114.857697	40.2556305	24.422273	116.077698	-77.7365485	6.377105	115.298598
-30.819468	4.056883	114.999046	-18.762991	15.490977	115.643822	41.599918	4.323462	116.950897	38.807877	44.537525	114.963875	40.2038975	24.4304935	115.957386	-77.7298795	6.5514605	115.330258
-31.823202	4.803316	114.788521	-18.787136	15.587447	115.566048	41.523952	4.338387	116.672302	38.815533	44.58033	115.082916	40.1697425	24.4593585	115.877609	-77.7440145	6.7155355	115.254487
-32.774197	5.581349	114.620338	-18.803614	15.713613	115.495049	41.468056	4.403562	116.480026	38.833332	44.650341	115.22541	40.150694	24.5269515	115.852718	-77.757922	6.9002745	115.13738
-33.719254	6.380624	114.4869	-18.867449	15.839837	115.426926	41.427574	4.464442	116.332176	38.801174	44.681896	115.373337	40.114374	24.573169	115.8527565	-77.849272	7.106505	115.0010955
-34.656269	7.198418	114.400932	-18.931162	15.945411	115.369476	41.375057	4.513088	116.211548	38.743122	44.722054	115.463432	40.0590895	24.617571	115.83749	-77.9214135	7.273251	114.901462
-35.980957	8.441855	114.364685	-19.007154	15.969807	115.356911	41.253098	4.544293	116.062798	38.701824	44.749825	115.524742	39.977461	24.647059	115.79377	-77.991769	7.292555	114.920052
-36.805393	9.235983	114.466927	-19.053278	15.91799	115.413597	41.192909	4.48726	115.987816	38.655434	44.712795	115.51297	39.9241715	24.6000275	115.750393	-78.0307275	7.2359525	115.076801
-37.604816	10.031651	114.642632	-19.102114	15.850573	115.515663	41.122776	4.411698	115.982544	38.580215	44.659786	115.495285	39.8514955	24.535742	115.7389145	-78.0557235	7.165404	115.2924115
-38.369785	10.884052	114.805199	-19.22031	15.739388	115.660057	41.053314	4.332798	116.057098	38.444759	44.589653	115.520325	39.7490365	24.4612255	115.7887115	-78.1896565	7.0175505	115.5314025
-39.11528	11.685615	114.958534	-19.404373	15.553769	115.818176	40.97702	4.234248	116.182327	38.197216	44.51899	115.599907	39.587118	24.376619	115.891117	-78.395864	6.730919	115.745235
-39.879005	12.450654	114.995728	-19.606682	15.293686	115.88253	40.810818	4.204552	116.202888	37.909195	44.441059	115.755257	39.3600065	24.3228055	115.9790725	-78.5733705	6.2645665	115.7859875
-40.592972	13.23412	115.055916	-19.850706	14.997914	115.902473	40.586918	4.097178	116.145386	37.597797	44.353813	115.829124	39.0923575	24.2254955	115.987255	-78.7937695	5.7703325	115.817691
-41.561207	14.470622	115.133461	-20.186783	14.655249	115.904152	40.197708	3.910844	115.967331	37.199661	44.216694	115.840851	38.6986845	24.063769	115.904091	-79.0722505	5.246729	115.904213
-42.162285	15.293262	115.192604	-20.409887	14.567894	115.936684	39.954193	3.853735	115.880272	36.970242	44.177551	115.840111	38.4622175	24.015643	115.8601915	-79.2819915	5.120145	116.0131765
-42.711872	16.155176	115.27079	-20.600475	14.581579	115.937996	39.755966	3.916201	115.826973	36.764851	44.238602	115.790627	38.2604085	24.0774015	115.8088	-79.4613585	5.0857565	116.067192
-43.205662	17.084623	115.264664	-20.769323	14.675489	115.906998	39.600639	4.051301	115.759529	36.554531	44.332237	115.788719	38.077585	24.191769	115.774124	-79.616231	5.159209	116.039872
-43.650803	18.031857	115.16404	-20.941372	14.782728	115.843262	39.469719	4.201086	115.75724	36.360764	44.457306	115.76403	37.9152415	24.329196	115.760635	-79.7979855	5.23626	115.925889
-44.04137	18.882654	115.126122	-21.058714	14.856916	115.764061	39.345875	4.352935	115.774933	36.198788	44.591259	115.736595	37.7723315	24.472097	115.755764	-79.8897595	5.241735	115.772358
-44.428398	19.752066	114.988564	-21.18836	14.921091	115.680717	39.236362	4.486259	115.804138	36.03075	44.721539	115.705933	37.633556	24.603899	115.7550355	-80.010276	5.238283	115.6063985
-44.901257	21.019581	114.787163	-21.399508	14.970387	115.540756	39.062782	4.679362	115.941498	35.783604	44.922916	115.596863	37.423193	24.801139	115.7691805	-80.222209	5.139635	115.3123315
-45.153191	21.908764	114.592651	-21.57682	14.995018	115.45343	38.927288	4.780801	116.043091	35.556152	45.031128	115.533974	37.24172	24.9059645	115.7885325	-80.39536	5.0840715	115.1183275
-45.421745	22.719181	114.497803	-21.788666	14.992327	115.421333	38.749496	4.852495	116.160179	35.284554	45.096066	115.425537	37.017025	24.9742805	115.792858	-80.594357	5.0103735	115.049808
-45.634361	23.5058	114.538872	-22.014759	14.945152	115.486923	38.529045	4.898474	116.261421	34.998344	45.117199	115.288673	36.7636945	25.0078365	115.775047	-80.7932125	4.8824675	115.198799
-45.850296	24.288883	114.703415	-22.25997	14.860614	115.661896	38.286098	4.887428	116.339172	34.717834	45.096783	115.181824	36.501966	24.9921055	115.760498	-81.021906	4.7291225	115.563294
-46.007313	25.103596	114.998665	-22.468645	14.728149	115.894211	38.060616	4.866541	116.425514	34.46653	45.062984	115.107254	36.263573	24.9647625	115.766384	-81.200863	4.4915355	116.022038
-46.099747	25.921865	115.253868	-22.656555	14.587799	116.119827	37.862236	4.854021	116.480614	34.231201	45.057297	115.095566	36.0467185	24.955659	115.78809	-81.3598285	4.219939	116.451564
-46.185188	27.133461	115.619301	-22.909662	14.469115	116.351852	37.579601	4.904543	116.473534	33.880573	45.108536	115.134689	35.730087	25.0065395	115.8041115	-81.549411	3.9316905	116.8995925
-46.223728	27.970224	115.733528	-23.052629	14.45359	116.414665	37.409504	4.994882	116.463211	33.694599	45.186771	115.167191	35.5520515	25.0908265	115.815201	-81.6573095	3.8163535	117.014129
-46.162651	28.844309	115.814957	-23.187654	14.436732	116.438461	37.272816	5.077564	116.456726	33.522831	45.275715	115.239838	35.3978235	25.1766395	115.848282	-81.7731315	3.6968245	117.02864
-46.064545	29.707512	115.882233	-23.327072	14.432901	116.45182	37.1334	5.160922	116.422966	33.35038	45.365639	115.319618	35.24189	25.2632805	115.871292	-81.896034	3.6025215	117.032348
-45.960346	30.553001	116.04599	-23.46981	14.423983	116.495636	36.975296	5.232397	116.371193	33.164883	45.451969	115.380463	35.0700895	25.342183	115.875828	-82.0097095	3.505783	117.115444
-45.781853	31.399405	116.282608	-23.646955	14.432276	116.604004	36.760826	5.299935	116.310547	32.961998	45.522411	115.42939	34.861412	25.411173	115.8699685	-82.155322	3.453379	117.3380395
-45.604126	32.227047	116.609665	-23.846386	14.4325	116.785751	36.556244	5.366261	116.283623	32.747147	45.612015	115.515648	34.6516955	25.489138	115.8996355	-82.3444675	3.375862	117.6718665
-45.165352	33.42778	117.128754	-24.136522	14.414019	117.173042	36.298122	5.438369	116.389191	32.411289	45.705925	115.741852	34.3547055	25.572147	116.0655215	-82.6277495	3.255891	118.2805625
-44.837448	34.181435	117.45269	-24.332926	14.371753	117.350876	36.163425	5.532797	116.459442	32.172668	45.80941	115.955444	34.1680465	25.6711035	116.207443	-82.8338985	3.0724025	118.494309
-44.454296	34.912849	117.611374	-24.57897	14.368505	117.433952	35.983025	5.631811	116.490639	31.880686	45.905502	116.145477	33.9318555	25.7686565	116.318058	-83.0897955	2.9683535	118.549846
-44.023968	35.626637	117.689049	-24.832409	14.392636	117.436432	35.72905	5.718861	116.482353	31.588114	45.997086	116.282692	33.658582	25.8579735	116.3825225	-83.3234	2.9272985	118.4903415
-43.574631	36.327469	117.68383	-25.092735	14.423454	117.374863	35.47356	5.809949	116.461754	31.322935	46.08445	116.379845	33.3982475	25.9471995	116.4207995	-83.5837175	2.8997085	118.3289265
-43.060272	36.964077	117.689743	-25.317749	14.44814	117.269707	35.272953	5.870619	116.420403	31.074677	46.148682	116.519272	33.173815	26.0096505	116.4698375	-83.809313	2.8866295	118.0695765
-42.485382	37.584591	117.699364	-25.50115	14.465852	117.203926	35.131073	5.946682	116.405472	30.845865	46.223274	116.631653	32.988469	26.084978	116.5185625	-83.990769	2.846726	117.8892895
-41.521561	38.353462	117.739296	-25.682602	14.526236	117.126907	34.986813	6.111352	116.415321	30.591063	46.359406	116.751656	32.788938	26.235379	116.5834885	-84.154142	2.817093	117.6703255
-40.855701	38.848869	117.747879	-25.758821	14.579182	117.125916	34.918232	6.21543	116.393852	30.450974	46.428947	116.799774	32.684603	26.3221885	116.596813	-84.202245	2.8361755	117.655019
-40.094368	39.267601	117.803101	-25.799898	14.621533	117.156898	34.870876	6.296472	116.381546	30.365038	46.493298	116.810799	32.617957	26.394885	116.5961725	-84.217753	2.848181	117.7176235
-39.289223	39.629673	117.853966	-25.811502	14.638911	117.180511	34.878334	6.343787	116.404411	30.333338	46.534611	116.870537	32.605836	26.439199	116.637474	-84.22884	2.838623	117.723548
-38.496037	39.917831	117.858315	-25.819292	14.646372	117.170418	34.93005	6.358799	116.462448	30.324108	46.556023	116.955162	32.627079	26.457411	116.708805	-84.265663	2.835333	117.632031
-37.628868	40.133041	117.778084	-25.83239	14.63988	117.078377	34.967075	6.3462	116.561913	30.303755	46.558266	117.049347	32.635415	26.452233	116.80563	-84.300195	2.827527	117.351124
-36.761169	40.342602	117.593445	-25.864571	14.625968	116.971245	34.983181	6.336621	116.659439	30.279144	46.546219	117.14975	32.6311625	26.44142	116.9045945	-84.3603045	2.810516	117.0378955
-35.393063	40.476189	117.353317	-25.919312	14.567867	116.821335	34.978989	6.273297	116.741585	30.208588	46.499153	117.213692	32.5937885	26.386225	116.9776385	-84.4324125	2.749509	116.6650315
-34.537445	40.516514	117.255424	-25.936714	14.475994	116.764404	34.984219	6.216069	116.793427	30.195045	46.427025	117.225006	32.589632	26.321547	117.0092165	-84.46306	2.630441	116.5195915
-33.593067	40.433155	117.207062	-25.930367	14.398328	116.745316	35.019466	6.135477	116.882835	30.190071	46.360157	117.259827	32.6047685	26.247817	117.071331	-84.4655025	2.548839	116.419301
-32.64489	40.34177	117.164993	-25.894403	14.263281	116.741112	35.08363	6.052647	116.963997	30.198595	46.271397	117.324829	32.6411125	26.162022	117.144413	-84.4299185	2.36454	116.337811
-31.637043	40.159695	117.092766	-25.84823	14.132042	116.744781	35.154594	5.969393	117.065193	30.202803	46.166145	117.385635	32.6786985	26.067769	117.225414	-84.3751585	2.196315	116.264148
-30.689457	39.935486	117.070518	-25.807499	14.011071	116.725311	35.227795	5.875439	117.167068	30.218067	46.071678	117.433914	32.722931	25.9735585	117.300491	-84.337929	2.0485835	116.150131
-29.781368	39.69796	116.994652	-25.778786	13.892935	116.696999	35.272789	5.760668	117.260803	30.223339	45.943958	117.486336	32.748064	25.852313	117.3735695	-84.305636	1.933557	116.0204285
-28.315941	39.209515	116.831375	-25.776785	13.735504	116.618324	35.31094	5.573946	117.439911	30.265274	45.775589	117.495583	32.788107	25.6747675	117.467747	-84.341677	1.7962405	115.768901
-27.361261	38.8377	116.663872	-25.774515	13.657999	116.516708	35.311153	5.434899	117.516731	30.290848	45.642559	117.504814	32.8010005	25.538729	117.5107725	-84.3500305	1.777269	115.5226435
-26.421833	38.423069	116.532043	-25.802389	13.595392	116.403915	35.308407	5.301533	117.559898	30.301622	45.530491	117.484406	32.8050145	25.416012	117.522152	-84.4097925	1.774772	115.285678
-25.543945	37.966476	116.418167	-25.822752	13.519022	116.311058	35.29213	5.176268	117.590927	30.304428	45.419559	117.435051	32.798279	25.2979135	117.512989	-84.443783	1.7401305	115.109127
-24.629276	37.458889	116.333916	-25.830496	13.490004	116.255211	35.281136	5.093791	117.598236	30.304892	45.348827	117.395226	32.793014	25.221309	117.496731	-84.454006	1.758699	115.013691
-23.865744	36.991467	116.372147	-25.826815	13.457993	116.238571	35.296631	5.027118	117.621674	30.336941	45.271797	117.355003	32.816786	25.1494575	117.4883385	-84.470416	1.7665285	114.9888035
-22.854382	36.366482	116.280426	-25.79912	13.446103	116.236969	35.3298	4.994107	117.664146	30.388657	45.216454	117.321922	32.8592285	25.1052805	117.493034	-84.4574685	1.7869255	114.980904
-21.556393	35.438976	116.209007	-25.722456	13.449976	116.201187	35.433334	4.95165	117.753349	30.528906	45.169422	117.256569	32.98112	25.060536	117.504959	-84.426032	1.839416	114.897415
-20.861267	34.867954	116.181053	-25.646198	13.472001	116.118607	35.519333	4.94571	117.842415	30.629745	45.157452	117.167892	33.074539	25.051581	117.5051535	-84.366935	1.892421	114.7320605
-19.915222	34.127125	115.949211	-25.558159	13.517612	116.039719	35.616005	4.955324	117.91172	30.72007	45.161797	117.062721	33.1680375	25.0585605	117.4872205	-84.2843555	1.9766635	114.5922175
-19.210279	33.462708	115.814972	-25.476837	13.575578	115.965927	35.718895	4.985679	117.991684	30.795807	45.16534	116.928185	33.257351	25.0755095	117.4599345	-84.211025	2.0756465	114.4719195
-18.384203	32.729721	115.67057	-25.412209	13.617245	115.947449	35.830067	5.008142	118.080399	30.871883	45.159252	116.787971	33.350975	25.083697	117.434185	-84.175393	2.150793	114.460713
-17.635942	31.959517	115.562698	-25.355907	13.639836	115.970818	35.935925	4.980164	118.179199	30.946255	45.12138	116.627518	33.44109	25.050772	117.4033585	-84.152904	2.2289	114.5382775
-16.941662	31.204016	115.541092	-25.306856	13.642983	116.035393	36.015713	4.931017	118.293724	31.033024	45.056679	116.461456	33.5243685	24.993848	117.37759	-84.1380805	2.292118	114.693196
-16.077168	30.052885	115.571426	-25.251461	13.598692	116.151237	36.12624	4.794269	118.382324	31.151299	44.895691	116.306892	33.6387695	24.84498	117.344608	-84.1416915	2.352404	114.957866
-15.469903	29.265039	115.578751	-25.232801	13.550179	116.191734	36.188416	4.643031	118.408646	31.20236	44.769516	116.15802	33.695388	24.7062735	117.283333	-84.16099	2.3940845	115.100135
-14.884954	28.4576	115.527832	-25.231808	13.512577	116.195992	36.204662	4.501252	118.332497	31.247231	44.620033	116.012665	33.7259465	24.5606425	117.172581	-84.1895625	2.4645115	115.219403
-14.394532	27.715349	115.498665	-25.248703	13.473012	116.151413	36.191357	4.326561	118.226097	31.298584	44.457039	115.817436	33.7449705	24.3918	117.0217665	-84.2423765	2.554224	115.2810595
-13.900272	26.912573	115.371956	-25.289259	13.446683	116.094627	36.170624	4.15086	118.0578	31.345367	44.315277	115.530243	33.7579955	24.2330685	116.7940215	-84.3365135	2.6602975	115.3952325
-13.453732	26.15996	115.230431	-25.324457	13.43058	115.976837	36.125801	3.937572	117.834221	31.395617	44.132923	115.24614	33.760709	24.0352475	116.5401805	-84.409623	2.8259125	115.4134935
-13.011928	25.43152	115.045525	-25.36706	13.405798	115.832947	36.079826	3.691895	117.627785	31.443977	43.916306	114.921677	33.7619015	23.8041005	116.274731	-84.4960215	3.0074955	115.391163
-12.40741	24.339823	114.730133	-25.40111	13.359804	115.605309	36.047005	3.373277	117.349243	31.546959	43.616684	114.446655	33.796982	23.4949805	115.897949	-84.599202	3.2246275	115.312669
-12.034104	23.651712	114.565147	-25.387514	13.305391	115.459999	36.06617	3.189635	117.20462	31.63257	43.437889	114.177597	33.84937	23.313762	115.6911085	-84.624398	3.29702	115.2288895
-11.701004	22.964582	114.406113	-25.346315	13.244724	115.289185	36.108665	3.016371	117.080643	31.721937	43.276085	113.999405	33.915301	23.146228	115.540024	-84.607931	3.34322	115.038346
-11.42	22.339621	114.297417	-25.310623	13.178231	115.139915	36.152149	2.836229	116.989723	31.832596	43.108936	113.886383	33.9923725	22.9725825	115.438053	-84.6136185	3.3838795	114.841777
-11.171502	21.75701	114.229546	-25.275061	13.114267	115.035675	36.188457	2.658297	116.91407	31.943422	42.962326	113.850067	34.0659395	22.8103115	115.3820685	-84.6160615	3.4182225	114.6892815
-10.932478	21.224365	114.267471	-25.231441	13.068289	115.046272	36.223022	2.486027	116.854515	32.071434	42.818596	113.903847	34.147228	22.6523115	115.379181	-84.61011	3.4842665	114.713363
-10.741134	20.735096	114.408554	-25.165133	13.042733	115.133492	36.256454	2.344589	116.819427	32.213943	42.709984	114.013924	34.2351985	22.5272865	115.4166755	-84.5654645	3.5581795	114.8503085
-10.519793	20.064814	114.615807	-25.107462	13.047597	115.300682	36.305126	2.203499	116.665527	32.331635	42.630424	114.165245	34.3183805	22.4169615	115.415386	-84.5333045	3.6782325	115.185978
-10.428336	19.648077	114.657532	-25.113777	13.090019	115.329361	36.281059	2.181348	116.482635	32.324326	42.619003	114.162979	34.3026925	22.4001755	115.322807	-84.5302465	3.7798625	115.335915
-10.365858	19.275576	114.58287	-25.151447	13.155842	115.244781	36.232117	2.198539	116.223633	32.311062	42.643482	114.054359	34.2715895	22.4210105	115.138996	-84.5744835	3.8906735	115.350566
-10.350202	18.901979	114.396606	-25.204882	13.255498	115.052666	36.168457	2.220119	115.905273	32.257828	42.656776	113.843445	34.2131425	22.4384475	114.874359	-84.6229065	4.0725485	115.230973
-10.370461	18.565226	114.106201	-25.253668	13.33579	114.787186	36.10553	2.24267	115.541397	32.194214	42.688274	113.471367	34.149872	22.465472	114.506382	-84.657208	4.206108	115.06799
-10.424862	18.267408	113.748528	-25.291374	13.416691	114.476761	36.033569	2.253311	115.099785	32.128086	42.703407	112.952316	34.0808275	22.478359	114.0260505	-84.6635755	4.355023	114.9274715
-10.520315	17.992476	113.355705	-25.312973	13.431462	114.173088	35.984333	2.217757	114.545235	32.055183	42.709053	112.33667	34.019758	22.463405	113.4409525	-84.645704	4.399519	114.9052235
-10.701141	17.618118	112.698685	-25.332758	13.334413	113.735413	35.8591	2.030942	113.439438	31.932068	42.573963	111.074066	33.895584	22.3024525	112.256752	-84.5611	4.3663735	115.214074
-10.838551	17.392418	112.205841	-25.311422	13.224358	113.456429	35.73357	1.853345	112.539551	31.863331	42.397736	110.096588	33.7984505	22.1255405	111.3180695	-84.4212945	4.3231755	115.5947885
-10.950992	17.217442	111.689758	-25.245523	13.073033	113.177155	35.633297	1.620329	111.586464	31.835825	42.182072	109.042404	33.734561	21.9012005	110.314434	-84.225607	4.2448655	116.039876
-11.047058	17.084648	111.193207	-25.140736	12.902789	112.864594	35.576324	1.3562	110.734116	31.836262	41.933834	107.950462	33.706293	21.645017	109.342289	-83.987765	4.160561	116.386899
-11.103307	17.010645	110.740723	-25.023994	12.724511	112.553391	35.574619	1.122195	109.991135	31.894371	41.674824	107.079933	33.734495	21.3985095	108.535534	-83.782483	4.0505125	116.571248
-11.099553	16.996429	110.352264	-24.923403	12.579073	112.261986	35.635418	0.911586	109.428368	31.969856	41.465679	106.374657	33.802637	21.1886325	107.9015125	-83.649443	3.9695135	116.6224595
-11.04255	17.040787	110.014343	-24.841299	12.433701	111.995232	35.702347	0.748943	109.027672	32.078457	41.30418	105.881104	33.890402	21.0265615	107.454388	-83.573	3.8408405	116.536076
-10.839961	17.204134	109.715904	-24.746687	12.302039	111.752548	35.812714	0.572907	108.685997	32.264626	41.157177	105.541351	34.03867	20.865042	107.113674	-83.532044	3.739036	116.391422
-10.658828	17.381823	109.665833	-24.709538	12.261889	111.695015	35.891159	0.504379	108.608627	32.35183	41.104126	105.46846	34.1214945	20.8042525	107.0385435	-83.5405705	3.7195255	116.3514865
-10.441181	17.592693	109.645317	-24.691862	12.274828	111.647835	35.946327	0.483024	108.546242	32.410229	41.087219	105.536545	34.178278	20.7851215	107.0413935	-83.562002	3.7645345	116.2542765
-10.204	17.866295	109.587921	-24.698566	12.300233	111.564362	35.954678	0.49778	108.505798	32.470139	41.120262	105.710968	34.2124085	20.809021	107.108383	-83.6095405	3.791445	116.020341
-9.920408	18.161612	109.543564	-24.696005	12.355193	111.458885	35.951473	0.531376	108.533966	32.545414	41.170811	105.994865	34.2484435	20.8510935	107.2644155	-83.6404535	3.8592925	115.6533545
-9.575532	18.476305	109.562752	-24.722212	12.412355	111.345383	35.967232	0.556005	108.601295	32.660942	41.244446	106.426682	34.314087	20.9002255	107.5139885	-83.758511	3.9244845	115.1767775
-9.169467	18.807617	109.612381	-24.713697	12.498199	111.254921	35.986839	0.601662	108.712624	32.802586	41.334	106.965805	34.3947125	20.967831	107.8392145	-83.8221065	4.028567	114.6706275
-8.39907	19.366854	109.763741	-24.69734	12.714197	111.115753	36.010872	0.709921	108.918556	33.034058	41.526009	107.860931	34.522465	21.117965	108.3897435	-83.917145	4.310429	113.8417625
-7.797884	19.723833	109.860703	-24.684576	12.900236	111.011078	36.084621	0.841981	109.085907	33.182602	41.679825	108.57679	34.6336115	21.260903	108.8313485	-84.0027635	4.539569	113.1908075
-7.130317	20.083939	110.045799	-24.646744	13.091233	110.929573	36.204784	1.020413	109.310135	33.310402	41.87299	109.277359	34.757593	21.4467015	109.293747	-84.051081	4.7357645	112.565399
-6.493331	20.415882	110.248314	-24.620432	13.349899	110.8871	36.303158	1.223468	109.546867	33.395882	42.070774	109.927773	34.84952	21.647121	109.73732	-84.090384	5.052677	112.03688
-5.814171	20.702003	110.437798	-24.604984	13.602556	110.885956	36.379047	1.45446	109.818756	33.498318	42.291573	110.565506	34.9386825	21.8730165	110.192131	-84.1486505	5.3320955	111.579781
-5.188699	20.942398	110.704628	-24.547354	13.850466	110.994545	36.475433	1.673942	110.144058	33.619034	42.486519	111.168121	35.0472335	22.0802305	110.6560895	-84.1419415	5.6207015	111.3330005
-4.541641	21.125637	111.03997	-24.498451	14.091534	111.184418	36.586063	1.861667	110.637535	33.729572	42.690922	111.813545	35.1578175	22.2762945	111.22554	-84.1547195	5.9067735	111.143296
-3.499012	21.228096	111.730705	-24.343901	14.359501	111.599663	36.844753	2.139838	111.613022	33.950993	42.951195	113.017479	35.397873	22.5455165	112.3152505	-84.085675	6.1734855	110.8840755
-2.753665	21.202627	112.322021	-24.205025	14.507587	111.943611	37.125851	2.309516	112.448242	34.105015	43.125324	113.988495	35.615433	22.71742	113.2183685	-84.025483	6.297754	110.6688535
-1.993053	21.10598	112.952896	-23.960194	14.645998	112.311317	37.447102	2.507894	113.457443	34.322548	43.318199	115.087387	35.884825	22.9130465	114.272415	-83.805213	6.3789495	110.350219
-1.274004	20.970961	113.68251	-23.655609	14.77938	112.711525	37.805386	2.719614	114.5448	34.627075	43.505802	116.3013	36.2162305	23.112708	115.42305	-83.5274485	6.446052	110
-0.591057	20.782223	114.426315	-23.284111	14.964314	113.109375	38.209881	2.917989	115.717064	34.947357	43.666218	117.623199	36.578619	23.2921035	116.6701315	-83.146841	6.6365245	109.5486185
0.04641	20.529903	115.164314	-22.903511	15.176897	113.51429	38.650661	3.105808	116.898384	35.28273	43.888466	118.89782	36.9666955	23.497137	117.898102	-82.7737175	6.856657	109.130478
0.619379	20.203875	115.828575	-22.555737	15.417394	113.879333	39.055279	3.285875	118.044731	35.615414	44.113403	120.141068	37.3353465	23.699639	119.0928995	-82.4468205	7.135149	108.6657665
1.308451	19.510651	116.694298	-21.834206	15.617996	114.288559	39.578445	3.535987	119.629929	36.010231	44.376328	121.705162	37.794338	23.9561575	120.6675455	-81.46275	7.2798345	107.9095725
1.668117	18.890444	117.148682	-21.56881	15.826471	114.66082	39.870987	3.683472	120.46666	36.247463	44.546062	122.534332	38.059225	24.114767	121.500496	-81.196845	7.538175	107.821144
1.864979	18.239441	117.625633	-21.329321	15.995047	115.005783	40.093967	3.835791	121.204887	36.460529	44.700729	123.190414	38.277248	24.26826	122.1976505	-80.93589	7.721834	107.8139155
2.06526	17.460825	117.896225	-21.167324	16.141495	115.319801	40.28204	3.982	121.814156	36.611729	44.864567	123.643402	38.4468845	24.4232835	122.728779	-80.7815325	7.8597065	107.910823
2.08999	16.666336	118.091545	-21.049591	16.250105	115.555664	40.427761	4.112256	122.223747	36.693932	44.981186	123.967537	38.5608465	24.546721	123.095642	-80.6600285	7.953489	108.015686
1.980832	15.723816	118.157288	-21.016342	16.306723	115.708717	40.507217	4.181092	122.46814	36.694626	45.040524	124.078178	38.6009215	24.610808	123.273159	-80.6336055	8.002638	108.144275
1.788315	14.714231	118.069138	-21.065395	16.330442	115.795837	40.491787	4.26972	122.489151	36.659073	45.079807	123.951721	38.57543	24.6747635	123.220436	-80.70622	7.9861205	108.371238
1.296323	13.07225	117.727303	-21.186308	16.314594	115.771088	40.351044	4.341104	122.097054	36.525658	45.064774	123.406792	38.438351	24.702939	122.751923	-80.810967	7.926249	108.790253
0.804788	11.94941	117.347763	-21.277384	16.285917	115.666367	40.239811	4.331862	121.760834	36.434361	45.038673	122.85817	38.337086	24.6852675	122.309502	-80.891854	7.8865665	109.023232
0.269714	10.676287	116.974899	-21.592585	16.381714	115.704956	40.129219	4.316125	121.365105	36.394146	44.990387	122.191261	38.2616825	24.653256	121.778183	-81.4468525	8.110172	109.631729
-0.374467	9.378284	116.634926	-21.622171	16.322464	115.565018	40.059559	4.238414	120.995285	36.365902	44.900238	121.491714	38.2127305	24.569326	121.2434995	-81.4570725	8.075602	109.8865365
-1.093955	8.100022	116.346611	-21.633976	16.259361	115.465775	40.002438	4.163338	120.656815	36.367329	44.791782	120.800987	38.1848835	24.47756	120.728901	-81.4528355	8.041162	110.202649
-1.881259	6.731445	116.026138	-21.620537	16.194498	115.327873	39.985065	4.056389	120.333229	36.383076	44.655029	120.086166	38.1840705	24.355709	120.2096975	-81.4251445	8.033287	110.4460485
-2.772532	5.342517	115.774956	-21.593431	16.090765	115.169159	39.971668	3.947481	120.050583	36.40411	44.492538	119.356262	38.187889	24.2200095	119.7034225	-81.374751	7.9615205	110.6348955
-4.188659	3.287106	115.367104	-21.550634	15.880082	114.864609	39.903481	3.707996	119.579994	36.482697	44.175003	118.27536	38.193089	23.9414995	118.927677	-81.294357	7.8186645	110.801541
-5.24704	1.881122	115.137329	-21.516258	15.699181	114.617538	39.868252	3.489415	119.311562	36.523689	43.928268	117.609665	38.1959705	23.7088415	118.4606135	-81.2284865	7.6895205	110.7744625
-6.332187	0.54389	114.873886	-21.493446	15.492165	114.384712	39.812737	3.242527	119.010712	36.584549	43.657604	117.034683	38.198643	23.4500655	118.0226975	-81.185535	7.5342645	110.7467265
-7.48982	-0.790588	114.620087	-21.477821	15.286457	114.197029	39.746822	2.949887	118.731621	36.628403	43.389557	116.595863	38.1876125	23.169722	117.663742	-81.1432545	7.403192	110.730316
-8.750229	-2.102569	114.422623	-21.451061	15.082494	114.080765	39.688568	2.715493	118.523232	36.684734	43.149971	116.277847	38.186651	22.932732	117.4005395	-81.088773	7.232256	110.7609905
-9.988718	-3.310988	114.277802	-21.407572	14.937794	114.063278	39.673676	2.516606	118.414368	36.741882	42.962955	116.110825	38.207779	22.7397805	117.2625965	-81.022923	7.1358075	110.8639595
-11.297585	-4.517612	114.273918	-21.361967	14.843367	114.119553	39.672749	2.403799	118.391159	36.787151	42.863277	116.06144	38.22995	22.633538	117.2262995	-80.953884	7.053196	111.0128065
-13.315819	-6.159697	114.401207	-21.323772	14.856269	114.32737	39.705486	2.397499	118.426498	36.842915	42.841137	115.965355	38.2742005	22.619318	117.1959265	-80.9217445	7.09322	111.4588135
-14.723204	-7.233943	114.654961	-21.278303	14.888336	114.498985	39.739059	2.421718	118.484367	36.861412	42.844398	115.858231	38.3002355	22.633058	117.171299	-80.8568415	7.143614	111.826671
-16.159815	-8.217908	114.948891	-21.227249	14.891356	114.686081	39.801922	2.437593	118.504509	36.886406	42.826614	115.693771	38.344164	22.6321035	117.09914	-80.798662	7.1506085	112.273022
-17.640219	-9.174501	115.296684	-21.157	14.826761	114.870285	39.881248	2.374578	118.533852	36.92625	42.758915	115.453049	38.403749	22.5667465	116.9934505	-80.717749	7.0867755	112.7471195
-19.184021	-10.094487	115.728188	-21.070383	14.708858	115.073608	39.948643	2.266539	118.571487	37.012695	42.634342	115.163658	38.480669	22.4504405	116.8675725	-80.621435	6.9672755	113.2796435
-20.671997	-10.943772	116.121628	-20.986345	14.524871	115.250099	40.008984	2.115794	118.596436	37.088707	42.454929	114.856003	38.5488455	22.2853615	116.7262195	-80.5215355	6.7643805	113.7739785
-22.261848	-11.738289	116.561211	-20.930231	14.320506	115.396141	40.037312	1.957157	118.570496	37.127827	42.256218	114.487167	38.5825695	22.1066875	116.5288315	-80.4430315	6.5343245	114.2634505
-24.575949	-12.757661	116.981873	-20.864607	13.971469	115.488411	40.05513	1.717263	118.407082	37.167065	41.959087	113.884293	38.6110975	21.838175	116.1456875	-80.3403115	6.104763	114.8311345
-26.196945	-13.330656	117.210564	-20.824913	13.735538	115.499481	40.075958	1.535282	118.267525	37.157196	41.758312	113.49295	38.616577	21.646797	115.8802375	-80.266403	5.824279	115.1187245
-27.7421	-13.778858	117.289146	-20.782793	13.508518	115.51226	40.067394	1.403411	118.046417	37.161449	41.587509	113.098167	38.6144215	21.49546	115.572292	-80.1800075	5.521576	115.452228
-29.31642	-14.177394	117.314911	-20.764662	13.314591	115.521767	40.019272	1.244037	117.732552	37.140812	41.434208	112.711426	38.580042	21.3391225	115.221989	-80.109366	5.2900595	115.821545
-30.894402	-14.475896	117.420288	-20.752737	13.177326	115.544983	39.951473	1.155491	117.363739	37.111397	41.324341	112.327347	38.531435	21.239916	114.845543	-80.036909	5.114736	116.244423
-32.416702	-14.607039	117.3834	-20.732929	13.105963	115.552376	39.893196	1.155764	116.974892	37.0956	41.314705	112.03363	38.494398	21.2352345	114.504261	-79.960256	4.9766915	116.600491
-33.963375	-14.665319	117.361404	-20.728409	13.088758	115.54406	39.873848	1.171921	116.594063	37.04195	41.35891	111.830391	38.457899	21.2654155	114.212227	-79.914717	4.9121005	116.875893
-36.21394	-14.489376	117.255722	-20.70039	13.181437	115.477036	39.852737	1.360872	115.948914	36.989811	41.55579	111.491585	38.421274	21.458331	113.7202495	-79.822054	4.904543	117.2338225
-37.651768	-14.267147	117.063126	-20.665745	13.259459	115.377441	39.847958	1.469528	115.44001	36.950188	41.697826	111.264908	38.399073	21.583677	113.352459	-79.730563	4.935241	117.402423
-39.09848	-13.975188	116.902229	-20.654655	13.330908	115.259491	39.814251	1.537786	114.862892	36.924328	41.798695	111.011765	38.3692895	21.6682405	112.9373285	-79.6785995	4.9935755	117.5816535
-40.469067	-13.541193	116.67794	-20.61364	13.378191	115.118004	39.770489	1.580277	114.238976	36.930641	41.895638	110.666382	38.350565	21.7379575	112.452679	-79.577845	5.0184245	117.783329
-41.790028	-13.07766	116.484192	-20.592602	13.406156	114.939865	39.693565	1.608758	113.500427	36.899689	41.970425	110.292816	38.296627	21.7895915	111.8966215	-79.481831	5.0227205	117.9831085
-43.09647	-12.542398	116.359398	-20.576704	13.433228	114.708542	39.596912	1.663444	112.717102	36.852283	42.049931	109.806908	38.2245975	21.8566875	111.262005	-79.3780055	5.0097685	118.155079
-44.298035	-11.92084	116.16304	-20.565323	13.470636	114.41835	39.537827	1.745932	111.957809	36.779179	42.15258	109.257744	38.158503	21.949256	110.6077765	-79.289149	4.992016	118.2289235
-45.933006	-10.888629	115.92662	-20.563366	13.496463	113.944336	39.513939	1.880378	110.932632	36.635704	42.26215	108.427307	38.0748215	22.071264	109.6799695	-79.2015535	4.921662	118.2087025
-46.956955	-10.15799	115.793549	-20.58086	13.487387	113.63932	39.508144	1.912916	110.356331	36.554989	42.303402	107.834007	38.0315665	22.108159	109.095169	-79.1932865	4.866615	118.183471
-47.869102	-9.352009	115.700958	-20.60677	13.441706	113.34436	39.476768	1.899935	109.794937	36.468109	42.27314	107.292023	37.9724385	22.0865375	108.54348	-79.1859785	4.7968745	118.14524
-48.687889	-8.50132	115.61319	-20.619955	13.327124	113.099083	39.418018	1.834205	109.353432	36.410343	42.204166	106.804359	37.9141805	22.0191855	108.0788955	-79.1540905	4.6350625	118.1192705
-49.445843	-7.6071	115.509308	-20.613903	13.203588	112.921974	39.403614	1.745182	109.041801	36.392872	42.140453	106.50808	37.898243	21.9428175	107.7749405	-79.126049	4.4643585	118.0690075
-50.068092	-6.661252	115.392754	-20.621975	13.073174	112.821686	39.411816	1.632743	108.838913	36.360844	42.068142	106.354355	37.88633	21.8504425	107.596634	-79.13028	4.2959055	118.046738
-50.639992	-5.669891	115.285477	-20.644688	12.991251	112.743126	39.401966	1.56357	108.704102	36.317001	42.027985	106.234695	37.8594835	21.7957775	107.4693985	-79.1488595	4.1867245	118.0168535
-51.260109	-4.045142	115.114151	-20.709078	12.9163	112.625923	39.36953	1.602503	108.506882	36.207024	42.041328	106.129929	37.788277	21.8219155	107.3184055	-79.206433	4.0106845	117.9334405
-51.558178	-2.918771	114.940666	-20.769888	12.872783	112.512589	39.355091	1.647066	108.364197	36.12846	42.079746	106.046829	37.7417755	21.863406	107.205513	-79.2815515	3.88216	117.819665
-51.790165	-1.774972	114.68692	-20.820835	12.841925	112.35849	39.340141	1.711493	108.143219	36.046825	42.144855	105.954338	37.693483	21.928174	107.0487785	-79.335153	3.755676	117.6682015
-51.832466	-0.579359	114.43515	-20.876984	12.818676	112.143898	39.314312	1.774696	107.858803	35.949085	42.216503	105.827179	37.6316985	21.9955995	106.842991	-79.3856665	3.6417525	117.444805
-51.893127	0.652872	114.119507	-20.924307	12.799786	111.926399	39.286579	1.851627	107.548187	35.868103	42.303219	105.689301	37.577341	22.077423	106.618744	-79.425955	3.522149	117.234054
-51.777977	1.906232	113.767647	-20.947235	12.792834	111.689339	39.296879	1.929259	107.229523	35.80917	42.39991	105.633354	37.5530245	22.1645845	106.4314385	-79.4474945	3.4210835	116.9472395
-51.516224	3.176055	113.419044	-20.960266	12.793049	111.490891	39.324699	2.042886	106.968628	35.762825	42.524841	105.622208	37.543762	22.2838635	106.295418	-79.464294	3.3022345	116.686364
-51.025826	5.104311	112.962761	-20.970238	12.824673	111.215843	39.356907	2.269503	106.666626	35.733086	42.738186	105.708672	37.5449965	22.5038445	106.187649	-79.4854725	3.1455015	116.244037
-50.51899	6.419699	112.590752	-20.973202	12.838795	111.055611	39.379585	2.413205	106.595024	35.72921	42.868176	105.88942	37.5543975	22.6406905	106.242222	-79.5008015	3.0368995	115.869
-49.95393	7.675041	112.224838	-20.999571	12.859037	110.888947	39.413738	2.508421	106.704689	35.748039	42.984615	106.165993	37.5808885	22.746518	106.435341	-79.5800305	2.971556	115.342553
-49.322723	8.957228	111.781136	-21.046099	12.883661	110.726334	39.445896	2.549873	106.945084	35.761894	43.046963	106.527008	37.603895	22.798418	106.736046	-79.696093	2.968904	114.716622
-48.571674	10.238614	111.306175	-21.101234	12.904599	110.577797	39.468678	2.522759	107.324585	35.78244	43.050323	107.005035	37.625559	22.786541	107.16481	-79.828027	3.022657	113.990784
-47.789326	11.439894	110.932625	-21.138666	12.882951	110.48539	39.518017	2.459712	107.90979	35.815372	43.017231	107.536934	37.6666945	22.7384715	107.723362	-79.9440265	3.0274305	113.247418
-46.899178	12.640773	110.624191	-21.135859	12.794912	110.502899	39.58374	2.361011	108.646835	35.891216	42.954826	108.181908	37.737478	22.6579185	108.4143715	-80.009196	2.9319055	112.5914265
-45.41148	14.327413	110.358849	-21.035889	12.677924	110.749725	39.753944	2.184813	110.145531	36.069332	42.888664	109.394058	37.911638	22.5367385	109.7697945	-79.983416	2.8191095	111.7296555
-44.306351	15.421863	110.411919	-20.94243	12.603466	111.09053	39.927689	2.142149	111.201302	36.180782	42.874535	110.325264	38.0542355	22.508342	110.763283	-79.9390955	2.69859	111.417777
-43.158463	16.488163	110.612061	-20.824528	12.520802	111.533806	40.113674	2.144842	112.228561	36.268715	42.884495	111.291397	38.1911945	22.5146685	111.759979	-79.8402505	2.5269355	111.307633
-42.042755	17.506781	110.94574	-20.69186	12.442363	112.01329	40.296055	2.180622	113.197037	36.331371	42.930447	112.157265	38.313713	22.5555345	112.677151	-79.697433	2.3291915	111.349429
-40.861542	18.495245	111.349144	-20.567057	12.362104	112.481201	40.429543	2.226737	113.997688	36.386688	42.973282	112.978699	38.4081155	22.6000095	113.4881935	-79.5422295	2.1241985	111.4742085
-39.667171	19.478413	111.731598	-20.457241	12.280001	112.922623	40.537453	2.245267	114.701508	36.444344	42.992195	113.693604	38.4908985	22.618731	114.197556	-79.4053805	1.941271	111.64769
-38.495182	20.417965	112.15168	-20.349953	12.193474	113.316978	40.633438	2.259118	115.357651	36.509899	43.028595	114.287689	38.5716685	22.6438565	114.82267	-79.2715745	1.7430915	111.811286
-36.66478	21.795296	112.675987	-20.200438	12.121455	113.808022	40.722542	2.309919	116.084328	36.599018	43.041534	114.928947	38.66078	22.6757265	115.5066375	-79.061656	1.5671835	112.1094065
-35.512386	22.688484	112.903023	-20.12458	12.11299	114.028893	40.764839	2.344558	116.46917	36.639702	43.068798	115.127739	38.7022705	22.706678	115.7984545	-78.9514305	1.519302	112.2593315
-34.310116	23.547733	113.060272	-20.063929	12.132145	114.168755	40.830452	2.411473	116.750839	36.667171	43.11512	115.245209	38.7488115	22.7632965	115.998024	-78.8766695	1.5009935	112.339486
-33.097473	24.38661	113.107643	-20.008228	12.121019	114.249382	40.916115	2.466295	116.976372	36.673744	43.161888	115.328369	38.7949295	22.8140915	116.1523705	-78.8113855	1.4279465	112.3463935
-31.939274	25.203165	113.085533	-19.998299	12.104285	114.270912	40.970627	2.524165	117.177597	36.663963	43.206947	115.339577	38.817295	22.865556	116.258587	-78.813893	1.343014	112.283237
-30.781952	25.983021	113.067604	-20.011185	12.060626	114.252785	40.990364	2.561609	117.25531	36.646034	43.210503	115.32959	38.818199	22.886056	116.29245	-78.840569	1.235196	112.21312
-29.607811	26.74379	113.040901	-20.038792	12.003638	114.198288	40.969063	2.54709	117.250549	36.609192	43.170792	115.298553	38.7891275	22.858941	116.274551	-78.8667115	1.148335	112.122025
-27.948019	27.873384	113.05188	-20.09269	11.896012	114.102661	40.896835	2.464938	117.16983	36.614895	43.076252	115.407265	38.755865	22.770595	116.2885475	-78.941245	1.021429	111.9167745
-26.824907	28.565634	113.196053	-20.120157	11.815956	114.073769	40.834	2.359466	117.120766	36.649826	42.993008	115.560089	38.741913	22.676237	116.3404275	-78.982227	0.955674999999999	111.8071105
-25.732813	29.277193	113.382805	-20.137224	11.774913	114.08712	40.76207	2.232143	117.072258	36.703568	42.896931	115.778625	38.732819	22.564537	116.4254415	-79.007267	0.985288999999998	111.7487985
-24.60363	29.99087	113.69989	-20.146137	11.789562	114.176735	40.711437	2.126273	117.062294	36.743866	42.842178	115.986404	38.7276515	22.4842255	116.524349	-79.0199255	1.0948985	111.829121
-23.538662	30.621899	114.035622	-20.147289	11.887519	114.303566	40.683495	2.106926	117.06176	36.798214	42.83009	116.214035	38.7408545	22.468508	116.6378975	-79.0354325	1.30653	111.9692345
-22.448721	31.24262	114.356041	-20.128748	11.994043	114.449142	40.677544	2.116668	117.077301	36.854397	42.821754	116.451355	38.7659705	22.469211	116.764328	-79.0234665	1.518875	112.133956
-21.379717	31.83703	114.572289	-20.137619	12.126025	114.574066	40.67281	2.126718	117.13916	36.90659	42.829811	116.665359	38.7897	22.4782645	116.9022595	-79.064938	1.7737855	112.2458725
-19.804993	32.646507	114.932541	-20.133862	12.294158	114.724091	40.68018	2.107148	117.298851	37.01302	42.813721	117.011391	38.8466	22.4604345	117.155121	-79.114324	2.1278815	112.293061
-18.734655	33.05899	115.146042	-20.165655	12.351668	114.788773	40.676136	2.045131	117.42865	37.051105	42.764175	117.254318	38.8636205	22.404653	117.341484	-79.1949305	2.298683	112.236062
-17.789209	33.461536	115.344917	-20.181997	12.398252	114.850533	40.652847	1.961138	117.539848	37.096878	42.690804	117.517937	38.8748625	22.325971	117.5288925	-79.2388565	2.470533	112.1721735
-16.728895	33.751125	115.610802	-20.237373	12.421533	114.941193	40.628494	1.851838	117.610191	37.135578	42.595028	117.791519	38.882036	22.223433	117.700855	-79.356782	2.619633	112.181531
-15.810206	33.981148	115.905174	-20.27416	12.419547	115.037109	40.586422	1.758356	117.664406	37.152107	42.501976	118.048965	38.8692645	22.130166	117.8566855	-79.4175845	2.708928	112.2175325
-14.849922	34.097664	116.207275	-20.296522	12.444551	115.131104	40.545593	1.683949	117.682411	37.192741	42.435349	118.326225	38.869167	22.059649	118.004318	-79.462211	2.829453	112.25789
-13.911896	34.17086	116.511688	-20.31328	12.464366	115.249405	40.547066	1.633126	117.726326	37.219219	42.383099	118.606911	38.8831425	22.0081125	118.1666185	-79.5097025	2.9206195	112.3321915
-12.495572	34.131683	116.912354	-20.329826	12.536139	115.416313	40.622757	1.584866	117.907242	37.237137	42.345177	119.054016	38.929947	21.9650215	118.480629	-79.589599	3.1072565	112.351997
-11.66041	34.018494	117.162262	-20.316639	12.60462	115.534302	40.705055	1.582902	118.056335	37.253365	42.345066	119.34317	38.97921	21.963984	118.6997525	-79.612488	3.245256	112.3688515
-10.842338	33.815254	117.322388	-20.315462	12.695752	115.633034	40.784157	1.613202	118.20784	37.269489	42.353565	119.573555	39.026823	21.9833835	118.8906975	-79.657747	3.4081205	112.3753705
-10.033523	33.53075	117.420174	-20.330215	12.796018	115.700912	40.81583	1.620313	118.340363	37.278046	42.371758	119.736389	39.046938	21.9960355	119.038376	-79.707368	3.5960005	112.363448
-9.256816	33.174812	117.435669	-20.353197	12.887716	115.781746	40.831871	1.610034	118.451523	37.295994	42.380798	119.837906	39.0639325	21.995416	119.1447145	-79.7703265	3.780016	112.4187775
-8.575745	32.741753	117.469421	-20.372009	12.975895	115.861893	40.824108	1.594237	118.544701	37.332844	42.361687	119.911263	39.078476	21.977962	119.227982	-79.822494	3.973828	112.495804
-7.930513	32.222073	117.525085	-20.394814	13.046795	115.955208	40.802677	1.567678	118.636719	37.347012	42.35342	119.948158	39.0748445	21.960549	119.2924385	-79.8644725	4.133041	112.6179775
-7.043775	31.275156	117.54055	-20.47089	13.128646	116.064941	40.758369	1.494434	118.731598	37.340599	42.307846	119.95118	39.049484	21.90114	119.341389	-79.991264	4.356152	112.788493
-6.504536	30.582731	117.51429	-20.518839	13.172901	116.08609	40.710098	1.441426	118.739334	37.327297	42.260757	119.904968	39.0186975	21.8510915	119.322151	-80.0563755	4.4947105	112.850029
-6.104937	29.845879	117.39019	-20.606512	13.227108	116.067505	40.62204	1.402028	118.722382	37.301437	42.236427	119.778381	38.9617385	21.8192275	119.2503815	-80.1747625	4.6349885	112.8846285
-5.680445	29.041082	117.239822	-20.682837	13.308157	115.998444	40.514858	1.392329	118.687737	37.288864	42.225449	119.608795	38.901861	21.808889	119.148266	-80.267535	4.807425	112.848622
-5.335862	28.189173	117.070793	-20.767736	13.404715	115.93647	40.429226	1.364292	118.647408	37.285332	42.211697	119.433296	38.857279	21.7879945	119.040352	-80.392751	5.0214355	112.832588
-5.021324	27.27206	116.886696	-20.842184	13.52063	115.916122	40.363785	1.318554	118.654739	37.288208	42.191036	119.271889	38.8259965	21.754795	118.963314	-80.5103645	5.286465	112.86893
-4.813255	26.292913	116.768768	-20.894325	13.648788	115.935745	40.290394	1.29533	118.716087	37.317764	42.181477	119.138908	38.804079	21.7384035	118.9274975	-80.592729	5.5591725	112.9439925
-4.599204	24.833643	116.774094	-20.968204	13.854059	116.09005	40.215565	1.26553	118.861542	37.361317	42.1819	119.005569	38.788441	21.723715	118.9335555	-80.724849	5.984403	113.2465445
-4.561933	23.81587	116.810944	-21.029524	13.98104	116.250099	40.163605	1.247601	118.970039	37.380787	42.178612	118.947433	38.772196	21.7131065	118.958736	-80.831244	6.2489735	113.541462
-4.540872	22.734089	116.841469	-21.082445	14.113919	116.413208	40.090744	1.226478	119.094505	37.405212	42.187115	118.906693	38.747978	21.7067965	119.000599	-80.912868	6.5210415	113.825817
-4.606421	21.6744	116.918114	-21.15307	14.227057	116.565895	40.018898	1.225462	119.196045	37.413956	42.191059	118.882645	38.716427	21.7082605	119.039345	-81.022567	6.7458535	114.092445
-4.679867	20.651754	116.967522	-21.219061	14.338833	116.670547	39.958019	1.209887	119.301033	37.407906	42.197136	118.865219	38.6829625	21.7035115	119.083126	-81.1210845	6.9741545	114.257968
-4.843725	19.579966	116.983543	-21.305981	14.424864	116.75061	39.884289	1.203074	119.400963	37.381393	42.20414	118.837807	38.632841	21.703607	119.119385	-81.244803	7.146121	114.381835
-5.012834	18.468407	116.950317	-21.410042	14.504118	116.797066	39.803131	1.17644	119.447937	37.328651	42.191322	118.799187	38.565891	21.683881	119.123562	-81.385975	7.324355	114.47057
-5.430813	16.859201	116.911377	-21.614765	14.564914	116.799255	39.625786	1.110726	119.440292	37.20649	42.142166	118.694221	38.416138	21.626446	119.0672565	-81.645668	7.503382	114.5312535
-5.77906	15.780931	116.848541	-21.750059	14.586663	116.768456	39.494324	1.055402	119.426521	37.140694	42.083225	118.615814	38.317509	21.5693135	119.0211675	-81.817627	7.6040125	114.5157445
-6.130933	14.6654	116.775345	-21.852489	14.59646	116.758919	39.395882	0.993017	119.452759	37.094078	42.015026	118.562057	38.24498	21.5040215	119.007408	-81.949958	7.6888985	114.51043
-6.558324	13.563414	116.768852	-21.924444	14.633313	116.763329	39.342072	0.938941	119.526878	37.086899	41.967342	118.56469	38.2144855	21.4531415	119.045784	-82.0633735	7.8134845	114.480874
-7.043665	12.547821	116.848923	-21.962711	14.688616	116.802719	39.30526	0.91152	119.64489	37.077568	41.932541	118.5802	38.191414	21.4220305	119.112545	-82.116836	7.9552015	114.492893
-7.535466	11.494437	116.874954	-21.978886	14.764192	116.878654	39.300816	0.913161	119.780525	37.087555	41.928764	118.576538	38.1941855	21.4209625	119.1785315	-82.1519575	8.1074215	114.5787765
-7.984373	10.431005	116.886925	-21.983007	14.845033	116.953949	39.311161	0.949988	119.912651	37.107746	41.953945	118.582771	38.2094535	21.4519665	119.247711	-82.1754675	8.2380995	114.660187
-8.993377	9.019451	117.099167	-21.941505	14.949483	117.085205	39.354206	1.004391	120.089172	37.1446	41.984703	118.629524	38.249403	21.494547	119.359348	-82.132413	8.404419	114.811062
-9.611982	8.042579	117.179916	-21.903002	14.998634	117.227341	39.399017	1.031843	120.213104	37.188602	42.008347	118.667877	38.2938095	21.520095	119.4404905	-82.0998135	8.477173	115.0141915
-10.216208	7.075837	117.271133	-21.836868	15.033622	117.400764	39.441269	1.073537	120.32682	37.251282	42.033218	118.741974	38.3462755	21.5533775	119.534397	-82.0200115	8.5138665	115.267131
-10.987198	6.215303	117.456345	-21.769722	15.05533	117.597343	39.498856	1.091735	120.447067	37.315681	42.052841	118.842911	38.4072685	21.572288	119.644989	-81.9467125	8.538372	115.549697
-11.857162	5.427165	117.646828	-21.705334	15.077639	117.763031	39.571281	1.116958	120.565605	37.386314	42.082985	118.972984	38.4787975	21.5999715	119.7692945	-81.8894655	8.5553065	115.7567675
-12.505838	4.516404	117.649269	-21.647354	15.110311	117.900345	39.627644	1.168116	120.669876	37.435131	42.127548	119.144356	38.5313875	21.647832	119.907116	-81.8260955	8.57279	115.893574
-13.333254	3.745065	117.655418	-21.604568	15.150759	117.99086	39.682148	1.230567	120.750687	37.474014	42.206314	119.336617	38.578081	21.7184405	120.043652	-81.787217	8.5830775	115.938068
-14.663829	2.62676	117.606911	-21.573204	15.227361	118.088844	39.708431	1.373589	120.830788	37.515774	42.330341	119.649078	38.6121025	21.851965	120.239933	-81.7585105	8.602757	115.937755
-15.562571	1.904067	117.5205	-21.542366	15.294963	118.120148	39.74844	1.448767	120.852829	37.531029	42.408092	119.872307	38.6397345	21.9284295	120.362568	-81.7244665	8.6614965	115.877728
-16.534475	1.225146	117.40403	-21.503868	15.339078	118.155792	39.789825	1.523822	120.863365	37.553169	42.486061	120.10099	38.671497	22.0049415	120.4821775	-81.679233	8.6732145	115.8294065
-17.527849	0.553819	117.324089	-21.443813	15.369661	118.225182	39.841671	1.581451	120.876205	37.586613	42.551323	120.31028	38.714142	22.066387	120.5932425	-81.601768	8.672935	115.8571215
-18.52762	-0.113704	117.240402	-21.365938	15.359192	118.308151	39.903999	1.635705	120.901253	37.639282	42.624535	120.509407	38.7716405	22.13012	120.70533	-81.5035165	8.588264	115.910972
-19.557663	-0.79156	117.165886	-21.27643	15.342731	118.398621	39.994102	1.712849	120.939323	37.682976	42.695057	120.695023	38.838539	22.203953	120.817173	-81.391399	8.481509	115.980069
-20.638744	-1.463514	117.127121	-21.18047	15.308267	118.488457	40.11245	1.788508	120.981506	37.721016	42.768398	120.843575	38.916733	22.278453	120.9125405	-81.277673	8.338081	116.0643735
-22.264187	-2.43296	117.184654	-21.043114	15.261154	118.650749	40.29129	1.877972	121.068344	37.762482	42.853962	120.96801	39.026886	22.365967	121.018177	-81.113114	8.156341	116.283321
-23.443277	-3.097401	117.328033	-20.933605	15.195876	118.805634	40.407909	1.886604	121.176079	37.813339	42.858158	120.968094	39.110624	22.372381	121.0720865	-80.977834	8.019371	116.5391815
-24.631536	-3.753803	117.608025	-20.807236	15.094028	119.026672	40.520996	1.841029	121.301842	37.882557	42.80843	120.89859	39.2017765	22.3247295	121.100216	-80.8162485	7.8633265	116.953128
-25.809849	-4.367702	118.042336	-20.675804	14.934622	119.310966	40.622681	1.777893	121.447792	37.956741	42.693676	120.752045	39.289711	22.2357845	121.0999185	-80.641319	7.6334595	117.5220135
-27.052969	-5.02897	118.566254	-20.522657	14.737151	119.6092	40.764507	1.679655	121.616806	38.034988	42.560863	120.466637	39.3997475	22.120259	121.0417215	-80.4450615	7.354043	118.1766785
-28.269398	-5.583671	119.174622	-20.356026	14.535122	119.865715	40.897827	1.596923	121.815063	38.108749	42.414894	120.012131	39.503288	22.0059085	120.913597	-80.21534	7.0643355	118.817833
-29.525667	-6.11462	119.810333	-20.199745	14.319047	120.062065	41.02272	1.507888	122.040573	38.190098	42.238865	119.390366	39.606409	21.8733765	120.7154695	-80.005899	6.7647175	119.4086605
-31.464464	-6.812651	120.758308	-20.01696	14.048433	120.185219	41.173195	1.332494	122.377518	38.236694	41.902958	118.006813	39.7049445	21.617726	120.1921655	-79.7388645	6.47914	120.1782725
-32.719658	-7.122886	121.388306	-19.909021	13.903101	120.210136	41.236084	1.21634	122.408363	38.281174	41.598949	117.085526	39.758629	21.4076445	119.7469445	-79.576671	6.3985575	120.6733275
-33.985401	-7.349536	121.910431	-19.801483	13.708533	120.200333	41.29451	0.993279	122.396385	38.316647	41.231804	116.231857	39.8055785	21.1125415	119.314121	-79.4085445	6.3045245	121.086545
-35.268787	-7.511401	122.331787	-19.716267	13.450935	120.186081	41.32806	0.709388	122.309258	38.354252	40.856552	115.535187	39.841156	20.78297	118.9222225	-79.27369	6.1189	121.4499395
-36.36063	-7.68266	122.529533	-19.669525	13.137491	120.165672	41.322739	0.404552	122.095657	38.382946	40.49762	115.038002	39.8528425	20.451086	118.5668295	-79.1918925	5.823896	121.7645145
-37.611908	-7.594457	122.564247	-19.672628	12.812525	120.112213	41.286236	0.094318	121.760086	38.33717	40.202919	114.665985	39.811703	20.1486185	118.2130355	-79.156959	5.4764315	122.0113905
-38.828201	-7.419527	122.436752	-19.708456	12.531054	120.018562	41.215073	-0.125889	121.33477	38.248722	40.00655	114.405251	39.7318975	19.9403305	117.8700105	-79.1488095	5.1217775	122.1671135
-40.616604	-6.883634	122.021416	-19.813486	12.235085	119.856117	41.002167	-0.323978	120.664978	38.094189	39.880352	114.309601	39.548178	19.778187	117.4872895	-79.17515	4.691983	122.2249445
-41.879253	-6.214436	121.694756	-19.875656	12.114867	119.779549	40.859718	-0.440426	120.226837	38.015915	39.855129	114.379707	39.4378165	19.7073515	117.303272	-79.1891285	4.5223825	122.255826
-43.007942	-5.513908	121.389542	-19.941864	12.042803	119.73262	40.721569	-0.527687	119.860252	37.959377	39.859653	114.547905	39.340473	19.665983	117.2040785	-79.224201	4.419623	122.2611615
-44.055542	-4.701484	121.0439	-19.97382	12.012939	119.691727	40.610554	-0.564321	119.465576	37.95327	39.901749	114.799942	39.281912	19.668714	117.132759	-79.229552	4.357164	122.250695
-45.014961	-3.819729	120.703552	-19.989658	12.000443	119.636238	40.556232	-0.605586	119.095299	37.962021	39.965309	115.040932	39.2591265	19.6798615	117.0681155	-79.2384425	4.3210245	122.2043605
-45.966469	-2.820762	120.367691	-19.980679	11.985114	119.559029	40.534256	-0.621486	118.720985	38.007858	40.025513	115.322639	39.271057	19.7020135	117.021812	-79.232415	4.2682145	122.096246
-46.833759	-1.766746	120.007797	-19.951071	11.969724	119.431618	40.535236	-0.635451	118.342552	38.065876	40.082954	115.600082	39.300556	19.7237515	116.971317	-79.202698	4.2156965	121.891919
-48.014969	-0.106648	119.487465	-19.909054	11.990716	119.168297	40.533436	-0.641775	117.804611	38.164711	40.151852	115.898422	39.3490735	19.7550385	116.8515165	-79.1671815	4.2263935	121.4850775
-48.767197	1.088469	119.239281	-19.870773	12.045864	119.001892	40.510872	-0.624749	117.44323	38.222736	40.19437	116.045784	39.366804	19.7848105	116.744507	-79.10835	4.3069175	121.259277
-49.423492	2.295672	119.12854	-19.842154	12.121376	118.907677	40.49894	-0.605676	117.17292	38.271542	40.257092	116.113678	39.385241	19.825708	116.643299	-79.069549	4.417044	121.172055
-49.996983	3.501677	119.196144	-19.791187	12.221731	118.937744	40.497669	-0.523455	116.958702	38.341145	40.321808	116.220894	39.419407	19.8991765	116.589798	-79.001781	4.5442855	121.28569
-50.512959	4.752919	119.403435	-19.721882	12.291	119.078217	40.538311	-0.445625	116.83358	38.419403	40.399445	116.365753	39.478857	19.97691	116.5996665	-78.922621	4.60509	121.5567675
-50.94878	5.992618	119.618668	-19.649399	12.350294	119.234596	40.614693	-0.377125	116.800522	38.484131	40.470711	116.509201	39.549412	20.046793	116.6548615	-78.84821	4.653795	121.8143305
-51.302231	7.1981	119.747612	-19.584511	12.402308	119.330132	40.691898	-0.296384	116.775307	38.542591	40.543839	116.645668	39.6172445	20.1237275	116.7104875	-78.7862665	4.6808885	121.9497765
-51.704597	9.025576	119.720078	-19.554047	12.465012	119.282791	40.797043	-0.163243	116.801964	38.560173	40.680634	116.716995	39.678608	20.2586955	116.7594795	-78.786702	4.6713285	121.8061025
-51.894485	10.242785	119.561996	-19.564018	12.549992	119.147049	40.825825	-0.07435	116.857933	38.541489	40.793091	116.709564	39.683657	20.3593705	116.7837485	-78.811693	4.7406135	121.5103495
-52.121723	11.39611	119.339119	-19.631321	12.63028	119.037392	40.817543	0.039074	116.94133	38.475204	40.901993	116.62207	39.6463735	20.4705335	116.7817	-78.9090155	4.7900265	121.293084
-52.17532	12.581653	119.205711	-19.738062	12.696754	118.940605	40.783524	0.127286	117.035934	38.366684	40.998886	116.486107	39.575104	20.563086	116.7610205	-79.051228	4.830422	121.1201895
-52.202206	13.737257	119.112526	-19.826595	12.729204	118.883606	40.72987	0.205044	117.142082	38.232349	41.072815	116.355957	39.4811095	20.6389295	116.7490195	-79.1342995	4.8194785	121.0181925
-52.17775	14.877047	119.042549	-19.926636	12.69904	118.862793	40.673416	0.270215	117.241577	38.097084	41.132336	116.246834	39.38525	20.7012755	116.7442055	-79.238522	4.6968045	120.9813805
-52.10091	15.972153	118.962524	-20.004889	12.63185	118.855049	40.62468	0.320323	117.321922	37.958656	41.174881	116.181305	39.291668	20.747602	116.7516135	-79.301446	4.516098	120.9584845
-51.814999	17.671852	118.837524	-20.12553	12.533901	118.803009	40.517078	0.409985	117.393326	37.766869	41.256592	116.099785	39.1419735	20.8332885	116.7465555	-79.3930335	4.2345135	120.8594625
-51.565353	18.820974	118.731247	-20.200447	12.516294	118.721306	40.425579	0.499022	117.390808	37.651756	41.345493	116.063965	39.0386675	20.9222575	116.7273865	-79.4395615	4.1103305	120.7152255
-51.295506	19.985836	118.603264	-20.289997	12.528367	118.657616	40.343552	0.610942	117.373001	37.539009	41.458401	116.079208	38.9412805	21.0346715	116.7261045	-79.5212745	4.0220625	120.5891275
-50.924458	21.136015	118.481483	-20.353912	12.551405	118.562462	40.294044	0.734655	117.34803	37.430546	41.577614	116.158714	38.862295	21.1561345	116.753372	-79.570119	3.9466755	120.371552
-50.512157	22.304501	118.421196	-20.447733	12.584771	118.48642	40.232391	0.84771	117.320946	37.32848	41.714905	116.268539	38.7804355	21.2813075	116.7947425	-79.6759015	3.8882345	120.1780975
-50.056	23.469725	118.323563	-20.530201	12.618516	118.386269	40.157909	0.972236	117.269913	37.225903	41.850929	116.408936	38.691906	21.4115825	116.8394245	-79.752308	3.8254495	119.9331135
-49.522217	24.578709	118.269661	-20.636158	12.675664	118.306442	40.046322	1.130945	117.218903	37.126221	42.012455	116.568413	38.5862715	21.5717	116.893658	-79.8585875	3.779628	119.719226
-48.672302	26.26572	118.248924	-20.762932	12.808405	118.155815	39.906681	1.371699	117.115173	36.992767	42.281078	116.823242	38.449724	21.8263885	116.9692075	-79.975588	3.7904215	119.3424225
-48.036507	27.373934	118.200851	-20.868713	12.931746	118.054535	39.836884	1.560244	117.039001	36.882313	42.484924	116.959694	38.3595985	22.022584	116.9993475	-80.0970245	3.840908	119.1097225
-47.379826	28.42952	118.179535	-20.948679	13.109308	117.958794	39.765911	1.750523	116.951477	36.778053	42.684662	117.055809	38.271982	22.2175925	117.003643	-80.16934	4.0010235	118.913945
-46.698219	29.452297	118.17907	-21.013611	13.268612	117.869316	39.703671	1.966254	116.849876	36.69632	42.866646	117.130386	38.1999955	22.41645	116.990131	-80.2272175	4.120774	118.748501
-45.924034	30.455935	118.159554	-21.064951	13.429748	117.771439	39.682373	2.139655	116.797722	36.630203	43.044571	117.18354	38.156288	22.592113	116.990631	-80.28619	4.267383	118.552247
-45.142601	31.360493	118.106171	-21.122412	13.535383	117.680809	39.676315	2.280409	116.759888	36.584599	43.172398	117.256737	38.130457	22.7264035	117.0083125	-80.375281	4.3443625	118.3533055
-44.345665	32.211399	118.051781	-21.131557	13.622789	117.572693	39.652763	2.378308	116.715553	36.534565	43.27317	117.349373	38.093664	22.825739	117.032463	-80.356778	4.419839	118.112923
-43.051636	33.405399	117.995224	-21.210789	13.69265	117.409088	39.597652	2.423113	116.678787	36.471985	43.334976	117.391228	38.0348185	22.8790445	117.0350075	-80.4563965	4.5062555	117.7831685
-42.129665	34.077698	117.950882	-21.259869	13.718774	117.33979	39.555496	2.407034	116.661644	36.43264	43.332195	117.434265	37.994068	22.8696145	117.0479545	-80.513806	4.5679335	117.6316255
-41.231014	34.70829	117.912743	-21.299202	13.719747	117.318832	39.519917	2.376025	116.691971	36.422436	43.299183	117.458153	37.9711765	22.837604	117.075062	-80.5695805	4.60189	117.562602
-40.256653	35.256187	117.914902	-21.342812	13.703224	117.344055	39.504456	2.322353	116.76545	36.415451	43.268955	117.48719	37.9599535	22.795654	117.12632	-80.6455775	4.610794	117.56179
-39.229786	35.769512	117.920158	-21.370703	13.666714	117.369125	39.505676	2.275724	116.86219	36.414364	43.230045	117.538513	37.96002	22.7528845	117.2003515	-80.701426	4.5805435	117.5378985
-38.24073	36.154514	117.925438	-21.373194	13.655964	117.418846	39.513882	2.236974	116.956116	36.41597	43.191753	117.585732	37.964926	22.7143635	117.270924	-80.711314	4.5975645	117.566768
-37.225986	36.521065	117.881516	-21.373936	13.647525	117.459641	39.536724	2.181866	117.057274	36.424126	43.136513	117.629517	37.980425	22.6591895	117.3433955	-80.728297	4.6358605	117.5758865
-35.57933	36.947418	117.866341	-21.369904	13.61787	117.520119	39.568684	2.089027	117.186722	36.449223	43.058826	117.66394	38.0089535	22.5739265	117.425331	-80.7487615	4.6618135	117.614907
-34.497765	37.141865	117.872932	-21.361259	13.594577	117.569717	39.59293	2.015663	117.27536	36.471478	42.996872	117.685249	38.032204	22.5062675	117.4803045	-80.754722	4.6828865	117.6591295
-33.435661	37.269669	117.889046	-21.365032	13.55482	117.635849	39.601387	1.967664	117.3507	36.484493	42.942539	117.729248	38.04294	22.4551015	117.539974	-80.773004	4.6545385	117.731724
-32.301464	37.336124	117.898605	-21.370884	13.508386	117.675491	39.604031	1.906094	117.440102	36.500622	42.895126	117.778351	38.0523265	22.40061	117.6092265	-80.7940945	4.616162	117.7417555
-31.183662	37.380203	117.954239	-21.395155	13.49552	117.71228	39.585136	1.843537	117.516754	36.49704	42.85128	117.856552	38.041088	22.3474085	117.686653	-80.831398	4.6436315	117.737907
-30.09178	37.361538	117.984665	-21.448772	13.508322	117.751289	39.566162	1.798627	117.587982	36.478794	42.80928	117.965973	38.022478	22.3039535	117.7769775	-80.920022	4.7126905	117.7256005
-28.987038	37.281837	118.038902	-21.502007	13.525781	117.778908	39.525051	1.756635	117.669533	36.461689	42.791374	118.094398	37.99337	22.2740045	117.8819655	-80.997384	4.7775575	117.6758505
-27.307299	37.056679	118.134178	-21.595976	13.601624	117.79686	39.437004	1.756147	117.799057	36.417084	42.812138	118.317009	37.927044	22.2841425	118.058033	-81.118996	4.9191055	117.535687
-26.22613	36.906345	118.228279	-21.656748	13.674677	117.824135	39.384148	1.78522	117.882011	36.390953	42.870678	118.474838	37.8875505	22.327949	118.1784245	-81.2010465	5.021405	117.4698455
-25.136189	36.64082	118.294182	-21.719776	13.765296	117.867889	39.333447	1.833543	117.967056	36.365734	42.934235	118.642914	37.8495905	22.383889	118.304985	-81.2891425	5.146703	117.430793
-24.049875	36.332264	118.420067	-21.770935	13.883567	117.93853	39.300354	1.901551	118.052818	36.348061	43.021973	118.79232	37.8242075	22.461762	118.422569	-81.3660775	5.305372	117.454491
-22.982683	35.949879	118.534637	-21.783146	13.993057	117.995499	39.282639	1.981892	118.13401	36.34182	43.110344	118.935646	37.8122295	22.546118	118.534828	-81.3785215	5.439996	117.45617
-21.947803	35.515423	118.602859	-21.817879	14.118406	118.07592	39.272633	2.049464	118.24472	36.332294	43.194435	119.067123	37.8024635	22.6219495	118.6559215	-81.4382215	5.6148625	117.4959185
-20.889303	35.012535	118.650558	-21.864647	14.241226	118.161789	39.253693	2.131218	118.395569	36.322838	43.292751	119.172302	37.7882655	22.7119845	118.7839355	-81.5175595	5.7704675	117.5396425
-19.430435	34.134449	118.728172	-21.966175	14.447537	118.323875	39.173965	2.246232	118.657455	36.267063	43.422501	119.285408	37.720514	22.8343665	118.9714315	-81.652864	6.0607075	117.6763185
-18.465822	33.451046	118.718842	-22.056566	14.58122	118.443123	39.117344	2.304689	118.870041	36.207153	43.515228	119.331673	37.6622485	22.9099585	119.100857	-81.7753805	6.2524815	117.785389
-17.555382	32.747108	118.722679	-22.158062	14.721174	118.585335	39.043064	2.380943	119.111946	36.13073	43.601719	119.356621	37.586897	22.991331	119.2342835	-81.903021	6.451017	117.9363865
-16.695114	31.95656	118.731819	-22.270208	14.837212	118.693863	38.966702	2.451825	119.352875	36.034195	43.676594	119.371559	37.5004485	23.0642095	119.362217	-82.0408645	6.6102145	118.025509
-15.805167	31.111511	118.71785	-22.407391	14.942011	118.794487	38.88253	2.539783	119.62719	35.904461	43.751869	119.331573	37.3934955	23.145826	119.4793815	-82.2082775	6.738196	118.1095925
-15.059428	30.245802	118.666817	-22.546379	15.042472	118.868813	38.796646	2.638956	119.888519	35.758301	43.802879	119.187775	37.2774735	23.2209175	119.538147	-82.3702315	6.8640265	118.199479
-14.313994	29.348082	118.60627	-22.696478	15.134229	118.910309	38.703751	2.741753	120.106873	35.581665	43.812672	118.935646	37.142708	23.2772125	119.5212595	-82.535664	6.9912455	118.2993585
-13.188484	27.922729	118.315277	-22.901348	15.273437	118.887459	38.548874	2.890113	120.319855	35.331753	43.838329	118.310867	36.9403135	23.364221	119.315361	-82.7430095	7.182653	118.459557
-12.475232	26.969698	118.063858	-22.988716	15.331642	118.821182	38.459003	3.012446	120.415077	35.191589	43.880367	117.772057	36.825296	23.4464065	119.093567	-82.802728	7.2168775	118.548797
-11.840887	25.993263	117.876411	-23.040716	15.381386	118.760803	38.383709	3.122913	120.468605	35.091553	43.878891	117.254135	36.737631	23.500902	118.86137	-82.819063	7.26187	118.660236
-11.186669	25.019554	117.725037	-23.073683	15.384112	118.705727	38.360569	3.156966	120.492706	34.987144	43.842651	116.834785	36.6738565	23.4998085	118.6637455	-82.8212225	7.2684155	118.7477085
-10.618101	24.066492	117.59729	-23.071489	15.325159	118.643044	38.362087	3.134697	120.525322	34.939686	43.774555	116.533264	36.6508865	23.454626	118.529293	-82.7938645	7.195692	118.756795
-10.039522	23.134909	117.561279	-23.059486	15.229278	118.571854	38.364571	3.074525	120.559036	34.948463	43.696903	116.394699	36.656517	23.385714	118.4768675	-82.775489	7.072842	118.6668405
-9.543829	22.233545	117.578781	-23.065172	15.103401	118.482185	38.353157	2.958525	120.542274	34.940235	43.607994	116.3862	36.646696	23.2832595	118.464237	-82.77704	6.9235425	118.500133
-8.829578	20.974632	117.572441	-23.144178	15.013677	118.371262	38.24836	2.819028	120.47924	34.867012	43.485683	116.35791	36.557686	23.1523555	118.418575	-82.846042	6.8749985	118.323949
-8.454349	20.221697	117.550644	-23.217745	15.080637	118.311104	38.158375	2.834441	120.490059	34.823002	43.481724	116.278328	36.4906885	23.1580825	118.3841935	-82.9261785	7.0031915	118.2380145
-8.081822	19.534176	117.57135	-23.286512	15.203426	118.261612	38.093124	2.921123	120.533348	34.772293	43.54266	116.23632	36.4327085	23.2318915	118.384834	-83.0057325	7.1749605	118.13839
-7.798053	18.920561	117.664871	-23.338263	15.329911	118.250969	38.085613	3.050186	120.610725	34.722389	43.646492	116.205933	36.404001	23.348339	118.408329	-83.080527	7.311483	118.093609
-7.510246	18.295568	117.713524	-23.376837	15.436077	118.257202	38.089008	3.157485	120.685432	34.684608	43.737667	116.182961	36.386808	23.447576	118.4341965	-83.140482	7.424578	118.0802075
-7.240531	17.718374	117.777489	-23.391756	15.464247	118.263802	38.10894	3.244541	120.731316	34.656166	43.789188	116.142067	36.382553	23.5168645	118.4366915	-83.166065	7.4116295	118.0909125
-7.039379	17.191473	117.821487	-23.394552	15.439424	118.255028	38.144436	3.259718	120.741859	34.62495	43.790115	116.068352	36.384693	23.5249165	118.4051055	-83.173797	7.3539315	118.1049505
-6.770872	16.452126	117.803505	-23.383076	15.297101	118.20649	38.180531	3.243506	120.67157	34.582317	43.734589	115.981438	36.381424	23.4890475	118.326504	-83.147576	7.1051545	118.086476
-6.614437	16.004326	117.753807	-23.374084	15.175703	118.129669	38.214828	3.209431	120.622849	34.540184	43.680195	115.925194	36.377506	23.444813	118.2740215	-83.125674	6.906593	117.9853165
-6.505154	15.581436	117.688942	-23.358606	15.037889	118.042038	38.247688	3.186055	120.56028	34.512268	43.643074	115.852776	36.379978	23.4145645	118.206528	-83.09719	6.6612135	117.877548
-6.444491	15.22962	117.605576	-23.327679	14.912266	117.925957	38.276741	3.174872	120.488037	34.50351	43.624252	115.846443	36.3901255	23.399562	118.16724	-83.0454835	6.42497	117.684674
-6.446833	14.926733	117.527458	-23.313259	14.835703	117.809486	38.315609	3.161372	120.417282	34.490253	43.612064	115.867088	36.402931	23.386718	118.142185	-83.029449	6.284688	117.476787
-6.490363	14.679663	117.458786	-23.286654	14.778953	117.718246	38.342949	3.159359	120.348297	34.485088	43.61858	115.87709	36.4140185	23.3889695	118.1126935	-82.9873265	6.1689365	117.3237985
-6.557975	14.497211	117.409424	-23.27796	14.742229	117.685989	38.354153	3.176328	120.246101	34.480415	43.637497	115.903648	36.417284	23.4069125	118.0748745	-82.973204	6.0775455	117.2971035
-6.694216	14.347707	117.407539	-23.220745	14.723895	117.728127	38.406296	3.22426	120.061562	34.487839	43.696125	115.980484	36.4470675	23.4601925	118.021023	-82.8885575	5.9875975	117.435231
-6.792711	14.310635	117.449738	-23.161718	14.720469	117.808006	38.459274	3.299996	119.998657	34.516933	43.773277	116.030823	36.4881035	23.5366365	118.01474	-82.8115395	5.9043015	117.601272
-6.89959	14.322374	117.501328	-23.080463	14.715876	117.861626	38.529186	3.382349	119.936287	34.547432	43.838608	116.079453	36.538309	23.6104785	118.00787	-82.699235	5.8212735	117.715382
-7.015699	14.375435	117.51329	-23.008554	14.729677	117.885628	38.627281	3.463693	119.900383	34.586464	43.905155	116.093636	36.6068725	23.684424	117.9970095	-82.6239805	5.77493	117.7742465
-7.123454	14.465783	117.494789	-22.924397	14.718872	117.886772	38.732723	3.517561	119.844093	34.628563	43.957199	116.026878	36.680643	23.73738	117.9354855	-82.529437	5.700364	117.8380585
-7.224554	14.592017	117.429375	-22.830841	14.692886	117.875435	38.840382	3.546949	119.742859	34.666245	43.973446	115.91803	36.7533135	23.7601975	117.8304445	-82.4149955	5.6255745	117.9204255
-7.307038	14.747481	117.374573	-22.727011	14.656313	117.86808	38.942684	3.528743	119.632545	34.706947	43.949947	115.779053	36.8248155	23.739345	117.705799	-82.2788375	5.573281	118.030361
-7.389613	14.995304	117.397293	-22.543976	14.480546	117.929497	39.121925	3.456552	119.510712	34.85247	43.825558	115.671066	36.9871975	23.641055	117.590889	-82.0751495	5.320037	118.268105
-7.382624	15.185036	117.483055	-22.429441	14.314283	118.044914	39.25639	3.370798	119.552597	34.953289	43.717136	115.650368	37.1048395	23.543967	117.6014825	-81.9637215	5.084599	118.4883455
-7.358479	15.410118	117.549873	-22.299782	14.158615	118.149101	39.363434	3.308131	119.579971	35.054119	43.623848	115.64399	37.2087765	23.4659895	117.6119805	-81.8083405	4.8512405	118.6862215
-7.312689	15.685696	117.567841	-22.199591	14.037096	118.224396	39.448441	3.242407	119.491837	35.123138	43.552067	115.63121	37.2857895	23.397237	117.5615235	-81.6849715	4.676955	118.8872685
-7.249531	16.036081	117.502037	-22.084972	13.970942	118.229912	39.519371	3.242402	119.313965	35.177662	43.531261	115.56485	37.3485165	23.3868315	117.4394075	-81.5184605	4.5550525	119.0204165
-7.146963	16.454191	117.388687	-21.952518	13.969506	118.176605	39.620354	3.252589	119.080879	35.260853	43.574142	115.445999	37.4406035	23.4133655	117.263439	-81.3456395	4.5256465	119.089771
-7.031424	16.926231	117.243896	-21.794336	13.990993	118.069588	39.717762	3.279321	118.708839	35.370605	43.636826	115.313843	37.5441835	23.4580735	117.011341	-81.1328555	4.5239125	119.127835
-6.785598	17.769232	116.85833	-21.588627	14.067968	117.791328	39.867855	3.322933	117.934845	35.499069	43.708267	114.965836	37.683462	23.5156	116.4503405	-80.860716	4.620336	119.1323155
-6.590364	18.319311	116.549721	-21.458916	14.12669	117.544472	39.878429	3.360517	117.334641	35.59763	43.760357	114.739716	37.7380295	23.560437	116.0371785	-80.6558615	4.692943	119.0517655
-6.37016	18.880331	116.27903	-21.327547	14.153625	117.293915	39.876976	3.37428	116.720497	35.731937	43.787701	114.625931	37.8044565	23.5809905	115.673214	-80.4595505	4.7262595	118.914616
-6.095661	19.437576	116.086617	-21.212145	14.18802	117.091789	39.901085	3.367598	116.282234	35.871479	43.796577	114.621971	37.886282	23.5820875	115.4521025	-80.310572	4.7939525	118.7314755
-5.80235	19.984875	116.006554	-21.110815	14.220147	116.968689	39.946941	3.36634	115.985229	36.034229	43.819256	114.738846	37.990585	23.592798	115.3620375	-80.212215	4.847496	118.5753405
-5.452443	20.523947	116.034576	-21.028078	14.29571	116.92321	40.001202	3.391088	115.823853	36.179558	43.870724	115.02272	38.09038	23.630906	115.4232865	-80.146536	4.960514	118.4231335
-5.041736	21.055155	116.175667	-20.935844	14.391019	116.975166	40.103085	3.446938	115.854385	36.334728	43.949986	115.436699	38.2189065	23.698462	115.645542	-80.0905945	5.083576	118.30479
-4.372085	21.796602	116.566338	-20.815161	14.585158	117.208351	40.319832	3.586556	116.225067	36.6082	44.115791	116.21888	38.464016	23.8511735	116.2219735	-80.094338	5.3191425	118.1947285
-3.859342	22.226345	116.88858	-20.752272	14.736316	117.415665	40.489304	3.65302	116.548523	36.760963	44.219288	116.719879	38.6251335	23.936154	116.634201	-80.1296775	5.536478	118.197129
-3.312737	22.618656	117.196098	-20.688599	14.866888	117.652931	40.620216	3.706171	116.861633	36.865646	44.306854	117.093292	38.742931	24.0065125	116.9774625	-80.120129	5.7272635	118.3283995
-2.772227	22.926563	117.495682	-20.60742	14.982484	117.895744	40.73119	3.768776	117.070976	36.98386	44.373165	117.394409	38.857525	24.0709705	117.2326925	-80.072365	5.8939975	118.5587955
-2.245911	23.175426	117.733994	-20.516846	15.006763	118.14537	40.85582	3.764998	117.253876	37.087742	44.381371	117.587021	38.971781	24.0731845	117.4204485	-80.005473	5.9403415	118.8702915
-1.701168	23.357075	117.961082	-20.418648	14.995134	118.411781	40.983318	3.746026	117.452049	37.204613	44.392227	117.672554	39.0939655	24.0691265	117.5623015	-79.9312615	5.9211415	119.2612605
-1.115487	23.440289	118.173477	-20.274961	14.937353	118.684708	41.137981	3.723394	117.654564	37.353291	44.371159	117.773758	39.245636	24.0472765	117.714161	-79.795558	5.8274295	119.655255
-0.137375	23.456135	118.501266	-20.064861	14.82573	119.064972	41.443653	3.61486	118.03466	37.582745	44.290356	117.978111	39.513199	23.952608	118.0063855	-79.642921	5.698852	120.1235585
0.539063	23.4189	118.702553	-19.937397	14.726246	119.29258	41.630398	3.520259	118.342331	37.759541	44.19521	118.182816	39.6949695	23.8577345	118.2625735	-79.5697635	5.5947575	120.3225865
1.267305	23.340096	118.945885	-19.805059	14.619456	119.517113	41.804482	3.37188	118.693962	37.958553	44.074478	118.505051	39.8815175	23.723179	118.5995065	-79.4916355	5.515733	120.4347195
1.985374	23.207388	119.245743	-19.693127	14.505538	119.72953	41.959625	3.213568	119.084976	38.171875	43.946411	118.902351	40.06575	23.5799895	118.9936635	-79.452004	5.4310865	120.4653965
2.651119	23.025251	119.606445	-19.600019	14.381639	119.917549	42.081936	3.037569	119.525826	38.365993	43.80331	119.418777	40.2239645	23.4204395	119.4723015	-79.4240025	5.3428385	120.3627965
3.317499	22.822571	119.948517	-19.52869	14.30831	120.096779	42.154808	2.859111	119.984207	38.54007	43.679287	120.004776	40.347439	23.269199	119.9944915	-79.404819	5.347421	120.1990665
3.97518	22.567953	120.309517	-19.465178	14.277406	120.282852	42.21217	2.729878	120.475235	38.693951	43.584343	120.634033	40.4530605	23.1571105	120.554634	-79.3834165	5.3977015	120.01107
4.984333	22.077284	120.881866	-19.342937	14.376928	120.63649	42.355042	2.60881	121.322334	38.851814	43.425117	121.904121	40.603428	23.0169635	121.6132275	-79.289302	5.7368925	119.6597525
5.670145	21.705528	121.42099	-19.19932	14.504682	120.973656	42.532692	2.58465	122.098007	38.992489	43.349247	122.890961	40.7625905	22.9669485	122.494484	-79.1612305	6.0424155	119.452828
6.339589	21.272821	122.130455	-18.976202	14.649937	121.436241	42.783051	2.618351	123.128677	39.246155	43.364758	124.030304	41.014603	22.9915545	123.5794905	-78.967007	6.3083195	119.2929915
6.972421	20.7735	122.959259	-18.734983	14.791335	121.951851	43.112179	2.625529	124.266197	39.583729	43.419231	125.187317	41.347954	23.02238	124.726757	-78.81792	6.56029	119.176945
7.558624	20.244961	123.717186	-18.507463	14.895564	122.464752	43.434444	2.604933	125.371681	39.871307	43.456726	126.245865	41.6528755	23.0308295	125.808773	-78.6678015	6.7602985	119.120731
8.363875	19.503216	124.279297	-18.294693	14.990589	122.914375	43.703686	2.618319	126.403152	40.120117	43.514668	127.116859	41.9119015	23.0664935	126.7600055	-78.5012875	6.9146845	119.0687445
8.851918	18.814972	124.82003	-18.130226	15.094598	123.340263	44.22543	2.482816	127.2388	40.324486	43.554531	127.835442	42.274958	23.0186735	127.537121	-78.53541	7.1705225	119.143405
9.463983	17.64587	125.604294	-17.885355	15.172037	123.882843	44.484257	2.534693	128.603775	40.603077	43.657562	128.641098	42.543667	23.0961275	128.6224365	-78.314377	7.2479465	119.1432495
8.650028	17.363565	126.506355	-17.765942	15.20343	124.272942	44.65258	2.544056	129.396881	40.768574	43.709194	129.017334	42.710577	23.126625	129.2071075	-78.242461	7.280235	119.3387765
10.028566	16.003136	126.461006	-17.667645	15.197426	124.643394	44.834892	2.512978	130.037186	40.889812	43.731697	129.269226	42.862352	23.1223375	129.653206	-78.197642	7.2725145	119.633582
10.161498	15.121974	126.80838	-17.563181	15.144809	124.925423	45.013813	2.482394	130.559586	40.971436	43.730412	129.413666	42.9926245	23.106403	129.986626	-78.1189865	7.183215	119.86422
10.237511	14.181757	127.049599	-17.514086	15.064062	125.149826	45.125736	2.443742	130.921692	41.027073	43.681961	129.463074	43.0764045	23.0628515	130.192383	-78.1045765	7.0652725	120.107269
10.209603	13.219367	127.233139	-17.483255	14.963566	125.32431	45.18988	2.381846	131.165359	41.063515	43.592201	129.416336	43.1266975	22.9870235	130.2908475	-78.0932075	6.9401085	120.3577725
10.104734	12.255503	127.314552	-17.471991	14.837958	125.379814	45.22234	2.302892	131.303787	41.092583	43.526272	129.282654	43.1574615	22.914582	130.2932205	-78.1014435	6.761334	120.4664075
9.840813	10.890765	127.261444	-17.485538	14.683549	125.365067	45.255989	2.200088	131.297958	41.093029	43.404938	128.982559	43.174509	22.802513	130.1402585	-78.145585	6.564585	120.5898755
9.536036	9.969481	127.16777	-17.520058	14.602381	125.30471	45.257202	2.16669	131.171204	41.034164	43.348183	128.742096	43.145683	22.7574365	129.95665	-78.185799	6.4473255	120.65277
9.161702	9.047441	127.015984	-17.565578	14.536651	125.235809	45.210175	2.186293	131.017227	40.978619	43.320019	128.492889	43.094397	22.753156	129.755058	-78.225553	6.320146	120.71656
8.703897	8.157292	126.894798	-17.617887	14.469645	125.146378	45.15538	2.199975	130.86496	40.907207	43.25655	128.265656	43.0312935	22.7282625	129.565308	-78.2670675	6.2110275	120.727448
8.184118	7.301064	126.738319	-17.687716	14.402382	125.079872	45.098221	2.182998	130.723541	40.832367	43.179981	128.084396	42.965294	22.6814895	129.4039685	-78.340726	6.1232745	120.7557755
7.582905	6.503279	126.64418	-17.744696	14.306765	125.049759	44.997063	2.131271	130.627579	40.775726	43.09605	127.974739	42.8863945	22.6136605	129.301159	-78.3757865	5.9998695	120.798359
6.596088	5.850162	126.710365	-17.822483	14.197511	125.057129	44.905193	2.052628	130.556595	40.726624	42.989754	127.967491	42.8159085	22.521191	129.262043	-78.4608745	5.873831	120.852215
5.634941	4.538383	126.513199	-18.226374	14.160553	125.303116	44.724129	1.850338	130.446045	40.662472	42.787292	128.147369	42.6933005	22.318815	129.296707	-79.1460485	6.002291	121.309525
4.813987	3.762205	126.400627	-18.244436	13.993731	125.310555	44.626091	1.718046	130.373581	40.598316	42.66853	128.293167	42.6122035	22.193288	129.333374	-79.1010755	5.794174	121.287736
3.654257	3.248339	126.44178	-18.188435	13.834312	125.280365	44.527138	1.651317	130.282562	40.537243	42.601627	128.438126	42.5321905	22.126472	129.360344	-78.9090605	5.542152	121.200386
2.649407	2.55353	126.294014	-18.267996	13.806402	125.361465	44.443462	1.642362	130.141022	40.467979	42.589527	128.560974	42.4557205	22.1159445	129.350998	-78.9917125	5.4968595	121.371932
1.626789	1.908657	126.124588	-18.319111	13.814131	125.437637	44.375664	1.681143	129.980438	40.410084	42.606415	128.647018	42.392874	22.143779	129.313728	-79.031096	5.484483	121.561546
0.535045	1.252361	125.975159	-18.37196	13.847063	125.481941	44.331219	1.733968	129.807724	40.358246	42.637627	128.704758	42.3447325	22.1857975	129.256241	-79.0886525	5.5083285	121.707641
-0.582167	0.658871	125.758385	-18.404713	13.881368	125.497284	44.289337	1.783571	129.591232	40.327038	42.656876	128.759277	42.3081875	22.2202235	129.1752545	-79.1176135	5.5425125	121.8193135
-2.39694	-0.338274	125.431404	-18.455816	13.93461	125.491859	44.241383	1.849251	129.252472	40.266003	42.688091	128.763824	42.253693	22.268671	129.008148	-79.165325	5.600549	121.97557
-3.640773	-1.006812	125.211288	-18.520811	13.962915	125.504066	44.169453	1.920679	128.987	40.21637	42.707565	128.732941	42.1929115	22.314122	128.8599705	-79.2345335	5.611708	122.1481615
-4.935124	-1.660422	124.981987	-18.328012	13.828321	125.415482	44.092804	1.974063	128.74118	40.148308	42.713036	128.643768	42.120556	22.3435495	128.692474	-78.77658	5.3130925	122.13849
-6.342417	-2.352962	124.815926	-18.376429	13.822821	125.421967	44.029572	2.015775	128.519577	40.086853	42.727249	128.523392	42.0582125	22.371512	128.5214845	-78.8110705	5.27413	122.3224495
-7.765387	-2.994473	124.651627	-18.406809	13.818747	125.405731	43.982117	2.054083	128.313782	40.050266	42.725842	128.362518	42.0161915	22.3899625	128.33815	-78.8298095	5.2475315	122.473312
-9.067514	-3.728469	124.384987	-18.654226	13.973345	125.453568	43.969067	2.092005	128.100449	39.991554	42.73679	128.133041	41.9803105	22.4143975	128.116745	-79.2887625	5.5322925	122.790391
-10.556034	-4.454706	124.286888	-18.669809	13.982241	125.378952	43.976303	2.137513	127.883949	39.947815	42.772297	127.811584	41.962059	22.454905	127.8477665	-79.301677	5.509577	122.9101375
-12.735549	-5.52244	124.08979	-18.647415	13.982409	125.182663	43.984013	2.259186	127.537498	39.877464	42.834984	127.161789	41.9307385	22.547085	127.3496435	-79.2255685	5.417733	123.0156825
-14.298142	-6.248841	124.090263	-18.61935	13.95713	125.064636	44.012058	2.332577	127.249443	39.827946	42.855072	126.631989	41.920002	22.5938245	126.940716	-79.158702	5.3204355	123.188556
-15.801202	-6.949067	124.110374	-18.553661	13.891074	124.953102	43.721485	2.555869	126.978622	39.788006	42.862186	126.023315	41.7547455	22.7090275	126.5009685	-78.8620675	5.0731205	123.4052355
-17.401804	-7.623902	124.194626	-18.479235	13.814386	124.834679	43.728882	2.613582	126.45327	39.761158	42.815964	125.35791	41.74502	22.714773	125.90559	-78.70349	4.913999	123.763768
-18.745794	-8.450223	124.175774	-18.385176	13.701874	124.702217	43.664047	2.627083	125.853157	39.739685	42.716972	124.587547	41.701866	22.6720275	125.220352	-78.472218	4.7317205	124.184082
-20.316851	-9.038852	124.274551	-18.268539	13.576809	124.565735	43.573734	2.589641	125.405708	39.728111	42.610859	123.693001	41.6509225	22.60025	124.5493545	-78.1880005	4.553368	124.5821155
-21.937183	-9.628875	124.493233	-18.146477	13.454673	124.450027	43.462219	2.557818	124.816177	39.764339	42.502701	122.787773	41.613279	22.5302595	123.801975	-77.906233	4.3790865	125.098079
-24.203808	-10.373076	124.634293	-17.995144	13.282397	124.192642	43.422112	2.402737	123.895332	39.702202	42.292057	121.421661	41.562157	22.347397	122.6584965	-77.552445	4.217397	125.7267875
-25.786171	-10.792435	124.740204	-17.933899	13.175511	123.975586	43.305759	2.389002	123.16481	39.619427	42.191204	120.569	41.462593	22.290103	121.866905	-77.330391	4.060919	126.084267
-27.248568	-11.182054	124.5672	-17.942858	13.053576	123.697746	43.159973	2.359892	122.321487	39.486893	42.118858	119.77124	41.323433	22.239375	121.0463635	-77.209149	3.867777	126.3491285
-28.775036	-11.400035	124.356125	-17.972473	12.954966	123.368546	42.951225	2.357898	121.451279	39.316048	42.039627	119.144867	41.1336365	22.1987625	120.298073	-77.0785825	3.7111695	126.439019
-30.246984	-11.62319	124.051544	-18.014877	12.875814	123.055435	42.724792	2.360376	120.751869	39.186924	42.026459	118.671158	40.955858	22.1934175	119.7115135	-76.985612	3.5582105	126.3993565
-31.612953	-11.752263	123.644066	-18.047529	12.886876	122.825073	42.593136	2.386022	120.20742	39.104118	42.093433	118.381271	40.848627	22.2397275	119.2943455	-76.943685	3.5340245	126.3558005
-32.954563	-11.720515	123.469589	-18.099237	12.98679	122.696922	42.491196	2.501039	119.780968	39.023972	42.230106	118.263351	40.757584	22.3655725	119.0221595	-76.956058	3.6080075	126.3716845
-34.835922	-11.683486	123.534546	-18.186287	13.230167	122.659073	42.3531	2.808375	119.380424	38.859013	42.569618	118.149498	40.6060565	22.6889965	118.764961	-76.9786305	3.7713375	126.553185
-35.993935	-11.564048	123.514687	-18.22957	13.39359	122.706017	42.296608	3.03492	119.171646	38.732185	42.774746	118.137466	40.5143965	22.904833	118.654556	-76.9735365	3.882347	126.757478
-37.059471	-11.331753	123.722992	-18.271406	13.509933	122.793938	42.285328	3.172184	119.134796	38.633652	42.931625	118.110428	40.45949	23.0519045	118.622612	-77.002302	3.9679615	126.965264
-38.113312	-11.141788	123.9543	-18.305017	13.615062	122.883011	42.28981	3.278638	119.171669	38.600563	43.043839	118.092491	40.4451865	23.1612385	118.63208	-77.0552205	4.0688855	127.133942
-38.993248	-10.939052	124.285828	-18.3265	13.679489	122.944221	42.289795	3.330437	119.20874	38.578697	43.09211	118.073151	40.434246	23.2112735	118.6409455	-77.087246	4.1477045	127.2474965
-39.892067	-10.638497	124.411186	-18.358896	13.723572	122.960701	42.285805	3.325947	119.290665	38.553345	43.116562	117.942383	40.419575	23.2212545	118.616524	-77.137367	4.2258895	127.304878
-40.630131	-10.343558	124.470535	-18.376368	13.744023	122.925774	42.297832	3.296191	119.264938	38.533978	43.107368	117.808388	40.415905	23.2017795	118.536663	-77.168641	4.2862665	127.314885
-41.668697	-9.733811	124.505547	-18.397102	13.707635	122.797272	42.295677	3.166835	119.225822	38.509212	43.027897	117.606781	40.4024445	23.097366	118.4163015	-77.1966485	4.317904	127.1782425
-42.203495	-9.327215	124.316933	-18.429604	13.653819	122.695969	42.272121	3.089484	119.200325	38.520565	42.964092	117.54023	40.396343	23.026788	118.3702775	-77.255551	4.28085	127.0216605
-42.795891	-8.806118	124.259659	-18.473848	13.577868	122.616028	42.205963	2.995991	119.138565	38.516525	42.888721	117.563858	40.361244	22.942356	118.3512115	-77.30894	4.21338	126.8808445
-43.287601	-8.28966	124.123108	-18.557539	13.526485	122.562576	42.123016	2.892884	119.102654	38.484833	42.847748	117.605247	40.3039245	22.870316	118.3539505	-77.4190025	4.182654	126.7712015
-43.6357	-7.750858	123.995743	-18.666237	13.500865	122.553291	42.004284	2.867429	119.045845	38.449184	42.848022	117.707634	40.226734	22.8577255	118.3767395	-77.559208	4.1440045	126.7298425
-43.846165	-7.192674	123.879471	-18.740852	13.515812	122.550629	41.917595	2.895637	118.987564	38.39315	42.907333	117.856232	40.1553725	22.901485	118.421898	-77.6370765	4.130139	126.67936
-44.043247	-6.571141	123.657394	-18.824083	13.587788	122.534111	41.859112	2.97368	118.953339	38.346786	43.016613	118.005325	40.102949	22.9951465	118.479332	-77.751115	4.1804295	126.58889
-44.195301	-5.516654	123.250557	-18.897738	13.779487	122.449554	41.788769	3.177012	118.824554	38.293411	43.225819	118.204735	40.04109	23.2014155	118.5146445	-77.836566	4.3575585	126.3844635
-44.249924	-4.796872	123.157837	-18.92675	13.924281	122.382759	41.756649	3.289258	118.779465	38.29224	43.361488	118.282425	40.0244445	23.325373	118.530945	-77.8779445	4.523189	126.234573
-44.161381	-4.11714	123.005615	-18.923737	14.043938	122.299576	41.754326	3.357572	118.778	38.341446	43.451416	118.362701	40.047886	23.404494	118.5703505	-77.89536	4.683382	126.0288015
-44.024544	-3.433608	122.866417	-18.90513	14.153889	122.260872	41.808884	3.368443	118.869354	38.415497	43.496658	118.428673	40.1121905	23.4325505	118.6490135	-77.9224505	4.8752275	125.8727305
-43.793934	-2.781542	122.761765	-18.854538	14.234633	122.227432	41.889423	3.341712	119.082901	38.515625	43.493187	118.495331	40.202524	23.4174495	118.789116	-77.9116	5.0518165	125.665748
-43.394901	-2.172655	122.773323	-18.798086	14.309533	122.228333	41.989429	3.258869	119.480728	38.628254	43.408447	118.613174	40.3088415	23.333658	119.046951	-77.9050135	5.285408	125.409715
-43.026779	-1.518941	122.645798	-18.747087	14.366945	122.280296	42.127499	3.101799	120.11795	38.771568	43.281574	118.797043	40.4495335	23.1916865	119.4574965	-77.9437075	5.5422035	125.1030955
-42.381149	-0.528952	122.802246	-18.664249	14.40102	122.485939	42.383034	2.87905	121.544006	39.052055	43.019665	119.358917	40.7175445	22.9493575	120.4514615	-78.0460425	5.8526825	124.5204165
-41.846077	0.113811	122.890976	-18.604836	14.388563	122.724304	42.623703	2.701003	122.68927	39.278698	42.844086	119.993523	40.9512005	22.7725445	121.3413965	-78.1608725	6.0045815	124.1072115
-41.267735	0.767815	122.994057	-18.550379	14.337961	123.067764	42.910469	2.514676	123.948166	39.47422	42.685692	120.842911	41.1923445	22.600184	122.3955385	-78.2931025	6.075738	123.7399895
-40.619297	1.349367	123.091034	-18.49103	14.256035	123.492859	43.172268	2.328878	125.164886	39.685726	42.576115	121.778198	41.428997	22.4524965	123.471542	-78.411057	6.0595735	123.514176
-39.986862	2.01364	123.25193	-18.438274	14.127236	123.969994	43.387814	2.134646	126.273087	39.907814	42.505901	122.703293	41.647814	22.3202735	124.48819	-78.524362	5.9341985	123.451798
-39.39357	2.683559	123.488342	-18.393166	13.978462	124.445663	43.588184	1.87767	127.176476	40.11142	42.37849	123.617699	41.849802	22.12808	125.3970875	-78.636134	5.828844	123.4942385
-38.761253	3.436651	123.656105	-18.343527	13.814325	124.866524	44.070637	1.441684	127.794716	40.324638	42.237888	124.43261	42.1976375	21.839786	126.113663	-78.8846915	5.788864	123.619385
-37.765892	4.605865	123.758316	-18.278746	13.645068	125.373138	44.306461	1.08798	128.6483	40.650074	42.099831	125.480247	42.4782675	21.5939055	127.0642735	-79.0357595	5.6962305	123.6820025
-37.179981	5.451086	123.828712	-17.967745	13.461494	125.505272	44.446941	0.918578	129.062134	40.82111	42.042877	126.024078	42.6340255	21.4807275	127.543106	-78.5695155	5.4422605	123.467438
-36.600849	6.315084	123.953644	-17.886225	13.506662	125.696007	44.609543	0.846665	129.447693	40.99025	42.068565	126.421013	42.7998965	21.457615	127.934353	-78.5723465	5.555709	123.457661
-36.032211	7.269257	124.068047	-17.810671	13.606908	125.880203	44.757469	0.893398	129.732498	41.161213	42.152985	126.77697	42.959341	21.5231915	128.254734	-78.580683	5.6906245	123.505672
-35.478714	8.204469	124.182426	-17.723286	13.716587	126.065002	44.92495	0.952442	130.041046	41.311024	42.255299	127.088402	43.117987	21.6038705	128.564724	-78.564559	5.8293035	123.56528
-34.881451	9.151798	124.281464	-17.622604	13.786514	126.287529	45.128998	0.997521	130.344696	41.472069	42.371868	127.411842	43.3005335	21.6846945	128.878269	-78.5457415	5.8883335	123.696789
-34.452675	10.089551	124.503723	-17.547729	13.791924	126.532257	45.329449	1.001276	130.596786	41.607605	42.37756	127.782913	43.468527	21.689418	129.1898495	-78.563985	5.89443	123.8746645
-33.79327	11.540716	124.87899	-17.462778	13.705671	126.93367	45.485832	0.961724	130.885269	41.773663	42.320599	128.335449	43.6297475	21.6411615	129.610359	-78.5553035	5.7701805	124.256981
-33.3181	12.461428	125.089035	-17.430882	13.590681	127.181854	45.53035	0.911768	131.018448	41.864082	42.264572	128.663986	43.697216	21.58817	129.841217	-78.55898	5.593192	124.522491
-32.96801	13.433729	125.273682	-17.40695	13.462808	127.375015	45.553543	0.856998	131.070908	41.909927	42.214745	128.979523	43.731735	21.5358715	130.0252155	-78.545635	5.3897445	124.7248145
-32.632931	14.345184	125.494339	-17.392534	13.350016	127.513466	45.590015	0.816814	131.069824	41.922665	42.180344	129.242554	43.75634	21.498579	130.156189	-78.541408	5.201453	124.870743
-32.335941	15.318863	125.609695	-17.365978	13.263045	127.586426	45.619617	0.827296	131.006454	41.932125	42.180939	129.431732	43.775871	21.5041175	130.219093	-78.507827	5.0219725	124.953759
-31.984564	16.246075	125.673401	-17.333551	13.201794	127.606117	45.649418	0.868366	130.875977	41.935612	42.178886	129.533585	43.792515	21.523626	130.204781	-78.459617	4.879962	125.007453
-31.725439	17.208263	125.672134	-17.306932	13.179355	127.575096	45.683609	0.91346	130.705444	41.948395	42.190327	129.551575	43.816002	21.5518935	130.1285095	-78.429866	4.8068165	125.0216825
-31.361589	18.534592	125.70031	-17.224096	13.11965	127.412117	45.722328	1.029993	130.290146	41.993431	42.202137	129.490936	43.8578795	21.616065	129.890541	-78.3060715	4.623235	124.933693
-31.183157	19.424423	125.649513	-17.177843	13.055308	127.256142	45.714832	1.07465	129.887802	42.015862	42.186283	129.382629	43.865347	21.6304665	129.6352155	-78.221033	4.4801495	124.8770685
-30.928329	20.243851	125.592598	-17.152153	12.966432	127.063873	45.609798	1.134429	129.421555	42.018463	42.184303	129.223557	43.8141305	21.659366	129.322556	-78.1184365	4.273498	124.80519
-30.768898	21.072264	125.521561	-17.147043	12.858093	126.849281	45.400414	1.252376	128.741913	42.007065	42.161663	129.0047	43.7037395	21.7070195	128.8733065	-77.9978255	4.0091665	124.8252555
-30.703476	21.811079	125.633621	-17.167273	12.765172	126.591171	45.210934	1.268439	128.093475	41.946526	42.152534	128.764023	43.57873	21.7104865	128.428749	-77.913276	3.8198575	124.753593
-30.559105	22.510193	125.701019	-17.199684	12.716711	126.356209	45.074547	1.371206	127.415123	41.85038	42.194469	128.540787	43.4624635	21.7828375	127.977955	-77.8618315	3.6505845	124.734463
-30.455732	23.169199	125.797081	-17.217577	12.712185	126.169693	44.643368	1.66638	127.037621	41.741405	42.267132	128.392426	43.1923865	21.966756	127.7150235	-77.6275405	3.457614	124.6243625
-30.193588	24.038071	125.962814	-17.230728	12.806042	126.025665	44.557468	1.916228	126.592361	41.601101	42.481365	128.302185	43.0792845	22.1987965	127.447273	-77.5407405	3.4132875	124.604057
-30.006138	24.548193	126.009132	-17.26437	12.907192	125.993896	44.520321	2.163179	126.45079	41.489334	42.678955	128.260727	43.0048275	22.421067	127.3557585	-77.5335675	3.393317	124.6320335
-29.889891	25.001308	125.995079	-17.292114	13.058348	125.928482	44.536201	2.434838	126.431915	41.344986	42.917366	128.137527	42.9405935	22.676102	127.284721	-77.5248215	3.440594	124.572243
-29.778877	25.385141	125.856033	-17.346617	13.212008	125.845909	44.558372	2.760935	126.477646	41.20451	43.188427	127.939697	42.881441	22.974681	127.2086715	-77.574675	3.449335	124.4831465
-29.664152	25.729176	125.598763	-17.379539	13.386445	125.677231	44.6115	3.04749	126.629463	41.050167	43.42223	127.652679	42.8308335	23.23486	127.141071	-77.5899115	3.53803	124.213391
-29.517406	25.986046	125.156357	-17.648321	13.677412	125.553467	44.701637	3.285001	126.848892	40.915466	43.629814	127.283768	42.8085515	23.4574075	127.06633	-78.1051935	3.8974165	124.040604
-29.554472	26.257833	124.689774	-17.665527	13.76365	125.326172	45.108185	3.297709	126.962212	40.832539	43.791168	126.91169	42.970362	23.5444385	126.936951	-78.301416	3.9828615	123.715393
-29.388527	26.323191	123.971939	-17.706612	13.821919	125.045303	45.173157	3.408892	127.370789	40.702267	43.912113	126.353706	42.937712	23.6605025	126.8622475	-78.350936	3.9833355	123.2283585
-29.306131	26.261368	123.61525	-17.705614	13.818848	124.956726	45.19516	3.462058	127.639832	40.650131	43.938931	126.034355	42.9226455	23.7004945	126.8370935	-78.3338735	3.9372015	123.0763585
-29.242689	26.147524	123.327599	-17.708353	13.803205	124.945877	45.247971	3.474809	127.99157	40.624493	43.945301	125.779846	42.936232	23.710055	126.885708	-78.352938	3.896355	123.006046
-29.188623	25.980259	123.109398	-17.708544	13.792758	124.992157	45.315414	3.478873	128.389328	40.604317	43.941803	125.598511	42.9598655	23.710338	126.9939195	-78.3769535	3.875178	122.9903945
-29.140341	25.79718	122.920547	-17.711617	13.776873	125.076019	45.380257	3.507998	128.749496	40.59697	43.9193	125.475166	42.9886135	23.713649	127.112331	-78.4118475	3.840097	123.039707
-29.160177	25.660198	122.781883	-17.684647	13.752228	125.098503	45.434036	3.519872	129.124176	40.590511	43.894341	125.356506	43.0122735	23.7071065	127.240341	-78.3815675	3.7973495	122.956665
-29.203146	25.569859	122.624519	-17.680935	13.743225	125.14801	45.469196	3.539483	129.464584	40.575302	43.880867	125.262497	43.022249	23.710175	127.3635405	-78.384119	3.776275	122.9324795
-29.314682	25.592045	122.363235	-17.688604	13.774226	125.177811	45.53738	3.591841	129.889709	40.575916	43.888317	125.137283	43.056648	23.740079	127.513496	-78.433856	3.808373	122.842126
-29.381508	25.68174	122.156143	-17.679689	13.820746	125.170158	45.590374	3.634593	130.186279	40.577488	43.925522	125.024483	43.083931	23.7800575	127.605381	-78.443309	3.8614345	122.734935
-29.493214	25.86894	121.960258	-17.674778	13.882962	125.165382	45.61237	3.7378	130.408173	40.599995	43.985428	124.919357	43.1061825	23.861614	127.663765	-78.4557385	3.90431	122.666999
-29.5928	26.126883	121.719505	-17.67734	13.99023	125.121712	45.628212	3.869227	130.58606	40.615952	44.057426	124.81636	43.122082	23.9633265	127.70121	-78.476762	4.0171335	122.542214
-29.782032	26.491154	121.486053	-17.688755	14.108385	125.069595	45.623093	4.006293	130.718155	40.609692	44.153698	124.688301	43.1163925	24.0799955	127.703228	-78.4939025	4.1367745	122.435962
-30.014832	26.895588	121.313332	-17.721132	14.210188	125.03495	45.562138	4.166243	130.66333	40.59383	44.252647	124.613701	43.077984	24.209445	127.6385155	-78.520248	4.210931	122.4313845
-30.308729	27.366659	121.254883	-17.748894	14.266025	124.996124	45.473366	4.268829	130.48317	40.544254	44.323711	124.602615	43.00881	24.29627	127.5428925	-78.506598	4.23578	122.4493555
-30.868881	28.253061	121.296524	-17.776117	14.280038	124.90078	45.340034	4.338828	130.064331	40.498875	44.453392	124.653328	42.9194545	24.39611	127.3588295	-78.4716885	4.163966	122.4427305
-31.360828	29.023064	121.453598	-17.812452	14.299454	124.797905	45.212769	4.348386	129.597885	40.466686	44.562004	124.759033	42.8397275	24.455195	127.178459	-78.4646315	4.143713	122.417351
-31.964376	29.903286	121.699799	-17.883011	14.370294	124.680328	45.018372	4.374026	128.945587	40.389381	44.677425	124.870255	42.7038765	24.5257255	126.907921	-78.4698985	4.2148625	122.452735
-32.567997	30.845881	122.057472	-17.99489	14.530036	124.556862	44.762672	4.475471	128.19635	40.307514	44.84293	124.9431	42.535093	24.6592005	126.569725	-78.524873	4.4008715	122.543999
-33.210461	31.81974	122.468353	-18.114168	14.783189	124.39724	44.483139	4.64524	127.316116	40.209053	45.051044	124.987244	42.346096	24.848142	126.15168	-78.574432	4.718236	122.6428
-33.885273	32.798786	122.864723	-18.254053	15.152992	124.239838	43.863106	5.059666	126.595222	40.092148	45.301418	125.021149	41.977627	25.180542	125.8081855	-78.485733	5.125442	122.6714905
-34.573708	33.804249	123.199059	-18.408207	15.589884	124.104164	43.552925	5.387365	125.890747	39.995975	45.609135	125.021652	41.77445	25.49825	125.4561995	-78.590864	5.681518	122.7521285
-35.740742	35.310505	123.645653	-18.633579	16.27566	123.94931	43.168922	5.906789	125.062561	39.837769	46.124367	124.999115	41.5033455	26.015578	125.030838	-78.7705035	6.535742	122.867782
-36.449043	36.223854	123.89917	-18.78051	16.71582	123.877106	42.978634	6.243595	124.647377	39.6991	46.438744	124.994949	41.338867	26.3411695	124.821163	-78.899887	7.0904705	122.933049
-37.172649	37.074642	124.067558	-18.901794	17.077564	123.820343	42.806007	6.572761	124.341942	39.558887	46.773972	124.940025	41.182447	26.6733665	124.6409835	-78.986035	7.4817615	122.9997025
-37.871124	37.813454	124.159409	-19.040157	17.376402	123.791397	42.653473	6.835526	124.151588	39.410774	47.049408	124.875031	41.0321235	26.942467	124.5133095	-79.1124375	7.810337	123.0694845
-38.593773	38.518875	124.232056	-19.173231	17.606249	123.796097	42.531796	7.053682	124.065063	39.236759	47.241005	124.78701	40.8842775	27.1473435	124.4260365	-79.2307395	8.06515449999999	123.1661575
-39.291847	39.151146	124.163055	-19.303699	17.755602	123.799423	42.428684	7.176165	124.085144	39.077301	47.376587	124.661507	40.7529925	27.276376	124.3733255	-79.3603905	8.234828	123.2255205
-40.0602	39.761631	124.021675	-19.444462	17.861099	123.801872	42.325542	7.250988	124.190865	38.955326	47.458549	124.522041	40.640434	27.3547685	124.356453	-79.529358	8.3674295	123.247291
-41.087772	40.546329	123.675156	-19.716955	17.948486	123.82444	42.163555	7.210619	124.447083	38.725124	47.472748	124.238548	40.4443395	27.3416835	124.3428155	-79.8782495	8.5552885	123.3060645
-41.751778	40.96072	123.447945	-19.892	17.977249	123.869194	41.993351	7.163729	124.609909	38.559616	47.422173	123.998474	40.2764835	27.292951	124.3041915	-80.0604835	8.661547	123.4341965
-42.436935	41.344513	123.274757	-20.086935	17.972778	123.978004	41.773296	7.103206	124.733711	38.38007	47.320557	123.719955	40.076683	27.2118815	124.226833	-80.250553	8.7336745	123.729175
-43.134834	41.715656	123.175392	-20.27487	17.952631	124.119843	41.583279	7.005189	124.795601	38.208027	47.218571	123.444092	39.895653	27.11188	124.1198465	-80.445393	8.793382	124.1198395
-43.817539	42.091022	123.16748	-20.423147	17.919603	124.276794	41.384933	6.96062	124.754356	38.048901	47.138901	123.194695	39.716917	27.0497605	123.9745255	-80.563211	8.7894455	124.5790625
-44.56274	42.485291	123.252426	-20.579853	17.882166	124.387238	41.169495	6.957715	124.578476	37.887539	47.091301	122.969398	39.528517	27.024508	123.773937	-80.688223	8.739824	125.000539
-45.247643	42.863495	123.43174	-20.737782	17.846249	124.380173	40.926201	6.895968	124.289909	37.69067	47.054455	122.751701	39.3084355	26.9752115	123.520805	-80.7839995	8.7172865	125.239541
-46.246548	43.417686	123.671913	-20.965229	17.867588	124.197182	40.533237	6.832682	123.743614	37.423481	47.044312	122.464928	38.978359	26.938497	123.104271	-80.908817	8.796679	125.290093
-46.889286	43.740852	123.852409	-21.101593	17.924873	124.024597	40.254669	6.850017	123.320473	37.32291	47.06419	122.396324	38.7887895	26.9571035	122.8583985	-80.9919755	8.8926425	125.1907955
-47.553955	44.084797	124.04081	-21.220837	18.017292	123.873314	40.01968	6.823751	122.960533	37.245789	47.056923	122.346329	38.6327345	26.940337	122.653431	-81.0744085	9.094247	125.093197
-48.112827	44.386124	124.241516	-21.301661	18.128862	123.768173	39.837841	6.799253	122.682724	37.206543	47.068733	122.322357	38.522192	26.933993	122.5025405	-81.125514	9.323731	125.0338055
-48.536156	44.54789	124.465729	-21.350542	18.277842	123.738335	39.682224	6.830356	122.457947	37.211685	47.091808	122.337952	38.4469545	26.961082	122.3979495	-81.1480385	9.594602	125.0787205
-49.03318	44.750221	124.766838	-21.397722	18.427509	123.74247	39.565556	6.841307	122.288063	37.201004	47.111317	122.333382	38.38328	26.976312	122.3107225	-81.178724	9.878706	125.1742175
-49.553108	44.983868	124.948952	-21.438353	18.561483	123.768913	39.482754	6.873579	122.138527	37.186432	47.150528	122.281517	38.334593	27.0120535	122.210022	-81.211299	10.1109125	125.327804
-50.206097	45.223747	125.118958	-21.479013	18.714573	123.755707	39.368427	6.885531	121.928169	37.153839	47.163742	122.138069	38.261133	27.0246365	122.033119	-81.219159	10.4045095	125.478295
-50.45644	45.276253	125.093185	-21.52462	18.800129	123.708893	39.297085	6.870677	121.803322	37.133694	47.149384	121.980797	38.2153895	27.0100305	121.8920595	-81.2646295	10.5902275	125.5257265
-50.42939	45.168045	124.954865	-21.568462	18.851662	123.617599	39.209473	6.830376	121.685234	37.101871	47.097458	121.760559	38.155672	26.963917	121.7228965	-81.292596	10.739407	125.5123015
-50.362534	44.99469	124.742874	-21.645195	18.882692	123.512032	39.10902	6.770788	121.600006	37.050949	47.025761	121.50737	38.0799845	26.8982745	121.553688	-81.3703745	10.8671095	125.470376
-49.903915	44.54174	124.580383	-21.739721	18.898354	123.393867	39.023174	6.668917	121.546829	37.010693	46.924515	121.268059	38.0169335	26.796716	121.407444	-81.4963755	10.999992	125.38029
-49.964279	44.390858	124.258865	-21.827797	18.90155	123.282196	38.945877	6.562416	121.559967	36.963123	46.826069	121.069313	37.9545	26.6942425	121.31464	-81.610094	11.1088575	125.249752
-50.007282	44.155861	123.910812	-21.904234	18.89308	123.208061	38.85751	6.453921	121.6315	36.929401	46.718552	120.930573	37.8934555	26.5862365	121.2810365	-81.7019235	11.1999235	125.1350855
-49.837154	43.592346	123.522652	-22.024063	18.87044	123.172546	38.753654	6.257383	121.832726	36.899689	46.540604	120.810608	37.8266715	26.3989935	121.321667	-81.8747975	11.3418865	125.023425
-49.90591	43.387573	123.415146	-22.061726	18.859812	123.201729	38.717903	6.133057	122.015427	36.903866	46.426498	120.755577	37.8108845	26.2797775	121.385502	-81.9343365	11.4398465	125.017956
-49.732315	43.009563	123.303566	-22.067755	18.853731	123.243904	38.712273	6.006046	122.209084	36.930752	46.312603	120.665382	37.8215125	26.1593245	121.437233	-81.9570225	11.5481375	125.050575
-49.55447	42.654289	123.145416	-22.045488	18.850098	123.279617	38.710728	5.894286	122.401962	36.973328	46.189178	120.487991	37.842028	26.041732	121.4449765	-81.933004	11.658464	125.1142575
-49.381813	42.319088	122.96579	-22.012098	18.843107	123.295746	38.726429	5.776514	122.571091	37.019806	46.044971	120.24337	37.8731175	25.9107425	121.4072305	-81.8973135	11.7754715	125.1842615
-49.182259	41.977848	122.726212	-21.950783	18.830153	123.288368	38.796482	5.66666	122.738327	37.046089	45.898663	119.942879	37.9212855	25.7826615	121.340603	-81.8228515	11.8776445	125.236133
-48.995766	41.661377	122.384087	-21.880934	18.823015	123.260864	38.886951	5.598403	122.90213	37.095757	45.776291	119.644722	37.991354	25.687347	121.273426	-81.753222	11.958683	125.248302
-48.678486	41.160767	121.818115	-21.752489	18.736727	123.166336	39.050938	5.533025	123.126534	37.156673	45.606121	119.22361	38.1038055	25.569573	121.175072	-81.6087835	11.903881	125.1576
-48.431335	40.836723	121.474411	-21.66316	18.617279	123.096634	39.186077	5.443039	123.231888	37.194508	45.468323	119.071114	38.1902925	25.455681	121.151501	-81.5166125	11.778877	125.041767
-48.174847	40.516525	121.237625	-21.599722	18.438705	123.046204	39.298809	5.287864	123.334549	37.24411	45.309113	118.968811	38.2714595	25.2984885	121.15168	-81.4709035	11.5789215	124.940728
-47.907654	40.242935	121.199608	-21.539152	18.223816	123.054138	39.372795	5.121401	123.381958	37.308796	45.150196	118.94442	38.3407955	25.1357985	121.163189	-81.4190995	11.3118335	124.945087
-47.631813	40.011562	121.303322	-21.461391	17.988071	123.09816	39.431557	4.947722	123.39975	37.364994	44.993523	118.972351	38.3982755	24.9706225	121.1860505	-81.3210575	11.0055195	125.0102695
-47.351734	39.833839	121.508408	-21.381708	17.78949	123.177734	39.486908	4.822628	123.347664	37.430077	44.889507	119.034149	38.4584925	24.8560675	121.1909065	-81.2219085	10.7229125	125.1645615
-47.035252	39.687862	121.742355	-21.286322	17.651512	123.255814	39.551434	4.743354	123.251114	37.485954	44.82708	119.068863	38.518694	24.785217	121.1599885	-81.091338	10.517807	125.3516395
-46.51823	39.533417	122.014763	-21.129969	17.535616	123.350014	39.666546	4.709983	123.07756	37.580578	44.776447	119.080231	38.623562	24.743215	121.0788955	-80.8835	10.328017	125.6211325
-46.10474	39.45211	122.111496	-21.013414	17.496162	123.391556	39.775089	4.67929	122.979126	37.654285	44.746807	119.076469	38.714687	24.7130485	121.0277975	-80.741515	10.2792755	125.7553145
-45.661583	39.36982	122.163986	-20.893007	17.447622	123.421013	39.893158	4.629339	122.910095	37.735847	44.704445	119.061066	38.8145025	24.666892	120.9855805	-80.6005165	10.228352	125.8564455
-45.213554	39.302814	122.181892	-20.8116	17.371643	123.432716	40.004467	4.562832	122.787354	37.809593	44.632233	119.051407	38.90703	24.5975325	120.9193805	-80.53023	10.1457535	125.9460515
-44.736954	39.26128	122.186646	-20.737803	17.251301	123.398674	40.120686	4.459992	122.550407	37.863091	44.546272	119.003067	38.9918885	24.503132	120.776737	-80.4674945	9.99947	126.020611
-44.180672	39.218868	122.188423	-20.662937	17.082489	123.296486	40.183155	4.344113	122.272003	37.896084	44.433929	118.87661	39.0396195	24.389021	120.5743065	-80.3654935	9.775957	126.0186655
-43.583126	39.157581	122.16394	-20.554293	16.881086	123.123405	40.208954	4.222589	121.960274	37.957897	44.325447	118.739845	39.0834255	24.274018	120.3500595	-80.1920115	9.488154	125.8967505
-42.613213	39.055046	122.036835	-20.387972	16.61241	122.835732	40.340694	3.964217	121.599617	38.072945	44.10944	118.579163	39.2068195	24.0368285	120.08939	-79.9827635	9.1879915	125.582074
-41.911263	39.018776	121.918526	-20.278929	16.493488	122.693649	40.419586	3.801619	121.47361	38.211109	43.974255	118.4953	39.3153475	23.887937	119.984455	-79.8732055	9.099039	125.402843
-41.153458	38.980835	121.81382	-20.182592	16.440491	122.615555	40.495571	3.665065	121.436859	38.346115	43.835857	118.432907	39.420843	23.750461	119.934883	-79.786027	9.13052100000001	125.296227
-40.381023	38.9548	121.66964	-20.064405	16.396729	122.572388	40.596752	3.545735	121.461906	38.503967	43.703316	118.476677	39.5503595	23.6245255	119.9692915	-79.6791695	9.1689325	125.1754845
-39.557755	38.907166	121.573273	-19.936028	16.331303	122.562744	40.741508	3.386574	121.562286	38.714127	43.568501	118.654755	39.7278175	23.4775375	120.1085205	-79.5998735	9.1850685	125.0169675
-38.677948	38.855213	121.551559	-19.816605	16.224546	122.569786	40.894932	3.172718	121.735168	38.925549	43.417107	118.892822	39.9102405	23.2949125	120.313995	-79.5434505	9.1541795	124.825577
-37.854286	38.776962	121.601883	-19.699659	16.100185	122.570053	41.032024	2.970396	121.846222	39.113323	43.261375	119.158112	40.0726735	23.1158855	120.502167	-79.4719915	9.0844845	124.637939
-36.506283	38.639698	121.687866	-19.556194	15.923662	122.536957	41.176994	2.742198	121.903595	39.348202	43.068665	119.529434	40.262598	22.9054315	120.7165145	-79.374986	8.9418925	124.3573995
-35.55624	38.549961	121.750877	-19.473721	15.837004	122.504379	41.27002	2.612042	121.936325	39.483398	42.972839	119.733665	40.376709	22.7924405	120.834995	-79.324151	8.8815675	124.173763
-34.61277	38.455021	121.750389	-19.399717	15.795212	122.471664	41.36097	2.509039	121.976723	39.594025	42.894394	119.905807	40.4774975	22.7017165	120.941265	-79.2769315	8.8887075	124.002063
-33.605949	38.347782	121.758057	-19.30373	15.779419	122.434219	41.455849	2.434537	122.04937	39.690617	42.839745	120.037018	40.573233	22.637141	121.043194	-79.180693	8.921697	123.825244
-32.689728	38.237057	121.760025	-19.22143	15.793567	122.429214	41.566414	2.390002	122.148682	39.779015	42.818565	120.124947	40.6727145	22.6042835	121.1368145	-79.1155745	8.9828505	123.7216135
-31.722239	38.100006	121.703804	-19.142242	15.797916	122.449829	41.689957	2.375517	122.292183	39.856785	42.802586	120.172241	40.773371	22.5890515	121.232212	-79.057855	9.0067805	123.667446
-30.695919	37.91938	121.637833	-19.055214	15.769861	122.475342	41.816177	2.367074	122.431656	39.922199	42.780563	120.201851	40.869188	22.5738185	121.3167535	-78.979616	8.9659035	123.6339305
-29.179296	37.592907	121.459984	-18.952183	15.676421	122.492027	41.994904	2.325776	122.619331	39.992603	42.726753	120.192146	40.9937535	22.5262645	121.4057385	-78.8981195	8.8265775	123.5783155
-28.250853	37.381069	121.336639	-18.910103	15.585366	122.459724	42.091076	2.277416	122.738411	40.007622	42.661255	120.173988	41.049349	22.4693355	121.4561995	-78.869555	8.7013965	123.4632485
-27.267572	37.120064	121.15551	-18.888746	15.479242	122.40493	42.143623	2.206806	122.84156	40.016518	42.595196	120.152092	41.0800705	22.401001	121.496826	-78.8575625	8.557483	123.313034
-26.241516	36.877537	120.995476	-18.88751	15.389334	122.320854	42.200336	2.140112	122.963104	40.015083	42.54493	120.106491	41.1077095	22.342521	121.5347975	-78.8827295	8.436147	123.1069105
-25.232044	36.609802	120.800529	-18.896049	15.301497	122.251144	42.215328	2.099066	123.082146	40.004234	42.492645	120.073387	41.109781	22.2958555	121.5777665	-78.901879	8.3071385	122.9245215
-24.261566	36.381039	120.699051	-18.916786	15.250616	122.188271	42.210091	2.077086	123.177399	39.985229	42.4547	120.071938	41.09766	22.265893	121.6246685	-78.931232	8.235339	122.7518735
-23.306938	36.137066	120.58078	-18.956493	15.198655	122.119812	42.199757	2.070904	123.281586	39.958794	42.438652	120.084526	41.0792755	22.254778	121.683056	-78.9922615	8.142532	122.556568
-21.817574	35.818787	120.494484	-19.0065	15.146692	122.030556	42.170959	2.087732	123.377647	39.923454	42.460289	120.22599	41.0472065	22.2740105	121.8018185	-79.0602065	8.0193735	122.2592935
-20.841759	35.599117	120.496162	-19.057699	15.128507	121.987846	42.133934	2.111626	123.399651	39.882114	42.491524	120.365997	41.008024	22.301575	121.882824	-79.123422	7.955439	122.092868
-19.925713	35.414948	120.619583	-19.120155	15.100513	121.97673	42.064857	2.162375	123.398552	39.829342	42.548725	120.544479	40.9470995	22.35555	121.9715155	-79.1874095	7.845476	121.9819445
-18.993876	35.198002	120.808578	-19.162346	15.068522	122.003067	42.015751	2.166878	123.354507	39.798393	42.578194	120.816002	40.907072	22.372536	122.0852545	-79.231764	7.764508	121.9208795
-18.027237	34.977169	121.103416	-19.224998	15.023865	122.055183	41.970264	2.114326	123.295547	39.775639	42.581604	121.173203	40.8729515	22.347965	122.234375	-79.3229475	7.699765	121.875991
-17.118185	34.718044	121.413506	-19.285786	14.987664	122.12706	41.909	2.084248	123.285843	39.744179	42.581985	121.568993	40.8265895	22.3331165	122.427418	-79.3981615	7.6422115	121.826702
-16.218693	34.466969	121.777359	-19.332195	14.989458	122.18734	41.822025	2.105796	123.34684	39.735016	42.619549	121.975311	40.7785205	22.3626725	122.6610755	-79.4429105	7.6162435	121.7136045
-14.904729	34.03051	122.241165	-19.433117	15.101147	122.292671	41.726921	2.215786	123.436722	39.708263	42.786793	122.522293	40.717592	22.5012895	122.9795075	-79.583826	7.7010045	121.6058345
-13.999891	33.732738	122.463181	-19.503407	15.253117	122.331711	41.679363	2.350562	123.476433	39.661259	42.950279	122.820282	40.670311	22.6504205	123.1483575	-79.677125	7.8558135	121.5150645
-13.204543	33.40316	122.602638	-19.550486	15.420251	122.346329	41.647652	2.512949	123.491821	39.621445	43.115284	123.041557	40.6345485	22.8141165	123.266689	-79.7355205	8.0263855	121.425969
-12.40143	33.015125	122.696434	-19.599375	15.564717	122.33297	41.650696	2.652721	123.500786	39.585686	43.270973	123.212685	40.618191	22.961847	123.3567355	-79.816941	8.167587	121.3092045
-11.599123	32.520721	122.693703	-19.62331	15.687052	122.273026	41.664703	2.764198	123.533234	39.551868	43.412991	123.316383	40.6082855	23.0885945	123.4248085	-79.8549055	8.2855095	121.1212435
-10.784615	32.009239	122.661842	-19.654465	15.769896	122.178719	41.672371	2.876457	123.561882	39.511688	43.514385	123.352242	40.5920295	23.195421	123.457062	-79.9009595	8.344371	120.900376
-10.082338	31.426085	122.549713	-19.675272	15.848984	122.080353	41.672138	2.980336	123.577728	39.440296	43.607231	123.284187	40.556217	23.2937835	123.4309575	-79.906761	8.4041845	120.7297485
-9.073515	30.42684	122.370895	-19.728916	15.893594	122.003555	41.657154	3.104392	123.592102	39.287834	43.692711	122.917572	40.472494	23.3985515	123.254837	-79.930326	8.3886365	120.752273
-8.43129	29.651064	122.209839	-19.753017	15.899876	121.998215	41.645588	3.210129	123.623695	39.18956	43.719692	122.541389	40.417574	23.4649105	123.082542	-79.923608	8.3348415	120.913888
-7.78463	28.857889	122.053543	-19.755013	15.886343	121.998573	41.637974	3.283996	123.662743	39.132671	43.73164	122.180847	40.3853225	23.507818	122.921795	-79.8953485	8.264868	121.075351
-7.257371	28.035313	121.877632	-19.747221	15.856978	121.997498	41.658497	3.307727	123.708603	39.06144	43.711193	121.771896	40.3599685	23.50946	122.7402495	-79.8544105	8.204496	121.2547465
-6.721474	27.168556	121.667542	-19.750662	15.801623	121.989998	41.707191	3.332265	123.696686	38.997578	43.695587	121.315147	40.3523845	23.513926	122.5059165	-79.8537085	8.08932	121.4740795
-6.232629	26.261702	121.471527	-19.726477	15.732366	121.959816	41.707783	3.337912	123.626495	38.918339	43.646832	120.853897	40.313061	23.492372	122.240196	-79.766015	7.97236	121.679436
-5.760906	25.340218	121.28376	-19.728334	15.629798	121.936287	41.716309	3.306141	123.558952	38.810158	43.585232	120.313736	40.2632335	23.4456865	121.936344	-79.7199015	7.8139095	121.93623
-5.129066	23.984631	121.027306	-19.70932	15.45475	121.90126	41.697319	3.264427	123.404541	38.71286	43.448105	119.629074	40.2050895	23.356266	121.5168075	-79.6237295	7.553234	122.2857125
-4.73327	23.096262	120.906136	-19.694416	15.333465	121.880249	41.703232	3.184762	123.354431	38.643269	43.327419	119.148651	40.1732505	23.2560905	121.251541	-79.5620825	7.4108395	122.508957
-4.463709	22.24329	120.838341	-19.706335	15.212874	121.846375	41.706512	3.101079	123.255478	38.566856	43.201439	118.674408	40.136684	23.151259	120.964943	-79.549354	7.274489	122.727807
-4.18603	21.387955	120.688118	-19.718088	15.069978	121.788528	41.676933	2.99635	123.054802	38.479321	43.058865	118.193451	40.078127	23.0276075	120.6241265	-79.514303	7.1123485	122.9529295
-3.852807	20.607655	120.517853	-19.747295	14.930026	121.688652	41.650688	2.86815	122.834419	38.362198	42.905727	117.587021	40.006443	22.8869385	120.21072	-79.501033	6.9731135	123.166584
-3.544379	19.894505	120.314232	-19.764946	14.783822	121.555618	41.611279	2.792152	122.513817	38.274506	42.736919	116.968643	39.9428925	22.7645355	119.74123	-79.4727845	6.8031085	123.370006
-3.220878	19.265633	120.071388	-19.768568	14.648752	121.386467	41.593258	2.656182	122.180069	38.1945	42.545937	116.373253	39.893879	22.6010595	119.276661	-79.431015	6.6964445	123.496273
-2.667542	18.424583	119.666397	-19.748095	14.451483	121.105766	41.628529	2.439772	121.818054	38.108124	42.251862	115.483307	39.8683265	22.345817	118.6506805	-79.3645165	6.557149	123.5608515
-2.367616	17.92174	119.444672	-19.724638	14.317229	120.917526	41.647011	2.317632	121.629204	38.098518	42.062164	115.060005	39.8727645	22.189898	118.3446045	-79.3220405	6.44456	123.4904475
-2.080986	17.490786	119.311699	-19.690855	14.18527	120.778976	41.729473	2.202234	121.574089	38.107861	41.900967	114.737686	39.918667	22.0516005	118.1558875	-79.300377	6.3189395	123.4020645
-1.832376	17.133242	119.276428	-19.633818	14.04589	120.681274	41.805717	2.101005	121.589973	38.136032	41.768513	114.589134	39.9708745	21.934759	118.0895535	-79.2385105	6.157021	123.2729945
-1.539456	16.814867	119.248924	-19.614672	13.895477	120.641121	41.849815	1.965842	121.606911	38.16856	41.628151	114.606712	40.0091875	21.7969965	118.1068115	-79.2385315	5.9939575	123.1754305
-1.325112	16.60603	119.303177	-19.611227	13.746983	120.644936	41.863434	1.791608	121.625343	38.215942	41.468346	114.714905	40.039688	21.629977	118.170124	-79.262142	5.863989	123.119748
-1.078665	16.46912	119.346085	-19.634506	13.607031	120.676514	41.825348	1.574773	121.628738	38.268173	41.282894	114.897141	40.0467605	21.4288335	118.2629395	-79.3157725	5.7852285	123.0900885
-0.716815	16.444733	119.431259	-19.667259	13.463445	120.76963	41.757816	1.330426	121.559227	38.308449	41.093407	115.103699	40.0331325	21.2119165	118.331463	-79.3676505	5.7149735	123.207797
-0.462512	16.554033	119.434082	-19.702656	13.44306	120.80722	41.697468	1.235322	121.508728	38.307671	41.058002	115.211716	40.0025695	21.146662	118.360222	-79.4078815	5.739458	123.254218
-0.187087	16.753569	119.394211	-19.742962	13.483757	120.812164	41.62941	1.257148	121.390701	38.292892	41.072411	115.288254	39.961151	21.1647795	118.3394775	-79.447075	5.8027345	123.2848505
0.132421	17.032713	119.349052	-19.767763	13.545004	120.799599	41.601963	1.260641	121.300209	38.305016	41.107433	115.452324	39.9534895	21.184037	118.3762665	-79.4890155	5.905971	123.2229315
0.506825	17.411875	119.364571	-19.779282	13.588349	120.789169	41.639656	1.158619	121.226524	38.368546	41.111885	115.785065	40.004101	21.135252	118.5057945	-79.562665	6.041446	123.0725435
0.914918	17.835663	119.35955	-19.793213	13.542602	120.769096	41.605747	1.069377	121.23114	38.470493	41.06284	116.224541	40.03812	21.0661085	118.7278405	-79.624546	6.0190955	122.8103515
1.40593	18.270288	119.43811	-19.799423	13.440059	120.762321	41.529022	0.914546	121.296371	38.647182	40.950333	116.840782	40.088102	20.9324395	119.0685765	-79.686948	5.9476785	122.4560655
2.135814	19.088305	119.838699	-19.806299	13.244346	120.868065	41.459217	0.575292	121.338608	38.949524	40.690128	118.164528	40.2043705	20.63271	119.751568	-79.8169685	5.855982	121.984562
2.686353	19.624422	120.233368	-19.767759	13.130254	121.000824	41.388893	0.343544	121.47657	39.172295	40.496719	119.263687	40.280594	20.4201315	120.3701285	-79.816112	5.8403765	121.6315195
3.277115	20.19327	120.783592	-19.707703	13.099577	121.192566	41.360733	0.2061	121.635696	39.423828	40.396816	120.448181	40.3922805	20.301458	121.0419385	-79.8076865	5.897696	121.3431935
3.886038	20.751118	121.38884	-19.5889	13.152591	121.431526	41.455956	0.164269	121.815598	39.678158	40.362282	121.765259	40.567057	20.2632755	121.7904285	-79.744857	6.0419065	121.0726235
4.538647	21.278778	122.162735	-19.42358	13.337405	121.76696	41.660198	0.221126	122.122589	39.943211	40.434422	123.124626	40.8017045	20.327774	122.6236075	-79.6488645	6.347036	120.9103125
5.235401	21.753231	122.980904	-19.186411	13.59078	122.188797	41.912018	0.432066	122.533905	40.273716	40.593781	124.456551	41.092867	20.5129235	123.495228	-79.465689	6.6686365	120.882366
6.142231	21.97625	123.733665	-18.934959	13.903822	122.68618	42.200516	0.678505	123.040901	40.622093	40.785904	125.683296	41.4113045	20.7322045	124.3620985	-79.2812225	7.0754395	121.0102615
7.163066	22.310534	124.741745	-18.234579	14.202322	123.176895	42.725742	1.014504	123.853043	41.1404	41.070335	127.237129	41.933071	21.0424195	125.545086	-78.402229	7.3622245	120.808704
7.742869	22.366619	125.333549	-17.949152	14.45203	123.518036	43.027462	1.198421	124.397125	41.471439	41.218956	128.072983	42.2494505	21.2086885	126.235054	-78.1477545	7.6953715	120.801018
8.356837	22.255617	125.694183	-17.722614	14.621317	123.779808	43.335171	1.256377	124.859856	41.715412	41.324825	128.705887	42.5252915	21.290601	126.7828715	-77.9705195	7.952033	120.7767445
8.857798	21.985273	126.010681	-17.573387	14.727402	124.043655	43.583652	1.255169	125.295677	42.211109	41.271244	129.051025	42.8973805	21.2632065	127.173351	-78.0441545	8.1915975	120.913959
9.315053	21.550152	126.250854	-17.491505	14.769502	124.288979	43.747494	1.228858	125.701889	42.391094	41.304935	129.38208	43.069294	21.2668965	127.5419845	-78.052304	8.2721075	121.0359735
9.657589	20.973444	126.479431	-17.399103	14.801598	124.510406	43.905392	1.130877	126.134766	42.464077	41.237919	129.639679	43.1847345	21.184398	127.8872225	-77.9829405	8.418798	121.1335895
10.06521	20.240776	126.629425	-17.291964	14.789562	124.730179	44.046398	1.032975	126.619255	42.597683	41.186256	129.869934	43.3220405	21.1096155	128.2445945	-77.9059685	8.4695085	121.2157635
10.500726	18.915119	126.830742	-17.124371	14.79684	125.068024	44.297279	0.847807	127.325203	42.85067	41.087929	130.196732	43.5739745	20.967868	128.7609675	-77.8227165	8.625812	121.3750805
10.678741	17.883043	126.908791	-16.980513	14.794606	125.241455	44.788055	0.543989	127.606987	43.014614	41.001614	130.350525	43.9013345	20.7728015	128.978756	-77.8623605	8.8164105	121.504154
10.770383	16.761074	126.944817	-16.864336	14.79501	125.390518	44.928612	0.442587	127.964355	43.183578	40.927044	130.452347	44.056095	20.6848155	129.208351	-77.784767	8.9052045	121.572685
10.86474	15.557241	126.918755	-16.727198	14.796385	125.496635	45.060108	0.37757	128.275833	43.358471	40.861763	130.48938	44.2092895	20.6196665	129.3826065	-77.6636855	8.9731035	121.6106635
10.867267	14.235115	126.856041	-16.631405	14.81509	125.590302	45.184555	0.296294	128.550735	43.498425	40.79303	130.463379	44.34149	20.544662	129.507057	-77.6043	9.085518	121.673547
10.762259	12.844059	126.780914	-16.533854	14.826183	125.670639	45.311077	0.205558	128.849243	43.635494	40.725872	130.382446	44.4732855	20.465715	129.6158445	-77.5409935	9.186651	121.7254335
10.567636	11.393751	126.738609	-16.455442	14.836677	125.722679	45.413666	0.103171	129.136429	43.75946	40.644596	130.252441	44.586563	20.3738835	129.694435	-77.497447	9.2994705	121.750923
10.134789	9.051917	126.660728	-16.385021	14.847952	125.766563	45.544193	-0.074152	129.516434	43.897743	40.524666	129.967255	44.720968	20.225257	129.7418445	-77.49101	9.470647	121.7912815
9.727793	7.435674	126.614212	-16.364643	14.829588	125.779961	45.605053	-0.188873	129.768478	43.965958	40.455181	129.723389	44.7855055	20.133154	129.7459335	-77.5147915	9.526022	121.8139885
9.249309	5.779616	126.573853	-16.352779	14.790771	125.764786	45.62516	-0.287376	129.96785	43.994091	40.357197	129.501465	44.8096255	20.0349105	129.7346575	-77.5151835	9.5466315	121.7949145
8.652232	4.078173	126.534294	-16.352596	14.711766	125.715126	45.651249	-0.379395	130.102844	43.999775	40.253578	129.261551	44.825512	19.9370915	129.6821975	-77.530704	9.4864405	121.7480545
7.969946	2.396967	126.501488	-16.645517	14.786807	125.753174	45.653847	-0.437632	130.167969	43.648582	40.286243	129.105133	44.6512145	19.9243055	129.636551	-77.9422485	9.6493085	121.869797
7.235468	0.690605	126.381233	-16.695147	14.705403	125.632439	45.591015	-0.45303	130.144577	43.586597	40.223969	128.832993	44.588806	19.8854695	129.488785	-77.9791	9.5253365	121.776093
6.39385	-1.010739	126.189545	-16.783661	14.627104	125.472847	45.494987	-0.483013	130.033218	43.523933	40.188828	128.557907	44.50946	19.8529075	129.2955625	-78.076782	9.4013005	121.6501315
4.678101	-3.359843	126.027451	-16.967365	14.474476	125.195168	45.304291	-0.537161	129.828995	43.300976	40.109661	128.115524	44.3026335	19.78625	128.9722595	-78.2373635	9.162702	121.4180765
3.641389	-5.042669	125.819336	-17.111662	14.356017	125.052872	45.181637	-0.57224	129.660919	43.115833	40.068295	127.79261	44.148735	19.7480275	128.7267645	-78.372059	8.9640065	121.3789795
2.533232	-6.674803	125.776825	-17.241699	14.260331	124.98542	45.061146	-0.546783	129.509232	42.91024	40.067451	127.404091	43.985693	19.760334	128.4566615	-78.469091	8.760328	121.5141785
1.589164	-8.451766	125.683418	-17.378532	14.192766	124.945381	44.908588	-0.435441	129.340286	42.702412	40.082516	127.006577	43.8055	19.8235375	128.1734315	-78.562564	8.5619945	121.7173305
0.081236	-9.807606	125.931511	-17.536818	14.128496	124.927071	44.764214	-0.295315	129.189835	42.444569	40.080078	126.526703	43.6043915	19.8923815	127.858269	-78.6780275	8.3646105	121.995873
-1.071022	-11.469131	126.182732	-17.643343	14.064011	124.907646	44.640541	-0.162884	129.065079	42.202263	40.086246	125.971375	43.421402	19.961681	127.518227	-78.708088	8.166341	122.297065
-2.463813	-12.876834	126.62957	-17.726135	14.002948	124.912155	44.460835	0.058881	128.838501	42.05603	40.047344	125.469673	43.2584325	20.0531125	127.154087	-78.7107025	7.9527835	122.670223
-4.657831	-14.902803	127.281281	-17.793161	13.832338	124.952408	44.236267	0.248398	128.577118	41.848202	39.940174	124.635803	43.0422345	20.094286	126.6064605	-78.6285565	7.57039	123.2983555
-6.139777	-16.108465	127.597496	-17.790867	13.687449	124.994675	44.131584	0.206361	128.409363	41.80431	39.804516	124.277199	42.967947	20.0054385	126.343281	-78.549681	7.3694595	123.646069
-7.408697	-17.078962	127.602783	-17.712154	13.49642	125.057098	44.123234	0.14196	128.208313	41.782768	39.665283	124.088203	42.953001	19.9036215	126.148258	-78.377309	7.0892185	123.965938
-9.128222	-18.351362	127.519966	-17.841793	13.453918	125.312271	44.180656	0.110773	128.079346	41.823257	39.641567	124.055908	43.0019565	19.87617	126.067627	-78.6855425	7.031666	124.556915
-10.629101	-19.31797	127.207123	-17.577236	13.256664	125.326584	44.218723	0.175189	127.928841	41.885376	39.741714	124.200287	43.0520495	19.9584515	126.064564	-78.2065215	6.5548765	124.588604
-12.16175	-20.188227	126.853157	-17.521429	13.301413	125.490364	44.272591	0.314525	127.742004	41.883934	39.897381	124.393066	43.0782625	20.105953	126.067535	-78.1211205	6.496873	124.913193
-13.721445	-20.904594	126.675987	-17.271835	13.292013	125.579117	44.284039	0.518161	127.634193	41.856689	40.157776	124.413216	43.070364	20.3379685	126.0237045	-77.614034	6.2460575	125.1345295
-16.12595	-21.83074	126.73848	-17.289627	13.59656	125.777817	44.242569	0.942521	127.508911	41.800331	40.587608	124.369492	43.02145	20.7650645	125.9392015	-77.600704	6.4280555	125.6164325
-17.750559	-22.336601	127.021683	-17.323423	13.746693	125.858017	44.27961	1.120064	127.545074	41.718811	40.771328	124.241211	42.9992105	20.945696	125.8931425	-77.6460565	6.54769	125.8228915
-19.45295	-22.775784	127.450111	-17.335493	13.790923	125.892387	44.323593	1.277784	127.610161	41.655239	40.90638	124.088669	42.989416	21.092082	125.849415	-77.660402	6.489764	125.935359
-21.02075	-23.201468	127.914444	-17.372433	13.720439	125.909714	44.355549	1.344271	127.714836	41.562893	40.94577	123.905685	42.959221	21.1450205	125.8102605	-77.704087	6.2958575	126.0091675
-22.691118	-23.504353	128.415817	-17.40202	13.559291	125.939354	44.394749	1.31154	127.867142	41.467815	40.895782	123.70932	42.931282	21.103661	125.788231	-77.735322	6.014921	126.090477
-24.304989	-23.779097	128.826874	-17.433464	13.344995	126.001343	44.415726	1.208999	128.018112	41.394794	40.776505	123.533943	42.90526	20.992752	125.7760275	-77.772188	5.697238	126.2266585
-25.910028	-23.9652	129.165894	-17.449568	13.115742	126.080826	44.414761	1.062207	128.150162	41.342365	40.634232	123.393074	42.878563	20.8482195	125.771618	-77.777699	5.3832645	126.390034
-28.37466	-23.959097	129.52243	-17.465347	12.8538	126.236832	44.38224	0.892762	128.248795	41.281136	40.469513	123.297295	42.831688	20.6811375	125.773045	-77.762382	5.0264625	126.700619
-29.960636	-23.82761	129.587845	-17.487495	12.776157	126.35907	44.386299	0.825698	128.229172	41.224243	40.445076	123.280861	42.805271	20.635387	125.7550165	-77.780261	4.916927	126.9631235
-31.559721	-23.512001	129.545837	-17.501009	12.741296	126.461769	44.381283	0.797793	128.128235	41.163349	40.468266	123.356392	42.772316	20.6330295	125.7423135	-77.774334	4.8495625	127.1812245
-33.13007	-23.152033	129.354416	-17.503469	12.739057	126.590775	44.382195	0.798	128.051559	41.135963	40.530552	123.506844	42.759079	20.664276	125.7792015	-77.766017	4.813838	127.4023485
-34.726025	-22.652603	129.047409	-17.511242	12.7543	126.703262	44.344193	0.847937	127.944481	41.146046	40.627178	123.737488	42.7451195	20.7375575	125.8409845	-77.7676035	4.7710425	127.5655395
-36.266174	-22.061832	128.624313	-17.534037	12.79875	126.774811	44.296894	0.877825	127.833084	41.15461	40.737526	124.008118	42.725752	20.8076755	125.920601	-77.793826	4.7898245	127.629021
-37.791145	-21.346052	128.188461	-17.587633	12.869324	126.79361	44.246731	0.952481	127.681122	41.129181	40.886333	124.264313	42.687956	20.919407	125.9727175	-77.863222	4.819241	127.6145025
-40.304356	-19.882858	127.683937	-17.709951	13.035099	126.691994	44.15329	1.179545	127.455101	40.984665	41.211552	124.548851	42.5689775	21.1955485	126.001976	-77.9888795	4.8746495	127.382012
-41.679306	-19.065809	127.17186	-17.814323	13.180292	126.581749	44.076141	1.389877	127.312431	40.858154	41.462547	124.678871	42.4671475	21.426212	125.995651	-78.0957935	4.934372	127.167847
-43.075787	-18.140114	126.835487	-17.929245	13.325156	126.498756	44.000576	1.623526	127.203735	40.723724	41.69883	124.769547	42.36215	21.661178	125.986641	-78.22064	4.989134	127.010871
-44.138306	-17.01157	126.574066	-18.028027	13.462831	126.426697	43.945091	1.830417	127.129898	40.595661	41.914742	124.824883	42.270376	21.8725795	125.9773905	-78.32643	5.0530825	126.8760035
-44.832741	-15.772141	126.420006	-18.11445	13.573059	126.389488	43.862522	1.999493	127.058624	40.486485	42.095741	124.871735	42.1745035	22.047617	125.9651795	-78.4034035	5.098501	126.8137965
-45.561554	-14.454115	126.297188	-18.193283	13.643291	126.35611	43.459541	2.332983	127.094223	40.362312	42.263939	124.877846	41.9109265	22.298461	125.9860345	-78.2974925	4.988121	126.7261855
-46.202232	-13.13386	126.093063	-18.289618	13.688681	126.337387	43.345901	2.484684	126.953598	40.242577	42.426918	124.917862	41.794239	22.455801	125.93573	-78.373475	4.921561	126.739044
-47.103893	-11.120105	125.726608	-18.400455	13.699521	126.267097	43.194538	2.641766	126.755188	40.061958	42.614258	125.026726	41.628248	22.628012	125.890957	-78.429158	4.77103	126.643237
-47.64431	-9.737659	125.50238	-18.509859	13.729939	126.24527	43.099739	2.749365	126.592636	39.964611	42.765106	125.122154	41.532175	22.7572355	125.857395	-78.551893	4.7026425	126.633145
-48.185722	-8.339298	125.294258	-18.580233	13.767915	126.232002	42.995636	2.885568	126.456345	39.846706	42.900089	125.231804	41.421171	22.8928285	125.8440745	-78.581637	4.6430015	126.6199295
-48.395935	-7.038888	125.230942	-18.674877	13.848532	126.255211	42.900978	3.085608	126.325737	39.742847	43.088905	125.379837	41.3219125	23.0872565	125.852787	-78.6716665	4.6098075	126.657635
-48.80978	-5.603785	125.124123	-18.72542	13.961116	126.292351	42.861191	3.336985	126.274467	39.644238	43.322815	125.570824	41.2527145	23.3299	125.9226455	-78.7035545	4.592332	126.6620565
-49.259506	-4.160994	125.015572	-18.76976	14.112123	126.356216	42.866894	3.621569	126.313385	39.547939	43.601017	125.780548	41.2074165	23.611293	126.0469665	-78.7469365	4.612953	126.6654655
-49.530731	-2.749169	125.109222	-18.830187	14.280495	126.426865	42.865799	3.934307	126.355515	39.412979	43.888542	125.996506	41.139389	23.9114245	126.1760105	-78.799763	4.6495655	126.6777195
-49.923782	-0.640786	125.176659	-18.927565	14.446526	126.514908	42.846825	4.305961	126.426422	39.207836	44.235878	126.212013	41.0273305	24.2709195	126.3192175	-78.8824605	4.6221325	126.7105985
-50.219639	0.751043	125.19368	-18.994383	14.493439	126.565872	42.815147	4.449788	126.449409	39.08569	44.376625	126.332581	40.9504185	24.4132065	126.390995	-78.9391845	4.5736715	126.740749
-50.353741	2.044231	125.305748	-19.077999	14.47414	126.586006	42.781868	4.5157	126.467445	38.954899	44.452774	126.437233	40.8683835	24.484237	126.452339	-79.0243815	4.464043	126.719673
-50.517376	3.353047	125.258408	-19.158987	14.413393	126.607681	42.71283	4.563994	126.450859	38.843887	44.511589	126.526405	40.7783585	24.5377915	126.488632	-79.0963325	4.2889945	126.72673
-50.712334	4.650584	125.22998	-19.241329	14.353456	126.587784	42.640362	4.586786	126.408173	38.723152	44.573261	126.585815	40.681757	24.5800235	126.496994	-79.164415	4.1268885	126.678574
-50.760468	5.884732	125.181732	-19.312469	14.31395	126.544586	42.564148	4.650236	126.31694	38.615612	44.646423	126.609612	40.58988	24.6483295	126.463276	-79.214818	3.9795705	126.625896
-50.775093	7.10401	125.135788	-19.381697	14.329897	126.488998	42.485001	4.748215	126.198326	38.519512	44.751503	126.601257	40.5022565	24.749859	126.3997915	-79.2656505	3.909935	126.5782045
-50.79686	8.886353	125.234459	-19.442711	14.425951	126.376091	42.396004	4.983509	125.976196	38.400448	44.953972	126.559845	40.398226	24.9687405	126.2680205	-79.283648	3.8831615	126.4841615
-50.682026	9.998151	125.195084	-19.476725	14.511254	126.315796	42.383801	5.128439	125.890442	38.328968	45.10405	126.527466	40.3563845	25.1162445	126.208954	-79.3098345	3.9062635	126.422638
-50.563438	11.088507	125.176575	-19.500463	14.588526	126.259186	42.371689	5.270565	125.81842	38.275238	45.253799	126.506866	40.3234635	25.262182	126.162643	-79.3243895	3.91487	126.355729
-50.482552	12.138704	125.255219	-19.529093	14.644362	126.216591	42.367207	5.391165	125.786102	38.201172	45.369549	126.484001	40.2841895	25.380357	126.1350515	-79.3423755	3.908367	126.2981305
-50.273769	13.097684	125.296059	-19.594332	14.700876	126.199089	42.337158	5.499835	125.762978	38.129745	45.482723	126.460228	40.2334515	25.491279	126.111603	-79.4221155	3.910473	126.286575
-50.025444	14.007301	125.253761	-19.652615	14.74785	126.143013	42.267529	5.608839	125.716225	38.052734	45.576008	126.449562	40.1601315	25.5924235	126.0828935	-79.4653615	3.9032765	126.2031325
-49.782539	14.88479	125.201813	-19.718321	14.790833	126.082397	42.212616	5.659577	125.692787	37.978138	45.646606	126.451241	40.095377	25.6530915	126.072014	-79.532019	3.9285745	126.09278
-49.37381	16.052746	125.10923	-19.811573	14.858683	125.917503	42.158733	5.747731	125.666428	37.876862	45.770859	126.456848	40.0177975	25.759295	126.061638	-79.6409435	3.958071	125.773368
-49.011093	16.760265	125.003944	-19.875301	14.910194	125.787666	42.099346	5.832307	125.605438	37.807964	45.832989	126.442741	39.953655	25.832648	126.0240895	-79.704257	3.98774	125.5512425
-48.579071	17.39488	124.884926	-19.924803	14.963694	125.687202	42.030418	5.900185	125.542686	37.720596	45.890854	126.364624	39.875507	25.8955195	125.953655	-79.725113	4.0318685	125.420749
-48.162704	17.948917	124.888779	-19.958977	15.008009	125.61805	41.96669	5.959343	125.477493	37.657036	45.935902	126.243484	39.811863	25.9476225	125.8604885	-79.729817	4.0683955	125.3756115
-47.727448	18.438755	124.911499	-19.986332	15.059735	125.609779	41.958626	5.961422	125.504852	37.622772	45.963715	126.090179	39.790699	25.9625685	125.7975155	-79.763363	4.1569015	125.4220425
-47.226883	18.865414	124.918533	-19.99008	15.124125	125.625595	41.986706	5.951874	125.620064	37.621441	45.981632	125.94136	39.8040735	25.966753	125.780712	-79.7842335	4.281497	125.470478
-46.737816	19.281712	124.931274	-19.971235	15.197225	125.643753	41.995506	5.978743	125.789383	37.623333	45.999458	125.758339	39.8094195	25.9891005	125.773861	-79.7518895	4.4053495	125.513645
-45.934696	19.743896	124.819336	-19.983913	15.346205	125.666	41.996101	6.028086	126.09671	37.630199	46.026726	125.460693	39.81315	26.027406	125.7787015	-79.780976	4.665004	125.5532985
-45.353813	19.940331	124.658081	-19.999792	15.413673	125.67086	42.003433	6.041612	126.30867	37.61615	46.015827	125.263237	39.8097915	26.0287195	125.7859535	-79.8093755	4.7986265	125.5557665
-44.799706	20.15358	124.605873	-20.006966	15.43448	125.678566	42.338558	5.86689	126.410248	37.602993	45.983799	125.101456	39.9707755	25.9253445	125.755852	-79.9847075	4.9436155	125.60128
-44.183979	20.304287	124.548843	-20.01107	15.429735	125.701263	42.346443	5.82334	126.597809	37.585266	45.900944	124.977287	39.9658545	25.862142	125.787548	-79.9879945	4.997328	125.614978
-43.6651	20.395361	124.472931	-20.02766	15.401198	125.749359	42.345409	5.730727	126.769875	37.573524	45.800171	124.872589	39.9594665	25.765449	125.821232	-80.0147865	5.036947	125.677486
-43.105225	20.507828	124.565338	-20.039173	15.363665	125.823578	42.285011	5.628133	126.860176	37.588947	45.664619	124.782143	39.936979	25.646376	125.8211595	-80.015325	5.080954	125.8259965
-42.539387	20.576084	124.611008	-20.051878	15.318886	125.878052	42.218842	5.492019	126.937057	37.605495	45.513988	124.731293	39.9121685	25.5030035	125.834175	-80.0159245	5.1347685	125.921929
-41.63752	20.639395	124.564278	-20.049135	15.228614	125.891914	42.137997	5.241075	127.031708	37.667728	45.301762	124.727974	39.9028625	25.2714185	125.879841	-80.0011325	5.1858095	125.903987
-41.083405	20.748829	124.560989	-20.056807	15.210726	125.854706	42.10849	5.092828	127.132118	37.700851	45.163425	124.735878	39.9046705	25.1281265	125.933998	-80.0182845	5.2933255	125.775414
-40.47971	20.851896	124.427116	-20.066469	15.244749	125.790169	42.064312	4.962834	127.260185	37.745136	45.059307	124.694695	39.904724	25.0110705	125.97744	-80.037662	5.4784275	125.602898
-39.891132	20.933094	124.229538	-20.067415	15.29657	125.718918	42.030083	4.860556	127.419754	37.806274	44.954796	124.635376	39.9181785	24.907676	126.027565	-80.0530085	5.685464	125.410271
-39.32864	21.025833	124.15657	-20.051226	15.322213	125.675049	42.015965	4.742577	127.598534	37.880489	44.844753	124.623535	39.948227	24.793665	126.1110345	-80.050679	5.850761	125.2390635
-38.771595	21.100872	124.066818	-20.017824	15.317798	125.660027	42.037056	4.598154	127.848831	37.952797	44.722847	124.662933	39.9949265	24.6605005	126.255882	-80.0305745	5.9750955	125.064172
-38.236111	21.156397	124.019035	-19.993238	15.279886	125.670197	42.042957	4.473096	128.075058	38.04398	44.590439	124.748291	40.0434685	24.5317675	126.4116745	-80.0299445	6.0280045	124.9287195
-37.607758	21.352203	124.058212	-19.99802	15.170771	125.700233	41.949093	4.232428	128.344849	38.106461	44.348808	124.973831	40.027777	24.290618	126.65934	-80.023817	6.050924	124.741126
-36.852608	21.305864	124.020699	-20.031057	15.074404	125.731018	41.848816	4.035667	128.463837	38.136673	44.190899	125.143578	39.9927445	24.113283	126.8037075	-80.0548585	6.035525	124.6583285
-36.328022	21.411894	124.066589	-20.064224	14.968042	125.748734	41.728428	3.830518	128.538651	38.153667	44.024097	125.347878	39.9410475	23.9273075	126.9432645	-80.0694955	6.0087765	124.5542035
-35.835243	21.49008	124.109543	-20.099991	14.885455	125.761589	41.621746	3.646168	128.60289	38.168705	43.888645	125.491623	39.8952255	23.7674065	127.0472565	-80.0952075	6.0035035	124.4759215
-35.543694	21.721088	124.235962	-20.136292	14.833858	125.768806	41.527855	3.523294	128.620651	38.183727	43.778435	125.551834	39.855791	23.6508645	127.0862425	-80.128375	6.0168515	124.4513695
-35.065861	21.856789	124.239243	-20.157318	14.824104	125.756752	41.447361	3.448724	128.620819	38.196815	43.691151	125.529655	39.822088	23.5699375	127.075237	-80.136724	6.0782705	124.438267
-34.576149	21.957134	124.1716	-20.156652	14.823291	125.706696	41.429501	3.393963	128.640671	38.213326	43.594288	125.445808	39.8214135	23.4941255	127.0432395	-80.1347175	6.1524565	124.3701525
-33.831223	22.100695	123.95153	-20.129808	14.778911	125.598671	41.490875	3.247838	128.77475	38.276611	43.415356	125.332085	39.883743	23.331597	127.0534175	-80.143359	6.226225	124.1439245
-33.368023	22.194998	123.802292	-20.130604	14.704631	125.550011	41.524952	3.07675	128.957016	38.321014	43.227192	125.297287	39.922983	23.151971	127.1271515	-80.184191	6.257291	123.9728705
-32.910717	22.300894	123.658981	-20.142859	14.564795	125.493446	41.534088	2.830868	129.165604	38.364048	42.971466	125.234077	39.949068	22.901167	127.1998405	-80.234786	6.228423	123.7870515
-32.474026	22.404627	123.498596	-20.204744	14.392002	125.460732	41.476948	2.534968	129.320633	38.373108	42.658951	125.126709	39.925028	22.5969595	127.223671	-80.334516	6.1870445	123.697793
-32.073811	22.529224	123.372177	-20.274309	14.17536	125.414871	41.361816	2.203339	129.430359	38.363869	42.305107	124.986031	39.8628425	22.254223	127.208195	-80.4114605	6.096497	123.621547
-31.484488	22.564875	123.214409	-20.328598	13.922681	125.379562	41.256355	1.843734	129.501816	38.359463	41.927677	124.878609	39.807909	21.8857055	127.1902125	-80.465105	5.9596565	123.5689115
-31.079908	22.783978	123.118164	-20.369663	13.628559	125.342796	41.20686	1.4769	129.542953	38.34948	41.566051	124.811592	39.77817	21.5214755	127.1772725	-80.517496	5.7356425	123.5083195
-30.464548	23.211115	122.953125	-20.421148	13.19517	125.239166	41.108368	0.956334	129.506439	38.292549	41.075493	124.795975	39.7004585	21.0159135	127.151207	-80.5427545	5.3744265	123.327125
-30.27536	23.713707	122.947334	-20.473839	12.948115	125.176094	41.015022	0.691194	129.443771	38.265682	40.818974	124.804581	39.640352	20.755084	127.124176	-80.58803	5.141146	123.228012
-29.685684	24.022636	122.806915	-20.747398	12.897364	125.192055	40.928616	0.469003	129.35376	38.209457	40.608959	124.844894	39.5690365	20.538981	127.099327	-81.0638325	5.255747	123.284783
-29.29587	24.505165	122.780357	-20.816555	12.741735	125.160477	40.849834	0.284797	129.266693	38.141163	40.448261	124.896515	39.4954985	20.366529	127.081604	-81.1286085	5.116941	123.23935
-28.91559	25.071678	122.814651	-20.882559	12.623718	125.15905	40.76152	0.14421	129.126358	38.080105	40.308952	124.990082	39.4208125	20.226581	127.05822	-81.1859305	5.020855	123.25988
-28.519255	25.711689	122.88401	-20.723383	12.366273	125.10154	40.654186	0.000261	128.938324	38.030792	40.191181	125.125275	39.342489	20.095721	127.0317995	-80.789255	4.636825	123.1712805
-28.328064	26.499758	123.104286	-20.76693	12.228017	125.115601	40.565968	-0.132965	128.691406	37.981693	40.075466	125.270508	39.2738305	19.9712505	126.980957	-80.8076905	4.4847835	123.250245
-27.776184	27.580902	123.452065	-20.821884	12.018486	125.117516	40.405327	-0.342527	128.158051	37.927326	39.927914	125.57299	39.1663265	19.7926935	126.8655205	-80.8100945	4.2442785	123.3695115
-27.416441	28.329643	123.762299	-20.852156	11.892945	125.100388	40.29908	-0.483828	127.762451	37.891811	39.855927	125.837982	39.0954455	19.6860495	126.8002165	-80.7997575	4.0998405	123.4005595
-27.00494	29.086109	124.13781	-20.897001	11.783519	125.068871	40.198376	-0.572799	127.334335	37.866257	39.812546	126.145424	39.0323165	19.6198735	126.7398795	-80.8263185	3.9471645	123.3978625
-26.623451	29.866335	124.564003	-20.952309	11.719257	125.056625	39.778286	-0.430971	127.069687	37.796825	39.817081	126.440002	38.7875555	19.693055	126.7548445	-80.6921735	3.745459	123.3584055
-26.232	30.621899	124.971352	-21.012114	11.702097	125.050804	39.683094	-0.36807	126.713058	37.71767	39.900963	126.718994	38.700382	19.7664465	126.716026	-80.72461	3.6377475	123.385582
-25.835279	31.325834	125.344505	-21.059286	11.722825	125.069771	39.650803	-0.237614	126.360474	37.629734	40.004642	126.960434	38.6402685	19.883514	126.660454	-80.7588405	3.562136	123.479088
-25.403959	31.991196	125.655685	-21.082747	11.751043	125.09285	39.635223	-0.118836	126.1026	37.554707	40.105019	127.141968	38.594965	19.9930915	126.622284	-80.760459	3.5089945	123.563416
-24.679834	32.848942	125.979782	-21.080332	11.779127	125.148918	39.685825	-0.012389	125.962494	37.533821	40.173382	127.296951	38.609823	20.0804965	126.6297225	-80.770487	3.4777575	123.6681135
-24.193171	33.351791	126.075729	-21.071272	11.78315	125.188385	39.730766	0.018199	125.98275	37.535606	40.169643	127.336433	38.633186	20.093921	126.6595915	-80.77573	3.472379	123.7171785
-23.678652	33.79512	126.042244	-21.07563	11.744438	125.178566	39.769993	-0.035565	126.047348	37.520332	40.129646	127.330193	38.6451625	20.0470405	126.6887705	-80.7964225	3.4418355	123.6683615
-23.182133	34.14682	125.932571	-21.118828	11.659057	125.146774	39.800694	-0.17298	126.145126	37.474243	40.048767	127.283501	38.6374685	19.9378935	126.7143135	-80.8751245	3.3802205	123.5792345
-22.687185	34.429352	125.807632	-21.179045	11.557982	125.133896	39.765652	-0.326728	126.244263	37.439758	39.9147	127.219406	38.602705	19.793986	126.7318345	-80.960795	3.321978	123.5359575
-22.165684	34.616428	125.705513	-21.245808	11.411418	125.127625	39.726101	-0.531813	126.352837	37.389473	39.730614	127.161095	38.557787	19.5994005	126.756966	-81.049403	3.2234355	123.498284
-21.61791	34.719627	125.653114	-21.31749	11.26017	125.156258	39.674828	-0.753771	126.462242	37.33979	39.541199	127.10849	38.507309	19.393714	126.785366	-81.142289	3.126626	123.52715
-20.81555	34.783215	125.642227	-21.429321	11.069029	125.278328	39.568634	-1.020556	126.554787	37.26738	39.272465	126.989922	38.418007	19.1259545	126.7723545	-81.276649	3.0121035	123.7843015
-20.261257	34.773933	125.657227	-21.514984	10.972723	125.363716	39.478531	-1.168237	126.568939	37.182503	39.122688	126.894798	38.330517	18.9772255	126.7318685	-81.360485	2.9682205	123.9955635
-19.762438	34.719501	125.668251	-21.583199	10.90154	125.475372	39.36536	-1.259341	126.542213	37.106995	39.004532	126.800827	38.2361775	18.8725955	126.67152	-81.4025755	2.9304845	124.279224
-19.232052	34.604668	125.723587	-21.635336	10.849954	125.569618	39.258972	-1.367396	126.535477	37.050915	38.911083	126.710442	38.1549435	18.7718435	126.6229595	-81.4256155	2.9280645	124.5162765
-18.686932	34.451038	125.828148	-21.710133	10.819914	125.71106	39.164345	-1.48543	126.544548	36.999668	38.822071	126.658844	38.0820065	18.6683205	126.601696	-81.5022725	2.9715075	124.820424
-18.198658	34.249584	125.94178	-21.777634	10.849048	125.833389	39.073875	-1.548051	126.547981	36.96896	38.756474	126.64856	38.0214175	18.6042115	126.5982705	-81.5766855	3.0938845	125.0685075
-17.741848	33.992912	126.070381	-21.831871	10.919895	125.958359	38.969097	-1.587442	126.536407	36.933117	38.729893	126.640572	37.951107	18.5712255	126.5884895	-81.614849	3.2685645	125.3282285
-17.050472	33.574001	126.202812	-21.932367	11.051226	126.066589	38.799301	-1.588201	126.466003	36.893131	38.723698	126.630798	37.846216	18.5677485	126.5484005	-81.71095	3.5347035	125.5847775
-16.599558	33.258831	126.294815	-21.999043	11.159045	126.131714	38.716213	-1.589135	126.429794	36.867378	38.737499	126.638237	37.7917955	18.574182	126.5340155	-81.7898815	3.743908	125.7294125
-16.165218	32.906616	126.359627	-22.038334	11.264656	126.175079	38.636009	-1.585465	126.403954	36.850502	38.757797	126.665901	37.7432555	18.586166	126.5349275	-81.8199235	3.943146	125.8152305
-15.738596	32.515106	126.423096	-22.083641	11.358189	126.222839	38.560871	-1.560346	126.394447	36.835953	38.778328	126.71521	37.698412	18.608991	126.5548285	-81.865694	4.107387	125.8908495
-15.346822	32.078381	126.490059	-22.096888	11.46961	126.294312	38.497238	-1.53886	126.437225	36.840897	38.798458	126.737724	37.6690675	18.629799	126.5874745	-81.8628435	4.309421	126.0011495
-15.01982	31.579002	126.568779	-22.121092	11.577321	126.388489	38.471443	-1.515919	126.523499	36.870258	38.842781	126.726982	37.6708505	18.663431	126.6252405	-81.9130345	4.491211	126.1517375
-14.703115	31.058098	126.608131	-22.136797	11.738857	126.485382	38.463612	-1.460417	126.639603	36.883579	38.922817	126.695839	37.6735955	18.7312	126.667721	-81.9471895	4.746514	126.303043
-14.154932	30.236807	126.552925	-22.181644	12.017604	126.643074	38.456448	-1.279348	126.882706	36.872002	39.102322	126.572075	37.664225	18.911487	126.7273905	-82.027513	5.123721	126.5587575
-13.836779	29.681385	126.425636	-22.205038	12.225324	126.698555	38.500301	-1.102046	127.071251	36.831722	39.267021	126.398262	37.6660115	19.0824875	126.7347565	-82.0760875	5.3681605	126.6623535
-13.520056	29.109297	126.227486	-22.21073	12.421303	126.69548	38.547306	-0.909416	127.210213	36.803341	39.429691	126.203285	37.6753235	19.2601375	126.706749	-82.0967835	5.5824685	126.684211
-13.290389	28.506809	126.018318	-22.22838	12.582043	126.664055	38.60854	-0.750372	127.299309	36.736	39.586739	125.898346	37.67227	19.4181835	126.5988275	-82.12903	5.7459025	126.7292825
-13.045052	27.891493	125.762619	-22.257504	12.726151	126.589226	38.61322	-0.618068	127.358269	36.690063	39.710445	125.544106	37.6516415	19.5461885	126.4511875	-82.1666495	5.9061135	126.7272645
-12.761885	27.288298	125.516739	-22.252502	12.834093	126.493599	38.603809	-0.519209	127.349106	36.648029	39.771996	125.196007	37.625919	19.6263935	126.2725565	-82.130923	6.0417925	126.7146415
-12.487795	26.682175	125.260078	-22.254297	12.919301	126.392426	38.925701	-0.622205	127.25029	36.620979	39.807178	124.898529	37.77334	19.5924865	126.0744095	-82.281934	6.2461155	126.7104425
-12.111115	25.846273	124.955963	-22.229988	12.973589	126.206589	38.949936	-0.567605	127.315071	36.614689	39.839142	124.592445	37.7823125	19.6357685	125.953758	-82.2422885	6.3114095	126.45942
-11.928246	25.318686	124.791847	-22.219629	12.988454	126.052216	38.966118	-0.52935	127.330719	36.60136	39.879547	124.448883	37.783739	19.6750985	125.889801	-82.222997	6.3018095	126.214631
-11.800461	24.818508	124.669624	-22.227057	13.014507	125.911453	38.953396	-0.448114	127.292442	36.559826	39.965134	124.285065	37.756611	19.75851	125.7887535	-82.210725	6.270504	126.0341525
-11.679645	24.371586	124.588814	-22.235506	13.062479	125.833748	38.934441	-0.33544	127.198051	36.518661	40.072662	124.14373	37.726551	19.868611	125.6708905	-82.197563	6.256347	125.9966055
-11.557529	23.999903	124.568283	-22.205572	13.139564	125.808334	38.926075	-0.196095	127.152397	36.487206	40.192703	124.021873	37.7066405	19.998304	125.587135	-82.1177845	6.280824	126.029533
-11.402772	23.678764	124.588646	-22.161953	13.227487	125.864967	38.975319	-0.028093	127.170433	36.489178	40.339912	123.91288	37.7322485	20.1559095	125.5416565	-82.0561545	6.2990645	126.1882775
-11.268629	23.416685	124.63604	-22.084469	13.317945	125.929939	39.068596	0.160815	127.227959	36.487377	40.508018	123.82399	37.7779865	20.3344165	125.5259745	-81.9469245	6.3014735	126.3339035
-11.098556	23.126635	124.66761	-21.9814	13.435513	126.023186	39.239662	0.467709	127.36132	36.4986	40.783779	123.738289	37.869131	20.625744	125.5498045	-81.831931	6.245282	126.4965675
-10.988794	23.007362	124.67115	-21.933279	13.489318	126.037132	39.328129	0.636988	127.463791	36.496578	40.9375	123.7015	37.9123535	20.787244	125.5826455	-81.7789115	6.191392	126.4916185
-10.911222	22.942051	124.645248	-21.913914	13.529714	126.019241	39.404781	0.760429	127.578796	36.493317	41.067581	123.681023	37.949049	20.914005	125.6299095	-81.776877	6.145423	126.4085725
-10.836884	22.943066	124.609421	-21.920107	13.573058	125.975288	39.42411	0.871805	127.66671	36.478333	41.187241	123.67408	37.9512215	21.029523	125.670395	-81.7914355	6.116593	126.280181
-10.775065	23.023256	124.561333	-21.952143	13.617614	125.929962	39.424709	0.98762	127.722015	36.459549	41.309029	123.693611	37.942129	21.1483245	125.707813	-81.846415	6.0869035	126.152111
-10.716787	23.167242	124.535027	-21.988779	13.670294	125.886406	39.409634	1.101446	127.746819	36.434788	41.442417	123.742508	37.922211	21.2719315	125.7446635	-81.899769	6.0686565	126.0281485
-10.642268	23.36307	124.526283	-22.015963	13.728459	125.86219	39.384918	1.229923	127.761551	36.397587	41.589539	123.807732	37.8912525	21.409731	125.7846415	-81.9231785	6.047187	125.9397385
-10.564802	23.743	124.595131	-22.087273	13.821445	125.923393	39.363697	1.402753	127.756775	36.327518	41.810097	123.960495	37.8456075	21.606425	125.858635	-82.0201535	6.036465	125.988151
-10.550156	24.064373	124.710258	-22.124344	13.874764	126.022614	39.324577	1.504042	127.72522	36.277805	41.965164	124.108124	37.801191	21.734603	125.916672	-82.049879	6.014925	126.128556
-10.4897	24.449558	124.86026	-22.182125	13.919361	126.127121	39.307724	1.614098	127.658127	36.225094	42.117943	124.288963	37.766409	21.8660205	125.973545	-82.130659	5.9727015	126.280697
-10.41993	24.888638	125.004112	-22.229578	13.954754	126.200714	39.266579	1.735084	127.56221	36.17054	42.292145	124.50795	37.7185595	22.0136145	126.03508	-82.1777155	5.8958935	126.366348
-10.349974	25.423246	125.115463	-22.287897	14.012472	126.224159	39.214252	1.89029	127.409592	36.101971	42.483608	124.731209	37.6581115	22.186949	126.0704005	-82.2339055	5.837995	126.3779175
-10.277401	26.0086	125.163498	-22.351725	14.11175	126.193939	39.152431	2.065346	127.258194	36.004055	42.695953	124.918076	37.578243	22.3806495	126.088135	-82.281693	5.8428505	126.299743
-10.18517	26.656929	125.219559	-22.40362	14.243847	126.166451	39.081779	2.31046	127.060333	35.908947	42.943005	125.066017	37.495363	22.6267325	126.063175	-82.302603	5.8609615	126.269727
-10.024996	27.673939	125.296677	-22.445053	14.4577	126.125	39.023266	2.70952	126.76445	35.798695	43.360897	125.232681	37.4109805	23.0352085	125.9985655	-82.3010865	5.8801915	126.2514345
-9.93733	28.337511	125.375137	-22.430769	14.605006	126.074776	38.692047	3.136732	126.688515	35.7612	43.640339	125.264099	37.2266235	23.3885355	125.976307	-82.0881615	5.8214765	126.173245
-9.849531	28.985807	125.382935	-22.426546	14.744374	126.000656	38.713158	3.345074	126.365173	35.733353	43.90197	125.213707	37.2232555	23.623522	125.78944	-82.0763475	5.865226	126.211872
-9.752299	29.623213	125.304428	-22.408327	14.881762	125.865051	38.695633	3.561168	125.967804	35.680573	44.123589	125.041748	37.188103	23.8423785	125.504776	-82.004757	5.9211455	126.225326
-9.691652	30.269007	125.137886	-22.409178	15.026847	125.67775	38.624252	3.768487	125.457382	35.614285	44.324062	124.767479	37.1192685	24.0462745	125.1124305	-81.9376245	6.0074195	126.2430695
-9.616301	30.929348	124.891876	-22.396097	15.152851	125.435211	38.544811	3.970577	124.860703	35.550739	44.491543	124.441269	37.047775	24.23106	124.650986	-81.839969	6.074642	126.219436
-9.509187	31.584375	124.615601	-22.342722	15.275486	125.164673	38.45805	4.133654	124.348282	35.530293	44.621376	124.126228	36.9941715	24.377515	124.237255	-81.6796155	6.173457	126.092091
-9.321604	32.544506	124.349823	-22.494022	15.560026	124.942055	38.372616	4.332998	123.669411	35.583641	44.723442	123.811569	36.9781285	24.52822	123.74049	-81.9661725	6.591832	126.14362
-9.108907	33.122433	124.26078	-22.436022	15.646783	124.800575	38.366661	4.346125	123.386192	35.635574	44.728325	123.717628	37.0011175	24.537225	123.55191	-81.8731615	6.756341	126.04924
-8.924142	33.64658	124.33094	-22.381386	15.677741	124.740181	38.373241	4.326917	123.223412	35.712891	44.702595	123.718277	37.043066	24.514756	123.4708445	-81.805838	6.840726	126.0095175
-8.705692	34.112789	124.433365	-22.353762	15.692573	124.747643	38.398201	4.26519	123.163155	35.771294	44.656654	123.824036	37.0847475	24.460922	123.4935955	-81.7922715	6.924224	126.0016905
-8.459399	34.535076	124.553474	-22.365456	15.715798	124.798454	38.393223	4.200122	123.176941	35.798321	44.617619	123.993538	37.095772	24.4088705	123.5852395	-81.826684	7.0227255	126.0116685
-8.159077	34.86676	124.72644	-22.394045	15.737293	124.88459	38.339321	4.1966	123.209572	35.799706	44.614967	124.174377	37.0695135	24.4057835	123.6919745	-81.8576035	7.0688025	126.0772055
-7.823595	35.170998	124.866806	-22.476439	15.765649	124.975113	38.284115	4.20842	123.246803	35.746151	44.635338	124.312447	37.015133	24.421879	123.779625	-81.968011	7.109419	126.170601
-7.219802	35.615845	125.029755	-22.608797	15.877569	125.078049	38.156353	4.266606	123.210442	35.628284	44.688305	124.442062	36.8923185	24.4774555	123.826252	-82.1099125	7.2776825	126.329846
-6.744911	35.880966	125.10656	-22.704628	15.948918	125.106369	38.051369	4.328151	123.119904	35.552715	44.72868	124.489784	36.802042	24.5284155	123.804844	-82.211298	7.3694205	126.407894
-6.290991	36.108814	125.182053	-22.794489	16.041121	125.091805	37.93494	4.366906	123.002579	35.522106	44.755581	124.576653	36.728523	24.5612435	123.789616	-82.317501	7.5209985	126.393994
-5.827682	36.315891	125.32959	-22.853649	16.192364	125.066933	37.831963	4.381056	122.902702	35.532227	44.783844	124.677422	36.682095	24.58245	123.790062	-82.389393	7.802278	126.343804
-5.27427	36.476673	125.424149	-22.910749	16.350471	125.042877	37.745934	4.445062	122.830055	35.562199	44.850819	124.797951	36.6540665	24.6479405	123.814003	-82.4755645	8.0530015	126.271751
-4.755464	36.591385	125.575485	-22.912327	16.564608	125.060013	37.687065	4.556968	122.810043	35.612782	44.957771	124.972977	36.6499235	24.7573695	123.89151	-82.4745775	8.3718465	126.228516
-4.227262	36.560963	125.771461	-22.897921	16.767525	125.111916	37.69281	4.683993	122.855354	35.680656	45.084686	125.219727	36.686733	24.8843395	124.0375405	-82.482575	8.6507105	126.1862915
-2.979417	36.25993	125.96463	-22.77956	17.033745	125.219116	37.869484	4.847092	123.191689	35.88002	45.25206	125.811066	36.874752	25.049576	124.5013775	-82.433872	9.017914	125.9368545
-2.315876	35.978619	126.31562	-22.415922	17.047791	125.301193	38.122128	4.944286	123.711441	36.05862	45.301456	126.490807	37.090374	25.122871	125.101124	-81.922218	8.972711	125.501262
-1.569453	35.678406	126.879761	-22.211971	17.177898	125.611809	38.48597	5.057885	124.532852	36.300743	45.394135	127.370384	37.3933565	25.22601	125.951618	-81.8172985	9.129786	125.272
-0.824818	35.24802	127.598572	-22.017778	17.301731	126.103798	38.908699	5.178859	125.582649	36.591156	45.563168	128.33728	37.7499275	25.3710135	126.9599645	-81.7854835	9.2324485	125.2476315
-0.066013	34.766064	128.262756	-21.840313	17.422209	126.662025	39.689777	5.104511	126.619324	36.835705	45.742165	129.295273	38.262741	25.423338	127.9572985	-81.943367	9.42108	125.3667515
0.620041	34.18047	129.015793	-21.67627	17.51338	127.221527	40.118214	5.164649	127.782349	37.057854	45.91716	130.193695	38.588034	25.5409045	128.988022	-81.940574	9.4858555	125.455032
1.374798	33.494495	129.544373	-21.504805	17.573439	127.70536	40.55497	5.193024	128.855972	37.586449	45.920147	130.914337	39.0707095	25.5565855	129.8851545	-82.0803195	9.5902925	125.5255655
2.417641	32.347084	130.311295	-21.335899	17.593288	128.229324	41.066338	5.11429	130.230545	37.542286	46.149521	132.029434	39.304312	25.6319055	131.1299895	-81.97611	9.5546705	125.3286585
3.067887	31.473049	130.664413	-21.21582	17.545763	128.433258	41.35033	5.029596	130.976059	38.013321	46.05027	132.443497	39.6818255	25.539933	131.709778	-82.1134655	9.551593	125.156738
3.736334	30.529943	130.827408	-21.153883	17.485758	128.526627	41.556004	4.922911	131.550949	38.115032	46.042488	132.801361	39.835518	25.4826995	132.176155	-82.143284	9.4888165	124.877099
4.293923	29.531807	130.890625	-21.12602	17.409031	128.527756	41.685123	4.820707	131.965012	38.162262	46.033875	132.992996	39.9236925	25.427291	132.479004	-82.1757325	9.390771	124.576508
4.860353	28.513319	130.903625	-21.128944	17.339781	128.467087	41.734047	4.764825	132.275467	38.171848	46.024136	133.055893	39.9529475	25.3944805	132.66568	-82.2108355	9.2850815	124.268494
5.320724	27.453157	130.834671	-21.15814	17.301863	128.384903	41.735996	4.743654	132.45845	38.145065	46.019531	133.053452	39.9405305	25.3815925	132.755951	-82.2568105	9.2221335	124.013855
5.696404	26.318592	130.728683	-21.204319	17.274033	128.293625	41.706093	4.728568	132.564453	38.098793	46.005306	133.023773	39.902443	25.366937	132.794113	-82.311081	9.181129	123.793137
6.181676	24.574499	130.582687	-21.286177	17.251902	128.15477	41.630066	4.714572	132.621735	37.999104	45.999752	132.917374	39.814585	25.357162	132.7695545	-82.386939	9.146642	123.5399855
6.45116	23.340858	130.422684	-21.378443	17.250105	128.068466	41.548153	4.706719	132.579285	37.918411	45.995098	132.854233	39.733282	25.3509085	132.716759	-82.490168	9.1493015	123.420173
6.628068	22.053596	130.220276	-21.465584	17.245718	127.948547	41.438568	4.702001	132.512115	37.817352	45.97707	132.784348	39.62796	25.3395355	132.6482315	-82.559128	9.1519005	123.2488625
6.771264	20.751188	130.021042	-21.538254	17.235098	127.822639	41.310795	4.709261	132.455002	37.74427	45.974289	132.718033	39.5275325	25.341775	132.5865175	-82.6040405	9.128421	123.0587605
6.89977	19.410259	129.872223	-21.635712	17.245947	127.717278	41.201359	4.719592	132.350891	37.647099	45.964363	132.668488	39.424229	25.3419775	132.5096895	-82.695653	9.1499165	122.9248665
6.914007	17.999659	129.652649	-21.726551	17.253878	127.630875	41.091202	4.727235	132.268707	37.520947	45.932854	132.592911	39.3060745	25.3300445	132.430809	-82.7591765	9.1777115	122.830941
6.911893	16.557846	129.404785	-21.801371	17.246704	127.565315	40.994965	4.73485	132.23674	37.416065	45.928104	132.47731	39.205515	25.331477	132.357025	-82.808257	9.161931	122.773605
6.795958	14.339355	129.223831	-21.895576	17.246223	127.457405	40.900795	4.788298	132.320969	36.953781	46.066513	132.370163	38.927288	25.4274055	132.345566	-82.71844	9.0650405	122.569244
6.664191	12.788174	129.057343	-21.94327	17.209227	127.36335	40.921627	4.82079	132.444763	36.850109	46.09269	132.175751	38.885868	25.45674	132.310257	-82.772408	8.961714	122.416443
6.478467	11.186375	129.079132	-21.9631	17.131516	127.249847	40.947132	4.846492	132.633774	36.758774	46.115448	131.903809	38.852953	25.48097	132.2687915	-82.779153	8.782062	122.2309025
6.278403	9.544274	129.055511	-21.956572	17.026075	127.130768	40.970524	4.858655	132.843643	36.680984	46.084652	131.582504	38.825754	25.4716535	132.2130735	-82.738898	8.5804965	122.0484625
6.004934	7.878386	129.070267	-21.96427	16.863043	127.008438	41.00555	4.819525	133.039001	36.634098	46.019882	131.225235	38.819824	25.4197035	132.132118	-82.748364	8.3063825	121.884758
5.643489	6.231796	129.236725	-21.964277	16.66684	126.884331	41.027527	4.723356	133.223846	36.614372	45.902348	130.884109	38.8209495	25.312852	132.0539775	-82.7495035	8.020828	121.7146845
5.257688	4.592259	129.319794	-21.958199	16.43466	126.768471	41.041103	4.605136	133.364456	36.598946	45.740456	130.595596	38.8200245	25.172796	131.980026	-82.7364225	7.696524	121.556916
4.574734	2.130064	129.36734	-21.977577	16.068186	126.637222	41.004509	4.414345	133.461578	36.555187	45.504974	130.252426	38.779848	24.9596595	131.857002	-82.735002	7.1767125	121.417442
4.047295	0.605598	129.344788	-21.996418	15.844131	126.55481	40.954052	4.298907	133.438919	36.511978	45.334579	130.100937	38.733015	24.816743	131.769928	-82.725851	6.871519	121.339692
3.445978	-0.943839	129.225021	-22.036192	15.637612	126.480209	40.872814	4.177066	133.350113	36.458214	45.171761	129.954498	38.665514	24.6744135	131.6523055	-82.737898	6.6008105	121.3081125
2.805019	-2.454928	129.081482	-22.098997	15.466465	126.412987	40.780827	4.039438	133.249786	36.376785	45.032581	129.825089	38.578806	24.5360095	131.5374375	-82.7768	6.3969205	121.2885365
2.051532	-3.857609	128.968201	-22.191109	15.354982	126.369408	40.676315	3.936154	133.111496	36.287483	44.934853	129.689651	38.481899	24.4355035	131.4005735	-82.864117	6.2744605	121.3382425
1.246492	-5.259224	128.85173	-22.305561	15.276888	126.317825	40.542416	3.885663	132.949173	36.186279	44.844616	129.529953	38.3643475	24.3651395	131.239563	-82.9754695	6.1886365	121.396087
0.366391	-6.608492	128.873566	-22.457298	15.244009	126.29007	40.368542	3.834816	132.835724	36.061581	44.732937	129.297226	38.2150615	24.2838765	131.066475	-83.1296575	6.2041415	121.513665
-1.12583	-8.471845	129.17189	-22.680754	15.145773	126.262222	40.141846	3.752189	132.726913	35.820721	44.564907	128.801361	37.9812835	24.158548	130.764137	-83.3427915	6.132998	121.760307
-2.169135	-9.702503	129.459473	-22.855194	15.043696	126.339081	39.947006	3.72276	132.576508	35.625191	44.402332	128.397293	37.7860985	24.062546	130.4869005	-83.4964865	6.024846	122.1912615
-3.304446	-10.857513	129.913025	-23.003145	14.860588	126.461876	39.691582	3.678096	132.331665	35.422871	44.156368	128.0121	37.5572265	23.917232	130.1718825	-83.5635165	5.803944	122.7518695
-4.482659	-11.92685	130.329681	-23.132875	14.586474	126.622787	39.46711	3.469334	132.225266	35.248005	43.810558	127.669548	37.3575575	23.639946	129.947407	-83.6233075	5.533002	123.298167
-5.703026	-12.992278	130.568359	-23.263805	14.255269	126.885536	39.236332	3.138723	132.094604	35.135952	43.411808	127.460602	37.186142	23.2752655	129.777603	-83.713752	5.2352725	123.993469
-6.874465	-13.993104	130.705185	-23.363251	13.870833	127.21608	39.055916	2.704841	131.966354	35.035271	42.979198	127.40464	37.0455935	22.8420195	129.685497	-83.7720955	4.8996465	124.746663
-8.122627	-14.909317	130.671875	-23.437981	13.48228	127.594635	38.922703	2.262794	131.830185	34.972878	42.61607	127.492271	36.9477905	22.439432	129.661228	-83.8237525	4.525128	125.528042
-9.989147	-16.19581	130.216949	-23.489767	13.004435	128.134781	38.754353	1.796618	131.518417	34.937618	42.229683	127.855286	36.8459855	22.0131505	129.6868515	-83.8255195	3.9957195	126.5827105
-11.18621	-16.92856	129.809418	-23.495665	12.821321	128.405426	38.71719	1.612604	131.310028	34.934654	42.09436	128.157501	36.825922	21.853482	129.7337645	-83.817252	3.78916	127.0770875
-12.412508	-17.544022	129.42453	-23.459389	12.744514	128.575272	38.697346	1.558453	131.051224	34.988125	42.037144	128.45784	36.8427355	21.7977985	129.754532	-83.7615135	3.6912295	127.396012
-13.672132	-18.158064	128.978912	-23.416355	12.736914	128.650757	38.687916	1.517559	130.814911	35.045101	42.014484	128.65567	36.8665085	21.7660215	129.7352905	-83.6992185	3.7078065	127.5662235
-14.892067	-18.721376	128.689957	-23.377121	12.776028	128.653717	38.687061	1.472418	130.635681	35.096882	41.988022	128.737442	36.8919715	21.73022	129.6865615	-83.6462135	3.821836	127.6208725
-16.101784	-19.215649	128.595657	-23.324938	12.844245	128.638535	38.686207	1.461802	130.454544	35.16291	41.968624	128.739685	36.9245585	21.715213	129.5971145	-83.5744345	3.973277	127.6799555
-17.361576	-19.764172	128.59967	-23.282164	12.883788	128.638184	38.72176	1.412706	130.39209	35.225006	41.909229	128.669159	36.973383	21.6609675	129.5306245	-83.537711	4.1066085	127.7457435
-19.219107	-20.572693	128.962463	-23.232521	12.867875	128.694611	38.822548	1.231488	130.451263	35.327953	41.75444	128.432709	37.0752505	21.492964	129.441986	-83.5402925	4.242786	127.947236
-20.390331	-21.035339	129.432632	-23.194679	12.797033	128.776001	38.859371	1.100953	130.496689	35.368416	41.587482	128.13942	37.1138935	21.3442175	129.3180545	-83.5032515	4.2498485	128.2339475
-21.650848	-21.606142	129.940384	-23.171633	12.692346	128.852814	38.905418	0.942745	130.560989	35.400494	41.38372	127.714539	37.152956	21.1632325	129.137764	-83.496222	4.2214595	128.567864
-22.828384	-22.064156	130.576416	-23.138752	12.583664	128.904114	38.933659	0.780879	130.672958	35.427898	41.15107	127.217987	37.1807785	20.9659745	128.9454725	-83.4582825	4.2013535	128.8627555
-24.001812	-22.450531	131.307709	-23.080297	12.488813	128.897964	38.997719	0.626296	130.812759	35.477638	40.897133	126.686218	37.2376785	20.7617145	128.7494885	-83.3982725	4.2159115	129.0464395
-25.169546	-22.794937	132.006409	-23.002838	12.381364	128.836304	39.072029	0.464807	130.980591	35.541641	40.626389	126.134529	37.306835	20.545598	128.55756	-83.312511	4.21713	129.115048
-26.374187	-23.069094	132.596909	-22.929226	12.273386	128.735504	39.143612	0.268872	131.163101	35.642933	40.333374	125.591209	37.3932725	20.301123	128.377155	-83.2517245	4.245649	129.093853
-28.055462	-23.316881	133.450394	-22.811346	12.066861	128.538376	39.2435	-0.054759	131.38855	35.803272	39.890827	124.815323	37.523386	19.918034	128.1019365	-83.146078	4.215688	128.9748155
-29.148197	-23.369267	133.793335	-22.742826	11.921053	128.436081	39.283787	-0.285432	131.436966	35.924305	39.598736	124.407433	37.604046	19.656652	127.9221995	-83.089698	4.185454	128.9499625
-30.309824	-23.332392	133.913696	-22.675121	11.742849	128.361725	39.300079	-0.535339	131.413254	36.011185	39.308952	124.098801	37.655632	19.3868065	127.7560275	-83.005874	4.0988915	128.9674225
-31.437012	-23.2173	133.846802	-22.620251	11.553368	128.321182	39.296295	-0.816334	131.324005	36.099655	39.042442	123.884201	37.697975	19.113054	127.604103	-82.938477	3.993682	129.038261
-32.530907	-22.981684	133.581696	-22.568233	11.361923	128.306671	39.247372	-1.093361	131.164352	36.186977	38.797813	123.796463	37.7171745	18.852226	127.4804075	-82.8536405	3.87162	129.1329345
-33.629589	-22.635651	133.230515	-22.522614	11.190553	128.319382	39.186211	-1.318348	130.968124	36.255802	38.626755	123.781059	37.7210065	18.6542035	127.3745915	-82.7662345	3.7269025	129.2641725
-34.781937	-22.148716	132.793701	-22.483585	11.06844	128.364487	39.143787	-1.476897	130.720886	36.338104	38.554752	123.847961	37.7409455	18.5389275	127.2844235	-82.7081155	3.5979525	129.4445505
-36.366005	-21.170135	132.277496	-22.418962	11.034735	128.485886	39.144981	-1.593577	130.304871	36.439129	38.545689	124.040031	37.792055	18.476056	127.172451	-82.629979	3.593414	129.799321
-37.445229	-20.355976	131.925232	-22.361252	11.078009	128.570633	39.19471	-1.646382	130.083038	36.509438	38.590164	124.205231	37.852074	18.471891	127.1441345	-82.574578	3.684127	129.9971315
-38.542145	-19.461535	131.600189	-22.298162	11.115743	128.666504	39.276863	-1.662125	129.855774	36.608997	38.646187	124.419937	37.94293	18.492031	127.1378555	-82.539254	3.739455	130.1951525
-39.559181	-18.478313	131.315094	-22.236345	11.148052	128.740768	39.35257	-1.677463	129.669815	36.699028	38.68586	124.638573	38.025799	18.5041985	127.154194	-82.498489	3.7919055	130.327342
-40.602787	-17.418484	131.007034	-22.170752	11.171768	128.796295	39.416428	-1.696431	129.519135	36.789982	38.726707	124.846375	38.103205	18.515138	127.182755	-82.444709	3.828398	130.409835
-41.679371	-16.310076	130.742722	-22.121904	11.193553	128.821426	39.473515	-1.690325	129.367828	36.858124	38.763252	125.055138	38.1658195	18.5364635	127.211483	-82.4096275	3.8506425	130.431369
-42.636295	-15.127794	130.454819	-22.076181	11.20949	128.808975	39.538731	-1.699348	129.270599	36.923435	38.789738	125.23439	38.231083	18.545195	127.2524945	-82.383445	3.873785	130.3654555
-44.187832	-13.236402	130.100067	-21.992876	11.221378	128.77179	39.661427	-1.706967	129.174561	36.997974	38.826889	125.446091	38.3297005	18.559961	127.310326	-82.3154525	3.882795	130.233254
-45.109341	-11.919535	129.987793	-21.954796	11.217277	128.779526	39.735302	-1.707901	129.13063	37.045689	38.842999	125.537422	38.3904955	18.567549	127.334026	-82.3000875	3.867005	130.225026
-46.07354	-10.531086	129.955597	-21.913282	11.207376	128.821518	39.807693	-1.70498	129.105072	37.084415	38.865604	125.572121	38.446054	18.580312	127.3385965	-82.272618	3.83444	130.3044395
-47.011436	-9.117958	129.97052	-21.860035	11.194359	128.895462	39.874954	-1.694188	129.075699	37.130238	38.878544	125.572273	38.502596	18.592178	127.323986	-82.222666	3.79654	130.466938
-47.899799	-7.681892	130.027573	-21.786308	11.188521	128.986038	39.963085	-1.684429	129.055969	37.164219	38.875843	125.550392	38.563652	18.595707	127.3031805	-82.136268	3.781335	130.6688955
-48.861572	-6.158821	130.006485	-21.699511	11.179636	129.053848	40.053852	-1.67749	129.070496	37.215477	38.8797	125.515541	38.6346645	18.601105	127.2930185	-82.0336865	3.758167	130.8146775
-49.714172	-4.606467	129.96666	-21.632338	11.186016	129.099274	40.134258	-1.653627	129.090317	37.274605	38.895599	125.507484	38.7044315	18.620986	127.2989005	-81.9691075	3.751046	130.8996475
-51.098843	-2.173853	129.681366	-21.510864	11.189599	129.043121	40.284271	-1.573096	129.141861	37.36438	38.966904	125.518776	38.8243255	18.696904	127.3303185	-81.8460535	3.682294	130.7559235
-51.929432	-0.472813	129.403519	-21.447693	11.192426	128.960892	40.331261	-1.500379	129.085846	37.425812	39.033951	125.553749	38.8785365	18.766786	127.3197975	-81.7739225	3.618066	130.6019865
-52.823345	1.271279	129.154205	-21.410597	11.214237	128.884659	40.366459	-1.468238	128.967743	37.465065	39.111748	125.619698	38.915762	18.821755	127.2937205	-81.736956	3.606719	130.4755975
-53.662132	3.04838	128.905258	-21.369488	11.242474	128.808838	40.392078	-1.432193	128.809814	37.48777	39.208794	125.717377	38.939924	18.8883005	127.2635955	-81.6789	3.5966475	130.3540805
-54.541283	4.926585	128.731812	-21.318964	11.290816	128.757965	40.423798	-1.381592	128.614151	37.506374	39.358234	125.882103	38.965086	18.988321	127.248127	-81.603014	3.593311	130.267803
-55.362343	6.80264	128.587646	-21.270496	11.360445	128.748169	40.487701	-1.283007	128.393417	37.525505	39.569172	126.156342	39.006603	19.1430825	127.2748795	-81.547595	3.5778075	130.2214585
-56.207787	8.765902	128.58902	-21.217484	11.455795	128.783371	40.498066	-1.082688	128.118729	37.553215	39.795105	126.519394	39.0256405	19.3562085	127.3190615	-81.4606085	3.5553815	130.2476805
-57.453465	11.654423	128.786926	-21.177952	11.642038	128.898148	40.494053	-0.747895	127.788605	37.566124	40.181618	127.125618	39.0300885	19.7168615	127.4571115	-81.3859925	3.5672145	130.3391845
-58.299931	13.613801	128.985916	-21.137085	11.793799	128.995499	40.477139	-0.431154	127.59037	37.574459	40.467049	127.557121	39.025799	20.0179475	127.5737455	-81.299969	3.5696505	130.4172525
-59.081703	15.507084	129.224686	-21.089306	11.955729	129.101151	40.509975	-0.149432	127.453949	37.580879	40.740814	127.960548	39.045427	20.295691	127.7072485	-81.224039	3.615767	130.4950535
-59.831749	17.326324	129.640656	-21.035273	12.126171	129.189865	40.558029	0.103457	127.388893	37.60442	41.001564	128.319092	39.0812245	20.5525105	127.8539925	-81.1517705	3.6998315	130.5257375
NaN	NaN	NaN	-20.970192	12.265271	129.288864	40.625488	0.320652	127.357613	37.657322	41.216442	128.642197	39.141405	20.768547	127.999905	-81.081789	3.761995	130.577823
NaN	NaN	NaN	-20.914856	12.368386	129.395538	40.699924	0.458694	127.344063	37.718876	41.369446	128.894943	39.2094	20.91407	128.119503	-81.039112	3.822702	130.671573
NaN	NaN	NaN	-20.868851	12.407015	129.506149	40.750175	0.551273	127.304123	37.778419	41.456638	129.123428	39.264297	21.0039555	128.2137755	-81.001999	3.8100745	130.7985225
NaN	NaN	NaN	-20.834805	12.407371	129.638214	40.735371	0.634615	127.208733	37.802616	41.537903	129.415375	39.2689935	21.086259	128.312054	-80.9386035	3.728483	130.964374
NaN	NaN	NaN	-20.8265	12.446814	129.710419	40.699139	0.698669	127.148865	37.7827	41.605602	129.567139	39.2409195	21.1521355	128.358002	-80.8939195	3.7414925	131.062836
-56.838669	22.842527	131.094635	-20.868841	12.489213	129.742569	40.675373	0.783743	127.139923	38.08511	41.560719	129.602524	39.3802415	21.172231	128.3712235	-81.1179235	3.806195	131.1139145
-56.214661	23.500786	131.00589	-20.890684	12.573921	129.739304	40.694168	0.882355	127.228592	38.06929	41.634247	129.678421	39.381729	21.258301	128.4535065	-81.163097	3.889541	131.0251015
-55.560165	24.117474	130.801178	-20.922703	12.66385	129.713821	40.736996	0.961816	127.417931	38.054424	41.730244	129.658264	39.39571	21.34603	128.5380975	-81.241116	3.98167	130.8895445
-54.917984	24.694521	130.502136	-20.937946	12.787998	129.685745	40.807487	0.990523	127.654114	37.741844	41.921673	129.651978	39.2746655	21.456098	128.653046	-81.1505575	4.119898	130.718444
-54.251225	25.221365	130.166107	-20.975117	12.853594	129.652023	40.850525	1.007172	127.860764	37.712524	41.927254	129.502838	39.2815245	21.467213	128.681801	-81.2317585	4.239975	130.622245
-53.191608	25.936859	129.832031	-21.064491	12.8528	129.59404	40.812759	0.908322	128.150314	37.627037	41.834553	129.239777	39.219898	21.3714375	128.6950455	-81.34888	4.3341625	130.4930345
-52.547371	26.409384	129.559845	-21.164795	12.763609	129.576691	40.74955	0.777916	128.292511	37.545227	41.715965	129.094452	39.1473885	21.2469405	128.6934815	-81.4769785	4.2802775	130.4599005
-51.904678	26.843712	129.462479	-21.282557	12.652439	129.573288	40.660568	0.592267	128.423996	37.434441	41.583286	129.036118	39.0475045	21.0877765	128.730057	-81.6126185	4.2171015	130.416519
-51.232483	27.281487	129.39621	-21.404774	12.558495	129.577499	40.560513	0.452269	128.527588	37.332497	41.495796	129.058273	38.946505	20.9740325	128.7929305	-81.756053	4.1429575	130.3620675
-50.587662	27.766546	129.417389	-21.525883	12.496153	129.59433	40.419666	0.393327	128.586182	37.247868	41.454655	129.13266	38.833767	20.923991	128.859421	-81.885533	4.068315	130.329239
-49.916752	28.242891	129.434784	-21.639668	12.515551	129.601105	40.303997	0.392569	128.629684	37.172359	41.478191	129.218552	38.738178	20.93538	128.924118	-82.017514	4.095722	130.278092
-49.258652	28.725389	129.51683	-21.73311	12.592338	129.595535	40.193527	0.457139	128.60231	37.105408	41.562172	129.279907	38.6494675	21.0096555	128.9411085	-82.1156875	4.1750205	130.2499615
-48.236591	29.51042	129.595612	-21.817348	12.799868	129.515915	40.06419	0.635434	128.452866	37.040104	41.726776	129.307861	38.552147	21.181105	128.8803635	-82.186843	4.418631	130.1514665
-47.517735	30.046631	129.581421	-21.817505	12.963531	129.404465	40.023556	0.799843	128.332947	37.020367	41.870556	129.303299	38.5219615	21.3351995	128.818123	-82.1569715	4.5918625	129.990807
-46.800331	30.560148	129.514893	-21.815086	13.12703	129.292435	39.992283	0.978078	128.201172	37.022678	42.037083	129.273224	38.5074805	21.5075805	128.737198	-82.1376525	4.7464795	129.847672
-46.120789	31.076374	129.495255	-21.807178	13.323468	129.172974	39.984447	1.145511	128.069626	37.02832	42.211731	129.214844	38.5063835	21.678621	128.642235	-82.1207395	4.968315	129.703713
-45.422733	31.580093	129.467545	-21.816923	13.53905	129.068314	39.941223	1.326635	127.966011	37.00156	42.409473	129.118927	38.4713915	21.868054	128.542469	-82.1052375	5.210046	129.594159
-44.710506	32.124073	129.493301	-21.838989	13.759639	129.024261	39.860821	1.542383	127.853157	36.97612	42.605259	129.0009	38.4184705	22.073821	128.4270285	-82.0964485	5.445457	129.6214935
-43.960766	32.622688	129.55687	-21.863899	13.981454	129.030502	39.76442	1.755641	127.760788	36.959103	42.783432	128.880295	38.3617615	22.2695365	128.3205415	-82.0895595	5.6933715	129.7404625
-42.860229	33.338715	129.687576	-21.891876	14.312182	129.087418	39.664131	2.031986	127.688126	36.954071	43.051155	128.774918	38.309101	22.5415705	128.231522	-82.092853	6.0827935	129.943314
-42.113029	33.784058	129.758484	-21.921106	14.51633	129.095093	39.653263	2.213282	127.657784	36.929295	43.239681	128.753281	38.291279	22.7264815	128.2055325	-82.133491	6.3061785	129.9846535
-41.371067	34.231102	129.757584	-21.973913	14.708732	129.090637	39.630379	2.428319	127.652847	36.869431	43.438637	128.733032	38.249905	22.933478	128.1929395	-82.197731	6.483986	129.9883345
-40.583096	34.644569	129.645493	-22.043852	14.898302	129.038269	39.574577	2.638285	127.659584	36.778732	43.634991	128.704987	38.1766545	23.136638	128.1822855	-82.2643585	6.659966	129.8942525
-39.798855	35.047905	129.509521	-22.101719	15.071456	128.974609	39.51841	2.796824	127.704369	36.723114	43.785831	128.657288	38.120762	23.2913275	128.1808285	-82.3242	6.8515845	129.7683895
-39.021378	35.472042	129.399734	-22.144739	15.249578	128.952484	39.487164	2.926163	127.78553	36.706562	43.907074	128.578201	38.096863	23.4166185	128.1818655	-82.386341	7.0825375	129.7231025
-38.216076	35.870228	129.237701	-22.165792	15.453026	128.921051	39.474167	3.035427	127.897301	36.720268	44.020645	128.475601	38.0972175	23.528036	128.186451	-82.4288015	7.378016	129.655651
-36.971542	36.512081	128.930038	-22.182405	15.742024	128.894455	39.427116	3.182625	128.096146	36.746811	44.170807	128.265045	38.0869635	23.676716	128.1805955	-82.4517735	7.807332	129.6083145
-36.105484	36.905876	128.698608	-22.181274	15.90324	128.871948	39.399681	3.283068	128.208237	36.752819	44.258289	128.117401	38.07625	23.7706785	128.162819	-82.438798	8.0358015	129.581077
-35.335697	37.342884	128.582977	-22.193836	16.030678	128.841965	39.338413	3.400321	128.297134	36.738663	44.33379	127.978722	38.038538	23.8670555	128.137928	-82.42621	8.1943005	129.546002
-34.512741	37.752075	128.453278	-22.226011	16.118767	128.798065	39.285824	3.451196	128.338043	36.712505	44.38485	127.876114	37.9991645	23.918023	128.1070785	-82.4511865	8.31951099999999	129.4890515
-33.693741	38.236954	128.356888	-22.279345	16.179794	128.767334	39.209782	3.486046	128.310074	36.660748	44.407387	127.80278	37.935265	23.9467165	128.056427	-82.493955	8.4128715	129.478241
-32.77383	38.644505	128.233566	-22.324881	16.216045	128.691956	39.112129	3.507038	128.25563	36.623451	44.416367	127.741364	37.86779	23.9617025	127.998497	-82.517552	8.4703875	129.385415
-31.964497	39.116745	128.206207	-22.364714	16.242001	128.622086	39.029865	3.484388	128.200531	36.597622	44.425236	127.69928	37.8137435	23.954812	127.9499055	-82.5431715	8.52919	129.2942665
-30.747112	39.861004	128.259232	-22.438292	16.315247	128.495377	38.909306	3.493571	128.013901	36.557171	44.431522	127.676331	37.7332385	23.9625465	127.845116	-82.6098225	8.6679475	129.145638
-29.897823	40.430431	128.222961	-22.466042	16.364565	128.38736	38.815567	3.517614	127.899826	36.546661	44.46172	127.646843	37.681114	23.989667	127.7733345	-82.613198	8.739463	129.0013855
-28.986662	40.926205	128.130524	-22.492907	16.452589	128.269745	38.758163	3.541028	127.817749	36.55011	44.491341	127.646362	37.6541365	24.0161845	127.7320555	-82.6399505	8.8889935	128.8074345
-28.154867	41.499786	128.082138	-22.498228	16.529768	128.145325	38.714752	3.557656	127.769806	36.564999	44.515495	127.700424	37.6398755	24.0365755	127.735115	-82.6363315	9.0229605	128.555535
-27.303038	42.043892	128.040329	-22.495256	16.585579	128.056717	38.708351	3.557914	127.763771	36.605991	44.536297	127.790474	37.657171	24.0471055	127.7771225	-82.647683	9.1240525	128.3363115
-26.488119	42.653214	128.07605	-22.483713	16.630478	127.957237	38.715656	3.553226	127.745163	36.651501	44.540672	127.916267	37.6835785	24.046949	127.830715	-82.6510045	9.214007	128.083759
-25.566656	43.182899	128.07869	-22.47282	16.667795	127.919769	38.731369	3.548218	127.762306	36.664913	44.556927	128.052002	37.698141	24.0525725	127.907154	-82.643781	9.2830175	127.932384
-24.417543	43.983315	128.437561	-22.482609	16.67086	127.935196	38.752129	3.603658	127.761032	36.674164	44.648937	128.338364	37.7131465	24.1262975	128.049698	-82.6783645	9.2154225	127.820694
-23.562119	44.499634	128.710907	-22.496952	16.647337	127.956184	38.769104	3.643079	127.681671	36.679329	44.674065	128.647217	37.7242165	24.158572	128.164444	-82.7181205	9.136102	127.747924
-22.760199	45.042084	129.147232	-22.499533	16.638647	127.964867	38.763168	3.649591	127.587654	36.704437	44.686787	128.992691	37.7338025	24.168189	128.2901725	-82.7328685	9.109105	127.6395615
-21.896151	45.491348	129.578262	-22.483099	16.641581	127.937523	38.758137	3.650384	127.465652	36.766258	44.727184	129.355011	37.7621975	24.188784	128.4103315	-82.7283955	9.094378	127.4647145
-21.124229	45.932465	130.088013	-22.44492	16.682716	127.881958	38.781006	3.699236	127.297256	36.838963	44.779079	129.753036	37.8099845	24.2391575	128.525146	-82.6998245	9.1262745	127.23877
-20.34552	46.316044	130.620987	-22.399879	16.733654	127.826141	38.828804	3.803124	127.083397	36.908455	44.872032	130.117264	37.8686295	24.337578	128.6003305	-82.6683875	9.12973000000001	127.0519515
-19.573177	46.687595	131.131714	-22.318411	16.848038	127.784554	38.899094	3.971469	126.885246	36.972519	45.019878	130.384872	37.9358065	24.4956735	128.635059	-82.5726285	9.2004025	126.934049
-18.365511	47.133125	131.701477	-22.191017	17.045286	127.812004	39.013813	4.330443	126.621185	37.376949	45.18248	130.568115	38.195381	24.7564615	128.59465	-82.577415	9.3341105	127.029358
-17.551075	47.320095	131.912766	-22.08316	17.217443	127.855537	39.115868	4.588705	126.526573	37.126793	45.515282	130.759293	38.1213305	25.0519935	128.642933	-82.2876505	9.3828925	127.068141
-16.77956	47.469242	132.029877	-21.950783	17.403824	127.937988	39.278027	4.835809	126.528572	37.549763	45.627514	130.740387	38.413895	25.2316615	128.6344795	-82.315461	9.5759865	127.2414965
-15.974238	47.525543	132.032486	-21.830585	17.562576	128.006058	39.467468	5.026806	126.644882	37.640427	45.835583	130.77272	38.5539475	25.4311945	128.708801	-82.2151175	9.6939575	127.303315
-15.147084	47.489964	131.910339	-21.723095	17.714552	128.040939	39.642429	5.1679	126.820442	37.712376	46.00631	130.770447	38.6774025	25.587105	128.7954445	-82.1235925	9.841999	127.2864335
-14.330262	47.387833	131.709961	-21.629045	17.817839	128.061981	39.777485	5.291219	127.025269	37.777485	46.138401	130.737442	38.777485	25.71481	128.8813555	-82.035575	9.920868	127.2426065
-13.475153	47.179855	131.436996	-21.555878	17.849688	128.042953	39.894863	5.352703	127.240944	37.492302	46.353603	130.761963	38.6935825	25.853153	129.0014535	-81.8053385	9.846223	127.0844525
-12.220452	46.68021	130.983246	-21.496525	17.83448	127.976761	40.059448	5.336856	127.458466	37.838726	46.284019	130.513885	38.949087	25.8104375	128.9861755	-81.942137	9.8585225	126.9673465
-11.368253	46.264065	130.668991	-21.48251	17.81184	127.925667	40.099781	5.318073	127.563049	37.507309	46.409698	130.438171	38.803545	25.8638855	129.00061	-81.768565	9.7597945	126.850724
-10.463729	45.822186	130.371597	-21.458033	17.784307	127.888191	40.124775	5.324589	127.639961	37.511097	46.423115	130.26001	38.817936	25.873852	128.9499855	-81.734002	9.694762	126.8263965
-9.653475	45.32193	130.20311	-21.430149	17.766731	127.891777	40.173904	5.339223	127.710007	37.507862	46.456448	130.085785	38.840883	25.8978355	128.897896	-81.701181	9.6356265	126.885658
-8.688585	44.745453	129.946213	-21.363853	17.755396	127.933945	40.274094	5.398415	127.841988	37.534077	46.510887	129.961273	38.9040855	25.954651	128.9016305	-81.6317915	9.556141	126.9662595
-7.77761	44.16423	129.855103	-21.273031	17.758255	127.974831	40.396107	5.466305	128.040665	37.594559	46.579056	129.924744	38.995333	26.0226805	128.9827045	-81.541395	9.4938295	126.9669575
-6.739263	43.536755	129.751602	-21.164568	17.768496	128.020294	40.605476	5.518105	128.297897	37.674725	46.636715	130.023636	39.1401005	26.07741	129.1607665	-81.4692365	9.459582	126.8798215
-5.35017	42.497211	129.750427	-20.982847	17.792576	128.040573	40.937119	5.549146	128.791916	37.803616	46.733768	130.367661	39.3703675	26.141457	129.5797885	-81.3360615	9.443695	126.5013575
-4.399757	41.779507	129.854004	-20.872915	17.793791	128.058853	41.151009	5.577386	129.178284	37.911449	46.779049	130.711014	39.531229	26.1782175	129.944649	-81.277059	9.4093645	126.173057
-3.325732	41.006531	129.977341	-20.763136	17.805771	128.125015	41.362972	5.585761	129.60289	38.025494	46.84296	131.086334	39.694233	26.2143605	130.344612	-81.220505	9.3971815	125.905418
-2.468521	40.167366	130.220917	-20.651724	17.835665	128.195007	41.601875	5.619277	130.082367	38.177345	46.92915	131.433517	39.88961	26.2742135	130.757942	-81.193058	9.3971165	125.632072
-1.419782	39.319561	130.304642	-20.484055	17.861473	128.193481	41.865124	5.703333	130.553024	38.400494	47.068455	131.767029	40.132809	26.385894	131.1600265	-81.100919	9.337052	125.2269355
-0.496471	38.480137	130.449051	-20.292391	17.905674	128.053635	42.172054	5.790076	130.949432	38.615726	47.218018	132.104141	40.39389	26.504047	131.5267865	-80.978672	9.307301	124.5804835
0.575902	37.560989	130.309692	-20.10264	17.953812	127.801323	42.484653	5.86586	131.212372	38.795193	47.333546	132.352142	40.639923	26.599703	131.782257	-80.845203	9.307921	123.820389
1.937388	36.151073	130.035919	-19.829321	18.053804	127.207886	42.862114	5.964898	131.431992	39.072956	47.477962	132.534164	40.967535	26.72143	131.983078	-80.626177	9.386178	122.432694
2.799665	35.203835	129.822617	-19.658493	18.094795	126.787888	43.032356	6.035834	131.423843	39.547928	47.445423	132.394165	41.290142	26.7406285	131.909004	-80.607128	9.4489615	121.666772
3.698837	34.171177	129.432983	-19.521751	18.158308	126.399872	43.167355	6.105849	131.323547	39.327473	47.646591	132.354004	41.247414	26.87622	131.8387755	-80.290916	9.440396	120.9609685
3.828692	33.474182	129.403656	-19.385296	18.204073	126.072601	43.305752	6.190809	131.184189	39.760284	47.611294	132.013077	41.533018	26.9010515	131.598633	-80.30361	9.5070945	120.546569
5.148075	32.027046	128.815216	-19.290047	18.255554	125.83667	43.422962	6.291159	131.027527	39.53643	47.857494	131.801041	41.479696	27.0743265	131.414284	-80.05979	9.4367815	120.259056
5.11415	31.372721	128.925339	-19.202726	18.325346	125.678574	43.527752	6.39255	130.868881	39.608765	47.933681	131.51326	41.5682585	27.1631155	131.1910705	-79.9737105	9.4875765	120.1660775
6.483959	29.682276	128.345001	-19.141037	18.386307	125.587013	43.63765	6.492436	130.779846	39.659466	48.023148	131.183884	41.648558	27.257792	130.981865	-79.930632	9.514822	120.192161
7.336788	27.903381	128.107315	-19.094896	18.427732	125.54631	43.708374	6.652433	130.612442	39.708633	48.142223	130.824234	41.7085035	27.397328	130.718338	-79.8982955	9.458136	120.374282
7.946836	26.626059	127.917885	-19.076109	18.451244	125.550308	43.745266	6.702146	130.539032	40.049244	48.024761	130.543732	41.897255	27.3634535	130.541382	-80.049473	9.5390345	120.559234
8.365464	25.311243	127.853867	-19.078342	18.4645	125.571335	43.762955	6.725526	130.481247	39.73238	48.160698	130.462097	41.7476675	27.443112	130.471672	-79.9043515	9.485888	120.670998
8.799116	24.042013	127.783073	-19.076591	18.491453	125.608803	43.756149	6.732032	130.42926	39.74155	48.134129	130.289719	41.7488495	27.4330805	130.3594895	-79.9020315	9.5498255	120.8581165
9.325407	22.702864	127.64592	-19.055588	18.542599	125.679794	43.775433	6.73403	130.415909	39.749825	48.091801	130.06813	41.762629	27.4129155	130.2420195	-79.873805	9.6722825	121.1175685
9.606169	21.338467	127.644875	-19.017235	18.610754	125.779762	43.841461	6.742791	130.444458	39.796196	48.069687	129.808884	41.8188285	27.406239	130.126671	-79.8532985	9.815269	121.432853
9.980069	20.052698	127.645683	-18.920635	18.673904	125.917496	43.952469	6.767946	130.556305	39.849514	48.020493	129.483017	41.9009915	27.3942195	130.019661	-79.7422615	9.9535885	121.815331
10.548594	18.027905	127.708885	-18.724167	18.704151	126.100922	44.174778	6.757415	130.886292	40.013771	47.942287	128.906677	42.0942745	27.349851	129.8964845	-79.5426085	10.058451	122.3053595
10.461385	16.842186	128.036316	-18.580608	18.670584	126.208603	44.323524	6.695318	131.201965	40.159805	47.815094	128.537003	42.2416645	27.255206	129.869484	-79.4028805	10.085962	122.547722
11.033061	15.422871	128.169006	-18.427925	18.549427	126.293274	44.508305	6.527351	131.628494	40.307354	47.609146	128.187881	42.4078295	27.0682485	129.9081875	-79.2636795	10.0306055	122.6783605
11.315051	14.140076	128.493683	-18.271729	18.339972	126.399529	44.66077	6.291211	132.084869	40.447704	47.329411	127.907631	42.554237	26.810311	129.99625	-79.097695	9.869633	122.802808
11.479856	12.896128	128.904541	-18.162968	18.082754	126.505341	44.819283	6.031173	132.581711	40.568405	47.009247	127.709618	42.693844	26.52021	130.1456645	-79.01978	9.645298	122.8650175
11.536225	11.767586	129.365143	-18.038429	17.774324	126.582375	44.931911	5.774718	133.093048	40.717461	46.702576	127.634933	42.824686	26.238647	130.3639905	-78.901544	9.310001	122.8007595
11.654816	10.771241	129.687927	-17.932011	17.458364	126.603889	45.040611	5.537868	133.533936	40.890396	46.41291	127.666473	42.9655035	25.975389	130.6002045	-78.8295255	8.941339	122.6075735
11.700444	9.422849	130.013077	-17.741978	16.949764	126.387695	45.211555	5.106733	133.998093	41.087299	45.98584	127.77845	43.149427	25.5462865	130.8882715	-78.633383	8.3532415	121.8871185
11.683059	8.616958	129.987518	-17.654036	16.656713	126.193413	45.26963	4.845718	134.056137	41.198559	45.748074	127.801704	43.2340945	25.296896	130.9289205	-78.5421665	8.01653	121.4579055
11.672134	7.918742	129.804474	-17.537121	16.404425	125.956787	45.301746	4.657555	134.007034	41.295551	45.546043	127.798126	43.2986485	25.101799	130.90258	-78.3728905	7.707051	121.010994
11.567989	7.34685	129.621704	-17.438259	16.227154	125.775421	45.328079	4.490167	133.901062	41.387272	45.378052	127.782532	43.3576755	24.9341095	130.841797	-78.2341935	7.5201985	120.709045
11.373396	6.883062	129.443176	-17.55806	16.26438	125.713135	45.403992	4.376502	133.740143	41.483871	45.274761	127.781845	43.4439315	24.8256315	130.760994	-78.5600515	7.7031285	120.665276
11.153727	6.533632	129.246384	-17.472679	16.211994	125.623772	45.479244	4.290335	133.562775	41.581856	45.207561	127.78965	43.53055	24.748948	130.6762125	-78.475908	7.67504	120.5713315
10.886707	6.294477	129.031982	-17.37888	16.161104	125.548874	45.539101	4.220674	133.340179	41.692879	45.164021	127.809013	43.61599	24.6923475	130.574596	-78.37375	7.6298605	120.523152
10.381078	6.014849	128.64328	-17.249527	16.098728	125.464058	45.630581	4.105053	132.970673	41.843819	45.102623	127.911247	43.7372	24.603838	130.44096	-78.236254	7.593618	120.487156
9.983194	5.885547	128.342789	-17.159637	16.05146	125.410606	45.708466	4.030095	132.726364	41.958435	45.079933	128.014252	43.8334505	24.555014	130.370308	-78.1527245	7.547906	120.450904
9.491593	5.807398	128.02002	-17.081799	16.006542	125.341118	45.776981	3.978645	132.457657	42.039101	45.085106	128.163345	43.908041	24.5318755	130.310501	-78.071639	7.4812085	120.371735
8.623979	5.876355	127.725349	-17.030031	15.988233	125.273193	45.814804	3.956109	132.154282	42.069572	45.112041	128.33757	43.942188	24.534075	130.245926	-78.00225	7.442391	120.30046
8.184381	5.707152	127.293312	-17.007248	15.984231	125.221275	45.80912	3.978297	131.826447	42.102894	45.173302	128.546707	43.956007	24.5757995	130.186577	-77.970503	7.3926625	120.255973
7.500283	5.714684	126.9039	-16.973148	15.995996	125.170876	45.789101	4.031964	131.451721	42.117317	45.238323	128.844193	43.953209	24.6351435	130.147957	-77.899505	7.3568485	120.193795
6.451688	5.859126	126.667549	-17.151045	16.131035	125.30471	45.806881	4.074346	131.036774	42.124569	45.305176	129.19104	43.965725	24.689761	130.113907	-78.267815	7.572309	120.495513
5.548502	5.634192	125.962303	-16.933861	16.094854	125.252449	45.814976	4.208121	130.374161	42.113426	45.438454	129.668289	43.964201	24.8232875	130.021225	-77.831923	7.3664205	120.483673
4.355515	5.648975	125.704102	-16.945883	16.177616	125.39315	45.833981	4.33235	129.939224	42.092052	45.552032	129.90773	43.9630165	24.942191	129.923477	-77.8547825	7.413041	120.862823
3.422087	5.497908	125.46711	-16.642225	16.108141	125.395073	45.833122	4.493282	129.537033	42.419548	45.554592	130.00386	44.126335	25.023937	129.7704465	-77.410785	7.192345	121.0196995
2.421135	5.275557	125.288597	-16.610336	16.217459	125.586296	45.847466	4.660199	129.212433	42.101788	45.771957	130.195084	43.974627	25.216078	129.7037585	-77.195299	7.21884	121.4688335
1.460663	4.93393	125.199974	-16.567522	16.314655	125.792717	45.858879	4.750595	128.980392	42.473049	45.714973	130.122849	44.165964	25.232784	129.5516205	-77.301008	7.396526	122.0338135
0.408017	4.447071	125.162033	-16.509787	16.399948	125.998665	45.888462	4.863008	128.836639	42.496483	45.771999	130.077454	44.1924725	25.3175035	129.4570465	-77.2120465	7.4823925	122.5402835
-0.614734	3.898777	125.238731	-16.445017	16.448891	126.199829	45.903008	4.997778	128.730103	42.201366	45.961666	130.055634	44.052187	25.479722	129.3928685	-76.942221	7.41806	123.0067895
-2.195044	2.943455	125.417221	-16.358128	16.488379	126.459541	45.98278	5.080258	128.635574	42.223648	45.990337	129.690277	44.103214	25.5352975	129.1629255	-76.81947	7.4414605	123.7561565
-3.260386	2.137322	125.531792	-16.288633	16.478746	126.568947	46.034142	5.102147	128.628235	42.260838	45.974316	129.373062	44.14749	25.5382315	129.0006485	-76.724756	7.4192605	124.1372455
-4.359552	1.356364	125.705788	-16.214581	16.438978	126.639153	46.081589	5.107417	128.640701	42.281513	45.934547	129.037125	44.181551	25.520982	128.838913	-76.610713	7.356974	124.439393
-5.279891	0.419219	125.757645	-16.160095	16.358046	126.701012	46.091629	5.136381	128.504349	42.280533	45.862072	128.697357	44.186081	25.4992265	128.600853	-76.506271	7.2168655	124.801171
-6.364233	-0.496964	125.805542	-16.094299	16.211765	126.712692	46.081696	5.110925	128.349777	42.249199	45.758781	128.385635	44.1654475	25.434853	128.367706	-76.3540455	6.988677	125.057678
-7.150511	-1.62526	125.740562	-16.013685	16.025902	126.691757	46.10741	5.017426	128.339462	42.229099	45.646301	128.072617	44.1682545	25.3318635	128.2060395	-76.1956245	6.7199405	125.1774745
-8.148952	-2.603882	125.756119	-15.919544	15.853617	126.683578	46.161663	4.953854	128.36702	42.276592	45.561413	127.850639	44.2191275	25.2576335	128.1088295	-76.0582155	6.4496005	125.2583265
-9.595902	-4.08724	125.935852	-15.804998	15.718901	126.735077	46.243004	4.966156	128.428421	42.317398	45.539597	127.517258	44.280201	25.2528765	127.9728395	-75.890197	6.1849255	125.4973145
-10.652987	-5.064164	126.221428	-15.763291	15.758641	126.810364	46.264286	5.043564	128.350098	42.293552	45.582672	127.213715	44.278919	25.313118	127.7819065	-75.805501	6.204164	125.8388215
-11.617294	-5.996982	126.528122	-15.706843	15.862429	126.907478	46.254707	5.214219	128.271561	42.272636	45.667728	126.853607	44.2636715	25.4409735	127.562584	-75.6773575	6.2838845	126.252372
-12.496883	-6.902529	126.864243	-15.614893	15.988295	126.997337	46.23457	5.405058	128.166077	42.304424	45.779469	126.504456	44.269497	25.5922635	127.3352665	-75.499283	6.3843265	126.6594075
-13.47808	-7.810688	127.231728	-15.538629	16.106264	127.048233	46.236229	5.509125	128.06723	42.313587	45.878986	126.060883	44.274908	25.6940555	127.0640565	-75.352166	6.5184725	127.0324095
-14.355076	-8.70929	127.53447	-15.452475	16.202713	127.064812	46.24873	5.644187	127.839615	42.277637	46.001633	125.51123	44.2631835	25.82291	126.6754225	-75.1681335	6.582516	127.4542015
-15.144578	-9.542208	127.809166	-15.366422	16.291319	127.033546	46.212257	5.790419	127.629936	42.237869	46.107597	124.965118	44.225063	25.949008	126.297527	-74.957907	6.63363	127.769565
-16.379698	-10.760696	128.346252	-15.221815	16.414934	127.008675	46.24313	5.994731	127.452126	42.203896	46.259998	124.2612	44.223513	26.1273645	125.856663	-74.667143	6.7025035	128.160687
-17.127167	-11.510844	128.690933	-15.145403	16.488022	127.008186	46.318848	6.108975	127.369736	42.19273	46.350788	123.858788	44.255789	26.2298815	125.614262	-74.546595	6.7461625	128.40211
-17.78269	-12.170851	129.009003	-15.068144	16.541883	126.993134	46.357349	6.228209	127.355698	42.178967	46.427193	123.50309	44.268158	26.327701	125.429394	-74.404446	6.756065	128.556874
-18.45698	-12.812914	129.382126	-14.990891	16.580256	126.989105	46.414833	6.360425	127.396095	42.18771	46.505157	123.208893	44.3012715	26.432791	125.302494	-74.2830535	6.727721	128.675716
-19.055466	-13.342964	129.74144	-14.909065	16.602377	127.018402	46.527172	6.480953	127.44136	42.20034	46.587734	122.953476	44.363756	26.5343435	125.197418	-74.181886	6.6704105	128.839386
-19.633713	-13.814691	130.113586	-14.845486	16.616467	127.061569	46.627064	6.583555	127.545639	42.200176	46.667805	122.757431	44.41362	26.62568	125.151535	-74.104592	6.607254	128.971603
-20.15534	-14.225226	130.448563	-14.804174	16.640419	127.128998	46.696091	6.689788	127.642609	42.217426	46.73811	122.582481	44.4567585	26.713949	125.112545	-74.0651065	6.566889	129.145451
-20.836756	-14.642377	130.952835	-14.762031	16.671638	127.255318	46.770512	6.832561	127.814148	42.240246	46.834198	122.379562	44.505379	26.8333795	125.096855	-74.029441	6.5098965	129.413781
-21.269096	-14.822465	131.236526	-14.736289	16.697973	127.353798	46.772942	6.924566	127.944984	42.254696	46.902405	122.340546	44.513819	26.9134855	125.142765	-73.986397	6.4824605	129.564831
-21.686094	-14.885649	131.394714	-14.717243	16.725201	127.495209	46.792091	7.017846	128.043106	42.267971	46.982155	122.406853	44.530031	27.0000005	125.2249795	-73.964517	6.4504015	129.7654385
-22.004841	-14.870264	131.476776	-14.704272	16.747812	127.636543	46.823967	7.068395	128.143845	42.261513	47.065804	122.524956	44.54274	27.0670995	125.3344005	-73.951284	6.4285245	129.9386855
-22.31056	-14.790341	131.491821	-14.693279	16.771557	127.754356	46.844769	7.133977	128.206833	42.247478	47.179352	122.672127	44.5461235	27.1566645	125.43948	-73.9326815	6.3864495	130.069232
-22.55633	-14.680426	131.426483	-14.719042	16.829916	127.852295	46.850761	7.240379	128.197281	42.236752	47.303452	122.817757	44.5437565	27.2719155	125.507519	-73.9818405	6.3879165	130.197071
-22.842899	-14.463128	131.330978	-14.722223	16.899839	127.897324	46.838943	7.35536	128.175629	42.216579	47.457401	122.938599	44.527761	27.4063805	125.557114	-73.972207	6.3932975	130.237534
-23.266775	-13.931541	131.173019	-14.761494	17.032892	127.951942	46.856853	7.534159	128.140442	42.198433	47.683975	123.099937	44.527643	27.609067	125.6201895	-74.050631	6.456717	130.2836945
-23.546883	-13.452907	131.061066	-14.78943	17.126816	127.978371	46.836884	7.63542	128.119965	42.180336	47.809349	123.203156	44.50861	27.7223845	125.6615605	-74.08747	6.53124750000001	130.2951815
-23.813511	-12.896104	130.931717	-14.800949	17.195889	127.99501	46.842758	7.702147	128.125504	42.189438	47.908295	123.29612	44.516098	27.805221	125.710812	-74.117996	6.586557	130.279208
-24.101126	-12.239582	130.812958	-14.838277	17.256174	128.026108	46.840115	7.718183	128.150253	42.216351	47.956902	123.410858	44.528233	27.8375425	125.7805555	-74.204787	6.67480550000001	130.2716605
-24.366579	-11.529202	130.684143	-14.846068	17.256283	128.054733	46.827541	7.680645	128.172928	42.254906	47.954788	123.543121	44.5412235	27.8177165	125.8580245	-74.2333595	6.6948495	130.2514415
-24.608265	-10.794012	130.532486	-14.855121	17.210794	128.084259	46.831261	7.591739	128.22049	42.301903	47.903812	123.69976	44.566582	27.7477755	125.960125	-74.276824	6.6738125	130.208393
-24.878771	-9.986075	130.425949	-14.848145	17.149591	128.130753	46.868225	7.447934	128.346176	42.35408	47.818531	123.882851	44.6111525	27.6332325	126.1145135	-74.3074425	6.6659495	130.1469925
-25.256508	-8.593428	130.21228	-14.856407	17.034725	128.243103	46.926964	7.16434	128.658859	42.465637	47.663326	124.267181	44.6963005	27.413833	126.46302	-74.4091145	6.655617	130.023186
-25.53038	-7.55001	130.096191	-14.883949	16.980516	128.327606	46.95623	6.96289	128.930832	42.527649	47.559082	124.598946	44.7419395	27.260986	126.764889	-74.5098375	6.700046	129.890323
-25.778645	-6.469134	129.966766	-14.926871	16.961107	128.438248	46.958332	6.807379	129.244568	42.581512	47.465725	124.98201	44.769922	27.136552	127.113289	-74.623664	6.785662	129.763207
-26.075613	-5.285571	129.831085	-14.994481	16.958166	128.524857	46.898048	6.691869	129.541672	42.635952	47.388062	125.378738	44.767	27.0399655	127.460205	-74.755962	6.8763665	129.589509
-26.369064	-4.018893	129.610901	-15.107764	16.980293	128.590637	46.812748	6.56869	129.814285	42.665054	47.316959	125.778343	44.738901	26.9428245	127.796314	-74.954429	7.0177615	129.38496
-26.658436	-2.710585	129.319031	-15.200393	16.985342	128.59877	46.7202	6.42721	129.999298	42.678757	47.241882	126.174072	44.6994785	26.834546	128.086685	-75.1002645	7.136138	129.110855
-26.984743	-1.38238	128.927338	-15.33757	16.997124	128.540878	46.623402	6.286503	130.140366	42.673401	47.17144	126.541901	44.6484015	26.7289715	128.3411335	-75.3235415	7.2652765	128.7406225
-27.491098	0.755929	128.126221	-15.474607	16.985458	128.309525	46.416313	6.097198	130.155518	42.717934	47.066601	127.144981	44.5671235	26.5818995	128.6502495	-75.5163375	7.3890165	127.9688005
-27.818268	2.209763	127.493073	-15.586803	16.993223	128.092514	46.312534	5.943208	130.122726	42.735722	47.030048	127.52504	44.524128	26.486628	128.823883	-75.697734	7.499818	127.361145
-28.225445	3.692047	126.920937	-15.670776	16.995512	127.843704	46.214462	5.854555	130.001678	42.747959	47.011753	127.914902	44.4812105	26.433154	128.95829	-75.8227625	7.55787	126.729118
-28.63619	5.231229	126.375046	-15.781037	17.065985	127.596512	46.065182	5.857834	129.766006	42.756187	46.986755	128.293304	44.4106845	26.4222945	129.029655	-75.9727585	7.7096755	126.163369
-29.047913	6.746656	125.861549	-15.901874	17.228527	127.337471	45.91716	5.851951	129.639969	42.715801	47.005825	128.558853	44.3164805	26.428888	129.099411	-76.1202285	8.028166	125.575531
-29.578024	8.270718	125.541862	-16.021332	17.432089	127.10347	45.796688	5.930578	129.466354	42.701794	47.075817	128.745697	44.249241	26.5031975	129.1060255	-76.291905	8.3609805	125.1009145
-30.091784	9.784107	125.207939	-16.12616	17.656519	126.867424	45.684185	6.006828	129.246689	42.657967	47.135128	128.923935	44.171076	26.570978	129.085312	-76.423396	8.74206	124.649536
-30.972269	11.972144	124.71991	-16.290131	17.983503	126.494392	45.517036	6.079465	129.104172	42.589249	47.211258	129.056763	44.0531425	26.6453615	129.0804675	-76.6334045	9.3216445	123.9083165
-31.634075	13.341	124.402153	-16.357092	18.128166	126.210609	45.425438	6.163913	128.988785	42.567383	47.250843	129.13652	43.9964105	26.707378	129.0626525	-76.7105945	9.548954	123.3585655
-32.439541	14.794479	124.070229	-16.670473	18.367151	126.007423	45.364853	6.144687	128.882721	42.511742	47.255318	129.194305	43.9382975	26.7000025	129.038513	-77.2792435	10.0342995	122.976333
-33.236649	16.105967	123.754929	-16.737089	18.410812	125.709999	45.290077	6.121746	128.726746	42.479237	47.243969	129.235535	43.884657	26.6828575	128.9811405	-77.358835	10.1387665	122.4388575
-34.058601	17.300455	123.437881	-16.792021	18.427311	125.462402	45.190067	6.065039	128.52301	42.431347	47.171795	129.216187	43.810707	26.618417	128.8695985	-77.394749	10.236205	122.0552055
-34.82687	18.445591	123.263382	-16.846703	18.446146	125.281075	45.09264	5.968316	128.332764	42.417381	47.107063	129.142944	43.7550105	26.5376895	128.737854	-77.4484165	10.3546025	121.824296
-35.799156	19.566004	123.234238	-16.895838	18.500954	125.195267	44.991604	5.928416	128.064697	42.423496	47.03764	129.052979	43.70755	26.483028	128.558838	-77.499226	10.51888	121.831696
-37.289799	21.123106	123.375046	-16.937141	18.628378	125.24942	44.851578	5.891541	127.649544	42.438156	46.958309	128.750763	43.644867	26.424925	128.2001535	-77.519149	10.831831	122.2986865
-38.368465	22.091059	123.695251	-16.924257	18.756453	125.380119	44.772739	5.913054	127.394699	42.491711	46.97472	128.480667	43.632225	26.443887	127.937683	-77.480739	11.069019	122.822555
-39.242062	22.881907	123.995956	-16.881926	18.918436	125.605522	44.742813	5.969985	127.14769	42.519447	47.005802	128.189056	43.63113	26.4878935	127.668373	-77.394982	11.3489785	123.542671
-40.362671	23.726772	124.54306	-16.805668	19.091017	125.893234	44.684795	6.063475	126.903679	42.554134	47.052437	127.789642	43.6194645	26.557956	127.3466605	-77.2308005	11.624078	124.4398075
-41.491104	24.541088	125.163719	-16.470894	19.12466	126.111534	44.578693	6.172876	126.585327	42.573338	47.148949	127.247856	43.5760155	26.6609125	126.9165915	-76.5178035	11.5884075	125.3064765
-42.590866	25.293259	125.793289	-16.366388	19.295057	126.40519	44.112576	6.493121	126.290771	42.580017	47.252796	126.54631	43.3462965	26.8729585	126.4185405	-76.0790725	11.7171555	126.3918395
-43.648212	26.005114	126.407799	-16.256233	19.471186	126.651093	43.924992	6.554422	125.754204	42.526428	47.279312	125.689911	43.22571	26.916867	125.7220575	-75.738176	12.025505	127.5801285
-45.271416	27.032465	127.307762	-16.174309	19.729958	126.78437	43.600609	6.637572	124.590286	42.358551	47.293888	124.106789	42.97958	26.96573	124.3485375	-75.328198	12.494186	129.2202025
-46.29607	27.702246	127.735291	-16.118654	19.858686	126.707863	43.305092	6.633671	123.690605	42.237015	47.261532	123.045418	42.7710535	26.9476015	123.3680115	-75.0083615	12.7697705	130.0477145
-47.209785	28.317493	128.047195	-16.076967	19.95586	126.532829	43.105995	6.580619	122.748093	42.093163	47.22789	121.949806	42.599579	26.9042545	122.3489495	-74.753513	13.0074655	130.7167085
-48.113914	28.937271	128.343277	-16.064445	20.027569	126.281563	42.830723	6.634687	121.757904	41.920589	47.195843	120.925995	42.375656	26.915265	121.3419495	-74.504546	13.139873	131.2211765
-48.978535	29.536701	128.712006	-16.351067	20.243343	126.117912	42.480312	6.68003	120.82325	41.802559	47.183876	120.098373	42.1414355	26.931953	120.4608115	-74.8435695	13.554733	131.7750125
-49.767769	30.111923	128.925461	-16.395136	20.298363	125.908279	42.241741	6.691534	120.077026	41.721203	47.193832	119.444443	41.981472	26.942683	119.7607345	-74.771744	13.654043	132.0558235
-50.403942	30.680206	129.173355	-16.445101	20.384855	125.775658	42.054249	6.708755	119.465302	41.677292	47.208836	119.08432	41.8657705	26.9587955	119.274811	-74.7559725	13.8109145	132.276505
-51.193748	31.487343	129.679443	-16.557079	20.523436	125.707542	41.797455	6.766739	118.833733	41.61507	47.321178	118.797615	41.7062625	27.0439585	118.815674	-74.8204205	14.0029135	132.59941
-51.598202	32.030193	130.089035	-16.624447	20.643454	125.738701	41.689716	6.856133	118.567406	41.581444	47.417168	118.824623	41.63558	27.1366505	118.6960145	-74.884474	14.1502575	132.7813875
NaN	NaN	NaN	-16.682682	20.774073	125.859138	41.658268	6.941014	118.537453	41.599617	47.531525	118.948898	41.6289425	27.2362695	118.7431755	-74.9943065	14.3118765	132.9751005
NaN	NaN	NaN	-16.718105	20.898392	126.044556	41.672249	7.047526	118.638756	41.635818	47.628098	119.184898	41.6540335	27.337812	118.911827	-75.0902435	14.458972	133.177285
NaN	NaN	NaN	-16.530762	20.856707	126.16655	41.678677	7.091151	118.852165	41.665165	47.66217	119.485733	41.671921	27.3766605	119.168949	-74.733445	14.3367535	133.164151
NaN	NaN	NaN	-16.580095	20.923756	126.398895	41.684807	7.033809	119.209267	41.727814	47.630726	119.83831	41.7063105	27.3322675	119.5237885	-74.8665005	14.5152445	133.2740015
NaN	NaN	NaN	-16.62816	20.960548	126.679527	41.769451	6.898314	119.708466	41.810589	47.566551	120.214508	41.79002	27.2324325	119.961487	-75.04634	14.6886635	133.397567
NaN	NaN	NaN	-16.675632	20.913631	127.088737	41.98732	6.621369	120.518837	41.902294	47.386295	120.720718	41.944807	27.003832	120.6197775	-75.296071	14.82343	133.5576965
NaN	NaN	NaN	-16.731934	20.836922	127.296677	42.065376	6.421276	121.092354	41.918655	47.207756	120.916389	41.9920155	26.814516	121.0043715	-75.4558835	14.859328	133.5889825
NaN	NaN	NaN	-16.790873	20.742954	127.4729	42.129627	6.229533	121.575584	41.925579	46.984829	121.038757	42.027603	26.607181	121.3071705	-75.609349	14.878727	133.6386295
NaN	NaN	NaN	-16.812695	20.628443	127.599625	42.244293	6.021175	121.984985	41.966873	46.728882	121.141266	42.105583	26.3750285	121.5631255	-75.730973	14.8818575	133.6361245
-50.259663	34.963085	130.433228	-16.807211	20.463934	127.668991	42.373528	5.734056	122.460045	42.01458	46.452839	121.233009	42.194054	26.0934475	121.846527	-75.808476	14.8344205	133.491455
-49.528011	35.090824	130.009918	-16.784594	20.254442	127.683807	42.476902	5.427493	122.949043	42.083817	46.155144	121.335754	42.2803595	25.7913185	122.1423985	-75.8495475	14.7175655	133.2252155
-48.703716	35.214378	129.551453	-16.77632	20.032219	127.682983	42.544628	5.128419	123.38797	42.170742	45.854202	121.550751	42.357685	25.4913105	122.4693605	-75.910325	14.5731275	132.8966055
-47.293938	35.337536	129.111786	-16.798475	19.689659	127.740685	42.648773	4.629047	124.134338	42.253201	45.39941	121.938858	42.450987	25.0142285	123.036598	-76.047937	14.3650895	132.444772
-46.306889	35.417442	128.728073	-16.855646	19.463217	127.825256	42.683296	4.330632	124.604729	42.302048	45.124825	122.242805	42.492672	24.7277285	123.423767	-76.203964	14.1987055	132.226745
-45.246613	35.544205	128.549561	-16.898884	19.237814	127.929016	42.645828	4.11268	125.019119	42.342186	44.860996	122.58519	42.494007	24.486838	123.8021545	-76.291775	13.98879	132.0558775
-44.109421	35.712711	128.405624	-16.988636	19.022732	128.02005	42.607449	3.871681	125.407364	42.360619	44.625324	122.903419	42.484034	24.2485025	124.1553915	-76.461306	13.7969615	131.8847085
-42.849308	35.828449	128.276093	-17.055393	18.795046	128.080536	42.561768	3.656228	125.659538	42.385208	44.405159	123.231552	42.473488	24.0306935	124.445545	-76.584274	13.5593985	131.715527
-41.684505	35.947086	128.147202	-17.127028	18.571871	128.063126	42.548691	3.3941	125.853767	42.394356	44.182743	123.569023	42.4715235	23.7884215	124.711395	-76.7255795	13.3553205	131.414857
-40.307499	36.105938	127.947235	-17.177723	18.31572	127.97525	42.50124	3.123389	126.081917	42.416973	43.972282	123.892738	42.4591065	23.5478355	124.9873275	-76.8145525	13.0836045	130.9631725
-38.250374	36.313519	127.760483	-17.266512	17.946293	127.825737	42.472984	2.754512	126.191017	42.460747	43.686562	124.40641	42.4668655	23.220537	125.2987135	-76.9998895	12.672049	130.3527605
-36.893307	36.494129	127.716187	-17.341999	17.719168	127.693092	42.399231	2.527594	126.171936	42.438599	43.509586	124.686394	42.418915	23.01859	125.429165	-77.102913	12.419746	129.957019
-35.428894	36.69696	127.661217	-17.428444	17.512039	127.535652	42.310745	2.354608	126.128052	42.382942	43.3969	124.83461	42.3468435	22.875754	125.481331	-77.2037315	12.148324	129.589973
-33.943413	36.880703	127.476654	-17.51469	17.379099	127.378845	42.226238	2.306054	125.957069	42.304752	43.334381	124.940636	42.265495	22.8202175	125.4488525	-77.294875	11.9379805	129.3088375
-32.433121	37.112057	127.384033	-17.596054	17.286577	127.205467	42.146229	2.290154	125.808647	42.18716	43.304184	124.977089	42.1666945	22.797169	125.392868	-77.3588025	11.775985	129.018066
-30.922239	37.311527	127.167	-17.65646	17.244444	127.023911	42.150047	2.284782	125.730476	42.077827	43.32243	124.963715	42.113937	22.803606	125.3470955	-77.426857	11.685282	128.7007265
-29.341263	37.543983	126.913239	-17.70056	17.216974	126.848877	42.200817	2.311976	125.701927	41.999851	43.351112	124.958443	42.100334	22.831544	125.330185	-77.501454	11.602404	128.367569
-26.921457	37.860401	126.431084	-17.788662	17.170055	126.604485	42.24799	2.2957	125.789871	41.868656	43.348339	124.880325	42.058323	22.8220195	125.335098	-77.635647	11.5180905	127.873872
-25.535524	38.214645	126.197777	-17.841442	17.103586	126.422867	42.253159	2.242316	125.903877	41.803566	43.302723	124.787506	42.0283625	22.7725195	125.3456915	-77.7112465	11.4346525	127.5000425
-23.867622	38.433228	125.864853	-17.908134	17.010241	126.253571	42.236488	2.15316	126.038101	41.735775	43.221821	124.69355	41.9861315	22.6874905	125.3658255	-77.8023995	11.3329915	127.1413165
-22.209002	38.648571	125.494019	-17.986731	16.891062	126.076302	42.230335	2.04248	126.185104	41.653278	43.123787	124.631371	41.9418065	22.5831335	125.4082375	-77.9152685	11.1989905	126.7443665
-20.552284	38.882828	125.244232	-18.088392	16.774984	125.912842	42.185696	1.949936	126.317513	41.550709	43.029018	124.601768	41.8682025	22.489477	125.4596405	-78.0449865	11.060491	126.3660435
-18.83127	39.101273	125.039063	-18.216412	16.666742	125.750435	42.08556	1.883899	126.390121	41.447536	42.943951	124.612656	41.766548	22.413925	125.5013885	-78.199372	10.919559	125.9994815
-17.13522	39.346954	124.901093	-18.607738	16.712612	125.66037	41.946842	1.793845	126.413307	41.35421	42.873535	124.736153	41.650526	22.33369	125.57473	-78.866002	11.091534	125.74601
-14.659661	39.707428	125.022652	-18.827332	16.583166	125.401947	41.706577	1.68007	126.255096	41.22768	42.774261	125.05027	41.4671285	22.2271655	125.652683	-79.1217925	10.9391665	125.151211
-12.948783	39.95229	125.175964	-18.948647	16.506945	125.207817	41.531586	1.637897	126.025948	41.158504	42.749638	125.347458	41.345045	22.1937675	125.686703	-79.242339	10.8201225	124.728931
-11.247626	40.207767	125.523636	-19.016737	16.491587	125.030502	41.416187	1.622246	125.811897	41.076218	42.774651	125.71241	41.2462025	22.1984485	125.7621535	-79.2796765	10.7847255	124.2988505
-9.563546	40.464558	125.920723	-19.048201	16.538933	124.905304	41.370861	1.698961	125.634178	41.068413	42.869263	126.198067	41.219637	22.284112	125.9161225	-79.316039	10.793754	123.8944855
-7.890993	40.66613	126.487663	-19.059029	16.669296	124.835518	41.412609	1.802617	125.568565	41.074749	43.001488	126.721527	41.243679	22.4020525	126.145046	-79.361737	10.9365395	123.52599
-5.94052	40.685627	126.85051	-19.084494	16.855434	124.842003	41.485073	1.944774	125.645508	41.088287	43.199642	127.253105	41.28668	22.572208	126.4493065	-79.455668	11.13866	123.2346995
-4.246706	40.871639	127.221191	-19.081913	17.065971	124.863792	41.594929	2.142013	125.805023	41.135941	43.425289	127.808846	41.365435	22.783651	126.8069345	-79.529261	11.348291	122.9206495
-1.775344	40.930325	127.770485	-19.055035	17.406084	124.953735	41.828671	2.37292	126.184753	41.199158	43.737503	128.611023	41.5139145	23.0552115	127.397888	-79.6239845	11.7569565	122.509582
-0.094494	40.93412	128.04895	-18.724592	17.463249	124.836601	42.031578	2.522357	126.523102	41.263363	43.973125	129.08432	41.6474705	23.247741	127.803711	-79.0966545	11.678757	121.869491
1.593227	40.800377	128.276352	-18.634192	17.637985	124.81308	42.230675	2.670785	126.839912	41.338146	44.198357	129.514343	41.7844105	23.434571	128.1771275	-79.0527945	11.841399	121.4490325
3.206842	40.62645	128.469849	-18.554308	17.786722	124.753189	42.727371	2.65387	127.057602	41.382408	44.396938	129.896515	42.0548895	23.525404	128.4770585	-79.1635055	12.04804	121.0293195
4.718184	40.369465	128.65715	-18.522327	17.901001	124.701294	42.833076	2.768834	127.398003	41.746719	44.448219	130.101517	42.2898975	23.6085265	128.74976	-79.3345515	12.1934755	120.652828
6.256832	40.018135	128.776016	-18.504992	18.044279	124.657928	42.922218	2.891257	127.715149	41.724854	44.58952	130.364853	42.323536	23.7403885	129.040001	-79.33352	12.3481695	120.275855
7.780915	39.635624	128.765518	-18.515764	18.175348	124.651848	43.001343	3.016135	128.105896	41.692627	44.737701	130.553101	42.346985	23.876918	129.3294985	-79.378513	12.473778	119.9741975
9.854165	38.860924	128.908691	-18.531191	18.407084	124.613884	43.081627	3.231636	128.758698	41.617489	45.024254	130.802399	42.349558	24.127945	129.7805485	-79.41194	12.686223	119.4472195
10.379696	38.759815	129.344696	-18.541327	18.551218	124.551414	43.16959	3.402499	129.210678	41.559322	45.250519	130.938446	42.364456	24.326509	130.074562	-79.44711	12.775927	119.028266
12.475505	37.687813	128.935455	-18.525951	18.640823	124.460838	43.24408	3.544789	129.613281	41.488716	45.454636	131.074722	42.366398	24.4997125	130.3440015	-79.4183	12.7819335	118.5776745
13.726918	36.984531	128.922653	-18.483128	18.704643	124.369171	43.302643	3.679435	129.962509	41.414513	45.606766	131.201569	42.358578	24.6431005	130.582039	-79.324834	12.7661855	118.156303
14.910521	36.253418	128.93248	-18.441238	18.721611	124.279358	43.351059	3.767496	130.341644	41.373436	45.719734	131.270294	42.3622475	24.743615	130.805969	-79.2447235	12.699607	117.752747
16.009623	35.44635	128.982956	-18.35191	18.731705	124.208977	43.407585	3.869907	130.685333	41.351349	45.824741	131.37619	42.379467	24.847324	131.0307615	-79.083287	12.616086	117.3871925
17.071373	34.577011	129.0224	-18.216301	18.746229	124.167183	43.481724	3.952212	131.093796	41.323875	45.911869	131.45845	42.4027995	24.9320405	131.276123	-78.8354015	12.5604175	117.058243
18.547623	33.294807	129.029633	-17.984285	18.806038	124.156525	43.614861	4.074084	131.814941	41.381176	46.124527	131.564346	42.4980185	25.0993055	131.6896435	-78.4665885	12.5127705	116.6234065
19.365795	32.364685	129.174942	-17.836779	18.873323	124.181625	43.706947	4.202508	132.328354	41.440243	46.260963	131.659286	42.573595	25.2317355	131.99382	-78.247153	12.5149105	116.36943
20.17589	31.38567	129.271194	-18.533918	19.327316	124.55304	43.798405	4.313298	132.85231	41.490887	46.408218	131.724548	42.644646	25.360758	132.288429	-79.712482	13.293874	116.817651
20.828945	30.413919	129.379852	-17.861032	19.100739	124.332794	43.85976	4.426439	133.284622	41.511173	46.53878	131.71608	42.6854665	25.4826095	132.500351	-78.4075305	12.7188685	116.165237
21.463572	29.43557	129.376083	-17.63154	19.027887	124.252403	43.907017	4.544789	133.621811	41.482334	46.670113	131.660629	42.6946755	25.607451	132.64122	-77.9577555	12.448323	115.863586
21.969341	28.415134	129.451889	-17.627882	19.042427	124.243011	43.964855	4.658928	133.868759	41.452488	46.790417	131.51619	42.7086715	25.7246725	132.6924745	-77.9644355	12.3601815	115.7935475
22.394476	27.459599	129.424072	-17.626316	19.023195	124.198929	43.980713	4.780694	133.992416	41.417782	46.910198	131.367569	42.6992475	25.845446	132.6799925	-77.9518795	12.200944	115.7178655
22.925667	25.985039	129.257889	-17.609177	18.933126	124.067642	44.056519	4.904802	134.061371	41.348595	47.008167	131.005081	42.702557	25.9564845	132.533226	-77.920911	11.9097675	115.602058
23.077908	25.018955	129.244812	-17.60787	18.873085	123.949066	44.080883	4.997063	134.06604	41.314838	47.066551	130.745865	42.6978605	26.031807	132.4059525	-77.9136005	11.714363	115.4921795
23.267824	24.037523	129.112335	-17.837231	18.96772	123.936462	44.109653	5.074311	134.097534	41.298794	47.100586	130.472824	42.7042235	26.0874485	132.285179	-78.3786855	11.8479915	115.587745
23.32826	23.153383	128.962738	-17.753923	18.898716	123.75441	44.153957	5.133955	134.12468	40.982155	47.235531	130.263077	42.568056	26.184743	132.1938785	-78.075902	11.612689	115.3149415
23.283081	22.201893	128.793198	-17.697981	18.831045	123.639771	44.19215	5.194839	134.084137	41.009373	47.244389	129.940491	42.6007615	26.219614	132.012314	-77.9967235	11.442476	115.267228
23.302694	21.314011	128.550415	-17.639429	18.755905	123.532974	44.225277	5.231839	134.048431	41.02829	47.247742	129.598053	42.6267835	26.2397905	131.823242	-77.9056415	11.2720195	115.242706
23.045458	20.452749	128.50029	-17.56982	18.635014	123.455574	44.263054	5.285188	133.990662	41.069263	47.259163	129.30983	42.6661585	26.2721755	131.650246	-77.8057985	10.9978525	115.260902
22.608589	19.267464	128.360428	-17.47567	18.408199	123.432625	44.33025	5.303828	133.924026	41.128494	47.191971	129.117859	42.729372	26.2478995	131.5209425	-77.680712	10.5684985	115.3443075
22.19779	18.537289	128.368927	-17.434927	18.229061	123.516342	44.403114	5.203314	133.938995	41.167278	47.069637	129.1241	42.785196	26.1364755	131.5315475	-77.65505	10.3216465	115.5011365
21.682327	17.779024	128.406952	-17.419756	18.023077	123.651268	44.452484	5.080215	133.928299	41.188999	46.909531	129.20192	42.8207415	25.994873	131.5651095	-77.6602535	10.051281	115.7374265
21.09996	17.059072	128.332596	-17.416458	17.805098	123.803375	44.469425	4.931868	133.836319	41.191761	46.706371	129.303024	42.830593	25.8191195	131.5696715	-77.663509	9.7910765	116.0370785
20.407854	16.38423	128.376846	-17.395885	17.594505	123.965729	44.499947	4.778914	133.625824	41.199924	46.482853	129.433655	42.8499355	25.6308835	131.5297395	-77.6417055	9.5581265	116.4017185
19.671171	15.725229	128.232727	-17.380228	17.380859	124.143669	44.535042	4.58025	133.337341	41.208344	46.264515	129.574371	42.871693	25.4223825	131.455856	-77.632149	9.3393355	116.831482
18.892344	15.121714	128.043365	-17.360353	17.170916	124.362587	44.563255	4.381133	132.978027	41.250038	46.047619	129.716095	42.9066465	25.214376	131.347061	-77.6273525	9.127456	117.378113
17.554985	14.188711	127.723373	-17.300446	16.873363	124.715759	44.632374	4.17483	132.27597	41.37051	45.761703	129.923035	43.001442	24.9682665	131.0995025	-77.602334	8.7784595	118.3320155
16.592051	13.590339	127.547058	-17.262175	16.694702	124.941696	44.675278	4.042185	131.71817	41.768085	45.487366	129.996506	43.2216815	24.7647755	130.857338	-77.7460315	8.6246285	119.026054
15.600377	12.969565	127.254211	-17.232353	16.523357	125.165939	44.76672	3.878085	131.195038	41.829472	45.322609	130.151321	43.298096	24.600347	130.6731795	-77.762802	8.446367	119.6586985
14.567302	12.343911	126.97599	-17.240803	16.3769	125.419868	44.821522	3.718966	130.642776	41.922264	45.176483	130.286133	43.371893	24.4477245	130.4644545	-77.853499	8.3060755	120.3752815
13.470939	11.662404	126.643074	-17.249371	16.256657	125.670418	44.845879	3.611729	130.097656	41.973362	44.985199	130.361954	43.4096205	24.298464	130.229805	-77.9083625	8.21485	121.111031
12.260759	10.929597	126.443062	-16.985125	16.038361	125.753639	44.800205	3.54025	129.591827	41.958118	44.807987	130.354645	43.3791615	24.1741185	129.973236	-77.3494115	7.9026035	121.534042
11.121985	10.173377	126.180161	-16.988485	16.026232	125.997795	44.741764	3.54308	129.084473	41.960819	44.72121	130.293243	43.3512915	24.132145	129.688858	-77.3282615	7.920319	122.306732
9.396286	8.865025	125.94503	-16.961132	16.062746	126.431892	44.684521	3.541329	128.545181	41.962242	44.655464	130.018692	43.3233815	24.0983965	129.2819365	-77.2456455	8.0270955	123.5818475
7.86731	8.070386	126.087799	-16.922476	16.086657	126.819061	44.692825	3.53404	128.312805	41.648369	44.731754	129.850449	43.170597	24.132897	129.081627	-77.015549	8.040417	124.556495
6.727883	6.9825	126.219162	-16.880516	16.077347	127.282455	44.713165	3.529445	128.133774	41.64526	44.652618	129.546051	43.1792125	24.0910315	128.8399125	-76.9402445	8.0636625	125.7249975
5.585078	5.831713	126.521469	-16.804773	16.022787	127.763077	44.732922	3.474426	128.068466	41.649242	44.512676	129.231094	43.191082	23.993551	128.64978	-76.800628	8.052023	126.876374
4.522206	4.623401	126.851044	-16.732756	15.954143	128.268845	44.818401	3.327798	128.147949	41.699238	44.320702	128.911667	43.2588195	23.82425	128.529808	-76.7243315	8.084036	128.007882
3.705033	3.188668	127.229927	-16.608521	15.867909	128.772354	44.948269	3.157752	128.325897	41.776176	44.099243	128.689545	43.3622225	23.6284975	128.507721	-76.5792645	8.1073205	129.036987
2.656308	1.910285	127.87085	-16.474567	15.782663	129.235428	45.082813	2.954686	128.639038	41.856857	43.834175	128.532272	43.469835	23.3944305	128.585655	-76.418969	8.1708955	129.885201
1.235566	-0.053217	128.620499	-16.279194	15.602213	129.779877	45.23357	2.570014	129.379089	42.037872	43.424034	128.395218	43.635721	22.997024	128.8871535	-76.194109	8.207402	130.6726005
0.373159	-1.37317	129.139938	-16.163685	15.450615	130.028931	45.310688	2.273111	129.966232	42.193634	43.160969	128.407608	43.752161	22.71704	129.18692	-76.079531	8.18419	130.870942
-0.519865	-2.656259	129.521973	-16.083952	15.300663	130.177765	45.397575	2.004645	130.491287	42.337166	42.954067	128.476456	43.8673705	22.479356	129.4838715	-76.0352745	8.12197	130.8716585
-1.381387	-3.937393	129.773392	-16.023033	15.148928	130.219971	45.47533	1.769841	130.971375	42.435806	42.794788	128.523605	43.955568	22.2823145	129.74749	-76.001634	8.0155415	130.692452
-2.133167	-5.198293	129.996353	-16.016489	15.023096	130.188889	45.530785	1.618424	131.358444	42.517563	42.681534	128.572815	44.024174	22.149979	129.9656295	-76.057152	7.896213	130.4121485
-2.957641	-6.381793	130.093155	-16.013136	14.898868	130.033035	45.570755	1.483262	131.680984	42.573593	42.587814	128.614075	44.072174	22.035538	130.1475295	-76.098446	7.762198	129.9185405
-3.755258	-7.543465	130.083511	-16.040747	14.801102	129.756119	45.637791	1.392117	131.934525	42.598362	42.517494	128.606995	44.1180765	21.9548055	130.27076	-76.1995705	7.6473985	129.241478
-4.840077	-9.207644	129.829132	-16.085653	14.66154	129.068298	45.69902	1.339306	132.128418	42.639206	42.50539	128.469238	44.169113	21.922348	130.298828	-76.340419	7.400732	127.837768
-5.573704	-10.27852	129.457458	-16.1287	14.530097	128.485153	45.670757	1.311106	132.039536	42.585705	42.467312	128.265533	44.128231	21.889209	130.1525345	-76.385631	7.170985	126.8177715
-6.345402	-11.30647	128.957291	-16.206087	14.372542	127.863373	45.602688	1.229144	131.792969	42.479733	42.354687	128.020538	44.0412105	21.7919155	129.9067535	-76.4533845	6.9531685	125.8199925
-7.067579	-12.303174	128.410431	-16.278467	14.173945	127.285255	45.494507	1.054186	131.533188	42.350834	42.182644	127.65448	43.9226705	21.618415	129.593834	-76.4796045	6.729475	124.976676
-7.880687	-13.233844	128.159653	-16.346071	14.005536	126.808968	45.372005	0.953581	131.243317	42.258961	42.031982	127.248764	43.815483	21.4927815	129.2460405	-76.507625	6.5182905	124.3718955
-8.674866	-14.066307	127.967583	-16.395554	13.887678	126.43454	45.223686	0.876151	130.985489	42.191254	41.879192	126.858124	43.70747	21.3776715	128.9218065	-76.498578	6.3976845	123.9472735
-9.452624	-14.830378	127.968109	-16.441458	13.804822	126.187202	45.133232	0.79191	130.869431	42.114769	41.736759	126.415024	43.6240005	21.2643345	128.6422275	-76.5069165	6.3453095	123.7321765
-10.59444	-15.866123	128.301163	-16.498985	13.751696	126.080635	45.068245	0.733084	130.764374	42.066708	41.546909	125.888405	43.5674765	21.1399965	128.3263895	-76.5654465	6.3633955	123.8348805
-11.478603	-16.421219	128.800232	-16.530039	13.715479	126.118065	45.021141	0.662722	130.81897	42.025173	41.394268	125.58712	43.523157	21.028495	128.203045	-76.583235	6.402463	124.033085
-12.306804	-16.887871	129.300461	-16.563005	13.661032	126.198494	44.983768	0.559902	130.927063	42.021778	41.227398	125.317802	43.502773	20.89365	128.1224325	-76.628783	6.428414	124.2745555
-13.147934	-17.27611	129.790634	-16.584301	13.57601	126.306046	44.929169	0.418918	131.027588	42.024944	41.01984	125.101425	43.4770565	20.719379	128.0645065	-76.6456585	6.432641	124.5475855
-13.968473	-17.580475	130.197067	-16.611286	13.487829	126.451195	44.908329	0.238709	131.153442	42.026405	40.792553	124.934746	43.467367	20.515631	128.044094	-76.689939	6.460027	124.858296
-14.838152	-17.833464	130.48671	-16.638952	13.366978	126.593933	44.905434	0.051812	131.291245	42.043064	40.589485	124.830482	43.474249	20.3206485	128.0608635	-76.752153	6.4133075	125.1270025
-15.656651	-17.952404	130.782944	-16.647234	13.224085	126.739075	44.873306	-0.131124	131.354935	42.064522	40.394287	124.813583	43.468914	20.1315815	128.084259	-76.763382	6.3165885	125.393891
-16.89193	-17.954014	130.829987	-16.698776	13.021088	126.910782	44.831043	-0.435209	131.445663	42.101421	40.115566	124.849281	43.466232	19.8401785	128.147472	-76.863784	6.2019975	125.674092
-17.72567	-17.882833	130.728775	-16.71899	12.89827	126.965675	44.77953	-0.611353	131.412094	42.138439	39.970798	124.883942	43.4589845	19.6797225	128.148018	-76.8969645	6.1168175	125.783332
-18.583187	-17.672249	130.523651	-16.754559	12.795705	126.971054	44.728867	-0.776	131.326157	42.159683	39.851826	124.905846	43.444275	19.537913	128.1160015	-76.953393	6.053497	125.8261065
-19.500027	-17.381895	130.248337	-16.790699	12.748021	126.940941	44.692352	-0.904303	131.189056	42.18124	39.763554	124.925385	43.436796	19.4296255	128.0572205	-77.018194	6.0664165	125.8246615
-20.316214	-16.929146	129.957397	-16.817266	12.724248	126.875046	44.648064	-1.004506	130.982239	42.190216	39.692055	124.932755	43.41914	19.3437745	127.957497	-77.053672	6.1047215	125.792595
-21.180264	-16.397099	129.648102	-16.85256	12.729534	126.814697	44.581253	-1.093012	130.731995	42.194782	39.630882	124.93824	43.3880175	19.268935	127.8351175	-77.0931375	6.190133	125.7942765
-22.072847	-15.792566	129.263336	-16.88777	12.729515	126.75222	44.524693	-1.184092	130.444031	42.191734	39.574993	124.94165	43.3582135	19.1954505	127.6928405	-77.1337535	6.2635795	125.8115995
-23.454103	-14.749985	128.624725	-16.932423	12.694609	126.663246	44.437542	-1.333571	129.967468	42.200966	39.499619	125.012138	43.319254	19.083024	127.489803	-77.1841	6.306194	125.836689
-24.279873	-13.909733	128.216415	-16.951643	12.676019	126.62574	44.395168	-1.427842	129.667831	42.209644	39.455811	125.111816	43.302406	19.0139845	127.3898235	-77.205692	6.3380535	125.8616565
-25.177856	-13.06724	127.800331	-16.967293	12.664412	126.60463	44.35545	-1.495024	129.40387	42.22443	39.426468	125.247612	43.28994	18.965722	127.325741	-77.224526	6.363102	125.883519
-26.11166	-12.130896	127.418182	-16.986364	12.675038	126.594414	44.314754	-1.551359	129.178604	42.241745	39.408314	125.411331	43.2782495	18.9284775	127.2949675	-77.2509775	6.4215985	125.8938605
-27.026752	-11.152007	127.171555	-16.996286	12.701035	126.601807	44.274452	-1.588376	129.01358	42.255577	39.407158	125.588394	43.2650145	18.909391	127.300987	-77.2575865	6.492679	125.902627
-27.895859	-10.153829	126.96273	-17.001154	12.733555	126.629829	44.247223	-1.609925	128.900497	42.281693	39.413254	125.754234	43.264458	18.9016645	127.3273655	-77.266766	6.5654455	125.9322925
-28.849625	-9.094672	126.800369	-17.000723	12.769887	126.665497	44.228199	-1.618406	128.81221	42.304836	39.415924	125.916313	43.2665175	18.898759	127.3642615	-77.2679635	6.641015	125.9667325
-30.261156	-7.467838	126.698151	-17.010574	12.834908	126.737404	44.212215	-1.641603	128.756104	42.336796	39.412064	126.099586	43.2745055	18.8852305	127.427845	-77.2956535	6.7845855	126.046963
-31.17601	-6.371546	126.621185	-17.018709	12.862283	126.771271	44.224022	-1.668681	128.735931	42.357147	39.414181	126.223625	43.2905845	18.87275	127.479778	-77.3280025	6.851816	126.062764
-32.147488	-5.241849	126.500488	-17.023302	12.873358	126.801537	44.245205	-1.729634	128.731995	42.369194	39.385925	126.395325	43.3071995	18.8281455	127.56366	-77.3538035	6.9185705	126.039414
-33.070492	-4.098379	126.37709	-17.026859	12.864667	126.835678	44.280373	-1.833614	128.816284	42.402042	39.372303	126.62381	43.3412075	18.7693445	127.720047	-77.3949255	6.9599895	125.951309
-34.007214	-2.957766	126.294693	-17.048191	12.864497	126.916183	44.301682	-1.939937	128.90535	42.427769	39.36356	126.915718	43.3647255	18.7118115	127.910534	-77.4611075	7.0171825	125.921832
-34.985405	-1.774157	126.257813	-17.082649	12.875126	127.059624	44.299393	-2.023215	128.975861	42.42815	39.351532	127.251945	43.3637715	18.6641585	128.113903	-77.5290695	7.0860935	126.005345
-35.958233	-0.601575	126.330223	-17.133562	12.881509	127.263657	44.233192	-2.069292	129.111038	42.411987	39.348366	127.604309	43.3225895	18.639537	128.3576735	-77.5897135	7.123481	126.1696405
-37.46397	1.173569	126.640091	-17.250751	12.903797	127.682007	44.104897	-2.076605	129.252289	42.385777	39.358063	128.096909	43.245337	18.640729	128.674599	-77.746839	7.166865	126.689415
-38.491894	2.356997	126.973656	-17.325861	12.894165	127.987053	44.042633	-2.075898	129.313034	42.310883	39.383099	128.336533	43.176758	18.6536005	128.8247835	-77.82848	7.1347295	127.1493225
-39.444649	3.453318	127.337326	-17.423031	12.893504	128.32753	43.965313	-2.032977	129.300659	42.187199	39.425003	128.472839	43.076256	18.696013	128.886749	-77.922318	7.090995	127.768311
-40.496746	4.583433	127.842247	-17.510023	12.880857	128.68544	43.879025	-1.985491	129.286789	42.055492	39.461704	128.544403	42.9672585	18.7381065	128.915596	-77.9873045	7.0236075	128.455284
-41.496162	5.70305	128.380814	-17.574818	12.867628	129.045135	43.798046	-1.942806	129.250839	41.936401	39.487061	128.574295	42.8672235	18.7721275	128.912567	-78.0168595	6.9631285	129.177703
-42.404446	6.780823	128.808441	-17.648258	12.89703	129.389832	43.715279	-1.902586	129.200729	41.834755	39.507217	128.589218	42.775017	18.8023155	128.8949735	-78.071533	6.9917445	129.8846905
-43.387066	7.910974	129.277802	-17.713984	12.933297	129.681641	43.629585	-1.835702	129.138947	41.733292	39.565594	128.584167	42.6814385	18.864946	128.861557	-78.1094065	7.001648	130.501725
-44.790375	9.563107	129.905792	-17.848814	13.061272	130.058044	43.448929	-1.595395	128.934006	41.546432	39.762451	128.491287	42.4976805	19.083528	128.7126465	-78.1953085	7.039016	131.4034415
-45.6908	10.62613	130.285385	-17.971804	13.18416	130.227005	43.274284	-1.344314	128.709717	41.37886	39.969437	128.346436	42.326572	19.3125615	128.5280765	-78.27018	7.0557585	131.9259335
-46.647713	11.680918	130.636124	-18.143229	13.351258	130.330734	43.074406	-0.995705	128.3004	41.107296	40.258854	128.060455	42.090851	19.6315745	128.1804275	-78.377309	7.0709415	132.4810405
-47.545612	12.732119	131.040085	-18.330631	13.579527	130.362411	42.848049	-0.528661	127.700447	40.767345	40.692963	127.605354	41.807697	20.082151	127.6529005	-78.468959	7.076903	133.0719215
-48.350628	13.711144	131.424377	-18.509365	13.849394	130.325806	42.226994	0.212673	127.173317	40.426975	41.137707	127.102425	41.3269845	20.67519	127.137871	-78.3457145	7.023598	133.513741
-49.127682	14.702063	131.806458	-18.630583	14.11087	130.281372	41.89785	0.736066	126.563332	40.101204	41.53233	126.545837	40.999527	21.134198	126.5545845	-78.260693	7.087542	134.0081595
-49.870872	15.681547	132.147034	-18.788307	14.399773	130.209885	41.655113	1.171235	125.825081	39.778481	41.932922	125.898361	40.716797	21.5520785	125.861721	-78.293411	7.2474675	134.558049
-50.809185	17.107162	132.675034	-19.006453	14.846809	129.963623	41.221508	1.799077	124.472786	39.296509	42.450359	124.811234	40.2590085	22.124718	124.64201	-78.2719145	7.5689	135.285236
-51.326744	17.90564	132.850937	-19.129782	15.135895	129.776215	40.875702	2.150002	123.694656	39.048874	42.705235	124.009933	39.962288	22.4276185	123.8522945	-78.221852	7.8441715	135.7001355
-51.747452	18.731054	132.923538	-19.181976	15.357632	129.447205	40.637489	2.379723	122.870567	38.896648	42.887733	123.291275	39.7670685	22.633728	123.080921	-78.1310205	8.081536	135.813489
-52.087563	19.550455	132.883759	-19.265804	15.539515	129.191071	40.533737	2.432068	122.226631	38.806519	42.94202	122.719208	39.670128	22.687044	122.4729195	-78.201736	8.391986	135.9092225
-52.352417	20.305632	132.712875	-19.240175	15.620444	128.843552	40.479801	2.468131	121.787094	38.801128	42.998055	122.246483	39.6404645	22.733093	122.0167885	-78.1208145	8.507795	135.6703155
-52.516979	21.040436	132.521667	-19.289707	15.690112	128.601135	40.434109	2.495704	121.384583	38.816345	43.054443	121.886848	39.625227	22.7750735	121.6357155	-78.204641	8.6051505	135.5665545
-52.590542	21.711456	132.331543	-19.315058	15.718264	128.286758	40.36874	2.481625	121.052864	38.779243	43.058571	121.611465	39.5739915	22.770098	121.3321645	-78.2041075	8.66643	135.2413515
-52.541363	22.63438	132.069397	-19.39987	15.790155	128.020065	40.223392	2.451566	120.86586	38.723179	43.034126	121.354759	39.4732855	22.742846	121.1103095	-78.2730255	8.837464	134.9298205
-52.396305	23.238131	131.926758	-19.502445	15.885457	127.991821	40.17062	2.39694	120.964798	38.727879	43.012707	121.332382	39.4492495	22.7048235	121.14859	-78.4541395	9.0660905	134.835052
-52.113998	23.786623	131.879593	-19.534065	15.939504	127.95842	40.222164	2.305629	121.310303	38.734798	42.994873	121.376869	39.478481	22.650251	121.343586	-78.546611	9.228757	134.573254
-51.801254	24.444696	131.684494	-19.589964	16.049496	128.069382	40.350662	2.214329	121.857277	38.807766	42.972931	121.513237	39.579214	22.59363	121.685257	-78.759142	9.505362	134.453507
-51.359631	25.096775	131.365173	-19.622572	16.16152	128.253036	40.520432	2.129728	122.561813	38.951828	42.921158	121.780823	39.73613	22.525443	122.171318	-78.981274	9.797597	134.334754
-50.7701	25.723368	131.055969	-19.656824	16.268414	128.470352	40.696148	2.005328	123.390244	39.108868	42.852894	122.104668	39.902508	22.429111	122.747456	-79.216156	10.107717	134.193248
-50.110489	26.336458	130.757385	-19.690392	16.347902	128.687149	40.830135	1.854409	124.275826	39.251202	42.749577	122.507202	40.0406685	22.301993	123.391514	-79.4214525	10.393811	133.982784
-49.093639	27.285603	130.283051	-19.72131	16.419699	129.030197	41.088017	1.628142	125.738228	39.46846	42.624527	123.302589	40.2782385	22.1263345	124.5204085	-79.7208585	10.7130635	133.5399855
-48.379467	27.987772	130.012039	-19.744801	16.42683	129.281631	41.25259	1.554454	126.671341	39.583172	42.605309	123.93029	40.417881	22.0798815	125.3008155	-79.907483	10.7737785	133.2624465
-47.51506	28.701008	129.709	-19.802938	16.437609	129.496841	41.684277	1.350686	127.428711	39.662613	42.597347	124.562492	40.673445	21.9740165	125.9956015	-80.279321	10.9012015	132.9980805
-46.663239	29.447281	129.439682	-19.877996	16.447086	129.660675	41.69775	1.349861	128.165817	39.694805	42.581879	125.190506	40.6962775	21.96587	126.6781615	-80.4522695	10.928302	132.6431885
-45.817585	30.253178	129.209442	-19.950239	16.440828	129.762299	41.662239	1.325229	128.79483	39.703197	42.572689	125.758728	40.682718	21.948959	127.276779	-80.583196	10.932697	132.247819
-44.946449	31.130651	128.965485	-20.028214	16.456509	129.79248	41.64011	1.313107	129.334839	39.702736	42.632183	126.243103	40.671423	21.972645	127.788971	-80.727851	10.940373	131.795989
-44.007969	32.063549	128.737961	-20.084669	16.484932	129.774719	41.611851	1.382382	129.702362	39.677036	42.715302	126.653763	40.6444435	22.048842	128.1780625	-80.8137815	10.921022	131.3713755
-42.684521	33.522095	128.468399	-20.129957	16.533672	129.647217	41.527889	1.564751	129.990875	39.574104	42.872974	127.03624	40.5509965	22.2188625	128.5135575	-80.8109105	10.8484815	130.7808765
-41.740685	34.575573	128.306549	-20.178741	16.593901	129.540787	41.445675	1.704294	130.000397	39.49437	43.006439	127.119217	40.4700225	22.3553665	128.559807	-80.8275045	10.8324355	130.521767
-40.838017	35.687019	128.189423	-20.183855	16.652267	129.42041	41.394775	1.869028	129.938324	39.439163	43.126717	127.159645	40.416969	22.4978725	128.5489845	-80.784679	10.8066615	130.2918355
-39.961815	36.823948	128.13887	-20.146938	16.692968	129.297928	41.371521	2.031574	129.900864	39.418472	43.273823	127.190224	40.3949965	22.6526985	128.545544	-80.6888725	10.7332375	130.050312
-39.018486	38.004711	128.01828	-20.136665	16.734451	129.156677	41.368134	2.200576	129.79129	39.398746	43.428234	127.196243	40.38344	22.814405	128.4937665	-80.65677	10.654497	129.8195875
-38.103516	39.230537	127.923927	-20.133768	16.791897	128.990097	41.34119	2.367359	129.611343	39.349693	43.587078	127.201424	40.3454415	22.9772185	128.4063835	-80.6129775	10.6065755	129.5738105
-37.270729	40.49564	127.967789	-20.166836	16.870094	128.846619	41.250126	2.550203	129.360352	39.262444	43.749077	127.167389	40.256285	23.14964	128.2638705	-80.589957	10.590548	129.4293675
-35.910851	42.445244	128.036423	-20.268641	17.013485	128.618958	41.056244	2.915602	128.673157	39.091103	44.030537	127.108635	40.0736735	23.4730695	127.890896	-80.6109555	10.5539005	129.34702
-35.071606	43.728287	128.277283	-20.341833	17.134327	128.467545	40.933548	3.214624	128.051407	38.935928	44.258862	127.110146	39.934738	23.736743	127.5807765	-80.618404	10.531911	129.3543135
-34.185089	45.075954	128.69223	-20.38817	17.278173	128.322632	40.808376	3.53124	127.448738	38.806683	44.539654	127.181038	39.8075295	24.035447	127.314888	-80.5838695	10.520899	129.330376
-33.327827	46.416691	129.398865	-20.416494	17.404179	128.222931	40.689354	3.849535	126.828346	38.718761	44.820103	127.38781	39.7040575	24.334819	127.108078	-80.5370455	10.473539	129.337784
-32.46389	47.671757	130.230133	-20.459534	17.58116	128.169327	40.280602	4.306973	126.358376	38.617641	45.085438	127.749184	39.4491215	24.6962055	127.05378	-80.3681895	10.4661145	129.284874
-31.536377	48.907574	131.159561	-20.497173	17.777422	128.169861	40.216682	4.622935	125.886299	38.544579	45.348663	128.261093	39.3806305	24.985799	127.073696	-80.3749765	10.569045	129.266026
-30.61898	50.084667	132.151093	-20.538246	18.006975	128.235703	40.183685	4.954658	125.624847	38.485699	45.652885	128.875671	39.334692	25.3037715	127.250259	-80.411184	10.7101785	129.221147
-29.284529	51.706154	133.501007	-20.596561	18.376915	128.429276	40.278542	5.501095	125.530563	38.756203	46.053497	129.781235	39.5173725	25.777296	127.655899	-80.7104945	10.976534	129.202653
-28.25663	52.665043	134.212479	-20.604435	18.692352	128.567947	40.393658	5.848961	125.592339	38.721199	46.389099	130.360107	39.5574285	26.11903	127.976223	-80.7662985	11.265674	129.159671
-27.265886	53.53315	134.653564	-20.586575	18.975452	128.66922	40.486221	6.175916	125.694481	38.69875	46.676334	130.830383	39.5924855	26.426125	128.262432	-80.7656355	11.524779	129.076008
-26.307741	54.344646	134.996445	-20.537346	19.204676	128.697632	40.58556	6.45522	125.742165	38.71217	46.909592	131.222778	39.648865	26.682406	128.4824715	-80.723557	11.726946	128.9127925
-25.239897	55.009609	135.168228	-20.486422	19.402895	128.698883	40.742744	6.643563	125.815407	38.725864	47.098701	131.530563	39.734304	26.871132	128.672985	-80.707148	11.934658	128.724781
-24.135389	55.546368	135.306412	-20.402819	19.554029	128.686707	40.939209	6.815134	125.926498	38.783508	47.271145	131.812866	39.8613585	27.0431395	128.869682	-80.6669965	12.0649185	128.503732
-23.069304	55.918789	135.400894	-20.290699	19.706364	128.712265	41.120399	6.99624	126.019897	38.860813	47.448711	132.074448	39.990606	27.2224755	129.0471725	-80.572004	12.1902525	128.3773575
-21.462847	56.33493	135.477875	-20.141462	19.921318	128.805847	41.370655	7.265323	126.228271	38.927395	47.764915	132.275375	40.149025	27.515119	129.251823	-80.431949	12.327517	128.359871
-20.292625	56.486732	135.412354	-20.041103	20.050726	128.882629	41.854893	7.280995	126.28009	39.002846	47.978546	132.32254	40.4288695	27.6297705	129.301315	-80.5110755	12.4716815	128.463943
-19.116976	56.497902	135.297546	-19.938641	20.171654	128.969559	42.022942	7.376234	126.50676	39.097198	48.16243	132.313095	40.56007	27.769332	129.4099275	-80.437352	12.573976	128.5291905
-17.975763	56.393139	135.078583	-19.820938	20.258345	129.007645	42.174278	7.435984	126.753029	39.219959	48.28347	132.308945	40.6971185	27.859727	129.530987	-80.3389945	12.656963	128.484303
-16.747732	56.160831	134.864227	-19.727776	20.286938	129.044495	42.321411	7.463314	126.930763	39.379955	48.328194	132.358734	40.850683	27.895754	129.6447485	-80.306235	12.678122	128.4442415
-15.546344	55.788029	134.710419	-19.609465	20.262606	129.078262	42.471878	7.461082	127.001938	39.519806	48.311142	132.437729	40.995842	27.886112	129.7198335	-80.214772	12.6391	128.4366905
-14.262845	55.275894	134.617584	-19.507473	20.24251	129.078445	42.61726	7.482015	127.051689	39.637794	48.298946	132.497635	41.127527	27.8904805	129.774662	-80.142473	12.5945395	128.382228
-12.338449	54.345657	134.521378	-19.291449	20.263756	129.014954	42.844448	7.550783	127.073097	39.807476	48.369625	132.60321	41.325962	27.960204	129.8381535	-79.90886	12.567308	128.1917545
-11.069037	53.604568	134.497711	-19.142059	20.307951	128.980331	42.999165	7.653491	127.105804	39.942394	48.46793	132.725937	41.4707795	28.0607105	129.9158705	-79.7548975	12.5551915	128.0447915
-9.725317	52.731781	134.395279	-19.013056	20.414274	128.97702	43.149002	7.720931	127.176109	40.086838	48.561707	132.833084	41.61792	28.141319	130.0045965	-79.644032	12.687229	127.9494435
-8.355145	51.789547	134.249039	-18.905237	20.523695	128.980774	43.303024	7.736135	127.307037	40.223442	48.617271	132.885925	41.763233	28.176703	130.096481	-79.573707	12.870687	127.865067
-6.983284	50.726501	134.048248	-18.813881	20.605307	128.981384	43.457405	7.680763	127.46637	40.359566	48.643646	132.878723	41.9084855	28.1622045	130.1725465	-79.5362475	13.0484095	127.7902215
-5.470656	49.599102	133.650665	-18.7241	20.693153	128.967575	43.585079	7.613476	127.639626	40.498169	48.634716	132.814072	42.041624	28.124096	130.226849	-79.489824	13.26221	127.708301
-4.167067	48.299408	133.305115	-18.620502	20.739525	128.939529	43.705391	7.528483	127.89241	40.685291	48.614506	132.656555	42.195341	28.0714945	130.2744825	-79.436345	13.4075555	127.6045755
-1.864702	46.205917	132.388489	-18.387644	20.758236	128.844543	43.986431	7.333995	128.418381	40.980331	48.57465	132.299179	42.483381	27.9543225	130.35878	-79.258669	13.5621495	127.330306
-0.448637	44.66795	131.807526	-18.175747	20.735205	128.779327	44.291557	7.183057	128.850296	41.189381	48.47683	132.074966	42.740469	27.8299435	130.462631	-79.091963	13.6404665	127.096023
1.175125	43.080078	131.154449	-17.934214	20.697304	128.749054	44.629036	7.029934	129.408157	41.439793	48.386269	131.850128	43.0344145	27.7081015	130.6291425	-78.9028425	13.6865065	126.8689655
2.569324	41.350613	130.738953	-17.653864	20.629593	128.737885	44.995548	6.853081	130.077606	41.721249	48.307114	131.658249	43.3583985	27.5800975	130.8679275	-78.6661265	13.6790885	126.6078425
4.257176	39.618725	130.252548	-17.37977	20.569206	128.748947	45.442928	6.646565	130.883911	42.004128	48.219467	131.565262	43.723528	27.433016	131.2245865	-78.483068	13.705396	126.2733075
5.662542	37.774094	130.212051	-17.072897	20.4704	128.803986	45.923336	6.429646	131.844528	42.316986	48.113007	131.655258	44.120161	27.2713265	131.749893	-78.265955	13.6694735	125.858079
6.626415	36.291676	130.493027	-16.762047	20.33396	128.904755	46.387451	6.209969	132.959442	42.692741	47.946457	131.917191	44.540096	27.078213	132.4383165	-78.06419	13.589707	125.3711935
9.548036	33.196362	130.625183	-16.309519	20.001776	129.12912	46.779247	5.87613	134.667725	43.241657	47.593937	132.442505	45.010452	26.7350335	133.555115	-77.62949	13.2685185	124.703125
11.059505	31.37818	131.015137	-16.061636	19.733152	129.317612	46.959034	5.560612	135.668228	43.574802	47.302414	132.869034	45.266918	26.431513	134.268631	-77.39019	13.034791	124.366593
12.423787	29.563787	131.583847	-15.813446	19.457781	129.529129	47.2146	5.238759	136.610107	43.853786	46.978596	133.373291	45.534193	26.1086775	134.991699	-77.161085	12.8068845	124.066559
13.888762	27.815638	132.11203	-15.558743	19.169947	129.752182	47.419018	4.964312	137.506516	44.140347	46.704273	133.926743	45.7796825	25.8342925	135.7166295	-76.8971685	12.5056015	123.7877345
15.110445	26.085409	132.788986	-15.289137	18.914553	129.978378	47.650616	4.733547	138.341461	44.461269	46.484894	134.50029	46.0559425	25.6092205	136.4208755	-76.6342165	12.2198855	123.5358805
16.448025	24.400106	133.36879	-15.017171	18.698021	130.16861	47.901001	4.499394	139.176971	44.768093	46.273247	134.982651	46.334547	25.3863205	137.079811	-76.368889	12.0097215	123.257409
17.63825	22.774387	133.925552	-14.739794	18.514603	130.32756	48.157425	4.298454	139.918015	45.094719	46.093048	135.444077	46.626072	25.195751	137.681046	-76.10566	11.833455	122.974074
19.338795	20.439585	134.751648	-14.34172	18.323977	130.50383	48.606831	4.018128	141.061005	45.481792	45.812908	135.97699	47.0443115	24.915518	138.5189975	-75.7277515	11.732436	122.4886625
20.334373	18.943897	135.306274	-14.091249	18.18347	130.612198	48.88105	3.851098	141.764786	45.776203	45.692848	136.292038	47.3286265	24.771973	139.028412	-75.5111245	11.594967	122.195984
21.237923	17.511938	135.917725	-13.876978	18.060575	130.730484	49.158852	3.720242	142.412674	45.996593	45.563072	136.526962	47.5777225	24.641657	139.469818	-75.3316785	11.479493	121.99115
22.102394	16.210363	136.480453	-13.722594	17.924911	130.864029	49.390759	3.620807	142.940353	46.166489	45.447029	136.623474	47.778624	24.533918	139.7819135	-75.223812	11.315904	121.9461445
22.792973	14.92814	136.875458	-13.602532	17.735382	130.925293	49.561665	3.53955	143.233948	46.291229	45.352077	136.712463	47.926447	24.4458135	139.9732055	-75.131511	11.0249505	121.8773805
23.392256	13.728891	137.231506	-13.529444	17.509655	130.925339	49.719303	3.419633	143.428391	46.357571	45.201923	136.60144	48.038437	24.310778	140.0149155	-75.097325	10.708532	121.8357625
23.961948	12.599333	137.347382	-13.488692	17.23753	130.834213	49.818455	3.304254	143.42894	46.363934	45.052326	136.493713	48.0911945	24.17829	139.9613265	-75.0685785	10.29677	121.7070995
24.65855	11.013622	137.288742	-13.459887	16.791277	130.6082	49.865051	3.048258	143.294678	46.294899	44.753128	136.435455	48.079975	23.900693	139.8650665	-74.999749	9.681861	121.3513335
24.889856	10.052207	137.341888	-13.441706	16.493864	130.510056	49.86908	2.851068	143.236588	46.282509	44.59285	136.491821	48.0757945	23.721959	139.8642045	-74.9592065	9.265769	121.1559075
25.056484	9.197808	137.434967	-13.420415	16.233753	130.477509	49.873669	2.702138	143.157928	46.270142	44.448139	136.692856	48.0719055	23.5751385	139.925392	-74.9127355	8.8923675	121.029626
25.130844	8.431236	137.496323	-13.421561	16.046465	130.519028	49.912525	2.547949	143.134552	46.234901	44.293522	136.869034	48.073713	23.4207355	140.001793	-74.916835	8.6721945	121.036263
25.070932	7.751565	137.57016	-13.442304	15.900709	130.582504	49.927681	2.438506	143.077774	46.205002	44.186512	137.08902	48.0663415	23.312509	140.083397	-74.9509495	8.488909	121.081611
24.940533	7.113515	137.591049	-13.470806	15.767199	130.621902	49.930683	2.311631	143.022751	46.133408	44.06522	137.336258	48.0320455	23.1884255	140.1795045	-74.9736575	8.3459725	121.0642995
24.682665	6.499144	137.563965	-13.520201	15.626457	130.613037	49.914974	2.193841	142.950485	46.063404	43.966805	137.558914	47.989189	23.080323	140.2546995	-75.029591	8.172591	120.9713745
24.198128	5.574586	137.296967	-13.598177	15.355994	130.492432	49.836292	2.043151	142.73291	45.930798	43.836193	137.835342	47.883545	22.939672	140.284126	-75.079899	7.772316	120.700738
23.824293	4.981912	137.008423	-13.660375	15.193521	130.371826	49.774487	1.943287	142.550415	45.816891	43.742985	137.951065	47.795689	22.843136	140.25074	-75.116439	7.543906	120.492912
23.328939	4.414579	136.755051	-13.690911	15.030797	130.268723	49.743019	1.864384	142.353241	45.715164	43.655506	138.040741	47.7290915	22.759945	140.196991	-75.1109135	7.301649	120.340455
22.706923	3.821639	136.475677	-13.73878	14.878342	130.231812	49.693928	1.769553	142.14595	45.62957	43.554581	138.148621	47.661749	22.662067	140.1472855	-75.139309	7.094617	120.3163385
22.034225	3.236559	136.18689	-13.771239	14.730846	130.262268	49.693428	1.676405	141.958267	45.565731	43.426579	138.247437	47.6295795	22.551492	140.102852	-75.1720575	6.9102	120.421684
21.185122	2.656822	135.919418	-13.807103	14.587704	130.33461	49.682133	1.566895	141.754837	45.531624	43.293018	138.275711	47.6068785	22.4299565	140.015274	-75.2210845	6.7454515	120.653946
20.229179	2.01142	135.587433	-13.849722	14.475115	130.399139	49.661922	1.500353	141.506775	45.497238	43.136841	138.255264	47.57958	22.318597	139.8810195	-75.279024	6.631633	120.9172585
18.660452	1.077388	135.052658	-13.943139	14.309814	130.459427	49.554592	1.406126	140.985397	45.43671	42.926483	138.039322	47.495651	22.1663045	139.5123595	-75.381929	6.4533235	121.4064945
17.498152	0.410186	134.58136	-14.014077	14.183261	130.45491	49.487942	1.325349	140.573898	45.386047	42.769932	137.794632	47.4369945	22.0476405	139.184265	-75.4651485	6.3188815	121.725555
16.208618	-0.33249	134.099411	-14.063445	14.053299	130.412247	49.434319	1.269714	140.084732	45.316349	42.626301	137.416534	47.375334	21.9480075	138.750633	-75.502224	6.1585905	122.073861
14.864972	-1.028563	133.671249	-14.122722	13.917546	130.33226	49.367634	1.312059	139.415237	45.261906	42.576118	136.931381	47.31477	21.9440885	138.173309	-75.560214	5.8910035	122.491211
13.439989	-1.791867	133.09639	-14.192386	13.786335	130.201218	49.256706	1.448912	138.560074	45.191139	42.529339	136.227554	47.2239225	21.9891255	137.393814	-75.6086945	5.5835445	123.008622
11.925488	-2.598579	132.473892	-14.291663	13.688453	129.987381	49.161827	1.615576	137.565857	45.079716	42.504784	135.425705	47.1207715	22.06018	136.495781	-75.7040975	5.316726	123.478981
10.341913	-3.344072	131.921448	-14.375891	13.618954	129.719299	49.166096	1.662443	136.609329	44.899731	42.441959	134.625626	47.0329135	22.052201	135.6174775	-75.7846955	5.185707	123.8211205
7.927409	-4.595727	131.007599	-14.443314	13.512855	129.270798	49.092979	1.873279	135.261215	44.617825	42.305676	133.362762	46.855402	22.0894775	134.3119885	-75.74203	4.9362325	124.2296075
6.265227	-5.391593	130.510727	-14.461051	13.411867	128.986267	48.917278	2.025485	134.458633	44.519146	42.182014	132.6315	46.718212	22.1037495	133.5450665	-75.640314	4.7199845	124.4274675
4.507277	-6.273418	130.087646	-14.474577	13.292709	128.759583	48.830891	1.957364	133.901535	44.443668	42.004604	132.013123	46.6372795	21.980984	132.957329	-75.5864335	4.604434	124.561837
2.790136	-7.090049	129.898376	-14.439167	13.145208	128.623062	48.81945	1.787337	133.596268	44.413776	41.819939	131.518707	46.616613	21.803638	132.5574875	-75.494947	4.486778	124.6886365
0.959464	-7.953852	129.814621	-14.418552	13.034256	128.611908	48.789837	1.66227	133.401184	44.447746	41.68005	131.115692	46.6187915	21.67116	132.258438	-75.4558955	4.397352	124.965378
-0.867141	-8.770583	129.979614	-14.41866	12.932725	128.691864	48.795666	1.535609	133.287704	44.44416	41.562241	130.734222	46.619913	21.548925	132.010963	-75.457233	4.316525	125.372765
-2.755752	-9.506083	130.296997	-14.436275	12.86484	128.87323	48.79636	1.42731	133.267944	44.379875	41.464497	130.321503	46.5881175	21.4459035	131.7947235	-75.4606675	4.2837765	125.9517365
-5.583624	-10.534431	131.084442	-14.442192	12.811811	129.319229	48.77203	1.400579	133.424881	44.314091	41.315536	129.766663	46.5430605	21.3580575	131.595772	-75.4274445	4.2655645	127.042686
-7.535203	-11.23418	131.883881	-14.440017	12.787777	129.733078	48.798962	1.401933	133.67923	44.264877	41.227409	129.460632	46.5319195	21.314671	131.569931	-75.4119535	4.260883	127.896225
-9.355716	-11.837802	132.754181	-14.433619	12.775935	130.194412	48.839085	1.392045	134.033478	43.918362	41.275669	129.357788	46.3787235	21.333857	131.695633	-75.2459615	4.218013	128.693191
-11.255777	-12.415128	133.579437	-14.407216	12.78674	130.626801	48.86042	1.406489	134.463257	43.952866	41.228436	129.248871	46.406643	21.3174625	131.856064	-75.221075	4.2560175	129.397538
-13.121607	-12.909895	134.363632	-14.394855	12.825972	131.000183	48.832352	1.433373	134.897385	43.998962	41.206959	129.180298	46.415657	21.320166	132.0388415	-75.205367	4.331778	129.9615245
-14.986494	-13.280487	134.86734	-14.410548	12.870325	131.263702	48.766273	1.419369	135.28508	44.007275	41.196056	129.143143	46.386774	21.3077125	132.2141115	-75.20787	4.4329375	130.3132925
-16.895794	-13.634724	135.152115	-14.451955	12.899343	131.454132	48.698048	1.424319	135.565308	43.999718	41.194237	129.114746	46.348883	21.309278	132.340027	-75.252793	4.489408	130.568237
-19.696491	-13.96099	135.110931	-14.467223	12.892115	131.649445	48.674671	1.422592	135.920914	44.027729	41.295113	129.277618	46.3512	21.3588525	132.599266	-75.285646	4.4253775	130.699624
-21.565357	-14.108615	134.965942	-14.47547	12.874535	131.769257	48.664219	1.495452	136.075989	44.387672	41.31916	129.355148	46.5259455	21.407306	132.7155685	-75.4768855	4.341764	130.8229455
-23.423939	-14.122255	134.709351	-14.520528	12.878974	131.864395	48.584209	1.609081	136.126099	44.383484	41.526157	129.52771	46.4838465	21.567619	132.8269045	-75.5249025	4.190329	130.9018855
-25.375568	-14.081049	134.462708	-14.608974	12.935869	131.931076	48.445202	1.782533	135.979492	44.300632	41.746269	129.713974	46.372917	21.764401	132.846733	-75.590865	4.107337	131.015419
-27.234528	-13.873575	134.162827	-14.724183	13.032495	131.978546	48.311115	2.038363	135.738022	44.168343	42.014206	129.840866	46.239729	22.0262845	132.789444	-75.688095	4.0387055	131.167648
-29.240456	-13.650598	133.850433	-14.82838	13.182585	132.011139	48.201984	2.345151	135.350647	44.050983	42.329849	129.941193	46.1264835	22.3375	132.64592	-75.7832435	4.02767	131.376358
-31.102472	-13.258459	133.567108	-14.869663	13.355571	132.018799	48.152767	2.677728	134.991287	43.910103	42.640324	130.002182	46.031435	22.659026	132.4967345	-75.770761	4.052116	131.5408635
-34.001537	-12.618887	133.254837	-14.868773	13.639085	131.998077	48.136311	3.252678	134.286926	43.754921	43.137226	130.012161	45.945616	23.194952	132.1495435	-75.683162	4.083218	131.8466105
-35.818859	-12.059813	133.067963	-14.850182	13.827745	131.944992	48.169388	3.556269	133.861801	43.624294	43.439865	129.951752	45.896841	23.498067	131.9067765	-75.597205	4.157423	131.9832075
-37.771488	-11.534492	132.890182	-14.788799	13.965912	131.879288	48.155804	3.888993	133.423965	43.566971	43.719147	129.894455	45.8613875	23.80407	131.65921	-75.4389855	4.127754	132.099366
-39.61459	-10.991792	132.654678	-14.706648	14.077457	131.805756	48.132534	4.126832	132.950562	43.586784	43.942902	129.894836	45.859659	24.034867	131.422699	-75.272955	4.120047	132.188813
-41.564129	-10.377812	132.424026	-14.632601	14.163792	131.70784	48.175213	4.243118	132.582748	43.602325	44.134693	129.89418	45.888769	24.1889055	131.238464	-75.153971	4.1386785	132.177216
NaN	NaN	NaN	-14.564554	14.265238	131.583298	48.197052	4.396501	132.170944	43.657005	44.349754	129.972122	45.9270285	24.3731275	131.071533	-75.0561365	4.1573485	132.095063
NaN	NaN	NaN	-14.472987	14.368021	131.440628	48.245277	4.578572	131.771729	43.690102	44.600571	130.113037	45.9676895	24.5895715	130.942383	-74.9136635	4.1464705	131.938873
NaN	NaN	NaN	-14.3804	14.594653	131.29306	48.337685	4.982225	131.27359	43.737717	45.049713	130.425201	46.037701	25.015969	130.8493955	-74.798501	4.173337	131.7367245
NaN	NaN	NaN	-14.330014	14.773527	131.265717	48.358448	5.345475	131.046158	43.772285	45.414516	130.655533	46.0653665	25.3799955	130.8508455	-74.7253945	4.1670585	131.6805885
-45.469521	-3.982401	130.479309	-14.326684	15.000732	131.274094	48.382854	5.687855	130.883606	43.762291	45.757378	130.836411	46.0725725	25.7226165	130.8600085	-74.7259405	4.2788475	131.6881795
-45.318974	-2.924966	130.319229	-14.306439	15.236876	131.298416	48.454338	6.045565	130.758743	43.765839	46.094593	130.936615	46.1100885	26.070079	130.847679	-74.7229665	4.403673	131.749153
-45.459877	-1.633911	130.305801	-14.231613	15.461111	131.290512	48.568115	6.351772	130.712952	43.806736	46.395214	130.982544	46.1874255	26.373493	130.847748	-74.6506515	4.548729	131.733276
-45.528263	-0.396503	130.316391	-14.151028	15.658468	131.251083	48.725426	6.561718	130.732117	43.864109	46.618664	130.961044	46.2947675	26.590191	130.8465805	-74.5968235	4.726745	131.6555855
-45.503746	0.683891	130.446503	-14.05337	15.806757	131.173737	48.894409	6.69568	130.834946	43.922325	46.777435	130.904999	46.408367	26.7365575	130.8699725	-74.515107	4.8769565	131.4775015
-45.533421	2.324704	130.138107	-13.933341	15.918383	131.013138	49.117489	6.866418	130.947693	44.000729	46.961426	130.822418	46.559109	26.913922	130.8850555	-74.425791	4.922844	131.1412205
-45.525013	3.306129	130.056396	-13.928061	15.946211	130.92392	49.19025	6.869912	130.999954	43.968903	47.03949	130.770523	46.5795765	26.954701	130.8852385	-74.4356985	4.937721	130.9626015
-45.514252	4.33335	129.877213	-13.958599	15.954605	130.837112	49.188507	6.908864	130.963928	43.930397	47.134544	130.74028	46.559452	27.021704	130.852104	-74.47665	4.887506	130.82212
-45.557755	5.367653	129.789047	-14.005507	15.970368	130.788284	49.14677	6.967227	130.885773	43.898411	47.238495	130.78801	46.5225905	27.102861	130.8368915	-74.5336045	4.837875	130.7396765
-45.541012	6.387193	129.643005	-14.05597	16.045237	130.75386	49.09153	7.08608	130.761185	43.844177	47.400723	130.935211	46.4678535	27.2434015	130.848198	-74.5797935	4.8470725	130.659522
-45.418182	7.405314	129.597687	-14.11653	16.154448	130.727875	49.023159	7.273556	130.546265	43.773331	47.602448	131.144012	46.398245	27.438002	130.8451385	-74.631305	4.870894	130.6106115
-45.228714	8.417074	129.555725	-14.192078	16.317703	130.693054	48.922932	7.506546	130.315155	43.692173	47.830875	131.375153	46.3075525	27.6687105	130.845154	-74.6917085	4.9666955	130.540954
-44.985825	9.855628	129.519135	-14.306498	16.62126	130.64006	48.72929	7.968329	129.986069	43.57653	48.197319	131.691742	46.15291	28.082824	130.8389055	-74.765906	5.159696	130.4412145
-44.816364	10.659189	129.540588	-14.398864	16.850069	130.597275	48.60854	8.235538	129.800095	43.482029	48.434212	131.874237	46.0452845	28.334875	130.837166	-74.8430125	5.365263	130.357384
-44.687691	11.239856	129.487778	-14.493023	17.091761	130.531967	48.484631	8.463094	129.701752	43.412823	48.656609	131.991608	45.948727	28.5598515	130.84668	-74.934773	5.6236705	130.217254
-44.560223	11.82277	129.402939	-14.584266	17.343351	130.446045	48.386826	8.680569	129.629593	43.337402	48.868984	132.019669	45.862114	28.7747765	130.824631	-75.030646	5.9119255	130.067459
-44.425232	12.385064	129.222885	-14.716559	17.588079	130.328476	48.297138	8.848376	129.56958	43.231293	49.048065	131.942902	45.7642155	28.9482205	130.756241	-75.1973335	6.2279375	129.900711
-44.314964	12.875457	129.074402	-14.846418	17.808641	130.171783	48.209999	8.987473	129.549988	43.106693	49.208961	131.725296	45.658346	29.098217	130.637642	-75.351182	6.519065	129.705924
-44.203484	13.281361	128.894241	-14.971704	17.998119	129.982529	48.103725	9.146532	129.479385	42.98111	49.349945	131.431778	45.5424175	29.2482385	130.4555815	-75.4858255	6.7479995	129.5094765
-44.049911	13.751665	128.58046	-15.168583	18.253759	129.644104	47.936989	9.241855	129.416168	42.772812	49.449211	130.808136	45.3549005	29.345533	130.112152	-75.6920665	7.161985	129.176056
-43.980076	14.118505	128.456039	-15.316611	18.394051	129.414063	47.798748	9.262032	129.317612	42.292282	49.599705	130.402954	45.045515	29.4308685	129.860283	-75.678737	7.3572335	128.967843
-43.894928	14.433818	128.259918	-15.474798	18.517464	129.16188	47.62928	9.249371	129.121536	42.136135	49.541218	129.88826	44.8827075	29.3952945	129.504898	-75.8323035	7.6396335	128.818862
-43.809422	14.737161	128.055054	-15.636614	18.613428	128.887146	47.418179	9.133988	129.097031	41.954391	49.428974	129.302628	44.686285	29.281481	129.1998295	-75.959513	7.945375	128.5744625
-43.711159	15.08507	127.831413	-15.814635	18.692657	128.630371	47.204666	9.092487	129.020004	41.801899	49.355141	128.745712	44.5032825	29.223814	128.882858	-76.1325525	8.1615	128.377884
-43.52618	15.384992	127.532837	-15.988165	18.762815	128.365952	47.044811	9.017064	128.880737	41.626053	49.235855	128.258499	44.335432	29.1264595	128.569618	-76.311762	8.3991705	128.162286
-43.400272	15.752027	127.257965	-16.151197	18.801285	128.094391	46.866867	8.887662	128.853149	41.439426	49.09407	127.826462	44.1531465	28.990866	128.3398055	-76.4555405	8.611704	127.8489765
-43.243237	16.296438	126.81546	-16.37549	18.771318	127.710815	46.531372	8.696918	128.80809	41.245594	48.866417	127.335342	43.888483	28.7816675	128.071716	-76.639463	8.7609685	127.349914
-43.160255	16.679947	126.484337	-16.525742	18.713945	127.442863	46.322765	8.494627	128.738205	41.142742	48.646046	127.140686	43.7327535	28.5703365	127.9394455	-76.7842375	8.8575535	126.9462805
-43.150021	17.099752	126.167572	-16.656874	18.631777	127.172836	45.69458	8.494678	128.801758	41.046421	48.457283	126.956352	43.3705005	28.4759805	127.879055	-76.6842485	8.7875735	126.466617
-43.167713	17.592312	125.913391	-16.778086	18.559261	126.921722	45.486931	8.32018	128.587799	40.963631	48.303387	126.789513	43.225281	28.3117835	127.688656	-76.781453	8.8067385	126.154788
-43.167709	18.152515	125.734238	-16.90555	18.504078	126.692581	45.261143	8.152907	128.273209	40.848137	48.145969	126.596382	43.05464	28.149438	127.4347955	-76.86574	8.858718	125.9503665
-43.236454	18.76545	125.681046	-17.048307	18.448839	126.515648	45.405525	7.810263	127.751411	40.752144	47.993397	126.410248	43.0788345	27.90183	127.0808295	-77.1754485	8.995848	125.9504665
-43.28096	19.413094	125.620056	-17.145992	18.393232	126.375023	45.163853	7.67398	127.397797	40.703983	47.827469	126.287331	42.933918	27.7507245	126.842564	-77.225902	9.0357395	125.907482
-43.331493	20.410009	125.431458	-17.262663	18.334801	126.175377	44.912601	7.473061	126.995453	40.687504	47.644199	126.288895	42.8000525	27.55863	126.642174	-77.3253785	9.110972	125.70858
-43.418488	21.062153	125.287964	-17.356579	18.322111	125.989685	44.818451	7.366599	126.735832	40.652081	47.560371	126.381721	42.735266	27.463485	126.5587765	-77.448424	9.180737	125.4205935
-43.494122	21.72191	125.011482	-17.713867	18.50964	125.845169	44.694881	7.270539	126.584961	40.599323	47.512047	126.458511	42.647102	27.391293	126.521736	-78.074836	9.627987	125.168602
-43.56707	22.405813	124.720192	-17.856951	18.568546	125.589462	44.520847	7.241958	126.444717	40.549072	47.498989	126.51268	42.5349595	27.3704735	126.4786985	-78.2488615	9.7666185	124.7002255
-43.667824	23.115154	124.454247	-18.027412	18.653244	125.363228	44.366318	7.204138	126.252106	40.441601	47.467144	126.581322	42.4039595	27.335641	126.416714	-78.4587835	9.970847	124.309742
-43.81686	23.807503	124.30291	-18.218908	18.731283	125.188622	44.186172	7.103141	126.155815	40.303883	47.395287	126.615288	42.2450275	27.249214	126.3855515	-78.6828435	10.213352	123.9916925
-43.913639	24.473167	124.162506	-18.421963	18.78017	125.106064	43.943913	6.99254	126.176689	40.166698	47.314434	126.627579	42.0553055	27.153487	126.402134	-78.8992315	10.406853	123.809994
-44.145782	25.35755	124.185013	-18.773462	18.787683	125.122498	43.234715	7.017138	126.266624	39.908878	47.160076	126.680168	41.5717965	27.088607	126.473396	-79.1187205	10.486759	123.7716
-44.350368	25.91205	124.352028	-19.016394	18.761066	125.214111	43.015499	6.837727	126.220428	39.704952	47.035892	126.676414	41.3602255	26.9368095	126.448421	-79.3930135	10.5853225	123.979801
-44.557404	26.458982	124.538635	-19.235292	18.703299	125.333809	42.810291	6.660142	126.208008	39.527748	46.913284	126.675072	41.1690195	26.786713	126.44154	-79.6396035	10.619885	124.226078
-44.771633	27.002239	124.757027	-19.421509	18.603617	125.440041	42.602394	6.47851	126.168808	39.370567	46.737198	126.71225	40.9864805	26.607854	126.440529	-79.8294985	10.59938	124.439553
-44.979469	27.552998	124.920212	-19.625097	18.501488	125.514923	42.365341	6.232245	126.116112	39.200905	46.521324	126.742424	40.783123	26.3767845	126.429268	-80.033317	10.6261915	124.600578
-45.166641	28.077459	125.093857	-19.849321	18.423307	125.589439	42.101711	5.962709	126.051971	39.046093	46.283997	126.729729	40.573902	26.123353	126.39085	-80.272544	10.723261	124.788028
-45.336201	28.560274	125.24836	-19.814964	18.204672	125.575554	41.822998	5.685701	126.010857	38.899387	46.056927	126.680374	40.3611925	25.871314	126.3456155	-79.9911205	10.53803	124.8054925
-45.622112	29.242062	125.627899	-20.099792	18.15741	125.813606	41.430965	5.376056	126.022247	38.710838	45.777042	126.613281	40.0709015	25.576549	126.317764	-80.2704855	10.738271	125.309448
-45.818443	29.653423	125.979065	-20.288397	18.152279	126.059914	41.219688	5.202652	126.099625	38.590191	45.614536	126.577744	39.9049395	25.408594	126.3386845	-80.4817335	10.895964	125.7811435
-45.987583	30.02648	126.282516	-20.485359	18.130192	126.340576	41.021309	5.008792	126.199532	38.46962	45.483337	126.551018	39.7454645	25.2460645	126.375275	-80.7161825	11.0143195	126.305877
-46.179371	30.413033	126.587936	-20.696882	18.086634	126.588699	40.826294	4.817237	126.245796	38.309006	45.348412	126.496994	39.56765	25.0828245	126.371395	-80.961414	11.0904435	126.806003
-46.345608	30.775356	126.804901	-20.923019	18.0154	126.769615	40.589478	4.631292	126.212669	38.098465	45.2318	126.335548	39.3439715	24.931546	126.2741085	-81.1900095	11.099254	127.2651215
-46.507294	31.149948	126.92952	-21.176882	17.959057	126.838341	40.302963	4.469032	126.055351	37.839962	45.18671	126.021255	39.0714625	24.827871	126.038303	-81.4252265	11.090243	127.638379
-46.664726	31.529537	126.944092	-21.425373	17.896406	126.779305	39.998512	4.349187	125.743256	37.605949	45.103603	125.683258	38.8022305	24.726395	125.713257	-81.6529765	11.066417	127.845353
-46.768742	32.074085	126.871964	-21.723963	17.765768	126.611801	39.598957	4.151639	125.256439	37.252613	44.929577	125.164429	38.425785	24.540608	125.210434	-81.873711	10.990928	128.013168
-46.827553	32.429947	126.855553	-21.886045	17.670326	126.477768	39.396664	3.936457	124.960175	37.037373	44.808514	124.86795	38.2170185	24.3724855	124.9140625	-81.9891085	10.9681665	128.0414735
-46.840164	32.764717	126.886642	-22.03628	17.5798	126.397255	39.211056	3.726523	124.635948	36.8489	44.667358	124.67598	38.029978	24.1969405	124.655964	-82.102538	10.9626595	128.138546
-46.828117	33.080147	127.033188	-22.17782	17.507624	126.376328	39.023865	3.581328	124.360847	36.678371	44.554325	124.54567	37.851118	24.0678265	124.4532585	-82.206758	10.9474215	128.2993975
-46.788113	33.397663	127.263763	-22.302267	17.436209	126.412453	38.816479	3.486116	124.204239	36.5243	44.485878	124.449768	37.6703895	23.985997	124.3270035	-82.2749235	10.886421	128.4979025
-46.719925	33.731304	127.544991	-22.421659	17.357828	126.485237	38.541553	3.475458	124.071167	36.389442	44.436489	124.434914	37.4654975	23.9559735	124.2530405	-82.3088155	10.7596825	128.7174335
-46.602486	34.063591	127.807022	-22.551546	17.318497	126.564362	38.292522	3.462597	123.981476	36.268169	44.397964	124.470558	37.2803455	23.9302805	124.226017	-82.3834375	10.7067135	128.902707
-46.326454	34.590534	128.089478	-22.750937	17.280245	126.628937	37.993484	3.453098	123.851799	36.096451	44.374825	124.554398	37.0449675	23.9139615	124.2030985	-82.5468415	10.6465285	129.0547755
-46.083675	34.952694	128.197601	-22.896702	17.294735	126.644005	37.868687	3.444976	123.732033	35.98605	44.380207	124.581779	36.9273685	23.9125915	124.156906	-82.7207725	10.6768785	129.131104
-45.796185	35.288345	128.254623	-23.002214	17.323469	126.631073	37.750027	3.450389	123.612274	35.859917	44.369907	124.558792	36.804972	23.910148	124.085533	-82.8094	10.73679	129.176613
-45.454483	35.592896	128.300552	-23.103386	17.345802	126.636597	37.596832	3.45899	123.548744	35.720718	44.362331	124.453819	36.658775	23.9106605	124.0012815	-82.865547	10.7809435	129.2719125
-45.049389	35.850128	128.343674	-23.175259	17.323807	126.703812	37.446926	3.470824	123.540756	35.577728	44.324589	124.346802	36.512327	23.8977065	123.943779	-82.862845	10.7499075	129.463845
-44.607868	36.119095	128.397232	-23.24465	17.285446	126.819206	37.333885	3.45464	123.604202	35.469395	44.263077	124.259659	36.40164	23.8588585	123.9319305	-82.89094	10.7120335	129.7064815
-44.084869	36.376328	128.449539	-23.283049	17.209383	126.966408	37.280743	3.36995	123.756996	35.378426	44.169704	124.209152	36.3295845	23.769827	123.983074	-82.8956825	10.648939	129.949742
-43.140842	36.706558	128.381531	-23.33671	17.047899	127.140358	37.258232	3.130184	123.975479	35.278065	43.940052	124.166443	36.2681485	23.535118	124.070961	-82.9415685	10.56068	130.209755
-42.441143	36.923122	128.277512	-23.372677	16.923965	127.201546	37.221687	2.939737	124.123825	35.218231	43.766819	124.087074	36.219959	23.353278	124.1054495	-82.965313	10.494652	130.2976425
-41.692741	37.146553	128.159851	-23.40407	16.759171	127.252708	37.159294	2.802467	124.263237	35.157906	43.610062	124.010742	36.1586	23.2062645	124.1369895	-82.96674	10.3120775	130.3684265
-40.927422	37.359955	128.029999	-23.433619	16.589901	127.293709	37.0924	2.693684	124.389397	35.098412	43.440479	123.981331	36.095406	23.0670815	124.185364	-82.962644	10.1127205	130.402054
-40.115112	37.651497	127.993141	-23.438395	16.391661	127.318283	37.050922	2.555716	124.516296	35.04668	43.276016	123.983215	36.048801	22.915866	124.2497555	-82.925591	9.867456	130.3868105
-39.156185	37.862259	127.846703	-23.463846	16.196053	127.336838	37.075809	2.379791	124.606026	35.020084	43.121319	124.000061	36.0479465	22.750555	124.3030435	-82.9756385	9.641551	130.3706325
-38.160622	38.125847	127.729309	-23.459927	15.985092	127.342247	37.094948	2.20582	124.655952	35.005817	42.955997	124.039734	36.0503825	22.5809085	124.347843	-82.9702365	9.3892755	130.336651
-36.615814	38.553379	127.555908	-23.411545	15.646942	127.258209	37.154991	1.991198	124.705826	35.03738	42.745995	124.100807	36.0961855	22.3685965	124.4033165	-82.9192755	8.9252875	130.1131015
-35.475071	38.858852	127.465904	-23.370468	15.42975	127.181694	37.200401	1.903178	124.656799	35.064316	42.651508	124.156639	36.1323585	22.277343	124.406719	-82.8732945	8.582157	129.956669
-34.29562	39.19088	127.369392	-23.37792	15.23608	127.10643	37.227539	1.831054	124.579575	35.059853	42.582031	124.228989	36.143696	22.2065425	124.404282	-82.899536	8.2656175	129.808578
-33.114983	39.531212	127.295532	-23.394924	15.066494	127.037109	37.290295	1.791202	124.499512	35.068356	42.547779	124.387344	36.1793255	22.1694905	124.443428	-82.9691735	7.9634975	129.63079
-31.84914	39.92997	127.292618	-23.41374	14.925138	126.957047	37.326206	1.800572	124.521721	35.10598	42.548759	124.665329	36.216093	22.1746655	124.593525	-83.043573	7.6756105	129.320569
-30.512026	40.319675	127.313126	-23.42658	14.817786	126.829231	37.399067	1.776494	124.696922	35.154869	42.575783	125.058784	36.276968	22.1761385	124.877853	-83.130128	7.4594335	128.780609
-29.212751	40.722324	127.377151	-23.482965	14.714859	126.720367	37.474171	1.778285	124.906601	35.209911	42.62888	125.570419	36.342041	22.2035825	125.23851	-83.307971	7.2261355	128.202224
-27.085384	41.349182	127.591667	-23.480495	14.666183	126.544403	37.698616	1.83124	125.504814	35.328056	42.673676	126.666985	36.513336	22.252458	126.0858995	-83.474326	7.079908	127.0029065
-25.638815	41.76627	127.837326	-23.4184	14.691022	126.523552	37.985336	1.850408	126.152	35.510178	42.761597	127.6464	36.747757	22.3060025	126.8992	-83.584557	7.0760415	126.147904
-24.227324	42.192589	128.237213	-23.256104	14.771472	126.570251	38.735291	1.694511	126.859451	35.788651	42.899784	128.760696	37.261971	22.2971475	127.8100735	-83.774179	7.2457965	125.3304285
-22.666676	42.528625	128.578506	-23.053043	14.885799	126.701912	39.226662	1.711681	127.803818	36.435173	42.920643	129.827469	37.8309175	22.316162	128.8156435	-83.9370035	7.455436	124.5881805
-21.19293	42.89555	129.018494	-22.840811	15.007684	126.897324	39.706223	1.714156	128.812317	36.446808	43.203243	130.977478	38.0765155	22.4586995	129.8948975	-83.7581375	7.5566685	123.8997505
-19.777409	43.191673	129.414185	-22.585991	15.107364	127.094582	40.225224	1.732456	129.805176	36.795612	43.386654	131.953613	38.510418	22.559555	130.8793945	-83.6824	7.655173	123.3097695
-18.305429	43.453827	129.765762	-22.31258	15.208989	127.294052	40.753971	1.757768	130.6987	37.435307	43.439182	132.751389	39.094639	22.598475	131.7250445	-83.719799	7.819503	122.8630595
-16.199209	43.776138	130.214676	-21.921732	15.370837	127.603951	41.473156	1.797304	131.871094	37.831367	43.738113	133.764542	39.6522615	22.7677085	132.817818	-83.4957255	7.9739655	122.390084
-14.945252	43.952942	130.476517	-21.701605	15.513678	127.817062	41.905396	1.830627	132.485321	38.094017	43.923927	134.279343	39.9997065	22.877277	133.382332	-83.4029165	8.150079	122.251792
-13.716369	44.129101	130.726471	-21.511309	15.657123	128.047806	42.283829	1.900172	132.93602	38.287914	44.07729	134.588135	40.2858715	22.988731	133.7620775	-83.3084895	8.325515	122.3335345
-12.543445	44.21463	130.925766	-21.346649	15.777479	128.259064	42.55109	2.016534	133.241531	38.459377	44.234585	134.740982	40.5052335	23.1255595	133.9912565	-83.1985315	8.4293985	122.5268715
-11.453671	44.291435	131.108994	-21.20006	15.875851	128.440704	42.745781	2.171525	133.445267	38.619404	44.339401	134.828201	40.6825925	23.255463	134.136734	-83.0827125	8.496239	122.744674
-10.450973	44.302979	131.306	-21.041458	15.923182	128.583374	42.923595	2.297957	133.574219	38.770962	44.417629	134.932617	40.8472785	23.357793	134.253418	-82.9301945	8.488571	122.91333
-9.567309	44.304485	131.586685	-20.87858	15.940661	128.681625	43.096516	2.361953	133.671097	38.942726	44.476639	135.087555	41.019621	23.419296	134.379326	-82.776781	8.462026	122.983924
-8.284619	44.260071	132.141052	-20.699398	15.966723	128.807861	43.247074	2.463355	133.668274	39.171215	44.522839	135.380859	41.2091445	23.493097	134.5245665	-82.6079405	8.440349	123.0911555
-7.512167	44.172997	132.559967	-20.627384	16.026997	128.853455	43.239281	2.559898	133.560913	39.25671	44.549095	135.604248	41.2479955	23.5544965	134.5825805	-82.5027635	8.4994975	123.1243295
-6.844323	44.065628	132.989044	-20.621378	16.144087	128.875656	43.220745	2.675563	133.398087	39.320793	44.608242	135.798004	41.270769	23.6419025	134.5980455	-82.513525	8.6462715	123.1532665
-6.262278	43.902718	133.396225	-20.612286	16.317797	128.838379	43.223076	2.797953	133.149048	39.370125	44.702496	135.981064	41.2966005	23.7502245	134.565056	-82.5211725	8.8853695	123.111702
-5.718235	43.69437	133.654709	-20.603628	16.574308	128.761093	43.255703	2.960741	132.869583	39.40123	44.819805	136.135864	41.3284665	23.890273	134.5027235	-82.5357225	9.258343	123.0194625
-5.185095	43.450554	133.825867	-20.58391	16.871889	128.640137	43.297184	3.188352	132.575974	39.442833	44.970421	136.200684	41.3700085	24.0793865	134.388329	-82.5378285	9.6643915	122.891945
-4.70927	43.10392	133.852585	-20.542994	17.183533	128.500778	43.35284	3.453748	132.201096	39.518959	45.160675	136.149551	41.4358995	24.3072115	134.1753235	-82.5218875	10.0598545	122.8262325
-4.084722	42.396183	133.567169	-20.415337	17.603619	128.261185	43.454762	3.864471	131.57254	39.702011	45.454311	135.812302	41.5783865	24.659391	133.692421	-82.4090605	10.547847	122.829949
-3.669392	41.805244	133.230637	-20.254911	17.81432	128.10672	43.521805	4.100104	131.134552	39.850552	45.620922	135.460251	41.6861785	24.860513	133.2974015	-82.1960005	10.768127	122.9160385
-3.279471	41.087948	132.856049	-20.056873	17.965261	128.02533	43.644646	4.281051	130.734451	40.03812	45.714176	135.141296	41.841383	24.9976135	132.9378735	-81.955129	10.9329085	123.1127865
-2.834499	40.242405	132.475937	-19.797926	18.066986	127.989594	43.842518	4.384422	130.480011	40.255188	45.754768	134.88031	42.048853	25.069595	132.6801605	-81.644705	11.064377	123.2990275
-2.382642	39.227669	132.167953	-19.526274	18.116825	127.989876	44.092072	4.413533	130.378571	40.498859	45.783005	134.693497	42.2954655	25.098269	132.536034	-81.3480135	11.135381	123.443718
-2.049598	38.073402	131.883942	-19.279892	18.155346	128.027252	44.328369	4.43941	130.350266	40.762863	45.803062	134.558731	42.545616	25.121236	132.4544985	-81.1054	11.189456	123.6000055
-1.736011	36.833988	131.600464	-19.1043	18.175148	128.040787	44.525501	4.454153	130.330246	40.925209	45.807796	134.363861	42.725355	25.1309745	132.3470535	-80.933955	11.2193215	123.7345205
-1.226014	34.772198	130.922668	-18.984669	18.22448	127.950203	44.704426	4.522197	130.05722	40.994045	45.841797	133.822449	42.8492355	25.181997	131.9398345	-80.8185735	11.266963	123.9605715
-1.046888	33.292244	130.327988	-19.00798	18.24132	127.762428	44.555454	4.720431	129.442047	40.906017	45.8125	133.213013	42.7307355	25.2664655	131.32753	-80.7466955	11.2161745	124.197326
-0.704468	31.766228	129.416504	-19.122013	18.243908	127.473358	44.240395	4.959934	128.414185	40.678398	45.748627	132.149033	42.4593965	25.3542805	130.281609	-80.7034225	11.1335355	124.665107
-0.477819	30.119947	128.334518	-19.246456	18.222717	127.009377	43.850258	5.082623	126.918198	40.484444	45.745354	130.680466	42.167351	25.4139885	128.799332	-80.660263	11.0314455	125.219422
-0.299113	28.461248	127.032516	-19.342657	18.185448	126.350227	43.086929	5.316914	125.218376	39.99094	45.738873	128.815506	41.5389345	25.5278935	127.016941	-80.2242485	10.8430025	125.683513
-0.221123	26.926121	125.516701	-19.637234	18.303747	125.595268	42.709908	5.265789	123.43644	39.802841	45.586117	126.479889	41.2563745	25.425953	124.9581645	-80.5308425	11.181541	126.2323715
0.114037	25.156317	123.883438	-19.677898	18.310019	124.666405	42.456055	5.211537	121.612633	39.632278	45.43372	124.076416	41.0441665	25.3226285	122.8445245	-80.3999625	11.2974095	126.4882855
0.772586	22.523771	121.728012	-19.662943	18.331886	123.266479	42.375526	5.088381	119.146194	39.536224	45.190723	121.073784	40.955875	25.139552	120.109989	-80.281761	11.52422	126.422969
1.348419	20.670631	120.644699	-19.617809	18.230549	122.422501	42.358639	4.928317	118.250534	39.567272	44.991074	119.705048	40.9629555	24.9596955	118.977791	-80.1985735	11.5014025	125.867211
2.016776	18.866692	120.037498	-19.553814	18.027493	121.83139	42.505768	4.576164	118.040016	39.764824	44.738537	119.049194	41.135296	24.6573505	118.544605	-80.242924	11.3976355	125.118175
2.835596	16.963833	120.008385	-19.456444	17.744287	121.57943	42.846001	4.096501	118.45623	40.050896	44.484104	119.086884	41.4484485	24.2903025	118.771557	-80.3613365	11.1982715	124.387303
3.766277	15.140048	120.430878	-19.327282	17.493504	121.634552	43.243912	3.721066	119.666603	40.42524	44.303982	119.792496	41.834576	24.012524	119.7295495	-80.48914	10.974484	123.5395545
4.766093	13.42418	121.272659	-19.092808	17.308022	121.993134	43.649055	3.529186	121.667328	40.884762	44.174786	121.151711	42.2669085	23.851986	121.4095195	-80.4525245	10.764058	122.5767485
5.817219	11.728629	122.655823	-18.766476	17.205402	122.646439	44.181709	3.344188	124.237755	41.412033	44.005615	122.888565	42.796871	23.6749015	123.56316	-80.329823	10.7359025	121.729718
7.43653	9.356176	125.321053	-18.19101	17.149874	124.023232	45.425816	2.899143	128.485199	42.211155	43.894711	126.191696	43.8184855	23.396927	127.3384475	-80.2005055	10.902821	120.7080165
8.757899	7.648613	127.18029	-17.781689	17.176243	125.104836	46.109627	2.649075	131.530182	42.544262	43.912945	128.359314	44.3269445	23.28101	129.944748	-79.8903225	11.071476	120.264924
9.759671	6.193379	129.204758	-17.166056	17.061558	126.168015	46.741161	2.545627	134.373123	43.247791	43.866196	130.306671	44.994476	23.2059115	132.339897	-79.326588	10.9172045	119.996133
10.617718	4.748776	131.231613	-16.767368	17.079134	127.231575	47.234818	2.562873	136.949799	43.685284	43.918678	132.261093	45.460051	23.2407755	134.605446	-78.994787	10.9174925	119.857704
11.416944	3.338714	133.155655	-16.31934	17.019377	128.180176	47.640766	2.555135	139.231415	44.168098	43.868519	134.032135	45.904432	23.211827	136.631775	-78.543112	10.826927	119.728577
12.126925	1.958221	134.927872	-15.878781	16.896404	128.99939	48.019539	2.460462	141.179337	44.701893	43.688805	135.607559	46.360716	23.0746335	138.393448	-78.118278	10.7181745	119.605332
12.673773	0.587804	136.467102	-15.463075	16.685593	129.633575	48.2971	2.246776	142.732559	45.1754	43.401516	136.814804	46.73625	22.824146	139.7736815	-77.6624	10.54704	119.4934685
13.3627	-1.344428	138.117569	-15.026932	16.358891	130.216507	48.534714	1.858761	144.564133	45.67289	42.950512	138.043945	47.103802	22.4046365	141.304039	-77.157666	10.3131455	119.128975
13.671334	-2.515776	138.930466	-14.812856	16.15733	130.451828	48.61898	1.687881	145.498795	45.926258	42.674137	138.494537	47.272619	22.181009	141.996666	-76.898331	10.133651	118.90699
13.909362	-3.57245	139.593536	-14.642448	16.011677	130.61261	48.704826	1.595467	146.15596	46.131554	42.512299	138.743469	47.41819	22.053883	142.4497145	-76.703086	9.969471	118.7755055
13.906908	-4.495848	140.240097	-14.517929	15.928866	130.753372	48.796768	1.545588	146.600693	46.280651	42.442135	138.81897	47.5387095	21.9938615	142.7098315	-76.5745675	9.8638705	118.7969125
13.765728	-5.315974	140.758926	-14.445283	15.882379	130.899567	48.889305	1.565073	146.805344	46.407791	42.377029	138.714294	47.648548	21.971051	142.759819	-76.539114	9.793707	119.039315
13.509682	-6.026258	141.122894	-14.375767	15.839036	130.974289	48.997581	1.596812	146.815353	46.526695	42.316261	138.503677	47.762138	21.9565365	142.659515	-76.513672	9.7215355	119.289063
13.143995	-6.636702	141.287308	-14.329128	15.815671	130.992538	49.10471	1.657369	146.696442	46.604057	42.251701	138.16214	47.8543835	21.954535	142.429291	-76.5126395	9.676807	119.555785
12.408825	-7.405194	141.074524	-14.235887	15.762575	130.832153	49.183422	1.872954	146.148849	46.71595	42.2356	137.666779	47.949686	22.054277	141.907814	-76.42146	9.470873	119.756492
11.795316	-7.75877	140.715714	-14.17968	15.72037	130.630554	49.285603	1.91736	145.587677	46.812458	42.308044	137.2547	48.0490305	22.112702	141.4211885	-76.4083905	9.328038	119.8399195
11.07597	-8.081071	140.070862	-14.120495	15.660951	130.385941	49.431301	1.857856	144.89006	46.924469	42.381882	136.836395	48.177885	22.119869	140.8632275	-76.418875	9.202033	119.9086545
10.186321	-8.260316	139.297272	-14.097985	15.606001	130.149521	49.513264	1.82458	144.022705	47.038548	42.368759	136.482056	48.275906	22.0966695	140.2523805	-76.471876	9.1153325	120.0466615
9.180515	-8.431705	138.303162	-14.11799	15.541847	129.946869	49.444042	1.848181	143.126511	47.104897	42.258179	136.207748	48.2744695	22.05318	139.6671295	-76.5104495	9.030514	120.2266085
8.035069	-8.505675	137.173248	-14.173974	15.482922	129.749268	49.373039	1.840642	142.282516	47.108753	42.106884	136.00647	48.240896	21.973763	139.144493	-76.588844	8.992081	120.354043
6.724027	-8.515384	135.88678	-14.273019	15.456181	129.535782	49.254341	1.845688	141.286774	47.045238	42.076977	135.906738	48.1497895	21.9613325	138.596756	-76.6958275	8.9510295	120.474808
4.535278	-8.409975	133.72934	-14.479057	15.508366	129.249146	49.032829	1.830817	139.677567	46.820881	42.148506	135.795776	47.926855	21.9896615	137.7366715	-76.884969	9.0270705	120.7616205
2.922426	-8.269676	132.319	-14.558749	15.612009	129.122849	48.865585	1.860698	138.454239	46.762962	42.264294	135.727112	47.8142735	22.062496	137.0906755	-76.9317715	9.161522	121.1550225
1.207513	-8.111779	130.894745	-14.561235	15.720879	129.069748	48.609974	1.944594	137.168381	46.765644	42.292839	135.729202	47.687809	22.1187165	136.4487915	-76.810279	9.3230415	121.6907045
-0.633441	-8.01295	129.643524	-14.541875	15.87526	129.140778	48.54335	1.930595	136.210648	46.71106	42.231533	135.814651	47.627205	22.081064	136.0126495	-76.710955	9.669456	122.2689065
-2.600998	-7.93173	128.674149	-14.516248	16.038607	129.400604	48.478741	2.092828	135.31839	46.731411	42.247303	136.224396	47.605076	22.1700655	135.771393	-76.637572	9.9071485	123.029815
-4.630265	-7.974802	127.893959	-14.518478	16.225636	129.819931	48.430813	2.21254	135.000412	46.674805	42.229141	136.854187	47.552809	22.2208405	135.9272995	-76.589765	10.2304315	123.7125625
-6.798713	-8.112999	127.430435	-14.559301	16.396315	130.406342	48.373566	2.354615	134.991547	46.658207	42.293186	137.65863	47.5158865	22.3239005	136.3250885	-76.6344885	10.4687295	124.4875955
-10.15617	-8.648845	127.211014	-14.61194	16.609501	131.37326	48.336418	2.601005	135.15451	46.653	42.388851	138.72934	47.494709	22.494928	136.941925	-76.718589	10.724074	125.804595
-12.492008	-9.23364	127.256134	-14.666557	16.749384	131.940582	48.332069	2.731156	135.127716	46.632591	42.450325	138.979416	47.48233	22.5907405	137.053566	-76.815444	10.9080275	126.827598
-14.869799	-9.968349	127.47966	-14.672506	16.8559	132.30748	48.285503	2.91596	134.835526	46.613739	42.486771	138.690262	47.449621	22.7013655	136.762894	-76.794633	11.0104345	127.852066
-17.297274	-10.905778	127.815918	-14.654022	16.904058	132.424545	48.146191	3.222968	134.091705	46.491398	42.452175	137.617676	47.3187945	22.8375715	135.8546905	-76.6268385	10.9705445	128.9943995
-19.776052	-11.985941	128.177551	-14.63533	16.8957	132.145828	47.75721	3.531363	132.833221	46.209362	42.553131	135.728073	46.983286	23.042247	134.280647	-76.253946	10.749153	130.011009
-22.252211	-13.136208	128.533966	-14.666221	16.860456	131.366882	47.158165	3.542121	130.975632	45.721054	42.864727	133.00029	46.4396095	23.203424	131.987961	-75.7720515	10.517488	130.745803
-24.696419	-14.431755	128.573868	-14.759289	16.847212	130.025406	46.439632	3.569298	128.200211	44.770969	43.083755	129.269745	45.6053005	23.3265265	128.734978	-75.1238785	10.3678975	131.315834
-28.221676	-16.292292	128.359909	-14.818493	16.781933	126.963654	45.005859	3.387956	122.508606	43.49411	43.099701	121.994576	44.2499845	23.2438285	122.251591	-73.8869705	10.3200375	131.675717
-30.424929	-17.579754	127.924179	-15.096931	16.744616	124.55201	44.017853	3.066173	118.135986	42.346519	42.578075	116.530502	43.182186	22.822124	117.333244	-73.376048	10.667108	131.770776
-32.448406	-18.855083	127.443611	-15.195677	16.447786	122.00708	42.76701	2.757998	113.801865	41.19175	41.95575	111.658821	41.97938	22.356874	112.730343	-72.370734	10.538698	131.283817
-34.55341	-19.974358	126.852844	-15.37236	16.082495	119.79184	41.865974	2.200737	110.159561	40.1464	41.371918	107.705032	41.006187	21.7863275	108.9322965	-71.750907	10.3786625	130.6513835
-36.287594	-21.167999	126.218269	-15.65765	15.713136	118.031311	41.281048	1.749537	107.801529	39.374538	40.921886	105.05645	40.327793	21.3357115	106.4289895	-71.643093	10.0905605	129.6336325
-36.996937	-21.860481	125.614014	-16.027637	15.386926	116.825058	40.965874	1.411739	106.400597	38.988529	40.68388	103.424362	39.9772015	21.0478095	104.9124795	-72.0324755	9.7260425	128.7376365
-36.459278	-21.653461	124.436234	-16.432102	15.114453	116.037598	40.810295	1.174348	105.838188	38.76543	40.508549	102.668823	39.7878625	20.8414485	104.2535055	-72.6520665	9.3874575	127.8216905
-35.419876	-21.491224	123.334908	-16.926641	14.842491	115.594971	41.030483	1.144413	106.74511	38.658504	40.461773	103.0149	39.8444935	20.803093	104.880005	-73.6977755	8.881889	126.309937
-34.158386	-21.269503	123.26416	-17.099758	14.756113	115.960289	41.588104	1.255319	108.59845	38.914745	40.605503	104.301346	40.2514245	20.930411	106.449898	-74.4509405	8.581815	125.47068
-32.822258	-20.812727	123.699738	-17.203037	14.726912	116.737877	42.231293	1.402174	111.107048	39.310825	40.755619	106.278381	40.771059	21.0788965	108.6927145	-75.177133	8.3749275	124.7830395
-31.339594	-20.242676	124.531006	-17.295052	14.686841	117.81176	42.763432	1.495376	113.964287	39.694572	40.814445	108.494698	41.229002	21.1549105	111.2294925	-75.819106	8.2187715	124.3940275
-29.725016	-19.518177	125.596428	-17.319773	14.622837	119.027626	43.164749	1.492472	117.082024	40.170155	40.748158	110.793983	41.667452	21.120315	113.9380035	-76.306998	8.125359	124.1172485
-28.02202	-18.785152	126.550316	-17.29434	14.532368	120.24765	43.526424	1.481956	119.959572	40.702145	40.628822	113.1549	42.1142845	21.055389	116.557236	-76.7029645	8.009347	123.938064
-26.254862	-17.871515	127.46228	-17.267067	14.39545	121.415985	43.919838	1.391684	122.408821	41.202946	40.484104	115.54451	42.561392	20.937894	118.9766655	-77.095526	7.853006	123.8553045
-23.588627	-16.412964	128.243729	-17.14467	14.03268	122.831978	44.59499	0.695355	125.825905	41.74913	40.050156	118.74118	43.17206	20.3727555	122.2835425	-77.4614	7.6926045	123.3804135
-21.760973	-15.307238	128.397858	-17.128702	13.663083	123.542725	44.575726	0.129372	127.312981	42.094471	39.563683	120.481422	43.3350985	19.8465275	123.8972015	-77.5925025	7.4796385	123.1882485
-20.013477	-14.256024	128.197815	-17.077959	13.208002	123.977135	44.442459	-0.566613	128.488312	42.422668	38.926662	121.865608	43.4325635	19.1800245	125.17696	-77.5884815	7.2359795	122.77731
-18.208616	-13.072933	127.66819	-16.997517	12.804142	124.200523	44.331863	-1.296724	129.401215	42.775459	38.360592	122.917816	43.553661	18.531934	126.1595155	-77.548695	7.07635	122.2415305
-16.347889	-11.7173	127.098801	-16.878969	12.510411	124.294075	44.306702	-1.883634	129.825653	43.128059	37.981983	123.911537	43.7173805	18.0491745	126.868595	-77.4753185	6.9716475	121.719555
-14.515114	-10.265049	126.526451	-16.755739	12.360943	124.29525	44.232922	-2.340758	130.186951	43.339615	37.679394	124.768234	43.7862685	17.669318	127.4775925	-77.2977465	7.052568	121.1129075
-12.69584	-8.650158	126.076904	-16.614174	12.280038	124.321487	44.063831	-2.587547	130.407303	43.617908	37.444221	125.659142	43.8408695	17.428337	128.0332225	-77.0692175	7.131739	120.6097515
-9.971744	-6.123001	125.792633	-16.439213	12.303174	124.628891	44.025944	-2.901523	130.87207	44.053513	37.242233	126.973976	44.0397285	17.170355	128.923023	-76.9181545	7.435993	120.334759
-8.245337	-4.349143	125.838898	-16.335751	12.412342	124.920273	44.05397	-3.05797	131.103806	44.276436	37.178932	127.784851	44.165203	17.060481	129.4443285	-76.836705	7.764203	120.3962175
-6.883295	-2.253119	126.095238	-16.278419	12.537217	125.185684	44.087719	-3.18493	131.190933	44.468849	37.146713	128.311844	44.278284	16.9808915	129.7513885	-76.835122	8.0935425	120.6199795
-5.14813	-0.4518	126.129517	-16.250124	12.643717	125.333916	44.131794	-3.238415	131.040665	44.618458	37.149349	128.612671	44.375126	16.955467	129.826668	-76.875374	8.331967	120.841164
-3.433073	1.361901	125.997314	-16.437967	12.848583	125.489662	44.198074	-3.244456	130.778061	44.710312	37.157558	128.710663	44.454193	16.956551	129.744362	-77.330127	8.740615	121.234962
-1.762587	3.207013	125.793884	-16.16337	12.746112	125.189949	44.304993	-3.194042	130.407028	44.791679	37.217243	128.709549	44.548336	17.0116005	129.5582885	-76.875076	8.4806235	120.8216095
-0.078978	5.013917	125.443924	-16.094366	12.745113	124.891411	44.404194	-3.147607	129.960846	44.809399	37.287971	128.620331	44.6067965	17.070182	129.2905885	-76.7955285	8.420044	120.4922335
2.296062	7.786622	124.92292	-16.089636	12.8001	124.31443	44.433056	-3.081222	129.288177	44.777393	37.369774	128.407761	44.6052245	17.144276	128.847969	-76.7844965	8.455924	119.780891
3.812695	9.621235	124.644043	-16.131084	12.870526	123.875641	44.381039	-3.011686	128.922028	44.717056	37.452606	128.313187	44.5490475	17.22046	128.6176075	-76.8112155	8.520592	119.1336745
5.288825	11.452785	124.432159	-16.189995	13.01084	123.435928	44.326744	-2.895144	128.665771	44.632744	37.580933	128.356522	44.479744	17.3428945	128.5111465	-76.859734	8.6787855	118.3607095
6.697586	13.279128	124.360535	-16.251934	13.191135	123.026237	44.294369	-2.760051	128.531052	44.543373	37.729015	128.552383	44.418871	17.484482	128.5417175	-76.922739	8.897788	117.5107565
8.098472	15.054538	124.362144	-16.33153	13.416974	122.722839	44.23288	-2.597459	128.523392	44.446751	37.93811	128.858154	44.3398155	17.6703255	128.690773	-77.0028755	9.1636225	116.754905
9.645471	16.725803	124.454796	-16.420235	13.702732	122.547104	44.13187	-2.2928	128.515991	44.669907	38.084591	129.191803	44.4008885	17.8958955	128.853897	-77.2413585	9.5095685	116.240311
10.881305	18.501524	124.742058	-16.480627	14.017816	122.438812	44.016296	-2.020056	128.668655	44.528919	38.378757	129.768585	44.2726075	18.1793505	129.21862	-77.2338615	9.8562815	115.659004
11.743032	21.620342	126.111244	-16.29491	14.359251	122.504761	43.983784	-1.511915	129.07489	44.337933	38.888248	131.053848	44.1608585	18.6881665	130.064369	-76.7506785	10.0303355	114.945153
13.704324	22.597837	126.487732	-16.22637	14.688931	122.747215	44.086838	-1.153942	129.585663	44.249496	39.258568	132.276993	44.168167	19.052313	130.931328	-76.620907	10.325549	114.563102
14.727137	24.075773	127.602402	-16.097338	15.020628	123.079643	44.255821	-0.769337	130.249207	44.180882	39.637531	133.779114	44.2183515	19.434097	132.0141605	-76.4130275	10.607159	114.1451255
15.661202	25.434435	128.857513	-15.863061	15.353568	123.446587	44.484142	-0.347797	130.965576	44.159515	39.979057	135.466064	44.3218285	19.81563	133.21582	-76.0479505	10.891506	113.677354
16.564045	26.659628	130.04982	-15.565441	15.699731	123.799767	44.734722	0.040296	131.711929	44.159138	40.28091	137.091812	44.44693	20.160603	134.4018705	-75.577812	11.238859	113.1976635
17.354187	27.748739	131.208878	-15.223419	16.070044	124.117485	45.02232	0.444038	132.34407	44.198185	40.613705	138.597061	44.6102525	20.5288715	135.4705655	-75.0570905	11.6112165	112.7644045
18.141331	28.706434	132.156769	-14.838615	16.480946	124.366142	45.344463	0.905524	132.867966	44.33247	40.937012	139.849121	44.8384665	20.921268	136.3585435	-74.5156965	12.040624	112.3737405
19.047243	29.889933	133.264206	-14.354578	17.138224	124.564346	45.965508	1.544353	133.464355	44.615089	41.5387	141.082886	45.2902985	21.5415265	137.2736205	-73.9994545	12.7349215	111.8550715
19.561859	30.544876	133.593781	-14.056235	17.560944	124.56781	46.34317	2.028255	133.625992	44.839008	41.980427	141.382217	45.591089	22.004341	137.5041045	-73.703559	13.117547	111.6315155
19.980465	31.072033	133.515045	-13.807225	17.958559	124.445953	46.667927	2.509247	133.574158	45.111187	42.423237	141.169388	45.889557	22.466242	137.371773	-73.504007	13.450876	111.520133
20.332485	31.459785	133.078186	-13.586804	18.288906	124.208641	46.960373	2.961469	133.226074	45.407566	42.844181	140.522202	46.1839695	22.902825	136.874138	-73.3575775	13.674987	111.543144
20.609957	31.675112	132.349838	-13.390519	18.535379	123.841682	47.27795	3.323861	132.604324	45.7244	43.322891	139.539124	46.501175	23.323376	136.071724	-73.282213	13.747382	111.61164
20.800859	31.721952	131.43869	-13.262171	18.707253	123.374763	47.554211	3.5904	131.841599	46.04232	43.781643	138.372787	46.7982655	23.6860215	135.107193	-73.3226075	13.7284845	111.642333
20.892656	31.587702	130.486694	-13.137197	18.807415	122.894073	47.786911	3.846442	131.098801	46.289467	44.05949	137.202866	47.038189	23.952966	134.1508335	-73.312583	13.661864	111.6373125
20.935612	31.071657	129.139191	-12.870619	18.874306	122.290611	48.081303	4.308262	130.124466	46.552204	44.233204	135.682785	47.3167535	24.270733	132.9036255	-73.0579915	13.477879	111.6775965
