# Supplementary material for: How to jointly control a ball trajectory on a moving board: Methodological insights into Motor Learning and Rehabilitation
Source: PLoS One. 2025 Oct 15;20(10):e0334588. doi: 10.1371/journal.pone.0334588 (PMC12527165; doi:10.1371/journal.pone.0334588)
Supplement: S2 Data — (ZIP) [file pone.0334588.s002.zip › D2_001.csv]

Ball_X	Ball_Y	Ball_Z	BoardCentre_X	BoardCentre_Y	BoardCentre_Z	P1LeftHand_X	P1LeftHand_Y	P1LeftHand_Z	P1RightHand_X	P1RightHand_Y	P1RightHand_Z	P1MidHands_X	P1MidHands_Y	P1MidHands_Z	P2MidHands_X	P2MidHands_Y	P2MidHands_Z
-39.144127	35.934387	109.978363	-37.418617	10.372174	109.530617	19.330784	2.17269	103.693863	16.848555	31.560478	105.042252	18.0896695	16.866584	104.3680575	-92.9269035	3.877764	114.6931765
-39.091892	35.977245	109.889999	-37.349701	10.406746	109.451973	19.304136	2.253344	103.445961	16.8323	31.688828	104.861305	18.068218	16.971086	104.153633	-92.76762	3.842406	114.750313
-39.043617	36.00835	109.919907	-37.27034	10.440722	109.428558	19.173168	2.387098	103.245781	16.723337	31.750111	104.769577	17.9482525	17.0686045	104.007679	-92.4889325	3.8128395	114.849437
-39.012398	36.049408	110.071815	-37.212917	10.491152	109.476555	19.182276	2.565538	103.306114	16.75033	31.832159	104.916321	17.966303	17.1988485	104.1112175	-92.392137	3.7834555	114.8418925
-38.963161	36.16061	110.077118	-37.171207	10.593675	109.451637	19.418217	2.62357	103.5905	16.975906	32.020866	105.194008	18.1970615	17.322218	104.392254	-92.5394755	3.865132	114.51102
-38.935654	36.294037	110.047356	-37.142319	10.722333	109.424423	19.708895	2.619053	103.733955	17.254282	32.261032	105.183899	18.4815885	17.4400425	104.458927	-92.7662265	4.0046235	114.389919
-38.89666	36.391922	110.268616	-37.058517	10.83238	109.523987	19.687731	2.859921	103.314545	17.136015	32.434799	104.969254	18.411873	17.64736	104.1418995	-92.528907	4.0174	114.9060745
-38.826923	36.441151	110.414742	-36.981728	10.977153	109.642792	19.451561	3.079725	102.991913	16.947361	32.437077	104.843559	18.199461	17.758401	103.917736	-92.162917	4.195905	115.367848
-38.742809	36.505604	110.361328	-36.885254	10.961392	109.421852	19.380783	3.186314	102.77858	16.968513	32.475758	104.783775	18.174648	17.831036	103.7811775	-91.945156	4.091748	115.0625265
-38.696987	36.500736	110.51059	-36.84782	10.980851	109.407936	19.480354	3.198667	102.779678	17.104961	32.605606	104.830841	18.2926575	17.9021365	103.8052595	-91.9882975	4.0595655	115.0106125
-38.72887	36.452206	110.960266	-36.819881	10.947103	109.617851	19.669481	3.273179	102.928497	17.251188	32.737572	105.030678	18.4603345	18.0053755	103.9795875	-92.1000965	3.8888305	115.2561145
-38.709087	36.461941	111.19902	-36.77911	10.956742	109.797493	19.816908	3.344954	103.083397	17.347387	32.845112	105.281281	18.5821475	18.095033	104.182339	-92.1403675	3.818451	115.412647
-38.610073	36.56007	111.021172	-36.715652	11.041539	109.725319	19.859392	3.329138	103.136757	17.469326	32.911499	105.322334	18.664359	18.1203185	104.2295455	-92.095663	3.9627595	115.2210925
-38.447414	36.658188	110.807587	-36.583237	11.131554	109.579025	19.894358	3.307261	102.904724	17.511391	32.920708	105.059692	18.7028745	18.1139845	103.982208	-91.8693485	4.1491235	115.175842
-38.382034	36.713715	110.774803	-36.509037	11.192835	109.579727	19.932547	3.372451	102.981964	17.505232	32.861416	105.092766	18.7188895	18.1169335	104.037365	-91.7369635	4.2687365	115.122089
-38.375626	36.757401	110.784531	-36.480976	11.247626	109.665993	20.106619	3.403322	103.237411	17.581404	32.909184	105.257965	18.8440115	18.156253	104.247688	-91.8059635	4.338999	115.084298
-38.378757	36.759014	110.931824	-36.445309	11.246175	109.845291	20.2742	3.418229	103.380272	17.681108	33.015507	105.305351	18.977654	18.216868	104.3428115	-91.868272	4.275482	115.3477705
-38.332767	36.74913	110.995331	-36.376049	11.20793	109.926132	20.316662	3.455223	103.390762	17.68556	33.047375	105.286446	19.001111	18.251299	104.338604	-91.753209	4.164561	115.51366
-38.167347	36.805382	110.59729	-36.2365	11.274663	109.674431	20.33922	3.457376	103.397835	17.762148	32.936077	105.202522	19.050684	18.1967265	104.3001785	-91.523684	4.3525995	115.0486835
-38.04747	36.856094	110.002808	-36.173973	11.300681	109.167313	20.478327	3.372578	103.422165	17.925388	32.897472	105.041138	19.2018575	18.135025	104.2316515	-91.5498035	4.466337	114.1029745
-38.09304	36.738281	110.383484	-36.100868	11.212394	109.387138	20.690374	3.455164	103.357841	17.91991	32.991627	105.096069	19.305142	18.2233955	104.226955	-91.506878	4.2013925	114.547321
-38.13364	36.664375	110.984886	-36.105019	11.128419	109.876511	20.665741	3.618275	103.506561	17.893459	33.047249	105.385445	19.2796	18.332762	104.446003	-91.489638	3.924076	115.307019
-38.045139	36.695267	111.097321	-36.04604	11.160025	110.026321	20.628105	3.632555	103.624519	18.013163	33.07177	105.504814	19.320634	18.3521625	104.5646665	-91.412714	3.9678875	115.4879755
-37.907501	36.784733	110.95742	-35.968693	11.256784	109.953201	20.632103	3.520805	103.537155	18.141472	33.113667	105.383446	19.3867875	18.317236	104.4603005	-91.3241735	4.196332	115.4461015
-37.842529	36.875072	110.970016	-35.915958	11.354752	109.933044	20.637003	3.550936	103.392113	18.131447	33.116009	105.26178	19.384225	18.3334725	104.3269465	-91.216141	4.3760315	115.5391415
-37.829262	36.961452	110.927879	-35.935898	11.418188	109.833481	20.612137	3.681153	103.457191	18.09444	33.094086	105.349792	19.3532885	18.3876195	104.4034915	-91.2250845	4.4487565	115.2634705
-37.860737	37.077965	110.658897	-35.96563	11.524444	109.601852	20.677963	3.712127	103.626671	18.136948	33.166195	105.510292	19.4074555	18.439161	104.5684815	-91.3387155	4.609727	114.6352225
-38.048588	37.134724	111.233818	-36.122856	11.61846	110.09436	20.622345	3.785466	103.563568	17.986689	33.380665	105.562355	19.304517	18.5830655	104.5629615	-91.550229	4.6538545	115.6257585
-38.227512	37.128246	112.010345	-36.247055	11.636936	110.727707	20.384157	3.996461	103.804062	17.727774	33.388905	105.935059	19.0559655	18.692683	104.8695605	-91.5500755	4.581189	116.5858535
-38.279037	37.193722	112.199333	-36.323582	11.712777	110.878922	20.296846	4.07299	104.192696	17.705074	33.358925	106.423637	19.00096	18.7159575	105.3081665	-91.648124	4.7095965	116.4496775
-38.194031	37.345818	111.832253	-36.365147	11.799803	110.516144	20.401043	3.900483	104.450294	17.942142	33.407482	106.652664	19.1715925	18.6539825	105.551479	-91.9018865	4.9456235	115.480809
-38.171402	37.418228	111.904755	-36.451294	11.880423	110.58329	20.398876	3.730622	104.259216	18.002518	33.437836	106.480583	19.200697	18.584229	105.3698995	-92.103285	5.176617	115.7966805
-38.243233	37.441818	112.454079	-36.52713	11.899779	111.117424	20.107559	3.876765	104.292717	17.713247	33.252476	106.525551	18.910403	18.5646205	105.409134	-91.964663	5.2349375	116.825714
-38.362823	37.446941	112.730087	-36.616714	11.927473	111.404312	19.928055	4.020377	104.701317	17.428375	33.124752	107.038986	18.678215	18.5725645	105.8701515	-91.911643	5.2823815	116.9384725
-38.411736	37.466724	112.348007	-36.657871	11.929064	111.025383	20.136824	3.923337	105.171165	17.647371	33.214905	107.460915	18.8920975	18.569121	106.31604	-92.2078395	5.289007	115.734726
-38.382824	37.435898	112.196564	-36.653004	11.903363	110.855118	20.217852	3.786239	105.16124	17.775541	33.282749	107.463181	18.9966965	18.534494	106.3122105	-92.3027045	5.272232	115.3980255
-38.383232	37.388687	112.366089	-36.641155	11.864631	111.013077	20.137882	3.805978	105.166969	17.690636	33.208935	107.462349	18.914259	18.5074565	106.314659	-92.196569	5.2218055	115.711495
-38.421341	37.357735	112.633049	-36.64547	11.827753	111.278152	20.056166	3.916881	105.255386	17.54948	33.142593	107.572678	18.802823	18.529737	106.414032	-92.093763	5.125769	116.142272
-38.48053	37.326534	112.747612	-36.697647	11.786153	111.437096	20.056892	3.962465	105.37944	17.495237	33.165108	107.65657	18.7760645	18.5637865	106.518005	-92.1713585	5.0085195	116.356187
-38.531372	37.321877	112.721039	-36.723583	11.780027	111.509064	20.078798	3.928228	105.510223	17.477886	33.200657	107.642365	18.778342	18.5644425	106.576294	-92.225508	4.9956115	116.441834
-38.51775	37.354557	112.633072	-36.714085	11.804593	111.592926	20.067022	3.878452	105.601906	17.419672	33.167259	107.559761	18.743347	18.5228555	106.5808335	-92.171517	5.0863305	116.6050185
-38.482021	37.417797	112.345543	-36.695133	11.846573	111.617722	20.050533	3.797264	105.719437	17.363653	33.043644	107.317284	18.707093	18.420454	106.5183605	-92.097359	5.272692	116.7170835
-38.461521	37.406052	112.160942	-36.675411	11.83014	111.604263	20.073811	3.735718	105.675766	17.347017	32.986824	107.111183	18.710414	18.361271	106.3934745	-92.061236	5.299009	116.8150515
-38.445873	37.325993	112.082062	-36.642517	11.752071	111.599922	20.094748	3.647974	105.628296	17.323225	32.941864	106.991516	18.7089865	18.294919	106.309906	-91.9940205	5.209223	116.889938
-38.437511	37.190826	112.193024	-36.602043	11.623024	111.687813	20.083527	3.597606	105.608215	17.302042	32.902264	106.998596	18.6927845	18.249935	106.3034055	-91.8968705	4.996113	117.0722205
-38.437298	37.049995	112.437546	-36.578457	11.483447	111.865234	20.083	3.556496	105.625175	17.322439	32.871792	107.078362	18.7027195	18.214144	106.3517685	-91.8596335	4.75275	117.3786995
-38.422081	36.93174	112.757561	-36.543629	11.369116	112.125435	20.108376	3.527966	105.649361	17.36879	32.874477	107.197662	18.738583	18.2012215	106.4235115	-91.825841	4.5370105	117.8273585
-38.408039	36.847954	113.141106	-36.497337	11.299056	112.382294	20.13784	3.526019	105.668915	17.440884	32.914234	107.323898	18.789362	18.2201265	106.4964065	-91.784036	4.3779855	118.2681815
-38.355591	36.760937	113.794342	-36.437805	11.224207	112.817589	20.094833	3.588792	105.503105	17.453272	32.941216	107.372643	18.7740525	18.265004	106.437874	-91.6496625	4.18341	119.197304
-38.336571	36.714561	114.146408	-36.406891	11.189056	112.997887	19.97056	3.627229	105.170944	17.350838	32.922558	107.150734	18.660699	18.2748935	106.160839	-91.474481	4.1032185	119.834935
-38.334881	36.670639	114.366173	-36.39711	11.143358	113.050163	19.763603	3.68679	104.618286	17.153049	32.921715	106.811272	18.458326	18.3042525	105.714779	-91.252546	3.9824635	120.385547
-38.352551	36.625526	114.483978	-36.40543	11.108546	113.031975	19.400034	3.807047	104.18557	16.945511	32.888046	106.47998	18.1727725	18.3475465	105.332775	-90.9836325	3.8695455	120.731175
-38.449738	36.608074	114.579582	-36.472874	11.095147	113.031265	19.250525	3.912821	104.04216	16.76437	32.914169	106.499222	18.0074475	18.413495	105.270691	-90.9531955	3.776799	120.791839
-38.574799	36.592823	114.801384	-36.562908	11.084497	113.144478	19.366711	3.955854	104.165123	16.749308	33.018101	106.831017	18.0580095	18.4869775	105.49807	-91.1838255	3.6820165	120.790886
-38.657345	36.549072	115.120872	-36.664619	11.053905	113.302185	19.454903	3.913279	104.360596	16.886192	33.089291	107.18573	18.1705475	18.501285	105.773163	-91.4997855	3.606525	120.831207
-38.695465	36.444225	115.49604	-36.801163	10.958046	113.398399	19.320942	3.762527	104.266205	16.994484	32.990757	107.130768	18.157713	18.376642	105.6984865	-91.760039	3.53945	121.0983115
-38.691437	36.376766	115.58493	-36.83902	10.896615	113.361168	19.031916	3.728423	103.932281	16.795359	32.83017	106.954941	17.9136375	18.2792965	105.443611	-91.5916775	3.5139335	121.278725
-38.736725	36.329861	115.630051	-36.882839	10.867732	113.377174	18.752741	3.789119	103.803429	16.569454	32.720757	106.929695	17.6610975	18.254938	105.366562	-91.4267755	3.480526	121.387786
-38.866615	36.343033	115.723419	-36.967632	10.872689	113.519989	18.778406	3.812438	103.941132	16.490234	32.744568	107.026314	17.63432	18.278503	105.483723	-91.569584	3.466875	121.556255
-38.982166	36.365398	115.919113	-37.047161	10.892148	113.785843	18.887829	3.789038	104.106926	16.43421	32.803272	107.09758	17.6610195	18.296155	105.602253	-91.7553415	3.488141	121.969433
-39.043995	36.384109	116.078392	-37.110703	10.894935	114.034668	18.821577	3.742301	104.054321	16.288086	32.764153	106.913971	17.5548315	18.253227	105.484146	-91.7762375	3.536643	122.58519
-39.069427	36.384624	116.099716	-37.156654	10.88332	114.152107	18.557442	3.701952	103.838013	15.959475	32.667534	106.742241	17.2584585	18.184743	105.290127	-91.5717665	3.581897	123.014087
-39.10112	36.367535	116.218079	-37.211975	10.868625	114.40052	18.327185	3.590199	103.985283	15.738281	32.451115	106.767975	17.032733	18.020657	105.376629	-91.456683	3.716593	123.424411
-39.099373	36.351215	116.366051	-37.245163	10.842543	114.639893	18.514011	3.405515	104.266449	15.910088	32.375954	106.851639	17.2120495	17.8907345	105.559044	-91.7023755	3.7943515	123.720742
-39.067524	36.325428	116.367897	-37.258778	10.802835	114.747444	18.585718	3.183453	104.313866	15.987446	32.290524	106.810547	17.286582	17.7369885	105.5622065	-91.804138	3.8686815	123.9326815
-39.013557	36.286156	116.244682	-37.275497	10.750616	114.723442	18.394556	2.965975	104.222229	15.891006	32.099308	106.701302	17.142781	17.5326415	105.4617655	-91.693775	3.9685905	123.9851185
-38.964138	36.255474	116.1903	-37.302456	10.696505	114.747429	18.163954	2.795133	104.242516	15.803287	31.85721	106.646156	16.9836205	17.3261715	105.444336	-91.5885325	4.0668385	124.050522
-38.953262	36.23391	116.284561	-37.337517	10.690535	114.888397	18.142477	2.641494	104.392159	15.838205	31.708929	106.696915	16.990341	17.1752115	105.544537	-91.665375	4.2058585	124.232257
-38.955574	36.245758	116.439178	-37.376736	10.691916	115.091118	18.20472	2.509729	104.489227	15.89702	31.647469	106.702293	17.05087	17.078599	105.59576	-91.804342	4.305233	124.586476
-38.971966	36.308575	116.619156	-37.443909	10.750323	115.362679	18.023174	2.447614	104.492844	15.803073	31.604147	106.627068	16.9131235	17.0258805	105.559956	-91.8009415	4.4747655	125.165402
-38.977261	36.367851	116.790077	-37.46648	10.799408	115.545097	17.858608	2.48386	104.453255	15.699378	31.59318	106.558922	16.778993	17.03852	105.5060885	-91.711953	4.560296	125.5841055
-38.976868	36.436958	117.035187	-37.468895	10.877172	115.783051	17.764601	2.552969	104.461418	15.630229	31.644308	106.588509	16.697415	17.0986385	105.5249635	-91.635205	4.6557055	126.0411385
-38.969765	36.492512	117.365097	-37.466492	10.937863	116.052475	17.744797	2.616373	104.516747	15.621069	31.726221	106.712021	16.682933	17.171297	105.614384	-91.615917	4.704429	126.490566
-38.93568	36.538876	117.750679	-37.45866	10.971446	116.347145	17.766096	2.69626	104.637459	15.663475	31.789228	106.903145	16.7147855	17.242744	105.770302	-91.6321055	4.700148	126.923988
-38.896034	36.578671	118.166008	-37.417233	11.037101	116.679237	17.834328	2.775151	104.858711	15.716971	31.854401	107.233047	16.7756495	17.314776	106.045879	-91.6101155	4.759426	127.312595
-38.850666	36.628345	118.631599	-37.388767	11.072338	117.064713	17.943356	2.85776	105.131302	15.821418	31.939253	107.597145	16.882387	17.3985065	106.3642235	-91.659921	4.7461695	127.7652025
-38.732933	36.656334	119.255081	-37.303017	11.103653	117.557846	17.953358	2.917856	105.247269	15.938785	32.057655	107.913933	16.9460715	17.4877555	106.580601	-91.5521055	4.7195505	128.535091
-38.653923	36.637402	119.515564	-37.26062	11.088752	117.693649	17.712502	2.892479	105.012573	15.86999	32.044632	107.77404	16.791246	17.4685555	106.3933065	-91.312486	4.7089485	128.9939915
-38.580399	36.630013	119.674919	-37.238052	11.088866	117.763428	17.431616	2.92383	104.773621	15.723112	31.937668	107.577072	16.577364	17.430749	106.1753465	-91.053468	4.746983	129.3515095
-38.567276	36.665447	119.814041	-37.221085	11.135086	117.897545	17.431862	2.959797	104.753792	15.65584	31.910566	107.579208	16.543851	17.4351815	106.1665	-90.986021	4.8349905	129.62859
-38.560043	36.727036	119.990501	-37.195499	11.191107	118.113945	17.639616	2.964418	104.941299	15.763439	32.005581	107.75061	16.7015275	17.4849995	106.3459545	-91.0925255	4.8972145	129.8819355
-38.538761	36.775608	120.175896	-37.182144	11.235363	118.350769	17.795109	2.961116	105.064308	15.952364	32.109127	107.868484	16.8737365	17.5351215	106.466396	-91.2380245	4.9356045	130.235142
-38.508461	36.78944	120.270935	-37.184982	11.246624	118.450737	17.67157	2.928996	104.996811	15.941657	32.11364	107.694939	16.8066135	17.521318	106.345875	-91.1765775	4.97193	130.555599
-38.550873	36.810307	120.396782	-37.250744	11.266413	118.619667	17.157274	2.950936	104.841721	15.406984	31.90332	107.559029	16.282129	17.427128	106.200375	-90.783617	5.105698	131.038959
-38.586136	36.832111	120.7472	-37.307316	11.294826	119.032051	17.091759	3.003966	105.059074	15.264162	31.844929	107.723068	16.1779605	17.4244475	106.391071	-90.7925925	5.1652045	131.673031
-38.528545	36.880745	121.159218	-37.244644	11.331022	119.530823	17.322086	2.979014	105.435471	15.419538	31.829102	107.987801	16.370812	17.404058	106.711636	-90.8601	5.257986	132.35001
-38.281147	36.946022	121.154495	-37.006737	11.388982	119.671463	17.57655	2.931749	105.476189	15.659096	31.747631	107.821144	16.617823	17.33969	106.6486665	-90.631297	5.438274	132.6942595
-38.009899	37.032791	120.563492	-36.832508	11.467689	119.294823	17.605062	2.805929	105.184494	15.72112	31.671757	107.462433	16.663091	17.238843	106.3234635	-90.328107	5.696535	132.2661825
-37.735428	37.07914	120.074417	-36.828022	11.511244	119.025124	17.402321	2.719546	105.051743	15.621042	31.531149	107.231796	16.5116815	17.1253475	106.1417695	-90.1677255	5.8971405	131.9084785
-37.471436	37.081036	120.146523	-37.076561	11.515946	119.293953	17.296358	2.639443	105.370888	15.525325	31.402975	107.465073	16.4108415	17.021209	106.4179805	-90.5639635	6.010683	132.1699255
-37.07576	37.004951	120.444679	-37.537376	11.498472	119.862213	17.273989	2.481779	106.246254	15.424952	31.281063	108.242081	16.3494705	16.881421	107.2441675	-91.4242225	6.115523	132.4802585
-36.77404	36.949844	120.181252	-37.574017	11.457169	119.691513	17.304569	2.402999	106.354813	15.499631	31.196239	108.424171	16.4021	16.799619	107.389492	-91.550134	6.114719	131.993534
-36.469242	36.848454	119.790939	-37.511528	11.341131	119.262459	17.278883	2.309977	106.192566	15.595304	31.160969	108.402809	16.4370935	16.735473	107.2976875	-91.4601495	5.946789	131.2272305
-36.235722	36.718319	119.733932	-37.520409	11.266777	119.120583	17.252426	2.292033	106.214371	15.635676	31.092632	108.547386	16.444051	16.6923325	107.3808785	-91.484869	5.8412215	130.8602875
-36.029377	36.623581	119.993866	-37.689758	11.252075	119.311203	17.338348	2.291637	106.544876	15.705031	31.091547	109.080315	16.5216895	16.691592	107.8125955	-91.9012055	5.812558	130.8098105
-35.893433	36.555046	120.410645	-37.870117	11.25371	119.676674	17.390772	2.232984	107.105576	15.772198	31.132191	109.811142	16.581485	16.6825875	108.458359	-92.321719	5.8248325	130.894989
-35.865791	36.495811	120.95752	-38.009182	11.257882	120.108948	17.387712	2.193384	107.839394	15.819192	31.132662	110.725494	16.603452	16.663023	109.282444	-92.621816	5.852741	130.935452
-35.884045	36.477779	121.942879	-38.148056	11.255634	120.851753	17.593874	2.153778	109.135246	16.065424	31.192879	112.27285	16.829649	16.6733285	110.704048	-93.125761	5.8379395	130.999458
-35.947201	36.486015	122.610413	-38.225002	11.280502	121.320282	17.743738	2.173293	109.97065	16.256462	31.24165	113.277008	17.0001	16.7074715	111.623829	-93.450104	5.8535325	131.016735
-36.009335	36.477436	123.144135	-38.320141	11.305593	121.700478	17.836031	2.18657	110.763824	16.347303	31.242308	114.182243	17.091667	16.714439	112.4730335	-93.731949	5.896747	130.9279225
-36.108063	36.48674	123.538681	-38.429871	11.315589	121.995079	17.906866	2.218458	111.418762	16.327854	31.316004	114.996613	17.11736	16.767231	113.2076875	-93.977102	5.863947	130.7824705
-36.258217	36.524242	123.781204	-38.584137	11.350061	122.196976	17.92959	2.261413	112.052826	16.37388	31.301985	115.563736	17.151735	16.781699	113.808281	-94.320009	5.918423	130.585671
-36.425533	36.599133	123.882866	-38.753967	11.440153	122.357285	17.978439	2.272765	112.580849	16.337767	31.3349	116.035439	17.158103	16.8038325	114.308144	-94.666037	6.0764735	130.406426
-36.597477	36.706493	123.896217	-38.920204	11.530783	122.463898	18.024694	2.278288	113.051559	16.274588	31.370111	116.378952	17.149641	16.8241995	114.7152555	-94.990049	6.2373665	130.2125405
-36.832344	36.87207	123.702744	-39.154655	11.689753	122.525826	18.083157	2.278089	113.58802	16.14922	31.408253	116.63623	17.1161885	16.843171	115.112125	-95.4254985	6.536335	129.939527
-36.955906	37.009682	123.434235	-39.257988	11.823744	122.493622	18.080753	2.290839	113.770882	16.037043	31.408054	116.607407	17.058898	16.8494465	115.1891445	-95.574874	6.7980415	129.7980995
-37.032421	37.100391	123.065392	-39.346333	11.907167	122.35273	18.065525	2.262668	113.831497	15.930398	31.372869	116.4701	16.9979615	16.8177685	115.1507985	-95.6906275	6.9965655	129.5546615
-37.074921	37.137882	122.713257	-39.393349	11.940444	122.166168	18.041969	2.244028	113.795761	15.863587	31.331274	116.275497	16.952778	16.787651	115.035629	-95.739476	7.093237	129.296707
-37.095493	37.117065	122.454369	-39.426388	11.969384	122.0345	18.005617	2.220619	113.767715	15.814729	31.28093	116.134789	16.910173	16.7507745	114.951252	-95.762949	7.1879935	129.117748
-37.102116	37.039253	122.306564	-39.405724	11.838057	121.842697	18.072836	2.16791	113.740013	15.838634	31.237352	116.127289	16.955735	16.702631	114.933651	-95.767183	6.973483	128.751743
-37.053211	36.944698	122.224747	-39.342957	11.749169	121.714005	18.149269	2.097914	113.734726	15.939371	31.183899	116.15406	17.04432	16.6409065	114.944393	-95.730234	6.8574315	128.483617
-36.912418	36.786591	122.043335	-39.238346	11.578445	121.370567	18.249384	1.975181	113.667831	16.13868	31.081108	116.158745	17.194032	16.5281445	114.913288	-95.670724	6.6287455	127.827846
-36.772732	36.716518	121.833542	-39.106865	11.512091	121.123817	18.373463	1.920905	113.500687	16.279518	31.023693	116.094376	17.3264905	16.472299	114.7975315	-95.5402205	6.551883	127.4501025
-36.604935	36.681175	121.493027	-38.925228	11.50662	120.696793	18.534016	1.896991	113.352791	16.478174	31.004581	115.995895	17.506095	16.450786	114.674343	-95.356551	6.562454	126.719243
-36.478588	36.655331	121.083069	-38.793903	11.476362	120.222092	18.736921	1.900495	113.18885	16.670576	31.044847	115.896629	17.7037485	16.472671	114.5427395	-95.2915545	6.480053	125.9014445
-36.465076	36.637791	120.785049	-38.763489	11.460562	119.889	18.842699	1.90156	113.01622	16.728834	31.091522	115.727905	17.7857665	16.496541	114.3720625	-95.3127445	6.424583	125.4059375
-36.699398	36.599686	120.902229	-38.932072	11.414032	120.022217	18.700512	1.968781	112.90023	16.47156	31.158033	115.547356	17.586036	16.563407	114.223793	-95.45018	6.264657	125.820641
-37.018745	36.534309	121.474548	-39.159836	11.326187	120.582306	18.450502	2.127605	112.981323	16.047745	31.205765	115.677391	17.2491235	16.666685	114.329357	-95.5687955	5.985689	126.835255
-37.295334	36.378784	122.381805	-39.328331	11.147413	121.457382	18.397139	2.292067	113.515839	15.901465	31.282255	116.290688	17.149302	16.787161	114.9032635	-95.805964	5.507665	128.0115005
-37.119221	36.278671	122.523293	-39.119972	11.055247	121.577499	18.643579	2.214183	113.735283	16.210869	31.231134	116.570023	17.427224	16.7226585	115.152653	-95.667168	5.3878355	128.002345
-36.756916	36.164192	122.155144	-38.793407	10.975345	121.192314	18.953764	2.003445	113.576004	16.616169	31.102833	116.340126	17.7849665	16.553139	114.958065	-95.3717805	5.397551	127.426563
-36.483204	36.040955	121.514282	-38.541145	10.840572	120.610252	18.963762	1.755491	112.911942	16.594105	30.969265	115.559662	17.7789335	16.362378	114.235802	-94.8612235	5.318766	126.984702
-36.375996	35.853817	120.963158	-38.452259	10.640882	120.138947	18.61018	1.759272	111.709007	16.240376	30.690187	114.36306	17.425278	16.2247295	113.0360335	-94.329796	5.0570345	127.2418605
-36.407444	35.609844	120.480682	-38.428204	10.385242	119.672073	17.998777	1.776075	110.848572	15.759535	30.467033	113.526604	16.879156	16.121554	112.187588	-93.735564	4.64893	127.156558
-36.424393	35.364292	120.299438	-38.406727	10.142179	119.394211	18.031055	1.676165	110.882095	15.807262	30.361042	113.689697	16.9191585	16.0186035	112.285896	-93.7326125	4.2657545	126.502526
-36.148502	35.099651	120.643578	-38.207016	9.887424	119.429733	19.164822	1.32406	112.174881	16.944542	30.397472	115.19606	18.054682	15.860766	113.6854705	-94.468714	3.914082	125.1739955
-35.985554	34.983559	120.950768	-38.103119	9.793362	119.596626	19.645794	1.091056	112.857712	17.418856	30.204428	115.804199	18.532325	15.647742	114.3309555	-94.738563	3.938982	124.8622965
-35.916321	34.923702	120.914169	-38.008312	9.738157	119.594109	19.625971	1.023425	112.74704	17.260815	29.979218	115.569839	18.443393	15.5013215	114.1584395	-94.460017	3.9749925	125.0297785
-35.90015	34.886944	120.313896	-37.935146	9.671601	119.181038	19.123869	1.020158	111.934792	16.785851	29.852161	114.819	17.95486	15.4361595	113.376896	-93.825152	3.9070425	124.98518
-35.839809	34.796791	119.762024	-37.882957	9.567307	118.758034	18.79479	0.966033	111.568604	16.590607	29.712809	114.284721	17.6926985	15.339421	112.9266625	-93.4586125	3.795193	124.5894055
-35.783588	34.717457	119.813248	-37.818455	9.489274	118.875015	19.278404	0.883804	112.039734	16.908604	29.603498	114.599953	18.093504	15.243651	113.3198435	-93.730414	3.734897	124.4301865
-35.834354	34.624596	120.135437	-37.851326	9.392478	119.345161	19.633038	0.804153	112.486885	17.041155	29.488718	114.842842	18.3370965	15.1464355	113.6648635	-94.0397485	3.6385205	125.0254585
-36.086941	34.450047	120.225227	-37.958496	9.212908	119.795715	19.083885	0.781339	112.018051	16.301031	29.291201	114.180466	17.692458	15.03627	113.0992585	-93.60945	3.389546	126.4921715
-35.989323	34.32486	119.859398	-37.770206	9.05632	119.493973	18.714954	0.677701	111.281143	16.068748	29.073883	113.491776	17.391851	14.875792	112.3864595	-92.932263	3.236848	126.6014865
-35.506329	34.106533	119.147896	-37.263592	8.828005	118.612198	18.91791	0.422777	110.540367	16.620407	28.835875	112.767998	17.7691585	14.629326	111.6541825	-92.2963425	3.026684	125.5702135
-34.962158	33.811836	118.88372	-36.798626	8.555245	118.144295	19.43996	0.127835	109.804199	17.235909	28.718567	112.249779	18.3379345	14.423201	111.026989	-91.9351865	2.687289	125.261601
-34.693546	33.558315	119.88504	-36.759628	8.358686	119.076752	19.471466	0.031309	109.658638	17.219828	28.580757	112.275208	18.345647	14.306033	110.966923	-91.864903	2.411339	127.186581
-34.607143	33.313793	121.286407	-37.0798	8.217554	120.560753	19.169554	0.146199	110.634697	16.82653	28.619236	113.306366	17.998042	14.3827175	111.9705315	-92.157642	2.0523905	129.1509745
-34.586651	33.097588	122.273087	-37.192131	8.154502	121.579338	19.347992	0.268997	111.866554	16.804363	28.752041	114.53389	18.0761775	14.510519	113.200222	-92.4604395	1.798485	129.958454
-34.297897	32.860435	122.432304	-36.631401	8.011578	121.508385	20.18132	0.081898	111.71106	17.614918	28.832996	114.552078	18.898119	14.457447	113.131569	-92.160921	1.565709	129.885201
-33.822216	32.693066	122.125641	-36.328159	7.886188	121.207581	19.854767	-0.09481	110.533798	17.37339	28.649544	113.559875	18.6140785	14.277367	112.0468365	-91.2703965	1.495009	130.3683255
-33.43782	32.529537	121.982147	-36.347778	7.835154	121.1763	19.181801	0.007381	110.246468	16.88863	28.405422	113.184036	18.0352155	14.2064015	111.715252	-90.7307715	1.4639065	130.637348
-33.130753	32.400368	121.82177	-36.382954	7.877944	121.199562	19.486361	0.093667	110.870834	17.029037	28.433275	113.714684	18.257699	14.263471	112.292759	-91.023607	1.492417	130.106365
-32.835285	32.405823	121.617523	-36.153065	7.954481	121.120598	20.326506	0.063932	111.568878	17.724134	28.588995	114.225067	19.02532	14.3264635	112.8969725	-91.33145	1.5824985	129.3442235
-32.579197	32.483559	121.414421	-35.965584	8.034401	121.022484	20.836426	-0.056911	111.977402	18.169983	28.659513	114.455864	19.5032045	14.301301	113.216633	-91.4343725	1.767501	128.828335
-32.487099	32.479893	121.58271	-36.067005	8.035299	121.361732	20.761801	-0.158892	111.836662	17.955301	28.587173	114.322472	19.358551	14.2141405	113.079567	-91.492561	1.8564575	129.643897
-32.683147	32.284088	122.383438	-36.671265	7.714988	122.200455	19.625774	-0.158171	112.031326	16.886501	28.351828	114.566208	18.2561375	14.0968285	113.298767	-91.5986675	1.3331475	131.102143
-32.904324	31.992458	123.129906	-36.878502	7.39916	122.741524	19.591993	-0.222559	112.861168	16.850792	28.284487	115.510193	18.2213925	14.030964	114.1856805	-91.9783965	0.767356000000001	131.2973675
-32.825386	31.649563	123.628082	-36.574535	7.09059	122.935226	20.358418	-0.362345	113.430046	17.579752	28.260159	116.341904	18.969085	13.948907	114.885975	-92.118155	0.232272999999999	130.984477
-32.495399	31.338253	123.474487	-36.080318	6.937315	122.656944	21.05158	-0.66084	113.478455	18.438213	28.061676	116.427017	19.7448965	13.700418	114.952736	-91.9055325	0.174212000000001	130.361152
-31.975842	31.139513	122.856354	-35.778957	6.952587	122.278687	21.111282	-0.967869	112.805534	18.670658	27.820799	115.664696	19.89097	13.426465	114.235115	-91.448884	0.478709	130.322259
-31.530594	31.078339	122.514984	-35.883484	7.065059	122.381271	20.442352	-1.079804	112.267639	18.096519	27.639692	114.910614	19.2694355	13.279944	113.5891265	-91.0364035	0.850173999999999	131.1734155
-31.313519	31.046745	123.011848	-36.205437	7.166751	123.169098	20.119637	-0.860722	113.07534	17.645893	27.685881	115.54052	18.882765	13.4125795	114.30793	-91.293639	0.9209225	132.030266
-31.184086	31.028307	123.852791	-35.932667	7.165876	124.049164	21.075342	-0.514401	114.653839	18.151598	28.057882	116.783417	19.61347	13.7717405	115.718628	-91.478804	0.5600115	132.3797
-31.023762	31.042164	123.345634	-35.389309	7.187565	123.550735	21.750315	-0.490308	114.271057	18.764748	28.156042	116.300079	20.2575315	13.832867	115.285568	-91.0361495	0.542263	131.815902
-30.726269	31.037516	122.288811	-35.016552	7.209481	122.693321	21.651264	-0.661561	112.993813	18.720095	28.164709	115.094719	20.1856795	13.751574	114.044266	-90.2187835	0.667388000000001	131.342376
-30.281261	30.929493	121.995857	-35.062962	7.160688	122.551476	21.143503	-0.746189	112.547539	18.307793	27.930025	114.432678	19.725648	13.591918	113.4901085	-89.851572	0.729458000000001	131.6128435
-29.60383	30.61935	122.62796	-35.419064	7.08019	123.326233	21.159624	-0.59423	113.599686	18.156628	27.939722	115.479317	19.658126	13.672746	114.5395015	-90.496254	0.487634	132.1129645
-28.756845	30.263966	123.226479	-35.627659	7.072924	124.059486	21.621046	-0.486463	115.165642	18.487127	28.191004	117.009056	20.0540865	13.8522705	116.087349	-91.3094045	0.293577500000001	132.031623
-27.726952	29.927523	123.264816	-35.402679	7.138021	124.233284	22.236387	-0.577343	116.029655	19.164787	28.308218	117.828667	20.700587	13.8654375	116.929161	-91.505945	0.4106045	131.537407
-25.856358	29.492643	122.318352	-34.892094	7.398276	123.807503	22.701172	-1.211768	115.653419	19.881763	28.135899	117.31675	21.2914675	13.4620655	116.4850845	-91.0756555	1.3344865	131.1299215
-24.477827	29.267809	121.62645	-34.729958	7.510222	123.544456	22.515198	-1.449295	115.250526	19.794628	27.916008	116.642822	21.154913	13.2333565	115.946674	-90.614829	1.7870875	131.142238
-23.015257	28.980572	121.401772	-34.781399	7.568316	123.686157	22.413265	-1.390237	115.360344	19.64949	27.84417	116.656967	21.0313775	13.2269665	116.0086555	-90.5941755	1.9096655	131.3636585
-21.377441	28.697582	121.532585	-34.903225	7.586694	123.93988	22.540455	-1.252847	115.917183	19.735601	27.957657	117.122093	21.138028	13.352405	116.519638	-90.944478	1.820983	131.360122
-19.604021	28.388914	121.545319	-35.012356	7.619448	124.246284	22.741928	-1.191347	116.423538	19.855461	28.113264	117.617546	21.2986945	13.4609585	117.020542	-91.3234065	1.7779375	131.472026
-17.74299	28.080984	121.434891	-35.055264	7.644947	124.363922	22.831566	-1.203134	116.801056	19.896063	28.210041	118.031784	21.3638145	13.5034535	117.41642	-91.4743425	1.7864405	131.311424
-15.77954	27.817688	121.208725	-35.049568	7.665722	124.374214	22.895714	-1.245724	116.982941	19.928226	28.247356	118.355598	21.41197	13.500816	117.6692695	-91.511106	1.830628	131.0791585
-12.512825	27.337357	121.173347	-35.034027	7.625072	124.36097	23.158485	-1.371295	117.410233	20.21129	28.325411	119.12619	21.6848875	13.477058	118.2682115	-91.7529415	1.773086	130.4537285
-10.157546	26.94743	121.460022	-35.033905	7.613427	124.500656	23.436174	-1.441812	118.086662	20.53891	28.452021	120.214096	21.987542	13.5051045	119.150379	-92.055352	1.7217495	129.850933
-7.698312	26.524841	122.318176	-35.132183	7.494129	124.667068	23.865871	-1.53038	119.208229	20.99893	28.613249	121.806839	22.4324005	13.5414345	120.507534	-92.6967665	1.4468235	128.826602
-5.157022	25.963291	123.667336	-35.281994	7.413142	124.995102	24.454714	-1.63703	120.665192	21.573465	28.838667	123.802101	23.0140895	13.6008185	122.2336465	-93.5780775	1.2254655	127.7565575
-2.518953	25.399292	125.439941	-35.565102	7.318854	125.444122	25.100061	-1.738561	122.243866	22.099209	29.072159	125.996712	23.599635	13.666799	124.120289	-94.729839	0.970909000000001	126.767955
0.093469	24.705338	127.412178	-35.933083	7.261932	125.98909	25.593271	-1.810379	123.674057	22.439367	29.158957	127.983429	24.016319	13.674289	125.828743	-95.882485	0.849575	126.149437
1.300395	23.917553	129.640045	-36.340271	7.223585	126.552597	25.843521	-1.787808	124.805679	22.543854	29.162487	129.594254	24.1936875	13.6873395	127.1999665	-96.8742295	0.7598305	125.9052275
-0.519355	22.726643	132.255341	-36.918522	7.244244	127.341782	25.856041	-1.696572	125.933205	22.399424	28.976471	131.324524	24.1277325	13.6399495	128.6288645	-97.9647765	0.8485385	126.0546995
-1.708605	21.941223	132.697662	-37.207226	7.300616	127.7696	25.826988	-1.632452	126.386734	22.258404	28.896042	132.006531	24.042696	13.631795	129.1966325	-98.457148	0.969436999999999	126.3425675
-2.86821	21.171143	132.054184	-37.371563	7.403163	128.084595	25.767454	-1.563516	126.685295	22.160833	28.897291	132.374771	23.9641435	13.6668875	129.530033	-98.7072695	1.1394385	126.639157
-3.702684	20.027845	132.363525	-37.452232	7.543654	128.269379	25.723827	-1.461204	126.847054	22.100315	28.96401	132.482895	23.912071	13.751403	129.6649745	-98.816535	1.335905	126.8737835
-4.425765	18.90514	131.89624	-37.486523	7.684635	128.281845	25.712181	-1.391782	127.004135	22.021189	29.061975	132.316238	23.866685	13.8350965	129.6601865	-98.839731	1.5341735	126.9035035
-5.14629	17.736685	130.837448	-37.48436	7.836083	128.124969	25.718081	-1.352707	127.124535	21.980274	29.168713	131.966568	23.8491775	13.908003	129.5455515	-98.8178975	1.764163	126.7043865
-5.990038	16.237261	130.404846	-37.49155	7.983983	127.830978	25.722954	-1.309383	127.175507	21.87571	29.246532	131.442413	23.799332	13.9685745	129.30896	-98.782432	1.9993915	126.352996
-7.154147	14.089582	129.117783	-37.547676	8.14172	127.168526	25.607712	-1.220645	127.096306	21.608795	29.32967	130.476639	23.6082535	14.0545125	128.7864725	-98.7036055	2.2289275	125.5505795
-8.076334	12.515772	127.916191	-37.596981	8.218413	126.679405	25.497749	-1.168445	126.920715	21.388247	29.32457	129.607758	23.442998	14.0780625	128.2642365	-98.63696	2.3587635	125.0945735
-8.896174	10.952068	127.386162	-37.638134	8.254762	126.172188	25.333618	-1.116057	126.630699	21.1597	29.334745	128.652817	23.246659	14.109344	127.641758	-98.522927	2.40018	124.702618
-9.787752	9.393788	126.177193	-37.644112	8.289193	125.660072	25.147566	-1.087013	126.287483	20.86714	29.274002	127.774635	23.007353	14.0934945	127.031059	-98.295577	2.4848915	124.289085
-10.803916	7.817759	125.767807	-37.648129	8.319309	125.232361	24.97123	-1.041394	125.902679	20.648252	29.208162	126.858124	22.809741	14.083384	126.3804015	-98.105999	2.555234	124.0843205
-11.508533	6.40267	125.577034	-37.660294	8.353341	124.850639	24.78376	-0.982674	125.543762	20.44421	29.157375	126.131073	22.613985	14.0873505	125.8374175	-97.934573	2.6193315	123.8638605
-12.386689	5.11064	125.30162	-37.711281	8.375337	124.549438	24.607836	-0.96776	125.261711	20.244656	29.121378	125.582993	22.426246	14.076809	125.422352	-97.848808	2.673865	123.676524
-13.494163	3.432625	124.948013	-37.864868	8.401889	124.226738	24.405716	-0.915034	125.03418	19.993361	29.084999	125.095894	22.1995385	14.0849825	125.065037	-97.9292745	2.7187955	123.388439
-14.175202	2.354615	124.991158	-37.971317	8.418501	124.0504	24.273516	-0.882447	125.02755	19.874031	29.123714	124.974525	22.0737735	14.1206335	125.0010375	-98.0164075	2.7163685	123.0997625
-14.800633	1.284376	123.881828	-38.097805	8.435885	123.921013	24.188946	-0.836822	125.007454	19.747076	29.187595	124.914207	21.968011	14.1753865	124.9608305	-98.163621	2.6963835	122.8811955
-15.45469	0.273213	124.609947	-38.207401	8.444571	123.814537	24.094837	-0.766129	124.923233	19.601582	29.27112	124.807777	21.8482095	14.2524955	124.865505	-98.2630115	2.6366465	122.763569
-16.037716	-0.65799	124.289581	-38.305695	8.471045	123.72155	23.988869	-0.648853	124.772476	19.465771	29.357826	124.711761	21.72732	14.3544865	124.7421185	-98.33871	2.5876035	122.7009815
-16.699808	-1.68194	123.755333	-38.355083	8.522614	123.632408	23.919119	-0.51564	124.604607	19.356672	29.465992	124.648216	21.6378955	14.475176	124.6264115	-98.3480615	2.570052	122.6384045
-17.294176	-2.788422	123.886551	-38.402115	8.602097	123.574066	23.859892	-0.361253	124.447456	19.298271	29.594475	124.583473	21.5790815	14.616611	124.5154645	-98.3833115	2.587583	122.6326675
-18.34502	-4.357744	123.264694	-38.475124	8.72928	123.442932	23.718893	-0.129579	124.330498	19.216194	29.795441	124.498581	21.4675435	14.832931	124.4145395	-98.4177915	2.625629	122.4713245
-19.274408	-5.475591	123.007225	-38.547176	8.821501	123.361633	23.646711	0.031726	124.221191	19.125465	29.932617	124.382782	21.386088	14.9821715	124.3019865	-98.48044	2.6608305	122.4212795
-20.175781	-6.577011	122.80587	-38.629906	8.907844	123.244514	23.573925	0.21381	124.135651	19.0137	30.094973	124.197937	21.2938125	15.1543915	124.166794	-98.5536245	2.6612965	122.322234
-20.99688	-7.608235	122.601257	-38.687759	8.982595	123.080017	23.498133	0.390702	124.052574	18.903278	30.23892	124.025635	21.2007055	15.314811	124.0391045	-98.5762235	2.650379	122.1209295
-21.899786	-8.74447	122.454117	-38.758801	9.072942	122.916496	23.464346	0.558349	123.963165	18.787022	30.346718	123.83345	21.125684	15.4525335	123.8983075	-98.643286	2.6933505	121.9346845
-22.808434	-9.838799	122.461548	-38.793201	9.115489	122.745491	23.445559	0.687066	123.936226	18.698503	30.438873	123.586655	21.072031	15.5629695	123.7614405	-98.658433	2.6680085	121.7295415
-23.61141	-10.906153	122.360886	-38.8181	9.144114	122.559319	23.423084	0.821727	123.930069	18.617342	30.527323	123.364761	21.020213	15.674525	123.647415	-98.656413	2.613703	121.471223
-24.946156	-12.612638	122.361412	-38.849895	9.18743	122.305939	23.360773	1.021448	123.953865	18.498508	30.700186	122.984886	20.9296405	15.860817	123.4693755	-98.6294305	2.514043	121.1425025
-25.859138	-13.65487	122.431198	-38.878658	9.234766	122.14254	23.322811	1.182374	123.999237	18.421726	30.845222	122.743988	20.8722685	16.013798	123.3716125	-98.6295845	2.455734	120.9134675
-26.745209	-14.683606	122.481514	-38.932335	9.29013	121.96534	23.301216	1.331186	124.021759	18.355539	30.994793	122.596954	20.8283775	16.1629895	123.3093565	-98.6930475	2.4172705	120.6213235
-27.665964	-15.69652	122.477592	-39.007584	9.345751	121.801376	23.23497	1.456363	124.014755	18.29113	31.122643	122.420395	20.76305	16.289503	123.217575	-98.778218	2.401999	120.385177
-28.588438	-16.665819	122.443092	-39.108006	9.40604	121.610901	23.114902	1.573885	123.92794	18.186893	31.200937	122.209129	20.6508975	16.387411	123.0685345	-98.8669095	2.424669	120.1532675
-29.505447	-17.547125	122.264877	-39.208611	9.475875	121.359589	22.964739	1.654732	123.791565	18.057497	31.25074	121.973251	20.511118	16.452736	122.882408	-98.92834	2.499014	119.83677
-30.497391	-18.441893	121.983444	-39.304905	9.567654	121.124527	22.808603	1.715367	123.617294	17.943432	31.292635	121.720016	20.3760175	16.504001	122.668655	-98.9858275	2.631307	119.580399
-31.94854	-19.668978	121.62706	-39.410927	9.737862	120.763458	22.586271	1.778487	123.35788	17.829748	31.355282	121.386299	20.2080095	16.5668845	122.3720895	-99.0298635	2.9088395	119.1548265
-32.866631	-20.418272	121.395668	-39.467083	9.865828	120.556793	22.441526	1.809528	123.132416	17.775137	31.35092	121.158638	20.1083315	16.580224	122.145527	-99.0424975	3.151432	118.968059
-33.856522	-21.183056	121.201118	-39.515461	9.977601	120.365868	22.29406	1.792456	122.925095	17.735737	31.303749	120.864807	20.0148985	16.5481025	121.894951	-99.0458205	3.4070995	118.836785
-34.839931	-21.891155	121.194115	-39.578064	10.091175	120.204308	22.150711	1.782662	122.693947	17.67231	31.273184	120.551994	19.9115105	16.527923	121.6229705	-99.0676385	3.654427	118.7856455
-35.78067	-22.521036	121.242867	-39.648232	10.197813	120.08802	21.987198	1.782449	122.472672	17.592209	31.23097	120.230309	19.7897035	16.5067095	121.3514905	-99.0861675	3.8889165	118.8245495
-36.700325	-23.145222	121.350113	-39.718304	10.287226	119.958069	21.859737	1.748296	122.351906	17.508381	31.18585	119.889305	19.684059	16.467073	121.1206055	-99.120667	4.107379	118.7955325
-37.661419	-23.771633	121.470703	-39.832703	10.359322	119.793381	21.727432	1.717044	122.231087	17.373499	31.146631	119.564011	19.5504655	16.4318375	120.897549	-99.2158715	4.2868065	118.689213
-39.106483	-24.577127	121.679222	-40.046978	10.371504	119.552841	21.498184	1.626814	121.977852	17.083717	31.013277	119.068382	19.2909505	16.3200455	120.523117	-99.3849065	4.4229625	118.582565
-39.970818	-25.053715	121.693169	-40.176022	10.334212	119.351662	21.335167	1.513312	121.781227	16.896997	30.868643	118.735626	19.116082	16.1909775	120.2584265	-99.468126	4.4774465	118.4448975
-40.832661	-25.472319	121.564926	-40.273552	10.250488	119.144798	21.177057	1.381655	121.590805	16.744934	30.68177	118.491867	18.9609955	16.0317125	120.041336	-99.5080995	4.4692635	118.24826
-41.778107	-25.8708	121.386002	-40.350037	10.148509	118.953362	21.016869	1.231196	121.384369	16.652658	30.489635	118.301498	18.8347635	15.8604155	119.8429335	-99.5348375	4.4366025	118.0637905
-42.641647	-26.22822	121.060371	-40.399395	10.039845	118.763527	20.879169	1.056103	121.16655	16.596569	30.306021	118.16394	18.737869	15.681062	119.665245	-99.536659	4.398628	117.861809
-43.530315	-26.47999	120.730316	-40.450912	9.933112	118.636284	20.744394	0.889255	120.94593	16.550596	30.139914	118.070244	18.647495	15.5145845	119.508087	-99.549319	4.3516395	117.764481
-44.350697	-26.676533	120.40255	-40.496384	9.852902	118.562141	20.605064	0.776594	120.680191	16.506681	30.008013	118.01313	18.5558725	15.3923035	119.3466605	-99.5486405	4.3135005	117.7776215
-45.584564	-26.815828	119.946632	-40.560463	9.782107	118.559029	20.434498	0.663879	120.383789	16.476408	29.921358	117.998253	18.455453	15.2926185	119.191021	-99.576379	4.2715955	117.927037
-46.403946	-26.835266	119.684532	-40.605206	9.792498	118.552818	20.336977	0.664666	120.193779	16.450829	29.924124	118.025002	18.393903	15.294395	119.1093905	-99.604315	4.290601	117.9962455
-47.287769	-26.837326	119.465111	-40.65609	9.847591	118.511559	20.230215	0.695982	120.076355	16.398544	29.956188	118.004929	18.3143795	15.326085	119.040642	-99.6265595	4.369097	117.982476
-48.102165	-26.773951	119.334152	-40.723549	9.936122	118.418953	20.133627	0.757999	119.998787	16.335539	30.023998	117.98632	18.234583	15.3909985	118.9925535	-99.681681	4.4812455	117.8453525
-48.862915	-26.656883	119.142677	-40.79562	10.024828	118.304146	20.041882	0.840266	119.94635	16.250086	30.100811	117.956329	18.145984	15.4705385	118.9513395	-99.737224	4.5791175	117.6569525
-49.60973	-26.538769	119.070877	-40.873905	10.096354	118.190849	19.951906	0.91085	119.888733	16.157524	30.160635	117.886864	18.054715	15.5357425	118.8877985	-99.802525	4.6569655	117.4938995
-50.363361	-26.336485	118.960068	-40.940659	10.150216	118.074837	19.865631	0.944247	119.830261	16.072668	30.205593	117.768898	17.9691495	15.57492	118.7995795	-99.8504675	4.725512	117.3500945
-51.495998	-25.989256	118.842712	-41.007198	10.196133	117.853455	19.78632	0.957524	119.687424	15.997067	30.211931	117.505325	17.8916935	15.5847275	118.5963745	-99.9060895	4.8075385	117.1105355
-52.283161	-25.724682	118.711761	-41.028069	10.207749	117.654884	19.750204	0.942645	119.550941	15.966127	30.182617	117.262886	17.8581655	15.562631	118.4069135	-99.9143035	4.852867	116.9028545
-52.988338	-25.380888	118.58429	-41.030266	10.202846	117.4188	19.702871	0.921488	119.374336	15.921551	30.121956	116.960609	17.812211	15.521722	118.1674725	-99.872743	4.88397	116.6701275
-53.698395	-25.069641	118.5513	-41.029587	10.185938	117.19416	19.642366	0.907889	119.138428	15.863169	30.056316	116.627296	17.7527675	15.4821025	117.882862	-99.8119415	4.8897735	116.505458
-54.397297	-24.682854	118.460533	-41.0149	10.158792	116.978096	19.581305	0.897249	118.919647	15.82185	30.000841	116.270996	17.7015775	15.449045	117.5953215	-99.7313775	4.868539	116.3608705
-55.061932	-24.275606	118.425285	-41.005089	10.153677	116.798691	19.538467	0.892408	118.712357	15.764205	29.969406	115.939751	17.651336	15.430907	117.326054	-99.661514	4.876447	116.271328
-55.875271	-23.756021	118.372215	-41.000088	10.159453	116.66864	19.504681	0.910921	118.507729	15.715216	29.95306	115.665588	17.6099485	15.4319905	117.0866585	-99.6101245	4.8869155	116.2506215
-56.899731	-22.919598	118.217468	-40.983032	10.167403	116.515228	19.446009	0.911885	118.278168	15.676477	29.927761	115.382347	17.561243	15.419823	116.8302575	-99.527307	4.914983	116.2001985
-57.62468	-22.368204	118.100548	-40.971298	10.158055	116.419899	19.406469	0.88939	118.097794	15.681054	29.890112	115.301285	17.5437615	15.389751	116.6995395	-99.4863575	4.926359	116.1402585
-58.329437	-21.725389	117.819633	-40.957531	10.128637	116.340614	19.354366	0.848031	117.912819	15.71073	29.845846	115.236107	17.532548	15.3469385	116.574463	-99.44761	4.9103355	116.106765
-59.053707	-21.013754	117.518791	-40.95332	10.087843	116.252396	19.296783	0.79939	117.743263	15.725229	29.817434	115.204918	17.511006	15.308412	116.4740905	-99.417646	4.867274	116.0307015
-59.73143	-20.252613	117.208878	-40.945766	10.060948	116.205513	19.238632	0.781274	117.52993	15.730887	29.81712	115.208878	17.4847595	15.299197	116.369404	-99.3762915	4.822699	116.041622
-60.404823	-19.520245	116.983078	-40.938873	10.029276	116.198158	19.184193	0.786668	117.339478	15.735994	29.845657	115.26915	17.4600935	15.3161625	116.304314	-99.3378395	4.7423895	116.092002
-61.097397	-18.727804	116.731331	-40.935261	10.007352	116.237488	19.135717	0.808819	117.174828	15.747258	29.865377	115.39888	17.4414875	15.337098	116.286854	-99.3120095	4.677606	116.188122
-62.136429	-17.457478	116.382507	-40.933998	9.987382	116.33744	19.090137	0.838872	116.994324	15.813536	29.907232	115.645042	17.4518365	15.373052	116.319683	-99.3198325	4.601712	116.355197
-62.778866	-16.560581	116.202637	-40.932053	9.992192	116.385117	19.055752	0.885004	116.907974	15.840726	29.948854	115.781364	17.448239	15.416929	116.344669	-99.312345	4.567455	116.425565
-63.429939	-15.715737	116.063499	-40.922581	10.016456	116.40271	19.038195	0.979212	116.811394	15.864115	30.00544	115.88398	17.451155	15.492326	116.347687	-99.296317	4.540586	116.457733
-64.071266	-14.842339	115.975296	-40.914646	10.071736	116.393112	19.02387	1.054161	116.743294	15.870373	30.081686	115.900742	17.4471215	15.5679235	116.322018	-99.2764135	4.5755485	116.464206
-64.768013	-13.933997	115.932884	-40.890331	10.138861	116.333595	19.01832	1.1328	116.664925	15.865986	30.161814	115.823151	17.442153	15.647307	116.244038	-99.222815	4.630415	116.423152
-65.384827	-12.995005	115.920868	-40.881771	10.195444	116.257767	18.9984	1.206372	116.544891	15.838003	30.217552	115.669426	17.4182015	15.711962	116.1071585	-99.1817435	4.678926	116.4083755
-66.040619	-12.171645	115.992264	-40.870861	10.231175	116.201797	18.982374	1.276216	116.428078	15.791793	30.260567	115.485336	17.3870835	15.7683915	115.956707	-99.1288055	4.6939585	116.446887
-67.003159	-10.847318	116.157127	-40.842674	10.263805	116.161011	18.964476	1.375617	116.357254	15.735765	30.372635	115.229187	17.3501205	15.874126	115.7932205	-99.0354685	4.653484	116.5288015
-67.624481	-9.934969	116.243385	-40.838093	10.277865	116.162613	18.979292	1.438589	116.271744	15.683248	30.431849	115.092865	17.33127	15.935219	115.6823045	-99.007456	4.620511	116.6429215
-68.235718	-9.053746	116.382599	-40.83728	10.281921	116.168297	18.967442	1.490993	116.212021	15.636786	30.47588	114.965759	17.302114	15.9834365	115.58889	-98.976674	4.5804055	116.747704
-68.850304	-8.178606	116.394318	-40.842354	10.264263	116.147064	18.934736	1.535477	116.122116	15.585117	30.519873	114.838341	17.2599265	16.027675	115.4802285	-98.9446345	4.500851	116.8138995
-69.44091	-7.23892	116.369545	-40.851891	10.230187	116.10125	18.876146	1.579896	116.005814	15.524258	30.5464	114.737282	17.200202	16.063148	115.371548	-98.903984	4.397226	116.830952
-69.997131	-6.265537	116.247131	-40.863564	10.20585	116.028091	18.815384	1.634188	115.852547	15.506209	30.527586	114.577843	17.1607965	16.080887	115.215195	-98.8879245	4.330813	116.840987
-70.573578	-5.339974	116.21965	-40.875675	10.180524	115.953674	18.759119	1.703898	115.704536	15.448007	30.594748	114.48555	17.103563	16.149323	115.095043	-98.854913	4.211725	116.812305
-71.359848	-3.868588	116.121101	-40.906239	10.178996	115.894951	18.683857	1.858072	115.475105	15.34542	30.753349	114.424896	17.0146385	16.3057105	114.9500005	-98.8271165	4.0522815	116.8399015
-71.923866	-2.809122	116.082169	-40.93203	10.201265	115.890793	18.632618	1.972626	115.37011	15.2358	30.924187	114.461746	16.934209	16.4484065	114.915928	-98.798269	3.9541235	116.865658
-72.436653	-1.775255	116.126762	-40.963394	10.246505	115.916061	18.586174	2.097818	115.284668	15.168837	31.049183	114.48735	16.8775055	16.5735005	114.886009	-98.8042935	3.9195095	116.946113
-72.957375	-0.747473	116.179146	-40.992554	10.324397	115.967857	18.535191	2.218009	115.223694	15.115039	31.166157	114.532509	16.825115	16.692083	114.8781015	-98.810223	3.956711	117.0576125
-73.451729	0.345479	116.268608	-41.034855	10.393836	116.051865	18.476295	2.33978	115.203926	15.063641	31.282755	114.586365	16.769968	16.8112675	114.8951455	-98.839678	3.9764045	117.2085845
-73.958237	1.42784	116.337585	-41.065159	10.480822	116.109398	18.41754	2.429482	115.183952	15.027385	31.376469	114.637306	16.7224625	16.9029755	114.910629	-98.8527805	4.0586685	117.308167
-74.413589	2.494198	116.381706	-41.099056	10.553359	116.128983	18.350672	2.495083	115.15094	14.998904	31.439785	114.650467	16.674788	16.967434	114.9007035	-98.8729	4.139284	117.3572625
-75.073662	4.096884	116.345177	-41.179443	10.64579	116.0858	18.247028	2.555791	115.031647	14.927642	31.505638	114.589264	16.587335	17.0307145	114.8104555	-98.946221	4.2608655	117.3611445
-75.500343	5.200433	116.307327	-41.241371	10.69261	116.013588	18.167242	2.611504	114.935623	14.87326	31.516254	114.491035	16.520251	17.063879	114.713329	-99.002993	4.321341	117.313847
-75.90921	6.276133	116.266975	-41.294201	10.743865	115.93428	18.099699	2.678303	114.842728	14.773825	31.598255	114.444748	16.436762	17.138279	114.643738	-99.025164	4.349451	117.224822
-76.257919	7.300027	116.194473	-41.361103	10.776308	115.876114	18.033743	2.742701	114.772324	14.686405	31.670242	114.398445	16.360074	17.2064715	114.5853845	-99.08228	4.3461445	117.1668435
-76.623207	8.360668	116.186676	-41.42239	10.805191	115.856461	17.979012	2.799161	114.709259	14.599325	31.735043	114.386047	16.2891685	17.267102	114.547653	-99.1339485	4.34328	117.165269
-76.968224	9.445194	116.236832	-41.498249	10.834141	115.863403	17.89756	2.841898	114.672554	14.51763	31.781742	114.3881	16.207595	17.31182	114.530327	-99.204093	4.356462	117.196479
-77.318214	10.504253	116.315994	-41.583302	10.8553	115.879974	17.805008	2.879702	114.609131	14.434332	31.824648	114.399948	16.11967	17.352175	114.5045395	-99.286274	4.358425	117.2554085
-77.798531	12.032377	116.457726	-41.727932	10.885736	115.920769	17.625147	2.938184	114.489555	14.27864	31.886982	114.394714	15.9518935	17.412583	114.4421345	-99.4077575	4.358889	117.3994035
-78.100845	13.051886	116.558968	-41.821636	10.891187	115.937088	17.501896	2.999549	114.402473	14.168537	31.941721	114.394501	15.8352165	17.470635	114.398487	-99.4784885	4.311739	117.475689
-78.376617	14.068876	116.638542	-41.928883	10.891655	115.948524	17.388443	3.069208	114.313316	14.058261	32.007061	114.411911	15.723352	17.5381345	114.3626135	-99.581118	4.2451755	117.5344345
-78.648392	15.046022	116.73571	-42.022038	10.910932	115.941147	17.287569	3.133512	114.240196	13.954076	32.076542	114.430977	15.6208225	17.605027	114.3355865	-99.6648985	4.216837	117.5467075
-78.834061	15.995838	116.765381	-42.10564	10.934157	115.943314	17.192045	3.191268	114.168839	13.853301	32.143665	114.444992	15.522673	17.6674665	114.3069155	-99.733953	4.2008475	117.5797125
-79.042206	16.970345	116.876114	-42.189873	10.968039	115.945992	17.09454	3.249374	114.084709	13.753867	32.20813	114.444839	15.4242035	17.728752	114.264774	-99.8039495	4.207326	117.62721
-79.199829	17.958603	116.971947	-42.267796	11.014158	115.938164	16.991714	3.317715	114.002762	13.649283	32.273876	114.413284	15.3204985	17.7957955	114.208023	-99.8560905	4.2325205	117.668305
-79.430756	19.358839	117.102478	-42.405148	11.082099	115.917793	16.828806	3.420332	113.881157	13.529909	32.321159	114.299927	15.1793575	17.8707455	114.090542	-99.9896535	4.2934525	117.745044
-79.49543	20.245897	117.14814	-42.505688	11.13337	115.919922	16.717579	3.491834	113.827309	13.397535	32.389099	114.266571	15.057557	17.9404665	114.04694	-100.068933	4.3262735	117.792904
-79.572968	21.142637	117.263374	-42.609531	11.190696	115.959381	16.605343	3.573538	113.807129	13.27197	32.459812	114.249191	14.9386565	18.016675	114.02816	-100.1577185	4.364717	117.890602
-79.599174	22.011602	117.388496	-42.725891	11.241606	116.021072	16.498623	3.641822	113.819824	13.115616	32.534622	114.273026	14.8071195	18.088222	114.046425	-100.2589015	4.39499	117.995719
-79.611572	22.887945	117.578903	-42.853271	11.278065	116.127869	16.376236	3.717618	113.856194	12.942626	32.591049	114.301743	14.659431	18.1543335	114.0789685	-100.365973	4.4017965	118.1767695
-79.597488	23.694168	117.7565	-42.982189	11.324423	116.259209	16.253847	3.775801	113.917007	12.784761	32.649559	114.354111	14.519304	18.21268	114.135559	-100.483682	4.436166	118.382859
-79.526474	24.479582	117.885521	-43.127193	11.330614	116.372253	16.135736	3.829055	113.982414	12.646714	32.697201	114.434372	14.391225	18.263128	114.208393	-100.645611	4.3981	118.536113
-79.366394	25.669962	118.059334	-43.319332	11.339558	116.496002	15.958601	3.867783	114.037178	12.402017	32.802685	114.604065	14.180309	18.335234	114.3206215	-100.818973	4.343882	118.6713825
-79.192093	26.451752	118.166367	-43.434593	11.358922	116.553177	15.852526	3.875797	114.065979	12.310078	32.812008	114.679001	14.081302	18.3439025	114.37249	-100.950488	4.3739415	118.733864
-79.020332	27.244631	118.273842	-43.547493	11.359353	116.595749	15.737981	3.878405	114.096031	12.220865	32.830849	114.770531	13.979423	18.354627	114.433281	-101.074409	4.364079	118.758217
-78.777481	27.976326	118.358566	-43.658634	11.362289	116.623924	15.64678	3.895331	114.103104	12.138679	32.855022	114.856232	13.8927295	18.3751765	114.479668	-101.2099975	4.3494015	118.76818
-78.499496	28.69376	118.41655	-43.772587	11.361326	116.632553	15.566531	3.913774	114.084801	12.038172	32.894867	114.948746	13.8023515	18.4043205	114.5167735	-101.3475255	4.3183315	118.7483325
-78.233322	29.40028	118.512413	-43.864777	11.376205	116.627518	15.46402	3.956591	114.05275	11.944411	32.936756	115.023277	13.7042155	18.4466735	114.5380135	-101.4337695	4.3057365	118.7170225
-77.861687	30.072943	118.616188	-43.973698	11.38419	116.636848	15.363249	4.012848	114.025856	11.845693	32.989895	115.102921	13.604471	18.5013715	114.5643885	-101.551867	4.2670085	118.7093075
-77.318184	31.04611	118.842484	-44.103344	11.421722	116.662262	15.244442	4.126495	114.031471	11.700733	33.104828	115.256668	13.4725875	18.6156615	114.6440695	-101.6792755	4.2277825	118.6804545
-76.872055	31.611973	118.920944	-44.206272	11.446589	116.699173	15.166979	4.214458	114.066528	11.607935	33.185726	115.361343	13.387457	18.700092	114.7139355	-101.800001	4.193086	118.6844105
-76.43	32.155972	118.975082	-44.298351	11.477798	116.730392	15.094913	4.281012	114.108536	11.512724	33.247723	115.453018	13.3038185	18.7643675	114.780777	-101.9005205	4.1912285	118.680007
-75.970879	32.687695	119.020149	-44.389706	11.515551	116.747643	15.013417	4.344176	114.15979	11.425257	33.299942	115.513252	13.219337	18.822059	114.836521	-101.998749	4.209043	118.658765
-75.378532	33.20396	118.997047	-44.474716	11.542063	116.750397	14.940918	4.38147	114.200546	11.355629	33.309845	115.529205	13.1482735	18.8456575	114.8648755	-102.0977055	4.2384685	118.6359185
-74.821182	33.687267	118.969727	-44.578514	11.552332	116.739761	14.859229	4.399953	114.220238	11.262783	33.331604	115.526375	13.061006	18.8657785	114.8733065	-102.218034	4.2388855	118.6062155
-74.186684	34.111092	118.90731	-44.671478	11.55801	116.726723	14.771888	4.403301	114.213646	11.137771	33.352352	115.517738	12.9548295	18.8778265	114.865692	-102.2977855	4.2381935	118.587754
-73.269234	34.718304	118.829224	-44.815453	11.524521	116.718689	14.64927	4.381819	114.221992	10.982753	33.319519	115.482422	12.8160115	18.850669	114.852207	-102.4469175	4.198373	118.585171
-72.600342	35.100277	118.801056	-44.903267	11.473381	116.730583	14.557977	4.351793	114.231178	10.88765	33.279179	115.494835	12.7228135	18.815486	114.8630065	-102.5293475	4.131276	118.5981595
-71.806076	35.470261	118.775688	-44.981644	11.41705	116.7519	14.473416	4.30695	114.269028	10.818998	33.23241	115.532593	12.646207	18.76968	114.9008105	-102.609495	4.06442	118.6029895
-71.036301	35.79789	118.748093	-45.074409	11.358609	116.773544	14.38187	4.251828	114.344299	10.755569	33.177402	115.587448	12.5687195	18.714615	114.9658735	-102.7175375	4.002603	118.5812145
-70.260101	36.106842	118.671944	-45.166843	11.322824	116.774246	14.299026	4.211418	114.42041	10.682393	33.133656	115.660118	12.4907095	18.672537	115.040264	-102.8243955	3.973111	118.508228
-69.454826	36.395916	118.611443	-45.26466	11.264462	116.768555	14.228466	4.19522	114.498161	10.607702	33.111717	115.755638	12.418084	18.6534685	115.1268995	-102.947404	3.8754555	118.4102105
-68.555626	36.669453	118.619095	-45.346996	11.228678	116.775383	14.163901	4.211586	114.57299	10.530546	33.083431	115.857635	12.3472235	18.6475085	115.2153125	-103.0412155	3.8098475	118.3354535
-67.154984	37.016178	118.741249	-45.477718	11.174376	116.813683	14.09969	4.279603	114.659904	10.417389	33.134323	116.089081	12.2585395	18.706963	115.3744925	-103.2139755	3.641789	118.2528735
-66.23027	37.257595	118.892311	-45.564266	11.165747	116.86834	14.037529	4.32793	114.714767	10.348754	33.181717	116.260788	12.1931415	18.7548235	115.4877775	-103.3216735	3.5766705	118.2489025
-65.268661	37.469273	119.076828	-45.632679	11.171388	116.943787	13.979157	4.377661	114.758934	10.288038	33.223911	116.443993	12.1335975	18.800786	115.6014635	-103.3989555	3.54199	118.2861105
-64.158073	37.650414	119.229439	-45.719082	11.182137	117.035378	13.934437	4.430412	114.831253	10.240649	33.273674	116.62986	12.087543	18.852043	115.7305565	-103.525707	3.512231	118.3401995
-63.08136	37.782974	119.362213	-45.797363	11.218545	117.119576	13.892929	4.498964	114.927757	10.19748	33.335598	116.805984	12.0452045	18.917281	115.8668705	-103.6399305	3.519809	118.3722815
-62.010296	37.938236	119.466766	-45.871674	11.271803	117.212021	13.859844	4.567161	115.028999	10.129247	33.382786	116.946304	11.9945455	18.9749735	115.9876515	-103.7378935	3.5686325	118.4363905
-60.890018	38.056843	119.467865	-45.924797	11.342821	117.287758	13.83992	4.644339	115.128853	10.038036	33.444839	117.054352	11.938978	19.044589	116.0916025	-103.788572	3.641053	118.4839135
-59.05125	38.178429	119.314995	-46.013092	11.44703	117.366585	13.834214	4.699155	115.26902	9.956417	33.517555	117.070541	11.8953155	19.108355	116.1697805	-103.9214995	3.785705	118.5633895
-57.842888	38.257656	119.135353	-46.055939	11.500586	117.393471	13.831804	4.697302	115.371582	9.885549	33.521996	117.031548	11.8586765	19.109649	116.201565	-103.9705545	3.891523	118.585377
-56.581646	38.28138	118.866257	-46.088428	11.543394	117.432022	13.827744	4.685055	115.487518	9.812831	33.488255	116.980469	11.8202875	19.086655	116.2339935	-103.9971435	4.000133	118.6300505
-55.216469	38.278225	118.630203	-46.120003	11.577693	117.4963	13.829054	4.643559	115.656212	9.764799	33.445232	116.93335	11.7969265	19.0443955	116.294781	-104.0369325	4.1109905	118.697819
-53.902172	38.274132	118.406425	-46.13908	11.580605	117.588135	13.829014	4.585078	115.878525	9.714224	33.359497	116.992126	11.771619	18.9722875	116.4353255	-104.049779	4.1889225	118.7409445
-52.528549	38.220005	118.231079	-46.154591	11.539281	117.70797	13.830307	4.490287	116.156235	9.715905	33.238907	117.102348	11.773106	18.864597	116.6292915	-104.082288	4.213965	118.7866485
-51.055092	38.191929	118.155792	-46.158337	11.463408	117.821487	13.83028	4.365402	116.403091	9.738167	33.111813	117.234566	11.7842235	18.7386075	116.8188285	-104.1008975	4.1882085	118.8241455
-48.909397	38.147568	118.1007	-46.175259	11.339734	117.915581	13.797564	4.168726	116.695419	9.765474	32.922318	117.513016	11.781519	18.545522	117.1042175	-104.132037	4.133946	118.7269445
-47.403713	38.125496	118.13443	-46.176094	11.24776	117.947472	13.763028	4.041491	116.873001	9.792876	32.826607	117.740669	11.777952	18.434049	117.306835	-104.13014	4.061471	118.588109
-45.895611	38.099678	118.322685	-46.166115	11.182739	117.970291	13.711958	3.957666	117.03978	9.844284	32.757465	118.022812	11.778121	18.3575655	117.531296	-104.110351	4.0079125	118.409286
-44.369659	38.090542	118.55587	-46.178688	11.129418	117.985222	13.715905	3.893582	117.190948	9.912701	32.725735	118.381073	11.814303	18.3096585	117.7860105	-104.171679	3.9491775	118.1844335
-42.779194	38.114605	118.86026	-46.17907	11.121435	118.018875	13.729954	3.878997	117.33934	9.965888	32.735306	118.78978	11.847921	18.3071515	118.06456	-104.206061	3.9357185	117.97319
-41.250549	38.082008	119.228767	-46.172924	11.148331	118.067612	13.755003	3.904517	117.488686	10.03596	32.79974	119.218933	11.8954815	18.3521285	118.3538095	-104.2413295	3.9445335	117.7814145
-39.689735	38.077198	119.584297	-46.179321	11.216759	118.134239	13.785873	3.943707	117.622063	10.079282	32.87838	119.62085	11.9325775	18.4110435	118.6214565	-104.2912195	4.0224745	117.6470215
-37.237202	37.978355	120.043388	-46.166412	11.376504	118.2379	13.860795	4.067113	117.854034	10.149438	33.021904	120.197784	12.0051165	18.5445085	119.025909	-104.3379405	4.2084995	117.449891
-35.636795	37.905842	120.303635	-46.164005	11.486283	118.310043	13.948856	4.136739	118.053459	10.211093	33.12228	120.576859	12.0799745	18.6295095	119.315159	-104.4079845	4.3430565	117.304927
-33.986397	37.77478	120.481857	-46.154804	11.591538	118.367943	14.031127	4.206581	118.258499	10.248466	33.223011	120.895294	12.1397965	18.714796	119.5768965	-104.4494045	4.46828	117.1589895
-32.392826	37.530689	120.608498	-46.13887	11.647917	118.410316	14.141992	4.250839	118.473579	10.269737	33.288277	121.15773	12.2058645	18.769558	119.8156545	-104.4836045	4.526276	117.0049775
-30.755302	37.274872	120.666862	-46.111691	11.713179	118.46212	14.262788	4.286293	118.729141	10.280603	33.369644	121.419235	12.2716955	18.8279685	120.074188	-104.4950775	4.5983895	116.850052
-29.063637	36.979397	120.693573	-46.076168	11.772716	118.553139	14.385146	4.315551	119.054031	10.299169	33.431244	121.655296	12.3421575	18.8733975	120.3546635	-104.4944935	4.6720345	116.7516145
-27.418045	36.618237	120.726631	-46.032742	11.813249	118.660805	14.550583	4.344269	119.413803	10.348421	33.508411	121.902153	12.449502	18.92634	120.657978	-104.514986	4.700158	116.663632
-24.894867	35.996655	120.77758	-45.921852	11.891325	118.823601	14.78832	4.354069	120.006836	10.447352	33.594509	122.235428	12.617836	18.974289	121.121132	-104.46154	4.808361	116.52607
-23.249981	35.51543	120.800659	-45.848003	11.935077	118.937027	14.950798	4.358861	120.409645	10.531853	33.656883	122.498749	12.7413255	19.007872	121.454197	-104.4373315	4.862282	116.419857
-21.590101	35.033356	120.879425	-45.775345	11.973603	119.040146	15.120018	4.332542	120.822189	10.613328	33.698353	122.786118	12.866673	19.0154475	121.8041535	-104.417363	4.9317585	116.2761385
-19.935236	34.476791	121.070526	-45.671696	12.013246	119.150177	15.29237	4.282193	121.292648	10.685637	33.749828	123.128525	12.9890035	19.0160105	122.2105865	-104.3323955	5.0104815	116.0897675
-18.31827	33.948528	121.372269	-45.586594	12.061732	119.314812	15.466775	4.301215	121.757103	10.783381	33.822281	123.529259	13.125078	19.061748	122.643181	-104.298266	5.061716	115.986443
-16.990602	33.555626	121.854042	-45.506199	12.126504	119.497009	15.62881	4.335772	122.190094	10.832846	33.902206	123.977211	13.230828	19.118989	123.0836525	-104.243226	5.134019	115.9103655
-15.113944	32.758896	121.951973	-45.435707	12.201559	119.659889	15.782128	4.351164	122.622749	10.96648	34.010571	124.372292	13.374304	19.1808675	123.4975205	-104.245718	5.2222505	115.8222575
-12.764698	31.796631	122.452438	-45.338394	12.320476	119.819962	15.994522	4.374278	123.105087	11.153642	34.103931	124.901024	13.574082	19.2391045	124.0030555	-104.25087	5.4018475	115.6368685
-11.272374	31.133635	122.669312	-45.273094	12.416376	119.851128	16.089491	4.371669	123.266541	11.256563	34.113022	125.081078	13.673027	19.2423455	124.1738095	-104.219215	5.5904065	115.5284465
-9.760859	30.46376	122.733627	-45.206566	12.52231	119.830574	16.181669	4.394198	123.31636	11.393866	34.153503	125.138763	13.7877675	19.2738505	124.2275615	-104.2008995	5.7707695	115.4335865
-8.284311	29.768717	122.718254	-45.111343	12.611024	119.767593	16.275267	4.425674	123.269905	11.515862	34.194885	125.076355	13.8955645	19.3102795	124.17313	-104.1182505	5.9117685	115.362056
-7.486714	29.100996	122.516838	-45.000343	12.715869	119.668327	16.366982	4.459059	123.188576	11.637175	34.23877	124.926292	14.0020785	19.3489145	124.057434	-104.0027645	6.0828235	115.27922
-7.485329	28.466379	122.289719	-44.879951	12.814125	119.577805	16.485279	4.510225	123.090729	11.744269	34.272938	124.746132	14.114774	19.3915815	123.9184305	-103.874676	6.2366685	115.2371795
-7.474218	27.782545	122.065117	-44.751835	12.876855	119.488396	16.619978	4.53726	123.016571	11.829189	34.298344	124.607803	14.2245835	19.417802	123.812187	-103.7282535	6.335908	115.164605
-7.575745	26.654032	121.805252	-44.56329	12.917294	119.383751	16.795128	4.536312	123.006119	12.044151	34.28986	124.373924	14.4196395	19.413086	123.6900215	-103.5462195	6.421502	115.0774805
-8.153204	26.067575	121.909454	-44.4538	12.913932	119.339287	16.949371	4.511414	122.99485	12.13268	34.267342	124.302742	14.5410255	19.389378	123.648796	-103.4486255	6.438486	115.029778
-7.729878	24.908504	121.470116	-44.334526	12.893288	119.296204	17.065853	4.494682	123.000252	12.281524	34.258331	124.162041	14.6736885	19.3765065	123.5811465	-103.3427405	6.4100695	115.0112615
-8.144694	24.245743	121.537231	-44.230465	12.882746	119.25399	17.173443	4.466883	122.985222	12.348384	34.233063	124.037003	14.7609135	19.349973	123.5111125	-103.2218435	6.415519	114.9968675
-8.177343	23.231735	121.339943	-44.135265	12.871319	119.221352	17.286945	4.44395	122.916344	12.463959	34.227875	123.837898	14.875452	19.3359125	123.377121	-103.145982	6.4067255	115.065583
-8.280626	22.311205	121.112419	-44.024471	12.856865	119.162094	17.394886	4.435725	122.825935	12.606813	34.236767	123.587433	15.0008495	19.336246	123.206684	-103.0497915	6.377484	115.117504
-8.187598	21.14658	120.735191	-43.913094	12.866489	119.072929	17.480043	4.456614	122.711006	12.732201	34.229828	123.295357	15.106122	19.343221	123.0031815	-102.93231	6.389757	115.1426765
-8.351404	19.694887	120.314392	-43.704399	12.924425	118.802765	17.642994	4.530651	122.497597	12.879632	34.288071	122.801353	15.261313	19.409361	122.649475	-102.670111	6.439489	114.956055
-8.584865	18.73255	120.04554	-43.570232	12.987949	118.555809	17.760237	4.607928	122.347893	12.961525	34.327553	122.441849	15.360881	19.4677405	122.394871	-102.501345	6.5081575	114.716747
-8.679559	17.697628	119.650505	-43.439564	13.058816	118.294548	17.864204	4.706597	122.210861	13.030581	34.403084	122.053566	15.4473925	19.5548405	122.1322135	-102.3265205	6.5627915	114.4568825
-8.859183	16.714226	119.345222	-43.31855	13.119663	118.08934	17.953104	4.790449	122.087875	13.071987	34.461609	121.705284	15.5125455	19.626029	121.8965795	-102.1496455	6.613297	114.2821005
-9.105353	15.694676	119.225655	-43.222889	13.158445	117.956696	18.045225	4.838709	122.030769	13.126996	34.502468	121.429703	15.5861105	19.6705885	121.730236	-102.0318885	6.6463015	114.183156
-9.230592	14.701655	119.082764	-43.13261	13.155542	117.894653	18.135406	4.865522	121.99514	13.1973	34.535385	121.248749	15.666353	19.7004535	121.6219445	-101.931573	6.6106305	114.1673615
-9.48071	13.646646	119.066277	-43.062935	13.141565	117.881943	18.226828	4.866354	121.986687	13.289186	34.533772	121.137688	15.758007	19.700063	121.5621875	-101.883877	6.583067	114.2016985
-9.78682	12.185928	119.045662	-42.960331	13.104725	117.855904	18.321173	4.84578	121.957268	13.43023	34.517765	121.033943	15.8757015	19.6817725	121.4956055	-101.7963635	6.5276775	114.2162025
-10.077631	11.194355	119.051651	-42.903553	13.071444	117.791176	18.379513	4.829652	121.899864	13.515872	34.48241	120.966812	15.9476925	19.656031	121.433338	-101.7547985	6.486857	114.149014
-10.211616	10.245553	118.869545	-42.84391	13.057412	117.694595	18.410263	4.825343	121.787247	13.588844	34.458046	120.843979	15.9995535	19.6416945	121.315613	-101.6873735	6.4731295	114.073577
-10.471904	9.256612	118.659019	-42.768486	13.038164	117.571999	18.436701	4.833489	121.614433	13.637299	34.461117	120.702759	16.037	19.647303	121.158596	-101.573972	6.429025	113.985402
-10.68547	8.363775	118.480049	-42.687485	13.035864	117.449211	18.483128	4.851938	121.435181	13.700286	34.483746	120.554367	16.091707	19.667842	120.994774	-101.466677	6.403886	113.903648
-10.967702	7.410482	118.385658	-42.608166	13.040215	117.33683	18.541538	4.883825	121.283127	13.766039	34.517567	120.430267	16.1537885	19.700696	120.856697	-101.3701205	6.379734	113.816963
-11.30837	6.642274	118.281265	-42.541714	13.046975	117.235497	18.590433	4.910741	121.164093	13.824934	34.559017	120.339981	16.2076835	19.734879	120.752037	-101.2911115	6.359071	113.718957
-11.486434	5.10547	118.007957	-42.448677	13.007919	117.155945	18.667608	4.940325	121.050323	13.916786	34.579147	120.282295	16.292197	19.759736	120.666309	-101.189551	6.256102	113.645581
-11.68431	4.193233	117.956017	-42.408543	12.972288	117.128052	18.719265	4.922577	120.992188	13.956009	34.560619	120.269028	16.337637	19.741598	120.630608	-101.154723	6.202978	113.625496
-11.933935	3.257585	117.900757	-42.365601	12.909328	117.103233	18.74506	4.877163	120.939064	13.983721	34.51437	120.250793	16.3643905	19.6957665	120.5949285	-101.0955925	6.1228895	113.6115375
-12.119332	2.352907	117.803749	-42.337009	12.831846	117.075798	18.767967	4.809608	120.889786	14.013404	34.428257	120.20533	16.3906855	19.6189325	120.547558	-101.0647035	6.0447595	113.604038
-12.404838	1.414336	117.773674	-42.316689	12.774152	117.027367	18.806149	4.748416	120.858932	14.046994	34.364788	120.128822	16.4265715	19.556602	120.493877	-101.0599495	5.991702	113.560857
-12.60402	0.522912	117.668282	-42.273876	12.718322	116.93412	18.83176	4.718002	120.841896	14.060495	34.308159	120.023346	16.4461275	19.5130805	120.432621	-100.9938795	5.9235635	113.435619
-12.794769	-0.372263	117.647469	-42.244675	12.675593	116.819344	18.865185	4.70634	120.83503	14.075202	34.279816	119.902649	16.4701935	19.493078	120.3688395	-100.9595435	5.858108	113.2698485
-13.088578	-1.720065	117.562553	-42.211239	12.594011	116.555252	18.905617	4.690089	120.823586	14.061504	34.231167	119.676445	16.4835605	19.460628	120.2500155	-100.9060385	5.727394	112.8604885
-13.357052	-2.614386	117.515503	-42.215508	12.53072	116.320847	18.930159	4.641169	120.796028	14.04005	34.185139	119.485413	16.4851045	19.413154	120.1407205	-100.9161205	5.648286	112.5009735
-13.577188	-3.506445	117.366371	-42.206131	12.467889	116.060623	18.932526	4.564903	120.749031	14.021091	34.099712	119.290306	16.4768085	19.3323075	120.0196685	-100.8890705	5.6034705	112.1015775
-13.794623	-4.333439	117.268112	-42.203678	12.383293	115.814507	18.931625	4.476419	120.679543	14.005889	34.002739	119.112671	16.468757	19.239579	119.896107	-100.876113	5.527007	111.732907
-14.026644	-5.200423	117.206284	-42.202599	12.29404	115.640068	18.888317	4.385348	120.600037	13.998739	33.885769	118.906471	16.443528	19.1355585	119.753254	-100.848726	5.4525215	111.526882
-14.235102	-6.020994	117.108551	-42.170696	12.215402	115.509628	18.866184	4.30687	120.512474	14.011854	33.783436	118.727325	16.439019	19.045153	119.6198995	-100.780411	5.385651	111.3993565
-14.507134	-6.811727	117.107727	-42.15826	12.15772	115.434052	18.855139	4.240228	120.43502	14.015749	33.701019	118.576454	16.435444	18.9706235	119.505737	-100.751964	5.3448165	111.362367
-14.897926	-7.946385	117.024529	-42.17429	12.07021	115.373077	18.807209	4.144615	120.310318	14.003177	33.58321	118.367424	16.405193	18.8639125	119.338871	-100.753773	5.2765075	111.407283
-15.161325	-8.619675	116.989113	-42.189957	12.038385	115.305687	18.756567	4.076985	120.235291	13.98675	33.517891	118.239571	16.3716585	18.797438	119.237431	-100.7515725	5.279332	111.373943
-15.421443	-9.298798	116.944923	-42.212902	12.005234	115.193871	18.712818	4.021772	120.141205	13.955627	33.459949	118.111382	16.3342225	18.7408605	119.1262935	-100.7600265	5.2696075	111.2614485
-15.709755	-9.944198	116.845642	-42.238201	11.963149	115.04599	18.671085	3.958253	120.061852	13.916232	33.402718	117.982506	16.2936585	18.6804855	119.022179	-100.7700605	5.2458125	111.069801
-15.985534	-10.531509	116.689003	-42.272556	11.900086	114.896599	18.622297	3.899411	119.976746	13.875069	33.336559	117.852058	16.248683	18.617985	118.914402	-100.793795	5.182187	110.878796
-16.317869	-11.102427	116.559731	-42.281372	11.831345	114.752403	18.588463	3.837676	119.865074	13.845417	33.278446	117.72554	16.21694	18.558061	118.795307	-100.779684	5.104629	110.709499
-16.585854	-11.668724	116.381523	-42.288261	11.733016	114.619698	18.566416	3.768903	119.751762	13.813917	33.206848	117.605255	16.1901665	18.4878755	118.6785085	-100.7666885	4.9781565	110.5608875
-16.956425	-12.428394	116.173706	-42.321724	11.603708	114.457664	18.521822	3.687005	119.603821	13.753191	33.129959	117.436966	16.1375065	18.408482	118.5203935	-100.7809545	4.798934	110.3949345
-17.216778	-12.89974	116.114914	-42.345131	11.519697	114.37558	18.505365	3.639432	119.552574	13.699561	33.077106	117.356071	16.102463	18.358269	118.4543225	-100.792725	4.681125	110.2968375
-17.478571	-13.372515	116.112434	-42.382927	11.442022	114.307915	18.497248	3.590472	119.536972	13.645476	33.0191	117.305756	16.071362	18.304786	118.421364	-100.837216	4.579258	110.194466
-17.772629	-13.834485	116.108368	-42.430073	11.349695	114.252319	18.472044	3.522284	119.543755	13.599534	32.957451	117.2892	16.035789	18.2398675	118.4164775	-100.895935	4.4595225	110.0881605
-18.105436	-14.229366	116.1175	-42.476017	11.255762	114.213242	18.443388	3.438456	119.553284	13.545858	32.86166	117.265617	15.994623	18.150058	118.4094505	-100.946657	4.361466	110.0170335
-18.505629	-14.55854	116.118942	-42.502117	11.161127	114.172935	18.411293	3.34584	119.556198	13.513276	32.766335	117.228928	15.9622845	18.0560875	118.392563	-100.9665185	4.2661665	109.953307
-18.954941	-14.855478	116.101242	-42.542057	11.056444	114.108467	18.383638	3.240749	119.565948	13.506126	32.651199	117.173111	15.944882	17.945974	118.3695295	-101.028996	4.166914	109.8474045
-19.57786	-15.307507	115.988907	-42.557587	10.8887	113.968956	18.337471	3.081818	119.524872	13.46965	32.487541	117.068466	15.9035605	17.7846795	118.296669	-101.0187345	3.9927205	109.641243
-20.002872	-15.585038	115.849579	-42.548519	10.765471	113.839935	18.334938	2.968695	119.440544	13.472174	32.370716	116.980537	15.903556	17.6697055	118.2105405	-101.000594	3.8612365	109.4693295
-20.470449	-15.848623	115.631172	-42.556301	10.623959	113.696289	18.338636	2.847917	119.32206	13.476946	32.260117	116.908791	15.907791	17.554017	118.1154255	-101.020393	3.693901	109.2771525
-20.992844	-16.115374	115.351059	-42.534946	10.469935	113.518433	18.32802	2.729467	119.143768	13.478048	32.122864	116.826187	15.903034	17.4261655	117.9849775	-100.972926	3.5137045	109.0518885
-21.570726	-16.423901	115.010712	-42.513351	10.312997	113.330551	18.327707	2.593288	118.938301	13.493328	31.977976	116.744484	15.9105175	17.285632	117.8413925	-100.9372195	3.340362	108.8197095
-22.134151	-16.707228	114.638649	-42.478374	10.164061	113.146362	18.315142	2.457084	118.695496	13.528625	31.824652	116.643883	15.9218835	17.140868	117.6696895	-100.8786315	3.187254	108.6230345
-22.72863	-16.954199	114.272354	-42.425297	10.031135	112.984085	18.305517	2.311577	118.430748	13.574418	31.668579	116.526115	15.9399675	16.990078	117.4784315	-100.7905615	3.072192	108.4897385
-23.622244	-17.429382	113.723846	-42.316002	9.853893	112.828682	18.30448	2.150348	118.071747	13.65767	31.439396	116.383812	15.981075	16.794872	117.2277795	-100.613079	2.912914	108.4295845
-24.265791	-17.749229	113.509575	-42.247604	9.761039	112.791481	18.315483	2.078392	117.889389	13.738273	31.309807	116.30455	16.026878	16.6940995	117.0969695	-100.522086	2.8279785	108.4859925
-24.996048	-18.10294	113.420067	-42.16679	9.69284	112.769379	18.350262	2.009996	117.780457	13.814659	31.219479	116.208817	16.0824605	16.6147375	116.994637	-100.4160405	2.7709425	108.544121
-25.675106	-18.492041	113.392815	-42.104523	9.659621	112.761391	18.388596	1.968306	117.722366	13.86434	31.170809	116.096565	16.126468	16.5695575	116.9094655	-100.335514	2.7496845	108.6133165
-26.411808	-18.836214	113.497231	-42.050877	9.629568	112.753761	18.438604	1.945381	117.713402	13.890408	31.140999	115.934303	16.164506	16.54319	116.8238525	-100.26626	2.715946	108.6836695
-27.138033	-19.220354	113.598274	-42.021568	9.60487	112.738144	18.491646	1.922715	117.730293	13.887787	31.10858	115.759949	16.1897165	16.5156475	116.745121	-100.2328525	2.6940925	108.731167
-27.868961	-19.593079	113.772926	-42.015373	9.552753	112.71962	18.532455	1.867606	117.7668	13.864938	31.054855	115.552757	16.1986965	16.4612305	116.6597785	-100.2294425	2.6442755	108.7794615
-29.110527	-20.172361	114.128235	-42.061527	9.41101	112.695541	18.562225	1.749605	117.774788	13.801505	30.923248	115.16037	16.181865	16.3364265	116.467579	-100.304919	2.4855935	108.923503
-29.916504	-20.554586	114.350212	-42.091423	9.281066	112.655052	18.56636	1.653157	117.783737	13.735901	30.842197	114.916191	16.1511305	16.247677	116.349964	-100.3339765	2.314455	108.96014
-30.755169	-20.874477	114.536407	-42.116161	9.148479	112.611473	18.566231	1.558467	117.766891	13.705796	30.663881	114.639839	16.1360135	16.111174	116.203365	-100.3683355	2.185784	109.019581
-31.58009	-21.229614	114.606201	-42.121773	8.990673	112.536728	18.534332	1.45558	117.69725	13.650769	30.524918	114.439102	16.0925505	15.990249	116.068176	-100.3360965	1.991097	109.00528
-32.415356	-21.515625	114.605629	-42.100254	8.806462	112.458733	18.4648	1.355567	117.549278	13.64763	30.336821	114.245476	16.056215	15.846194	115.897377	-100.256723	1.76673	109.020089
-33.32225	-21.797604	114.516899	-42.065422	8.610687	112.355957	18.421255	1.198958	117.411934	13.679603	30.131153	114.063347	16.050429	15.6650555	115.7376405	-100.181273	1.5563185	108.9742735
-34.239155	-22.047464	114.395142	-42.014919	8.429689	112.255562	18.433731	1.016073	117.251274	13.759856	29.88489	113.855637	16.0967935	15.4504815	115.5534555	-100.1266315	1.4088965	108.9576685
-35.630486	-22.269663	114.147781	-41.923897	8.185811	112.133446	18.465895	0.808114	116.945061	13.823429	29.658976	113.632538	16.144662	15.233545	115.2887995	-99.992456	1.138077	108.9780925
-36.546009	-22.39337	113.998672	-41.886433	8.058585	112.076057	18.472258	0.688526	116.785774	13.851163	29.532167	113.489929	16.1617105	15.1103465	115.1378515	-99.9345765	1.0068235	109.0142625
-37.519531	-22.47558	113.843468	-41.827168	7.940462	112.025833	18.485012	0.584131	116.629097	13.892468	29.410442	113.388046	16.18874	14.9972865	115.0085715	-99.843076	0.883637500000001	109.0430945
-38.540794	-22.512026	113.714691	-41.776535	7.81709	112.005524	18.521692	0.459326	116.486015	13.938963	29.297188	113.332367	16.2303275	14.878257	114.909191	-99.7833975	0.755923000000001	109.101857
-39.511044	-22.495146	113.548363	-41.733006	7.691895	112.006798	18.5345	0.333835	116.361198	13.993062	29.174688	113.296852	16.263781	14.7542615	114.829025	-99.729793	0.629528499999999	109.184571
-40.551418	-22.528006	113.424812	-41.691105	7.546487	111.99955	18.543402	0.178227	116.236328	14.040585	29.046165	113.279739	16.2919935	14.612196	114.7580335	-99.6742035	0.480778000000001	109.2410665
-41.572487	-22.515102	113.198578	-41.661568	7.400875	111.999176	18.574095	0.030968	116.076805	14.088403	28.907187	113.284042	16.331249	14.4690775	114.6804235	-99.654385	0.332672499999999	109.3179285
-43.200413	-22.487661	112.932327	-41.598232	7.164989	111.994949	18.604433	-0.209933	115.875458	14.174774	28.680256	113.293091	16.3896035	14.2351615	114.5842745	-99.5860675	0.0948165000000003	109.4056235
-44.278831	-22.458845	112.74279	-41.533001	6.995883	111.996605	18.634241	-0.374187	115.723679	14.258135	28.516657	113.294266	16.446188	14.071235	114.5089725	-99.51219	-0.0794689999999996	109.4842375
-45.362984	-22.389675	112.590683	-41.46254	6.831276	111.982086	18.68112	-0.544619	115.580383	14.343791	28.347757	113.277435	16.5124555	13.901569	114.428909	-99.4375355	-0.239017	109.535263
-46.526314	-22.336586	112.515175	-41.364384	6.690145	111.959862	18.73501	-0.715683	115.488098	14.437119	28.182169	113.22908	16.5860645	13.733243	114.358589	-99.3148325	-0.352952999999999	109.561135
-47.617065	-22.189941	112.485649	-41.255577	6.545077	111.953186	18.81834	-0.866494	115.446999	14.541679	28.030937	113.178276	16.6800095	13.5822215	114.3126375	-99.1911635	-0.492067500000001	109.5937345
-48.756199	-22.094934	112.549507	-41.130451	6.416114	111.959351	18.925409	-1.031591	115.452019	14.658745	27.88159	113.142845	16.792077	13.4249995	114.297432	-99.052979	-0.5927715	109.62127
-49.929996	-21.938225	112.644897	-41.027126	6.254877	111.972977	19.019949	-1.227248	115.467926	14.77789	27.707661	113.081047	16.8989195	13.2402065	114.2744865	-98.9531715	-0.730452500000002	109.6714675
-51.682705	-21.631647	112.799896	-40.865063	5.977855	111.996124	19.132832	-1.565538	115.468025	14.959211	27.350828	112.94738	17.0460215	12.892645	114.2077025	-98.7761475	-0.936935	109.7845455
-52.91148	-21.444397	112.830719	-40.783699	5.766854	112.005569	19.181856	-1.804886	115.460655	15.064157	27.092234	112.883339	17.1230065	12.643674	114.171997	-98.6904045	-1.109966	109.839141
-54.168003	-21.221189	112.820343	-40.716118	5.535624	112.005653	19.199783	-2.064981	115.471497	15.172228	26.827448	112.832848	17.1860055	12.3812335	114.1521725	-98.6182415	-1.3099855	109.8591335
-55.392551	-20.9097	112.772331	-40.647678	5.300729	111.998055	19.230028	-2.3186	115.434387	15.262569	26.571089	112.801041	17.2462985	12.1262445	114.117714	-98.5416545	-1.5247865	109.878396
-56.670792	-20.624428	112.684761	-40.583206	5.065465	111.98597	19.244844	-2.556815	115.383408	15.343502	26.332748	112.781357	17.294173	11.8879665	114.0823825	-98.460585	-1.7570365	109.8895575
-57.958412	-20.269423	112.537231	-40.519554	4.849277	111.964783	19.244461	-2.779425	115.317642	15.424024	26.135969	112.776924	17.3342425	11.678272	114.047283	-98.3733505	-1.979718	109.882283
-59.219818	-19.849951	112.380386	-40.449699	4.635224	111.959221	19.266985	-2.975598	115.22049	15.502444	25.952581	112.793289	17.3847145	11.4884915	114.0068895	-98.2841125	-2.2180435	109.9115525
-61.182922	-19.197876	112.118301	-40.335289	4.351334	111.960938	19.318525	-3.227619	115.073814	15.620772	25.738262	112.849022	17.4696485	11.2553215	113.961418	-98.1402265	-2.5526535	109.960458
-62.51445	-18.713549	111.979996	-40.251328	4.1905	111.984741	19.345486	-3.356536	114.974617	15.701643	25.617531	112.890282	17.5235645	11.1304975	113.9324495	-98.0262205	-2.7494975	110.0370325
-63.853962	-18.183584	111.837601	-40.167789	4.073949	112.005447	19.42329	-3.4658	114.873329	15.793175	25.535238	112.938049	17.6082325	11.034719	113.905689	-97.9438105	-2.886821	110.105205
-65.202652	-17.621874	111.68914	-40.079498	3.977428	112.025162	19.500774	-3.544167	114.757072	15.877037	25.485718	112.980797	17.6889055	10.9707755	113.8689345	-97.8479015	-3.0159195	110.1813895
-66.543045	-17.01178	111.549782	-39.993557	3.877541	112.028358	19.562206	-3.618218	114.649666	15.971663	25.438366	113.002792	17.7669345	10.910074	113.826229	-97.7540485	-3.154992	110.230487
-67.921463	-16.417576	111.385406	-39.914749	3.782396	111.997459	19.628593	-3.682672	114.508583	16.048885	25.398979	113.01413	17.838739	10.8581535	113.7613565	-97.668237	-3.2933615	110.2335615
-69.318375	-15.811656	111.223648	-39.835354	3.687302	111.959206	19.705507	-3.760322	114.325905	16.12344	25.359154	113.005569	17.9144735	10.799416	113.665737	-97.5851815	-3.424812	110.252675
-71.407684	-14.876692	110.995079	-39.72504	3.537716	111.888924	19.781197	-3.872213	114.079559	16.221308	25.261173	113.025978	18.0012525	10.69448	113.5527685	-97.4513325	-3.619048	110.2250795
-72.786057	-14.229091	110.810455	-39.668758	3.398722	111.862518	19.833622	-3.984219	113.935471	16.301435	25.175714	113.07589	18.0675285	10.5957475	113.5056805	-97.4050445	-3.7983035	110.2193555
-74.180267	-13.586868	110.694839	-39.589699	3.276762	111.85453	19.875864	-4.104826	113.810875	16.378656	25.080347	113.141083	18.12726	10.4877605	113.475979	-97.306658	-3.9342365	110.233081
-75.598801	-12.969741	110.59816	-39.493904	3.151692	111.864685	19.946316	-4.207198	113.722145	16.489328	24.982157	113.203285	18.217822	10.3874795	113.462715	-97.20563	-4.0840955	110.266655
-76.988182	-12.316453	110.618484	-39.384815	3.047143	111.901009	20.044201	-4.284841	113.650368	16.600031	24.922659	113.28038	18.322116	10.318909	113.465374	-97.091746	-4.224623	110.336644
-76.946541	-11.713755	110.676277	-39.259495	2.960936	111.944389	20.158663	-4.338893	113.598442	16.712635	24.867458	113.322052	18.435649	10.2642825	113.460247	-96.954639	-4.3424105	110.428531
-76.762115	-11.317533	110.766914	-39.10899	2.879435	111.984184	20.292927	-4.388632	113.549026	16.831137	24.814547	113.335564	18.562032	10.2129575	113.442295	-96.780012	-4.4540875	110.526073
-76.53817	-10.536595	110.773132	-38.901272	2.750103	111.99131	20.498478	-4.46261	113.469589	17.013319	24.736109	113.317123	18.7558985	10.1367495	113.393356	-96.5584425	-4.6365435	110.589264
-76.412926	-10.137028	110.727547	-38.784927	2.646061	111.988083	20.602886	-4.526917	113.433624	17.117788	24.669371	113.28614	18.860337	10.071227	113.359882	-96.430191	-4.779105	110.616284
-76.403008	-9.515952	110.769867	-38.681458	2.540445	111.980042	20.691685	-4.601747	113.402473	17.204905	24.590975	113.268112	18.948295	9.994614	113.3352925	-96.311211	-4.913724	110.6247915
-76.348366	-8.928612	110.728981	-38.584072	2.434758	111.981354	20.791309	-4.673095	113.406624	17.296923	24.518263	113.277344	19.044116	9.922584	113.341984	-96.21226	-5.053068	110.620724
-76.361938	-8.511474	110.748764	-38.491241	2.314358	112.005005	20.899246	-4.749858	113.483498	17.401943	24.468851	113.313934	19.1505945	9.8594965	113.398716	-96.1330765	-5.2307805	110.611294
-76.373482	-8.035403	110.74588	-38.399185	2.212545	112.043571	21.011351	-4.840816	113.560799	17.501528	24.411314	113.358452	19.2564395	9.785249	113.4596255	-96.0548095	-5.360159	110.6275165
-76.388107	-7.683772	110.830048	-38.312374	2.109667	112.083412	21.107466	-4.933627	113.610695	17.612885	24.318623	113.38018	19.3601755	9.692498	113.4954375	-95.9849235	-5.473164	110.6713865
-76.403671	-6.937474	110.926331	-38.177837	1.963969	112.131248	21.222746	-5.111535	113.674637	17.788578	24.191278	113.393402	19.505662	9.5398715	113.5340195	-95.861336	-5.6119335	110.7284765
-76.252541	-6.510863	111.080826	-38.095844	1.879466	112.159004	21.282827	-5.210639	113.689163	17.901848	24.127796	113.419556	19.5923375	9.4585785	113.5543595	-95.7840255	-5.6996465	110.7636485
-76.284447	-5.989856	111.003372	-38.025486	1.832361	112.185333	21.340691	-5.281328	113.663017	18.019987	24.074575	113.450554	19.680339	9.3966235	113.5567855	-95.731311	-5.7319015	110.8138805
-76.239059	-5.320466	110.933617	-37.962936	1.813837	112.184647	21.385101	-5.330286	113.59465	18.113466	24.053625	113.468002	19.7492835	9.3616695	113.531326	-95.6751555	-5.7339955	110.837968
-76.149712	-4.889794	110.881042	-37.910698	1.84243	112.155449	21.398603	-5.34946	113.5	18.195919	24.046331	113.477119	19.797261	9.3484355	113.4885595	-95.618657	-5.6635755	110.8223385
-76.039398	-4.297488	110.801933	-37.870747	1.887952	112.102486	21.406376	-5.348407	113.381531	18.280979	24.074144	113.501724	19.8436775	9.3628685	113.4416275	-95.5851715	-5.5869645	110.7633445
-75.897461	-3.689391	110.810173	-37.844978	1.949934	112.058464	21.403452	-5.342922	113.247421	18.35577	24.119066	113.549744	19.879611	9.388072	113.3985825	-95.569567	-5.488204	110.7183455
-75.775642	-2.775342	110.799614	-37.812565	2.03883	112.039474	21.3897	-5.315533	113.02346	18.45104	24.20023	113.605164	19.92037	9.4423485	113.314312	-95.5455	-5.3646885	110.764636
-75.729866	-2.275011	110.948143	-37.791954	2.090638	112.0494	21.363693	-5.289695	112.895813	18.494476	24.24383	113.620674	19.9290845	9.4770675	113.2582435	-95.5129925	-5.2957915	110.8405565
-75.62307	-1.776143	110.994736	-37.787575	2.13131	112.059258	21.354158	-5.266963	112.772644	18.509235	24.296663	113.61039	19.9316965	9.51485	113.191517	-95.5068465	-5.25223	110.926999
-75.448639	-1.228799	111.013687	-37.79969	2.1711	112.047386	21.354118	-5.23814	112.655365	18.495089	24.344406	113.540558	19.9246035	9.553133	113.0979615	-95.5239835	-5.210933	110.9968105
-75.278992	-0.737727	111.03569	-37.816589	2.213815	112.006927	21.348505	-5.21772	112.560394	18.460087	24.359329	113.400162	19.904296	9.5708045	112.980278	-95.537474	-5.1431745	111.033576
-75.114853	-0.263677	111.076691	-37.807457	2.254166	111.93409	21.352901	-5.222468	112.442955	18.407171	24.325691	113.211487	19.880036	9.5516115	112.827221	-95.49495	-5.0432795	111.040959
-74.954857	0.301134	111.110451	-37.802567	2.265633	111.867226	21.355993	-5.266178	112.322166	18.371819	24.264988	113.016533	19.863906	9.499405	112.6693495	-95.46904	-4.968139	111.0651025
-74.753151	1.01769	111.10141	-37.750629	2.243811	111.772392	21.355812	-5.403146	112.191559	18.385128	24.094837	112.762032	19.87047	9.3458455	112.4767955	-95.371728	-4.8582235	111.0679885
-74.578461	1.436767	111.12014	-37.703697	2.209236	111.744049	21.355635	-5.522084	112.164154	18.446253	23.976227	112.677719	19.900944	9.2270715	112.4209365	-95.308338	-4.8085995	111.0671615
-74.372658	1.867751	111.087975	-37.66679	2.18273	111.737633	21.367512	-5.656753	112.165413	18.517162	23.896425	112.683296	19.942337	9.119836	112.4243545	-95.275917	-4.754376	111.0509115
-74.135818	2.350602	111.122154	-37.635525	2.174668	111.755226	21.362724	-5.777925	112.171898	18.565781	23.83499	112.767517	19.9642525	9.0285325	112.4697075	-95.2353025	-4.6791965	111.0407445
-73.855301	2.857718	111.192932	-37.6353	2.197094	111.805389	21.296028	-5.873786	112.160789	18.603441	23.790436	112.836365	19.9497345	8.958325	112.498577	-95.2203345	-4.564137	111.112201
-73.59465	3.354869	111.357376	-37.670845	2.244422	111.870483	21.210001	-5.94216	112.104141	18.629499	23.761677	112.90625	19.91975	8.9097585	112.5051955	-95.26144	-4.4209145	111.2357705
-73.394737	3.942292	111.492416	-37.730881	2.326127	111.906197	21.120665	-5.986252	112.001823	18.650827	23.776421	112.960136	19.885746	8.8950845	112.4809795	-95.347508	-4.2428305	111.3314145
-73.094582	4.731975	111.645058	-37.832977	2.523232	111.925194	20.945797	-6.00715	111.796478	18.600029	23.834328	113.074966	19.772913	8.913589	112.435722	-95.438867	-3.867125	111.414666
-72.885101	5.197959	111.767288	-37.930672	2.672721	111.944962	20.796516	-5.97452	111.650726	18.553583	23.862776	113.131836	19.6750495	8.944128	112.391281	-95.5363935	-3.598686	111.498643
-72.633636	5.615537	111.835167	-38.032589	2.860479	111.952553	20.666145	-5.922201	111.517647	18.523899	23.921923	113.187729	19.595022	8.999861	112.352688	-95.6602	-3.278903	111.552418
-72.310516	6.014283	111.883438	-38.164391	3.067602	111.945549	20.557823	-5.866169	111.424446	18.445015	24.015541	113.253487	19.501419	9.074686	112.3389665	-95.830201	-2.939482	111.5521315
-71.961555	6.413839	111.858765	-38.272976	3.305442	111.91552	20.422428	-5.792688	111.380051	18.340406	24.102009	113.287445	19.381417	9.1546605	112.333748	-95.927369	-2.5437765	111.497292
-71.546455	6.809811	111.765076	-38.405834	3.533239	111.852303	20.273827	-5.690073	111.3461	18.22374	24.174767	113.254585	19.2487835	9.242347	112.3003425	-96.0604515	-2.175869	111.4042635
-71.174232	7.177768	111.655716	-38.53875	3.753793	111.742386	20.15345	-5.612525	111.305344	18.096878	24.232605	113.174286	19.125164	9.31004	112.239815	-96.202664	-1.802454	111.244957
-70.583954	7.669741	111.469818	-38.700855	4.025182	111.61113	20.033165	-5.536306	111.319901	17.897909	24.282528	113.017929	18.965537	9.373111	112.168915	-96.367247	-1.322747	111.053345
-70.206795	8.003032	111.407074	-38.787357	4.168982	111.594604	19.955576	-5.509561	111.411522	17.784033	24.305653	112.92038	18.8698045	9.398046	112.165951	-96.4445185	-1.060082	111.023257
-69.857384	8.342986	111.360893	-38.857872	4.261781	111.622849	19.902878	-5.534126	111.53746	17.695478	24.282684	112.865402	18.799178	9.374279	112.201431	-96.514922	-0.850717	111.044267
-69.452034	8.665093	111.304512	-38.930237	4.291623	111.649834	19.848021	-5.596227	111.669853	17.636629	24.224566	112.805389	18.742325	9.3141695	112.237621	-96.602799	-0.730923499999999	111.062047
-69.027779	9.016291	111.191154	-39.02124	4.284166	111.643173	19.798956	-5.68086	111.783722	17.591787	24.153254	112.716202	18.6953715	9.236197	112.249962	-96.7378515	-0.667865000000001	111.036384
-68.530396	9.375122	111.026855	-39.098473	4.252882	111.590431	19.756544	-5.745744	111.873245	17.531027	24.086128	112.656036	18.6437855	9.170192	112.2646405	-96.8407315	-0.664428000000001	110.9162215
-68.113594	9.745037	110.922623	-39.156925	4.238748	111.543694	19.70307	-5.786158	111.977539	17.457905	24.041626	112.62587	18.5804875	9.127734	112.3017045	-96.8943375	-0.650238	110.7856835
-67.433807	10.317903	110.809387	-39.200211	4.248609	111.563286	19.617069	-5.768583	112.212051	17.394756	24.05386	112.669716	18.5059125	9.1426385	112.4408835	-96.9063345	-0.6454205	110.6856885
-67.078636	10.773921	110.827164	-39.226788	4.28418	111.649002	19.566998	-5.72127	112.44912	17.388988	24.089354	112.766052	18.477993	9.184042	112.607586	-96.931569	-0.615682	110.690418
-66.734146	11.277589	110.871597	-39.247154	4.336407	111.76902	19.532841	-5.673253	112.695358	17.405876	24.148884	112.899765	18.4693585	9.2378155	112.7975615	-96.9636665	-0.565001499999999	110.7404785
-66.37236	11.844798	110.923943	-39.256889	4.394401	111.908684	19.502916	-5.621013	112.923302	17.424023	24.213934	113.011185	18.4634695	9.2964605	112.9672435	-96.9772475	-0.507658499999998	110.8501245
-65.955612	12.447234	110.972534	-39.271717	4.455554	112.036514	19.491077	-5.538004	113.122238	17.449638	24.280352	113.129807	18.4703575	9.371174	113.1260225	-97.0137915	-0.460065999999999	110.9470055
-65.612831	13.099376	111.050056	-39.294815	4.506665	112.149872	19.476547	-5.45212	113.306831	17.468702	24.354048	113.253365	18.4726245	9.450964	113.280098	-97.0622545	-0.437633999999999	111.019646
-65.269608	13.749297	111.091385	-39.323841	4.551673	112.243271	19.442501	-5.356501	113.447311	17.487404	24.443396	113.394058	18.4649525	9.5434475	113.4206845	-97.1126345	-0.440101499999999	111.0658575
-64.708015	14.657621	111.148323	-39.38969	4.614411	112.313858	19.375452	-5.233014	113.490974	17.487471	24.602491	113.588463	18.4314615	9.6847385	113.5397185	-97.2108415	-0.455916500000001	111.0879975
-64.318665	15.312507	111.223564	-39.458855	4.668103	112.332138	19.310452	-5.143213	113.405815	17.475483	24.688587	113.698944	18.3929675	9.772687	113.5523795	-97.3106775	-0.436480999999999	111.1118965
-63.856506	16.000044	111.305046	-39.513092	4.731646	112.322906	19.220615	-5.062312	113.274277	17.466532	24.78755	113.769356	18.3435735	9.862619	113.5218165	-97.3697575	-0.399327	111.1239955
-63.451004	16.738703	111.418091	-39.553375	4.835436	112.281647	19.128761	-4.938585	113.110184	17.44198	24.927668	113.83284	18.2853705	9.9945415	113.471512	-97.3921205	-0.323669500000001	111.091782
-63.041843	17.470846	111.54641	-39.602707	4.970164	112.259209	19.055029	-4.77067	112.922493	17.405046	25.08499	113.876518	18.2300375	10.15716	113.3995055	-97.4354515	-0.216832000000002	111.1189125
-62.639023	18.159483	111.667847	-39.64365	5.14757	112.254539	19.019972	-4.549657	112.754082	17.357721	25.294411	113.904655	18.1888465	10.372377	113.3293685	-97.4761465	-0.0772370000000002	111.1797095
-62.17934	18.779758	111.779991	-39.683117	5.359147	112.268356	18.981508	-4.299782	112.624016	17.29855	25.539604	113.917542	18.140029	10.619911	113.270779	-97.506263	0.0983830000000001	111.265933
-61.46357	19.762297	111.937042	-39.763981	5.67316	112.299393	18.894491	-3.890875	112.498917	17.191433	25.924212	113.87645	18.042962	11.0166685	113.1876835	-97.570924	0.329651500000001	111.4111025
-60.92915	20.42452	111.954269	-39.818314	5.879279	112.316772	18.849894	-3.600277	112.515511	17.098295	26.176081	113.899757	17.9740945	11.287902	113.207634	-97.6107225	0.470656000000002	111.42591
-60.467594	21.073677	111.990372	-39.874588	6.069008	112.340424	18.818968	-3.322511	112.60984	17.00733	26.442585	113.964676	17.913149	11.560037	113.287258	-97.662325	0.577978999999999	111.39359
-59.960091	21.677599	111.951721	-39.929733	6.236686	112.358841	18.788324	-3.068163	112.747955	16.92075	26.699171	114.079376	17.854537	11.815504	113.4136655	-97.714003	0.657867999999999	111.3040165
-59.486431	22.197523	111.926689	-39.988819	6.368826	112.374237	18.758776	-2.856176	112.872696	16.844009	26.920881	114.190063	17.8013925	12.0323525	113.5313795	-97.7790305	0.705299500000001	111.2170945
-58.981377	22.731377	111.935768	-40.052761	6.482985	112.377884	18.728565	-2.715901	112.957634	16.786381	27.086687	114.254288	17.757473	12.185393	113.605961	-97.862995	0.780576999999999	111.149807
-58.454617	23.257212	111.918304	-40.105301	6.563755	112.385345	18.682915	-2.618573	113.005516	16.73551	27.204916	114.263985	17.7092125	12.2931715	113.6347505	-97.9198145	0.834338499999999	111.1359395
-57.631081	24.067799	111.924446	-40.15966	6.678916	112.426826	18.613979	-2.499282	113.10936	16.677641	27.317867	114.251259	17.64581	12.4092925	113.6803095	-97.96513	0.948539500000001	111.1733425
-57.101376	24.582962	111.935982	-40.173973	6.747378	112.477432	18.600882	-2.40437	113.191628	16.635073	27.414587	114.263535	17.6179775	12.5051085	113.7275815	-97.9659235	0.9896475	111.2272825
-56.575562	25.051773	111.954514	-40.19445	6.816606	112.546051	18.571751	-2.299632	113.310623	16.590424	27.521852	114.299896	17.5810875	12.61111	113.8052595	-97.9699875	1.022102	111.2868425
-56.070065	25.492149	111.958755	-40.213348	6.887087	112.616707	18.531469	-2.171211	113.475777	16.541557	27.644953	114.388107	17.536513	12.736871	113.931942	-97.963209	1.037303	111.301472
-55.529125	25.959608	111.968086	-40.278942	6.993636	112.699425	18.51075	-2.03427	113.653137	16.499414	27.781223	114.515854	17.505082	12.8734765	114.0844955	-98.062966	1.1137955	111.3143545
-54.944878	26.45323	111.997032	-40.356842	7.10543	112.755226	18.4792	-1.916737	113.806168	16.46052	27.942854	114.65229	17.46986	13.0130585	114.229229	-98.183544	1.1978015	111.281223
-54.428379	26.974783	112.064835	-40.461021	7.222238	112.79892	18.411222	-1.787248	113.881393	16.417122	28.095314	114.773834	17.414172	13.154033	114.3276135	-98.336214	1.290443	111.2702265
-53.657795	27.739597	112.254562	-40.599842	7.428064	112.789444	18.258749	-1.586167	113.781342	16.334465	28.290419	114.880775	17.296607	13.352126	114.3310585	-98.496291	1.504002	111.2478295
-53.18129	28.229963	112.40963	-40.681488	7.569718	112.760483	18.137184	-1.41542	113.631752	16.280823	28.45137	114.909958	17.2090035	13.517975	114.270855	-98.5719795	1.621461	111.250111
-52.716351	28.740164	112.589584	-40.73238	7.758918	112.738846	18.053007	-1.197976	113.490654	16.226454	28.671745	114.9636	17.1397305	13.7368845	114.227127	-98.6044905	1.7809515	111.250565
-52.224319	29.255543	112.782463	-40.773239	7.97563	112.75959	17.983854	-0.91038	113.422585	16.163212	28.926226	115.044609	17.073533	14.007923	114.233597	-98.620011	1.943337	111.285583
-51.685013	29.783245	112.96492	-40.810051	8.213098	112.820526	17.959583	-0.605631	113.440254	16.099224	29.206961	115.168152	17.0294035	14.300665	114.304203	-98.6495055	2.125531	111.336849
-51.187832	30.304501	113.117065	-40.854168	8.456098	112.910019	17.932453	-0.306338	113.526466	16.034605	29.486641	115.294174	16.983529	14.5901515	114.41032	-98.691865	2.3220445	111.409718
-50.69453	30.801264	113.208817	-40.914188	8.694961	112.984894	17.915594	-0.049998	113.617615	15.962408	29.73941	115.397369	16.939001	14.844706	114.507492	-98.767377	2.545216	111.462296
-49.993172	31.465805	113.216995	-41.052792	8.96985	112.996735	17.848274	0.24501	113.732437	15.846427	30.023489	115.503738	16.8473505	15.1342495	114.6180875	-98.9529345	2.8054505	111.3753825
-49.569862	31.898993	113.159904	-41.151215	9.117843	112.949715	17.761997	0.375475	113.764214	15.753214	30.15287	115.529488	16.7576055	15.2641725	114.646851	-99.0600355	2.9715135	111.252579
-49.124207	32.319614	113.112617	-41.258049	9.215358	112.894485	17.663231	0.467093	113.793251	15.667028	30.241098	115.529228	16.6651295	15.3540955	114.6612395	-99.1812275	3.0766205	111.1277305
-48.637646	32.760338	113.081787	-41.336437	9.299667	112.879791	17.571091	0.53657	113.833069	15.593571	30.30459	115.541435	16.582331	15.42058	114.687252	-99.255205	3.178754	111.07233
-48.137791	33.183548	113.045677	-41.394218	9.381244	112.901131	17.501913	0.617049	113.914345	15.534924	30.368849	115.552101	16.5184185	15.492949	114.733223	-99.3068545	3.269539	111.069039
-47.720699	33.565292	113.081779	-41.447712	9.468821	112.952301	17.467516	0.694832	114.019188	15.478222	30.464209	115.572418	16.472869	15.5795205	114.795803	-99.368293	3.3581215	111.108799
-47.254826	33.940811	113.056686	-41.499203	9.547964	113.020828	17.434111	0.792291	114.127693	15.418458	30.57333	115.578316	16.4262845	15.6828105	114.8530045	-99.4246905	3.4131175	111.1886515
-46.65094	34.41333	113.018967	-41.590958	9.69154	113.088432	17.381929	0.946934	114.252708	15.323544	30.719292	115.573654	16.3527365	15.833113	114.913181	-99.5346525	3.549967	111.263683
-46.258144	34.716446	112.974098	-41.663269	9.79	113.109985	17.320404	1.071615	114.282761	15.246166	30.834332	115.596115	16.283285	15.9529735	114.939438	-99.609823	3.6270265	111.280532
-45.849415	35.021801	113.02359	-41.749413	9.897394	113.098801	17.237801	1.20232	114.275742	15.166253	30.959139	115.641907	16.202027	16.0807295	114.9588245	-99.700853	3.7140585	111.2387775
-45.423927	35.366295	113.143936	-41.837795	9.996123	113.073624	17.125961	1.335215	114.214005	15.095388	31.110373	115.7202	16.1106745	16.222794	114.9671025	-99.7862645	3.769452	111.1801455
-44.952374	35.708748	113.350662	-41.929081	10.122776	113.040161	16.987741	1.492759	114.074112	15.022923	31.257307	115.839752	16.005332	16.375033	114.956932	-99.863494	3.870519	111.12339
-44.579338	36.042984	113.646057	-42.009674	10.268705	113.009659	16.8477	1.676421	113.925217	14.963203	31.422033	115.982521	15.9054515	16.549227	114.953869	-99.9247995	3.988183	111.065449
-44.191048	36.320141	113.974083	-42.092056	10.442178	112.988297	16.736666	1.892038	113.783455	14.909575	31.643898	116.153908	15.8231205	16.767968	114.9686815	-100.0072325	4.116388	111.0079125
-43.630405	36.689655	114.4151	-42.199722	10.770171	113.015572	16.578657	2.30337	113.608574	14.784443	32.081345	116.438568	15.68155	17.1923575	115.023571	-100.080994	4.3479845	111.007573
-43.305981	36.785423	114.66188	-42.256008	11.042497	113.069954	16.50968	2.627121	113.561226	14.720053	32.379513	116.573586	15.6148665	17.503317	115.067406	-100.1268825	4.581677	111.072502
-43.017502	36.779579	114.794838	-42.31369	11.31927	113.127113	16.459284	2.960879	113.551041	14.652163	32.696377	116.672279	15.5557235	17.828628	115.11166	-100.1831035	4.809912	111.142566
-42.689999	36.708389	114.863434	-42.37122	11.588469	113.176636	16.416077	3.264047	113.556847	14.593874	32.96357	116.703224	15.5049755	18.1138085	115.1300355	-100.2474155	5.0631295	111.2232365
-42.357166	36.546959	114.848801	-42.440296	11.837647	113.223564	16.367517	3.527626	113.564072	14.496207	33.225178	116.751411	15.431862	18.376402	115.1577415	-100.312454	5.298892	111.2893865
-42.018696	36.273674	114.889374	-42.492329	12.018113	113.263252	16.312405	3.715371	113.595673	14.425702	33.396839	116.779587	15.3690535	18.556105	115.18763	-100.3537115	5.480121	111.338874
-41.627041	35.97213	114.861969	-42.551468	12.145523	113.297821	16.261688	3.82346	113.652588	14.397122	33.487415	116.799232	15.329405	18.6554375	115.22591	-100.432341	5.6356085	111.369732
-41.066875	35.39101	114.807297	-42.616474	12.252298	113.340569	16.209557	3.898397	113.78038	14.346285	33.625118	116.881111	15.277921	18.7617575	115.3307455	-100.510869	5.7428385	111.3503925
-40.741009	34.950119	114.705681	-42.659164	12.332936	113.359009	16.179012	3.920117	113.896439	14.33661	33.639954	116.836037	15.257811	18.7800355	115.366238	-100.576139	5.8858365	111.35178
-40.454407	34.409843	114.489616	-42.70887	12.402933	113.358795	16.159075	3.938674	114.003441	14.292521	33.682983	116.699539	15.225798	18.8108285	115.35149	-100.643538	5.9950375	111.3661
-40.184967	33.826138	114.163803	-42.759697	12.490751	113.347878	16.132524	3.983018	114.086624	14.191381	33.746418	116.446068	15.1619525	18.864718	115.266346	-100.6813465	6.116784	111.42941
-39.868183	33.157742	113.7444	-42.78952	12.609161	113.298729	16.103041	4.071919	114.14415	14.0597	33.769928	116.031265	15.0813705	18.9209235	115.0877075	-100.6604105	6.2973985	111.5097505
-39.540565	32.531136	113.245918	-42.8255	12.718591	113.229286	16.101028	4.169133	114.204994	13.957174	33.734467	115.517342	15.029101	18.9518	114.861168	-100.680101	6.485382	111.597404
-39.212093	31.8699	112.776733	-42.842682	12.846363	113.159691	16.121975	4.264513	114.307724	13.839224	33.750763	114.989075	14.9805995	19.007638	114.6483995	-100.6659635	6.685088	111.6709825
-38.809795	30.889458	112.071632	-42.889099	12.967275	113.067123	16.134312	4.329687	114.474533	13.644915	33.708122	114.306732	14.8896135	19.0189045	114.3906325	-100.6678115	6.9156455	111.7436135
-38.539875	30.221853	111.777863	-42.939949	13.010405	113.069008	16.124538	4.311011	114.61657	13.538206	33.609158	114.012215	14.831372	18.9600845	114.3143925	-100.71127	7.0607255	111.8236235
-38.23999	29.547188	111.67598	-42.995289	12.99207	113.119255	16.112207	4.208573	114.785515	13.487429	33.506359	113.866089	14.799818	18.857466	114.325802	-100.790396	7.126674	111.912708
-37.90414	28.957479	111.699425	-43.052967	12.937026	113.200912	16.07284	4.035041	114.943146	13.469538	33.380943	113.872002	14.771189	18.707992	114.407574	-100.877123	7.16606	111.99425
-37.562458	28.424057	111.80619	-43.085197	12.837821	113.27494	16.010937	3.845721	115.023575	13.483036	33.239071	113.944313	14.7469865	18.542396	114.483944	-100.9173805	7.133246	112.065936
-37.241058	27.964233	111.917389	-43.109924	12.751622	113.287857	15.934072	3.669868	115.002045	13.518256	33.119507	114.01783	14.726164	18.3946875	114.5099375	-100.946012	7.1085565	112.0657765
-36.944275	27.576092	112.004219	-43.116669	12.671635	113.260887	15.874341	3.51753	114.893936	13.565634	33.008846	114.075302	14.7199875	18.263188	114.484619	-100.9533255	7.080082	112.037155
-36.609695	27.002768	112.142227	-43.072006	12.65419	113.229927	15.867352	3.428546	114.715935	13.661564	32.920292	114.181366	14.764458	18.174419	114.4486505	-100.90847	7.133961	112.0112035
-36.37978	26.622311	112.254021	-43.00993	12.704426	113.23922	15.91683	3.441107	114.614532	13.728144	32.937649	114.234634	14.822487	18.189378	114.424583	-100.842347	7.219474	112.053857
-36.150513	26.272816	112.313507	-42.958717	12.766523	113.262772	15.986755	3.471277	114.522591	13.78395	32.970219	114.269135	14.8853525	18.220748	114.395863	-100.8027865	7.312298	112.129681
-35.852318	25.937323	112.327255	-42.886887	12.845376	113.275848	16.055214	3.484111	114.46077	13.846702	32.983608	114.281418	14.950958	18.2338595	114.371094	-100.724732	7.4568925	112.180602
-35.559563	25.579353	112.367462	-42.838795	12.888945	113.278473	16.113913	3.457254	114.432953	13.923989	32.957874	114.30085	15.018951	18.207564	114.3669015	-100.696541	7.570326	112.1900445
-35.230682	25.292604	112.366867	-42.797791	12.91462	113.278946	16.16951	3.376229	114.442841	14.005206	32.891129	114.333633	15.087358	18.133679	114.388237	-100.68294	7.695561	112.169655
-34.884613	25.03129	112.386253	-42.768394	12.894835	113.309166	16.19186	3.26231	114.486946	14.064307	32.787331	114.356293	15.1280835	18.0248205	114.4216195	-100.6648715	7.7648495	112.1967125
-34.409992	24.684856	112.468513	-42.736286	12.796523	113.411118	16.225056	3.060535	114.594589	14.132658	32.598949	114.398537	15.178857	17.829742	114.496563	-100.651429	7.763304	112.325673
-34.133823	24.480003	112.535004	-42.728161	12.691486	113.504532	16.249037	2.915733	114.714607	14.160356	32.445675	114.423775	15.2046965	17.680704	114.569191	-100.6610185	7.702268	112.439873
-33.843594	24.327272	112.584328	-42.721119	12.5824	113.599609	16.277746	2.759612	114.847328	14.185134	32.304756	114.461502	15.23144	17.532184	114.654415	-100.673678	7.632616	112.544803
-33.567219	24.230682	112.607368	-42.718136	12.475792	113.665733	16.311737	2.598287	114.970886	14.216367	32.144581	114.46949	15.264052	17.371434	114.720188	-100.700324	7.58015	112.611278
-33.269035	24.193707	112.605713	-42.714073	12.356029	113.727608	16.344669	2.42971	115.069664	14.23682	31.983385	114.451233	15.2907445	17.2065475	114.7604485	-100.7188905	7.5055105	112.6947675
-32.948097	24.210606	112.607765	-42.692436	12.241399	113.775406	16.374218	2.264828	115.128662	14.275083	31.808393	114.424751	15.3246505	17.0366105	114.7767065	-100.7095225	7.4461875	112.7741055
-32.593048	24.256458	112.592079	-42.657127	12.12088	113.804268	16.380192	2.09123	115.183388	14.3315	31.626934	114.424179	15.355846	16.859082	114.8037835	-100.6701	7.382678	112.8047525
-32.005959	24.464546	112.634125	-42.590149	11.967241	113.844261	16.395306	1.833776	115.223587	14.447844	31.396818	114.515747	15.421575	16.615297	114.869667	-100.601873	7.319185	112.818855
-31.590397	24.677519	112.693451	-42.560143	11.884432	113.86908	16.397619	1.654955	115.218796	14.541975	31.257206	114.6203	15.469797	16.4560805	114.919548	-100.590083	7.3127835	112.818612
-31.226641	24.93194	112.771095	-42.533585	11.804589	113.880753	16.375347	1.481374	115.174782	14.627677	31.103601	114.752106	15.501512	16.2924875	114.963444	-100.568682	7.3166905	112.798062
-30.871586	25.209475	112.896263	-42.521519	11.722086	113.896561	16.332991	1.306354	115.086998	14.717646	30.9457	114.87719	15.5253185	16.126027	114.982094	-100.5683565	7.318145	112.811028
-30.497417	25.498177	113.027443	-42.500298	11.654239	113.916183	16.287737	1.130322	114.965019	14.764209	30.8505	115.071228	15.525973	15.990411	115.0181235	-100.526569	7.318067	112.8142425
-30.151432	25.786062	113.182655	-42.479073	11.601328	113.945412	16.245171	0.97508	114.864609	14.853006	30.714035	115.226982	15.5490885	15.8445575	115.0457955	-100.5072345	7.3580985	112.8450285
-29.831562	26.12034	113.354111	-42.450806	11.560043	114.004913	16.238214	0.86838	114.808289	14.945312	30.628252	115.406227	15.591763	15.748316	115.107258	-100.493375	7.37177	112.902568
-29.363462	26.695475	113.643143	-42.399494	11.515043	114.11158	16.291016	0.824893	114.76992	15.065913	30.554508	115.68409	15.6784645	15.6897005	115.227005	-100.4774525	7.3403855	112.996155
-29.034515	27.087889	113.814453	-42.36739	11.503096	114.195358	16.333014	0.806065	114.802422	15.124824	30.530348	115.89122	15.728919	15.6682065	115.346821	-100.463699	7.3379855	113.043895
-28.682795	27.465061	113.992332	-42.332561	11.466173	114.254189	16.368744	0.755951	114.815643	15.196854	30.487391	116.067329	15.782799	15.621671	115.441486	-100.447921	7.310675	113.066892
-28.368626	27.843702	114.1343	-42.313965	11.410167	114.283966	16.388535	0.654152	114.770874	15.270467	30.407398	116.195274	15.829501	15.530775	115.483074	-100.457431	7.289559	113.084858
-28.068468	28.186012	114.260696	-42.279831	11.316538	114.290176	16.388666	0.533827	114.694046	15.339448	30.277296	116.272507	15.864057	15.4055615	115.4832765	-100.423719	7.2275145	113.0970755
-27.769766	28.486565	114.361557	-42.249031	11.220899	114.276314	16.387575	0.389616	114.591202	15.388918	30.125696	116.330421	15.8882465	15.257656	115.4608115	-100.3863085	7.184142	113.0918165
-27.453381	28.717741	114.428162	-42.209538	11.10575	114.255402	16.399811	0.248078	114.487686	15.44777	29.979361	116.369232	15.9237905	15.1137195	115.428459	-100.3428665	7.0977805	113.082345
-27.04398	29.039932	114.561249	-42.160137	10.922396	114.210983	16.424887	0.03797	114.3396	15.54838	29.763758	116.455688	15.9866335	14.900864	115.397644	-100.3069075	6.943928	113.024322
-26.795542	29.231422	114.669357	-42.127277	10.791447	114.184273	16.43568	-0.100321	114.221275	15.602427	29.615936	116.529343	16.0190535	14.7578075	115.375309	-100.2736075	6.8250865	112.993237
-26.532486	29.397211	114.80349	-42.115711	10.675084	114.16478	16.437172	-0.23964	114.093674	15.655011	29.467648	116.603935	16.0460915	14.614004	115.3488045	-100.2775135	6.736164	112.9807555
-26.25316	29.533678	114.92984	-42.09145	10.56061	114.134239	16.423098	-0.373369	113.957619	15.701978	29.315237	116.68763	16.062538	14.470934	115.3226245	-100.245438	6.650286	112.9458535
-25.955191	29.639191	115.052116	-42.070896	10.473076	114.106834	16.417393	-0.507359	113.834801	15.758159	29.178387	116.764664	16.087776	14.335514	115.2997325	-100.229568	6.610638	112.9139355
-25.643141	29.715385	115.165314	-42.035599	10.413424	114.096855	16.425621	-0.582001	113.733147	15.810781	29.078674	116.815773	16.118201	14.2483365	115.27446	-100.189399	6.5785115	112.91925
-25.34923	29.757959	115.265427	-42.003452	10.389848	114.111458	16.454508	-0.624294	113.690414	15.838509	29.008123	116.855385	16.1465085	14.1919145	115.2728995	-100.1534125	6.5877815	112.9500165
-24.92345	29.784718	115.349663	-41.962704	10.389012	114.208458	16.555082	-0.646411	113.792404	15.857654	28.950369	116.933319	16.206368	14.151979	115.3628615	-100.131776	6.626045	113.0540545
-24.661747	29.750326	115.413048	-41.949314	10.384168	114.306808	16.628334	-0.66283	113.944588	15.864203	28.927908	116.995667	16.2462685	14.132539	115.4701275	-100.1448965	6.635797	113.1434885
-24.401245	29.678837	115.442017	-41.955597	10.343021	114.398911	16.673893	-0.722029	114.116196	15.850859	28.885221	117.050148	16.262376	14.081596	115.583172	-100.17357	6.604446	113.21465
-24.15122	29.552189	115.426956	-41.985035	10.259092	114.460907	16.693033	-0.823421	114.267853	15.820183	28.786797	117.069481	16.256608	13.981688	115.668667	-100.226678	6.536496	113.253147
-23.91301	29.388836	115.400902	-42.031277	10.161487	114.484093	16.676819	-0.955118	114.394974	15.782705	28.644249	117.087189	16.229762	13.8445655	115.7410815	-100.292316	6.4784085	113.2271045
-23.697599	29.218906	115.374481	-42.100727	10.031923	114.487038	16.650736	-1.115695	114.471474	15.734203	28.490105	117.126122	16.1924695	13.687205	115.798798	-100.3939235	6.376641	113.175278
-23.448942	29.036623	115.365097	-42.151295	9.88557	114.464035	16.599617	-1.281953	114.501869	15.682597	28.341276	117.145111	16.141107	13.5296615	115.82349	-100.443697	6.2414785	113.10458
-22.973051	28.730846	115.389778	-42.2314	9.696947	114.420113	16.50893	-1.489968	114.450012	15.633419	28.139057	117.17588	16.0711745	13.3245445	115.812946	-100.5339745	6.0693495	113.02728
-22.613359	28.475613	115.413597	-42.240738	9.608898	114.396812	16.465647	-1.579315	114.375748	15.607267	28.038391	117.208656	16.036457	13.229538	115.792202	-100.517933	5.988258	113.001422
-22.249611	28.173887	115.471985	-42.238438	9.562007	114.403107	16.446417	-1.620084	114.311073	15.602194	27.978546	117.259323	16.0243055	13.179231	115.785198	-100.5011815	5.944783	113.021016
-21.849926	27.837049	115.533005	-42.227879	9.550856	114.418533	16.444538	-1.608145	114.240479	15.601561	27.968872	117.331352	16.0230495	13.1803635	115.7859155	-100.4788075	5.9213485	113.0511505
-21.438147	27.484278	115.597725	-42.208843	9.578117	114.43808	16.449678	-1.546183	114.171638	15.600631	28.016907	117.394981	16.0251545	13.235362	115.7833095	-100.4428405	5.920872	113.0928505
-20.999592	27.090263	115.621758	-42.185627	9.635794	114.458122	16.464323	-1.408544	114.119484	15.601481	28.130478	117.481552	16.032902	13.360967	115.800518	-100.404156	5.910621	113.115726
-20.564817	26.69515	115.674316	-42.144825	9.759979	114.484444	16.486052	-1.207522	114.135185	15.593001	28.298395	117.594803	16.0395265	13.5454365	115.864994	-100.3291765	5.9745215	113.103894
-19.816771	26.027485	115.724907	-42.111286	9.982729	114.559258	16.617983	-0.890909	114.187492	15.590472	28.617737	117.788383	16.1042275	13.863414	115.9879375	-100.3267995	6.102044	113.1305785
-19.310722	25.47183	115.750275	-42.075855	10.15198	114.612282	16.653957	-0.643297	114.31147	15.586832	28.855375	117.898788	16.1203945	14.106039	116.105129	-100.2721045	6.197921	113.119435
-18.786591	24.874748	115.705284	-42.0681	10.33886	114.66124	16.698875	-0.380113	114.455841	15.559155	29.113153	117.962036	16.129015	14.36652	116.2089385	-100.265215	6.3112	113.1135415
-18.209499	24.243656	115.588127	-42.063038	10.53767	114.677025	16.765265	-0.122567	114.582733	15.504148	29.361576	117.945503	16.1347065	14.6195045	116.264118	-100.2607825	6.4558355	113.089932
-17.624729	23.566957	115.430725	-42.063229	10.719288	114.671829	16.85759	0.135505	114.693817	15.427056	29.600227	117.896477	16.142323	14.867866	116.295147	-100.268781	6.57071	113.048511
-17.00807	22.80826	115.238297	-42.048027	10.894538	114.643768	16.944654	0.403847	114.854721	15.35283	29.843061	117.812408	16.148742	15.123454	116.3335645	-100.244796	6.665622	112.9539715
-16.388866	21.971518	115.06089	-42.010197	11.041139	114.562286	17.05587	0.658059	115.031799	15.293739	30.081125	117.719521	16.1748045	15.369592	116.37566	-100.1951985	6.712686	112.748912
-15.38912	20.701311	114.77652	-41.955284	11.226615	114.378265	17.240849	0.962612	115.339043	15.238431	30.362057	117.59288	16.23964	15.6623345	116.4659615	-100.150208	6.7908955	112.2905685
-14.6746	19.783037	114.598	-41.876358	11.326056	114.239677	17.365326	1.134668	115.581192	15.213102	30.477747	117.511261	16.289214	15.8062075	116.5462265	-100.04193	6.8459045	111.9331275
-13.95835	18.803558	114.494148	-41.762486	11.435572	114.094521	17.509026	1.313941	115.83065	15.234258	30.594572	117.463791	16.371642	15.9542565	116.6472205	-99.896614	6.9168875	111.5418215
-13.242783	17.862995	114.408424	-41.639305	11.544086	113.933586	17.680458	1.459351	116.130898	15.297742	30.760674	117.459663	16.4891	16.1100125	116.7952805	-99.76771	6.9781595	111.0718915
-12.509539	16.951723	114.343346	-41.493492	11.676407	113.789452	17.830885	1.635481	116.404488	15.366608	30.949146	117.478096	16.5987465	16.2923135	116.941292	-99.5857305	7.0605005	110.637612
-11.691358	15.903464	114.325676	-41.33387	11.829081	113.633057	17.986578	1.832192	116.676773	15.46741	31.16695	117.506134	16.726994	16.499571	117.0914535	-99.394734	7.158591	110.1746605
-10.989136	14.993596	114.272774	-41.211853	12.022341	113.463806	18.13168	2.044546	116.898094	15.554643	31.406832	117.504547	16.8431615	16.725689	117.2013205	-99.2668675	7.318993	109.7262915
-9.648295	13.508325	114.097916	-41.052956	12.346337	113.103088	18.319109	2.324201	117.219284	15.684445	31.739241	117.490768	17.001777	17.031721	117.355026	-99.107689	7.660953	108.85115
-9.013807	12.571767	114.161705	-40.964088	12.533636	112.82402	18.404888	2.462856	117.444084	15.771681	31.933577	117.516792	17.0882845	17.1982165	117.480438	-99.0164605	7.8690555	108.167602
-8.3309	11.615011	114.105728	-40.887417	12.722585	112.597946	18.457375	2.600801	117.588058	15.851688	32.080387	117.461349	17.1545315	17.340594	117.5247035	-98.9293655	8.104576	107.6711885
-7.502613	10.689898	114.057198	-40.79303	12.902082	112.375816	18.542545	2.723611	117.748024	15.944478	32.218807	117.381157	17.2435115	17.471209	117.5645905	-98.8295715	8.332955	107.1870415
-6.988371	9.820429	114.159302	-40.70388	13.066067	112.183205	18.650471	2.845966	117.849792	16.022635	32.348881	117.319366	17.336553	17.5974235	117.584579	-98.744313	8.5347105	106.781831
-6.372322	8.922217	114.18412	-40.625412	13.228152	112.016808	18.747822	2.983043	117.895889	16.114351	32.459862	117.167343	17.4310865	17.7214525	117.531616	-98.6819105	8.7348515	106.502
-5.778664	8.129866	114.181793	-40.549778	13.382618	111.824821	18.821096	3.146813	117.889999	16.202623	32.560917	116.930893	17.5118595	17.853865	117.410446	-98.6114155	8.911371	106.239196
-4.993307	6.941658	114.075981	-40.467255	13.563728	111.523994	18.877625	3.323746	117.663971	16.278557	32.573082	116.519859	17.578091	17.948414	117.091915	-98.512601	9.179042	105.956073
-4.448249	6.128871	113.961258	-40.429043	13.661033	111.318398	18.911926	3.381113	117.442116	16.294405	32.525642	116.171707	17.6031655	17.9533775	116.8069115	-98.4612515	9.3686885	105.8298845
-4.047446	5.350626	113.776886	-40.404381	13.734597	111.099098	18.93869	3.451192	117.090843	16.290483	32.431248	115.810143	17.6145865	17.94122	116.450493	-98.4233485	9.527974	105.747703
-3.602935	4.67281	113.50824	-40.396915	13.814611	110.874901	18.901714	3.524188	116.726723	16.316488	32.303917	115.366043	17.609101	17.9140525	116.046383	-98.402931	9.7151695	105.703419
-3.105949	4.008625	113.130104	-40.375946	13.899549	110.591507	18.862535	3.612382	116.287041	16.300735	32.267113	114.951149	17.581635	17.9397475	115.619095	-98.333527	9.8593505	105.563919
-2.799415	3.358124	112.743149	-40.371956	13.973537	110.248169	18.814137	3.716239	115.845276	16.2736	32.287289	114.530472	17.5438685	18.001764	115.187874	-98.2877805	9.94531	105.308464
-2.483485	2.773371	112.421455	-40.327221	14.065697	109.905159	18.765657	3.861495	115.511658	16.24547	32.370388	114.178909	17.5055635	18.1159415	114.8452835	-98.1600055	10.0154525	104.9650345
-2.001704	1.976986	112.083054	-40.231236	14.211358	109.574448	18.819607	4.143154	115.238464	16.221357	32.600605	113.898491	17.520482	18.3718795	114.5684775	-97.982954	10.0508365	104.5804185
-1.784625	1.523857	112.069771	-40.136654	14.320202	109.507515	18.876085	4.326747	115.232826	16.259932	32.768612	113.856468	17.5680085	18.5476795	114.544647	-97.8413165	10.0927245	104.470383
-1.682886	1.064963	112.189499	-40.069244	14.408816	109.519157	18.932135	4.466651	115.284058	16.315981	32.925667	113.88353	17.624058	18.696159	114.583794	-97.762546	10.121473	104.45452
-1.651276	0.581388	112.241089	-40.033585	14.494768	109.560631	18.954109	4.575741	115.349915	16.368414	33.04372	113.897636	17.6612615	18.8097305	114.6237755	-97.7284315	10.1798055	104.4974865
-1.606493	0.122741	112.254036	-40.028366	14.587566	109.582748	18.960091	4.662729	115.402496	16.399076	33.120754	113.886246	17.6795835	18.8917415	114.644371	-97.7363155	10.2833905	104.521125
-1.713512	-0.294107	112.312363	-40.035084	14.676014	109.594536	18.955315	4.75479	115.44101	16.401781	33.216248	113.867989	17.678548	18.985519	114.6544995	-97.748716	10.366509	104.5345725
-1.94471	-0.681091	112.421326	-40.040882	14.779127	109.613403	18.954348	4.880985	115.504715	16.388779	33.336155	113.864662	17.6715635	19.10857	114.6846885	-97.7533275	10.449684	104.5421175
-2.300322	-1.13737	112.566719	-40.049164	14.932492	109.683777	18.997616	5.117158	115.637863	16.386847	33.574707	113.898849	17.6922315	19.3459325	114.768356	-97.7905595	10.5190515	104.599198
-2.493846	-1.378111	112.655167	-40.052452	15.045261	109.714256	19.036234	5.270331	115.723755	16.389114	33.748608	113.922409	17.712674	19.5094695	114.823082	-97.817578	10.5810525	104.60543
-2.700584	-1.596736	112.679398	-40.053669	15.137892	109.706589	19.057154	5.42101	115.767654	16.391979	33.902885	113.912323	17.7245665	19.6619475	114.8399885	-97.8319045	10.6138365	104.5731895
-2.949974	-1.813873	112.635628	-40.045586	15.223429	109.642921	19.054998	5.555945	115.762695	16.384298	34.034424	113.858398	17.719648	19.7951845	114.8105465	-97.81082	10.6516735	104.4752955
-3.350108	-2.009602	112.614235	-40.043304	15.305346	109.565666	19.063988	5.681565	115.689537	16.381437	34.159698	113.760933	17.7227125	19.9206315	114.725235	-97.8093205	10.6900605	104.406097
-3.701618	-2.246681	112.479935	-40.043365	15.384366	109.496353	19.069975	5.793569	115.591301	16.376886	34.292976	113.645432	17.7234305	20.0432725	114.6183665	-97.8101605	10.7254595	104.3743395
-4.102374	-2.45763	112.337898	-40.062355	15.464869	109.422043	19.069035	5.89158	115.468452	16.368044	34.395988	113.541138	17.7185395	20.143784	114.504795	-97.8432495	10.785954	104.339291
-4.664171	-2.735313	112.087341	-40.075077	15.566945	109.322594	19.027475	6.01805	115.273643	16.327202	34.610882	113.461319	17.6773385	20.314466	114.367481	-97.8274925	10.819424	104.277707
-5.242169	-2.866218	111.95649	-40.109604	15.625407	109.267212	18.973482	6.092175	115.152977	16.320198	34.706009	113.401344	17.64684	20.399092	114.2771605	-97.866048	10.851722	104.2572635
-5.669441	-3.019755	111.73526	-40.15704	15.68568	109.240364	18.940285	6.145108	115.011612	16.300926	34.777805	113.358292	17.6206055	20.4614565	114.184952	-97.9346855	10.9099035	104.295776
-6.198599	-3.185864	111.589447	-40.185749	15.747276	109.222183	18.873352	6.181943	114.913116	16.288712	34.821167	113.305626	17.581032	20.501555	114.109371	-97.95253	10.992997	104.334995
-6.763137	-3.321013	111.424873	-40.237373	15.814548	109.197144	18.793665	6.217947	114.802086	16.265759	34.855907	113.273705	17.529712	20.536927	114.0378955	-98.004458	11.092169	104.3563925
-7.397725	-3.450721	111.282822	-40.275646	15.868263	109.143509	18.73321	6.240516	114.697174	16.224796	34.887844	113.240013	17.479003	20.56418	113.9685935	-98.030295	11.172346	104.3184245
-8.194711	-3.589183	111.17321	-40.33292	15.933084	109.083687	18.687483	6.259892	114.601608	16.191416	34.915585	113.183937	17.4394495	20.5877385	113.8927725	-98.1052895	11.2784295	104.2746015
-9.183209	-3.784104	110.924278	-40.375313	16.001875	108.951508	18.602825	6.296521	114.448631	16.180206	34.916107	113.024727	17.3915155	20.606314	113.736679	-98.1421415	11.397436	104.166337
-9.912758	-3.859365	110.721504	-40.398159	16.031984	108.869995	18.569637	6.29741	114.327896	16.140566	34.930317	112.918114	17.3551015	20.6138635	113.623005	-98.1514195	11.4501045	104.116985
-10.85409	-3.873584	110.724068	-40.417324	16.03652	108.776184	18.529844	6.285573	114.219597	16.110664	34.915524	112.818382	17.320254	20.6005485	113.5189895	-98.154902	11.4724915	104.0333785
-11.440487	-4.117386	110.415794	-40.428864	16.025436	108.726204	18.491999	6.274	114.112831	16.085966	34.902103	112.714149	17.2889825	20.5880515	113.41349	-98.1467105	11.4628205	104.038918
-12.307567	-4.215661	110.292709	-40.43586	16.001228	108.68206	18.45993	6.266983	114.025406	16.066317	34.889652	112.637177	17.2631235	20.5783175	113.3312915	-98.1348435	11.4241385	104.0328285
-13.186203	-4.370281	110.157455	-40.442673	15.963647	108.64048	18.436476	6.259786	113.957718	16.050209	34.885128	112.577667	17.2433425	20.572457	113.2676925	-98.1286885	11.354837	104.0132675
-14.05756	-4.425649	110.033127	-40.445225	15.93779	108.600822	18.426107	6.249142	113.895668	16.037994	34.881775	112.522568	17.2320505	20.5654585	113.209118	-98.1225005	11.3101215	103.992526
-15.446086	-4.624657	109.828255	-40.463959	15.887547	108.518753	18.419481	6.174866	113.796066	16.017061	34.840195	112.474045	17.218271	20.5075305	113.1350555	-98.146189	11.2675635	103.9024505
-16.395679	-4.712361	109.661949	-40.462639	15.833389	108.466103	18.402575	6.110598	113.719086	16.008339	34.787483	112.451599	17.205457	20.4490405	113.0853425	-98.130735	11.2177375	103.8468635
-17.428865	-4.877018	109.473145	-40.467518	15.771711	108.43235	18.378468	6.052313	113.644005	16.007015	34.729179	112.461517	17.1927415	20.390746	113.052761	-98.1277775	11.152676	103.811939
-18.43924	-4.955974	109.317993	-40.471004	15.714034	108.428978	18.365944	5.984975	113.57148	16.007282	34.680115	112.475311	17.186613	20.332545	113.0233955	-98.128621	11.095523	103.8345605
-19.52985	-5.109183	109.194305	-40.465294	15.669096	108.445236	18.367197	5.919522	113.47184	16.020937	34.636574	112.485794	17.194067	20.278048	112.978817	-98.124655	11.060144	103.911655
-20.5996	-5.25841	109.008957	-40.44038	15.612539	108.462868	18.366909	5.846191	113.370682	16.051964	34.577969	112.505653	17.2094365	20.21208	112.9381675	-98.0901965	11.012998	103.9875685
-21.738461	-5.461319	108.823349	-40.41457	15.563743	108.497047	18.362093	5.779521	113.258621	16.087729	34.521492	112.52005	17.224911	20.1505065	112.8893355	-98.054051	10.9769795	104.1047585
-23.439442	-5.684806	108.569702	-40.375244	15.502919	108.552101	18.370205	5.706246	113.096771	16.135218	34.442219	112.567749	17.2527115	20.0742325	112.83226	-98.0031995	10.9316055	104.271942
-24.612394	-5.905569	108.381126	-40.351212	15.450284	108.576111	18.386705	5.63985	113.001595	16.170118	34.388813	112.6101	17.2784115	20.0143315	112.8058475	-97.9808355	10.8862365	104.3463745
-25.891035	-6.137997	108.206406	-40.327011	15.409389	108.586212	18.400864	5.58589	112.882866	16.195478	34.337067	112.61306	17.298171	19.9614785	112.747963	-97.952193	10.8572995	104.424461
-27.088684	-6.366979	108.071091	-40.297665	15.366192	108.578369	18.412199	5.543172	112.76432	16.226463	34.283535	112.541893	17.319331	19.9133535	112.6531065	-97.914661	10.8190305	104.5036315
-28.320187	-6.685356	107.952652	-40.258564	15.336086	108.532402	18.43158	5.50242	112.622787	16.254124	34.231361	112.380692	17.342852	19.8668905	112.5017395	-97.85998	10.8052815	104.5630645
-29.635733	-6.993715	107.865128	-40.212109	15.315042	108.469376	18.460791	5.465842	112.455498	16.275724	34.164227	112.122688	17.3682575	19.8150345	112.289093	-97.7924755	10.8150495	104.649659
-30.897751	-7.326137	107.844398	-40.143349	15.292358	108.389641	18.46348	5.404467	112.297127	16.311609	34.099846	111.742126	17.3875445	19.7521565	112.0196265	-97.6742425	10.8325595	104.7596555
-32.811626	-7.881491	107.827316	-40.030647	15.25174	108.217873	18.460882	5.355302	111.984444	16.366159	34.020363	110.972321	17.4135205	19.6878325	111.4783825	-97.4748145	10.8156475	104.9573635
-34.158249	-8.274337	107.805786	-39.96389	15.212149	108.040092	18.460938	5.312421	111.696899	16.38545	33.976109	110.361389	17.423194	19.644265	111.029144	-97.350974	10.780033	105.05104
-35.442276	-8.643861	107.742348	-39.900307	15.135074	107.819069	18.472126	5.247758	111.370674	16.381865	33.876617	109.738663	17.4269955	19.5621875	110.5546685	-97.2276095	10.7079605	105.0834695
-36.733013	-9.091507	107.665527	-39.866428	15.012982	107.60434	18.471298	5.163275	111.012337	16.377522	33.731087	109.148529	17.42441	19.447181	110.080433	-97.157266	10.578783	105.128247
-38.10807	-9.515821	107.515289	-39.808212	14.872877	107.380333	18.490904	5.017046	110.638214	16.393372	33.551643	108.638123	17.442138	19.2843445	109.6381685	-97.058562	10.4614095	105.1224975
-39.399632	-9.914765	107.323364	-39.756489	14.693217	107.183434	18.494862	4.810855	110.232864	16.432173	33.33918	108.194664	17.4635175	19.0750175	109.213764	-96.9764955	10.3114165	105.153104
-40.710785	-10.340402	107.097099	-39.696026	14.489299	106.99321	18.48386	4.591149	109.811447	16.498896	33.103771	107.804955	17.491378	18.84746	108.808201	-96.88343	10.131138	105.178219
-42.687122	-10.921611	106.727386	-39.57864	14.241738	106.703201	18.487658	4.286714	109.151443	16.619936	32.788036	107.253143	17.553797	18.537375	108.202293	-96.711077	9.946101	105.204109
-43.947903	-11.229421	106.508553	-39.468475	14.126134	106.524956	18.509079	4.104749	108.727142	16.691856	32.592281	106.866646	17.6004675	18.348515	107.796894	-96.5374175	9.903753	105.253018
-45.225117	-11.590121	106.381287	-39.366261	14.025043	106.387344	18.550543	3.945174	108.328438	16.759338	32.415615	106.483116	17.6549405	18.1803945	107.405777	-96.3874625	9.8696915	105.368911
-46.531429	-11.854739	106.364105	-39.254917	13.936938	106.281433	18.602276	3.774751	108.002075	16.833704	32.234211	106.130302	17.71799	18.004481	107.0661885	-96.227824	9.869395	105.4966775
-47.721573	-12.117074	106.426689	-39.14695	13.854416	106.237206	18.663368	3.60136	107.773697	16.91341	32.047867	105.829796	17.788389	17.8246135	106.8017465	-96.082289	9.8842185	105.6726655
-48.908371	-12.391552	106.568192	-39.03804	13.762697	106.232048	18.741884	3.405852	107.64093	17.008654	31.857405	105.570587	17.875269	17.6316285	106.6057585	-95.951349	9.8937655	105.8583375
-50.168491	-12.661366	106.736397	-38.943188	13.65823	106.235924	18.842548	3.196656	107.586548	17.099142	31.648958	105.347908	17.970845	17.422807	106.467228	-95.857221	9.893653	106.00462
-51.840061	-12.953743	107.054642	-38.815273	13.46934	106.238045	18.961567	2.80555	107.587074	17.223063	31.26857	105.04081	18.092315	17.03706	106.313942	-95.722861	9.90162	106.162148
-52.976711	-13.176194	107.328751	-38.737843	13.305627	106.248566	19.033709	2.502288	107.627197	17.304447	30.973923	104.860214	18.169078	16.7381055	106.2437055	-95.644764	9.8731485	106.2534265
-54.125683	-13.375263	107.528923	-38.686443	13.105382	106.268585	19.087311	2.18775	107.672607	17.380419	30.652723	104.704201	18.233865	16.4202365	106.188404	-95.606751	9.7905275	106.348766
-55.182095	-13.543038	107.779762	-38.628799	12.889944	106.291153	19.138905	1.851151	107.700432	17.44952	30.321842	104.543243	18.2942125	16.0864965	106.1218375	-95.5518105	9.6933915	106.4604685
-56.219845	-13.588784	107.939438	-38.574974	12.660323	106.307129	19.176323	1.519234	107.707771	17.508598	29.983421	104.392067	18.3424605	15.7513275	106.049919	-95.4924085	9.5693185	106.564339
-57.219269	-13.641578	108.077919	-38.518017	12.428374	106.315567	19.210688	1.214004	107.703171	17.556807	29.664526	104.301498	18.3837475	15.439265	106.0023345	-95.4197815	9.417483	106.6287995
-58.255989	-13.647024	108.142021	-38.472668	12.201573	106.340202	19.253174	0.904242	107.713142	17.608477	29.347307	104.279945	18.4308255	15.1257745	105.9965435	-95.3761615	9.2773715	106.6838605
-59.678322	-13.519705	108.173393	-38.411572	11.88791	106.35257	19.288826	0.487511	107.736496	17.714972	28.94401	104.31118	18.501899	14.7157605	106.023838	-95.325043	9.0600595	106.681302
-60.602993	-13.316269	108.150139	-38.37384	11.733974	106.373199	19.296358	0.269813	107.73848	17.775509	28.733662	104.337204	18.5359335	14.5017375	106.037842	-95.2836135	8.9662105	106.708556
-61.523129	-13.094168	108.138168	-38.36134	11.622563	106.397942	19.312401	0.096396	107.714806	17.816174	28.578815	104.359398	18.5642875	14.3376055	106.037102	-95.2869675	8.9075205	106.758782
-62.47385	-12.789752	108.120682	-38.327835	11.558928	106.414558	19.329845	-0.02622	107.678902	17.858517	28.454193	104.365936	18.594181	14.2139865	106.022419	-95.249851	8.9038695	106.806697
-63.355709	-12.411597	108.104584	-38.293892	11.510591	106.425621	19.335827	-0.113496	107.653282	17.89757	28.372601	104.398705	18.6166985	14.1295525	106.0259935	-95.2044825	8.8916295	106.8252485
-64.164108	-11.988401	108.034393	-38.272968	11.479073	106.459412	19.357435	-0.182858	107.642509	17.952797	28.316917	104.451439	18.655116	14.0670295	106.046974	-95.201052	8.8911165	106.87185
-65.002983	-11.528388	107.998779	-38.242805	11.448897	106.510162	19.386131	-0.249347	107.632515	18.002731	28.276051	104.535934	18.694431	14.013352	106.0842245	-95.180041	8.884442	106.9360995
-66.19593	-10.71437	107.89257	-38.194752	11.400185	106.572876	19.422949	-0.363339	107.584274	18.080235	28.203371	104.644264	18.751592	13.920016	106.114269	-95.141096	8.880354	107.031483
-66.967339	-10.098084	107.86338	-38.176105	11.358661	106.617561	19.43067	-0.485305	107.50631	18.139294	28.118763	104.691444	18.784982	13.816729	106.098877	-95.137192	8.900593	107.136245
-67.706993	-9.465566	107.806778	-38.16341	11.312345	106.659805	19.416023	-0.604912	107.393311	18.183348	28.019487	104.724052	18.7996855	13.7072875	106.0586815	-95.1265055	8.9174025	107.2609285
-68.442039	-8.757207	107.711998	-38.155041	11.252212	106.670151	19.382036	-0.744395	107.231483	18.230717	27.909386	104.751541	18.8063765	13.5824955	105.991512	-95.1164585	8.9219285	107.34879
-69.175064	-8.083143	107.591606	-38.122959	11.190049	106.650284	19.340961	-0.892643	107.036278	18.26852	27.803486	104.75235	18.8047405	13.4554215	105.894314	-95.0506585	8.9246765	107.406254
-69.910133	-7.343496	107.465744	-38.129555	11.131641	106.605484	19.293921	-1.035437	106.805595	18.297335	27.695782	104.72438	18.795628	13.3301725	105.7649875	-95.054738	8.9331095	107.4459805
-70.590012	-6.565303	107.317589	-38.145817	11.085976	106.518829	19.23551	-1.169354	106.528984	18.308821	27.60928	104.667725	18.7721655	13.219963	105.5983545	-95.0637995	8.951989	107.4393035
-71.585342	-5.358304	107.107796	-38.193783	11.031608	106.361595	19.097073	-1.35282	106.042572	18.278179	27.488085	104.472603	18.687626	13.0676325	105.2575875	-95.075192	8.9955835	107.4656025
-72.239868	-4.573305	107.019638	-38.239105	10.994382	106.234268	18.987543	-1.451576	105.681213	18.21088	27.414715	104.284859	18.5992115	12.9815695	104.983036	-95.0774215	9.0071945	107.4855
-72.858879	-3.736283	106.986687	-38.287716	10.977175	106.106201	18.872898	-1.539787	105.261398	18.132189	27.336756	104.050735	18.5025435	12.8984845	104.6560665	-95.0779755	9.0558655	107.5563355
-73.457985	-2.903458	106.945328	-38.356209	10.936978	105.979034	18.71937	-1.624063	104.832565	18.042814	27.262339	103.766464	18.381092	12.819138	104.2995145	-95.09351	9.054818	107.6585535
-74.030655	-2.049941	106.886078	-38.419365	10.912688	105.812874	18.562817	-1.724579	104.356049	17.942181	27.206722	103.442696	18.252499	12.7410715	103.8993725	-95.091229	9.0843045	107.7263755
-74.537704	-1.268916	106.833733	-38.489944	10.884858	105.612305	18.417736	-1.798753	103.83902	17.839897	27.167442	103.073761	18.1288165	12.6843445	103.4563905	-95.1087045	9.0853715	107.7682195
-75.057114	-0.348338	106.721474	-38.575855	10.871591	105.378029	18.243473	-1.839509	103.323898	17.729702	27.132135	102.682861	17.9865875	12.646313	103.0033795	-95.1382975	9.096869	107.7526785
-75.754013	0.945282	106.532394	-38.701241	10.872639	104.981293	17.985973	-1.923513	102.481308	17.537479	27.101431	102.054276	17.761726	12.588959	102.267792	-95.164208	9.156319	107.694794
-76.1399	1.806754	106.375061	-38.804878	10.883785	104.685211	17.803946	-1.95742	101.885292	17.402523	27.094746	101.60997	17.6032345	12.568663	101.747631	-95.2129905	9.198907	107.622791
-76.498642	2.648493	106.28289	-38.889389	10.892442	104.421638	17.604479	-1.921711	101.349083	17.250412	27.090778	101.210114	17.4274455	12.5845335	101.2795985	-95.2062235	9.2003505	107.5636775
-76.804649	3.518195	106.234833	-38.988518	10.920148	104.216751	17.425735	-1.873556	100.848221	17.09931	27.12602	100.831093	17.2625225	12.626232	100.839657	-95.2395585	9.214064	107.593845
-77.051476	4.386155	106.242393	-39.096821	10.974828	104.036972	17.269268	-1.827746	100.41703	16.950068	27.190971	100.479935	17.109668	12.6816125	100.4484825	-95.30331	9.2680435	107.6254615
-77.263031	5.212611	106.224075	-39.213806	11.039697	103.913544	17.131544	-1.745143	100.148712	16.802826	27.266846	100.247681	16.967185	12.7608515	100.1981965	-95.394797	9.3185425	107.6288915
-77.383659	6.025995	106.153778	-39.344261	11.107865	103.849281	17.012066	-1.658551	100.034752	16.682858	27.352184	100.127411	16.847462	12.8468165	100.0810815	-95.535984	9.3689135	107.6174805
-77.471283	7.242644	106.122986	-39.546047	11.216444	103.813919	16.890564	-1.536148	100.021912	16.509237	27.507627	100.059639	16.6999005	12.9857395	100.0407755	-95.7919945	9.4471485	107.5870625
-77.486542	8.078424	106.088707	-39.654175	11.307802	103.820732	16.837078	-1.450826	100.100204	16.40905	27.615822	100.066826	16.623064	13.082498	100.083515	-95.931414	9.533106	107.557949
-77.434792	8.91994	106.097939	-39.754532	11.398762	103.838181	16.809412	-1.344074	100.196053	16.32362	27.722895	100.069679	16.566516	13.1894105	100.132866	-96.07558	9.6081135	107.543496
-77.303101	9.732928	106.117378	-39.83392	11.471113	103.856041	16.755663	-1.241287	100.270966	16.222214	27.833998	100.070129	16.4889385	13.2963555	100.1705475	-96.1567785	9.6458705	107.5415345
-77.080551	10.53693	106.117073	-39.901482	11.539317	103.890335	16.700296	-1.120538	100.313713	16.15333	27.927113	100.055054	16.426813	13.4032875	100.1843835	-96.229777	9.6753465	107.5962865
-76.818375	11.372881	106.11377	-39.947796	11.618835	103.90638	16.642586	-1.019776	100.339767	16.080519	28.016117	100.050522	16.3615525	13.4981705	100.1951445	-96.2571445	9.7394995	107.6176155
-76.502617	12.213017	106.100441	-40.00433	11.689034	103.918816	16.577145	-0.928126	100.346756	16.023783	28.091537	100.091866	16.300464	13.5817055	100.219311	-96.309124	9.7963625	107.618321
-76.021103	13.538649	106.070038	-40.136223	11.771958	103.952682	16.455772	-0.857685	100.349937	15.965554	28.199446	100.209343	16.210663	13.6708805	100.27964	-96.483109	9.8730355	107.625724
-75.558685	14.389064	106.0326	-40.236809	11.829354	103.983292	16.356295	-0.798251	100.359093	15.919675	28.253618	100.335457	16.137985	13.7276835	100.347275	-96.611603	9.9310245	107.619309
-75.093636	15.287983	106.043419	-40.320461	11.920583	104.025841	16.23481	-0.714641	100.40786	15.858931	28.315336	100.498428	16.0468705	13.8003475	100.453144	-96.6877925	10.0408185	107.598538
-74.549599	16.182344	106.056557	-40.418201	12.003104	104.122421	16.136473	-0.607371	100.517357	15.793246	28.400877	100.713089	15.9648595	13.896753	100.615223	-96.8012615	10.109455	107.629619
-74.005173	17.105558	106.113029	-40.513645	12.088856	104.242851	16.063711	-0.483216	100.753555	15.722418	28.493017	101.087662	15.8930645	14.0049005	100.9206085	-96.9203545	10.1728115	107.5650935
-73.371124	17.989735	106.166992	-40.618565	12.178778	104.457176	16.007534	-0.349538	101.181961	15.67505	28.635052	101.617683	15.841292	14.142757	101.399822	-97.078422	10.214799	107.51453
-72.725929	18.912271	106.264389	-40.732471	12.295173	104.745308	16.014538	-0.245309	101.716927	15.661517	28.784502	102.265549	15.8380275	14.2695965	101.991238	-97.3029695	10.3207495	107.499378
-71.651566	20.293631	106.457626	-40.925419	12.478103	105.298439	16.011688	-0.062846	102.879227	15.642236	29.028828	103.414955	15.826962	14.482991	103.147091	-97.6778	10.473215	107.449787
-70.903107	21.213434	106.662277	-41.059124	12.603767	105.753937	16.049994	0.101622	103.768745	15.640892	29.209084	104.293236	15.845443	14.655353	104.0309905	-97.963691	10.552181	107.4768835
-70.133636	22.136343	106.870056	-41.185875	12.738696	106.260124	16.071527	0.243456	104.759201	15.615561	29.373936	105.178429	15.843544	14.808696	104.968815	-98.215294	10.668696	107.551433
-69.298759	23.061525	107.090508	-41.322136	12.857421	106.769028	16.103939	0.397478	105.773079	15.571276	29.522768	106.081947	15.8376075	14.960123	105.927513	-98.4818795	10.754719	107.610543
-68.478889	24.005531	107.307495	-41.433601	12.970437	107.260872	16.123234	0.534504	106.752327	15.555625	29.68548	106.942093	15.8394295	15.109992	106.84721	-98.7066315	10.830882	107.674534
-67.619308	24.913177	107.488739	-41.544647	13.077816	107.725098	16.143454	0.674944	107.720909	15.50027	29.814709	107.817825	15.821862	15.2448265	107.769367	-98.911156	10.9108055	107.680829
-66.784454	25.875803	107.741585	-41.666569	13.155511	108.193604	16.151142	0.811017	108.601715	15.431947	29.935106	108.673462	15.7915445	15.3730615	108.6375885	-99.1246825	10.9379605	107.7496195
-65.546707	27.275204	108.086548	-41.84856	13.241522	108.851715	16.125847	0.890858	109.860817	15.363665	30.077738	109.896942	15.744756	15.484298	109.8788795	-99.441876	10.998746	107.8245505
-64.700058	28.217676	108.350662	-41.97504	13.296053	109.282982	16.087038	0.944697	110.63868	15.333944	30.15925	110.724152	15.710491	15.5519735	110.681416	-99.660571	11.0401325	107.884548
-63.90218	29.205078	108.689079	-42.113705	13.330947	109.706223	16.027124	0.986153	111.326218	15.347105	30.238066	111.497688	15.6871145	15.6121095	111.411953	-99.9145245	11.0497845	108.000493
-63.138126	30.194754	109.05368	-42.214973	13.356179	110.069763	15.960501	1.019362	111.856827	15.304674	30.369837	112.253525	15.6325875	15.6945995	112.055176	-100.0625335	11.0177585	108.08435
-62.355507	31.165886	109.403137	-42.325626	13.381632	110.361252	15.867331	1.053214	112.216675	15.314865	30.414915	112.822685	15.591098	15.7340645	112.51968	-100.24235	11.0291995	108.202824
-61.652756	32.191395	109.814789	-42.406563	13.394684	110.575798	15.753563	1.112614	112.446632	15.318203	30.466812	113.256226	15.535883	15.789713	112.851429	-100.349009	10.999655	108.300167
-60.967415	33.16153	110.197975	-42.467491	13.418693	110.736824	15.658367	1.20936	112.534698	15.310027	30.501032	113.54705	15.484197	15.855196	113.040874	-100.419179	10.98219	108.432774
-60.009308	34.631107	110.685417	-42.541798	13.497983	110.909912	15.609444	1.410758	112.526703	15.23398	30.706781	113.781319	15.421712	16.0587695	113.154011	-100.505308	10.9371965	108.665813
-59.422829	35.600491	110.905312	-42.591728	13.593417	110.963333	15.603506	1.599009	112.447083	15.175326	30.894199	113.803673	15.389416	16.246604	113.125378	-100.572872	10.94023	108.801288
-58.83876	36.553062	110.990372	-42.631145	13.702464	110.947205	15.573493	1.802956	112.316383	15.106029	31.089951	113.720879	15.339761	16.4464535	113.018631	-100.602051	10.9584745	108.875779
-58.343864	37.506893	111.032722	-42.690861	13.813548	110.857628	15.57206	1.99795	112.097801	14.99574	31.287756	113.536308	15.2839	16.642853	112.8170545	-100.665622	10.984243	108.8982015
-57.808052	38.413479	110.940575	-42.7626	13.899231	110.687431	15.543321	2.180226	111.790504	14.855604	31.434387	113.252327	15.1994625	16.8073065	112.5214155	-100.7246625	10.9911555	108.8534465
-57.312141	39.303226	110.805618	-42.804779	13.953445	110.46405	15.488418	2.35729	111.460701	14.74617	31.519932	112.865532	15.117294	16.938611	112.1631165	-100.726852	10.968279	108.7649835
-56.844563	40.152695	110.670601	-42.842682	14.00419	110.251221	15.433586	2.540778	111.128342	14.612224	31.641098	112.553658	15.022905	17.090938	111.841	-100.708269	10.917442	108.661442
-56.257828	41.400642	110.653732	-42.904472	14.031664	109.989128	15.356477	2.74302	110.638107	14.416814	31.805573	112.165764	14.8866455	17.2742965	111.4019355	-100.6955895	10.7890315	108.5763205
-55.825542	42.169456	110.74128	-42.982677	14.029934	109.865166	15.282877	2.855554	110.295532	14.298582	31.905661	111.970016	14.7907295	17.3806075	111.132774	-100.7560835	10.6792605	108.597558
-55.461544	42.899364	110.927078	-43.062653	14.024689	109.773994	15.183041	2.959831	109.981178	14.188976	31.999285	111.827766	14.6860085	17.479558	110.904472	-100.8113145	10.56982	108.643516
-55.108822	43.615704	111.149811	-43.121632	14.039433	109.717415	15.078148	3.101496	109.740402	14.084618	32.094471	111.740891	14.581383	17.5979835	110.7406465	-100.824647	10.4808825	108.6941835
-54.813339	44.310432	111.404457	-43.197472	14.081807	109.695175	15.011944	3.267905	109.579147	13.985094	32.244102	111.709846	14.498519	17.7560035	110.6444965	-100.893463	10.4076105	108.7458535
-54.519798	44.948215	111.610878	-43.255028	14.153741	109.700119	14.965613	3.482319	109.489426	13.873738	32.415359	111.722054	14.4196755	17.948839	110.60574	-100.9297315	10.358643	108.794498
-54.197998	45.528175	111.762978	-43.310959	14.234026	109.724762	14.930203	3.700845	109.493866	13.762071	32.620667	111.785995	14.346137	18.160756	110.6399305	-100.968055	10.307296	108.8095935
-53.756416	46.30994	111.975563	-43.37859	14.354721	109.7864	14.915514	4.025117	109.581757	13.606778	32.909683	111.94725	14.261146	18.4674	110.7645035	-101.018326	10.242042	108.8082965
-53.497852	46.78421	112.11927	-43.437241	14.42627	109.829155	14.901946	4.214014	109.624603	13.509936	33.088264	112.065292	14.205941	18.651139	110.8449475	-101.080423	10.201401	108.8133625
-53.217018	47.208073	112.26915	-43.482269	14.455003	109.856544	14.876153	4.369688	109.645668	13.424334	33.22414	112.153336	14.1502435	18.796914	110.899502	-101.1147815	10.113092	108.813586
-52.943047	47.572281	112.43544	-43.527039	14.464614	109.888138	14.828442	4.476174	109.632446	13.355295	33.33812	112.223541	14.0918685	18.907147	110.9279935	-101.1459465	10.022081	108.8482825
-52.711414	47.879761	112.63813	-43.581093	14.441544	109.936485	14.788522	4.555734	109.630569	13.310659	33.393433	112.300369	14.0495905	18.9745835	110.965469	-101.2117765	9.9085045	108.907501
-52.475582	48.109455	112.832916	-43.614868	14.411945	109.979713	14.78073	4.611622	109.63327	13.267965	33.440243	112.373283	14.0243475	19.0259325	111.0032765	-101.2540835	9.7979575	108.9561495
-52.228104	48.262577	112.991119	-43.631424	14.368908	110.019516	14.774199	4.648825	109.664711	13.2486	33.480148	112.454483	14.0113995	19.0644865	111.059597	-101.2742475	9.6733295	108.979435
-51.884777	48.37579	113.114075	-43.636093	14.306645	110.119247	14.80076	4.709403	109.805534	13.221065	33.550667	112.590149	14.0109125	19.130035	111.1978415	-101.2830985	9.483255	109.0406525
-51.675869	48.379189	113.106285	-43.629349	14.274653	110.188499	14.849962	4.75831	109.960083	13.191424	33.606331	112.672333	14.020693	19.1823205	111.316208	-101.279391	9.3669855	109.06079
-51.496635	48.351158	113.014305	-43.621399	14.235036	110.26442	14.917999	4.808492	110.129257	13.163729	33.658119	112.726959	14.040864	19.2333055	111.428108	-101.283662	9.2367665	109.100732
-51.277534	48.267345	112.880173	-43.584637	14.185965	110.330292	14.982904	4.844843	110.331032	13.143678	33.698025	112.765244	14.063291	19.271434	111.548138	-101.232565	9.100496	109.112446
-51.035328	48.144382	112.740967	-43.562271	14.114019	110.401131	15.074669	4.859011	110.510696	13.125807	33.725487	112.794289	14.100238	19.292249	111.6524925	-101.22478	8.935789	109.1497695
-50.767792	47.973038	112.611862	-43.534569	14.041998	110.460007	15.157112	4.840992	110.648407	13.129312	33.727516	112.802849	14.143212	19.284254	111.725628	-101.21235	8.799742	109.194386
-50.467648	47.72979	112.553368	-43.51273	13.922997	110.512421	15.213219	4.783384	110.716805	13.148708	33.688004	112.786781	14.1809635	19.235694	111.751793	-101.2064235	8.6103	109.273049
-49.970551	47.207008	112.589561	-43.439495	13.731392	110.596527	15.259049	4.661905	110.708725	13.185434	33.561893	112.764526	14.2222415	19.111899	111.7366255	-101.1012315	8.350885	109.4564285
-49.609085	46.753941	112.699387	-43.381889	13.575509	110.661575	15.301649	4.586897	110.687378	13.226694	33.47699	112.775246	14.2641715	19.0319435	111.731312	-101.0279495	8.1190745	109.591838
-49.223133	46.299904	112.825539	-43.298225	13.437954	110.755066	15.361813	4.521491	110.707245	13.275942	33.406166	112.820244	14.3188775	18.9638285	111.7637445	-100.9153275	7.9120795	109.7463875
-48.79882	45.857937	112.920212	-43.227753	13.32292	110.873497	15.448943	4.47281	110.766533	13.332613	33.352299	112.879967	14.390778	18.9125545	111.82325	-100.846284	7.7332855	109.923744
-48.362316	45.379192	112.929115	-43.180283	13.234377	111.004959	15.51443	4.428651	110.862984	13.365032	33.313786	112.904358	14.439731	18.8712185	111.883671	-100.800297	7.5975355	110.126247
-47.92474	44.866932	112.820923	-43.149616	13.175264	111.117706	15.578829	4.382294	110.98307	13.385884	33.263351	112.851166	14.4823565	18.8228225	111.917118	-100.7815885	7.5277055	110.318294
-47.473263	44.352863	112.599037	-43.113281	13.127285	111.188545	15.637474	4.344724	111.122963	13.385993	33.218758	112.760735	14.5117335	18.781741	111.941849	-100.7382955	7.472829	110.435241
-46.673321	43.521412	112.117874	-43.08712	13.04879	111.245659	15.728107	4.265099	111.332191	13.361782	33.143875	112.533043	14.5449445	18.704487	111.932617	-100.7191845	7.393093	110.558701
-46.153988	42.914433	111.771919	-43.066422	12.988541	111.253265	15.789102	4.18724	111.475159	13.349422	33.072071	112.428261	14.569262	18.6296555	111.95171	-100.702106	7.3474265	110.55482
-45.583805	42.351566	111.535774	-43.040928	12.916118	111.290871	15.835328	4.096518	111.615944	13.331936	32.979725	112.377167	14.583632	18.5381215	111.9965555	-100.665488	7.2941145	110.5851865
-44.972385	41.756744	111.439667	-43.030247	12.834226	111.359154	15.857856	3.970676	111.761795	13.343966	32.87233	112.42157	14.600911	18.421503	112.0916825	-100.661405	7.246949	110.6266255
-44.398239	41.17498	111.501541	-42.999832	12.771024	111.462212	15.865498	3.850498	111.928154	13.406816	32.759068	112.55629	14.636157	18.304783	112.242222	-100.635821	7.237265	110.682202
-43.759331	40.626431	111.65789	-42.979385	12.726649	111.553337	15.847702	3.743141	112.095848	13.506688	32.661537	112.750397	14.677195	18.202339	112.4231225	-100.635965	7.250959	110.6835515
-43.07719	40.065029	111.82029	-42.953854	12.74213	111.659752	15.846843	3.696568	112.221436	13.582319	32.616978	112.94072	14.714581	18.156773	112.581078	-100.622289	7.327487	110.738426
-42.080505	39.272629	111.948586	-42.915653	12.861037	111.726463	15.873732	3.732903	112.362396	13.642861	32.716957	113.150002	14.7582965	18.22493	112.756199	-100.5896025	7.497144	110.696727
-41.360916	38.769493	111.929115	-42.8787	12.978838	111.735725	15.908954	3.819221	112.440155	13.674445	32.788742	113.185921	14.7916995	18.3039815	112.813038	-100.5490995	7.6536945	110.658412
-40.670898	38.268345	111.864639	-42.820824	13.079308	111.742828	15.939199	3.929539	112.52787	13.701383	32.877628	113.183128	14.820291	18.4035835	112.855499	-100.461939	7.7550325	110.630157
-39.88353	37.760223	111.804672	-42.756382	13.147213	111.763847	16.005745	4.031914	112.611702	13.740899	32.959709	113.167068	14.873322	18.4958115	112.889385	-100.386086	7.7986145	110.638309
-39.162853	37.202042	111.771858	-42.67815	13.178186	111.819008	16.083551	4.102163	112.717567	13.780949	33.014652	113.148201	14.93225	18.5584075	112.932884	-100.28855	7.7979645	110.705132
-38.352375	36.716148	111.744499	-42.593563	13.179766	111.899582	16.180458	4.119175	112.836662	13.859592	33.011238	113.120483	15.020025	18.5652065	112.9785725	-100.207151	7.7943255	110.8205915
-37.536762	36.196812	111.696609	-42.515125	13.143581	111.951385	16.276863	4.068178	112.934784	13.953044	32.978405	113.112152	15.1149535	18.5232915	113.023468	-100.1452035	7.7638705	110.879302
-36.310001	35.443489	111.583115	-42.397575	13.058096	111.950432	16.409475	3.907831	113.036789	14.087026	32.832001	113.071274	15.2482505	18.369916	113.0540315	-100.0434005	7.746276	110.8468325
-35.477295	34.960911	111.492691	-42.33601	12.984939	111.910141	16.45927	3.775526	113.077118	14.162123	32.707508	113.006142	15.3106965	18.241517	113.04163	-99.9827165	7.728361	110.778652
-34.616055	34.52758	111.37532	-42.287323	12.923403	111.857498	16.499338	3.648419	113.091339	14.220624	32.596241	112.928818	15.359981	18.12233	113.0100785	-99.934627	7.724476	110.7049175
-33.718513	34.130024	111.2658	-42.242672	12.867972	111.819336	16.543007	3.546919	113.109734	14.25758	32.495289	112.882065	15.4002935	18.021104	112.9958995	-99.8856375	7.71484	110.6427725
-32.875332	33.734028	111.211693	-42.20018	12.82266	111.810455	16.589298	3.443083	113.13636	14.303005	32.399437	112.85807	15.4461515	17.92126	112.997215	-99.8465115	7.72406	110.623695
-32.016281	33.379601	111.228416	-42.167439	12.781891	111.827171	16.627031	3.361289	113.151718	14.343563	32.304512	112.882187	15.485297	17.8329005	113.0169525	-99.820175	7.7308815	110.6373895
-31.133682	33.051762	111.283966	-42.136772	12.749701	111.860909	16.664469	3.256926	113.149437	14.408048	32.195557	112.931427	15.5362585	17.7262415	113.040432	-99.8098025	7.7731605	110.681386
-29.739872	32.655704	111.437965	-42.055561	12.729313	111.926567	16.704924	3.1196	113.166252	14.544887	32.03035	113.05307	15.6249055	17.574975	113.109661	-99.7360275	7.883651	110.743473
-28.837076	32.427692	111.573112	-42.000931	12.737134	111.974892	16.744389	3.0442	113.169571	14.629097	31.999683	113.211655	15.686743	17.5219415	113.190613	-99.688605	7.9523265	110.759171
-27.965057	32.209076	111.729202	-41.952061	12.76408	112.006668	16.789822	2.993656	113.17347	14.739853	31.937937	113.361275	15.7648375	17.4657965	113.2673725	-99.6689595	8.0623635	110.7459635
-27.049652	32.045753	111.879768	-41.892048	12.800341	112.002579	16.83876	2.967772	113.170731	14.823617	31.951824	113.571381	15.8311885	17.459798	113.371056	-99.6152845	8.140884	110.634102
-26.115147	31.901247	112.039116	-41.847359	12.83178	111.955795	16.894455	2.967141	113.139595	14.934841	31.928507	113.770866	15.914648	17.447824	113.4552305	-99.609366	8.215736	110.4563595
-25.141859	31.763155	112.191322	-41.786037	12.873173	111.882294	16.952877	2.98834	113.082291	15.026906	31.95075	113.990387	15.9898915	17.469545	113.536339	-99.5619655	8.276801	110.228249
-24.236317	31.616339	112.36647	-41.73394	12.9196	111.811531	17.009945	3.012079	113.036224	15.122814	31.987724	114.223549	16.0663795	17.4999015	113.6298865	-99.5342595	8.3392985	109.9931755
-22.904039	31.352919	112.615349	-41.618988	13.035032	111.749992	17.108826	3.083046	112.98069	15.27283	32.057434	114.540085	16.190828	17.57024	113.7603875	-99.428804	8.499824	109.7395965
-21.979105	31.171406	112.773941	-41.519409	13.132493	111.711349	17.213684	3.151342	112.968636	15.396855	32.139069	114.767303	16.3052695	17.6452055	113.8679695	-99.3440875	8.6197805	109.5547285
-21.070618	30.97164	112.930153	-41.43288	13.217653	111.696983	17.305098	3.241716	112.942505	15.492325	32.23056	114.947601	16.3987115	17.736138	113.945053	-99.2644715	8.699168	109.448913
-20.084381	30.762369	112.994873	-41.34634	13.326343	111.691574	17.39595	3.357119	112.923576	15.577711	32.323399	115.055275	16.4868305	17.840259	113.9894255	-99.1795105	8.812427	109.3937225
-19.1852	30.518187	113.034424	-41.254951	13.445999	111.666595	17.495525	3.474842	112.926102	15.650961	32.433559	115.148453	16.573243	17.9542005	114.0372775	-99.083145	8.9377975	109.2959125
-18.252901	30.26281	113.043503	-41.165546	13.57722	111.648811	17.572399	3.584892	112.967941	15.688112	32.532444	115.232384	16.6302555	18.058668	114.1001625	-98.9613475	9.095772	109.1974595
-17.338463	29.97002	113.078262	-41.091911	13.697375	111.626686	17.665991	3.672511	113.067451	15.756723	32.602463	115.324959	16.711357	18.137487	114.196205	-98.895179	9.257263	109.057167
-15.849569	29.480049	113.076149	-40.994892	13.843311	111.554489	17.787796	3.70538	113.273827	15.864937	32.659962	115.512039	16.8263665	18.182671	114.392933	-98.8161505	9.503951	108.716045
-14.976527	29.05806	113.099266	-40.925991	13.929357	111.509811	17.865156	3.690434	113.407684	15.949729	32.645908	115.617058	16.9074425	18.168171	114.512371	-98.7594245	9.690543	108.507251
-14.08276	28.649965	113.113617	-40.862213	13.983194	111.452164	17.937544	3.659106	113.560677	16.03359	32.632984	115.768562	16.985567	18.146045	114.6646195	-98.709993	9.820343	108.2397085
-13.077073	28.136307	113.119064	-40.804386	14.034396	111.377014	18.002003	3.605304	113.741318	16.122665	32.612209	115.939949	17.062334	18.1087565	114.8406335	-98.671106	9.9600355	107.9133945
-12.097096	27.649954	113.177193	-40.753601	14.088833	111.324989	18.034328	3.594045	113.93615	16.196785	32.605312	116.13517	17.1155565	18.0996785	115.03566	-98.6227585	10.0779875	107.614318
-11.202475	27.145699	113.26593	-40.704811	14.144876	111.300957	18.124689	3.588963	114.074219	16.267412	32.609921	116.330612	17.1960505	18.099442	115.2024155	-98.6056725	10.19031	107.3994985
-10.32401	26.614368	113.361298	-40.633274	14.22489	111.290588	18.153351	3.62585	114.260605	16.34164	32.637665	116.510864	17.2474955	18.1317575	115.3857345	-98.5140435	10.3180225	107.1954415
-8.946783	25.74391	113.449036	-40.53825	14.368736	111.270782	18.26182	3.630818	114.455032	16.46921	32.670315	116.761063	17.365515	18.1505665	115.6080475	-98.442015	10.5869055	106.9335165
-8.026672	25.121468	113.468262	-40.480892	14.462013	111.257851	18.316233	3.623459	114.56636	16.547123	32.665691	116.862213	17.431678	18.144575	115.7142865	-98.393462	10.779451	106.8014155
-7.256899	24.445129	113.511017	-40.419365	14.56671	111.241356	18.371193	3.602056	114.673004	16.627602	32.676117	116.958031	17.4993975	18.1390865	115.8155175	-98.3381275	10.9943335	106.6671945
-6.33582	23.734165	113.466263	-40.388306	14.661217	111.217514	18.417591	3.573697	114.786186	16.702099	32.670002	117.014671	17.559845	18.1218495	115.9004285	-98.336457	11.2005845	106.5345995
-5.637258	22.956444	113.505569	-40.363548	14.77082	111.184731	18.462013	3.564175	114.886177	16.749786	32.661186	117.057159	17.6058995	18.1126805	115.971668	-98.3329955	11.4289595	106.397794
-4.875721	22.145803	113.523674	-40.3214	14.863073	111.122467	18.533382	3.551505	114.996841	16.797197	32.656799	117.10614	17.6652895	18.104152	116.0514905	-98.3080895	11.621994	106.1934435
-4.171071	21.29888	113.496826	-40.300453	14.933613	111.03405	18.583956	3.530092	115.16169	16.852474	32.649414	117.112053	17.718215	18.089753	116.1368715	-98.319121	11.777473	105.9312285
-3.290939	20.104513	113.477112	-40.248962	15.011673	110.850967	18.698792	3.480606	115.259315	16.928349	32.621689	116.951157	17.8135705	18.0511475	116.105236	-98.3114945	11.9721985	105.596698
-2.764184	19.218414	113.441429	-40.195351	15.039374	110.686264	18.755451	3.458637	115.257858	16.989609	32.611256	116.692909	17.87253	18.0349465	115.9753835	-98.263232	12.0438015	105.3971445
-1.783652	18.068031	112.968407	-40.125473	15.051052	110.499908	18.819384	3.448683	115.165543	17.050583	32.609707	116.319	17.9349835	18.029195	115.7422715	-98.1859295	12.072909	105.2575445
-1.342746	17.152039	112.722305	-40.042	15.076847	110.278931	18.898565	3.453898	115.034958	17.110405	32.606506	115.917763	18.004485	18.030202	115.4763605	-98.088485	12.123492	105.0815015
-1.54803	16.349218	112.337479	-39.955322	15.084927	110.050728	18.985415	3.448203	114.914932	17.166489	32.595642	115.533997	18.075952	18.0219225	115.2244645	-97.986596	12.1479315	104.8769915
-1.700958	15.518234	112.055054	-39.848881	15.09335	109.835899	19.075575	3.435035	114.741043	17.225561	32.581657	115.175072	18.150568	18.008346	114.9580575	-97.84833	12.178354	104.7137405
-1.860962	14.609591	111.801552	-39.750633	15.072593	109.640991	19.144159	3.420405	114.577209	17.307583	32.549423	114.881073	18.225871	17.984914	114.729141	-97.727137	12.160272	104.552841
-2.134824	13.203568	111.426338	-39.609913	15.038659	109.361938	19.260349	3.41689	114.341286	17.424583	32.516125	114.536407	18.342466	17.9665075	114.4388465	-97.562292	12.1108105	104.2850295
-2.384972	12.244471	111.165115	-39.527412	15.030149	109.174133	19.334347	3.422584	114.201859	17.504824	32.514881	114.39325	18.4195855	17.9687325	114.2975545	-97.4744095	12.0915655	104.0507115
-2.659082	11.294911	111.023506	-39.439453	15.018466	108.992409	19.407658	3.435744	114.06636	17.57246	32.538597	114.275002	18.490059	17.9871705	114.170681	-97.368965	12.0497615	103.814137
-2.899137	10.276946	110.833611	-39.355	15.012702	108.851662	19.486967	3.470332	113.925484	17.629303	32.598209	114.186455	18.558135	18.0342705	114.0559695	-97.268135	11.9911335	103.6473545
-3.173797	9.267673	110.62558	-39.267506	15.016251	108.742371	19.577446	3.499394	113.780167	17.730267	32.603104	114.064705	18.6538565	18.051249	113.922436	-97.1888685	11.981253	103.562306
-3.461227	8.232622	110.412132	-39.165279	15.040345	108.677612	19.698433	3.539271	113.625526	17.828745	32.641159	113.935135	18.763589	18.090215	113.7803305	-97.094147	11.990475	103.5748935
-3.760474	7.180704	110.242928	-39.047066	15.060766	108.635269	19.795422	3.594632	113.486389	17.917381	32.718887	113.822533	18.8564015	18.1567595	113.654461	-96.9505335	11.9647725	103.616077
-4.255071	5.508809	109.985886	-38.882095	15.067331	108.593582	19.988585	3.672181	113.244453	18.121063	32.749947	113.511833	19.054824	18.211064	113.378143	-96.819014	11.923598	103.809021
-4.624722	4.385483	109.761108	-38.756435	15.030965	108.547523	20.105686	3.713169	113.075874	18.191357	32.787296	113.310371	19.1485215	18.2502325	113.1931225	-96.6613915	11.8116975	103.9019235
-4.978789	3.208704	109.587944	-38.656445	14.97111	108.494652	20.208307	3.735533	112.92453	18.267347	32.792969	113.088058	19.237827	18.264251	113.006294	-96.550717	11.677969	103.98301
-5.369407	1.979566	109.418785	-38.570518	14.887873	108.430054	20.293436	3.733842	112.818184	18.322226	32.776093	112.877869	19.307831	18.2549675	112.8480265	-96.448867	11.5207785	104.0120815
-5.762944	0.721346	109.273125	-38.492592	14.741937	108.343575	20.352245	3.702008	112.723099	18.375629	32.724495	112.648376	19.363937	18.2132515	112.6857375	-96.349121	11.2706225	104.0014125
-6.165393	-0.532877	109.168091	-38.410786	14.58766	108.270248	20.411018	3.634938	112.668671	18.413696	32.642109	112.43943	19.412357	18.1385235	112.5540505	-96.233929	11.0367965	103.9864455
-6.552103	-1.902301	109.129799	-38.343887	14.398813	108.216049	20.482012	3.556577	112.666451	18.463291	32.542099	112.254776	19.4726515	18.049338	112.4606135	-96.1604255	10.748288	103.9714845
-7.186737	-3.915898	109.104958	-38.235535	14.094646	108.199692	20.583792	3.414686	112.638092	18.527929	32.374489	111.937454	19.5558605	17.8945875	112.287773	-96.0269305	10.2947045	104.111611
-7.657561	-5.256166	109.211433	-38.16613	13.904243	108.176888	20.660011	3.315423	112.573013	18.569389	32.232559	111.689697	19.6147	17.773991	112.131355	-95.94696	10.034495	104.222421
-8.107471	-6.624581	109.260689	-38.113644	13.7374	108.141495	20.696886	3.203755	112.475143	18.595987	32.098366	111.353516	19.6464365	17.6510605	111.9143295	-95.8737245	9.8237395	104.3686605
-8.494943	-7.96686	109.226051	-38.059254	13.579017	108.098793	20.703323	3.127778	112.294594	18.604586	31.960964	110.978081	19.6539545	17.544371	111.6363375	-95.7724625	9.613663	104.5612485
-8.957319	-9.232681	109.229103	-38.018108	13.445011	108.022461	20.680099	3.026297	112.110649	18.614244	31.818083	110.569702	19.6471715	17.42219	111.3401755	-95.6833875	9.467832	104.7047465
-9.503131	-10.558212	109.317039	-38.010078	13.326356	107.953491	20.642784	2.921386	111.905884	18.607265	31.666819	110.168671	19.6250245	17.2941025	111.0372775	-95.6451805	9.3586095	104.8697045
-9.897293	-11.825455	109.304932	-38.010155	13.190298	107.872772	20.586027	2.807844	111.709785	18.572409	31.510841	109.811905	19.579218	17.1593425	110.760845	-95.599528	9.2212535	104.984699
-10.646609	-13.591291	109.325706	-38.045685	12.977732	107.748665	20.47802	2.584534	111.509956	18.529686	31.247139	109.368851	19.503853	16.9158365	110.4394035	-95.595223	9.0396275	105.0579265
-11.098162	-14.797968	109.410568	-38.069592	12.818983	107.688484	20.417582	2.425782	111.408463	18.489992	31.051529	109.162498	19.453787	16.7386555	110.2854805	-95.592971	8.8993105	105.0914875
-11.529171	-15.924336	109.434151	-38.086105	12.62172	107.635429	20.377094	2.26052	111.362984	18.462204	30.864079	109.021629	19.419649	16.5622995	110.1923065	-95.591859	8.6811405	105.0785515
-12.011174	-17.022928	109.487198	-38.089699	12.391763	107.605804	20.368019	2.087467	111.339996	18.434092	30.677921	108.944	19.4010555	16.382694	110.141998	-95.5804535	8.400832	105.06961
-12.399433	-18.027834	109.497658	-38.065144	12.122368	107.580902	20.381399	1.895929	111.320129	18.427334	30.485189	108.901642	19.4043665	16.190559	110.1108855	-95.5346545	8.054177	105.0509185
-12.91838	-19.007956	109.599861	-38.008308	11.84417	107.573738	20.422174	1.683031	111.283325	18.456594	30.270037	108.868965	19.439384	15.976534	110.076145	-95.456	7.711806	105.071331
-13.446443	-19.570126	109.503052	-37.948288	11.572802	107.575592	20.472071	1.431969	111.212334	18.503988	30.025015	108.86731	19.4880295	15.728492	110.039822	-95.3846055	7.417112	105.111362
-14.150856	-20.270491	109.226585	-37.849773	11.193933	107.594551	20.546116	1.003821	111.094414	18.607054	29.614454	108.881653	19.576585	15.3091375	109.9880335	-95.276131	7.0787285	105.2010685
-14.697078	-20.697598	109.109749	-37.802158	10.964378	107.609268	20.574501	0.725454	111.010155	18.684656	29.340649	108.857765	19.6295785	15.0330515	109.93396	-95.2338945	6.8957045	105.284576
-15.25155	-21.08004	108.99353	-37.780621	10.775357	107.636086	20.573599	0.464127	110.942459	18.73292	29.081944	108.806763	19.6532595	14.7730355	109.874611	-95.2145015	6.7776785	105.397561
-15.907892	-21.489145	109.063362	-37.761631	10.624452	107.698181	20.564005	0.223808	110.915733	18.768717	28.842297	108.758125	19.666361	14.5330525	109.836929	-95.189623	6.7158515	105.559433
-16.535025	-21.816797	109.180382	-37.767303	10.48631	107.790306	20.548502	-0.003583	110.968719	18.782804	28.610361	108.726204	19.665653	14.303389	109.8474615	-95.200259	6.669231	105.7331505
-17.121626	-22.107412	109.389915	-37.790787	10.357473	107.883575	20.529961	-0.23295	111.051521	18.781969	28.369999	108.725449	19.655965	14.0685245	109.888485	-95.237539	6.6464215	105.878665
-17.696434	-22.390825	109.615616	-37.820374	10.232516	107.966995	20.484791	-0.486524	111.152229	18.779184	28.113407	108.736191	19.6319875	13.8134415	109.94421	-95.2727355	6.6515905	105.98978
-18.541565	-22.772377	109.751442	-37.888973	10.032583	108.067612	20.411114	-0.90436	111.245987	18.783773	27.699545	108.7183	19.5974435	13.3975925	109.9821435	-95.3753895	6.6675735	106.1530805
-19.209789	-23.022783	109.86496	-37.92627	9.901947	108.095215	20.33939	-1.180899	111.275566	18.783607	27.421144	108.686241	19.5614985	13.1201225	109.9809035	-95.4140385	6.6837715	106.2095265
-19.835672	-23.198462	109.961174	-37.95348	9.817113	108.087387	20.286171	-1.431523	111.289024	18.800329	27.169809	108.591484	19.54325	12.869143	109.940254	-95.45021	6.765083	106.23452
-20.45158	-23.288113	110.028961	-37.971935	9.759883	108.061577	20.250635	-1.640082	111.29409	18.816366	26.947222	108.452667	19.5335005	12.65357	109.8733785	-95.4773705	6.866196	106.2497755
-21.032948	-23.310314	110.134216	-37.974449	9.726665	108.0289	20.219198	-1.810412	111.280586	18.810432	26.759478	108.333206	19.514815	12.474533	109.806896	-95.463713	6.978797	106.250904
-21.61941	-23.323385	110.302757	-37.980061	9.688948	108.028175	20.208344	-1.95839	111.27964	18.807049	26.598745	108.256409	19.5076965	12.3201775	109.7680245	-95.4678185	7.0577185	106.2883255
-22.166376	-23.298044	110.331116	-37.989822	9.638734	108.069458	20.169336	-2.107263	111.299812	18.79697	26.437372	108.254646	19.483153	12.1650545	109.777229	-95.462797	7.1124135	106.361687
-23.066864	-23.144045	110.372368	-38.03429	9.510912	108.227936	20.122892	-2.351185	111.368248	18.815903	26.215685	108.420029	19.4693975	11.93225	109.8941385	-95.5379775	7.089574	106.5617335
-23.670643	-23.006897	110.298752	-38.064514	9.423594	108.321785	20.086235	-2.527184	111.406433	18.849579	26.074081	108.553848	19.467907	11.7734485	109.9801405	-95.596935	7.0737395	106.6634295
-24.261532	-22.840347	110.172478	-38.094212	9.324576	108.351944	20.032822	-2.695131	111.386284	18.866461	25.932247	108.654144	19.4496415	11.618558	110.020214	-95.6380655	7.030594	106.683674
-24.820675	-22.608183	109.989563	-38.120541	9.260566	108.328209	19.991566	-2.83124	111.316216	18.876318	25.808039	108.689545	19.433942	11.4883995	110.0028805	-95.675024	7.0327325	106.6535375
-25.341984	-22.272533	109.733437	-38.134487	9.203627	108.254944	19.955467	-2.931583	111.201714	18.88158	25.722799	108.683243	19.4185235	11.395608	109.9424785	-95.6874975	7.011646	106.5674095
-25.883272	-21.841833	109.458923	-38.117691	9.118455	108.148659	19.95915	-3.017044	111.058334	18.884645	25.650501	108.680046	19.4218975	11.3167285	109.86919	-95.6572795	6.9201815	106.428128
-26.39843	-21.412701	109.174644	-38.08886	9.046042	108.052025	19.97934	-3.096274	110.923531	18.901625	25.569763	108.685455	19.4404825	11.2367445	109.804493	-95.6182025	6.8553395	106.299557
-27.217644	-20.690203	108.801308	-37.989769	8.891706	107.980499	20.049093	-3.243924	110.715149	18.977734	25.443226	108.74305	19.5134135	11.099651	109.7290995	-95.4929515	6.683761	106.2318985
-27.744314	-20.253265	108.52742	-37.901459	8.737811	107.993843	20.137287	-3.359403	110.59288	19.056236	25.344797	108.886162	19.5967615	10.992697	109.739521	-95.3996795	6.482925	106.248165
-28.320486	-19.768837	108.219398	-37.808556	8.560206	108.046875	20.214207	-3.493024	110.50383	19.151098	25.228224	109.162392	19.6826525	10.8676	109.833111	-95.2997645	6.252812	106.260639
-28.850615	-19.275337	107.848763	-37.720673	8.340131	108.147797	20.282867	-3.648695	110.471519	19.271912	25.105047	109.578362	19.7773895	10.728176	110.0249405	-95.2187355	5.952086	106.2706535
-29.442982	-18.794064	107.469856	-37.660034	8.095934	108.265053	20.343992	-3.811712	110.475685	19.409271	24.987141	110.094391	19.8766315	10.5877145	110.285038	-95.1966995	5.6041535	106.245068
-30.041182	-18.352768	107.106331	-37.623901	7.877899	108.402382	20.372694	-3.952276	110.46814	19.528656	24.862537	110.624672	19.950675	10.4551305	110.546406	-95.198477	5.3006675	106.258358
-30.703709	-17.951948	106.799637	-37.579559	7.709947	108.528862	20.401737	-4.032542	110.450104	19.638382	24.753532	111.070297	20.0200595	10.360495	110.7602005	-95.1791775	5.059399	106.2975235
-31.676006	-17.372252	106.418488	-37.542389	7.586282	108.694092	20.472319	-4.0492	110.376129	19.745722	24.718901	111.564278	20.1090205	10.3348505	110.9702035	-95.1937985	4.8377135	106.4179805
-32.377594	-17.044771	106.286942	-37.501709	7.577899	108.77562	20.514221	-3.983462	110.328903	19.794653	24.770317	111.690773	20.154437	10.3934275	111.009838	-95.157855	4.7623705	106.541402
-33.029346	-16.777626	106.22007	-37.44241	7.611419	108.825577	20.602924	-3.86196	110.264603	19.820602	24.871786	111.73288	20.211763	10.504913	110.9987415	-95.096583	4.717925	106.6524125
-33.684959	-16.679781	106.218826	-37.389553	7.68531	108.852997	20.697315	-3.738392	110.218597	19.823513	24.994513	111.703407	20.260414	10.6280605	110.961002	-95.03952	4.7425595	106.744992
-34.350727	-16.619497	106.262825	-37.361481	7.731927	108.857536	20.76685	-3.617028	110.205803	19.813854	25.122864	111.586533	20.290352	10.752918	110.896168	-95.013314	4.710936	106.818904
-35.101517	-16.671501	106.358315	-37.331875	7.741281	108.845886	20.84519	-3.524979	110.19268	19.785753	25.209887	111.440971	20.3154715	10.842454	110.8168255	-94.9792215	4.640108	106.8749465
-35.785603	-16.817316	106.451706	-37.315094	7.719952	108.83493	20.873318	-3.452375	110.232124	19.73978	25.286385	111.289833	20.306549	10.917005	110.7609785	-94.936737	4.522899	106.9088815
-36.78931	-17.130009	106.674408	-37.287483	7.636864	108.828308	20.964199	-3.42222	110.277596	19.68145	25.33556	111.040588	20.3228245	10.95667	110.659092	-94.8977905	4.317058	106.997524
-37.445145	-17.430935	106.874039	-37.282921	7.559396	108.844902	21.001188	-3.447178	110.370956	19.64963	25.315693	110.920525	20.325409	10.9342575	110.6457405	-94.891251	4.1845345	107.0440635
-38.12571	-17.72703	107.122932	-37.282375	7.477032	108.878204	21.015997	-3.501495	110.505524	19.640482	25.26836	110.784866	20.3282395	10.8834325	110.645195	-94.8929895	4.0706315	107.111213
-38.842308	-18.079201	107.425011	-37.267063	7.413893	108.935966	21.02981	-3.556287	110.618362	19.620552	25.213343	110.610344	20.325181	10.828528	110.614353	-94.859307	3.999258	107.257579
-39.490402	-18.456776	107.755836	-37.242722	7.355823	108.983887	21.066105	-3.585433	110.738182	19.614273	25.162632	110.416878	20.340189	10.7885995	110.57753	-94.825633	3.9230465	107.390244
-40.144127	-18.800402	108.117249	-37.206463	7.331136	109.027016	21.114223	-3.609614	110.87104	19.613461	25.123573	110.203613	20.363842	10.7569795	110.5373265	-94.776768	3.9052925	107.5167055
-40.736122	-19.167822	108.513985	-37.174694	7.313519	109.082817	21.148823	-3.620036	111.010956	19.606358	25.095453	109.98819	20.3775905	10.7377085	110.499573	-94.7269785	3.8893295	107.666061
-41.602646	-19.731865	109.075317	-37.133713	7.254457	109.179832	21.211683	-3.640628	111.220505	19.600634	25.044935	109.809074	20.4061585	10.7021535	110.5147895	-94.6735845	3.8067605	107.8448745
-42.215099	-20.094316	109.394203	-37.134361	7.155905	109.286812	21.248138	-3.697934	111.369774	19.622507	24.98826	109.764008	20.4353225	10.645163	110.566891	-94.7040445	3.666647	108.006733
-42.764843	-20.479111	109.586021	-37.115307	7.044726	109.344955	21.24897	-3.780372	111.468781	19.619566	24.906557	109.737137	20.434268	10.5630925	110.602959	-94.664882	3.5263595	108.086951
-43.311481	-20.814425	109.713577	-37.096275	6.92309	109.366455	21.237064	-3.860953	111.541573	19.635061	24.81794	109.67852	20.4360625	10.4784935	110.6100465	-94.6286125	3.3676865	108.1228635
-43.817631	-21.10593	109.824219	-37.076958	6.837863	109.366013	21.230728	-3.922597	111.594536	19.638994	24.75284	109.593285	20.434861	10.4151215	110.5939105	-94.588777	3.2606045	108.1381155
-44.282333	-21.387941	109.983276	-37.07262	6.770114	109.375275	21.245651	-3.941852	111.656616	19.619099	24.725986	109.478226	20.432375	10.392067	110.567421	-94.577615	3.148161	108.183129
-44.742828	-21.644312	110.203972	-37.076611	6.720522	109.399651	21.262117	-3.915608	111.726295	19.589025	24.741196	109.322891	20.425571	10.412794	110.524593	-94.578793	3.02825	108.274709
-45.468243	-21.903606	110.714401	-37.093132	6.699616	109.46524	21.286739	-3.822128	111.822273	19.493059	24.79178	109.060379	20.389899	10.484826	110.441326	-94.576163	2.914406	108.489154
-45.945492	-21.993141	111.069191	-37.111645	6.690261	109.522804	21.309925	-3.76908	111.918083	19.429213	24.815847	108.885048	20.369569	10.5233835	110.4015655	-94.592859	2.8571385	108.6440425
-46.393192	-22.040083	111.370483	-37.124317	6.661238	109.561241	21.329468	-3.736484	112.052086	19.385946	24.816269	108.758972	20.357707	10.5398925	110.405529	-94.606341	2.7825835	108.716953
-46.803173	-22.025867	111.609093	-37.125061	6.611636	109.604324	21.353649	-3.737746	112.233818	19.357712	24.780432	108.723495	20.3556805	10.521343	110.4786565	-94.6058025	2.701929	108.7299915
-47.238956	-22.004354	111.868622	-37.139931	6.524625	109.669182	21.36866	-3.791674	112.445007	19.349625	24.7169	108.763924	20.3591425	10.462613	110.6044655	-94.6390045	2.586637	108.7338985
-47.644089	-21.930557	112.025246	-37.143661	6.411308	109.743454	21.362051	-3.904465	112.630844	19.351097	24.621141	108.868095	20.356574	10.358338	110.7494695	-94.643896	2.464278	108.7374385
-48.102535	-21.848801	112.108467	-37.160934	6.273163	109.827888	21.328596	-4.061272	112.76873	19.386145	24.493151	108.981659	20.3573705	10.2159395	110.8751945	-94.6792385	2.3303865	108.7805815
-48.795609	-21.573799	112.035263	-37.177563	6.094365	109.887947	21.251568	-4.276477	112.821365	19.442905	24.313368	109.11367	20.3472365	10.0184455	110.9675175	-94.7023625	2.1702845	108.8083765
-49.237755	-21.261709	111.856247	-37.195313	6.001494	109.885109	21.191374	-4.358751	112.78038	19.447996	24.252195	109.171165	20.319685	9.946722	110.9757725	-94.710311	2.056266	108.7944455
-49.724346	-20.903542	111.635223	-37.206806	5.956575	109.860901	21.147802	-4.384193	112.70462	19.43829	24.246441	109.211472	20.293046	9.931124	110.958046	-94.706658	1.982026	108.763756
-50.227219	-20.446501	111.428093	-37.215992	5.953764	109.836006	21.115517	-4.342793	112.603127	19.414238	24.310217	109.244881	20.2648775	9.983712	110.924004	-94.6968615	1.923816	108.748008
-50.70647	-19.929611	111.265091	-37.231693	5.992189	109.844063	21.09548	-4.217678	112.533546	19.375822	24.426374	109.30146	20.235651	10.104348	110.917503	-94.699037	1.88003	108.770623
-51.253235	-19.37936	111.146118	-37.240456	6.067128	109.865356	21.098467	-4.058237	112.484375	19.345961	24.601063	109.354088	20.222214	10.271413	110.9192315	-94.703126	1.862843	108.8114805
-51.764606	-18.748074	110.994019	-37.255096	6.183742	109.870659	21.0884	-3.888308	112.439407	19.312016	24.777208	109.397758	20.200208	10.44445	110.9185825	-94.7104	1.923034	108.8227355
-52.585445	-17.707357	110.735474	-37.290089	6.369781	109.800705	21.065079	-3.644984	112.322723	19.259212	25.017496	109.422852	20.1621455	10.686256	110.8727875	-94.7423235	2.053306	108.7286225
-53.199135	-16.972723	110.530327	-37.32196	6.492468	109.721527	21.027514	-3.533611	112.213562	19.215467	25.154268	109.399506	20.1214905	10.8103285	110.806534	-94.7654105	2.1746075	108.63652
-53.799564	-16.192976	110.343674	-37.361118	6.606518	109.645035	20.978039	-3.433532	112.103424	19.178532	25.247818	109.374107	20.0782855	10.907143	110.7387655	-94.8005215	2.305893	108.5513045
-54.443108	-15.401736	110.198654	-37.399876	6.720393	109.607819	20.927994	-3.340501	112.008476	19.131924	25.344101	109.369781	20.029959	11.0018	110.6891285	-94.829711	2.438986	108.5265095
-55.033524	-14.528616	110.101212	-37.435219	6.808904	109.612694	20.878885	-3.251917	111.92807	19.101036	25.430048	109.369591	19.9899605	11.0890655	110.6488305	-94.8603985	2.5287425	108.5765575
-55.687981	-13.614421	110.022751	-37.47179	6.91246	109.637894	20.838764	-3.183496	111.848175	19.056103	25.515478	109.399094	19.9474335	11.165991	110.6236345	-94.8910135	2.658929	108.6521535
-56.387627	-12.677457	109.985886	-37.509258	7.00338	109.677612	20.815893	-3.128511	111.767319	19.02873	25.582155	109.418022	19.9223115	11.226822	110.5926705	-94.9408275	2.779938	108.7625535
-57.449715	-11.233236	109.904839	-37.572662	7.139102	109.730553	20.736225	-3.066496	111.599289	18.992781	25.677658	109.433411	19.864503	11.305581	110.51635	-95.009827	2.972623	108.944756
-58.096523	-10.169607	109.806671	-37.613384	7.230017	109.737442	20.658598	-3.032873	111.449524	18.972956	25.728479	109.423409	19.815777	11.347803	110.4364665	-95.042545	3.112231	109.0384175
-58.831131	-9.118218	109.685287	-37.635487	7.336112	109.692513	20.572775	-2.99113	111.30265	18.954964	25.792418	109.397827	19.7638695	11.400644	110.3502385	-95.0348435	3.27158	109.0347875
-59.558685	-8.04172	109.564362	-37.698063	7.441051	109.64756	20.49646	-2.922263	111.138	18.923233	25.874605	109.359451	19.7098465	11.476171	110.2487255	-95.1059725	3.405931	109.0463945
-60.267551	-6.968852	109.449295	-37.737877	7.562926	109.610603	20.411716	-2.829072	110.996292	18.871531	25.993425	109.310974	19.6416235	11.5821765	110.153633	-95.1173775	3.5436755	109.067573
-60.990971	-5.757196	109.399391	-37.811031	7.695599	109.598289	20.321125	-2.710511	110.863701	18.811298	26.120979	109.271553	19.5662115	11.705234	110.067627	-95.1882735	3.685964	109.128951
-61.764854	-4.594909	109.395966	-37.878815	7.856583	109.622147	20.235472	-2.586291	110.729233	18.736191	26.255009	109.222198	19.4858315	11.834359	109.9757155	-95.2434615	3.878807	109.2685785
-62.899635	-2.819379	109.403572	-37.990292	8.090008	109.674416	20.117592	-2.359991	110.548546	18.624615	26.481211	109.16983	19.3711035	12.06061	109.859188	-95.3516875	4.119406	109.489644
-63.591522	-1.561983	109.436394	-38.063152	8.255177	109.717926	20.047947	-2.219052	110.425911	18.551664	26.640165	109.144058	19.2998055	12.2105565	109.7849845	-95.4261095	4.2997975	109.6508675
-64.367195	-0.329427	109.44046	-38.131054	8.402059	109.736267	19.9743	-2.079878	110.299599	18.484941	26.794853	109.096718	19.2296205	12.3574875	109.6981585	-95.4917285	4.4466305	109.7743755
-65.127197	0.926212	109.484085	-38.194237	8.560044	109.746208	19.893452	-1.957275	110.148643	18.425783	26.921732	109.040749	19.1596175	12.4822285	109.594696	-95.5480915	4.6378595	109.89772
-65.814476	2.210341	109.496902	-38.253925	8.727195	109.751915	19.80139	-1.842357	110.006508	18.37022	27.048403	108.98027	19.085805	12.603023	109.493389	-95.593655	4.851367	110.010441
-66.559998	3.497138	109.511101	-38.315159	8.88818	109.748566	19.703588	-1.723645	109.885994	18.328739	27.170483	108.936882	19.0161635	12.723419	109.411438	-95.6464815	5.052941	110.085694
-67.306732	4.780254	109.544502	-38.395512	9.046221	109.759842	19.598141	-1.614024	109.758141	18.267076	27.287075	108.913185	18.9326085	12.8365255	109.335663	-95.7236325	5.2559165	110.184021
-68.354446	6.718005	109.57962	-38.543762	9.276915	109.772148	19.426483	-1.429154	109.563042	18.158516	27.49115	108.901535	18.7924995	13.030998	109.2322885	-95.8800235	5.522832	110.3120075
-69.081352	8.019485	109.663216	-38.647522	9.446798	109.797348	19.285057	-1.284049	109.424355	18.061302	27.642002	108.922028	18.6731795	13.1789765	109.1731915	-95.9682235	5.7146195	110.4215045
-69.823669	9.290913	109.765961	-38.779713	9.608683	109.832405	19.143988	-1.138415	109.278694	17.938629	27.8013	108.948227	18.5413085	13.3314425	109.1134605	-96.1007345	5.8859235	110.5513495
-70.530769	10.538382	109.832611	-38.916061	9.791274	109.847473	18.968739	-0.969667	109.13974	17.818914	27.974632	108.981636	18.3938265	13.5024825	109.060688	-96.2259485	6.0800655	110.634258
-71.228958	11.806314	109.983269	-39.075661	9.98243	109.877136	18.799921	-0.789784	109.004631	17.687475	28.153503	109.028114	18.243698	13.6818595	109.0163725	-96.39502	6.2830005	110.7378995
-71.996841	13.010814	110.143112	-39.221409	10.196725	109.924545	18.629028	-0.604123	108.886078	17.557707	28.342417	109.071602	18.0933675	13.869147	108.97884	-96.5361855	6.524303	110.87025
-72.703781	14.201659	110.293114	-39.36467	10.402488	109.959564	18.478554	-0.414824	108.793625	17.425179	28.531179	109.117554	17.9518665	14.0581775	108.9555895	-96.6812065	6.7467985	110.9635385
-73.687866	15.930733	110.464272	-39.556355	10.715169	109.998642	18.255177	-0.153204	108.70018	17.232889	28.777456	109.180893	17.744033	14.312126	108.9405365	-96.856743	7.118212	111.0567475
-74.364098	17.020969	110.58062	-39.659649	10.895168	110.008789	18.10693	0.000108	108.652641	17.124302	28.924122	109.20311	17.615616	14.462115	108.9278755	-96.934914	7.328221	111.0897025
-75.05085	18.047472	110.7173	-39.770603	11.04751	110.038445	17.959101	0.114908	108.63298	17.006062	29.041147	109.22998	17.4825815	14.5780275	108.93148	-97.0237875	7.5169925	111.14541
-75.669014	19.016787	110.82132	-39.883797	11.155042	110.069534	17.83292	0.188413	108.615685	16.889784	29.115204	109.275902	17.361352	14.6518085	108.9457935	-97.128946	7.6582755	111.1932745
-76.235313	19.968981	110.93515	-39.98349	11.228407	110.112335	17.729256	0.219541	108.639503	16.815567	29.175728	109.326424	17.2724115	14.6976345	108.9829635	-97.2393915	7.7591795	111.2417065
-76.791176	20.865355	111.053253	-40.080807	11.295506	110.161087	17.645248	0.225457	108.679428	16.766119	29.209072	109.378799	17.2056835	14.7172645	109.0291135	-97.3672975	7.8737475	111.2930605
-77.394363	21.686798	111.111221	-40.146492	11.341624	110.18367	17.58263	0.248699	108.72184	16.701115	29.240826	109.442612	17.1418725	14.7447625	109.082226	-97.4348565	7.9384855	111.285114
-78.214722	22.851236	111.139023	-40.23312	11.454479	110.2061	17.521017	0.325414	108.819557	16.629618	29.329609	109.489952	17.0753175	14.8275115	109.1547545	-97.5415575	8.0814465	111.2574455
-78.657074	23.587458	111.127647	-40.270348	11.549872	110.216667	17.513012	0.397306	108.858368	16.589237	29.409739	109.481895	17.0511245	14.9035225	109.1701315	-97.5918205	8.1962215	111.2632025
-79.022285	24.283554	111.22316	-40.275085	11.650305	110.224174	17.508966	0.479867	108.868202	16.538948	29.488928	109.443176	17.023957	14.9843975	109.155689	-97.574127	8.3162125	111.292659
-79.275169	25.021072	111.365662	-40.292324	11.731269	110.250404	17.508121	0.552191	108.87574	16.508844	29.547607	109.387657	17.0084825	15.049899	109.1316985	-97.5931305	8.412639	111.3691095
-79.56472	25.473763	111.274078	-40.289574	11.824286	110.265823	17.508345	0.615589	108.879028	16.490643	29.609028	109.345985	16.999494	15.1123085	109.1125065	-97.578642	8.5362635	111.4191395
-79.116058	25.838894	111.429276	-40.29118	11.906236	110.287582	17.515154	0.676089	108.87117	16.483377	29.676819	109.326172	16.9992655	15.176454	109.098671	-97.5816255	8.636018	111.476493
-78.931747	26.327572	111.383759	-40.304173	11.99608	110.307602	17.507	0.731922	108.865166	16.484556	29.739969	109.311691	16.995778	15.2359455	109.0884285	-97.604124	8.7562145	111.5267755
-78.473457	26.930532	111.350418	-40.335526	12.148268	110.296227	17.456173	0.85374	108.839073	16.461035	29.851088	109.317337	16.958604	15.352414	109.078205	-97.629656	8.944122	111.514249
-78.058777	27.309879	111.331619	-40.37471	12.243937	110.270882	17.415438	0.956105	108.81929	16.427811	29.957176	109.340073	16.9216245	15.4566405	109.0796815	-97.6710445	9.0312335	111.4620825
-77.548721	27.722359	111.292358	-40.423157	12.363369	110.263268	17.36232	1.078436	108.840164	16.39377	30.064878	109.391174	16.878045	15.571657	109.115669	-97.724359	9.155081	111.410867
-77.095879	28.103268	111.316765	-40.48243	12.480142	110.268463	17.322596	1.194796	108.876671	16.348475	30.192059	109.464584	16.8355355	15.6934275	109.1706275	-97.8003955	9.2668565	111.3662985
-76.583191	28.468517	111.322319	-40.528324	12.594703	110.302994	17.283066	1.316961	108.920357	16.307396	30.313864	109.539482	16.795231	15.8154125	109.2299195	-97.851879	9.3739935	111.3760685
-76.07769	28.811308	111.362961	-40.571125	12.721163	110.348259	17.243185	1.427325	108.968674	16.266191	30.428112	109.615349	16.754688	15.9277185	109.2920115	-97.896938	9.5146075	111.4045065
-75.571915	29.183022	111.395561	-40.626152	12.818739	110.401711	17.193407	1.520912	109.013519	16.231354	30.529764	109.671387	16.7123805	16.025338	109.342453	-97.9646845	9.61214	111.460969
-74.637489	29.692802	111.443398	-40.678791	12.996403	110.461487	17.130365	1.676917	109.061516	16.164576	30.678644	109.74157	16.6474705	16.1777805	109.401543	-98.0050525	9.8150255	111.521431
-73.948341	30.04163	111.428871	-40.720345	13.080679	110.472534	17.076721	1.767996	109.109352	16.119793	30.776505	109.797844	16.598257	16.2722505	109.453598	-98.038947	9.8891075	111.49147
-73.310944	30.390873	111.431656	-40.770004	13.17598	110.480049	17.006905	1.860104	109.171471	16.073206	30.872812	109.864876	16.5400555	16.366458	109.5181735	-98.0800635	9.985502	111.4419245
-72.588905	30.69227	111.342766	-40.822842	13.261525	110.474304	16.948149	1.952172	109.236847	16.02779	30.976936	109.93692	16.4879695	16.464554	109.5868835	-98.1336535	10.058496	111.3617245
-71.956841	31.070328	111.307297	-40.905384	13.35801	110.47963	16.889421	2.054895	109.320999	15.972392	31.090942	110.021904	16.4309065	16.5729185	109.6714515	-98.2416745	10.1431015	111.2878085
-71.254997	31.462891	111.253227	-40.967152	13.452622	110.483238	16.870701	2.162905	109.391472	15.931816	31.202984	110.111557	16.4012585	16.6829445	109.7515145	-98.3355625	10.2222995	111.2149615
-70.499878	31.836393	111.261383	-41.006721	13.552518	110.509041	16.836164	2.277476	109.467186	15.873318	31.326729	110.201752	16.354741	16.8021025	109.834469	-98.368183	10.3029335	111.183613
-69.381218	32.383667	111.295403	-41.067078	13.671778	110.574104	16.795212	2.455659	109.608421	15.798308	31.504158	110.293922	16.29676	16.9799085	109.9511715	-98.430916	10.3636475	111.1970365
-68.631966	32.628433	111.309326	-41.111004	13.755371	110.63385	16.81815	2.591698	109.724281	15.762205	31.625097	110.378265	16.2901775	17.1083975	110.051273	-98.5121855	10.4023445	111.216427
-67.930672	32.704868	111.275414	-41.139606	13.843371	110.681107	16.855738	2.728439	109.871544	15.733308	31.782181	110.474762	16.294523	17.25531	110.173153	-98.573735	10.431432	111.189061
-67.125328	32.752995	111.192215	-41.156311	13.941285	110.730339	16.846094	2.88306	110.049294	15.700202	31.940657	110.584129	16.273148	17.4118585	110.3167115	-98.58577	10.4707115	111.1439665
-66.320618	32.784698	111.184357	-41.180222	14.032271	110.791924	16.854187	3.049141	110.189842	15.677584	32.096436	110.674416	16.2658855	17.5727885	110.432129	-98.6263295	10.4917535	111.151719
-65.526733	32.827507	111.158249	-41.214977	14.14744	110.837425	16.865313	3.207878	110.303688	15.642049	32.270412	110.749962	16.253681	17.739145	110.526825	-98.683635	10.555735	111.148025
-64.69442	32.841904	111.125824	-41.254181	14.26461	110.866287	16.851948	3.392747	110.397507	15.584308	32.450695	110.810707	16.218128	17.921721	110.604107	-98.72649	10.607499	111.128467
-63.510929	32.651539	111.082436	-41.312748	14.457923	110.919746	16.824827	3.692693	110.563515	15.517825	32.771797	110.904083	16.171326	18.232245	110.733799	-98.796822	10.683601	111.105693
-62.682426	32.46109	111.032402	-41.35833	14.591718	110.961998	16.806911	3.905099	110.68882	15.451203	32.987385	110.964989	16.129057	18.446242	110.8269045	-98.845717	10.737194	111.0970915
-61.800129	32.320385	110.965492	-41.42197	14.727232	111.028816	16.790936	4.095706	110.808578	15.374383	33.183846	110.999664	16.0826595	18.639776	110.904121	-98.9265995	10.814688	111.153511
-60.945797	32.158436	110.919418	-41.469975	14.864243	111.081825	16.757566	4.253523	110.934258	15.310428	33.335609	110.964821	16.033997	18.794566	110.9495395	-98.973947	10.93392	111.2141105
-60.140747	31.938759	110.841461	-41.520554	14.972639	111.126411	16.74482	4.376249	111.042976	15.236041	33.449661	110.893158	15.9904305	18.912955	110.968067	-99.0315385	11.032323	111.284755
-59.256226	31.661066	110.676491	-41.548916	15.059593	111.147461	16.728792	4.468462	111.16217	15.166132	33.530022	110.797501	15.947462	18.999242	110.9798355	-99.045294	11.119944	111.3150865
-58.38076	31.35467	110.530563	-41.557102	15.114543	111.153259	16.711926	4.548317	111.324562	15.115587	33.586166	110.693275	15.9137565	19.0672415	111.0089185	-99.0279605	11.1618445	111.2975995
-57.037727	30.952744	110.264481	-41.584648	15.089446	111.168251	16.700426	4.580871	111.611427	15.041762	33.594704	110.592972	15.871094	19.0877875	111.1021995	-99.04039	11.0911045	111.2343025
-56.211227	30.65472	110.180031	-41.592072	15.011078	111.245033	16.706589	4.560584	111.856255	14.997914	33.553284	110.616409	15.8522515	19.056934	111.236332	-99.0363955	10.965222	111.253734
-55.309208	30.322647	110.143005	-41.630722	14.882761	111.366188	16.717659	4.512501	112.182045	14.995434	33.488255	110.674652	15.8565465	19.000378	111.4283485	-99.1179905	10.765144	111.3040275
-54.428959	30.000469	110.113052	-41.650661	14.7441	111.472771	16.73539	4.458968	112.503922	14.982958	33.431351	110.755646	15.859174	18.9451595	111.629784	-99.160496	10.5430405	111.315758
-53.537285	29.771736	110.030952	-41.686069	14.628941	111.546692	16.75902	4.437527	112.773911	14.919861	33.383743	110.797585	15.8394405	18.910635	111.785748	-99.2115785	10.347247	111.307636
-52.640152	29.578367	109.986534	-41.718937	14.514439	111.587929	16.76745	4.434505	112.973846	14.851132	33.354275	110.804794	15.809291	18.89439	111.88932	-99.247165	10.134488	111.286538
-51.810383	29.380909	109.932495	-41.756866	14.409058	111.616814	16.759148	4.427405	113.106361	14.780602	33.327877	110.824409	15.769875	18.877641	111.965385	-99.283607	9.940475	111.268243
-50.434071	29.117607	109.917091	-41.801537	14.225743	111.632469	16.747435	4.40546	113.24395	14.696113	33.284893	110.864342	15.721774	18.8451765	112.054146	-99.324848	9.6063095	111.210792
-49.511642	29.050911	109.923279	-41.835194	14.110473	111.639702	16.750599	4.388641	113.269066	14.644737	33.280678	110.898079	15.697668	18.8346595	112.0835725	-99.368056	9.3862865	111.1958315
-48.601158	29.010075	109.979919	-41.847858	13.994177	111.645058	16.77257	4.389085	113.257942	14.59349	33.282608	110.932007	15.68303	18.8358465	112.0949745	-99.378746	9.1525075	111.1951415
-47.740723	28.994366	109.99913	-41.846779	13.878386	111.652885	16.797047	4.38256	113.226791	14.553489	33.273266	110.949417	15.675268	18.827913	112.088104	-99.368826	8.928859	111.217666
-46.776726	28.988365	110.012146	-41.818874	13.757374	111.65023	16.830795	4.354309	113.16893	14.542614	33.231491	110.95536	15.6867045	18.7929	112.062145	-99.3244525	8.721848	111.238315
-45.794956	29.031082	110.030914	-41.769028	13.651355	111.634636	16.882275	4.28662	113.115715	14.570848	33.161659	110.964348	15.7265615	18.7241395	112.0400315	-99.2646175	8.5785705	111.2292405
-44.875832	29.146484	110.049728	-41.70845	13.541961	111.618828	16.941353	4.206532	113.076355	14.616754	33.086369	111.003555	15.7790535	18.6464505	112.039955	-99.1959535	8.4374715	111.197701
-43.437351	29.358175	110.084045	-41.640461	13.338735	111.598297	17.036175	4.053613	113.025345	14.692439	32.952953	111.08242	15.864307	18.503283	112.0538825	-99.145229	8.174187	111.1427115
-42.457722	29.486191	110.119232	-41.599449	13.19049	111.594604	17.092939	3.94719	112.991676	14.724906	32.858448	111.169838	15.9089225	18.402819	112.080757	-99.1078205	7.978161	111.108451
-41.437973	29.693121	110.19384	-41.572182	13.013138	111.606476	17.141283	3.819058	112.947372	14.752911	32.749382	111.256111	15.947097	18.28422	112.1017415	-99.091461	7.742056	111.1112105
-40.491112	29.92897	110.297729	-41.543388	12.826128	111.624863	17.166964	3.67365	112.882423	14.772816	32.604893	111.356178	15.96989	18.1392715	112.1193005	-99.056666	7.5129845	111.1304255
-39.49271	30.172972	110.420883	-41.525288	12.643589	111.659416	17.193617	3.511386	112.79467	14.800013	32.443134	111.476669	15.996815	17.97726	112.1356695	-99.047391	7.309918	111.1831625
-38.501072	30.434175	110.585342	-41.502644	12.451965	111.711502	17.207958	3.319293	112.711655	14.827243	32.260738	111.636497	16.0176005	17.7900155	112.174076	-99.0228885	7.1139145	111.248928
-37.447857	30.731354	110.791489	-41.483505	12.247695	111.760818	17.218975	3.094672	112.614525	14.86752	32.068108	111.849045	16.0432475	17.58139	112.231785	-99.0102575	6.914	111.289851
-35.925327	31.209682	111.174622	-41.470493	11.985965	111.819077	17.202456	2.729403	112.415901	14.954901	31.741983	112.192261	16.0786785	17.235693	112.304081	-99.0196645	6.736237	111.334073
-34.924999	31.527149	111.466957	-41.465462	11.81854	111.848923	17.15181	2.497965	112.301888	15.014746	31.531303	112.440781	16.083278	17.014634	112.3713345	-99.014202	6.622446	111.3265115
-33.887337	31.835371	111.742065	-41.47826	11.696198	111.873718	17.115362	2.306227	112.188004	15.060906	31.345072	112.691902	16.088134	16.8256495	112.439953	-99.044654	6.5667465	111.307483
-32.822491	32.171814	112.024498	-41.480873	11.580805	111.918427	17.088987	2.160325	112.121025	15.094367	31.191584	112.95459	16.091677	16.6759545	112.5378075	-99.053423	6.4856555	111.2990465
-31.767628	32.440437	112.334824	-41.479145	11.50702	111.956665	17.086237	2.071615	112.103165	15.131866	31.088861	113.242126	16.1090515	16.580238	112.6726455	-99.0673415	6.433802	111.2406845
-30.73844	32.713558	112.628105	-41.483742	11.42113	112.01123	17.099241	2.008414	112.124321	15.162868	31.012634	113.532402	16.1310545	16.510524	112.8283615	-99.0985385	6.331736	111.1940985
-29.697626	32.925594	112.914894	-41.467293	11.35238	112.058212	17.137869	1.97367	112.169968	15.167528	30.96489	113.822922	16.1526985	16.46928	112.996445	-99.0872845	6.23548	111.119979
-28.123028	33.207531	113.240479	-41.410858	11.217614	112.116661	17.210239	1.932842	112.252342	15.155753	30.899044	114.208694	16.182996	16.415943	113.230518	-99.004712	6.019285	111.002804
-27.054899	33.289425	113.465866	-41.357285	11.13338	112.191963	17.278334	1.89868	112.358368	15.170256	30.829006	114.461304	16.224295	16.363843	113.409836	-98.938865	5.902917	110.97409
-25.999153	33.347641	113.704239	-41.288578	11.017457	112.289963	17.37549	1.838948	112.506187	15.224573	30.737766	114.730751	16.3000315	16.288357	113.618469	-98.8771875	5.746557	110.961457
-24.916454	33.318096	113.92852	-41.203297	10.895621	112.393738	17.433855	1.752203	112.695099	15.281871	30.639887	114.99057	16.357863	16.196045	113.8428345	-98.764457	5.595197	110.9446415
-23.785015	33.248997	114.082802	-41.130291	10.759151	112.48288	17.53746	1.641334	112.838043	15.350249	30.514374	115.244736	16.4438545	16.077854	114.0413895	-98.7044365	5.440448	110.9243705
-22.693241	33.103638	114.274071	-41.050682	10.633014	112.556328	17.602898	1.527898	113.012634	15.371879	30.438879	115.507637	16.4873885	15.9833885	114.2601355	-98.5887525	5.2826395	110.8525205
-21.83362	33.020077	114.454391	-40.982548	10.476945	112.617958	17.680466	1.39723	113.134552	15.475059	30.264755	115.634132	16.5777625	15.8309925	114.384342	-98.5428585	5.1228975	110.851574
-19.977058	32.508186	114.535995	-40.860481	10.256706	112.679329	17.785078	1.173039	113.292763	15.545792	30.087009	115.908218	16.665435	15.630024	114.6004905	-98.386397	4.883388	110.7581675
-19.078547	32.272701	114.720329	-40.78812	10.089352	112.716637	17.867355	1.004081	113.376366	15.642266	29.880745	116.025963	16.7548105	15.442413	114.7011645	-98.3310505	4.736291	110.7321095
-17.787922	31.723005	114.739243	-40.717854	9.922542	112.755157	18.000164	0.80783	113.413513	15.713033	29.727247	116.188477	16.8565985	15.2675385	114.800995	-98.2923065	4.5775455	110.709319
-16.860685	31.348181	114.884232	-40.656219	9.764717	112.792549	18.05374	0.631873	113.521469	15.807154	29.517981	116.295387	16.930447	15.074927	114.908428	-98.242885	4.454507	110.67667
-15.7655	30.769861	114.951645	-40.609241	9.605505	112.824883	18.123032	0.43867	113.570229	15.867755	29.365557	116.420723	16.9953935	14.9021135	114.995476	-98.2138755	4.3088965	110.65429
-14.717189	30.204582	114.990982	-40.549946	9.465873	112.836601	18.192108	0.24163	113.61158	15.957522	29.146715	116.490158	17.074815	14.6941725	115.050869	-98.174707	4.2375735	110.622333
-13.384398	29.428133	114.891518	-40.50174	9.319057	112.842415	18.266598	0.035035	113.650063	16.030077	28.951984	116.558929	17.1483375	14.4935095	115.104496	-98.1518175	4.1446045	110.580334
-11.93246	28.444263	114.898636	-40.415565	9.120891	112.805161	18.375881	-0.262997	113.725342	16.138706	28.655758	116.625824	17.2572935	14.1963805	115.175583	-98.0884235	4.0454015	110.434739
-10.576365	27.50124	114.709023	-40.349575	8.984757	112.764069	18.468025	-0.449735	113.796974	16.209101	28.477495	116.649223	17.338563	14.01388	115.2230985	-98.037713	3.955634	110.3050395
-9.545107	26.636372	114.669525	-40.258808	8.87509	112.70546	18.599741	-0.630509	113.879379	16.295147	28.311834	116.655418	17.447444	13.8406625	115.2673985	-97.96506	3.9095175	110.1435215
-8.409746	25.741011	114.517998	-40.173512	8.770553	112.639549	18.724995	-0.831132	113.989723	16.374454	28.139702	116.634491	17.5497245	13.654285	115.312107	-97.8967485	3.886821	109.966991
-7.282707	24.720665	114.337502	-40.099846	8.667025	112.573418	18.849644	-1.040585	114.118111	16.455206	27.949419	116.600403	17.652425	13.454417	115.359257	-97.852117	3.879633	109.787579
-6.136142	23.699484	114.225784	-40.008308	8.564795	112.500404	18.973597	-1.240995	114.266624	16.533852	27.781126	116.594521	17.7537245	13.2700655	115.4305725	-97.7703405	3.8595245	109.5702355
-5.050333	22.630793	114.108299	-39.931137	8.442369	112.420227	19.105911	-1.448642	114.400314	16.621008	27.597612	116.563751	17.8634595	13.074485	115.4820325	-97.7257335	3.810253	109.3584215
-3.375293	20.886129	113.93174	-39.814484	8.243889	112.268326	19.284683	-1.782538	114.576302	16.750088	27.283379	116.52478	18.0173855	12.7504205	115.550541	-97.6463535	3.7373575	108.986111
-2.527331	19.830944	114.001907	-39.730297	8.096294	112.157501	19.394444	-2.005409	114.661919	16.840117	27.069288	116.504028	18.1172805	12.5319395	115.5829735	-97.5778745	3.6606485	108.7320285
-1.147229	18.483725	113.761726	-39.65239	7.942541	112.06176	19.519129	-2.251658	114.668884	16.961842	26.800627	116.432045	18.2404855	12.2744845	115.5504645	-97.5452655	3.6105975	108.5730555
-1.282952	17.384541	113.65255	-39.574711	7.799667	111.955025	19.587418	-2.467427	114.692047	17.055231	26.575619	116.421532	18.3213245	12.054096	115.5567895	-97.4707465	3.545238	108.3532605
-1.797068	16.627872	113.87632	-39.512043	7.647268	111.862099	19.646648	-2.677485	114.670418	17.148083	26.375288	116.410194	18.3973655	11.8489015	115.540306	-97.4214515	3.4456345	108.183892
-1.209448	15.119895	113.395432	-39.430672	7.533982	111.791084	19.710972	-2.85145	114.62027	17.234039	26.196947	116.412689	18.4725055	11.6727485	115.5164795	-97.3338495	3.3952155	108.0656885
-1.168216	13.894642	113.219711	-39.359993	7.448947	111.746468	19.786314	-2.995885	114.572861	17.332275	26.051872	116.400101	18.5592945	11.5279935	115.486481	-97.2792805	3.3699005	108.006455
-1.548648	12.206344	113.342117	-39.236103	7.344434	111.739937	19.90036	-3.173047	114.520668	17.473763	25.870441	116.385269	18.6870615	11.348697	115.4529685	-97.1592675	3.340171	108.0269055
-1.44121	10.994325	113.393227	-39.139496	7.295003	111.772827	19.995693	-3.265177	114.515327	17.585194	25.764891	116.360558	18.7904435	11.249857	115.4379425	-97.0694355	3.340149	108.1077115
-1.439938	9.84907	113.18512	-39.04668	7.257601	111.820709	20.084352	-3.367065	114.550713	17.689837	25.6784	116.342484	18.8870945	11.1556675	115.4465985	-96.9804545	3.3595345	108.1948195
-1.32777	8.579864	113.12162	-38.961895	7.209622	111.851143	20.196148	-3.451838	114.596649	17.780996	25.60527	116.304901	18.988572	11.076716	115.450775	-96.912362	3.342528	108.251511
-1.306098	7.342211	112.962723	-38.890305	7.155523	111.865509	20.313519	-3.533206	114.656937	17.871593	25.529177	116.238762	19.092556	10.9979855	115.4478495	-96.873166	3.3130605	108.2831685
-1.34564	6.020506	112.947861	-38.809204	7.091653	111.85453	20.413633	-3.607009	114.715561	17.939688	25.457582	116.110886	19.1766605	10.9252865	115.4132235	-96.7950685	3.2580195	108.2958365
-1.454051	4.840051	112.740372	-38.752171	7.018296	111.830772	20.501842	-3.670079	114.749908	17.996553	25.382757	115.918968	19.2491975	10.856339	115.334438	-96.7535395	3.180253	108.327106
-1.869943	3.026212	112.5774	-38.641975	6.890517	111.761543	20.668514	-3.77933	114.793922	18.086287	25.302279	115.582359	19.3774005	10.7614745	115.1881405	-96.6613505	3.0195595	108.3349455
-2.174443	1.832499	112.512207	-38.555183	6.798974	111.717857	20.741941	-3.829236	114.879372	18.142281	25.246704	115.350868	19.442111	10.708734	115.11512	-96.552477	2.889214	108.320594
-2.514155	0.658099	112.469185	-38.472321	6.699721	111.70031	20.845079	-3.87137	114.95327	18.181471	25.189739	115.153992	19.513275	10.6591845	115.053631	-96.457917	2.7402575	108.346989
-2.785233	-0.711843	112.507462	-38.39653	6.610359	111.693443	20.955124	-3.927091	115.034531	18.2155	25.136089	115.000244	19.585312	10.604499	115.0173875	-96.378372	2.616219	108.3694985
-3.061044	-1.91231	112.527779	-38.318615	6.513505	111.684845	21.03187	-3.976143	115.120445	18.278084	25.083691	114.852646	19.654977	10.553774	114.9865455	-96.292207	2.473236	108.3831445
-3.356314	-3.195587	112.495232	-38.262161	6.406008	111.660477	21.07416	-4.048768	115.16143	18.322012	25.020817	114.744713	19.698086	10.4860245	114.9530715	-96.222408	2.3259915	108.3678825
-3.637361	-4.474142	112.487015	-38.240124	6.302068	111.60598	21.093828	-4.131718	115.129326	18.341944	24.94841	114.621292	19.717886	10.408346	114.875309	-96.198134	2.19579	108.336651
-4.096704	-6.282739	112.279572	-38.208668	6.175872	111.480011	21.061165	-4.219013	114.993263	18.364637	24.85091	114.443993	19.712901	10.3159485	114.718628	-96.130237	2.0357955	108.241394
-4.366162	-7.523359	112.132874	-38.203682	6.121627	111.391273	21.024008	-4.233344	114.914299	18.367125	24.824772	114.364075	19.6955665	10.295714	114.639187	-96.1029305	1.94754	108.143359
-4.638231	-8.708766	112.053444	-38.178829	6.110444	111.351303	21.010767	-4.214885	114.834274	18.391155	24.839397	114.318832	19.700961	10.312256	114.576553	-96.058619	1.908632	108.126053
-4.86498	-9.880598	111.921165	-38.126049	6.147285	111.349281	20.990829	-4.142487	114.793526	18.441877	24.894133	114.284531	19.716353	10.375823	114.5390285	-95.968451	1.918747	108.1595335
-5.121328	-11.021842	111.908615	-38.060043	6.20982	111.359612	21.016354	-4.053446	114.762627	18.492525	24.982145	114.258026	19.7544395	10.4643495	114.5103265	-95.8745255	1.9552905	108.2088975
-5.191602	-12.188156	111.803688	-37.97979	6.310667	111.370827	21.053719	-3.919334	114.812614	18.546478	25.099489	114.232826	19.8000985	10.5900775	114.52272	-95.7596785	2.0312565	108.218934
-5.5897	-13.30619	111.975739	-37.924709	6.422215	111.382141	21.111794	-3.734944	114.83873	18.59869	25.272318	114.180626	19.855242	10.768687	114.509678	-95.70466	2.075743	108.254604
-5.855105	-14.93464	112.040619	-37.884052	6.60493	111.350548	21.185661	-3.428811	114.804039	18.582006	25.557873	114.032494	19.8838335	11.064531	114.4182665	-95.6519375	2.145329	108.2828295
-5.918361	-16.030497	111.958298	-37.873501	6.712251	111.308052	21.201452	-3.245194	114.756523	18.533327	25.743385	113.909103	19.8673895	11.2490955	114.332813	-95.6143915	2.1754065	108.283291
-6.161965	-17.108854	111.964882	-37.899399	6.786329	111.280396	21.204706	-3.102498	114.698853	18.497318	25.870934	113.820396	19.851012	11.384218	114.2596245	-95.64981	2.18844	108.3011675
-6.307395	-18.119471	111.952766	-37.911289	6.832923	111.238464	21.197058	-3.006996	114.655434	18.471573	25.971571	113.768806	19.8343155	11.4822875	114.21212	-95.6568935	2.1835585	108.264808
-6.429822	-19.195757	111.891319	-37.932613	6.858619	111.204514	21.142521	-2.955509	114.628479	18.459513	26.02207	113.743187	19.801017	11.5332805	114.185833	-95.666243	2.1839575	108.223195
-6.702404	-20.169697	111.918869	-37.943565	6.878577	111.169937	21.132023	-2.966352	114.551804	18.457745	26.030678	113.711754	19.794884	11.532163	114.131779	-95.682014	2.224991	108.208095
-7.199299	-20.278067	111.761269	-37.957169	6.889945	111.133553	21.091425	-2.977341	114.479485	18.468384	26.013384	113.665649	19.7799045	11.5180215	114.072567	-95.6942425	2.2618685	108.194539
-8.130227	-20.392908	111.569229	-37.972916	6.931991	111.069511	21.058056	-2.99101	114.364578	18.475903	25.999939	113.559296	19.7669795	11.5044645	113.961937	-95.7128115	2.3595175	108.177085
-8.834585	-20.407181	111.516548	-37.980633	6.979575	111.010872	21.016163	-2.960838	114.297424	18.471851	26.017311	113.455093	19.744007	11.5282365	113.8762585	-95.705273	2.4309135	108.1454855
-9.459099	-20.437441	111.365494	-37.996986	7.034051	110.94873	20.98778	-2.921935	114.212883	18.4317	26.055273	113.336884	19.70974	11.566669	113.7748835	-95.703712	2.501433	108.1225765
-10.237204	-20.433718	111.447334	-38.023952	7.122403	110.882057	20.958069	-2.835354	114.141014	18.375393	26.115387	113.206329	19.666731	11.6400165	113.6736715	-95.714635	2.6047895	108.0904425
-10.772403	-20.447996	111.349777	-38.036076	7.218735	110.826958	20.941982	-2.747779	114.09285	18.321617	26.200691	113.101242	19.6317995	11.726456	113.597046	-95.7039515	2.711014	108.05687
-11.469599	-20.3668	111.387291	-38.074596	7.346279	110.823593	20.889528	-2.618394	114.104965	18.249804	26.311928	113.046631	19.569666	11.846767	113.575798	-95.718858	2.845791	108.071388
-12.140081	-20.26833	111.4244	-38.116299	7.490761	110.857056	20.863897	-2.48175	114.144409	18.199215	26.443138	113.016304	19.531556	11.980694	113.5803565	-95.764154	3.000828	108.1337555
-13.242677	-20.059301	111.512932	-38.204147	7.711052	110.895752	20.795849	-2.280683	114.223778	18.128036	26.647646	113.02507	19.4619425	12.1834815	113.624424	-95.8702365	3.2386225	108.16708
-14.013402	-19.923189	111.586761	-38.277176	7.857222	110.879066	20.713511	-2.138762	114.278969	18.060814	26.793116	113.034805	19.3871625	12.327177	113.656887	-95.9415145	3.387267	108.101245
-14.693232	-19.760689	111.556534	-38.35622	8.005145	110.850609	20.647934	-1.994031	114.299431	17.982666	26.943111	113.037064	19.3153	12.47454	113.6682475	-96.02774	3.53575	108.0329705
-15.416999	-19.526716	111.534241	-38.429138	8.169413	110.818954	20.574062	-1.801847	114.338028	17.899174	27.131601	113.074516	19.236618	12.664877	113.706272	-96.094894	3.673949	107.931636
-16.130976	-19.257166	111.48864	-38.509956	8.327284	110.830368	20.511623	-1.582291	114.387581	17.811041	27.355751	113.112465	19.161332	12.88673	113.750023	-96.181244	3.767838	107.910713
-16.915815	-18.912039	111.489609	-38.572906	8.510043	110.861267	20.441641	-1.337995	114.431969	17.708052	27.603558	113.149452	19.0748465	13.1327815	113.7907105	-96.2206585	3.8873045	107.9318235
-17.649567	-18.592808	111.490677	-38.638123	8.697816	110.911034	20.377537	-1.084792	114.448944	17.619692	27.850357	113.191376	18.9986145	13.3827825	113.82016	-96.2748605	4.0128495	108.001908
-18.779873	-18.08534	111.414017	-38.725769	8.948446	110.920105	20.281425	-0.743299	114.420151	17.521399	28.197014	113.222038	18.901412	13.7268575	113.8210945	-96.35295	4.1700345	108.0191155
-19.532118	-17.685884	111.230598	-38.80006	9.102851	110.87146	20.209782	-0.546786	114.332489	17.444128	28.394785	113.224472	18.826955	13.9239995	113.7784805	-96.427075	4.2817025	107.9644395
-20.277477	-17.272936	111.028458	-38.87281	9.249921	110.802078	20.132666	-0.38717	114.207497	17.390793	28.568876	113.200569	18.7617295	14.090853	113.704033	-96.5073495	4.408989	107.900123
-21.121649	-16.845448	110.767296	-38.933472	9.35958	110.71566	20.052044	-0.259055	114.047623	17.347342	28.713566	113.179611	18.699693	14.2272555	113.613617	-96.566637	4.4919045	107.817703
-21.983654	-16.42697	110.561691	-38.98959	9.442338	110.640205	19.98065	-0.14018	113.85199	17.291904	28.830597	113.136818	18.636277	14.3452085	113.494404	-96.615457	4.5394675	107.786006
-22.695873	-16.053925	110.302582	-39.017723	9.495685	110.558342	19.888847	-0.010751	113.637039	17.251032	28.946733	113.084923	18.5699395	14.467991	113.360981	-96.6053855	4.523379	107.755703
-23.457697	-15.619627	110.036621	-39.054958	9.543064	110.470009	19.867437	0.104113	113.387238	17.221304	29.049536	113.005653	18.5443705	14.5768245	113.1964455	-96.6542865	4.5093035	107.7435725
-24.643799	-14.959235	109.685181	-39.048077	9.607447	110.325531	19.78718	0.315313	113.064049	17.160345	29.212088	112.807755	18.4737625	14.7637005	112.935902	-96.5699165	4.4511935	107.71516
-25.469929	-14.531197	109.578644	-39.022507	9.658833	110.223625	19.757267	0.459362	112.900032	17.12299	29.343472	112.64418	18.4401285	14.901417	112.772106	-96.4851425	4.416249	107.675144
-26.201618	-14.124617	109.48645	-39.02478	9.704937	110.171761	19.745958	0.60932	112.767639	17.079327	29.472061	112.496223	18.4126425	15.0406905	112.631931	-96.4622025	4.3691835	107.711591
-26.950445	-13.68154	109.434036	-39.03912	9.757094	110.144302	19.735773	0.761032	112.679482	17.021521	29.60743	112.403473	18.378647	15.184231	112.5414775	-96.456887	4.329957	107.7471265
-27.674219	-13.221617	109.400726	-39.052368	9.793811	110.121445	19.711382	0.884578	112.640488	16.981766	29.727516	112.362839	18.346574	15.306047	112.5016635	-96.45131	4.281575	107.7412265
-28.497877	-12.783755	109.322594	-39.077587	9.808814	110.109055	19.6866	0.980777	112.628784	16.948168	29.829451	112.397293	18.317384	15.405114	112.5130385	-96.472558	4.212514	107.7050715
-29.278778	-12.372098	109.192642	-39.12022	9.8047	110.092567	19.640835	1.03646	112.621078	16.917307	29.910347	112.508789	18.279071	15.4734035	112.5649335	-96.519511	4.1359965	107.6202005
-30.359924	-11.724992	108.932793	-39.186077	9.793299	110.077309	19.552761	1.115437	112.584351	16.89436	30.015808	112.745026	18.2235605	15.5656225	112.6646885	-96.5957145	4.0209755	107.4899295
-31.069618	-11.307484	108.731094	-39.226707	9.81704	110.086884	19.494469	1.207526	112.56057	16.879393	30.111334	112.917267	18.186931	15.65943	112.7389185	-96.640345	3.97465	107.4348495
-31.886854	-10.86649	108.578026	-39.26543	9.889046	110.114655	19.462381	1.319401	112.515083	16.865782	30.214703	113.066612	18.1640815	15.767052	112.7908475	-96.6949415	4.01104	107.4384625
-32.63076	-10.48483	108.502579	-39.286972	9.988971	110.151382	19.45541	1.466804	112.479439	16.836372	30.373138	113.183151	18.145891	15.919971	112.831295	-96.719835	4.057971	107.471469
-33.370529	-10.1243	108.478943	-39.314339	10.109525	110.212585	19.459312	1.634462	112.437073	16.817724	30.538797	113.235245	18.138518	16.0866295	112.836159	-96.767196	4.1324205	107.589011
-34.079895	-9.769972	108.475319	-39.325485	10.23881	110.258194	19.462973	1.802297	112.413933	16.78433	30.698311	113.23613	18.1236515	16.250304	112.8250315	-96.7746215	4.227316	107.6913565
-34.760567	-9.461504	108.464851	-39.317326	10.332638	110.270645	19.53503	1.919583	112.32692	16.753479	30.838623	113.178345	18.1442545	16.379103	112.7526325	-96.7789065	4.286173	107.7886575
-35.898094	-9.033225	108.482506	-39.266144	10.405931	110.279968	19.586992	2.058629	112.273392	16.735802	30.945148	113.129402	18.161397	16.5018885	112.701397	-96.693685	4.3099735	107.858539
-36.651478	-8.873764	108.513069	-39.228802	10.401679	110.295525	19.641272	2.074223	112.279663	16.76214	30.972572	113.139023	18.201706	16.5233975	112.709343	-96.65931	4.2799605	107.881707
-37.295666	-8.733522	108.558151	-39.186447	10.369944	110.316399	19.709223	2.039013	112.294304	16.794201	30.964035	113.151482	18.251712	16.501524	112.722893	-96.624606	4.238364	107.909905
-37.999966	-8.618127	108.583542	-39.138134	10.324669	110.335472	19.723473	2.052119	112.355232	16.837893	30.939186	113.135216	18.280683	16.4956525	112.745224	-96.556951	4.1536855	107.92572
-38.669975	-8.55518	108.617058	-39.104084	10.280934	110.341499	19.812063	2.013273	112.345085	16.868668	30.920261	113.09433	18.3403655	16.466767	112.7197075	-96.5485335	4.095101	107.9632905
-39.417412	-8.53454	108.647263	-39.063858	10.247254	110.333755	19.883993	1.986457	112.363136	16.893192	30.902077	113.034714	18.3885925	16.444267	112.698925	-96.5163085	4.050241	107.968585
-40.143593	-8.587761	108.734657	-39.020462	10.216759	110.340569	19.961885	1.967412	112.393341	16.911425	30.886951	112.969032	18.436655	16.4271815	112.6811865	-96.477579	4.0063365	107.9999515
-41.128147	-8.65593	108.925842	-38.938988	10.150602	110.406708	20.071381	1.946572	112.453804	16.952095	30.865049	112.877365	18.511738	16.4058105	112.6655845	-96.389714	3.8953935	108.1478315
-41.848652	-8.684014	109.004677	-38.885963	10.095161	110.463837	20.145485	1.922142	112.499008	16.986834	30.844397	112.837181	18.5661595	16.3832695	112.6680945	-96.3380855	3.8070525	108.2595795
-42.523392	-8.731649	109.103165	-38.834808	10.025761	110.520683	20.20503	1.901445	112.540672	17.023569	30.823284	112.80513	18.6142995	16.3623645	112.672901	-96.2839155	3.6891575	108.368465
-43.231453	-8.812963	109.142197	-38.78241	9.962572	110.565498	20.257339	1.891631	112.569962	17.061865	30.806658	112.772324	18.659602	16.3491445	112.671143	-96.224422	3.5759995	108.459853
-43.953419	-8.929698	109.209465	-38.7327	9.910677	110.574341	20.304621	1.889346	112.575722	17.093035	30.792294	112.719635	18.698828	16.34082	112.6476785	-96.164228	3.480534	108.5010035
-44.586887	-9.011472	109.255325	-38.684536	9.878974	110.562325	20.346031	1.885136	112.590851	17.135044	30.781551	112.638023	18.7405375	16.3333435	112.614437	-96.1096095	3.4246045	108.510213
-45.236023	-9.067102	109.296074	-38.630657	9.867581	110.544945	20.403749	1.885903	112.613503	17.174335	30.77923	112.528732	18.789042	16.3325665	112.5711175	-96.050356	3.4025955	108.5187725
-46.205406	-9.116524	109.402122	-38.555187	9.874249	110.521744	20.490499	1.900778	112.681076	17.226799	30.795563	112.360619	18.858649	16.3481705	112.5208475	-95.969023	3.4003275	108.5226405
-46.916317	-9.158092	109.467758	-38.508148	9.867061	110.524178	20.540848	1.918076	112.74321	17.247566	30.802124	112.249794	18.894207	16.3601	112.496502	-95.910503	3.374022	108.551854
-47.588654	-9.221961	109.583618	-38.484756	9.839753	110.543571	20.575377	1.912698	112.798904	17.252731	30.798584	112.162491	18.914054	16.355641	112.4806975	-95.883566	3.323865	108.6064445
-48.258545	-9.286237	109.681129	-38.479111	9.788515	110.567558	20.591387	1.890062	112.830521	17.241611	30.768353	112.066948	18.916499	16.3292075	112.4487345	-95.874721	3.2478225	108.6863815
-48.864685	-9.316587	109.730515	-38.496845	9.706706	110.574554	20.607111	1.854643	112.835289	17.22761	30.727428	111.971214	18.9173605	16.2910355	112.4032515	-95.9110505	3.1223765	108.7458565
-49.510773	-9.286244	109.728577	-38.498203	9.631844	110.549652	20.617912	1.814238	112.816917	17.197817	30.682983	111.884163	18.9078645	16.2486105	112.35054	-95.9042705	3.0150775	108.748764
-50.135647	-9.235192	109.682373	-38.504074	9.550734	110.490051	20.613348	1.785298	112.784889	17.17045	30.642096	111.790955	18.891899	16.213697	112.287922	-95.900047	2.887771	108.69218
-51.130814	-9.113029	109.558441	-38.506214	9.431595	110.377571	20.609745	1.767334	112.64328	17.143341	30.596992	111.58223	18.876543	16.182163	112.112755	-95.888971	2.681027	108.642387
-51.796932	-9.023147	109.494522	-38.482857	9.378933	110.257088	20.617432	1.767734	112.453911	17.122198	30.559481	111.379745	18.869815	16.1636075	111.916828	-95.835529	2.5942585	108.597348
-52.368992	-8.925586	109.388458	-38.454636	9.323131	110.110512	20.626331	1.762023	112.216125	17.106388	30.514744	111.130669	18.8663595	16.1383835	111.673397	-95.7756315	2.5078785	108.547627
-52.92189	-8.776031	109.239265	-38.419399	9.24166	109.935608	20.617741	1.744522	111.907471	17.094271	30.467382	110.839058	18.856006	16.105952	111.3732645	-95.694804	2.377368	108.4979515
-53.483856	-8.575163	109.058296	-38.361786	9.159387	109.762642	20.629663	1.699247	111.596741	17.083672	30.4006	110.567879	18.8566675	16.0499235	111.08231	-95.5802395	2.2688505	108.442974
-54.071014	-8.352247	108.905685	-38.306751	9.055458	109.614182	20.653547	1.643277	111.327705	17.103123	30.33182	110.381386	18.878335	15.9875485	110.8545455	-95.491837	2.1233675	108.3738185
-54.663212	-8.125069	108.711372	-38.26601	8.915094	109.506729	20.676899	1.576199	111.100876	17.121016	30.262789	110.255981	18.8989575	15.919494	110.6784285	-95.4309775	1.910694	108.3350295
-55.467327	-7.788477	108.581665	-38.194664	8.728049	109.421173	20.694675	1.467906	110.857307	17.138353	30.154032	110.156754	18.916514	15.810969	110.5070305	-95.305842	1.645129	108.3353155
-55.926842	-7.556097	108.574501	-38.157673	8.612023	109.410751	20.717339	1.392001	110.761177	17.143627	30.091799	110.132729	18.930483	15.7419	110.446953	-95.245829	1.482146	108.374549
-56.368942	-7.265007	108.57885	-38.145782	8.525877	109.421577	20.725136	1.325116	110.723091	17.147629	30.019974	110.098961	18.9363825	15.672545	110.411026	-95.2279465	1.379209	108.432128
-56.830986	-6.947217	108.582558	-38.146034	8.441519	109.417213	20.736219	1.242844	110.699097	17.139452	29.949829	110.039078	18.9378355	15.5963365	110.3690875	-95.2299035	1.2867015	108.4653385
-57.323147	-6.599616	108.652641	-38.149796	8.3505	109.386047	20.73797	1.143295	110.683647	17.11278	29.858307	109.911026	18.925375	15.500801	110.2973365	-95.224967	1.200199	108.4747575
-57.80666	-6.237705	108.649101	-38.160011	8.264771	109.338531	20.739975	1.029479	110.679939	17.074799	29.743382	109.757362	18.907387	15.3864305	110.2186505	-95.227409	1.1431115	108.4584115
-58.226597	-5.914326	108.714592	-38.17379	8.139096	109.297226	20.755587	0.888488	110.699905	17.041681	29.604795	109.61293	18.898634	15.2466415	110.1564175	-95.246214	1.0315505	108.4380345
-58.828987	-5.403601	108.774185	-38.196747	7.945162	109.294273	20.778124	0.648236	110.815407	17.013731	29.362181	109.478798	18.8959275	15.0052085	110.1471025	-95.2894215	0.885115499999999	108.4414435
-59.17374	-5.040498	108.85067	-38.205593	7.786974	109.334419	20.777939	0.479231	110.895851	17.008999	29.196211	109.437408	18.893469	14.837721	110.1666295	-95.304655	0.736227	108.5022085
-59.506405	-4.587267	108.908829	-38.195145	7.628515	109.386917	20.776726	0.304509	110.949982	17.01506	29.027897	109.409561	18.895893	14.666203	110.1797715	-95.286183	0.590827000000001	108.5940625
-59.851192	-4.113033	108.962738	-38.190487	7.466724	109.419479	20.785975	0.130447	110.945175	17.034801	28.85482	109.385216	18.910388	14.4926335	110.1651955	-95.291362	0.4408145	108.6737625
-60.189331	-3.589625	108.932945	-38.183567	7.318761	109.407494	20.770248	-0.033097	110.884789	17.057388	28.694803	109.344467	18.913818	14.330853	110.114628	-95.280952	0.306669000000001	108.70036
-60.428013	-3.067364	108.863464	-38.15749	7.197591	109.360039	20.7605	-0.181479	110.755882	17.085583	28.556023	109.29953	18.9230415	14.187272	110.027706	-95.2380215	0.20791	108.692372
-60.690235	-2.517934	108.713173	-38.140556	7.100418	109.272644	20.752356	-0.296857	110.58989	17.120201	28.450098	109.249161	18.9362785	14.0766205	109.9195255	-95.2173905	0.1242155	108.6257625
-61.07843	-1.654638	108.446716	-38.103249	7.004291	109.080574	20.740021	-0.411631	110.2985	17.180132	28.347889	109.172913	18.9600765	13.968129	109.7357065	-95.1665745	0.0404530000000012	108.4254415
-61.340153	-1.011619	108.252953	-38.075676	6.988083	108.940231	20.752468	-0.458414	110.098602	17.206322	28.308434	109.174553	18.979395	13.92501	109.6365775	-95.130747	0.0511560000000006	108.2438845
-61.614738	-0.352216	108.121788	-38.047531	6.982469	108.846031	20.763214	-0.492617	109.955643	17.267033	28.268612	109.218529	19.0151235	13.8879975	109.587086	-95.1101855	0.0769404999999992	108.104976
-61.881584	0.278885	108.043846	-38.025646	6.976424	108.81237	20.772945	-0.541045	109.850967	17.323702	28.240316	109.292603	19.0483235	13.8496355	109.571785	-95.0996155	0.1032125	108.052955
-62.069641	0.912795	108.052872	-38.017544	6.969824	108.833633	20.769279	-0.58373	109.768471	17.364216	28.20764	109.399261	19.0667475	13.811955	109.583866	-95.1018355	0.127692999999999	108.0834
-62.246025	1.501584	108.131584	-38.018524	6.960902	108.910583	20.770569	-0.635605	109.736084	17.401621	28.164854	109.498535	19.086095	13.7646245	109.6173095	-95.123143	0.1571795	108.2038565
-62.386429	2.079257	108.225487	-38.020798	6.953377	108.985878	20.795826	-0.699925	109.730469	17.434389	28.116861	109.582115	19.1151075	13.708468	109.656292	-95.1567035	0.198286	108.315464
-62.584251	2.990368	108.322861	-38.029316	6.95201	109.074379	20.813219	-0.77946	109.801987	17.451763	28.037653	109.657753	19.132491	13.6290965	109.72987	-95.191123	0.2749235	108.418888
-62.681168	3.592188	108.368744	-38.019264	6.949328	109.111824	20.83736	-0.825171	109.914635	17.460342	27.992647	109.706963	19.148851	13.583738	109.810799	-95.187379	0.314918	108.412849
-62.788628	4.204025	108.363258	-38.021042	6.924581	109.139885	20.869688	-0.881374	110.039612	17.457031	27.950907	109.766342	19.1633595	13.5347665	109.902977	-95.2054435	0.3143955	108.376793
-62.85894	4.763607	108.385017	-38.048763	6.879882	109.177841	20.88007	-0.950343	110.116135	17.445383	27.886005	109.81884	19.1627265	13.467831	109.9674875	-95.2602525	0.291933	108.3881945
-62.907825	5.312223	108.376076	-38.071949	6.823835	109.192398	20.853821	-1.054676	110.160019	17.455425	27.781868	109.838448	19.154623	13.363596	109.9992335	-95.298521	0.284074	108.3855625
-62.951897	5.811477	108.395859	-38.103233	6.745406	109.187195	20.817297	-1.182654	110.169044	17.460693	27.664057	109.838379	19.138995	13.2407015	110.0037115	-95.345461	0.2501105	108.3706785
-62.993942	6.311671	108.380531	-38.12508	6.696109	109.179176	20.771332	-1.299345	110.171745	17.470331	27.546432	109.834312	19.1208315	13.1235435	110.0030285	-95.3709915	0.268674499999999	108.3553235
-63.045311	7.147173	108.40554	-38.159695	6.647371	109.215034	20.74284	-1.414733	110.206131	17.472486	27.438038	109.848572	19.107663	13.0116525	110.0273515	-95.427053	0.283089499999999	108.4027165
-63.039242	7.729393	108.481003	-38.172688	6.634295	109.257195	20.744118	-1.443279	110.262558	17.463964	27.417606	109.857285	19.104041	12.9871635	110.0599215	-95.449417	0.2814265	108.4544685
-63.038754	8.336494	108.53289	-38.173122	6.652723	109.309837	20.751373	-1.431048	110.320023	17.439922	27.427807	109.859886	19.0956475	12.9983795	110.0899545	-95.4418915	0.307066499999999	108.5297195
-63.000416	8.903793	108.597336	-38.19342	6.672936	109.382591	20.755468	-1.412209	110.371292	17.415495	27.447367	109.846046	19.0854815	13.017579	110.108669	-95.4723215	0.328293	108.656513
-62.941963	9.467231	108.637642	-38.209728	6.703703	109.42366	20.750751	-1.40008	110.410225	17.382662	27.46122	109.827789	19.0667065	13.03057	110.119007	-95.4861625	0.376835999999999	108.728313
-62.881573	9.983661	108.686081	-38.233467	6.741824	109.446396	20.734781	-1.392894	110.443268	17.351488	27.470383	109.81736	19.0431345	13.0387445	110.130314	-95.5100685	0.444903500000001	108.762478
-62.797195	10.516134	108.691765	-38.266533	6.779791	109.466507	20.706758	-1.395219	110.476456	17.332201	27.477619	109.81498	19.0194795	13.0412	110.145718	-95.5525455	0.518382000000001	108.787296
-62.631355	11.381261	108.682564	-38.314255	6.839674	109.469727	20.650383	-1.371112	110.49852	17.305765	27.510094	109.813675	18.978074	13.069491	110.1560975	-95.606584	0.609857	108.7833565
-62.488564	11.984834	108.684372	-38.349312	6.888751	109.472084	20.609095	-1.315876	110.501945	17.27116	27.569944	109.81517	18.9401275	13.127034	110.1585575	-95.6387515	0.650468	108.7856105
-62.332161	12.673454	108.692421	-38.385242	6.970284	109.479752	20.570248	-1.221666	110.510742	17.231806	27.670496	109.824303	18.901027	13.224415	110.1675225	-95.671511	0.716153	108.7919815
-62.144619	13.303499	108.677635	-38.417263	7.070246	109.49308	20.543367	-1.10565	110.523071	17.192905	27.783257	109.840645	18.868136	13.3388035	110.181858	-95.702662	0.801688500000001	108.804302
-61.972713	13.948668	108.683144	-38.453014	7.18288	109.500336	20.514648	-0.95996	110.555824	17.148392	27.926525	109.861626	18.83152	13.4832825	110.208725	-95.737548	0.882477499999998	108.791947
-61.804836	14.541364	108.701027	-38.478203	7.316857	109.509346	20.499199	-0.81919	110.597054	17.117195	28.067619	109.882591	18.808197	13.6242145	110.2398225	-95.764603	1.0094995	108.7788695
-61.6297	15.142253	108.674934	-38.501556	7.441215	109.510818	20.501173	-0.67853	110.647812	17.096788	28.219309	109.897079	18.7989805	13.7703895	110.2724455	-95.8020925	1.1120405	108.7491905
-61.298443	16.085484	108.647308	-38.52924	7.625109	109.527084	20.475615	-0.47063	110.715797	17.051865	28.42812	109.88401	18.76374	13.978745	110.2999035	-95.82222	1.271473	108.7542645
-61.05299	16.752979	108.622231	-38.558701	7.728238	109.541855	20.459948	-0.336426	110.754623	17.024902	28.55337	109.868576	18.742425	14.108472	110.3115995	-95.859827	1.348004	108.7721105
-60.806293	17.491856	108.62645	-38.571636	7.815773	109.558975	20.426218	-0.20494	110.796036	16.974808	28.684134	109.842133	18.700513	14.239597	110.3190845	-95.843785	1.391949	108.7988655
-60.50428	18.158527	108.630142	-38.604603	7.884906	109.601715	20.404762	-0.065769	110.844315	16.930414	28.801977	109.830788	18.667588	14.368104	110.3375515	-95.876794	1.401708	108.8658785
-60.25948	18.826452	108.652306	-38.63221	7.953244	109.660217	20.381927	0.057989	110.937798	16.887245	28.932371	109.849762	18.634586	14.49518	110.39378	-95.899006	1.411308	108.926654
-60.014896	19.451349	108.679413	-38.66169	8.011877	109.706329	20.363899	0.189605	111.053833	16.850222	29.056725	109.903694	18.6070605	14.623165	110.4787635	-95.9304405	1.400589	108.9338945
-59.756088	20.143621	108.675941	-38.703449	8.079867	109.754326	20.340366	0.310341	111.151085	16.802765	29.186714	109.94989	18.5715655	14.7485275	110.5504875	-95.9784635	1.4112065	108.9581645
-59.349155	21.248682	108.634148	-38.789906	8.172196	109.807793	20.273758	0.497059	111.257111	16.70698	29.37019	109.979652	18.490369	14.9336245	110.6183815	-96.070181	1.4107675	108.9972045
-59.054218	22.034771	108.591225	-38.839478	8.234138	109.805801	20.215214	0.632096	111.286995	16.639473	29.494364	109.976768	18.4273435	15.06323	110.6318815	-96.1062995	1.405046	108.9797205
-58.758236	22.801737	108.566322	-38.884979	8.290616	109.78997	20.172045	0.771356	111.280678	16.573307	29.628027	109.971298	18.372676	15.1996915	110.625988	-96.142634	1.3815405	108.953952
-58.482815	23.525793	108.570328	-38.940231	8.359629	109.763542	20.119827	0.926908	111.248161	16.501503	29.781511	109.969292	18.310665	15.3542095	110.6087265	-96.191127	1.3650485	108.9183575
-58.21933	24.306416	108.596512	-38.993355	8.412121	109.735954	20.062061	1.068256	111.19313	16.435102	29.930283	109.9813	18.2485815	15.4992695	110.587215	-96.2352915	1.3249725	108.884693
-57.943447	25.115017	108.641479	-39.055466	8.479028	109.717049	19.988073	1.197236	111.111435	16.361179	30.070024	110.000694	18.174626	15.63363	110.5560645	-96.285558	1.324426	108.8780335
-57.65382	26.007132	108.715988	-39.11861	8.534043	109.690262	19.912786	1.330503	111.014	16.280718	30.205961	110.034355	18.096752	15.768232	110.5241775	-96.333972	1.299854	108.8563465
-57.194817	27.236521	108.88752	-39.250336	8.612335	109.648041	19.76491	1.521779	110.83696	16.14197	30.396288	110.098206	17.95344	15.9590335	110.467583	-96.454112	1.2656365	108.828499
-56.928879	28.027046	109.020889	-39.350719	8.674855	109.618187	19.656225	1.645148	110.681129	16.0231	30.513447	110.128174	17.8396625	16.0792975	110.4046515	-96.5411005	1.2704125	108.8317225
-56.633484	28.841341	109.140015	-39.447227	8.737693	109.57222	19.53862	1.767401	110.491158	15.903913	30.619768	110.124336	17.7212665	16.1935845	110.307747	-96.6157205	1.2818015	108.836693
-56.316681	29.716501	109.249969	-39.551113	8.810541	109.523079	19.410524	1.879234	110.286308	15.783846	30.723757	110.115555	17.597185	16.3014955	110.2009315	-96.699411	1.3195865	108.8452265
-55.939491	30.545238	109.356812	-39.66914	8.894482	109.464035	19.280598	1.990027	110.06501	15.666664	30.822292	110.09964	17.473631	16.4061595	110.082325	-96.811911	1.3828045	108.845745
-55.616333	31.313097	109.510315	-39.764809	8.962824	109.380844	19.148394	2.081365	109.82653	15.562611	30.900368	110.103432	17.3555025	16.4908665	109.964981	-96.8851205	1.4347815	108.796707
-55.297997	32.023819	109.667847	-39.871944	9.032953	109.287392	19.010704	2.157159	109.603142	15.464553	30.968035	110.103485	17.2376285	16.562597	109.8533135	-96.9815165	1.503309	108.7214705
-54.741074	33.103146	109.894394	-40.033401	9.133657	109.187233	18.811861	2.31057	109.30703	15.296893	31.094889	110.160133	17.054377	16.7027295	109.7335815	-97.121179	1.5645845	108.6408845
-54.36657	33.839417	110.082436	-40.134418	9.214658	109.169182	18.689705	2.422043	109.182632	15.178129	31.197294	110.225128	16.933917	16.8096685	109.70388	-97.202753	1.6196475	108.634484
-53.914444	34.488903	110.263321	-40.241058	9.312965	109.198013	18.588634	2.551266	109.132698	15.062036	31.31794	110.313393	16.825335	16.934603	109.7230455	-97.307451	1.691327	108.6729805
-53.524715	35.080418	110.462929	-40.340954	9.433734	109.261848	18.496563	2.689224	109.144852	14.945722	31.439573	110.424889	16.7211425	17.0643985	109.7848705	-97.4030505	1.8030695	108.7388255
-53.102051	35.577023	110.62677	-40.455456	9.551723	109.349396	18.414402	2.814409	109.20253	14.840172	31.567699	110.535706	16.627287	17.191054	109.869118	-97.538199	1.912392	108.829674
-52.70343	36.064358	110.689781	-40.578846	9.665065	109.420105	18.331779	2.929299	109.277046	14.725855	31.691351	110.615814	16.528817	17.310325	109.94643	-97.686509	2.019805	108.89378
-52.183678	36.513649	110.720352	-40.70155	9.769355	109.465805	18.251022	3.031679	109.351479	14.602094	31.809774	110.693298	16.426558	17.4207265	110.0223885	-97.829658	2.1179835	108.9092215
-51.418442	37.096821	110.777153	-40.873116	9.910527	109.519707	18.135033	3.189942	109.473801	14.423126	31.969315	110.827316	16.2790795	17.5796285	110.1505585	-98.0253115	2.2414255	108.8888555
-50.883068	37.403564	110.802315	-40.985973	9.985895	109.531929	18.064457	3.291553	109.543549	14.307612	32.07906	110.928436	16.1860345	17.6853065	110.2359925	-98.1579805	2.2864835	108.8278655
-50.374802	37.61948	110.863266	-41.074791	10.045259	109.541092	18.005621	3.388142	109.589699	14.212324	32.182701	111.020432	16.1089725	17.7854215	110.3050655	-98.2585545	2.3050965	108.7771185
-49.855236	37.77293	110.931969	-41.162174	10.114022	109.551895	17.941662	3.492426	109.639427	14.129825	32.288277	111.120155	16.0357435	17.8903515	110.379791	-98.3600915	2.3376925	108.723999
-49.31282	37.911625	110.993401	-41.241539	10.19109	109.570335	17.892065	3.592425	109.672867	14.058164	32.383873	111.213097	15.9751145	17.988149	110.442982	-98.4581925	2.394031	108.697688
-48.699223	37.978203	111.08049	-41.306759	10.25736	109.622208	17.841181	3.705883	109.696457	13.987519	32.491409	111.283409	15.91435	18.098646	110.489933	-98.527868	2.416074	108.754483
-48.078705	37.989712	111.171677	-41.369011	10.341641	109.692932	17.794804	3.814054	109.732605	13.922231	32.609699	111.340042	15.8585175	18.2118765	110.5363235	-98.5965395	2.4714055	108.8495405
-47.115555	37.922325	111.252632	-41.452423	10.493113	109.828476	17.72492	3.972481	109.822212	13.822584	32.780472	111.402908	15.773752	18.3764765	110.61256	-98.678598	2.6097495	109.044392
-46.46117	37.804104	111.251389	-41.505051	10.589792	109.890701	17.687914	4.059284	109.889008	13.771757	32.876377	111.413788	15.7298355	18.4678305	110.651398	-98.7399375	2.7117535	109.130004
-45.843075	37.658272	111.187065	-41.572346	10.689027	109.925163	17.640205	4.112669	109.956375	13.719961	32.936954	111.41523	15.680083	18.5248115	110.6858025	-98.824775	2.8532425	109.1645235
-45.189945	37.445862	111.130119	-41.655888	10.770663	109.960732	17.548458	4.14969	110.062088	13.653146	32.97065	111.405289	15.600802	18.56017	110.7336885	-98.912578	2.981156	109.1877755
-44.517864	37.173145	111.022659	-41.732361	10.81521	109.991135	17.504845	4.134179	110.107437	13.584392	32.976673	111.39225	15.5446185	18.555426	110.7498435	-99.0093405	3.074994	109.2324265
-43.767475	36.829937	110.893608	-41.818764	10.851327	110.028038	17.425858	4.121401	110.202065	13.512139	32.965969	111.396515	15.4689985	18.543685	110.79929	-99.1065265	3.158969	109.256786
-43.110321	36.452629	110.853264	-41.902264	10.861696	110.076126	17.345341	4.074632	110.315895	13.449671	32.932011	111.382202	15.397506	18.5033215	110.8490485	-99.202034	3.2200705	109.3032035
-42.082741	35.846088	110.693314	-42.020329	10.866156	110.164726	17.239628	3.986839	110.505852	13.364742	32.83625	111.348175	15.302185	18.4115445	110.9270135	-99.342843	3.3207675	109.4024385
-41.371773	35.363304	110.561371	-42.087383	10.880959	110.224327	17.16674	3.910585	110.660385	13.314017	32.779747	111.320244	15.2403785	18.345166	110.9903145	-99.4151445	3.416752	109.4583395
-40.598118	34.870319	110.376488	-42.156235	10.885127	110.274139	17.102953	3.866235	110.846268	13.255623	32.713482	111.276711	15.179288	18.2898585	111.0614895	-99.491758	3.4803955	109.4867885
-39.85947	34.343513	110.183571	-42.210922	10.908197	110.329018	17.039064	3.825248	111.055161	13.19924	32.667465	111.226509	15.119152	18.2463565	111.140835	-99.540996	3.5700375	109.517201
-39.143707	33.802715	110.055779	-42.269371	10.919065	110.386826	16.977221	3.788106	111.288025	13.140117	32.634159	111.206177	15.058669	18.2111325	111.247101	-99.597411	3.6269975	109.526551
-38.444801	33.302353	109.906975	-42.339855	10.936822	110.472824	16.921516	3.763546	111.534538	13.072379	32.598522	111.208786	14.9969475	18.181034	111.371662	-99.6766575	3.69261	109.573986
-37.739635	32.732075	109.878227	-42.405807	10.924573	110.593018	16.85215	3.734704	111.784218	13.00759	32.563557	111.255501	14.92987	18.1491305	111.5198595	-99.741484	3.7000155	109.6661765
-36.608204	31.895844	109.958504	-42.532722	10.875334	110.812675	16.753942	3.681956	112.135506	12.930396	32.514347	111.427521	14.842169	18.0981515	111.7815135	-99.907613	3.6525165	109.8438365
-35.886288	31.342003	110.090897	-42.593208	10.849065	110.925293	16.678051	3.631705	112.332108	12.885051	32.481594	111.5644	14.781551	18.0566495	111.948254	-99.967967	3.6414805	109.902332
-35.194195	30.835035	110.182213	-42.658703	10.818323	111.008743	16.621666	3.590661	112.484512	12.856336	32.444611	111.698059	14.739001	18.017636	112.0912855	-100.056407	3.61901	109.9262005
-34.497532	30.285614	110.256554	-42.707123	10.815963	111.039391	16.582287	3.557938	112.572189	12.841485	32.423237	111.811638	14.711886	17.9905875	112.1919135	-100.126132	3.6413385	109.8868685
-33.718521	29.757462	110.287514	-42.743706	10.833507	111.04232	16.54884	3.53222	112.623665	12.82849	32.401184	111.896408	14.688665	17.966702	112.2600365	-100.176077	3.700312	109.8246035
-33.013168	29.254675	110.31176	-42.761879	10.864919	111.034348	16.508276	3.520242	112.681854	12.828758	32.399551	111.961998	14.668517	17.9598965	112.321926	-100.192275	3.7699415	109.74677
-32.320587	28.750282	110.382881	-42.778008	10.896461	111.03994	16.49538	3.51902	112.694786	12.828464	32.406445	112.035606	14.661922	17.9627325	112.365196	-100.217938	3.8301895	109.714684
-31.315311	28.016693	110.487732	-42.79755	10.913181	111.097679	16.482969	3.494235	112.673279	12.826772	32.395279	112.13195	14.6548705	17.944757	112.4026145	-100.2499705	3.881605	109.7927435
-30.633041	27.50276	110.574379	-42.788746	10.899498	111.151039	16.47756	3.459664	112.631096	12.843794	32.366535	112.18988	14.660677	17.9130995	112.410488	-100.238169	3.8858965	109.89159
-29.890329	26.951408	110.629143	-42.775478	10.872244	111.191299	16.486031	3.422828	112.592926	12.870474	32.330303	112.247978	14.6782525	17.8765655	112.420452	-100.2292085	3.8679225	109.962146
-29.233175	26.422464	110.739777	-42.758343	10.830556	111.210403	16.511465	3.375893	112.574112	12.895757	32.281891	112.322296	14.703611	17.828892	112.448204	-100.220297	3.83222	109.972602
-28.562391	25.889889	110.784111	-42.717194	10.774167	111.217163	16.545591	3.320126	112.568451	12.928547	32.227856	112.382713	14.737069	17.773991	112.475582	-100.171457	3.774343	109.958744
-27.929991	25.362486	110.786331	-42.685776	10.725381	111.213211	16.581852	3.24493	112.600037	12.97804	32.156013	112.433533	14.779946	17.7004715	112.516785	-100.151498	3.7502905	109.909637
-27.288744	24.762512	110.803665	-42.653008	10.665147	111.204994	16.637268	3.154137	112.619553	13.020268	32.082207	112.48629	14.828768	17.618172	112.5529215	-100.134784	3.712122	109.8570665
-26.270794	23.850595	110.748695	-42.592648	10.572913	111.189613	16.71286	3.022701	112.672333	13.092791	31.952223	112.524048	14.9028255	17.487462	112.5981905	-100.0881215	3.658364	109.7810355
-25.649387	23.247478	110.781815	-42.561142	10.507042	111.204659	16.766479	2.928111	112.705208	13.132281	31.856531	112.531731	14.94938	17.392321	112.6184695	-100.071664	3.621763	109.7908485
-25.051331	22.64559	110.822952	-42.526787	10.436131	111.253441	16.813025	2.841062	112.759041	13.177301	31.775299	112.549057	14.995163	17.3081805	112.654049	-100.048737	3.5640815	109.852833
-24.472635	22.048626	110.858139	-42.488907	10.386109	111.319939	16.853191	2.744182	112.847229	13.223453	31.694708	112.637482	15.038322	17.219445	112.7423555	-100.016136	3.552773	109.8975225
-23.904898	21.380489	110.974052	-42.446411	10.32701	111.407539	16.910501	2.644071	112.970245	13.273634	31.608046	112.777618	15.0920675	17.1260585	112.8739315	-99.9848895	3.5279615	109.9411465
-23.261229	20.736094	111.114166	-42.405846	10.266268	111.519585	16.948648	2.554587	113.131073	13.326006	31.523668	112.960281	15.137327	17.0391275	113.045677	-99.949019	3.4934085	109.993493
-22.694855	20.081837	111.256256	-42.37455	10.206152	111.636757	16.990353	2.460741	113.335625	13.391335	31.447145	113.202835	15.190844	16.953943	113.26923	-99.939944	3.458361	110.004284
-21.893688	19.118748	111.566185	-42.327942	10.126807	111.792824	17.059486	2.323832	113.687111	13.50926	31.34717	113.636948	15.284373	16.835501	113.6620295	-99.940257	3.418113	109.9236185
-21.407057	18.492142	111.712944	-42.290573	10.090451	111.869255	17.116999	2.239824	113.943115	13.574037	31.343082	114.002815	15.345518	16.791453	113.972965	-99.926664	3.389449	109.765545
-20.911247	17.786076	111.894241	-42.251991	10.051095	111.93277	17.148314	2.163722	114.242996	13.706941	31.26708	114.318443	15.4276275	16.715401	114.2807195	-99.9316095	3.386789	109.5848205
-20.382431	17.077156	112.05864	-42.202484	10.011961	111.971298	17.21244	2.089014	114.46656	13.828023	31.231758	114.655052	15.5202315	16.660386	114.560806	-99.9251995	3.363536	109.38179
-19.907015	16.352064	112.17601	-42.141369	9.986816	112.021255	17.303234	2.032717	114.655327	13.931568	31.222927	114.971802	15.617401	16.627822	114.8135645	-99.900139	3.34581	109.2289455
-19.489717	15.638455	112.349854	-42.080151	9.967963	112.095329	17.388653	1.999918	114.837608	14.04912	31.218269	115.291489	15.7188865	16.6090935	115.0645485	-99.8791885	3.3268325	109.1261095
-19.108704	14.900191	112.511192	-42.002262	9.966906	112.189209	17.473961	1.983691	115.011559	14.15862	31.215372	115.598869	15.8162905	16.5995315	115.305214	-99.8208145	3.3342805	109.073204
-18.564377	13.722494	112.70311	-41.863224	9.982073	112.367073	17.583136	2.039172	115.312073	14.328873	31.211922	115.98748	15.9560045	16.625547	115.6497765	-99.6824525	3.338599	109.0843695
-18.264116	12.848499	112.786545	-41.779728	9.993429	112.45369	17.70051	2.042003	115.469444	14.445708	31.215435	116.140556	16.073109	16.628719	115.805	-99.632565	3.358139	109.10238
-17.974142	11.988891	112.791565	-41.680447	10.03692	112.495293	17.818813	2.04724	115.584244	14.529509	31.229141	116.18956	16.174161	16.6381905	115.886902	-99.535055	3.4356495	109.103684
-17.767485	11.103922	112.773682	-41.583702	10.062306	112.476776	17.941397	2.061381	115.678238	14.603368	31.251589	116.174904	16.2723825	16.656485	115.926571	-99.4397865	3.468127	109.026981
-17.605822	10.217294	112.688339	-41.50021	10.072499	112.42205	18.054052	2.048761	115.737953	14.667877	31.24601	116.093277	16.3609645	16.6473855	115.915615	-99.3613845	3.4976125	108.928485
-17.459112	9.256694	112.61097	-41.41917	10.05149	112.369606	18.21703	1.951374	115.746239	14.710093	31.200985	115.989746	16.4635615	16.5761795	115.8679925	-99.3019015	3.5268005	108.8712195
-17.395184	8.223175	112.557816	-41.352253	10.002168	112.336586	18.345419	1.899457	115.772644	14.780404	31.123581	115.861343	16.5629115	16.511519	115.8169935	-99.2674175	3.492817	108.8561785
-17.344831	6.706863	112.489143	-41.272434	9.88897	112.264397	18.444248	1.773513	115.754059	14.849229	30.996313	115.623199	16.6467385	16.384913	115.688629	-99.1916065	3.393027	108.840165
-17.392174	5.694355	112.356064	-41.21233	9.810849	112.179825	18.432215	1.735676	115.678535	14.870985	30.877226	115.372383	16.6516	16.306451	115.525459	-99.07626	3.315247	108.834191
-17.422844	4.666805	112.177124	-41.172619	9.724985	112.07119	18.486977	1.602316	115.519974	14.869514	30.776628	115.136978	16.6782455	16.189472	115.328476	-99.0234835	3.260498	108.813904
-17.535954	3.585395	111.998711	-41.113743	9.646616	111.936462	18.472261	1.561768	115.372505	14.897195	30.658382	114.885452	16.684728	16.110075	115.1289785	-98.912214	3.183157	108.7439455
-17.668699	2.565478	111.834145	-41.056427	9.593975	111.79129	18.547228	1.404744	115.173187	14.936934	30.558767	114.623917	16.742081	15.9817555	114.898552	-98.854935	3.2061945	108.684028
-17.854095	1.556931	111.661674	-40.986546	9.544333	111.634041	18.588947	1.337165	114.968658	15.035939	30.423216	114.340057	16.812443	15.8801905	114.6543575	-98.785535	3.2084755	108.6137245
-18.107946	0.584258	111.441078	-40.938789	9.514136	111.472	18.622282	1.258236	114.743103	15.096465	30.345572	114.086021	16.8593735	15.801904	114.414562	-98.7369515	3.226368	108.529438
-18.528446	-0.899401	111.051384	-40.856915	9.498821	111.205414	18.652336	1.195954	114.342072	15.166209	30.26334	113.64856	16.9092725	15.729647	113.995316	-98.6231025	3.267995	108.415512
-18.833321	-1.849585	110.813499	-40.803394	9.487174	111.039207	18.671162	1.201837	114.059242	15.184313	30.236179	113.366997	16.9277375	15.719008	113.7131195	-98.5345255	3.25534	108.3652945
-19.201906	-2.739849	110.611214	-40.760769	9.492132	110.900368	18.738262	1.236762	113.749565	15.197327	30.242617	113.107254	16.9677945	15.7396895	113.4284095	-98.4893325	3.2445745	108.3723265
-19.602568	-3.632151	110.410324	-40.731041	9.502966	110.793373	18.804737	1.305346	113.429939	15.188995	30.280525	112.848923	16.996866	15.7929355	113.139431	-98.458948	3.2129965	108.447315
-19.998005	-4.531653	110.222778	-40.709816	9.521582	110.678741	18.829567	1.375333	113.115967	15.179248	30.313021	112.53598	17.0044075	15.844177	112.8259735	-98.4240395	3.198987	108.5315085
-20.449451	-5.414438	110.012695	-40.694202	9.549547	110.523308	18.803391	1.451684	112.73037	15.150103	30.320442	112.177254	16.976747	15.886063	112.453812	-98.365151	3.213031	108.592804
-20.893734	-6.280539	109.742531	-40.703693	9.553919	110.311272	18.760614	1.489994	112.289276	15.100053	30.296007	111.764252	16.9303335	15.8930005	112.026764	-98.3377195	3.2148375	108.59578
-21.670572	-7.508124	109.248093	-40.727467	9.553589	109.917625	18.636503	1.509597	111.667595	15.001282	30.217234	111.080376	16.8188925	15.8634155	111.3739855	-98.2738265	3.2437625	108.4612645
-22.173784	-8.325488	109.006203	-40.72728	9.556862	109.669662	18.542414	1.510863	111.322319	14.948608	30.171289	110.667252	16.745511	15.841076	110.9947855	-98.200071	3.272648	108.3445385
-22.671223	-9.153351	108.836914	-40.733498	9.542222	109.469864	18.4596	1.499607	111.064209	14.917006	30.125111	110.313538	16.688303	15.812359	110.6888735	-98.155299	3.272085	108.2508545
-23.239309	-9.888577	108.763588	-40.75209	9.544303	109.323349	18.412252	1.488362	110.87973	14.876013	30.088047	110.031006	16.6441325	15.7882045	110.455368	-98.1483125	3.3004015	108.19133
-23.814274	-10.599239	108.759567	-40.774258	9.561234	109.217896	18.367939	1.482634	110.77169	14.842865	30.073156	109.768021	16.605402	15.777895	110.2698555	-98.153918	3.344573	108.1659365
-24.311253	-11.323502	108.716545	-40.799625	9.572205	109.118698	18.322601	1.495477	110.684418	14.791595	30.076487	109.5261	16.557098	15.785982	110.105259	-98.156348	3.358428	108.132137
-24.889568	-11.991126	108.735741	-40.825863	9.594203	109.016037	18.282614	1.504405	110.61071	14.734878	30.082119	109.306572	16.508746	15.793262	109.958641	-98.160472	3.395144	108.073433
-25.706211	-12.949697	108.73587	-40.886177	9.60357	108.860733	18.227728	1.530791	110.518303	14.652957	30.093531	109.002174	16.4403425	15.812161	109.7602385	-98.2126965	3.394979	107.9612275
-26.279423	-13.478611	108.745995	-40.908665	9.590862	108.744583	18.191313	1.547827	110.451042	14.604878	30.103016	108.841537	16.3980955	15.8254215	109.6462895	-98.2154255	3.3563025	107.8428765
-26.852604	-13.988416	108.705391	-40.918377	9.573185	108.6409	18.168249	1.557774	110.401901	14.575089	30.113136	108.721039	16.371669	15.835455	109.56147	-98.208423	3.310915	107.72033
-27.355606	-14.479105	108.582878	-40.915619	9.545609	108.52829	18.149136	1.567029	110.360352	14.562236	30.134613	108.638237	16.355686	15.850821	109.4992945	-98.186924	3.240397	107.5572855
-27.948513	-14.919197	108.482651	-40.911015	9.527287	108.388351	18.140408	1.577971	110.323647	14.568181	30.157858	108.592941	16.3542945	15.8679145	109.458294	-98.1763245	3.1866595	107.318408
-28.506649	-15.312441	108.332489	-40.90715	9.522429	108.227066	18.126442	1.589493	110.278465	14.578673	30.190176	108.547958	16.3525575	15.8898345	109.4132115	-98.1668575	3.1550235	107.0409205
-29.02914	-15.644489	108.137825	-40.8936	9.534513	108.028793	18.114346	1.614755	110.236168	14.581111	30.226288	108.50264	16.3477285	15.9205215	109.369404	-98.1349285	3.1485045	106.688182
-29.840815	-15.995905	107.821289	-40.900925	9.54859	107.71434	18.103502	1.678794	110.167381	14.575635	30.312311	108.458092	16.3395685	15.9955525	109.3127365	-98.1414185	3.1016275	106.1159435
-30.391905	-16.159575	107.598755	-40.91127	9.572521	107.517853	18.075121	1.746739	110.098396	14.558475	30.376637	108.433868	16.316798	16.061688	109.266132	-98.139338	3.083354	105.769574
-30.923313	-16.314384	107.359253	-40.929901	9.595746	107.337059	18.056438	1.803872	110.030235	14.542394	30.452112	108.410416	16.299416	16.127992	109.2203255	-98.159218	3.0635	105.4537925
-31.52124	-16.429537	107.190941	-40.963615	9.630147	107.20916	18.025457	1.869412	109.922424	14.521784	30.516863	108.348892	16.2736205	16.1931375	109.135658	-98.2008505	3.0671565	105.282662
-32.177422	-16.469862	107.039726	-40.986843	9.671679	107.084084	17.987402	1.953465	109.810806	14.495177	30.577642	108.285919	16.2412895	16.2655535	109.0483625	-98.2149755	3.0778045	105.1198055
-32.757942	-16.483992	106.895912	-40.992535	9.725642	106.974342	17.955866	2.038213	109.717239	14.471516	30.64805	108.2258	16.213691	16.3431315	108.9715195	-98.198761	3.1081525	104.9771645
-33.310558	-16.484226	106.732498	-40.981319	9.782752	106.839691	17.944294	2.130142	109.61158	14.472664	30.712786	108.169327	16.208479	16.421464	108.8904535	-98.171117	3.14404	104.7889285
-34.092026	-16.384655	106.442558	-40.955471	9.871844	106.577721	17.916176	2.225893	109.452995	14.48715	30.810297	108.04657	16.201663	16.518095	108.7497825	-98.112605	3.225593	104.4056595
-34.609566	-16.234606	106.243805	-40.933304	9.913669	106.405548	17.900537	2.286778	109.327408	14.503109	30.851746	107.93631	16.201823	16.569262	108.631859	-98.068431	3.258076	104.179237
-35.172062	-16.098169	106.032837	-40.905251	9.938318	106.251595	17.88936	2.339453	109.176659	14.519908	30.889862	107.807899	16.204634	16.6146575	108.492279	-98.015136	3.2619785	104.010911
-35.809074	-15.957724	105.905876	-40.871475	9.956474	106.14518	17.892111	2.389213	108.980247	14.535496	30.921814	107.646111	16.2138035	16.6555135	108.313179	-97.9567535	3.2574345	103.977181
-36.373501	-15.749823	105.750275	-40.813457	9.964124	106.06012	17.884481	2.437106	108.772385	14.565739	30.95467	107.476334	16.22511	16.695888	108.1243595	-97.852024	3.23236	103.9958805
-36.958893	-15.52518	105.621681	-40.750893	9.982267	105.971054	17.89588	2.47185	108.583069	14.602928	30.98811	107.325554	16.249404	16.72998	107.9543115	-97.75119	3.234554	103.9877965
-37.47818	-15.265862	105.504951	-40.679459	10.011819	105.894768	17.929775	2.500813	108.380997	14.660027	31.020721	107.170364	16.294901	16.760767	107.7756805	-97.653819	3.262871	104.0138555
-38.202427	-14.808609	105.278793	-40.573055	10.055203	105.759872	17.974871	2.550002	108.094788	14.7635	31.085487	106.938553	16.3691855	16.8177445	107.5166705	-97.5152955	3.2926615	104.0030735
-38.715752	-14.451747	105.059601	-40.495125	10.1038	105.65416	18.020489	2.577992	107.872559	14.829096	31.125038	106.80455	16.4247925	16.851515	107.3385545	-97.4150425	3.356085	103.9697655
-39.242111	-14.100717	104.861259	-40.406898	10.127256	105.541435	18.043789	2.625262	107.661011	14.897021	31.165585	106.693771	16.470405	16.8954235	107.177391	-97.284201	3.3590885	103.905479
-39.694244	-13.682419	104.619896	-40.326027	10.169192	105.431488	18.088718	2.691927	107.47303	14.973182	31.223091	106.632553	16.53095	16.957509	107.0527915	-97.183004	3.380875	103.8101845
-40.187408	-13.262737	104.452393	-40.2458	10.224686	105.35215	18.150364	2.760692	107.337936	15.056589	31.294037	106.596329	16.6034765	17.0273645	106.9671325	-97.0950765	3.4220075	103.7371675
-40.623295	-12.844114	104.26284	-40.156349	10.282579	105.273148	18.222334	2.846728	107.229843	15.137479	31.388786	106.601288	16.6799065	17.117757	106.9155655	-96.9926045	3.447401	103.6307305
-41.005592	-12.420359	104.070282	-40.072224	10.353662	105.214455	18.29958	2.937486	107.137421	15.211636	31.502937	106.644104	16.755608	17.2202115	106.8907625	-96.900056	3.4871125	103.5381475
-41.58189	-11.706716	103.777168	-39.958443	10.456079	105.14946	18.40209	3.108351	106.99675	15.316498	31.676998	106.748215	16.859294	17.3926745	106.8724825	-96.77618	3.5194835	103.4264375
-41.995266	-11.244214	103.642723	-39.878399	10.53838	105.125092	18.486906	3.234114	106.883682	15.381607	31.801723	106.818787	16.9342565	17.5179185	106.8512345	-96.6910545	3.5588415	103.3989495
-42.329834	-10.740272	103.482353	-39.798786	10.629485	105.105362	18.566631	3.365792	106.78302	15.451346	31.935692	106.869255	17.0089885	17.650742	106.8261375	-96.6065605	3.608228	103.3845865
-42.692749	-10.25088	103.38311	-39.726765	10.709448	105.069794	18.651836	3.501197	106.702293	15.529494	32.083244	106.924843	17.090665	17.7922205	106.813568	-96.544195	3.6266755	103.32602
-43.051617	-9.80648	103.256096	-39.649982	10.823185	105.029282	18.740221	3.649975	106.633118	15.597947	32.235931	106.98011	17.169084	17.942953	106.806614	-96.469048	3.703417	103.25195
-43.32597	-9.386293	103.157829	-39.562393	10.939401	104.975296	18.820232	3.805676	106.577538	15.680403	32.376553	106.989563	17.2503175	18.0911145	106.7835505	-96.3751035	3.7876875	103.1670415
-43.528927	-8.985502	103.088844	-39.468601	11.056954	104.934669	18.903646	3.953486	106.507858	15.758292	32.509396	106.978844	17.330969	18.231441	106.743351	-96.268171	3.882467	103.125987
-43.796967	-8.342695	103.065018	-39.328907	11.213965	104.908707	19.039841	4.133396	106.433449	15.885806	32.682163	106.922218	17.4628235	18.4077795	106.6778335	-96.1206375	4.0201505	103.1395805
-44.005947	-7.909268	103.1119	-39.225025	11.312769	104.91227	19.12352	4.235957	106.406174	15.972233	32.778259	106.862686	17.5478765	18.507108	106.63443	-95.9979265	4.11843	103.19011
-44.209358	-7.519787	103.199913	-39.141197	11.383387	104.926941	19.211521	4.30245	106.380394	16.045797	32.848244	106.789108	17.628659	18.575347	106.584751	-95.911053	4.191427	103.269131
-44.385082	-7.129616	103.292641	-39.05946	11.441484	104.94664	19.286968	4.355463	106.383682	16.121246	32.891956	106.712234	17.704107	18.6237095	106.547958	-95.823027	4.2592585	103.345322
-44.524563	-6.73757	103.363213	-38.967358	11.475759	104.972435	19.361914	4.381841	106.389061	16.199383	32.913101	106.63575	17.7806485	18.647471	106.5124055	-95.7153645	4.304047	103.4324645
-44.681248	-6.408897	103.465042	-38.891037	11.476025	105.000114	19.431479	4.391748	106.407097	16.273031	32.92474	106.600441	17.852255	18.658244	106.503769	-95.634329	4.293806	103.496459
-44.788979	-6.136148	103.544151	-38.81144	11.488416	105.024895	19.51643	4.392235	106.423233	16.362982	32.930771	106.575287	17.939706	18.661503	106.49926	-95.562586	4.315329	103.55053
-44.888954	-5.749293	103.547272	-38.662182	11.509536	105.037415	19.635914	4.416449	106.432053	16.502146	32.955372	106.561218	18.06903	18.6859105	106.4966355	-95.393394	4.3331615	103.5781945
-44.913624	-5.530879	103.525818	-38.571125	11.541726	105.023781	19.740574	4.464131	106.422234	16.599232	32.99593	106.585922	18.169903	18.7300305	106.504078	-95.312153	4.3534215	103.543484
-44.901855	-5.336895	103.474403	-38.466106	11.600551	105.021843	19.842287	4.520134	106.403671	16.708729	33.056335	106.647018	18.275508	18.7882345	106.5253445	-95.20772	4.4128675	103.5183415
-44.837994	-5.172383	103.419647	-38.359253	11.659229	105.024994	19.941025	4.599126	106.389908	16.825455	33.132092	106.723679	18.38324	18.865609	106.5567935	-95.101746	4.452849	103.4931945
-44.681583	-5.021246	103.356911	-38.245857	11.754154	105.028625	20.039392	4.682813	106.377243	16.942083	33.225586	106.80851	18.4907375	18.9541995	106.5928765	-94.9824515	4.5541085	103.4643735
-44.475399	-4.891282	103.30777	-38.151329	11.87257	105.037674	20.135132	4.781362	106.364975	17.037697	33.328312	106.889557	18.5864145	19.054837	106.627266	-94.8890725	4.690303	103.448082
-44.256477	-4.786381	103.27858	-38.075802	11.981808	105.059563	20.209614	4.892329	106.336533	17.106031	33.431641	106.944145	18.6578225	19.161985	106.640339	-94.8094265	4.801631	103.478787
-43.852543	-4.68165	103.298935	-38.006859	12.163297	105.117439	20.243843	5.062135	106.355682	17.187151	33.57336	107.009567	18.715497	19.3177475	106.6826245	-94.729215	5.0088465	103.5522535
-43.548416	-4.658581	103.332916	-37.965488	12.276345	105.156532	20.316814	5.129132	106.356064	17.221712	33.656254	107.06897	18.769263	19.392693	106.712517	-94.700239	5.159997	103.600547
-43.220486	-4.662305	103.365097	-37.943565	12.378807	105.200279	20.354906	5.200664	106.423203	17.262407	33.723675	107.109367	18.8086565	19.4621695	106.766285	-94.6957865	5.2954445	103.634273
-42.898006	-4.713888	103.415848	-37.921516	12.472601	105.214264	20.387552	5.242135	106.518723	17.289812	33.76609	107.149826	18.838682	19.5041125	106.8342745	-94.681714	5.4410895	103.5942535
-42.561996	-4.783515	103.459656	-37.909027	12.530205	105.213783	20.422253	5.257975	106.61628	17.319473	33.78035	107.16568	18.870863	19.5191625	106.89098	-94.688917	5.5412475	103.536586
-42.157032	-4.857464	103.477074	-37.883358	12.565928	105.206764	20.433268	5.279855	106.728958	17.34796	33.78426	107.151749	18.890614	19.5320575	106.9403535	-94.65733	5.5997985	103.4731745
-41.762989	-4.961874	103.512001	-37.837597	12.599458	105.192375	20.517401	5.275276	106.768379	17.380718	33.787815	107.102409	18.9490595	19.5315455	106.935394	-94.6242535	5.6673705	103.449356
-41.25127	-5.159648	103.563858	-37.758461	12.619212	105.131187	20.591511	5.323282	106.895279	17.426544	33.796711	107.018936	19.0090275	19.5599965	106.9571075	-94.5259495	5.6784275	103.3052665
-40.939613	-5.330733	103.557816	-37.698002	12.626925	105.063881	20.691494	5.31406	106.912086	17.469208	33.794849	106.956253	19.080351	19.5544545	106.9341695	-94.476355	5.6993955	103.1935925
-40.675514	-5.513976	103.522194	-37.64389	12.630833	104.987587	20.708797	5.321472	107.009109	17.513683	33.78339	106.932724	19.11124	19.552431	106.9709165	-94.39902	5.709235	103.0042575
-40.444389	-5.727605	103.455223	-37.5896	12.621488	104.915215	20.793348	5.281318	107.024529	17.551744	33.768536	106.95636	19.172546	19.524927	106.9904445	-94.351746	5.718049	102.8399855
-40.342018	-6.057328	103.36264	-37.564682	12.600392	104.865173	20.826166	5.257196	107.084404	17.590549	33.75872	107.02227	19.2083575	19.507958	107.053337	-94.3377215	5.692826	102.677009
-40.357578	-6.392564	103.25885	-37.557541	12.587498	104.831841	20.842068	5.250303	107.127892	17.622566	33.762123	107.111237	19.232317	19.506213	107.1195645	-94.347399	5.668783	102.5441175
-40.420609	-6.774127	103.151848	-37.557552	12.585856	104.783928	20.836077	5.258436	107.143318	17.631786	33.782642	107.211945	19.2339315	19.520539	107.1776315	-94.3490355	5.651173	102.3902245
-40.607277	-7.387516	102.925697	-37.612209	12.639854	104.68866	20.797153	5.313345	107.150734	17.609861	33.83672	107.340393	19.203507	19.5750325	107.2455635	-94.427925	5.7046755	102.1317565
-40.722099	-7.793535	102.755531	-37.646042	12.702971	104.597023	20.760967	5.37598	107.14785	17.578884	33.901676	107.396385	19.1699255	19.638828	107.2721175	-94.4620095	5.767114	101.9219285
-40.821278	-8.264108	102.614487	-37.691463	12.811277	104.519989	20.718613	5.450748	107.131935	17.529722	33.973633	107.420982	19.1241675	19.7121905	107.2764585	-94.5070935	5.9103635	101.7635195
-40.944878	-8.676722	102.51741	-37.740631	12.911662	104.467285	20.67164	5.53767	107.112732	17.488007	34.04599	107.41124	19.0798235	19.79183	107.261986	-94.5610855	6.031494	101.672584
-41.050037	-9.1033	102.475311	-37.775772	13.036646	104.426826	20.630411	5.608561	107.082108	17.440596	34.124191	107.378426	19.0355035	19.866376	107.230267	-94.5870475	6.206916	101.623385
-41.156109	-9.513721	102.504883	-37.810833	13.144053	104.420563	20.582371	5.67045	107.064095	17.405302	34.184311	107.299484	18.9938365	19.9273805	107.1817895	-94.6155025	6.3607255	101.6593365
-41.341869	-9.915101	102.557251	-37.833363	13.250464	104.422607	20.549097	5.73674	107.049545	17.383707	34.234314	107.199417	18.966402	19.985527	107.124481	-94.633128	6.515401	101.720733
-41.705433	-10.587682	102.757935	-37.873096	13.409657	104.416786	20.505816	5.816366	107.079445	17.33592	34.301109	106.94709	18.920868	20.0587375	107.0132675	-94.66706	6.7605765	101.8203045
-42.014305	-11.059428	102.899727	-37.915279	13.508962	104.379829	20.47298	5.857005	107.103409	17.289747	34.34021	106.725647	18.8813635	20.0986075	106.914528	-94.7119215	6.9193165	101.84513
-42.297905	-11.58586	103.022804	-37.950947	13.577329	104.298828	20.432053	5.902971	107.117905	17.231438	34.37149	106.463181	18.8317455	20.1372305	106.790543	-94.7336395	7.0174275	101.807113
-42.59499	-12.094928	103.12896	-38.003685	13.599277	104.206993	20.398796	5.952346	107.08342	17.151178	34.404228	106.187752	18.774987	20.178287	106.635586	-94.782357	7.020267	101.7784
-42.874043	-12.53369	103.196648	-38.048859	13.599759	104.089584	20.365572	5.997984	107.028152	17.076214	34.430454	105.914856	18.720893	20.214219	106.471504	-94.818611	6.985299	101.707664
-43.144886	-12.959146	103.225723	-38.091286	13.583539	103.959976	20.321564	6.036526	106.949127	16.989	34.448093	105.660858	18.655282	20.2423095	106.3049925	-94.837854	6.9247685	101.6149595
-43.398811	-13.347062	103.157089	-38.128548	13.551996	103.848793	20.283886	6.069091	106.86113	16.914871	34.471779	105.451294	18.5993785	20.270435	106.156212	-94.8564745	6.833557	101.541374
-43.952244	-13.748129	103.165474	-38.180584	13.511187	103.72187	20.213484	6.111374	106.742226	16.818787	34.517117	105.243286	18.5161355	20.3142455	105.992756	-94.8773035	6.7081285	101.450984
-44.331219	-13.992782	103.1418	-38.212757	13.502343	103.681732	20.179615	6.146509	106.675804	16.772192	34.548347	105.136429	18.4759035	20.347428	105.9061165	-94.9014175	6.657258	101.4573475
-44.723885	-14.222985	103.088638	-38.247845	13.515165	103.645638	20.137821	6.1945	106.630623	16.727221	34.5951	105.084526	18.432521	20.3948	105.8575745	-94.928211	6.63553	101.4337015
-45.178951	-14.421947	103.08741	-38.286514	13.559857	103.607193	20.092173	6.251502	106.595146	16.686537	34.660725	105.031967	18.389355	20.4561135	105.8135565	-94.962383	6.6636005	101.4008295
-45.660458	-14.606601	103.043961	-38.320576	13.618678	103.591393	20.041689	6.324739	106.569672	16.64448	34.737045	104.983643	18.3430845	20.530892	105.7766575	-94.9842365	6.706464	101.4061285
-46.114334	-14.721004	103.024338	-38.364552	13.69385	103.585457	20.011389	6.409842	106.533745	16.589659	34.826332	104.96563	18.300524	20.618087	105.7496875	-95.029628	6.769613	101.4212265
-46.555706	-14.795387	103.001526	-38.418587	13.763839	103.58033	19.971926	6.492967	106.507263	16.540098	34.929008	104.960754	18.256012	20.7109875	105.7340085	-95.093186	6.8166905	101.4266515
-47.169449	-14.820125	102.909492	-38.484459	13.901938	103.544579	19.906435	6.637514	106.471275	16.484585	35.08847	104.970039	18.19551	20.862992	105.720657	-95.164428	6.940884	101.368501
-47.52544	-14.809071	102.845512	-38.539024	13.992259	103.53978	19.85684	6.737856	106.440987	16.445101	35.185024	104.984901	18.1509705	20.96144	105.712944	-95.2290185	7.023078	101.366616
-47.891808	-14.887783	102.773819	-38.574116	14.064826	103.535393	19.816624	6.829507	106.407677	16.408636	35.29105	104.996643	18.11263	21.0602785	105.70216	-95.260862	7.0693735	101.368626
-48.221237	-14.968188	102.732399	-38.599861	14.16587	103.533516	19.791403	6.927306	106.372322	16.384607	35.38636	104.993019	18.088005	21.156833	105.6826705	-95.287727	7.174907	101.3843615
-48.578735	-15.050631	102.747787	-38.616055	14.239891	103.539192	19.772373	7.0093	106.338074	16.363026	35.476978	104.97625	18.0676995	21.243139	105.657162	-95.2998095	7.236643	101.421222
-48.91798	-15.131844	102.780281	-38.623062	14.320395	103.554489	19.752291	7.080415	106.32608	16.346836	35.551056	104.93766	18.0495635	21.3157355	105.63187	-95.2956875	7.3250545	101.477108
-49.297203	-15.1931	102.897476	-38.651352	14.405708	103.583214	19.741123	7.13394	106.334198	16.334576	35.604126	104.875717	18.0378495	21.369033	105.6049575	-95.3405535	7.442383	101.5614705
-49.967518	-15.263906	103.145241	-38.679344	14.498183	103.642609	19.714113	7.194722	106.378815	16.29652	35.661404	104.769257	18.0053165	21.428063	105.574036	-95.3640045	7.568303	101.711182
-50.348396	-15.2713	103.266823	-38.726501	14.561474	103.672501	19.697641	7.19963	106.417252	16.28191	35.678799	104.687325	17.9897755	21.4392145	105.5522885	-95.4427775	7.6837335	101.7927135
-50.760281	-15.241898	103.419449	-38.762173	14.599172	103.67849	19.66465	7.192896	106.432579	16.260862	35.684441	104.589462	17.962756	21.4386685	105.5110205	-95.487102	7.7596755	101.8459595
-51.15279	-15.182163	103.553864	-38.799904	14.621836	103.667068	19.618458	7.192131	106.40818	16.220478	35.682365	104.462906	17.919468	21.437248	105.435543	-95.519276	7.806424	101.898593
-51.496243	-15.094191	103.637207	-38.855526	14.643873	103.642822	19.570339	7.192493	106.374512	16.172428	35.68803	104.325424	17.8713835	21.4402615	105.349968	-95.5824355	7.8474845	101.935676
-51.811325	-14.983352	103.714813	-38.907631	14.662229	103.617386	19.508038	7.203942	106.341385	16.103792	35.689644	104.20562	17.805915	21.446793	105.2735025	-95.621177	7.877665	101.9612695
-52.070625	-14.823015	103.757927	-38.942291	14.668992	103.589508	19.453648	7.211771	106.298485	16.061642	35.69146	104.107796	17.757645	21.4516155	105.2031405	-95.642227	7.8863685	101.9758755
-52.426346	-14.447276	103.703415	-39.000504	14.677526	103.511917	19.38172	7.189692	106.250038	16.022577	35.681675	104.017509	17.7021485	21.4356835	105.1337735	-95.7031565	7.9193685	101.8900605
-52.668083	-14.107168	103.633308	-39.029335	14.681679	103.476753	19.344307	7.183171	106.187332	16.001476	35.69154	103.969551	17.6728915	21.4373555	105.0784415	-95.7315615	7.9260025	101.8750645
-52.911293	-13.678532	103.545189	-39.067688	14.694617	103.440544	19.306774	7.193804	106.112122	15.96681	35.717613	103.924873	17.636792	21.4557085	105.0184975	-95.772168	7.9335255	101.8625905
-53.128387	-13.208896	103.464928	-39.102398	14.735762	103.408363	19.284143	7.233107	106.027641	15.924832	35.760685	103.889252	17.6044875	21.496896	104.9584465	-95.8092835	7.974628	101.8582795
-53.32291	-12.628017	103.334724	-39.134949	14.77792	103.379082	19.238096	7.307311	105.954185	15.886322	35.834648	103.866806	17.562209	21.5709795	104.9104955	-95.832107	7.9848605	101.8476685
-53.528023	-12.037902	103.268639	-39.161045	14.821331	103.370499	19.209227	7.391002	105.895638	15.845532	35.927948	103.846451	17.5273795	21.659475	104.8710445	-95.8494695	7.983187	101.8699535
-53.679062	-11.454428	103.210915	-39.194462	14.884347	103.369431	19.187994	7.487908	105.847122	15.812859	36.029442	103.850388	17.5004265	21.758675	104.848755	-95.8893505	8.010019	101.890107
-53.85619	-10.548433	103.086769	-39.180817	14.989435	103.349899	19.188995	7.631619	105.791901	15.799196	36.175179	103.886436	17.4940955	21.903399	104.8391685	-95.8557295	8.075471	101.8606295
-53.93697	-9.931007	102.872643	-39.155777	15.033907	103.313362	19.197121	7.70597	105.752373	15.824479	36.264614	103.959099	17.5108	21.985292	104.855736	-95.822354	8.082522	101.770988
-54.035198	-9.254848	102.618042	-39.122757	15.04679	103.24321	19.210915	7.763923	105.684677	15.876408	36.337669	104.081848	17.5436615	22.050796	104.8832625	-95.7891755	8.042784	101.6031575
-54.103481	-8.588166	102.257988	-39.093472	15.032716	103.161957	19.22859	7.818392	105.583481	15.929036	36.401436	104.260727	17.578813	22.109914	104.922104	-95.765757	7.955518	101.40181
-54.180431	-7.857756	101.840683	-39.047832	14.996158	103.077461	19.249712	7.872944	105.473068	15.972967	36.470448	104.500946	17.6113395	22.171696	104.987007	-95.7070035	7.82062	101.167915
-54.212505	-7.22949	101.498375	-39.024002	14.977765	102.995697	19.259005	7.929306	105.387512	16.024218	36.531944	104.771873	17.6416115	22.230625	105.0796925	-95.6896155	7.724905	100.9117015
-54.278912	-6.540237	101.189423	-38.99876	14.979845	102.964355	19.25808	8.007061	105.345642	16.072094	36.604492	105.027542	17.665087	22.3057765	105.186592	-95.662607	7.6539135	100.742118
-54.274242	-5.641251	100.902985	-38.966385	15.038289	102.951942	19.312969	8.13345	105.35051	16.154108	36.723076	105.363121	17.7335385	22.428263	105.3568155	-95.6663085	7.648315	100.5470685
-54.265179	-5.006833	100.803497	-38.957829	15.099576	102.936279	19.326681	8.232519	105.356194	16.169281	36.813797	105.495049	17.747981	22.523158	105.4256215	-95.663639	7.675994	100.4469365
-54.253872	-4.402419	100.77523	-38.938587	15.177425	102.910423	19.315214	8.360256	105.373207	16.159136	36.906734	105.526672	17.737175	22.633495	105.4499395	-95.614349	7.721355	100.3709065
-54.213345	-3.77681	100.718269	-38.935982	15.250089	102.875603	19.378618	8.423759	105.333626	16.145964	36.985622	105.525192	17.762291	22.7046905	105.429409	-95.634255	7.7954875	100.321797
-54.221199	-3.199105	100.727936	-38.935322	15.302226	102.843391	19.398085	8.489401	105.33712	16.130342	37.032303	105.508713	17.7642135	22.760852	105.4229165	-95.6348575	7.8436	100.2638655
-54.15966	-2.746746	100.724854	-38.931377	15.314001	102.801765	19.403194	8.509675	105.338226	16.115568	37.045822	105.509079	17.759381	22.7777485	105.4236525	-95.622135	7.8502535	100.1798775
-54.13987	-2.268016	100.642166	-38.93185	15.281631	102.747917	19.411404	8.470467	105.32943	16.113226	37.015091	105.554184	17.762315	22.742779	105.441807	-95.626015	7.820483	100.054027
-54.075283	-1.739803	100.495613	-38.926594	15.172927	102.661644	19.399857	8.350865	105.275597	16.145206	36.906658	105.631447	17.7725315	22.6287615	105.453522	-95.6257195	7.7170925	99.869766
-53.97213	-1.449933	100.349533	-38.92654	15.096672	102.602112	19.354183	8.290902	105.246887	16.167141	36.823326	105.714943	17.760662	22.557114	105.480915	-95.613742	7.63623	99.723309
-53.840233	-1.17495	100.247894	-38.916199	15.028943	102.551308	19.377666	8.194609	105.126404	16.185904	36.746326	105.768883	17.781785	22.4704675	105.4476435	-95.614183	7.5874185	99.6549725
-53.694832	-0.915322	100.181114	-38.895699	14.988039	102.510979	19.349592	8.151147	105.071236	16.219946	36.685226	105.791649	17.784769	22.4181865	105.4314425	-95.576167	7.5578915	99.5905155
-53.54837	-0.676606	100.145172	-38.881882	14.965492	102.497589	19.359283	8.10613	104.982529	16.241385	36.635742	105.817863	17.800334	22.370936	105.400196	-95.564098	7.560048	99.594982
-53.377945	-0.46399	100.152054	-38.856606	14.953656	102.509979	19.375404	8.055127	104.905701	16.272558	36.580322	105.840958	17.823981	22.3177245	105.3733295	-95.537193	7.5895875	99.6466285
-53.204292	-0.272019	100.17482	-38.814861	14.946391	102.538429	19.398136	8.002984	104.844284	16.328146	36.516518	105.856796	17.863141	22.259751	105.35054	-95.492863	7.633031	99.726318
-52.965172	-0.059864	100.208374	-38.767498	14.940638	102.573288	19.433279	7.917481	104.809235	16.420761	36.448376	105.889511	17.92702	22.1829285	105.349373	-95.462016	7.6983475	99.797203
-52.799095	0.009796	100.223373	-38.732548	14.95053	102.578606	19.496115	7.871029	104.774727	16.457485	36.426151	105.905411	17.9768	22.14859	105.340069	-95.441896	7.75247	99.817143
-52.634068	0.029636	100.223648	-38.709148	14.960882	102.565804	19.520844	7.850769	104.79361	16.479155	36.416092	105.89402	17.9999995	22.1334305	105.343815	-95.4182955	7.7883335	99.787793
-52.488472	-0.012805	100.192795	-38.698517	14.967245	102.529694	19.516359	7.853916	104.843269	16.474543	36.407135	105.86615	17.995451	22.1305255	105.3547095	-95.392485	7.8039645	99.7046785
-52.375446	-0.087813	100.140823	-38.70285	14.958869	102.484344	19.532711	7.842199	104.859474	16.452612	36.392387	105.835701	17.9926615	22.117293	105.3475875	-95.3983615	7.800445	99.6211005
-52.285419	-0.208021	100.085686	-38.714321	14.930386	102.435562	19.540722	7.813879	104.880074	16.434633	36.362133	105.793121	17.9876775	22.088006	105.3365975	-95.4163195	7.772766	99.5345265
-52.224022	-0.373621	100.028442	-38.716431	14.903715	102.375778	19.545006	7.777067	104.909157	16.41765	36.322613	105.778465	17.981328	22.04984	105.343811	-95.41419	7.75759	99.407745
-52.186489	-0.690788	99.943855	-38.737877	14.830653	102.302147	19.552729	7.699104	104.957153	16.412453	36.254578	105.757942	17.982591	21.976841	105.3575475	-95.458345	7.684465	99.2467465
-52.215473	-0.936374	99.893112	-38.741074	14.773729	102.260948	19.552444	7.666561	104.96299	16.395313	36.225746	105.714539	17.9738785	21.9461535	105.3387645	-95.4560265	7.6013045	99.1831315
-52.267544	-1.194944	99.819115	-38.738426	14.745752	102.199432	19.58124	7.642146	104.937325	16.36253	36.21714	105.654312	17.971885	21.929643	105.2958185	-95.448737	7.561861	99.1030455
-52.348457	-1.449691	99.778786	-38.754387	14.731402	102.123322	19.578121	7.656201	104.935745	16.319012	36.221333	105.577431	17.9485665	21.938767	105.256588	-95.4573405	7.524037	98.990056
-52.453201	-1.732893	99.738693	-38.769115	14.72789	102.054703	19.568226	7.685781	104.918739	16.266029	36.243893	105.43898	17.9171275	21.964837	105.1788595	-95.4553575	7.490943	98.9305465
-52.594639	-2.035755	99.705856	-38.786373	14.729775	101.983658	19.561066	7.725312	104.900024	16.198275	36.273006	105.299629	17.8796705	21.999159	105.0998265	-95.4524165	7.460391	98.8674895
-52.790157	-2.348127	99.672165	-38.82864	14.744981	101.906647	19.526812	7.775736	104.902328	16.124382	36.312664	105.145988	17.825597	22.0442	105.024158	-95.482877	7.445762	98.789136
-53.16975	-2.816199	99.590752	-38.916512	14.748163	101.743423	19.482248	7.819488	104.836617	15.98414	36.354317	104.842949	17.733194	22.0869025	104.839783	-95.566218	7.4094235	98.647063
-53.429668	-3.166117	99.526825	-38.977371	14.7338	101.618919	19.447897	7.849162	104.721451	15.866579	36.366436	104.608955	17.657238	22.107799	104.665203	-95.61198	7.359801	98.572635
-53.722797	-3.528614	99.429688	-39.040928	14.708734	101.483894	19.396749	7.883197	104.594673	15.760149	36.383408	104.350517	17.578449	22.1333025	104.472595	-95.660305	7.2841655	98.495193
-54.050415	-3.896897	99.320816	-39.083748	14.665365	101.338936	19.351849	7.906683	104.443619	15.648588	36.395309	104.105316	17.5002185	22.150996	104.2744675	-95.6677145	7.179734	98.4034045
-54.418743	-4.252498	99.201546	-39.109138	14.601663	101.198593	19.349937	7.894339	104.23584	15.568678	36.396473	103.87516	17.4593075	22.145406	104.0555	-95.6775835	7.05792	98.341686
-54.815639	-4.592232	99.055229	-39.12146	14.536132	101.040802	19.311749	7.889914	104.04351	15.506855	36.388199	103.667007	17.409302	22.1390565	103.8552585	-95.652222	6.9332075	98.2263455
-55.225201	-4.920848	98.868988	-39.132858	14.480316	100.870407	19.289694	7.874475	103.797684	15.471266	36.37225	103.451012	17.38048	22.1233625	103.624348	-95.646196	6.8372695	98.116466
-55.829956	-5.386611	98.530563	-39.12471	14.418207	100.55957	19.220442	7.865921	103.374603	15.439788	36.357998	103.047836	17.330115	22.1119595	103.2112195	-95.579535	6.7244545	97.9079205
-56.253899	-5.67346	98.33754	-39.103012	14.387178	100.365768	19.249269	7.858612	102.965477	15.408744	36.358517	102.745972	17.3290065	22.1085645	102.8557245	-95.5350305	6.6657915	97.8758115
-56.702648	-5.923044	98.163177	-39.073032	14.368801	100.174332	19.215668	7.894127	102.600136	15.400889	36.373825	102.399353	17.3082785	22.133976	102.4997445	-95.4543425	6.603626	97.8489195
-57.145279	-6.177481	98.013298	-39.040482	14.365037	99.988945	19.26593	7.899953	102.169922	15.394224	36.393475	102.020561	17.330077	22.146714	102.0952415	-95.411041	6.58336	97.8826485
-57.618576	-6.425959	97.872795	-38.988239	14.368264	99.800049	19.265165	7.945244	101.835106	15.405519	36.416908	101.634384	17.335342	22.181076	101.734745	-95.31182	6.555452	97.865353
-58.120316	-6.658114	97.773392	-38.898712	14.374189	99.618538	19.351429	7.943928	101.488937	15.432018	36.431957	101.271393	17.3917235	22.1879425	101.380165	-95.1891475	6.5604355	97.856911
-58.57246	-6.882921	97.681412	-38.826431	14.364688	99.441605	19.418375	7.956995	101.237915	15.461004	36.431316	100.964699	17.4396895	22.1941555	101.101307	-95.0925515	6.5352205	97.781903
-59.258396	-7.203022	97.537819	-38.717419	14.340208	99.20649	19.513563	7.930312	101.03656	15.524019	36.406281	100.64814	17.518791	22.1682965	100.84235	-94.953629	6.5121195	97.57063
-59.72216	-7.38591	97.443359	-38.660213	14.299242	99.101997	19.546148	7.904552	101.047646	15.583324	36.370441	100.529396	17.564736	22.1374965	100.788521	-94.885162	6.4609875	97.415473
-60.175751	-7.543234	97.382889	-38.611862	14.256489	99.0168	19.643717	7.83211	101.071037	15.622221	36.324184	100.5242	17.632969	22.078147	100.7976185	-94.856693	6.434831	97.2359815
-60.640652	-7.67849	97.343918	-38.583622	14.193374	98.997879	19.697504	7.759616	101.205513	15.667219	36.272846	100.600746	17.6823615	22.016231	100.9031295	-94.8496055	6.370517	97.0926285
-61.124439	-7.796028	97.327164	-38.572033	14.105659	99.035248	19.746279	7.671568	101.359367	15.717535	36.212082	100.727524	17.731907	21.941825	101.0434455	-94.875973	6.269493	97.0270505
-61.626434	-7.879293	97.342377	-38.554939	14.042992	99.101494	19.743553	7.596537	101.567245	15.779064	36.133217	100.909737	17.7613085	21.864877	101.238491	-94.8711865	6.221107	96.964497
-62.094795	-7.932221	97.363167	-38.532509	13.988776	99.191704	19.75955	7.491077	101.74987	15.848914	36.053013	101.12764	17.804232	21.772045	101.438755	-94.86925	6.205507	96.944653
-62.78318	-7.8959	97.412834	-38.523338	13.944037	99.336845	19.806	7.296044	102.00573	15.972546	35.917286	101.456512	17.889273	21.606665	101.731121	-94.935949	6.281409	96.942569
-63.242374	-7.855783	97.443916	-38.519825	13.928784	99.450806	19.780628	7.217448	102.198967	16.048124	35.832607	101.642418	17.914376	21.5250275	101.9206925	-94.954026	6.3325405	96.9809195
-63.688202	-7.814578	97.483002	-38.494942	13.939658	99.535957	19.820625	7.110444	102.300011	16.117786	35.762215	101.805077	17.9692055	21.4363295	102.052544	-94.9590895	6.4429865	97.01937
-64.132866	-7.748889	97.526711	-38.477016	13.961405	99.622002	19.831846	7.031635	102.444962	16.177954	35.716625	101.949203	18.0049	21.37413	102.1970825	-94.958932	6.54868	97.0469215
-64.584503	-7.649467	97.649696	-38.466499	14.006211	99.728035	19.850197	6.965534	102.577499	16.224464	35.677551	102.066483	18.0373305	21.3215425	102.321991	-94.9703285	6.6908795	97.134079
-65.054146	-7.541858	97.817123	-38.447338	14.057001	99.880394	19.872883	6.90182	102.730858	16.26952	35.619205	102.164436	18.0712015	21.2605125	102.447647	-94.9658775	6.8534895	97.313141
-65.551895	-7.439128	97.997215	-38.439774	14.097114	100.04628	19.886721	6.842395	102.910568	16.311722	35.566753	102.287308	18.0992215	21.204574	102.598938	-94.9787695	6.989654	97.493622
-66.337791	-7.255142	98.400146	-38.456001	14.15173	100.330795	19.897045	6.734036	103.201057	16.338181	35.481068	102.446022	18.117613	21.107552	102.8235395	-95.029615	7.195908	97.8380505
-66.852135	-7.089896	98.750893	-38.456573	14.193439	100.540138	19.898409	6.640264	103.417923	16.362085	35.404068	102.484764	18.130247	21.022166	102.9513435	-95.043393	7.364712	98.1289325
-67.353737	-6.872452	99.160645	-38.454132	14.237048	100.751511	19.892389	6.520487	103.647148	16.393763	35.297131	102.503204	18.143076	20.908809	103.075176	-95.05134	7.565287	98.427846
-67.848312	-6.621845	99.573486	-38.465111	14.268791	100.971878	19.882946	6.383417	103.905869	16.424683	35.144379	102.544418	18.1538145	20.763898	103.2251435	-95.0840365	7.773684	98.7186125
-68.329041	-6.346399	100.007797	-38.474529	14.272547	101.215973	19.870089	6.201599	104.194572	16.459658	34.965847	102.604767	18.1648735	20.583723	103.3996695	-95.1139315	7.961371	99.0322765
-68.796562	-6.027966	100.412727	-38.488201	14.226196	101.480629	19.858475	5.992065	104.511322	16.507849	34.765575	102.727554	18.183162	20.37882	103.619438	-95.159564	8.073572	99.34182
-69.246002	-5.65401	100.770996	-38.508141	14.149533	101.749039	19.848515	5.758965	104.816925	16.566311	34.546974	102.926659	18.207413	20.1529695	103.871792	-95.223695	8.1460965	99.626286
-69.893585	-5.028553	101.200989	-38.528652	13.999142	102.155754	19.805706	5.360102	105.23362	16.706224	34.229759	103.245522	18.255965	19.7949305	104.239571	-95.313269	8.2033535	100.071937
-70.269432	-4.545452	101.417366	-38.549129	13.887702	102.402725	19.7696	5.128841	105.392113	16.778852	34.032013	103.459419	18.274226	19.580427	104.425766	-95.372484	8.194977	100.379684
-70.637741	-4.035984	101.599037	-38.552746	13.782085	102.599297	19.728773	4.946341	105.483818	16.836987	33.8587	103.66832	18.28288	19.4025205	104.576069	-95.388372	8.1616495	100.622525
-70.968086	-3.500964	101.685463	-38.568306	13.686916	102.763092	19.673767	4.758391	105.515312	16.891445	33.709808	103.842674	18.282606	19.2340995	104.678993	-95.419218	8.1397325	100.847191
-71.273766	-2.93838	101.723114	-38.586937	13.607905	102.862724	19.617788	4.614276	105.444931	16.94063	33.60149	103.955551	18.279209	19.107883	104.700241	-95.453083	8.107927	101.025207
-71.539291	-2.339389	101.701439	-38.596859	13.547735	102.903275	19.546453	4.514298	105.367233	16.963161	33.531994	104.066788	18.254807	19.023146	104.7170105	-95.448525	8.072324	101.0895395
-71.786705	-1.690862	101.636551	-38.63596	13.497742	102.923271	19.494946	4.466963	105.25296	16.94068	33.493126	104.162888	18.217813	18.9800445	104.707924	-95.489733	8.0154395	101.138618
-72.080368	-0.642471	101.53878	-38.68679	13.469238	102.948593	19.430666	4.420968	105.115128	16.898413	33.463032	104.272247	18.1645395	18.942	104.6936875	-95.5381195	7.996476	101.2034985
-72.244736	0.045739	101.557068	-38.7136	13.465283	102.967369	19.395325	4.384977	105.066612	16.878792	33.444889	104.345665	18.1370585	18.914933	104.7061385	-95.5642585	8.015633	101.2285995
-72.364693	0.728939	101.562485	-38.754021	13.463506	102.998886	19.359684	4.34176	105.025711	16.859221	33.421516	104.397881	18.1094525	18.881638	104.711796	-95.6174945	8.045374	101.285976
-72.465286	1.409632	101.583328	-38.790859	13.44914	103.020844	19.303825	4.284052	104.989647	16.814129	33.378555	104.436073	18.058977	18.8313035	104.71286	-95.640695	8.0669765	101.328828
-72.51767	2.0962	101.637207	-38.845329	13.416247	103.045143	19.247663	4.18818	104.936813	16.768126	33.301392	104.453384	18.0078945	18.744786	104.6950985	-95.6985525	8.087708	101.3951875
-72.509956	2.788292	101.678658	-38.893097	13.366241	103.068748	19.189419	4.084941	104.892143	16.719515	33.199753	104.459106	17.954467	18.642347	104.6756245	-95.740661	8.090135	101.4618715
-72.505005	3.481449	101.73333	-38.942451	13.300223	103.103935	19.141186	3.938605	104.849228	16.679928	33.086884	104.465675	17.910557	18.5127445	104.6574515	-95.795459	8.0877015	101.5504185
-72.413445	4.427239	101.833916	-38.996822	13.166529	103.114616	19.067234	3.655765	104.768814	16.630753	32.871597	104.469833	17.8489935	18.263681	104.6193235	-95.8426375	8.069377	101.6099085
-72.316277	5.039815	101.82605	-39.041187	13.065578	103.098038	19.015486	3.452232	104.706024	16.615696	32.711227	104.466759	17.815591	18.0817295	104.5863915	-95.897965	8.0494265	101.6096845
-72.209351	5.634362	101.802788	-39.08625	12.945221	103.067139	18.953238	3.261118	104.647537	16.595695	32.551666	104.460655	17.7744665	17.906392	104.554096	-95.9469665	7.98405	101.580182
-72.041138	6.231412	101.796532	-39.143471	12.835637	103.028549	18.898903	3.070933	104.58213	16.556799	32.402428	104.439804	17.727851	17.7366805	104.510967	-96.014793	7.9345935	101.546131
-71.846703	6.804743	101.770996	-39.212112	12.768162	102.988365	18.830795	2.900241	104.529152	16.496525	32.24868	104.405426	17.66366	17.5744605	104.467289	-96.087884	7.9618635	101.509441
-71.658348	7.368258	101.809288	-39.289001	12.696709	102.97924	18.759809	2.746664	104.49662	16.430592	32.095619	104.373619	17.5952005	17.4211415	104.4351195	-96.1732025	7.9722765	101.5233605
-71.428627	7.875172	101.88192	-39.3657	12.643465	102.999458	18.659906	2.613744	104.533836	16.366879	31.948959	104.377975	17.5133925	17.2813515	104.4559055	-96.2447925	8.0055785	101.5430105
-71.014336	8.554426	102.015617	-39.498478	12.561399	103.113937	18.531607	2.399235	104.678932	16.276438	31.737114	104.465973	17.4040225	17.0681745	104.5724525	-96.4009785	8.0546235	101.6554215
-70.716682	8.972697	102.11084	-39.592819	12.507908	103.190315	18.464266	2.234148	104.772224	16.2278	31.590923	104.511353	17.346033	16.9125355	104.6417885	-96.531671	8.1032805	101.7388415
-70.409286	9.374082	102.186874	-39.684917	12.46691	103.23777	18.360403	2.06948	104.85778	16.177183	31.425694	104.526115	17.268793	16.747587	104.6919475	-96.638627	8.186233	101.7835925
-70.050339	9.7609	102.192757	-39.790012	12.401797	103.250816	18.242018	1.892986	104.927658	16.12014	31.251064	104.509499	17.181079	16.572025	104.7185785	-96.761103	8.231569	101.7830535
-69.706001	10.12212	102.16925	-39.886894	12.339798	103.227043	18.124229	1.70832	104.975235	16.05707	31.072029	104.502197	17.0906495	16.3901745	104.738716	-96.8644375	8.2894215	101.71537
-69.329071	10.415833	102.150558	-39.986862	12.250135	103.213951	18.001322	1.512967	105.031586	15.98046	30.882269	104.509796	16.990891	16.197618	104.770691	-96.964615	8.302652	101.657211
-68.917702	10.670534	102.171768	-40.092068	12.140656	103.228188	17.884495	1.315039	105.089928	15.913124	30.699284	104.529778	16.8988095	16.0071615	104.809853	-97.0829455	8.2741505	101.646523
-68.299484	10.967671	102.234528	-40.233234	11.96966	103.292442	17.74115	1.035408	105.168877	15.841543	30.428284	104.592262	16.7913465	15.731846	104.8805695	-97.2578145	8.207474	101.7043145
-67.850128	11.111062	102.277496	-40.295425	11.845632	103.336693	17.647169	0.896177	105.276535	15.799093	30.248734	104.655983	16.723131	15.5724555	104.966259	-97.313981	8.1188085	101.707127
-67.411781	11.243399	102.334419	-40.343304	11.718653	103.407372	17.553986	0.763764	105.434586	15.778427	30.072371	104.741646	16.6662065	15.4180675	105.088116	-97.3528145	8.0192385	101.726628
-66.939995	11.373873	102.392029	-40.389763	11.596182	103.488365	17.493591	0.626903	105.617523	15.771731	29.901102	104.820953	16.632661	15.2640025	105.219238	-97.412187	7.9283615	101.757492
-66.437767	11.481341	102.435234	-40.386089	11.480674	103.576553	17.454258	0.463714	105.874321	15.778696	29.688066	104.917549	16.616477	15.07589	105.395935	-97.388655	7.885458	101.757171
-65.916351	11.577109	102.519859	-40.399834	11.357017	103.715897	17.436539	0.25309	106.21637	15.789902	29.450056	105.039619	16.6132205	14.851573	105.6279945	-97.4128885	7.862461	101.8037995
-65.376823	11.647883	102.624825	-40.391796	11.1999	103.881599	17.423874	0.022923	106.626961	15.848024	29.197046	105.209961	16.635949	14.6099845	105.918461	-97.419541	7.7898155	101.844737
-64.605209	11.711981	102.820992	-40.38134	10.932012	104.202888	17.410101	-0.344078	107.370689	15.9561	28.776535	105.586136	16.6831005	14.2162285	106.4784125	-97.4457805	7.6477955	101.9273635
-64.098099	11.750107	102.970505	-40.35648	10.744689	104.433891	17.432358	-0.618887	107.884941	16.046207	28.486305	105.90583	16.7392825	13.933709	106.8953855	-97.4522425	7.555669	101.9723965
-63.580692	11.813786	103.104439	-40.331589	10.5432	104.668274	17.481445	-0.87687	108.380104	16.134912	28.210323	106.263206	16.8081785	13.6667265	107.321655	-97.4713565	7.4196735	102.014893
-63.071198	11.907443	103.223053	-40.297318	10.347288	104.865051	17.532652	-1.113412	108.847023	16.228666	27.978436	106.611076	16.880659	13.432512	107.7290495	-97.475295	7.262064	102.0010525
-62.552525	12.044803	103.317795	-40.260754	10.179951	105.046989	17.605124	-1.3422	109.243927	16.307543	27.773232	106.943443	16.9563335	13.215516	108.093685	-97.4778415	7.144386	102.000293
-62.038071	12.214927	103.407959	-40.235268	10.029778	105.210541	17.67901	-1.514706	109.550179	16.392302	27.611265	107.219658	17.035656	13.0482795	108.3849185	-97.506192	7.0112765	102.0361635
-61.514137	12.420029	103.493263	-40.190895	9.929484	105.344604	17.731354	-1.618789	109.764519	16.471451	27.503998	107.452477	17.1014025	12.9426045	108.608498	-97.4831925	6.9163635	102.08071
-60.733425	12.780852	103.608337	-40.156601	9.849131	105.458687	17.791233	-1.720848	109.918808	16.555599	27.431414	107.655037	17.173416	12.855283	108.7869225	-97.486618	6.842979	102.1304515
-60.249245	13.035286	103.640724	-40.131626	9.865617	105.481491	17.831152	-1.749782	109.920273	16.592022	27.415567	107.688858	17.211587	12.8328925	108.8045655	-97.474839	6.8983415	102.1584165
-59.752964	13.327737	103.658211	-40.118595	9.894532	105.480446	17.851202	-1.755448	109.850418	16.600019	27.398869	107.676376	17.2256105	12.8217105	108.763397	-97.4628005	6.9673535	102.197495
-59.278442	13.63922	103.695908	-40.107048	9.929051	105.470261	17.856499	-1.772818	109.79277	16.601763	27.384912	107.652306	17.229131	12.806047	108.722538	-97.443227	7.052055	102.217984
-58.799469	13.986503	103.717133	-40.102478	9.961576	105.470634	17.855944	-1.795779	109.762421	16.616299	27.35743	107.669304	17.2361215	12.7808255	108.7158625	-97.4410775	7.1423265	102.2254055
-58.324356	14.358338	103.719971	-40.106621	9.979046	105.485062	17.847818	-1.836982	109.755348	16.628262	27.315229	107.738983	17.23804	12.7391235	108.7471655	-97.451282	7.2189685	102.2229585
-57.860439	14.725084	103.747543	-40.112534	9.980631	105.525185	17.838575	-1.894586	109.779633	16.658598	27.243385	107.826233	17.2485865	12.6743995	108.802933	-97.4736545	7.2868625	102.247437
-57.147747	15.280345	103.80471	-40.102734	9.962705	105.570877	17.814312	-1.991043	109.847069	16.692295	27.128065	107.973099	17.2533035	12.568511	108.910084	-97.4587715	7.356899	102.23167
-56.672432	15.63983	103.847054	-40.09074	9.938554	105.604912	17.804708	-2.050361	109.896172	16.715145	27.046124	108.051346	17.2599265	12.4978815	108.973759	-97.4414065	7.3792265	102.236065
-56.195705	16.014238	103.91214	-40.09309	9.911451	105.664848	17.81201	-2.11353	109.932304	16.733582	26.965458	108.112442	17.272796	12.425964	109.022373	-97.458976	7.396938	102.307323
-55.735989	16.420668	103.959213	-40.068592	9.88448	105.716278	17.828438	-2.187984	109.968925	16.736538	26.896057	108.153198	17.282488	12.3540365	109.0610615	-97.419672	7.4149235	102.3714945
-55.266476	16.844181	104.027649	-40.05912	9.828723	105.765274	17.835175	-2.26007	110.010704	16.743383	26.818344	108.176064	17.289279	12.279137	109.093384	-97.407519	7.378309	102.437164
-54.785614	17.267693	104.049599	-40.056152	9.76872	105.804398	17.867292	-2.337155	110.045914	16.754084	26.741993	108.214798	17.310688	12.202419	109.130356	-97.422992	7.335021	102.47844
-54.33461	17.690268	104.084984	-40.045296	9.716542	105.843582	17.900019	-2.417	110.113739	16.771635	26.662212	108.267723	17.335827	12.122606	109.190731	-97.426419	7.310478	102.496433
-53.608906	18.340483	104.080391	-40.025837	9.627598	105.88472	17.935513	-2.539458	110.189072	16.825897	26.544384	108.305374	17.380705	12.002463	109.247223	-97.432379	7.252733	102.522217
-53.117561	18.769051	104.055534	-40.011692	9.582507	105.885231	17.955505	-2.61008	110.22332	16.853514	26.476978	108.316978	17.4045095	11.933449	109.270149	-97.4278935	7.231565	102.500313
-52.634491	19.242838	104.055832	-39.996582	9.529122	105.878189	17.971277	-2.662598	110.224808	16.878036	26.43228	108.322098	17.4246565	11.884841	109.273453	-97.4178205	7.173403	102.482925
-52.147598	19.738705	104.066292	-39.980911	9.478879	105.881966	17.984003	-2.719709	110.186218	16.90353	26.396544	108.317337	17.4437665	11.8384175	109.2517775	-97.4055885	7.1193405	102.5121545
-51.647385	20.244118	104.0895	-39.958588	9.436569	105.883881	17.989466	-2.763561	110.112556	16.92485	26.369577	108.323685	17.457158	11.803008	109.2181205	-97.374334	7.07013	102.5496415
-51.196297	20.754152	104.151413	-39.944435	9.407484	105.891487	17.963964	-2.800812	110.009697	16.953476	26.353582	108.347305	17.45872	11.776385	109.178501	-97.34759	7.038583	102.604473
-50.695507	21.26511	104.227005	-39.946774	9.372272	105.88826	17.934048	-2.848378	109.887222	16.977869	26.338614	108.392288	17.4559585	11.745118	109.139755	-97.3495065	6.999426	102.636765
-49.939457	22.03186	104.384766	-39.95586	9.346853	105.885147	17.872772	-2.863662	109.671425	16.993578	26.343697	108.48391	17.433175	11.7400175	109.0776675	-97.344895	6.9536885	102.6926265
-49.488899	22.601158	104.516472	-39.97036	9.358667	105.89949	17.830259	-2.838187	109.538673	17.001993	26.386482	108.553421	17.416126	11.7741475	109.046047	-97.356846	6.9431865	102.752933
-49.025909	23.159935	104.651321	-39.984386	9.394012	105.928215	17.797834	-2.798301	109.436707	17.005075	26.449881	108.636154	17.4014545	11.82579	109.0364305	-97.3702265	6.962234	102.8199995
-48.571739	23.713987	104.76062	-39.994873	9.465795	105.958961	17.761223	-2.704768	109.400749	17.005154	26.535753	108.713341	17.3831885	11.9154925	109.057045	-97.3729345	7.0160975	102.860877
-48.113461	24.256981	104.838608	-39.994247	9.578605	105.991974	17.75551	-2.578842	109.400681	17.012987	26.659319	108.782753	17.3842485	12.0402385	109.091717	-97.3727425	7.1169715	102.892231
-47.639072	24.772778	104.869614	-40.001167	9.706094	106.005623	17.755507	-2.432386	109.410881	17.012669	26.812952	108.814133	17.384088	12.190283	109.112507	-97.386422	7.221905	102.898739
-47.143524	25.217115	104.872116	-40.007149	9.848065	105.994888	17.762617	-2.280212	109.402992	16.994402	26.967951	108.805275	17.3785095	12.3438695	109.1041335	-97.3928075	7.3522605	102.8856425
-46.384789	25.842592	104.880997	-40.024616	10.021225	105.975235	17.759094	-2.078949	109.376549	16.946987	27.167542	108.779816	17.3530405	12.5442965	109.0781825	-97.4022725	7.4981535	102.8722875
-45.875175	26.214706	104.91861	-40.043335	10.097645	105.985245	17.737171	-1.977171	109.376526	16.930254	27.275822	108.788696	17.3337125	12.6493255	109.082611	-97.4203825	7.5459645	102.887879
-45.363434	26.512354	104.975739	-40.058086	10.145151	106.025826	17.715	-1.887637	109.426117	16.914682	27.368259	108.842758	17.314841	12.740311	109.1344375	-97.431013	7.549991	102.9172145
-44.882011	26.788986	105.053421	-40.067108	10.175258	106.087891	17.719246	-1.821068	109.507408	16.916658	27.444315	108.907143	17.317952	12.8116235	109.2072755	-97.452168	7.5388925	102.9685065
-44.372929	27.031157	105.100571	-40.077648	10.213171	106.160439	17.711226	-1.75202	109.610512	16.92025	27.50569	108.94957	17.315738	12.876835	109.280041	-97.471034	7.549507	103.040837
-43.882942	27.212698	105.108536	-40.080528	10.25689	106.202545	17.688334	-1.67215	109.715225	16.904409	27.564827	108.980049	17.2963715	12.9463385	109.347637	-97.4574275	7.5674415	103.057453
-43.365383	27.374517	105.082527	-40.090229	10.318812	106.22628	17.673813	-1.617786	109.847137	16.889385	27.604759	108.985161	17.281599	12.9934865	109.416149	-97.462057	7.6441375	103.036411
-42.6189	27.633308	104.999985	-40.091084	10.387123	106.244827	17.66918	-1.529921	110.077095	16.863388	27.664127	108.982552	17.266284	13.067103	109.5298235	-97.448452	7.707143	102.9598305
-42.159382	27.804554	104.94915	-40.100342	10.421703	106.267967	17.667311	-1.485219	110.230255	16.835806	27.685871	108.999809	17.2515585	13.100326	109.615032	-97.4522425	7.74308	102.920902
-41.728683	27.964571	104.91568	-40.12542	10.436168	106.307533	17.663517	-1.475887	110.367409	16.817741	27.683779	108.996597	17.240629	13.103946	109.682003	-97.491469	7.76839	102.933063
-41.306602	28.102224	104.887047	-40.154362	10.426131	106.332275	17.642561	-1.494027	110.474991	16.797247	27.661467	108.99807	17.219904	13.08372	109.7365305	-97.528628	7.768542	102.9280195
-40.923241	28.241142	104.88591	-40.184967	10.399796	106.354561	17.628107	-1.541482	110.549927	16.776857	27.624052	109.015968	17.202482	13.041285	109.7829475	-97.572416	7.758307	102.9261745
-40.555523	28.428177	104.891266	-40.215851	10.367969	106.379997	17.612072	-1.589188	110.614349	16.76375	27.591368	109.049393	17.187911	13.00109	109.831871	-97.619613	7.734848	102.928123
-40.201984	28.660866	104.923233	-40.241829	10.349109	106.41729	17.597435	-1.616783	110.664406	16.753325	27.574343	109.08567	17.17538	12.97878	109.875038	-97.659038	7.719438	102.959542
-39.665535	29.013065	104.997208	-40.278591	10.351922	106.483032	17.578653	-1.618752	110.710884	16.74707	27.579287	109.141579	17.1628615	12.9802675	109.9262315	-97.7200435	7.7235765	103.0398325
-39.278805	29.262218	105.039833	-40.289368	10.383328	106.509842	17.562351	-1.609957	110.697594	16.747553	27.594324	109.156166	17.154952	12.9921835	109.92688	-97.733688	7.7744725	103.092804
-38.89312	29.533764	105.082153	-40.28524	10.431601	106.512276	17.554171	-1.590925	110.641014	16.754126	27.615652	109.154251	17.1541485	13.0123635	109.8976325	-97.7246285	7.8508385	103.1269195
-38.530666	29.814863	105.125656	-40.284382	10.485441	106.493317	17.52808	-1.562253	110.57106	16.762615	27.643448	109.145271	17.1453475	13.0405975	109.8581655	-97.7141115	7.9302845	103.1284685
-38.168087	30.12487	105.171791	-40.283005	10.542233	106.469711	17.508528	-1.53682	110.475922	16.77265	27.682405	109.145737	17.140589	13.0727925	109.8108295	-97.706599	8.0116735	103.1285925
-37.848125	30.437792	105.262695	-40.28231	10.619847	106.458366	17.491306	-1.493636	110.361687	16.787939	27.720238	109.178818	17.1396225	13.113301	109.7702525	-97.7042425	8.126393	103.1464795
-37.541122	30.755085	105.408691	-40.29829	10.683487	106.481323	17.466759	-1.44647	110.239853	16.796261	27.764215	109.242676	17.13151	13.1588725	109.7412645	-97.72809	8.2081015	103.2213815
-37.134609	31.249289	105.688271	-40.343102	10.797076	106.528709	17.427053	-1.368916	110.02227	16.798222	27.819866	109.349182	17.1126375	13.225475	109.685726	-97.7988415	8.368677	103.371692
-36.868549	31.598564	105.856384	-40.351105	10.88804	106.536934	17.365273	-1.325197	109.84771	16.807833	27.856625	109.413216	17.086553	13.265714	109.630463	-97.788763	8.510366	103.443405
-36.613785	31.948227	105.983444	-40.38953	10.983503	106.527344	17.301613	-1.30905	109.654869	16.822062	27.887449	109.458138	17.0618375	13.2891995	109.5565035	-97.8408975	8.6778065	103.4981845
-36.340271	32.288414	106.086586	-40.41243	11.077428	106.5009	17.249451	-1.286291	109.495079	16.827549	27.909481	109.486389	17.0385	13.311595	109.490734	-97.86336	8.843261	103.511066
-36.051052	32.60791	106.16832	-40.4361	11.194325	106.480011	17.169024	-1.250552	109.419945	16.83498	27.939352	109.507874	17.002002	13.3444	109.4639095	-97.874202	9.04425	103.4961125
-35.745499	32.903584	106.231285	-40.461185	11.310083	106.491409	17.111719	-1.203249	109.394585	16.839556	27.980661	109.534958	16.9756375	13.388706	109.4647715	-97.8980075	9.23146	103.5180465
-35.427387	33.184078	106.280563	-40.489532	11.441601	106.504486	17.072805	-1.139224	109.419739	16.833162	28.036446	109.579918	16.9529835	13.448611	109.4998285	-97.9320475	9.434591	103.5091435
-34.951679	33.544231	106.326767	-40.528439	11.598091	106.542946	17.025909	-1.049961	109.533287	16.811899	28.112368	109.634361	16.918904	13.5312035	109.583824	-97.975782	9.6649785	103.502068
-34.653534	33.716965	106.330215	-40.543671	11.687147	106.567368	17.02169	-0.99283	109.618912	16.785023	28.163015	109.679565	16.9033565	13.5850925	109.6492385	-97.9906985	9.7892015	103.4854975
-34.398369	33.84618	106.334152	-40.564819	11.74474	106.598518	17.007658	-0.935691	109.709312	16.766817	28.203171	109.723007	16.8872375	13.63374	109.7161595	-98.0168755	9.85574	103.4808765
-34.172409	33.919037	106.331894	-40.572361	11.773186	106.612923	16.979895	-0.902841	109.814247	16.751137	28.22716	109.772385	16.865516	13.6621595	109.793316	-98.010238	9.8842125	103.43253
-33.979752	33.987938	106.32682	-40.58305	11.780999	106.635117	16.973688	-0.898984	109.906616	16.743084	28.232952	109.814194	16.858386	13.666984	109.860405	-98.024486	9.895014	103.409829
-33.806553	34.047909	106.340584	-40.595795	11.786045	106.668297	16.970379	-0.909111	109.973732	16.746271	28.228804	109.844139	16.858325	13.6598465	109.9089355	-98.049915	9.9122435	103.4276585
-33.676235	34.087616	106.355026	-40.601757	11.793581	106.690453	16.964224	-0.928254	110.018311	16.750261	28.21483	109.864868	16.8572425	13.643288	109.9415895	-98.0607565	9.943874	103.4393165
-33.50354	34.107079	106.362701	-40.61084	11.809821	106.685997	16.944056	-0.969	110.03846	16.780922	28.192059	109.883118	16.862489	13.6115295	109.960789	-98.084169	10.0081125	103.411205
-33.427975	34.101234	106.368027	-40.625404	11.830507	106.662285	16.927338	-1.005595	109.972313	16.790684	28.173491	109.875641	16.859011	13.583948	109.923977	-98.109819	10.077066	103.400593
-33.372322	34.07132	106.365921	-40.636097	11.869905	106.619789	16.922518	-1.045518	109.834137	16.791254	28.14543	109.842918	16.856886	13.549956	109.8385275	-98.12908	10.189854	103.4010505
-33.331169	34.026669	106.393288	-40.651402	11.913345	106.580032	16.90889	-1.066483	109.620178	16.789612	28.129053	109.767059	16.849251	13.531285	109.6936185	-98.152055	10.295405	103.4664455
-33.295746	33.974327	106.449524	-40.640347	11.961185	106.540367	16.891155	-1.047618	109.339355	16.772078	28.139111	109.672974	16.8316165	13.5457465	109.5061645	-98.1123105	10.3766235	103.5745695
-33.27961	33.928894	106.53627	-40.635212	12.008739	106.517876	16.859228	-0.995908	109.058441	16.756674	28.164429	109.592697	16.807951	13.5842605	109.325569	-98.078375	10.4332175	103.710183
-33.262936	33.805378	106.618813	-40.627865	12.080606	106.513069	16.818024	-0.927658	108.817795	16.761461	28.21484	109.499649	16.7897425	13.643591	109.158722	-98.0454725	10.517621	103.867416
-33.236572	33.573914	106.75309	-40.598289	12.247524	106.555679	16.788908	-0.778013	108.523666	16.758329	28.336842	109.397736	16.7736185	13.7794145	108.960701	-97.9701965	10.7156335	104.150657
-33.200352	33.377953	106.787643	-40.579445	12.396468	106.590378	16.772476	-0.664439	108.38559	16.767601	28.441662	109.281448	16.7700385	13.8886115	108.833519	-97.9289285	10.9043245	104.347237
-33.165775	33.143215	106.755486	-40.578701	12.546064	106.613304	16.776505	-0.555127	108.26503	16.760975	28.533802	109.112358	16.76874	13.9893375	108.688694	-97.926142	11.1027905	104.537914
-33.146469	32.927532	106.655762	-40.581192	12.71841	106.620834	16.765242	-0.435632	108.127487	16.732952	28.61842	108.892349	16.749097	14.091394	108.509918	-97.911481	11.345426	104.73175
-33.106155	32.730694	106.526566	-40.5825	12.8694	106.618324	16.756836	-0.36557	108.021332	16.69688	28.67432	108.638527	16.726858	14.154375	108.3299295	-97.891858	11.584425	104.9067185
-33.032684	32.51416	106.360649	-40.594078	12.966466	106.607033	16.74301	-0.346496	107.946289	16.652922	28.699965	108.402527	16.697966	14.1767345	108.174408	-97.886122	11.7561975	105.039658
-32.958267	32.312973	106.197189	-40.605415	13.065635	106.611694	16.734783	-0.347634	107.919731	16.618567	28.688522	108.203056	16.676675	14.170444	108.0613935	-97.887505	11.960826	105.1619945
-32.886375	32.044617	106.041512	-40.621437	13.120479	106.683289	16.718731	-0.39178	107.961533	16.584087	28.653103	107.931175	16.651409	14.1306615	107.946354	-97.894283	12.1102965	105.420224
-32.847279	31.892935	105.975769	-40.668797	13.145113	106.779518	16.695087	-0.434171	108.015083	16.528929	28.614199	107.819748	16.612008	14.090014	107.9174155	-97.949602	12.200212	105.6416205
-32.876831	31.738934	105.971764	-40.725716	13.182463	106.916428	16.634005	-0.457622	108.119133	16.485697	28.55212	107.752716	16.559851	14.047249	107.9359245	-98.011283	12.317677	105.8969315
-33.062572	31.633442	106.021919	-40.789833	13.205101	107.092583	16.555437	-0.510268	108.233452	16.451099	28.494743	107.752655	16.503268	13.9922375	107.9930535	-98.082934	12.4179645	106.1921125
-33.249317	31.729464	106.13195	-40.846443	13.234981	107.258545	16.490307	-0.605157	108.36618	16.429155	28.437174	107.800888	16.459731	13.9160085	108.083534	-98.152617	12.5539535	106.433556
-33.30341	31.875479	106.259384	-40.892921	13.24757	107.392357	16.414688	-0.660318	108.448341	16.428083	28.39954	107.858368	16.4213855	13.869611	108.1533545	-98.2072275	12.625529	106.6313595
-33.279533	32.023918	106.369865	-40.929028	13.263581	107.477127	16.356222	-0.688614	108.443535	16.42981	28.380934	107.890747	16.393016	13.84616	108.167141	-98.251072	12.681002	106.787113
-33.176292	32.275173	106.518066	-40.951717	13.29098	107.547676	16.273874	-0.677302	108.32505	16.409563	28.41114	107.935081	16.3417185	13.866919	108.1300655	-98.2451525	12.715041	106.9652865
-33.097301	32.505997	106.613472	-40.957558	13.319355	107.573021	16.221134	-0.591447	108.231018	16.410061	28.464424	107.953606	16.3155975	13.9364885	108.092312	-98.2307135	12.7022215	107.05373
-32.996124	32.768326	106.7145	-40.942902	13.369902	107.582451	16.216848	-0.538615	108.113419	16.42149	28.543282	107.986687	16.319169	14.0023335	108.050053	-98.204973	12.7374705	107.114849
-32.878082	33.076866	106.819679	-40.927227	13.424852	107.602814	16.23423	-0.467826	107.998253	16.428701	28.649071	108.014404	16.3314655	14.0906225	108.0063285	-98.1859195	12.7590815	107.1992995
-32.733944	33.397034	106.932045	-40.905052	13.477426	107.633888	16.259489	-0.373383	107.90609	16.448681	28.763264	108.060074	16.354085	14.1949405	107.983082	-98.164189	12.7599115	107.284694
-32.551548	33.74099	107.046913	-40.86137	13.549617	107.66983	16.291969	-0.27707	107.865562	16.474998	28.869019	108.122467	16.3834835	14.2959745	107.9940145	-98.1062235	12.8032595	107.3456455
-32.318039	34.096905	107.165237	-40.834137	13.617283	107.724609	16.332193	-0.169516	107.860252	16.503643	28.971094	108.204803	16.417918	14.400789	108.0325275	-98.086192	12.833777	107.4166905
-31.945007	34.627178	107.337502	-40.760864	13.712819	107.826591	16.411978	-0.028065	107.904449	16.572809	29.108047	108.34845	16.4923935	14.539991	108.1264495	-98.0141215	12.885647	107.5267325
-31.706957	34.9426	107.464218	-40.717869	13.754795	107.888733	16.483171	0.046314	107.958496	16.614182	29.176804	108.454445	16.5486765	14.611559	108.2064705	-97.9844145	12.898031	107.5709955
-31.483915	35.230549	107.598564	-40.661434	13.755718	107.908264	16.553322	0.124371	107.971786	16.665834	29.2505	108.57357	16.609578	14.6874355	108.272678	-97.932446	12.8240005	107.54385
-31.234594	35.491489	107.712128	-40.605774	13.737557	107.905212	16.622284	0.152262	107.953331	16.724422	29.30879	108.692757	16.673353	14.730526	108.323044	-97.884901	12.744588	107.48738
-30.994484	35.703705	107.828995	-40.532146	13.710542	107.880806	16.668816	0.190229	107.922813	16.787951	29.354521	108.826042	16.7283835	14.772375	108.3744275	-97.7926755	12.648709	107.3871845
-30.750837	35.912029	107.961205	-40.475864	13.674192	107.828918	16.723724	0.220275	107.890282	16.866497	29.384024	108.98912	16.7951105	14.8021495	108.439701	-97.7468385	12.5462345	107.218135
-30.548784	36.110382	108.120285	-40.422005	13.65027	107.770882	16.785435	0.251264	107.888153	16.968147	29.430653	109.192833	16.876791	14.8409585	108.540493	-97.720801	12.4595815	107.001271
-30.244225	36.393253	108.391891	-40.335403	13.660225	107.724396	16.903889	0.352599	107.89537	17.094725	29.545364	109.526123	16.999307	14.9489815	108.7107465	-97.670113	12.3714685	106.7380455
-30.01832	36.561836	108.598755	-40.268879	13.695468	107.733917	16.986862	0.455914	107.931534	17.159861	29.643227	109.75177	17.0733615	15.0495705	108.841652	-97.6111195	12.3413655	106.626182
-29.773647	36.711384	108.80864	-40.20623	13.756492	107.791771	17.083736	0.569461	107.980988	17.225323	29.772156	109.96978	17.1545295	15.1708085	108.975384	-97.5669895	12.3421755	106.608158
-29.518375	36.822704	109.018364	-40.1367	13.827857	107.885612	17.172346	0.705566	108.043373	17.290966	29.896318	110.131546	17.231656	15.300942	109.0874595	-97.505056	12.354772	106.6837645
-29.254278	36.922935	109.209755	-40.071297	13.929298	107.996597	17.245739	0.830347	108.116402	17.360756	30.023304	110.28862	17.3032475	15.4268255	109.202511	-97.4458415	12.4317705	106.790683
-28.949806	36.997215	109.33709	-40.046227	14.017641	108.066498	17.284523	0.935735	108.215889	17.413677	30.120743	110.446465	17.3491	15.528239	109.331177	-97.441554	12.507043	106.801819
-28.643578	37.053211	109.457932	-40.013199	14.101204	108.11837	17.357912	1.011602	108.226814	17.45204	30.203697	110.531044	17.404976	15.6076495	109.378929	-97.431374	12.5947585	106.857811
-28.164598	37.095646	109.559402	-39.99826	14.188369	108.133614	17.374138	1.104258	108.205666	17.465902	30.28212	110.620407	17.42002	15.693189	109.4130365	-97.41654	12.683549	106.8541915
-27.777668	37.120033	109.577644	-39.985058	14.246798	108.116341	17.34337	1.140805	108.196579	17.481506	30.300859	110.637375	17.412438	15.720832	109.416977	-97.382554	12.772764	106.815705
-27.357712	37.106625	109.575806	-39.975052	14.28432	108.078888	17.341497	1.155153	108.145378	17.495274	30.314394	110.646545	17.4183855	15.7347735	109.3959615	-97.3684895	12.8338665	106.7618145
-26.939941	37.071747	109.555099	-39.966599	14.303054	108.046593	17.344646	1.17072	108.091484	17.510834	30.321239	110.641838	17.42774	15.7459795	109.366661	-97.360938	12.8601285	106.726525
-26.560726	36.965485	109.541512	-39.959885	14.316281	108.021103	17.357502	1.186253	108.040062	17.515793	30.336567	110.626068	17.4366475	15.76141	109.333065	-97.3564175	12.871152	106.709141
-26.185114	36.829769	109.519974	-39.953758	14.320292	108.0065	17.395199	1.200968	107.971703	17.510756	30.3543	110.619583	17.4529775	15.777634	109.295643	-97.3604935	12.86295	106.717357
-25.805559	36.657505	109.528969	-39.937489	14.31842	108.019241	17.414026	1.215969	107.939445	17.507635	30.359009	110.628342	17.4608305	15.787489	109.2838935	-97.3358085	12.849351	106.7545885
-25.161377	36.340851	109.558395	-39.920815	14.299088	108.026588	17.405434	1.203544	107.953056	17.529781	30.342098	110.674583	17.4676075	15.772821	109.3138195	-97.3092375	12.825355	106.7393565
-24.675804	36.053383	109.559799	-39.911011	14.284251	108.025597	17.411707	1.19503	107.94809	17.539457	30.331839	110.712418	17.475582	15.7634345	109.330254	-97.297604	12.8050675	106.72094
-24.202044	35.709038	109.540939	-39.902542	14.268877	108.002899	17.418242	1.187351	107.946457	17.559853	30.32634	110.760101	17.4890475	15.7568455	109.353279	-97.2941315	12.7809085	106.652519
-23.73958	35.338802	109.560265	-39.899242	14.260283	107.961655	17.424719	1.187256	107.937256	17.566404	30.324417	110.793518	17.4955615	15.7558365	109.365387	-97.2940455	12.7647295	106.557923
-23.123213	34.959599	109.512421	-39.884682	14.266829	107.943954	17.43601	1.208249	107.928551	17.566566	30.3269	110.814522	17.501288	15.7675745	109.3715365	-97.270652	12.7660835	106.5163715
-22.544037	34.46846	109.46212	-39.871971	14.274457	107.95826	17.461241	1.243382	107.943893	17.568621	30.348209	110.842476	17.514931	15.7957955	109.3931845	-97.258873	12.7531185	106.5233355
-21.973173	33.960609	109.426895	-39.86441	14.296453	107.996193	17.491308	1.269968	107.976341	17.572908	30.377758	110.873093	17.532108	15.823863	109.424717	-97.260928	12.769043	106.567669
-20.97501	33.1129	109.339104	-39.853634	14.337934	108.049438	17.52137	1.303702	108.024109	17.57061	30.411222	110.895172	17.54599	15.857462	109.4596405	-97.253258	12.818406	106.6392355
-20.4109	32.451351	109.313652	-39.847702	14.366052	108.075691	17.57052	1.319069	108.05175	17.569082	30.426508	110.898949	17.569801	15.8727885	109.4753495	-97.265205	12.8593155	106.6760325
-19.749168	31.738705	109.25766	-39.833412	14.397733	108.080933	17.576679	1.349959	108.154655	17.560806	30.441988	110.902191	17.5687425	15.8959735	109.528423	-97.2355665	12.8994925	106.633443
-19.03636	31.027863	109.121498	-39.826557	14.418594	108.073654	17.570669	1.390585	108.305786	17.524029	30.460119	110.92614	17.547349	15.925352	109.615963	-97.200463	12.911836	106.531345
-18.215233	30.277576	108.983971	-39.821644	14.435853	108.057487	17.603848	1.435076	108.450821	17.469475	30.48423	110.959755	17.5366615	15.959653	109.705288	-97.1799495	12.912053	106.409686
-17.543499	29.432762	108.888588	-39.816742	14.43495	108.043144	17.61244	1.491031	108.605682	17.431566	30.497536	110.965263	17.522003	15.9942835	109.7854725	-97.155487	12.8756165	106.3008155
-16.722567	28.568428	108.76976	-39.805817	14.420035	108.010551	17.630056	1.528811	108.753082	17.386774	30.507015	110.995255	17.508415	16.017913	109.8741685	-97.120049	12.822157	106.1469335
-15.500524	27.205402	108.575836	-39.796574	14.376821	107.918213	17.665751	1.538872	108.967018	17.33285	30.508343	111.040291	17.4993005	16.0236075	110.0036545	-97.0924485	12.7300345	105.8327715
-14.750375	26.196301	108.481232	-39.794636	14.338543	107.877335	17.679491	1.538656	109.079758	17.305599	30.49292	111.058769	17.492545	16.015788	110.0692635	-97.081817	12.661298	105.6854065
-13.913242	25.195435	108.407234	-39.795597	14.286667	107.822052	17.699741	1.51853	109.19297	17.295156	30.469936	111.114868	17.4974485	15.994233	110.153919	-97.0886425	12.579101	105.490185
-13.034718	24.154562	108.353638	-39.784988	14.231469	107.759811	17.717588	1.478958	109.322418	17.304007	30.428469	111.232376	17.5107975	15.9537135	110.277397	-97.0807735	12.5092245	105.242225
-12.16147	23.031933	108.312675	-39.755909	14.164469	107.676163	17.770363	1.416415	109.436203	17.326658	30.388884	111.39016	17.5485105	15.9026495	110.4131815	-97.0603285	12.4262885	104.9391445
-11.271578	21.934793	108.296501	-39.721012	14.112652	107.547783	17.811918	1.373673	109.585915	17.374449	30.35993	111.567329	17.5931835	15.8668015	110.576622	-97.0352075	12.3585025	104.518944
-10.382298	20.771231	108.217194	-39.666508	14.064137	107.355751	17.880606	1.347084	109.719742	17.440128	30.351341	111.73378	17.660367	15.8492125	110.726761	-96.993383	12.2790615	103.984741
-9.051229	18.974531	108.027122	-39.534248	14.049284	106.982719	17.986029	1.352223	109.863129	17.550402	30.364126	111.859642	17.7682155	15.8581745	110.8613855	-96.8367115	12.2403935	103.1040525
-8.175983	17.745087	107.823982	-39.405563	14.04539	106.669548	18.10643	1.366942	109.884224	17.646526	30.399319	111.896278	17.876478	15.8831305	110.890251	-96.687604	12.2076495	102.448845
-7.294771	16.558321	107.627525	-39.28624	14.049743	106.338486	18.226212	1.40513	109.872612	17.723101	30.440483	111.871445	17.9746565	15.9228065	110.8720285	-96.5471365	12.1766795	101.8049435
-6.390262	15.173146	107.30294	-39.16626	14.066326	105.992737	18.346399	1.445035	109.848557	17.790995	30.492765	111.79155	18.068697	15.9689	110.8200535	-96.401217	12.163752	101.1654205
-5.553564	13.854138	107.075027	-39.056484	14.073223	105.667709	18.468893	1.487497	109.804916	17.851185	30.553892	111.69902	18.160039	16.0206945	110.751968	-96.273007	12.1257515	100.58345
-4.698783	12.526181	106.89447	-38.979092	14.087618	105.400085	18.574709	1.531936	109.767166	17.892908	30.59083	111.565674	18.2338085	16.061383	110.66642	-96.1919925	12.113853	100.13375
-3.859915	11.083388	106.729271	-38.903339	14.076215	105.179787	18.667131	1.565881	109.74823	17.934502	30.608845	111.416664	18.3008165	16.087363	110.582447	-96.1074945	12.065067	99.777127
-2.652395	8.95403	106.51754	-38.856651	14.042358	104.95002	18.757702	1.572604	109.706924	17.975847	30.582121	111.151886	18.3667745	16.0773625	110.429405	-96.0800765	12.0073535	99.470635
-1.929508	7.439979	106.409981	-38.852234	14.009031	104.829933	18.804415	1.554577	109.672531	17.979969	30.5242	110.907791	18.392192	16.0393885	110.290161	-96.09666	11.9786735	99.369705
-1.203956	5.9521	106.316414	-38.86232	13.955998	104.734299	18.809195	1.555424	109.637871	17.930252	30.475277	110.700417	18.3697235	16.0153505	110.169144	-96.0943635	11.8966455	99.299454
-0.487869	4.408275	106.235291	-38.870575	13.895826	104.636177	18.812979	1.526278	109.631638	17.882566	30.405769	110.48616	18.3477725	15.9660235	110.058899	-96.0889225	11.8256285	99.213455
-0.151824	2.901024	106.164459	-38.906136	13.821225	104.536331	18.819036	1.475582	109.617233	17.837961	30.334515	110.246185	18.3284985	15.9050485	109.931709	-96.1407705	11.7374015	99.140953
-0.190668	1.503177	106.027817	-38.945045	13.727376	104.389038	18.802431	1.437288	109.562935	17.766016	30.251822	110.010864	18.2842235	15.844555	109.7868995	-96.1743135	11.610197	98.9911765
-0.206775	0.031224	105.890671	-38.981712	13.606581	104.228653	18.777693	1.379696	109.480652	17.687347	30.160629	109.746849	18.23252	15.7701625	109.6137505	-96.195944	11.4429995	98.8435555
-0.355564	-2.189614	105.666008	-39.01701	13.418679	103.978027	18.756245	1.278731	109.287354	17.589899	30.012135	109.310303	18.173072	15.645433	109.2988285	-96.207092	11.191925	98.6572255
-1.06862	-3.37138	105.855713	-39.003399	13.289857	103.834579	18.777462	1.21349	109.187042	17.547888	29.924265	109.139801	18.162675	15.5688775	109.1634215	-96.169473	11.0108365	98.5057365
-1.154304	-4.869434	105.704407	-38.987072	13.128811	103.788292	18.815807	1.122919	109.145317	17.553284	29.828421	109.047874	18.1845455	15.47567	109.0965955	-96.1586895	10.781952	98.4799885
-0.695347	-6.700727	105.375198	-38.936623	12.962379	103.77903	18.858288	1.007492	109.106865	17.595612	29.719873	108.987137	18.22695	15.3636825	109.047001	-96.100196	10.5610755	98.511059
-0.852432	-8.219305	105.250725	-38.877083	12.799401	103.763672	18.913538	0.890454	109.039139	17.636505	29.610723	108.918236	18.2750215	15.2505885	108.9786875	-96.0291875	10.3482135	98.5486565
-1.014504	-9.749119	105.088829	-38.824425	12.658492	103.729126	18.965843	0.79794	108.963272	17.685059	29.514704	108.829895	18.325451	15.156322	108.8965835	-95.974301	10.160662	98.5616685
-1.373892	-11.249335	105.069336	-38.79525	12.531909	103.697433	19.025137	0.701153	108.883545	17.699797	29.448969	108.704254	18.362467	15.075061	108.7938995	-95.952967	9.988757	98.6009665
-2.615159	-11.393215	104.907784	-38.752281	12.361406	103.645912	19.098928	0.597362	108.73613	17.686981	29.354271	108.511261	18.3929545	14.9758165	108.6236955	-95.8975165	9.7469955	98.6681285
