# Supplementary material for: How to jointly control a ball trajectory on a moving board: Methodological insights into Motor Learning and Rehabilitation
Source: PLoS One. 2025 Oct 15;20(10):e0334588. doi: 10.1371/journal.pone.0334588 (PMC12527165; doi:10.1371/journal.pone.0334588)
Supplement: S2 Data — (ZIP) [file pone.0334588.s002.zip › D2_002.csv]

Ball_X	Ball_Y	Ball_Z	BoardCentre_X	BoardCentre_Y	BoardCentre_Z	P1LeftHand_X	P1LeftHand_Y	P1LeftHand_Z	P1RightHand_X	P1RightHand_Y	P1RightHand_Z	P1MidHands_X	P1MidHands_Y	P1MidHands_Z	P2MidHands_X	P2MidHands_Y	P2MidHands_Z
-13.637983	12.813598	109.865593	-39.502205	9.140715	110.048553	19.365211	4.197827	112.743782	19.345648	26.859606	113.322426	19.3554295	15.5287165	113.033104	-98.3598395	2.7527135	107.064002
-13.459013	12.206851	109.925392	-39.433357	9.132589	110.040916	19.452555	4.200255	112.860939	19.414299	26.851496	113.40815	19.433427	15.5258755	113.1345445	-98.300141	2.7393025	106.9472875
-13.301256	11.612126	109.946182	-39.375797	9.108964	109.998489	19.544558	4.178846	112.953697	19.480885	26.837461	113.491333	19.5127215	15.5081535	113.222515	-98.2643155	2.7097745	106.774463
-13.094505	11.01892	109.888062	-39.31171	9.075891	109.930573	19.62221	4.15446	112.997612	19.529305	26.808783	113.53154	19.5757575	15.4816215	113.264576	-98.1991775	2.6701605	106.59657
-12.957323	10.406312	109.817421	-39.273331	9.06468	109.85527	19.67487	4.145034	112.988472	19.549768	26.796181	113.52478	19.612319	15.4706075	113.256626	-98.158981	2.6587525	106.453914
-12.862332	9.749433	109.754051	-39.243778	9.063124	109.784058	19.704243	4.176156	112.928307	19.566502	26.818382	113.463799	19.6353725	15.497269	113.196053	-98.1229285	2.628979	106.372063
-12.734367	8.790082	109.63855	-39.198849	9.120942	109.708321	19.757849	4.291828	112.818886	19.568794	26.879898	113.281296	19.6633215	15.585863	113.050091	-98.0610195	2.656021	106.366551
-12.724674	8.18335	109.597382	-39.173351	9.196143	109.662498	19.785507	4.408486	112.756157	19.541124	26.96674	113.179611	19.6633155	15.687613	112.967884	-98.0100175	2.704673	106.357112
-12.739531	7.596723	109.502243	-39.154129	9.297862	109.580612	19.814842	4.519673	112.684425	19.528072	27.054972	113.054085	19.671457	15.7873225	112.869255	-97.979715	2.8084015	106.291969
-12.754095	7.02445	109.396019	-39.139149	9.380387	109.487465	19.827526	4.629129	112.607483	19.512428	27.14868	112.957832	19.669977	15.8889045	112.7826575	-97.948275	2.8718695	106.1922725
-12.785688	6.451519	109.285591	-39.130527	9.490043	109.39138	19.860514	4.730114	112.532684	19.496433	27.24123	112.868439	19.6784735	15.985672	112.7005615	-97.9395275	2.994414	106.0821985
-12.820169	5.820217	109.197639	-39.119408	9.579131	109.306625	19.878902	4.807906	112.476456	19.502493	27.306971	112.743141	19.6906975	16.0574385	112.6097985	-97.9295135	3.1008235	106.0034515
-12.911819	5.214815	109.111008	-39.092571	9.662834	109.219994	19.896721	4.878127	112.401649	19.524496	27.349121	112.628212	19.7106085	16.113624	112.5149305	-97.8957505	3.212044	105.9250575
-13.099757	4.321477	109.01796	-39.041473	9.774552	109.134186	19.944624	4.969493	112.275124	19.554628	27.404734	112.419678	19.749626	16.1871135	112.347401	-97.832572	3.3619905	105.920971
-13.245207	3.77948	108.960434	-38.996296	9.854789	109.096512	19.978168	5.042635	112.218513	19.586828	27.455774	112.288521	19.782498	16.2492045	112.253517	-97.77509	3.4603735	105.939507
-13.43201	3.255459	108.930611	-38.956142	9.921135	109.080566	20.029268	5.110576	112.164482	19.617485	27.528471	112.183144	19.8233765	16.3195235	112.173813	-97.7356605	3.5227465	105.987319
-13.620845	2.738818	108.894562	-38.912834	9.994242	109.060585	20.079397	5.177752	112.135864	19.645042	27.59358	112.06926	19.8622195	16.385666	112.102562	-97.6878875	3.602818	106.018608
-13.847087	2.187855	108.890297	-38.874203	10.075039	109.042	20.124756	5.263068	112.113358	19.661661	27.65365	111.968758	19.8932085	16.458359	112.041058	-97.6416145	3.691719	106.042942
-14.113111	1.700113	108.903931	-38.865376	10.162672	109.026573	20.163572	5.331062	112.099289	19.680113	27.707928	111.876633	19.9218425	16.519495	111.987961	-97.6525945	3.805849	106.065185
-14.274944	1.167751	108.883263	-38.843449	10.236816	108.996986	20.208622	5.401522	112.092926	19.699032	27.760611	111.816803	19.953827	16.5810665	111.9548645	-97.640725	3.8925655	106.0391075
-14.714892	0.549322	108.855377	-38.816006	10.291294	108.921669	20.249859	5.476228	112.046219	19.733389	27.819321	111.778236	19.991624	16.6477745	111.9122275	-97.623636	3.9348135	105.9311105
-15.059878	0.180201	108.783165	-38.801201	10.30831	108.875183	20.272945	5.497342	111.969673	19.768923	27.840965	111.744812	20.020934	16.6691535	111.8572425	-97.623336	3.9474665	105.8931235
-15.395933	-0.197541	108.683708	-38.779377	10.329864	108.831764	20.276051	5.514265	111.89743	19.81307	27.865034	111.731491	20.0445605	16.6896495	111.8144605	-97.6033145	3.9700785	105.8490675
-15.720871	-0.523605	108.569229	-38.751385	10.366674	108.811523	20.292238	5.54868	111.811958	19.870359	27.886274	111.711655	20.0812985	16.717477	111.7618065	-97.5840685	4.015871	105.8612395
-16.152676	-0.803295	108.525398	-38.711239	10.443502	108.815094	20.322367	5.596667	111.729965	19.920862	27.939152	111.686745	20.1216145	16.7679095	111.708355	-97.5440925	4.1190945	105.921833
-16.569954	-1.100922	108.476593	-38.670937	10.528584	108.835556	20.340984	5.673553	111.66658	19.964561	28.00506	111.657143	20.1527725	16.8393065	111.6618615	-97.4946465	4.2178615	106.0092505
-16.927023	-1.370505	108.436798	-38.631149	10.630272	108.846489	20.371576	5.769556	111.597893	20.001076	28.088327	111.668694	20.186326	16.9289415	111.6332935	-97.448624	4.3316025	106.0596845
-17.470663	-1.704164	108.345642	-38.581104	10.781182	108.86396	20.422327	5.910643	111.51104	20.065662	28.239553	111.68338	20.2439945	17.075098	111.59721	-97.4062025	4.487266	106.13071
-17.864574	-1.876139	108.269394	-38.554123	10.87851	108.853889	20.448589	5.998884	111.459183	20.099049	28.339069	111.698029	20.273819	17.1689765	111.578606	-97.382065	4.5880435	106.129172
-18.30084	-2.041827	108.184029	-38.535034	10.960268	108.846451	20.450291	6.09244	111.411537	20.113888	28.436905	111.73806	20.2820895	17.2646725	111.5747985	-97.3521575	4.6558635	106.1181035
-18.714262	-2.201575	108.110336	-38.541424	11.059331	108.862175	20.439798	6.186316	111.373032	20.124493	28.535786	111.775925	20.2821455	17.361051	111.5744785	-97.3649935	4.757611	106.1498715
-19.123953	-2.377678	108.056953	-38.565655	11.16286	108.894562	20.434467	6.284868	111.371407	20.13405	28.626009	111.809608	20.2842585	17.4554385	111.5905075	-97.4155685	4.8702815	106.1986165
-19.619507	-2.53693	108.057365	-38.580254	11.288774	108.927383	20.418167	6.381199	111.384407	20.135946	28.718319	111.844406	20.2770565	17.549759	111.6144065	-97.4375645	5.027789	106.2403595
-20.09342	-2.692924	108.071289	-38.589539	11.415744	108.954933	20.416113	6.492791	111.40242	20.135216	28.826328	111.867462	20.2756645	17.6595595	111.634941	-97.4547425	5.1719285	106.274925
-20.741552	-2.928403	108.080338	-38.593201	11.609306	108.977676	20.412107	6.654986	111.437103	20.136374	28.992445	111.872086	20.2742405	17.8237155	111.6545945	-97.4606425	5.3948965	106.3007575
-21.172579	-3.063944	108.084908	-38.593971	11.718926	108.97921	20.420456	6.763091	111.443665	20.124681	29.100498	111.881134	20.2725685	17.9317945	111.6623995	-97.4605105	5.5060575	106.2960205
-21.596931	-3.174018	108.076202	-38.595997	11.797859	108.975349	20.418259	6.859057	111.445488	20.1131	29.189363	111.882973	20.2656795	18.02421	111.6642305	-97.4576735	5.571508	106.2864675
-22.068081	-3.272669	108.078598	-38.615044	11.874443	108.992813	20.406935	6.937079	111.451897	20.104874	29.273315	111.886742	20.2559045	18.105197	111.6693195	-97.4859925	5.643689	106.3163065
-22.527391	-3.387195	108.091095	-38.623001	11.951407	109.024445	20.396938	7.00821	111.473694	20.095024	29.34852	111.933388	20.245981	18.178365	111.703541	-97.491983	5.724449	106.345349
-22.990316	-3.513808	108.104767	-38.630222	12.015617	109.056793	20.382666	7.058712	111.531555	20.100346	29.406738	111.994644	20.241506	18.232725	111.7630995	-97.50195	5.798509	106.3504865
-23.542309	-3.626305	108.120819	-38.663624	12.085835	109.082436	20.367796	7.09865	111.597702	20.124989	29.464575	112.072166	20.2463925	18.2816125	111.834934	-97.5736405	5.8900575	106.329938
-24.262098	-3.758693	108.049583	-38.676773	12.203911	109.084343	20.334478	7.178318	111.64328	20.140987	29.560131	112.18718	20.2377325	18.3692245	111.91523	-97.5912785	6.0385975	106.253456
-24.735106	-3.835906	107.993149	-38.700016	12.292221	109.094635	20.30971	7.282334	111.633423	20.13868	29.654848	112.231621	20.224195	18.468591	111.932522	-97.624227	6.115851	106.256748
-25.174295	-3.89166	107.915642	-38.693039	12.397249	109.092964	20.301397	7.411304	111.603806	20.130018	29.776007	112.281548	20.2157075	18.5936555	111.942677	-97.6017855	6.2008425	106.243251
-25.610775	-3.933194	107.827271	-38.697208	12.517563	109.103348	20.315987	7.567146	111.569824	20.135052	29.92695	112.34819	20.2255195	18.747048	111.959007	-97.6199355	6.288078	106.247689
-26.097256	-3.95376	107.766281	-38.673004	12.661099	109.120605	20.335154	7.719166	111.529221	20.152897	30.083376	112.407257	20.2440255	18.901271	111.968239	-97.5900335	6.420927	106.272971
-26.554695	-3.99695	107.685562	-38.657169	12.802011	109.146812	20.356564	7.848258	111.477936	20.182049	30.208298	112.46505	20.2693065	19.028278	111.971493	-97.5836445	6.575744	106.322131
-27.028954	-4.072373	107.578468	-38.639362	12.952906	109.170746	20.367817	7.934855	111.426224	20.225439	30.304585	112.532249	20.296628	19.11972	111.9792365	-97.575352	6.786092	106.3622555
-27.831757	-4.227278	107.429504	-38.620781	13.160955	109.198036	20.362833	8.028112	111.344231	20.31723	30.397766	112.60463	20.3400315	19.212939	111.9744305	-97.5815935	7.108971	106.4216415
-28.317074	-4.334561	107.323502	-38.620533	13.296408	109.209213	20.356039	8.08469	111.270523	20.356033	30.442965	112.639488	20.356036	19.2638275	111.9550055	-97.597102	7.3289885	106.4634205
-28.789101	-4.474382	107.21682	-38.603859	13.393849	109.222244	20.333061	8.148205	111.257591	20.390366	30.512512	112.674355	20.3617135	19.3303585	111.965973	-97.5694315	7.4573395	106.478515
-29.237949	-4.623007	107.207016	-38.578514	13.520247	109.254013	20.38102	8.219527	111.21991	20.422256	30.605593	112.672081	20.401638	19.41256	111.9459955	-97.558666	7.627934	106.5620305
-29.718538	-4.787432	107.257149	-38.5546	13.627082	109.290314	20.403845	8.316801	111.225548	20.429138	30.699209	112.635361	20.4164915	19.508005	111.9304545	-97.5256915	7.746159	106.6501735
-30.233135	-4.976918	107.327393	-38.526928	13.745907	109.297737	20.445274	8.396622	111.243073	20.432898	30.775951	112.558784	20.439086	19.5862865	111.9009285	-97.492942	7.9055275	106.6945455
-30.685026	-5.213412	107.384506	-38.494297	13.842649	109.27063	20.492434	8.473873	111.269501	20.430895	30.83077	112.430313	20.4616645	19.6523215	111.849907	-97.4502585	8.0329765	106.691353
-31.480234	-5.652287	107.546356	-38.42625	13.947124	109.195671	20.577726	8.546371	111.33741	20.422453	30.878077	112.242874	20.5000895	19.712224	111.790142	-97.3525895	8.182024	106.6012
-31.95866	-5.941867	107.675781	-38.379276	13.966659	109.145805	20.665735	8.576874	111.395416	20.43206	30.894274	112.120308	20.5488975	19.735574	111.757862	-97.3074495	8.197744	106.533748
-32.430302	-6.250957	107.781235	-38.315708	13.955708	109.111168	20.761362	8.585475	111.45018	20.446165	30.885878	111.99424	20.6037635	19.7356765	111.72221	-97.2351795	8.1757395	106.500126
-32.871525	-6.544986	107.907578	-38.224918	13.897932	109.102486	20.859327	8.574621	111.483871	20.473333	30.851719	111.897873	20.66633	19.71317	111.690872	-97.116166	8.082694	106.5141
-33.356606	-6.803279	108.026848	-38.138615	13.825151	109.113632	20.952312	8.54807	111.535263	20.533293	30.774727	111.805794	20.7428025	19.6613985	111.6705285	-97.0200325	7.9889035	106.5567355
-33.841522	-7.072043	108.084656	-38.043957	13.736168	109.12355	21.054161	8.492417	111.582504	20.616577	30.674875	111.731682	20.835369	19.583646	111.657093	-96.923283	7.88869	106.590007
-34.362995	-7.324914	108.138229	-37.95615	13.634568	109.118378	21.147631	8.434128	111.589386	20.674021	30.590937	111.618568	20.910826	19.5125325	111.603977	-96.823126	7.7566035	106.632779
-35.130245	-7.644332	108.167564	-37.831028	13.53545	109.035744	21.264795	8.422567	111.527405	20.724394	30.510929	111.394844	20.9945945	19.466748	111.4611245	-96.6566505	7.604152	106.6103635
-35.584003	-7.801382	108.172119	-37.757198	13.48181	108.95665	21.355688	8.43668	111.468086	20.731789	30.512831	111.22612	21.0437385	19.4747555	111.347103	-96.5581345	7.4888645	106.566197
-36.035038	-7.93803	108.144081	-37.691132	13.426742	108.880821	21.451797	8.46618	111.41523	20.752821	30.536491	111.087273	21.102309	19.5013355	111.2512515	-96.484573	7.3521485	106.5103905
-36.497101	-8.021894	108.112717	-37.631954	13.366386	108.816635	21.528522	8.454814	111.377396	20.773523	30.524454	111.014648	21.1510225	19.489634	111.196022	-96.4149305	7.243138	106.437248
-36.948494	-8.058306	108.068016	-37.579453	13.29471	108.767998	21.592592	8.404652	111.345566	20.814741	30.47835	110.98175	21.2036665	19.441501	111.163658	-96.3625725	7.147919	106.372338
-37.43784	-8.058091	107.964981	-37.544674	13.216546	108.735619	21.655106	8.319661	111.293159	20.861969	30.409449	110.985825	21.2585375	19.364555	111.139492	-96.3478855	7.068537	106.331746
-37.977642	-8.064768	107.891167	-37.495182	13.137929	108.722198	21.676319	8.220823	111.245956	20.937801	30.314571	111.010658	21.30706	19.267697	111.128307	-96.297424	7.008161	106.316089
-38.686989	-8.020471	107.739151	-37.411968	13.039342	108.74617	21.744879	8.068173	111.169258	21.067493	30.194569	111.101624	21.406186	19.131371	111.135441	-96.230122	6.947313	106.356899
-39.120968	-7.929448	107.678139	-37.346382	12.989638	108.770706	21.815773	7.98437	111.114243	21.162363	30.13294	111.187721	21.489068	19.058655	111.150982	-96.181832	6.920621	106.39043
-39.521088	-7.824083	107.598206	-37.273155	12.968122	108.801018	21.885506	7.910462	111.073593	21.270641	30.068394	111.279633	21.5780735	18.989428	111.176613	-96.1243835	6.946816	106.425423
-39.894249	-7.719447	107.54039	-37.194637	12.965809	108.848511	21.963882	7.841127	111.051834	21.36491	30.007332	111.391022	21.664396	18.9242295	111.221428	-96.05367	7.0073885	106.475594
-40.271633	-7.595224	107.479965	-37.108627	12.966834	108.895958	22.050177	7.78166	111.057297	21.461628	29.944092	111.532684	21.7559025	18.862876	111.2949905	-95.9731565	7.070792	106.4969255
-40.636368	-7.435937	107.448753	-37.049423	12.96098	108.960304	22.125557	7.732785	111.092316	21.545782	29.905918	111.684013	21.8356695	18.8193515	111.3881645	-95.9345155	7.1026085	106.5324435
-41.0079	-7.260125	107.400703	-36.999699	12.940042	109.033035	22.178888	7.68488	111.112785	21.62952	29.856895	111.812035	21.904204	18.7708875	111.46241	-95.903602	7.1091965	106.60366
-41.628967	-7.032562	107.324242	-36.954479	12.909781	109.075821	22.233603	7.600364	111.104179	21.740707	29.790052	111.933228	21.987155	18.695208	111.5187035	-95.896113	7.124354	106.6329385
-42.018139	-6.902903	107.248474	-36.928196	12.898329	109.07016	22.264292	7.562485	111.073112	21.784311	29.745981	111.971367	22.0243015	18.654233	111.5222395	-95.8806935	7.142425	106.6180805
-42.349285	-6.764194	107.162437	-36.897987	12.896106	109.056129	22.310982	7.544514	111.039398	21.817389	29.708874	111.999222	22.0641855	18.626694	111.51931	-95.8601595	7.165518	106.592948
-42.6544	-6.643247	107.143959	-36.852867	12.887181	109.053848	22.364408	7.534093	111.01149	21.855671	29.686028	112.01638	22.1100395	18.6100605	111.513935	-95.8157735	7.1643015	106.593761
-42.933681	-6.544107	107.1408	-36.793865	12.877096	109.064674	22.414766	7.508433	111.004242	21.906248	29.659065	112.039581	22.160507	18.583749	111.5219115	-95.748237	7.170443	106.6074365
-43.163857	-6.474481	107.159653	-36.744556	12.841967	109.094223	22.46793	7.454251	111.002182	21.959236	29.59848	112.060249	22.213583	18.5263655	111.5312155	-95.702695	7.1575685	106.6572305
-43.341007	-6.436943	107.181107	-36.68425	12.782537	109.110558	22.514547	7.376187	110.990097	22.01371	29.513601	112.068848	22.2641285	18.444894	111.5294725	-95.6326285	7.12018	106.6916435
-43.601017	-6.405172	107.198486	-36.627491	12.677981	109.130386	22.561588	7.221406	110.949936	22.087513	29.353514	112.047256	22.3245505	18.28746	111.498596	-95.5795325	7.068502	106.762176
-43.756538	-6.394393	107.20401	-36.582298	12.590683	109.145691	22.59141	7.130604	110.94632	22.130371	29.237122	112.064484	22.3608905	18.183863	111.505402	-95.5254865	6.997503	106.78598
-43.897781	-6.378563	107.19278	-36.546238	12.504043	109.164063	22.626581	7.023741	110.960564	22.170368	29.124781	112.093338	22.3984745	18.074261	111.526951	-95.4909505	6.933825	106.801175
-44.036797	-6.371734	107.167923	-36.508293	12.387824	109.157738	22.670002	6.919432	110.96524	22.214912	29.022364	112.117279	22.442457	17.970898	111.5412595	-95.459043	6.80475	106.7742165
-44.180611	-6.37313	107.101997	-36.476944	12.267817	109.131264	22.711905	6.828852	110.952591	22.246784	28.922665	112.147583	22.4793445	17.8757585	111.550087	-95.4332325	6.6598755	106.712441
-44.308933	-6.402086	107.028725	-36.43185	12.145258	109.104584	22.749504	6.751805	110.913719	22.269661	28.835472	112.16687	22.5095825	17.7936385	111.5402945	-95.3732825	6.4968775	106.6688735
-44.445156	-6.454219	106.975616	-36.402054	12.028355	109.100685	22.778961	6.691184	110.878349	22.290865	28.769333	112.184288	22.534913	17.7302585	111.5313185	-95.339021	6.3264515	106.6700515
-44.668518	-6.541301	106.933853	-36.36245	11.88878	109.17028	22.825039	6.651345	110.871719	22.311764	28.692341	112.314453	22.5684015	17.671843	111.593086	-95.2933015	6.105717	106.747474
-44.82069	-6.613661	106.982338	-36.342613	11.811843	109.253899	22.852163	6.63798	110.903	22.324184	28.672562	112.40181	22.5881735	17.655271	111.652405	-95.2733995	5.968415	106.855393
-44.954689	-6.698488	107.05645	-36.330421	11.763178	109.359955	22.874788	6.641006	110.951324	22.341391	28.663006	112.489937	22.6080895	17.652006	111.7206305	-95.2689315	5.87435	106.9992795
-45.080872	-6.787638	107.140396	-36.316753	11.732585	109.437302	22.853607	6.651145	111.045456	22.33729	28.655994	112.568474	22.5954485	17.6535695	111.806965	-95.2289545	5.8116005	107.067639
-45.188847	-6.874767	107.210854	-36.32449	11.742971	109.500191	22.856825	6.651626	111.130928	22.331158	28.651772	112.633965	22.5939915	17.651699	111.8824465	-95.2429715	5.834243	107.1179355
-45.272678	-6.965024	107.272972	-36.346535	11.760426	109.520973	22.869701	6.657743	111.212662	22.320936	28.657913	112.657616	22.5953185	17.657828	111.935139	-95.2883885	5.863024	107.106807
-45.337883	-7.056133	107.31636	-36.357189	11.80578	109.50589	22.877722	6.665439	111.303535	22.285751	28.664259	112.665977	22.5817365	17.664849	111.984756	-95.2961145	5.946711	107.027024
-45.44017	-7.226302	107.431366	-36.366604	11.857337	109.461304	22.923727	6.671181	111.435936	22.23321	28.682467	112.618958	22.5784685	17.676824	112.027447	-95.3116765	6.03785	106.895161
-45.491783	-7.369819	107.559547	-36.37373	11.875475	109.461906	22.937849	6.683894	111.545227	22.190287	28.69142	112.577911	22.564068	17.687657	112.061569	-95.311528	6.063293	106.862243
-45.523911	-7.51689	107.704376	-36.398243	11.862924	109.473969	22.945301	6.686949	111.648735	22.152237	28.679192	112.524704	22.548769	17.6830705	112.0867195	-95.345255	6.0427775	106.8612185
-45.538052	-7.671153	107.823036	-36.418396	11.841333	109.468117	22.908785	6.684834	111.788155	22.110563	28.651205	112.476578	22.509674	17.6680195	112.1323665	-95.346466	6.0146465	106.8038675
-45.530029	-7.785302	107.943687	-36.445747	11.782685	109.468948	22.896408	6.653448	111.877312	22.065985	28.607977	112.445679	22.4811965	17.6307125	112.1614955	-95.3726905	5.9346575	106.7764005
-45.471634	-7.842287	108.012451	-36.468868	11.726818	109.461067	22.906981	6.581596	111.930237	22.03389	28.556961	112.433853	22.4704355	17.5692785	112.182045	-95.4081715	5.8843575	106.740089
-45.392944	-7.883591	108.039383	-36.507908	11.635103	109.441147	22.878246	6.509602	112.007736	22.004457	28.493801	112.446236	22.4413515	17.5017015	112.226986	-95.4571675	5.7685045	106.655308
-45.245274	-7.918791	108.016655	-36.525833	11.531767	109.395828	22.825871	6.411304	112.126091	21.991802	28.389853	112.510635	22.4088365	17.4005785	112.318363	-95.4605025	5.6629555	106.473293
-45.146049	-7.92155	107.992447	-36.557762	11.471209	109.374603	22.781864	6.349723	112.197174	21.968718	28.348101	112.570885	22.375291	17.348912	112.3840295	-95.490815	5.593506	106.3651765
-45.030499	-7.909924	107.971313	-36.581772	11.429172	109.355881	22.758265	6.317448	112.273529	21.954521	28.327318	112.637802	22.356393	17.322383	112.4556655	-95.519937	5.535961	106.2560965
-44.91629	-7.884537	107.945511	-36.607246	11.408845	109.3312	22.711773	6.315406	112.390533	21.941801	28.323782	112.714317	22.326787	17.319594	112.552425	-95.541279	5.498096	106.109975
-44.776894	-7.872637	107.900192	-36.617218	11.39689	109.308838	22.723051	6.303398	112.432518	21.923418	28.339096	112.793503	22.3232345	17.321247	112.6130105	-95.5576705	5.472533	106.0046655
-44.633327	-7.833652	107.856491	-36.637089	11.394262	109.299942	22.710052	6.308382	112.499847	21.910486	28.360125	112.85981	22.310269	17.3342535	112.6798285	-95.584447	5.4542705	105.9200555
-44.473228	-7.789368	107.805679	-36.660843	11.38003	109.294495	22.680977	6.318917	112.552658	21.896584	28.38493	112.946594	22.2887805	17.3519235	112.749626	-95.6104665	5.4081365	105.839364
-44.229992	-7.682077	107.636383	-36.711895	11.32514	109.263466	22.644451	6.301781	112.619308	21.893518	28.410614	113.118721	22.2689845	17.3561975	112.8690145	-95.6927745	5.2940825	105.6579175
-44.082157	-7.615607	107.461617	-36.753704	11.270677	109.214851	22.601015	6.272623	112.636566	21.881535	28.413641	113.250267	22.241275	17.343132	112.9434165	-95.748683	5.198222	105.4862855
-43.930786	-7.545534	107.2575	-36.812962	11.207203	109.110703	22.516333	6.247368	112.665451	21.855801	28.395445	113.357605	22.186067	17.3214065	113.011528	-95.811991	5.0929995	105.209878
-43.800648	-7.497626	107.046402	-36.889828	11.166071	109.010674	22.477808	6.209383	112.613594	21.815939	28.360743	113.404778	22.1468735	17.285063	113.009186	-95.9265295	5.047079	105.012162
-43.710594	-7.476152	106.803535	-36.95451	11.153302	108.867279	22.384911	6.22205	112.614563	21.758835	28.342459	113.428833	22.071873	17.2822545	113.021698	-95.980893	5.0243495	104.71286
-43.651875	-7.48479	106.59478	-37.010036	11.150036	108.712494	22.361713	6.220505	112.542725	21.695198	28.349314	113.429893	22.0284555	17.2849095	112.986309	-96.0485275	5.0151625	104.438679
-43.628864	-7.520096	106.433228	-37.041828	11.162637	108.565071	22.297268	6.273908	112.534271	21.64728	28.36866	113.363228	21.972274	17.321284	112.9487495	-96.05593	5.00399	104.1813925
-43.676872	-7.636885	106.214905	-37.056637	11.193856	108.345985	22.276405	6.338101	112.466049	21.572414	28.39535	113.269409	21.9244095	17.3667255	112.867729	-96.0376835	5.0209865	103.824241
-43.75507	-7.741896	106.077316	-37.065498	11.194479	108.196938	22.257347	6.343616	112.397324	21.536158	28.387001	113.181236	21.8967525	17.3653085	112.78928	-96.0277485	5.0236495	103.604596
-43.863686	-7.866837	105.938278	-37.085815	11.182686	108.056679	22.227249	6.336111	112.299141	21.503752	28.371227	113.071236	21.8655005	17.353669	112.6851885	-96.0371305	5.011703	103.4281695
-44.006138	-8.012433	105.830559	-37.090099	11.15213	107.938477	22.225559	6.305417	112.159981	21.477852	28.330275	112.94519	21.8517055	17.317846	112.5525855	-96.0319035	4.986414	103.3243685
-44.178696	-8.167401	105.751251	-37.107651	11.112953	107.848152	22.209194	6.276623	112.064659	21.457758	28.292549	112.835289	21.833476	17.284586	112.449974	-96.048778	4.94132	103.24633
-44.378948	-8.33377	105.700493	-37.104687	11.08291	107.786217	22.19075	6.25489	112.00148	21.44598	28.244192	112.731911	21.818365	17.249541	112.3666955	-96.027739	4.916279	103.2057385
-44.585773	-8.48764	105.662239	-37.094559	11.055331	107.734444	22.186325	6.236829	111.939034	21.447622	28.199684	112.617752	21.8169735	17.2182565	112.278393	-96.0060915	4.8924055	103.190495
-44.931568	-8.695779	105.622864	-37.088497	11.015591	107.610428	22.178444	6.223866	111.766624	21.464863	28.107876	112.300621	21.8216535	17.165871	112.0336225	-95.9986475	4.865311	103.1872335
-45.178013	-8.813259	105.606773	-37.07457	11.004905	107.52504	22.170591	6.220845	111.592735	21.434114	28.04068	112.042908	21.8023525	17.1307625	111.8178215	-95.9514925	4.8790475	103.2322585
-45.433064	-8.931107	105.591354	-37.052551	11.004924	107.411469	22.154491	6.230651	111.3899	21.41367	27.979174	111.734833	21.7840805	17.1049125	111.5623665	-95.8891825	4.9049355	103.2605715
-45.700329	-9.053653	105.575417	-37.032242	11.002789	107.293785	22.14255	6.237751	111.191727	21.388126	27.939749	111.439323	21.765338	17.08875	111.315525	-95.829822	4.916828	103.272045
-45.984173	-9.157073	105.587234	-37.009708	11.00466	107.178413	22.140341	6.248802	111.014267	21.357248	27.893976	111.135933	21.7487945	17.071389	111.0751	-95.7682105	4.937931	103.281726
-46.278172	-9.241488	105.604492	-36.993183	10.992556	107.094559	22.140554	6.244215	110.869705	21.321098	27.853933	110.895065	21.730826	17.049074	110.882385	-95.717192	4.936038	103.306733
-46.60017	-9.286176	105.636772	-36.970459	10.957449	107.029785	22.133026	6.208769	110.803513	21.288301	27.805826	110.763084	21.7106635	17.0072975	110.7832985	-95.6515815	4.9076005	103.2762715
-47.197411	-9.284973	105.717758	-36.96833	10.869222	107.034363	22.136475	6.09992	110.822914	21.278492	27.676525	110.694824	21.7074835	16.8882225	110.758869	-95.6441435	4.8502215	103.309857
-47.662369	-9.259214	105.775383	-36.982079	10.811333	107.060448	22.130718	6.015399	110.884537	21.287024	27.584383	110.727013	21.708871	16.799891	110.805775	-95.673029	4.822775	103.315121
-48.114117	-9.216887	105.796539	-36.987469	10.762443	107.074722	22.132868	5.922924	110.938751	21.296007	27.501715	110.77198	21.7144375	16.7123195	110.8553655	-95.6893755	4.8125665	103.2940785
-48.561558	-9.125505	105.756798	-36.989227	10.722123	107.059265	22.129498	5.842772	110.971962	21.305367	27.443224	110.801865	21.7174325	16.642998	110.8869135	-95.6958865	4.801248	103.2316165
-49.016293	-9.009394	105.707489	-36.991817	10.694976	107.019997	22.129959	5.800175	110.955391	21.301416	27.403229	110.789665	21.7156875	16.601702	110.872528	-95.6993215	4.78825	103.167466
-49.45615	-8.873913	105.632904	-36.994343	10.673801	106.97538	22.131166	5.784255	110.888519	21.298388	27.383596	110.73278	21.714777	16.5839255	110.8106495	-95.703463	4.7636765	103.1401105
-49.866833	-8.728089	105.560982	-36.988663	10.674623	106.918777	22.130989	5.789493	110.799942	21.298084	27.397547	110.657463	21.7145365	16.59352	110.7287025	-95.6918625	4.755726	103.1088515
-50.49255	-8.449781	105.452347	-36.963528	10.723079	106.858971	22.160625	5.816678	110.648056	21.304672	27.426294	110.542488	21.7326485	16.621486	110.595272	-95.6597045	4.824672	103.12267
-50.920998	-8.192021	105.407967	-36.94194	10.762923	106.849503	22.192541	5.849803	110.563889	21.343336	27.457857	110.4627	21.7679385	16.65383	110.5132945	-95.6518185	4.872016	103.1857115
-51.410877	-7.917805	105.370903	-36.899792	10.812772	106.851578	22.235857	5.884791	110.499863	21.381872	27.493391	110.428001	21.8088645	16.689091	110.463932	-95.6084485	4.936453	103.239224
-51.904686	-7.643963	105.356445	-36.847412	10.869522	106.849625	22.287594	5.915355	110.444191	21.433876	27.530729	110.396538	21.860735	16.723042	110.4203645	-95.555559	5.016002	103.2788855
-52.368671	-7.311243	105.288757	-36.798321	10.923908	106.823097	22.333113	5.949381	110.374428	21.489672	27.570448	110.337486	21.9113925	16.7599145	110.355957	-95.5080345	5.0879015	103.290237
-52.877617	-6.981411	105.243858	-36.756817	10.960874	106.780533	22.381134	5.988531	110.274925	21.532608	27.606142	110.254601	21.956871	16.7973365	110.264763	-95.470505	5.1244115	103.296303
-53.338387	-6.65011	105.176529	-36.716003	10.982967	106.720444	22.420355	6.024432	110.152817	21.566507	27.636299	110.132362	21.993431	16.8303655	110.1425895	-95.425437	5.1355685	103.2982985
-53.97821	-6.160681	105.077209	-36.666416	10.994653	106.599197	22.474983	6.079597	109.95784	21.590618	27.685114	109.902847	22.0328005	16.8823555	109.9303435	-95.3656325	5.1069505	103.2680505
-54.41346	-5.779273	105.042351	-36.647564	10.971479	106.543175	22.506392	6.127204	109.83889	21.588909	27.717245	109.737328	22.0476505	16.9222245	109.788109	-95.3427785	5.0207335	103.298241
-54.866646	-5.399145	105.057762	-36.63591	10.952299	106.504913	22.543245	6.160929	109.731606	21.583778	27.737839	109.552299	22.0635115	16.949384	109.6419525	-95.3353315	4.955214	103.3678735
-55.318142	-4.961883	105.065323	-36.639301	10.924702	106.457985	22.571651	6.185467	109.614479	21.552731	27.741474	109.353729	22.062191	16.9634705	109.484104	-95.340793	4.8859335	103.431866
-55.783932	-4.520609	105.095695	-36.640968	10.895186	106.380966	22.595512	6.182715	109.451653	21.521038	27.730444	109.097549	22.058275	16.9565795	109.274601	-95.340211	4.8337925	103.487331
-56.244503	-4.083952	105.070282	-36.648464	10.850891	106.261612	22.584511	6.171222	109.247849	21.480959	27.696224	108.795227	22.032735	16.933723	109.021538	-95.329663	4.768059	103.501686
-56.617908	-3.622168	105.02256	-36.652012	10.799647	106.11161	22.565557	6.142797	108.997467	21.421736	27.630728	108.454262	21.9936465	16.8867625	108.7258645	-95.2976705	4.7125315	103.4973555
-57.183933	-2.858544	104.814278	-36.678673	10.693677	105.823181	22.499634	6.093744	108.512405	21.347944	27.560143	107.867348	21.923789	16.8269435	108.1898765	-95.281135	4.5604105	103.4564855
-57.531391	-2.291827	104.622627	-36.676933	10.634936	105.577873	22.449053	6.078731	108.128487	21.28742	27.513712	107.46125	21.8682365	16.7962215	107.7948685	-95.2221025	4.4736505	103.3608775
-57.853298	-1.653522	104.447624	-36.664677	10.569466	105.341934	22.418739	6.075206	107.736732	21.249531	27.479559	107.030548	21.834135	16.7773825	107.38364	-95.163489	4.3615495	103.300228
-58.184616	-1.016883	104.289566	-36.632118	10.539893	105.11824	22.40037	6.093034	107.361938	21.208315	27.472946	106.649269	21.8043425	16.78299	107.0056035	-95.0685785	4.296796	103.2308765
-58.422798	-0.363165	104.151115	-36.594334	10.532974	104.93956	22.406828	6.112421	107.020828	21.198948	27.49711	106.297874	21.802888	16.8047655	106.659351	-94.991556	4.2611825	103.219769
-58.612286	0.316894	104.031006	-36.549416	10.527718	104.779564	22.408607	6.139386	106.735756	21.206423	27.532494	105.972374	21.807515	16.83594	106.354065	-94.906347	4.219496	103.205063
-58.768028	1.032909	103.905548	-36.502819	10.541348	104.636696	22.427174	6.184133	106.50927	21.187464	27.557161	105.734566	21.807319	16.870647	106.121918	-94.812957	4.212049	103.151474
-59.037918	2.260472	103.795746	-36.451401	10.537021	104.532303	22.463736	6.22315	106.345306	21.172997	27.602478	105.562698	21.8183665	16.912814	105.954002	-94.7211685	4.161228	103.110604
-59.274597	3.044587	103.786102	-36.435749	10.522326	104.509964	22.492002	6.23037	106.337654	21.182247	27.628157	105.5504	21.8371245	16.9292635	105.944027	-94.7086225	4.1153885	103.075901
-59.456825	3.831775	103.758965	-36.424381	10.503741	104.512314	22.515579	6.223794	106.349472	21.185652	27.637791	105.57003	21.8506155	16.9307925	105.959751	-94.6993775	4.0766895	103.064877
-59.589672	4.637808	103.743217	-36.41964	10.46577	104.528275	22.532192	6.203169	106.377426	21.193752	27.633917	105.623398	21.862972	16.918543	106.000412	-94.702252	4.012997	103.056138
-59.680168	5.49066	103.716827	-36.419575	10.42454	104.571869	22.547371	6.160706	106.422852	21.207901	27.608818	105.725655	21.877636	16.884762	106.0742535	-94.716786	3.964318	103.0694845
-59.778206	6.400873	103.779648	-36.412968	10.37803	104.638672	22.566593	6.089726	106.481293	21.228868	27.554464	105.848846	21.8977305	16.822095	106.1650695	-94.7236665	3.933965	103.1122745
-59.84544	7.28934	103.826973	-36.418705	10.316315	104.707458	22.565104	5.982142	106.54557	21.284269	27.50028	105.986633	21.9246865	16.741211	106.2661015	-94.7620965	3.891419	103.1488145
-59.859978	8.611888	103.865448	-36.435982	10.247549	104.799484	22.55821	5.820208	106.571175	21.359274	27.397787	106.178322	21.958742	16.6089975	106.3747485	-94.830706	3.8861005	103.2242195
-59.817917	9.503079	103.878487	-36.440613	10.202743	104.827431	22.528461	5.730895	106.543076	21.391634	27.333826	106.255737	21.9600475	16.5323605	106.3994065	-94.8412735	3.8731255	103.2554555
-59.786182	10.456903	103.910271	-36.448948	10.165213	104.838882	22.4977	5.685706	106.508377	21.407515	27.292925	106.317665	21.9526075	16.4893155	106.413021	-94.8505035	3.8411105	103.264743
-59.75367	11.378436	103.96769	-36.454727	10.144129	104.859177	22.475361	5.683589	106.490417	21.408911	27.292664	106.375015	21.942136	16.4881265	106.432716	-94.85159	3.8001315	103.285638
-59.667839	12.29038	103.999153	-36.477818	10.145591	104.897476	22.467361	5.720034	106.507065	21.391928	27.326468	106.452248	21.9296445	16.523251	106.4796565	-94.8852805	3.767931	103.3152955
-59.541935	13.1726	104.044174	-36.506523	10.153198	104.951683	22.460659	5.782529	106.59256	21.344267	27.396643	106.550301	21.902463	16.589586	106.5714305	-94.915509	3.71681	103.3319355
-59.354187	14.084716	104.095139	-36.539249	10.146272	105.032051	22.448658	5.849952	106.703972	21.301517	27.471441	106.664047	21.8750875	16.6606965	106.6840095	-94.9535855	3.6318475	103.3800925
-59.116764	15.434959	104.289795	-36.616699	10.114872	105.179749	22.404078	5.899404	106.8694	21.220406	27.5275	106.815567	21.812242	16.713452	106.8424835	-95.04564	3.516292	103.5170145
-58.923523	16.314327	104.376305	-36.68539	10.070193	105.268188	22.361315	5.895537	106.957664	21.162985	27.525278	106.894508	21.76215	16.7104075	106.926086	-95.13293	3.4299785	103.61029
-58.656155	17.145128	104.449989	-36.741512	10.013481	105.337181	22.310736	5.858712	107.026688	21.100107	27.49209	106.992546	21.7054215	16.675401	107.009617	-95.1884455	3.351561	103.664745
-58.357239	18.013786	104.461517	-36.805458	9.942626	105.394577	22.26086	5.810789	107.097878	21.047255	27.442471	107.102753	21.6540575	16.62663	107.1003155	-95.2649735	3.258622	103.6888385
-58.080013	18.837048	104.555145	-36.861645	9.876277	105.429626	22.212433	5.747326	107.183624	21.002987	27.38739	107.204544	21.60771	16.567358	107.194084	-95.331	3.185196	103.665168
-57.771736	19.695677	104.583633	-36.901791	9.821915	105.464233	22.179037	5.700997	107.28611	20.958475	27.339214	107.32547	21.568756	16.5201055	107.30579	-95.372338	3.1237245	103.622676
-57.432919	20.49287	104.591049	-36.952488	9.763874	105.495415	22.139063	5.656378	107.382645	20.924288	27.298298	107.437988	21.5316755	16.477338	107.4103165	-95.4366515	3.05041	103.5805135
-56.832344	21.693264	104.577217	-37.009079	9.717058	105.52919	22.092573	5.597506	107.502708	20.891888	27.263569	107.544456	21.4922305	16.4305375	107.523582	-95.5103885	3.0035785	103.534798
-56.428356	22.466337	104.621796	-37.038879	9.69894	105.541656	22.049084	5.589031	107.573257	20.839716	27.243132	107.634712	21.4444	16.4160815	107.6039845	-95.522158	2.9817985	103.4793275
-56.016941	23.263664	104.657043	-37.074936	9.679534	105.574081	22.024479	5.587097	107.634186	20.788851	27.238527	107.715813	21.406665	16.412812	107.6749995	-95.556537	2.946256	103.4731625
-55.59137	23.990219	104.729507	-37.108852	9.661451	105.633545	21.989128	5.593379	107.705711	20.751642	27.238251	107.808517	21.370385	16.415815	107.757114	-95.588089	2.907087	103.509976
-55.095936	24.717314	104.813446	-37.157581	9.63467	105.69928	21.937218	5.603444	107.810822	20.710653	27.243116	107.938507	21.3239355	16.42328	107.8746645	-95.6390975	2.84606	103.5238955
-54.651707	25.416821	104.973557	-37.217331	9.618712	105.791046	21.898157	5.614206	107.898285	20.669832	27.261257	108.088516	21.2839945	16.4377315	107.9934005	-95.7186565	2.7996925	103.5886915
-54.165627	26.105892	105.178871	-37.289452	9.595003	105.901482	21.833683	5.613632	108.017502	20.617317	27.292385	108.284782	21.2255	16.4530085	108.151142	-95.804404	2.7369975	103.651822
-53.458149	27.105942	105.51989	-37.439304	9.57122	106.051483	21.720085	5.619257	108.20916	20.549858	27.352848	108.614326	21.1349715	16.4860525	108.411743	-96.0135795	2.6563875	103.691223
-52.943039	27.694788	105.77729	-37.565762	9.552205	106.140411	21.621838	5.653232	108.298386	20.473505	27.407616	108.835388	21.0476715	16.530424	108.566887	-96.1791955	2.573986	103.713935
-52.441692	28.253878	106.013176	-37.685085	9.550156	106.209854	21.512129	5.711381	108.356522	20.36483	27.477875	109.023476	20.9384795	16.594628	108.689999	-96.3086495	2.505684	103.729709
-51.912655	28.77183	106.272194	-37.811382	9.571197	106.282738	21.369209	5.818426	108.431068	20.256075	27.560204	109.173546	20.812642	16.689315	108.802307	-96.435406	2.453079	103.763169
-51.369774	29.254194	106.487724	-37.94207	9.597375	106.376007	21.291666	5.896426	108.441368	20.126991	27.645441	109.295631	20.7093285	16.7709335	108.8684995	-96.5934685	2.4238165	103.8835145
-50.872463	29.711977	106.650688	-38.045311	9.644434	106.463531	21.187714	5.990047	108.51973	20.017382	27.725828	109.381042	20.602548	16.8579375	108.950386	-96.69317	2.4309305	103.976676
-50.314148	30.056414	106.802155	-38.147682	9.714561	106.576111	21.101393	6.063603	108.627335	19.920208	27.786222	109.45089	20.5108005	16.9249125	109.0391125	-96.8061645	2.5042095	104.1131095
-49.439457	30.503025	106.862793	-38.269321	9.771709	106.72451	20.974365	6.131864	108.851242	19.789774	27.835381	109.534584	20.3820695	16.9836225	109.192913	-96.9207115	2.5597955	104.256107
-48.810684	30.727287	106.874504	-38.351475	9.786586	106.809761	20.922297	6.128271	108.990135	19.716887	27.827824	109.58049	20.319592	16.9780475	109.2853125	-97.022542	2.5951245	104.3342095
-48.188019	30.89249	106.863991	-38.427277	9.767582	106.866096	20.90361	6.068827	109.099426	19.653088	27.794552	109.628761	20.278349	16.9316895	109.3640935	-97.132903	2.6034745	104.3680985
-47.623039	31.015369	106.840469	-38.4967	9.716158	106.899895	20.844986	6.004125	109.220612	19.584431	27.741232	109.69313	20.2147085	16.8726785	109.456871	-97.2081085	2.5596375	104.342919
-47.037701	31.060213	106.811974	-38.57338	9.63181	106.931221	20.754961	5.948751	109.355011	19.534494	27.673288	109.736504	20.1447275	16.8110195	109.5457575	-97.2914875	2.4526005	104.3166845
-46.450787	31.006639	106.816635	-38.645897	9.553613	106.96772	20.724998	5.861644	109.405693	19.456257	27.604002	109.756042	20.0906275	16.732823	109.5808675	-97.3824215	2.374403	104.3545725
-45.88039	30.955488	106.765877	-38.721928	9.45839	107.005051	20.663538	5.797454	109.472763	19.362524	27.536943	109.754265	20.013031	16.6671985	109.613514	-97.456887	2.2495815	104.396588
-44.913296	30.822355	106.749741	-38.814159	9.324081	107.101585	20.578875	5.698033	109.575035	19.249245	27.442242	109.748062	19.91406	16.5701375	109.6615485	-97.542378	2.0780245	104.5416215
-44.352283	30.660776	106.748138	-38.871708	9.241483	107.163086	20.537535	5.639313	109.659706	19.17588	27.371496	109.75956	19.8567075	16.5054045	109.709633	-97.6001235	1.9775615	104.616539
-43.803204	30.502138	106.734909	-38.939213	9.172112	107.228645	20.487556	5.561906	109.764908	19.103237	27.297035	109.777298	19.7953965	16.4294705	109.771103	-97.6738225	1.9147535	104.686187
-43.246578	30.334372	106.704308	-39.007328	9.08755	107.283806	20.425138	5.478775	109.856186	19.030888	27.21723	109.791771	19.728013	16.3480025	109.8239785	-97.742669	1.8270975	104.7436335
-42.731022	30.059946	106.71669	-39.087036	8.988863	107.328903	20.343195	5.380508	109.93911	18.962151	27.127903	109.811356	19.652673	16.2542055	109.875233	-97.826745	1.7235205	104.782573
-42.211895	29.795006	106.666245	-39.167206	8.901641	107.357445	20.253826	5.288984	110.014702	18.875999	27.04327	109.808563	19.5649125	16.166127	109.9116325	-97.8993245	1.637155	104.8032575
-41.658749	29.5427	106.627365	-39.259594	8.794384	107.384132	20.163116	5.221827	110.064407	18.76922	26.976526	109.782471	19.466168	16.0991765	109.923439	-97.985356	1.4895915	104.844825
-40.935085	29.09523	106.620155	-39.392937	8.649784	107.424179	20.020439	5.129961	110.152672	18.61832	26.892399	109.72966	19.3193795	16.01118	109.941166	-98.1052535	1.288388	104.907192
-40.469582	28.775904	106.609512	-39.482479	8.564147	107.467781	19.935318	5.077399	110.229469	18.512075	26.845417	109.716125	19.2236965	15.961408	109.972797	-98.1886545	1.166886	104.962765
-40.025429	28.486343	106.591347	-39.569424	8.471001	107.524315	19.857595	5.029621	110.319946	18.414038	26.797386	109.700478	19.1358165	15.9135035	110.010212	-98.2746645	1.0284985	105.038418
-39.631702	28.168016	106.593414	-39.656029	8.373364	107.591248	19.78282	4.983963	110.423409	18.326508	26.74843	109.692001	19.054664	15.8661965	110.057705	-98.366722	0.880531500000002	105.124791
-39.236042	27.802137	106.607147	-39.723328	8.274507	107.660805	19.713631	4.918745	110.526947	18.246588	26.682842	109.68103	18.9801095	15.8007935	110.1039885	-98.4267655	0.748220499999999	105.2176215
-38.827698	27.454954	106.586243	-39.800335	8.162832	107.721756	19.653177	4.855578	110.611404	18.1586	26.61713	109.681091	18.9058885	15.736354	110.1462475	-98.5065585	0.589309999999999	105.2972645
-38.395645	27.124321	106.564102	-39.868832	8.039104	107.753387	19.595045	4.784857	110.691917	18.049572	26.539246	109.697685	18.8223085	15.6620515	110.194801	-98.5599725	0.416156500000001	105.311973
-37.87537	26.631569	106.558403	-40.010208	7.863034	107.783272	19.506796	4.694588	110.791924	17.898849	26.432293	109.706589	18.7028225	15.5634405	110.2492565	-98.7232385	0.162627499999999	105.3172875
-37.58493	26.304583	106.553093	-40.097477	7.759495	107.780228	19.424147	4.62253	110.840073	17.788731	26.366802	109.709587	18.606439	15.494666	110.27483	-98.801393	0.024324	105.285626
-37.299885	25.987663	106.546356	-40.203831	7.650255	107.77739	19.333954	4.557643	110.850014	17.675131	26.302254	109.706413	18.5045425	15.4299485	110.2782135	-98.9122045	-0.129438500000001	105.2765665
-37.034313	25.711363	106.540443	-40.30687	7.548991	107.781197	19.234526	4.498128	110.854599	17.554922	26.228624	109.68454	18.394724	15.363376	110.2695695	-99.008464	-0.265394000000001	105.2928245
-36.779751	25.477535	106.538734	-40.396736	7.470914	107.795425	19.138912	4.447721	110.848984	17.443682	26.169645	109.660042	18.291297	15.308683	110.254513	-99.084769	-0.366854999999999	105.336337
-36.560692	25.221628	106.563141	-40.497417	7.39997	107.817162	19.049957	4.39983	110.846237	17.336216	26.115747	109.643425	18.1930865	15.2577885	110.244831	-99.1879205	-0.457848500000001	105.389493
-36.351288	24.962984	106.578209	-40.584637	7.361334	107.83873	18.967474	4.353129	110.830215	17.228603	26.062447	109.602966	18.0980385	15.207788	110.2165905	-99.2673125	-0.485119999999998	105.4608695
-36.020573	24.602028	106.56543	-40.687309	7.294237	107.845749	18.856445	4.276684	110.78746	17.098047	25.963957	109.541664	17.977246	15.1203205	110.164562	-99.351864	-0.5318465	105.526936
-35.784431	24.389929	106.554283	-40.740456	7.258113	107.83329	18.80423	4.208458	110.76506	17.031759	25.890669	109.511627	17.9179945	15.0495635	110.1383435	-99.3989065	-0.5333375	105.5282365
-35.575325	24.201315	106.530724	-40.797783	7.206731	107.813393	18.750992	4.122232	110.746696	16.9821	25.814468	109.480461	17.866546	14.96835	110.1135785	-99.462112	-0.554888	105.5132075
-35.404251	24.029795	106.515381	-40.865974	7.135908	107.795731	18.693771	4.032513	110.699974	16.910566	25.732183	109.445068	17.8021685	14.882348	110.072521	-99.5341165	-0.610532000000001	105.518941
-35.268635	23.870266	106.52449	-40.926186	7.052606	107.786812	18.635689	3.947522	110.654579	16.848463	25.643316	109.385063	17.742076	14.795419	110.019821	-99.594448	-0.690206999999999	105.553803
-35.172947	23.722218	106.529739	-40.981155	6.97716	107.781075	18.584583	3.865998	110.614571	16.785919	25.551668	109.354172	17.685251	14.708833	109.9843715	-99.647561	-0.754513000000001	105.5777785
-35.145012	23.565538	106.529526	-41.039017	6.907084	107.779335	18.540146	3.789341	110.591232	16.719225	25.47661	109.320045	17.6296855	14.6329755	109.9556385	-99.7077195	-0.8188075	105.6030315
-35.210167	23.373098	106.509926	-41.113335	6.810059	107.791565	18.493902	3.702523	110.599014	16.610336	25.376961	109.272209	17.552119	14.539742	109.9356115	-99.778789	-0.919624000000001	105.6475185
-35.343472	23.257416	106.48513	-41.154854	6.750819	107.817635	18.469746	3.648634	110.621384	16.527916	25.31234	109.259666	17.498831	14.480487	109.940525	-99.808539	-0.978849	105.694745
-35.513107	23.180027	106.457397	-41.210358	6.676887	107.848587	18.43759	3.58648	110.651245	16.471558	25.248507	109.20974	17.454574	14.4174935	109.9304925	-99.87529	-1.0637195	105.7666815
-35.704517	23.114798	106.397438	-41.244617	6.605278	107.84787	18.410107	3.506312	110.651848	16.418413	25.15407	109.136665	17.41426	14.330191	109.8942565	-99.903494	-1.119635	105.8014835
-35.918488	23.086449	106.309425	-41.286121	6.527816	107.813004	18.381493	3.397278	110.615906	16.369661	25.027163	109.061363	17.375577	14.2122205	109.8386345	-99.947819	-1.1565885	105.7873735
-36.153282	23.080067	106.205093	-41.311722	6.455672	107.748772	18.361568	3.285748	110.541069	16.330477	24.903526	108.933487	17.3460225	14.094637	109.737278	-99.9694665	-1.183293	105.760266
-36.393978	23.116291	106.079506	-41.335888	6.392403	107.682098	18.337826	3.188086	110.439919	16.295822	24.77862	108.788666	17.316824	13.983353	109.6142925	-99.9886	-1.198547	105.7499035
-36.709999	23.244276	105.953308	-41.338314	6.28929	107.611336	18.324409	3.058165	110.297623	16.257164	24.617832	108.600533	17.2907865	13.8379985	109.449078	-99.9674145	-1.2594185	105.773594
-36.899578	23.356749	105.914162	-41.319962	6.240799	107.579109	18.334435	2.972339	110.205948	16.253515	24.523003	108.514908	17.293975	13.747671	109.360428	-99.933899	-1.266073	105.79779
-37.066097	23.493572	105.888596	-41.302383	6.184011	107.568756	18.358225	2.89189	110.113869	16.25375	24.417622	108.492554	17.3059875	13.654756	109.3032115	-99.9107535	-1.286734	105.8343005
-37.219376	23.649117	105.904541	-41.265495	6.114426	107.561958	18.369841	2.816566	110.040558	16.28211	24.329733	108.494629	17.3259755	13.5731495	109.2675935	-99.8569655	-1.3442975	105.8563225
-37.369396	23.828211	105.953278	-41.229038	6.052526	107.547173	18.376825	2.716718	109.975395	16.336697	24.249435	108.527168	17.356761	13.4830765	109.2512815	-99.814837	-1.3780245	105.8430645
-37.53447	24.003288	106.023201	-41.202461	5.988924	107.532921	18.385395	2.630343	109.893822	16.377964	24.177862	108.584404	17.3816795	13.4041025	109.239113	-99.7866015	-1.4262545	105.826729
-37.730648	24.21994	106.093773	-41.175903	5.939651	107.52256	18.387442	2.562226	109.825394	16.425621	24.122047	108.645309	17.4065315	13.3421365	109.2353515	-99.7583375	-1.4628345	105.8097685
-38.073776	24.605841	106.231018	-41.174232	5.904956	107.5354	18.357531	2.502733	109.737244	16.474998	24.100975	108.723541	17.4162645	13.301854	109.2303925	-99.7647285	-1.491942	105.8404075
-38.315712	24.907564	106.284569	-41.179447	5.912808	107.540604	18.332458	2.497035	109.681793	16.484665	24.119398	108.737823	17.4085615	13.3082165	109.209808	-99.7674555	-1.4826005	105.8714
-38.56601	25.252195	106.320694	-41.184097	5.950514	107.549133	18.315443	2.521457	109.618721	16.472488	24.156445	108.727539	17.3939655	13.338951	109.17313	-99.7621595	-1.437923	105.925136
-38.856281	25.648123	106.371948	-41.200428	6.002396	107.555557	18.304806	2.580924	109.578552	16.449823	24.203358	108.72934	17.3773145	13.392141	109.153946	-99.7781705	-1.387349	105.957168
-39.157547	26.045727	106.372978	-41.214241	6.051643	107.54213	18.306845	2.63305	109.552979	16.441343	24.25437	108.732903	17.374094	13.44371	109.142941	-99.802576	-1.340424	105.941319
-39.417774	26.445311	106.36097	-41.225948	6.091331	107.513382	18.309803	2.664155	109.529045	16.423283	24.30621	108.727875	17.366543	13.4851825	109.12846	-99.818439	-1.3025205	105.898304
-39.649818	26.855066	106.335258	-41.246502	6.124504	107.472267	18.307306	2.687027	109.496368	16.405853	24.354746	108.714066	17.3565795	13.5208865	109.105217	-99.8495835	-1.2718785	105.839317
-40.008198	27.434757	106.321945	-41.251602	6.16413	107.420822	18.301573	2.707718	109.404526	16.392227	24.410187	108.678268	17.3469	13.5589525	109.041397	-99.850104	-1.2306925	105.800247
-40.239834	27.77507	106.324532	-41.259071	6.185984	107.392418	18.309851	2.70811	109.323181	16.398264	24.433363	108.645889	17.3540575	13.5707365	108.984535	-99.8721995	-1.1987685	105.800301
-40.538658	28.127352	106.357834	-41.261971	6.201253	107.373138	18.296988	2.711524	109.233765	16.407686	24.437635	108.634819	17.352337	13.5745795	108.934292	-99.876279	-1.1720735	105.811984
-40.8428	28.490826	106.412994	-41.26582	6.215043	107.364212	18.265007	2.697652	109.140274	16.416756	24.414364	108.627167	17.3408815	13.556008	108.8837205	-99.8725215	-1.125922	105.8447035
-41.138783	28.853497	106.476868	-41.265594	6.217289	107.359291	18.218592	2.666478	109.039917	16.445496	24.373177	108.604797	17.332044	13.5198275	108.822357	-99.863232	-1.0852495	105.896225
-41.445633	29.250351	106.576706	-41.25972	6.213417	107.351982	18.169788	2.621516	108.931877	16.472569	24.321449	108.617935	17.3211785	13.4714825	108.774906	-99.8406185	-1.0446485	105.929058
-41.784729	29.640791	106.675888	-41.259212	6.209464	107.343361	18.133818	2.582481	108.862045	16.498295	24.283897	108.648621	17.3160565	13.433189	108.755333	-99.8344805	-1.014261	105.931389
-42.208599	30.186743	106.869003	-41.259663	6.227765	107.360748	18.084539	2.577907	108.788918	16.531424	24.303705	108.707344	17.3079815	13.440806	108.748131	-99.8273075	-0.985276000000001	105.973365
-42.460079	30.530144	107.005753	-41.258472	6.260224	107.404968	18.063663	2.623154	108.768509	16.54318	24.351391	108.772591	17.3034215	13.4872725	108.77055	-99.8203655	-0.9668245	106.039386
-42.69931	30.832487	107.167244	-41.266037	6.318137	107.467041	18.052185	2.682181	108.761383	16.550102	24.407759	108.81971	17.3011435	13.54497	108.7905465	-99.8332175	-0.908695999999999	106.1435355
-42.939568	31.094425	107.30983	-41.288429	6.38461	107.523132	18.034536	2.747658	108.746628	16.541925	24.473732	108.84993	17.2882305	13.610695	108.798279	-99.8650885	-0.841474999999999	106.247985
-43.191711	31.334612	107.402763	-41.314365	6.449072	107.568779	18.013998	2.807646	108.718872	16.525469	24.554665	108.8367	17.2697335	13.6811555	108.777786	-99.8984635	-0.783011499999999	106.359772
-43.462605	31.542126	107.463707	-41.346146	6.505894	107.608749	17.983038	2.865169	108.668121	16.498276	24.621738	108.785103	17.240657	13.7434535	108.726612	-99.932949	-0.731665500000002	106.490886
-43.754223	31.742807	107.50489	-41.376152	6.595955	107.645844	17.921118	2.941349	108.639336	16.458311	24.6978	108.690811	17.1897145	13.8195745	108.6650735	-99.9420185	-0.6276645	106.6266145
-44.160889	32.015808	107.516655	-41.403603	6.710263	107.704834	17.911743	3.028619	108.508408	16.388155	24.784542	108.549629	17.149949	13.9065805	108.5290185	-99.957155	-0.486054499999998	106.8806495
-44.404102	32.192291	107.515808	-41.423103	6.788732	107.764206	17.900608	3.102048	108.455086	16.358917	24.831982	108.473351	17.1297625	13.967015	108.4642185	-99.9759685	-0.389550999999999	107.0641935
-44.639164	32.375431	107.555817	-41.422905	6.864237	107.812645	17.893011	3.154835	108.409775	16.337095	24.887478	108.403503	17.115053	14.0211565	108.406639	-99.960863	-0.2926825	107.218651
-44.889935	32.535282	107.61615	-41.430424	6.921138	107.861816	17.882772	3.183916	108.354637	16.326649	24.914495	108.344498	17.1047105	14.0492055	108.3495675	-99.9655585	-0.206929499999999	107.3740645
-45.131905	32.66774	107.659828	-41.437027	6.972392	107.905701	17.856071	3.192315	108.293465	16.327372	24.921635	108.286705	17.0917215	14.056975	108.290085	-99.9657755	-0.112190999999999	107.521317
-45.324326	32.789536	107.723907	-41.440372	7.005025	107.937881	17.824043	3.19928	108.212593	16.323643	24.926174	108.220444	17.073843	14.062727	108.2165185	-99.954587	-0.0526769999999992	107.6592435
-45.461292	32.893593	107.790283	-41.45018	7.036418	107.966377	17.782755	3.199924	108.124451	16.321535	24.926702	108.169983	17.052145	14.063313	108.147217	-99.952505	0.0095230000000015	107.785537
-45.569126	33.028992	107.935966	-41.463211	7.099679	108.0439	17.716467	3.23954	107.99807	16.306267	24.958103	108.076385	17.011367	14.0988215	108.0372275	-99.937789	0.1005365	108.0505725
-45.576729	33.102234	108.021965	-41.480923	7.157146	108.085587	17.69297	3.287431	107.915428	16.285538	25.006691	108.022186	16.989254	14.147061	107.968807	-99.9511	0.167230999999999	108.202367
-45.533039	33.134682	108.072998	-41.495216	7.231551	108.10865	17.658312	3.357607	107.851044	16.268494	25.07589	107.96907	16.963403	14.2167485	107.910057	-99.953835	0.246353499999998	108.307243
-45.446239	33.163944	108.131088	-41.505005	7.315745	108.133743	17.61902	3.451299	107.802368	16.230551	25.155809	107.923416	16.9247855	14.303554	107.862892	-99.9347955	0.327935999999999	108.404594
-45.320683	33.157333	108.190468	-41.520504	7.419649	108.181061	17.597845	3.560264	107.763962	16.202421	25.249714	107.893356	16.900133	14.404989	107.828659	-99.941141	0.434308999999999	108.533463
-45.122002	33.144482	108.235466	-41.547279	7.519464	108.211197	17.590668	3.686362	107.753838	16.174149	25.381237	107.869217	16.8824085	14.5337995	107.8115275	-99.9769665	0.505128500000001	108.6108665
-44.896412	33.097885	108.275093	-41.559109	7.653438	108.223785	17.563271	3.829056	107.743286	16.14398	25.516891	107.856461	16.8536255	14.6729735	107.7998735	-99.9718435	0.6339025	108.6476965
-44.547779	33.022709	108.308304	-41.590481	7.863555	108.259758	17.522934	4.066114	107.709251	16.106138	25.740484	107.856689	16.814536	14.903299	107.78297	-99.995498	0.823811000000001	108.736546
-44.29818	32.986908	108.331596	-41.614487	8.006592	108.269737	17.503754	4.224992	107.708191	16.087919	25.890415	107.85775	16.7958365	15.0577035	107.7829705	-100.0248105	0.955480499999998	108.7565035
-44.016251	32.918034	108.322952	-41.642162	8.168478	108.294235	17.4811	4.363472	107.72847	16.059456	26.028324	107.852432	16.770278	15.195898	107.790451	-100.054602	1.141058	108.798019
-43.732281	32.863029	108.302292	-41.670113	8.313737	108.350983	17.449543	4.512868	107.763397	16.022806	26.164944	107.829269	16.7361745	15.338906	107.796333	-100.0764005	1.288568	108.905633
-43.454762	32.797379	108.272644	-41.698166	8.451491	108.432175	17.411085	4.654057	107.851318	15.977229	26.284582	107.811592	16.694157	15.4693195	107.831455	-100.090489	1.4336625	109.032895
-43.128033	32.77943	108.188271	-41.748444	8.563156	108.504402	17.406677	4.782107	107.971237	15.924967	26.415619	107.811142	16.665822	15.598863	107.8911895	-100.16271	1.527449	109.1176145
-42.770679	32.764324	108.009109	-41.780899	8.670254	108.558037	17.396778	4.897364	108.123566	15.851352	26.524492	107.803902	16.624065	15.710928	107.963734	-100.185863	1.62958	109.15234
-42.131336	32.692127	107.67218	-41.862843	8.777582	108.626572	17.379995	5.048391	108.398308	15.738234	26.644056	107.795624	16.5591145	15.8462235	108.096966	-100.2848005	1.7089405	109.156178
-41.625366	32.648304	107.476845	-41.933491	8.824422	108.672989	17.359453	5.107872	108.609543	15.672763	26.706007	107.802917	16.516108	15.9069395	108.20623	-100.38309	1.7419045	109.139748
-41.033112	32.594013	107.299805	-42.00135	8.844331	108.731819	17.314465	5.14085	108.811165	15.614894	26.735106	107.842125	16.4646795	15.937978	108.326645	-100.4673795	1.750684	109.136993
-40.50729	32.571125	107.246696	-42.062832	8.837	108.801353	17.271965	5.139197	108.989479	15.573588	26.743233	107.920715	16.4227765	15.941215	108.455097	-100.5484405	1.732785	109.147609
-39.911697	32.568153	107.233475	-42.120068	8.818844	108.881714	17.216059	5.123463	109.135162	15.541455	26.753448	108.014404	16.378757	15.9384555	108.574783	-100.618893	1.6992325	109.188645
-39.359051	32.619457	107.297958	-42.176517	8.804037	108.956161	17.147135	5.129009	109.244553	15.506962	26.756462	108.140274	16.3270485	15.9427355	108.6924135	-100.6800825	1.6653385	109.2199085
-38.806416	32.713425	107.395386	-42.234051	8.81197	109.019852	17.086336	5.164294	109.326599	15.465969	26.797222	108.331192	16.2761525	15.980758	108.8288955	-100.7442545	1.643182	109.2108085
-37.830639	32.937027	107.668617	-42.322498	8.854686	109.095398	16.991665	5.263328	109.434982	15.453609	26.936419	108.678421	16.222637	16.0998735	109.0567015	-100.867633	1.6094985	109.1340945
-37.092163	33.111618	107.946053	-42.375313	8.923376	109.141373	16.923275	5.361818	109.499802	15.445598	27.053795	108.965706	16.1844365	16.2078065	109.232754	-100.9350625	1.6389455	109.049992
-36.419556	33.314552	108.251274	-42.422562	9.010138	109.184601	16.877403	5.478985	109.578941	15.449407	27.187357	109.244957	16.163405	16.333171	109.411949	-101.008529	1.687105	108.957253
-35.690136	33.515511	108.554092	-42.473785	9.110404	109.220276	16.833721	5.610495	109.656082	15.456316	27.348766	109.540955	16.1450185	16.4796305	109.5985185	-101.0925885	1.7411775	108.8420335
-35.026054	33.750072	108.861031	-42.498627	9.241012	109.253761	16.809807	5.767426	109.767273	15.472549	27.530512	109.856606	16.141178	16.648969	109.8119395	-101.138432	1.833055	108.6955825
-34.289406	33.968967	109.164192	-42.547253	9.36822	109.31221	16.790304	5.939305	109.892273	15.47366	27.722416	110.167953	16.131982	16.8308605	110.030113	-101.226488	1.9055795	108.594307
-33.565765	34.186066	109.440544	-42.58176	9.524756	109.377922	16.783634	6.128552	110.012779	15.4622	27.91394	110.487793	16.122917	17.021246	110.250286	-101.286437	2.028266	108.505558
-32.39003	34.444443	109.854019	-42.629627	9.751114	109.476173	16.766708	6.406707	110.216103	15.442869	28.198851	110.938263	16.1047885	17.302779	110.577183	-101.3640425	2.199449	108.375163
-31.589121	34.565224	110.118034	-42.664669	9.887087	109.51638	16.765942	6.571327	110.345589	15.426925	28.373045	111.233559	16.0964335	17.472186	110.789574	-101.4257715	2.301988	108.243186
-30.859789	34.670055	110.345879	-42.699299	10.020817	109.525085	16.755878	6.703803	110.462967	15.429002	28.527275	111.522736	16.09244	17.615539	110.9928515	-101.491038	2.426095	108.0573185
-30.070171	34.754177	110.57341	-42.72731	10.134569	109.534119	16.741735	6.84502	110.53524	15.429352	28.662214	111.762894	16.0855435	17.753617	111.149067	-101.5401635	2.515521	107.919171
-29.271481	34.770767	110.787621	-42.743153	10.253828	109.511673	16.72682	6.963736	110.596451	15.434008	28.776773	111.989716	16.080414	17.8702545	111.2930835	-101.56672	2.6374015	107.7302625
-28.444258	34.703239	110.981583	-42.766056	10.33148	109.472824	16.718142	7.073806	110.625099	15.425806	28.888538	112.208427	16.071974	17.981172	111.416763	-101.604086	2.681788	107.528885
-27.598333	34.584763	111.174103	-42.790821	10.404225	109.442879	16.687714	7.184476	110.64727	15.430774	28.967464	112.37738	16.059244	18.07597	111.512325	-101.640886	2.73248	107.373433
-26.410698	34.301868	111.408379	-42.758163	10.520292	109.385895	16.688105	7.295579	110.633896	15.469607	29.06679	112.603104	16.078856	18.1811845	111.6185	-101.595182	2.8593995	107.15329
-25.570271	34.018158	111.458244	-42.726974	10.589375	109.38649	16.710615	7.373007	110.612961	15.514615	29.125029	112.672897	16.112615	18.249018	111.642929	-101.566563	2.929732	107.130051
-24.689684	33.648727	111.535301	-42.674843	10.666668	109.381882	16.754396	7.432745	110.604301	15.574934	29.197062	112.742599	16.164665	18.3149035	111.67345	-101.514351	3.0184325	107.090314
-23.838245	33.185894	111.538445	-42.626369	10.740706	109.365654	16.802761	7.500635	110.607925	15.610229	29.248003	112.817612	16.206495	18.374319	111.7127685	-101.459233	3.107093	107.0185395
-22.998051	32.659237	111.488594	-42.570652	10.811485	109.303986	16.867142	7.567822	110.622993	15.673693	29.30271	112.848244	16.2704175	18.435266	111.7356185	-101.4117215	3.187704	106.8723535
-22.207844	32.126648	111.383728	-42.502361	10.861886	109.197273	16.932716	7.611896	110.622726	15.720919	29.353765	112.860382	16.3268175	18.4828305	111.741554	-101.3315395	3.2409415	106.652992
-21.242645	31.455103	111.151436	-42.432999	10.901403	109.044197	17.001192	7.664642	110.595551	15.76856	29.377953	112.841705	16.384876	18.5212975	111.718628	-101.250874	3.2815085	106.369766
-19.910963	30.250273	110.785843	-42.295414	10.950185	108.771179	17.091618	7.743709	110.508873	15.853962	29.432302	112.770592	16.47279	18.5880055	111.6397325	-101.063618	3.3123645	105.9026255
-19.085175	29.446501	110.560883	-42.183037	10.978748	108.644928	17.143402	7.807319	110.439072	15.907166	29.447195	112.703415	16.525284	18.627257	111.5712435	-100.891358	3.330239	105.7186125
-18.133846	28.455908	110.31617	-42.05352	11.018069	108.557472	17.237278	7.863466	110.423073	15.98729	29.459229	112.671242	16.612284	18.6613475	111.5471575	-100.719324	3.3747905	105.5677865
-17.121717	27.367104	110.114357	-41.911324	11.036448	108.497467	17.35111	7.898078	110.455284	16.10009	29.486063	112.674973	16.7256	18.6920705	111.5651285	-100.548248	3.3808255	105.4298055
-16.251026	26.246544	109.974373	-41.766899	11.059439	108.44194	17.47584	7.896315	110.503342	16.22732	29.489246	112.688866	16.85158	18.6927805	111.596104	-100.385378	3.4260975	105.287776
-15.406378	25.06189	109.825043	-41.602306	11.066982	108.365715	17.631449	7.890201	110.560318	16.382605	29.480356	112.705086	17.007027	18.6852785	111.632702	-100.211639	3.4486855	105.098728
-14.41498	23.753857	109.608101	-41.460072	11.061796	108.23941	17.795868	7.865447	110.60144	16.547464	29.473299	112.722656	17.171666	18.669373	111.662048	-100.09181	3.454219	104.816772
-13.184134	21.765705	109.302223	-41.187363	11.059828	107.987999	18.046261	7.845792	110.625305	16.779387	29.453798	112.740646	17.412824	18.649795	111.6829755	-99.78755	3.469861	104.2930225
-12.174182	20.211723	108.963837	-41.014244	11.034061	107.795082	18.219532	7.843082	110.63427	16.957335	29.433981	112.730156	17.5884335	18.6385315	111.682213	-99.6169215	3.4295905	103.907951
-11.370793	18.648264	108.734116	-40.835045	11.027433	107.600311	18.391071	7.85666	110.641006	17.12187	29.446571	112.689568	17.7564705	18.6516155	111.665287	-99.4265605	3.4032505	103.535335
-10.511683	17.041801	108.412148	-40.617676	11.005982	107.406876	18.582811	7.893331	110.651054	17.29607	29.467239	112.618401	17.9394405	18.680285	111.6347275	-99.1747925	3.331679	103.1790245
-9.743948	15.393575	108.157814	-40.408089	11.012607	107.243538	18.789696	7.943326	110.6894	17.445293	29.530922	112.515129	18.1174945	18.737124	111.6022645	-98.9336725	3.28809	102.8848115
-8.890836	13.622761	107.853386	-40.205841	11.046721	107.10981	18.982615	8.023808	110.71463	17.574657	29.592579	112.287178	18.278636	18.8081935	111.500904	-98.690318	3.2852485	102.718716
-8.11125	11.758213	107.595886	-40.007965	11.078369	106.959465	19.166763	8.094118	110.751343	17.688137	29.655148	112.019524	18.42745	18.874633	111.3854335	-98.44338	3.282105	102.5334965
-6.963114	8.91037	107.203972	-39.721386	11.120924	106.749687	19.443373	8.171048	110.781395	17.827957	29.694424	111.439774	18.635665	18.932736	111.1105845	-98.078437	3.309112	102.3887895
-6.238826	6.874343	107.132935	-39.563126	11.107949	106.640282	19.623079	8.189534	110.817505	17.900375	29.677237	111.052811	18.761727	18.9333855	110.935158	-97.887979	3.2825125	102.345406
-5.589261	4.848471	107.109428	-39.434425	11.03259	106.539856	19.80925	8.129587	110.825798	17.964762	29.61725	110.646835	18.887006	18.8734185	110.7363165	-97.755856	3.1917615	102.3433955
-4.986648	2.76209	107.136917	-39.323048	10.896972	106.454788	19.928249	8.069041	110.786415	18.021128	29.49943	110.20575	18.9746885	18.7842355	110.4960825	-97.6207845	3.0097085	102.4134935
-4.39992	0.679533	107.237267	-39.209347	10.700398	106.343391	20.022217	7.968365	110.707535	18.066349	29.312246	109.824219	19.044283	18.6403055	110.265877	-97.462977	2.7604905	102.420905
-3.89245	-1.430249	107.248344	-39.113174	10.472736	106.220291	20.081003	7.82256	110.661301	18.115662	29.100994	109.462288	19.0983325	18.461777	110.0617945	-97.3246805	2.483695	102.3787875
-3.367364	-3.556054	107.339943	-39.026562	10.220601	106.11808	20.145525	7.643685	110.622086	18.169901	28.869299	109.228088	19.157713	18.256492	109.925087	-97.210837	2.18471	102.311073
-2.622557	-6.657682	107.460213	-38.871277	9.837905	106.002136	20.248049	7.351693	110.654366	18.315987	28.558142	109.061813	19.282018	17.9549175	109.8580895	-97.024572	1.7208925	102.1461825
-2.339922	-8.636148	107.694115	-38.766754	9.646526	105.952728	20.338097	7.186933	110.693787	18.40909	28.396299	108.992386	19.3735935	17.791616	109.8430865	-96.9071015	1.501436	102.0623695
-1.979456	-10.555544	107.855354	-38.671486	9.504228	105.910561	20.437786	7.053596	110.699615	18.507065	28.262297	108.905815	19.4724255	17.6579465	109.802715	-96.8153975	1.3505095	102.018407
-1.683029	-12.422192	107.979874	-38.56633	9.413788	105.842827	20.534115	6.948467	110.668015	18.602119	28.164547	108.828888	19.568117	17.556507	109.7484515	-96.700777	1.271069	101.9372025
-2.307632	-12.5937	108.142174	-38.459053	9.351502	105.767952	20.633274	6.86541	110.613693	18.704445	28.077847	108.737312	19.6688595	17.4716285	109.6755025	-96.5869655	1.2313755	101.8604015
-3.031074	-12.579937	107.935944	-38.353485	9.318513	105.699471	20.737055	6.787083	110.537781	18.807972	27.997744	108.660339	19.7725135	17.3924135	109.59906	-96.4794835	1.2446125	101.799882
-3.765986	-12.661019	107.621529	-38.265152	9.287146	105.638596	20.836899	6.704307	110.47776	18.923292	27.90938	108.636177	19.8800955	17.3068435	109.5569685	-96.4103995	1.2674485	101.7202235
-4.955711	-12.622208	107.493591	-38.1418	9.213575	105.579842	20.951866	6.538092	110.432671	19.108671	27.765572	108.724915	20.0302685	17.151832	109.578793	-96.3138685	1.275318	101.580891
-5.750054	-12.536442	107.26049	-38.055695	9.158607	105.546867	21.036715	6.427328	110.412788	19.238546	27.675682	108.829071	20.1376305	17.051505	109.6209295	-96.2490205	1.265709	101.4728045
-6.621239	-12.504832	107.124672	-37.978863	9.105455	105.536926	21.132055	6.342263	110.401833	19.357635	27.615026	108.95134	20.244845	16.9786445	109.6765865	-96.202571	1.2322655	101.3972655
-7.360844	-12.457863	106.861198	-37.900196	9.06025	105.542351	21.216806	6.284068	110.357841	19.468081	27.573296	109.047821	20.3424435	16.928682	109.702831	-96.1428355	1.191818	101.381871
-8.248728	-12.346058	106.701401	-37.821285	9.013109	105.529282	21.286692	6.234391	110.259018	19.567221	27.53816	109.088707	20.4269565	16.8862755	109.6738625	-96.0695265	1.1399425	101.3847015
-8.978424	-12.205282	106.321312	-37.746677	8.976805	105.48687	21.348005	6.184898	110.082603	19.664364	27.503332	109.062614	20.5061845	16.844115	109.5726085	-95.9995385	1.109495	101.4011315
-9.958206	-12.102809	106.07531	-37.666126	8.967804	105.424377	21.405203	6.152908	109.875717	19.750051	27.46122	108.990349	20.577627	16.807064	109.433033	-95.909879	1.128544	101.415721
-11.236683	-11.923877	105.766891	-37.530319	8.99309	105.306229	21.51099	6.122723	109.586609	19.881128	27.422132	108.872009	20.696059	16.7724275	109.229309	-95.756697	1.2137525	101.383149
-11.83983	-11.838384	105.540047	-37.46339	9.021	105.232384	21.576933	6.110006	109.457741	19.947083	27.429035	108.787193	20.762008	16.7695205	109.122467	-95.688788	1.2724795	101.342301
-12.620157	-11.730148	105.462479	-37.415798	9.049192	105.195465	21.638378	6.112906	109.339966	19.989367	27.422956	108.720108	20.8138725	16.767931	109.030037	-95.6454685	1.330453	101.360893
-13.380928	-11.73271	105.375526	-37.375332	9.056674	105.188919	21.688042	6.104007	109.226524	20.024433	27.413097	108.658455	20.8562375	16.758552	108.9424895	-95.6069015	1.354796	101.4353485
-14.044542	-11.760426	105.178963	-37.350578	9.042074	105.195953	21.721415	6.08073	109.088219	20.059868	27.364376	108.582329	20.8906415	16.722553	108.835274	-95.5917975	1.361595	101.556632
-14.791309	-11.760196	104.990242	-37.324627	9.002402	105.185928	21.751396	6.031404	108.906578	20.065769	27.294651	108.515144	20.9085825	16.6630275	108.710861	-95.5578365	1.3417765	101.660995
-15.5789	-11.765906	104.797874	-37.294052	8.934404	105.143448	21.765295	5.937185	108.708611	20.10504	27.221584	108.428596	20.9351675	16.5793845	108.5686035	-95.5232715	1.2894235	101.7182925
-16.856697	-11.796175	104.472755	-37.275753	8.85015	105.03302	21.738153	5.831305	108.418121	20.167759	27.108755	108.303902	20.952956	16.47003	108.3610115	-95.504462	1.23027	101.7050285
-17.621635	-11.869864	104.207909	-37.279438	8.801983	104.967819	21.682495	5.836843	108.29834	20.175749	27.074575	108.244942	20.929122	16.455709	108.271641	-95.487998	1.148257	101.663997
-18.404434	-11.953814	104.090988	-37.281326	8.797698	104.932228	21.710751	5.853953	108.19397	20.176277	27.094761	108.234428	20.943514	16.474357	108.214199	-95.506166	1.121039	101.650257
-19.179777	-12.080145	104.014755	-37.276192	8.822742	104.924988	21.730419	5.935457	108.191231	20.165339	27.177954	108.264175	20.947879	16.5567055	108.227703	-95.500263	1.0887785	101.622273
-20.00403	-12.184792	104.001343	-37.270397	8.874975	104.942635	21.75996	6.040328	108.24305	20.145905	27.306181	108.323357	20.9529325	16.6732545	108.2832035	-95.4937265	1.0766955	101.6020665
-20.842031	-12.385797	104.011749	-37.265499	8.914732	104.968628	21.79388	6.157435	108.321587	20.140961	27.426756	108.378288	20.9674205	16.7920955	108.3499375	-95.4984185	1.0373685	101.5873185
-21.661375	-12.584858	103.954849	-37.265282	8.943917	104.989433	21.817888	6.252061	108.386208	20.143526	27.529955	108.438889	20.980707	16.891008	108.4125485	-95.511271	0.996826000000002	101.5663175
-22.827089	-12.9895	103.915993	-37.279587	8.971414	105.012009	21.816175	6.334726	108.427032	20.130716	27.638138	108.511734	20.9734455	16.986432	108.469383	-95.5326195	0.956395999999998	101.554635
-23.67555	-13.272138	103.874542	-37.291794	8.983954	105.040726	21.819328	6.387148	108.419884	20.132252	27.686068	108.523796	20.97579	17.036608	108.47184	-95.559378	0.9313	101.609612
-24.495523	-13.634727	103.840698	-37.285683	8.987972	105.085693	21.834587	6.437678	108.415619	20.152325	27.735891	108.528687	20.993456	17.0867845	108.472153	-95.564822	0.889159499999998	101.699233
-25.314009	-13.999243	103.777901	-37.250225	8.98672	105.125389	21.871416	6.489747	108.437515	20.195227	27.788942	108.553825	21.0333215	17.1393445	108.49567	-95.5337715	0.8340955	101.755108
-26.049337	-14.423246	103.793633	-37.181213	9.006258	105.148483	21.952637	6.534276	108.482651	20.260921	27.86076	108.580208	21.106779	17.197518	108.5314295	-95.469205	0.814998000000003	101.7655365
-26.832003	-14.909099	103.828194	-37.09103	9.023528	105.16111	22.045324	6.577575	108.537117	20.342083	27.915949	108.56414	21.1937035	17.246762	108.5506285	-95.3757635	0.800294000000001	101.7715915
-27.603996	-15.432769	103.888107	-37.001385	9.028748	105.142174	22.14311	6.612836	108.572449	20.420025	27.954498	108.496964	21.2815675	17.283667	108.5347065	-95.2843375	0.773828999999999	101.7496415
-28.753233	-16.281958	103.990974	-36.869217	9.015603	105.091606	22.273691	6.636915	108.578087	20.503593	27.9762	108.292709	21.388642	17.3065575	108.435398	-95.127076	0.724648500000001	101.747814
-29.453203	-16.918268	104.156509	-36.801769	8.987722	105.099091	22.353497	6.634758	108.566269	20.546253	27.969069	108.105827	21.449875	17.3019135	108.336048	-95.053413	0.673530499999998	101.862134
-30.227486	-17.583195	104.404472	-36.736538	8.939279	105.132744	22.42004	6.616532	108.566811	20.577278	27.95459	107.922043	21.498659	17.285561	108.244427	-94.971735	0.592997	102.021061
-30.927368	-18.281668	104.690765	-36.683914	8.877162	105.191612	22.487249	6.582513	108.591667	20.614227	27.917633	107.734314	21.550738	17.250073	108.1629905	-94.918566	0.504251	102.2202335
-31.661371	-18.977018	104.947708	-36.621857	8.80372	105.258881	22.556587	6.538341	108.637474	20.654327	27.847195	107.572723	21.605457	17.192768	108.1050985	-94.849171	0.414671999999999	102.4126635
-32.320179	-19.677744	105.23024	-36.555088	8.718276	105.291687	22.626091	6.464767	108.695862	20.687746	27.768597	107.461693	21.6569185	17.116682	108.0787775	-94.7670945	0.319869999999998	102.5045965
-33.021145	-20.375137	105.484177	-36.482777	8.603909	105.304825	22.697472	6.366189	108.744667	20.759968	27.659008	107.328903	21.72872	17.0125985	108.036785	-94.694274	0.1952195	102.572865
-34.011829	-21.390942	105.855682	-36.365204	8.459512	105.310699	22.795616	6.191983	108.794151	20.853666	27.464973	107.129875	21.824641	16.828478	107.962013	-94.555049	0.0905459999999998	102.659385
-34.68837	-22.017677	106.0495	-36.30146	8.363957	105.311378	22.84622	6.076836	108.807159	20.900568	27.350342	107.011559	21.873394	16.713589	107.909359	-94.476314	0.0143249999999995	102.713397
-35.292046	-22.603268	106.250168	-36.252483	8.282284	105.322372	22.898081	5.977494	108.815239	20.956205	27.23848	106.89193	21.927143	16.607987	107.8535845	-94.432109	-0.0434190000000001	102.7911595
-35.932835	-23.176945	106.45002	-36.198849	8.205681	105.334137	22.945982	5.882222	108.816124	20.99264	27.135426	106.790886	21.969311	16.508824	107.803505	-94.367009	-0.0974620000000002	102.864769
-36.572556	-23.704918	106.612457	-36.157913	8.134361	105.358269	22.987812	5.791674	108.820633	21.025566	27.036678	106.72998	22.006689	16.414176	107.7753065	-94.322515	-0.145453999999997	102.9412315
-37.178234	-24.197996	106.771576	-36.132877	8.065176	105.401054	23.007927	5.692204	108.855453	21.055302	26.944452	106.701813	22.0316145	16.318328	107.778633	-94.2973685	-0.187976000000003	103.023475
-37.823341	-24.64295	106.864616	-36.122158	7.983007	105.450844	23.021648	5.5969	108.881332	21.076675	26.841187	106.701591	22.0491615	16.2190435	107.7914615	-94.2934775	-0.253029500000001	103.1102265
-38.671692	-25.235573	106.930862	-36.132908	7.843788	105.508026	23.006845	5.430507	108.908035	21.078455	26.684582	106.718269	22.04265	16.0575445	107.813152	-94.308466	-0.369968499999999	103.2029
-39.227097	-25.612324	106.927765	-36.148567	7.733192	105.497147	22.989599	5.320832	108.889008	21.064728	26.577293	106.704697	22.0271635	15.9490625	107.7968525	-94.3242975	-0.482678500000001	103.1974415
-39.843433	-25.909645	106.910721	-36.173553	7.637571	105.475876	22.966333	5.212188	108.864464	21.046684	26.464085	106.691269	22.0065085	15.8381365	107.7778665	-94.3536145	-0.562994499999999	103.1738855
-40.426102	-26.204868	106.888512	-36.188023	7.527412	105.443367	22.943916	5.113574	108.834877	21.02948	26.370754	106.6633	21.986698	15.742164	107.7490885	-94.362744	-0.687340000000001	103.1376455
-40.970623	-26.458464	106.890343	-36.207272	7.427458	105.412567	22.932669	5.02233	108.796021	20.998636	26.28142	106.604111	21.9656525	15.651875	107.700066	-94.3801965	-0.796959000000001	103.125068
-41.516933	-26.673264	106.919991	-36.211128	7.325575	105.39225	22.921328	4.94603	108.771339	20.959143	26.205217	106.555351	21.9402355	15.5756235	107.663345	-94.3624915	-0.924473500000002	103.121155
-42.012253	-26.828608	107.024384	-36.193993	7.211071	105.384613	22.934387	4.866015	108.776222	20.93321	26.122498	106.50798	21.9337985	15.4942565	107.642101	-94.3217845	-1.0721145	103.127125
-42.755436	-27.055437	107.266953	-36.175011	7.005074	105.463371	22.957941	4.725661	108.84314	20.912045	25.962248	106.480064	21.934993	15.3439545	107.661602	-94.285015	-1.3338065	103.26514
-43.271168	-27.172569	107.458344	-36.150089	6.839993	105.546097	22.975306	4.614059	108.891998	20.903448	25.848242	106.490646	21.939377	15.2311505	107.691322	-94.239555	-1.5511645	103.400872
-43.773098	-27.196268	107.620148	-36.130592	6.669556	105.632484	22.986683	4.483491	108.943665	20.898489	25.73543	106.520058	21.942586	15.1094605	107.7318615	-94.20377	-1.7703485	103.5331065
-44.322159	-27.203888	107.727936	-36.128819	6.50088	105.682716	22.988035	4.329663	108.976852	20.90534	25.604837	106.536797	21.9466875	14.96725	107.7568245	-94.2043255	-1.96549	103.6086075
-44.895287	-27.167818	107.726959	-36.126312	6.322268	105.699303	22.965641	4.161008	108.970131	20.911526	25.457632	106.562401	21.9385835	14.80932	107.766266	-94.1912075	-2.164784	103.63234
-45.436752	-27.093796	107.611755	-36.124306	6.149526	105.701553	22.944401	3.983619	108.943893	20.917879	25.301191	106.604195	21.93114	14.642405	107.774044	-94.179752	-2.343353	103.629062
-46.006252	-26.977089	107.494461	-36.149765	6.000657	105.712296	22.919945	3.807196	108.906105	20.927412	25.150743	106.652786	21.9236785	14.4789695	107.7794455	-94.2232085	-2.4776555	103.6451465
-46.917557	-26.705465	107.229828	-36.163376	5.797421	105.732552	22.861504	3.557005	108.860397	20.961458	24.93681	106.786133	21.911481	14.2469075	107.823265	-94.238233	-2.6520655	103.641839
-47.487083	-26.44105	107.028595	-36.168118	5.69339	105.749809	22.832043	3.424074	108.849785	20.985451	24.816174	106.878006	21.908747	14.120124	107.8638955	-94.244983	-2.733344	103.6357225
-48.099277	-26.119999	106.888077	-36.191887	5.624866	105.770454	22.792688	3.333092	108.836533	20.980026	24.744555	106.959167	21.886357	14.0388235	107.89785	-94.270131	-2.7890915	103.643058
-48.76004	-25.759769	106.814423	-36.233463	5.579341	105.811897	22.743713	3.28135	108.806358	20.94672	24.714508	106.990967	21.8452165	13.997929	107.8986625	-94.3121425	-2.839247	103.7251315
-49.415939	-25.357336	106.777657	-36.274796	5.565608	105.84642	22.702444	3.262244	108.784805	20.892771	24.705692	106.990959	21.7976075	13.983968	107.887882	-94.3471995	-2.852752	103.804958
-50.058006	-24.9114	106.786636	-36.33036	5.560344	105.877159	22.67021	3.254418	108.773514	20.822161	24.701046	106.997978	21.7461855	13.977732	107.885746	-94.4069055	-2.857044	103.868572
-50.758224	-24.459911	106.779907	-36.402035	5.556353	105.896507	22.636097	3.228242	108.778595	20.757973	24.682468	107.009148	21.697035	13.955355	107.8938715	-94.501105	-2.842649	103.8991425
-51.740742	-23.628355	106.68718	-36.474686	5.512811	105.9077	22.587074	3.113087	108.803352	20.701216	24.576656	107.072052	21.644145	13.8448715	107.937702	-94.593517	-2.8192495	103.877698
-52.470631	-23.071028	106.609657	-36.508564	5.454355	105.907928	22.551111	2.984328	108.84024	20.69002	24.47356	107.139542	21.6205655	13.728944	107.989891	-94.6376935	-2.820234	103.825965
-53.212311	-22.494852	106.522751	-36.549267	5.366518	105.915092	22.526924	2.826312	108.879829	20.689131	24.342762	107.231316	21.6080275	13.584537	108.0555725	-94.7065615	-2.851501	103.7746115
-53.972519	-21.892246	106.421074	-36.574245	5.274786	105.924942	22.502497	2.652703	108.895752	20.697542	24.20303	107.309708	21.6000195	13.4278665	108.10273	-94.7485095	-2.8782945	103.747154
-54.705292	-21.259359	106.283997	-36.583786	5.16057	105.941071	22.462372	2.489211	108.871902	20.702356	24.057037	107.388771	21.582364	13.273124	108.1303365	-94.749936	-2.951984	103.7518055
-55.457191	-20.558876	106.201866	-36.573498	5.077229	105.966988	22.438036	2.338325	108.80574	20.734957	23.925888	107.433929	21.5864965	13.1321065	108.1198345	-94.7334925	-2.9776485	103.8141415
-56.28299	-19.842865	106.110397	-36.55328	5.011304	105.989731	22.421425	2.202838	108.718285	20.775892	23.82407	107.441666	21.5986585	13.013454	108.0799755	-94.7052185	-2.990846	103.8994865
-57.491905	-18.737804	105.97731	-36.500809	4.969926	106.039406	22.408627	2.086458	108.577774	20.842169	23.720015	107.467094	21.625398	12.9032365	108.022434	-94.627016	-2.9633845	104.056378
-58.270912	-17.924339	105.875847	-36.487518	4.970423	106.072197	22.399992	2.052085	108.496117	20.872004	23.706144	107.486252	21.635998	12.8791145	107.9911845	-94.611034	-2.9382685	104.1532095
-59.123039	-17.119701	105.785225	-36.49477	4.984222	106.085884	22.367283	2.045888	108.400223	20.877758	23.716816	107.488762	21.6225205	12.881352	107.9444925	-94.6120605	-2.912908	104.2272755
-59.9963	-16.320415	105.708099	-36.522388	5.007377	106.098259	22.324383	2.049259	108.316826	20.856962	23.720797	107.514633	21.5906725	12.885028	107.9157295	-94.6354485	-2.870274	104.2807885
-60.865032	-15.529336	105.581711	-36.558395	5.029172	106.116844	22.271584	2.056551	108.252594	20.831787	23.728504	107.550217	21.5516855	12.8925275	107.9014055	-94.6684755	-2.8341835	104.3322825
-61.740314	-14.691983	105.540154	-36.613865	5.056386	106.150749	22.218712	2.062819	108.210083	20.791004	23.745209	107.598457	21.504858	12.904014	107.90427	-94.732588	-2.791242	104.397228
-62.667667	-13.866123	105.534569	-36.689034	5.090308	106.225296	22.165749	2.072144	108.181847	20.745255	23.760281	107.668831	21.455502	12.9162125	107.925339	-94.83357	-2.7355965	104.525253
-64.045418	-12.698394	105.634674	-36.774475	5.132167	106.374313	22.107645	2.096407	108.173409	20.678932	23.799845	107.76609	21.3932885	12.948126	107.9697495	-94.9422385	-2.683792	104.7788765
-64.938293	-11.914484	105.735146	-36.827175	5.141788	106.494926	22.055239	2.115155	108.147026	20.630995	23.836187	107.813644	21.343117	12.975671	107.980335	-94.997467	-2.692095	105.009517
-65.885071	-11.143125	105.892014	-36.888023	5.137893	106.61676	21.998987	2.128703	108.062042	20.567883	23.859348	107.821907	21.283435	12.9940255	107.9419745	-95.059481	-2.7182395	105.2915455
-66.829575	-10.426316	106.068123	-36.9617	5.116955	106.734276	21.92845	2.133795	107.917114	20.494249	23.873943	107.782349	21.2113495	13.003869	107.8497315	-95.1347495	-2.769959	105.6188205
-67.749207	-9.73434	106.156715	-37.029602	5.090411	106.81279	21.847498	2.139982	107.737587	20.409008	23.863312	107.725311	21.128253	13.001647	107.731449	-95.187457	-2.820825	105.894131
-68.679649	-9.035038	106.251205	-37.126198	5.03954	106.847397	21.753651	2.107321	107.530167	20.304342	23.855558	107.64669	21.0289965	12.9814395	107.5884285	-95.2813925	-2.9023595	106.1063655
-69.614777	-8.362835	106.327583	-37.233551	4.984075	106.859398	21.636591	2.073863	107.294487	20.168379	23.837748	107.55719	20.902485	12.9558055	107.4258385	-95.369587	-2.9876555	106.2929575
-71.009003	-7.442028	106.435135	-37.406216	4.940983	106.860947	21.433989	2.048266	107.058754	19.983078	23.793554	107.463989	20.7085335	12.92091	107.2613715	-95.5209655	-3.038944	106.4605225
-71.881187	-6.85583	106.500366	-37.515171	4.951031	106.897011	21.327702	2.047483	107.003853	19.885187	23.780146	107.456757	20.6064445	12.9138145	107.230305	-95.6367865	-3.0117525	106.563717
-72.76638	-6.29808	106.631073	-37.602409	4.985146	106.953384	21.251364	2.05254	106.998734	19.816368	23.786812	107.443771	20.533866	12.919676	107.2212525	-95.738684	-2.949384	106.6855155
-73.596878	-5.759079	106.76413	-37.662933	5.062489	107.006409	21.20488	2.070461	106.99865	19.759415	23.792276	107.422951	20.4821475	12.9313685	107.2108005	-95.8080135	-2.8063905	106.8020175
-74.396721	-5.288278	106.900993	-37.694206	5.133008	107.043396	21.175102	2.09018	106.995598	19.719503	23.80344	107.364944	20.4473025	12.94681	107.180271	-95.8357145	-2.680794	106.906521
-75.123528	-4.814736	107.043518	-37.709347	5.214559	107.077751	21.161642	2.100601	106.986282	19.697922	23.807632	107.315567	20.429782	12.9541165	107.1509245	-95.848476	-2.5249985	107.0045775
-75.761185	-4.381032	107.176628	-37.725403	5.268189	107.11145	21.151955	2.097635	106.975594	19.678644	23.801737	107.286583	20.4152995	12.949686	107.1310885	-95.8661055	-2.413308	107.0918115
-75.738136	-3.959672	107.442383	-37.774891	5.310177	107.200623	21.103601	2.06177	106.964813	19.640812	23.770586	107.277298	20.3722065	12.916178	107.1210555	-95.9219885	-2.295824	107.2801905
-75.643906	-3.652149	107.504486	-37.812672	5.318452	107.275497	21.062159	2.031653	106.969437	19.610979	23.733885	107.300972	20.336569	12.882769	107.1352045	-95.961913	-2.245865	107.4157895
-75.628403	-3.302475	107.522881	-37.85614	5.328751	107.359489	21.018471	1.999296	107.000175	19.584366	23.703299	107.35923	20.3014185	12.8512975	107.1797025	-96.0136985	-2.1937955	107.5392755
-75.312332	-3.071912	107.56588	-37.906094	5.353284	107.426277	20.980587	1.984248	107.048019	19.55357	23.69977	107.462982	20.2670785	12.842009	107.2555005	-96.0792665	-2.135441	107.5970535
-74.94574	-2.835935	107.562729	-37.964878	5.393342	107.48336	20.939867	1.994784	107.091904	19.52824	23.735533	107.547012	20.2340535	12.8651585	107.319458	-96.1638095	-2.0784745	107.647262
-74.549881	-2.587816	107.640198	-38.025372	5.482399	107.5187	20.901451	2.028567	107.094917	19.470839	23.778656	107.588707	20.186145	12.9036115	107.341812	-96.236889	-1.9388135	107.695588
-74.084076	-2.315092	107.651939	-38.092796	5.575809	107.544899	20.843811	2.09183	107.091751	19.403202	23.831928	107.580925	20.1235065	12.961879	107.336338	-96.3090985	-1.810261	107.75346
-73.420349	-1.926001	107.677818	-38.178814	5.698978	107.566071	20.732996	2.176354	107.120811	19.323771	23.923826	107.578186	20.0283835	13.05009	107.3494985	-96.3860115	-1.652134	107.7826435
-72.947205	-1.696903	107.661606	-38.245316	5.797089	107.587074	20.640123	2.242654	107.19339	19.275625	23.972921	107.608368	19.957874	13.1077875	107.400879	-96.448506	-1.5136095	107.773269
-72.469887	-1.507098	107.671402	-38.30439	5.901372	107.604385	20.624949	2.288607	107.208977	19.226704	24.043356	107.635269	19.9258265	13.1659815	107.422123	-96.5346065	-1.3632375	107.786647
-71.919952	-1.344809	107.675003	-38.36496	5.993164	107.629715	20.576868	2.366974	107.256027	19.172564	24.150946	107.659515	19.874716	13.25896	107.457771	-96.604636	-1.272632	107.801659
-71.298256	-1.202551	107.62973	-38.414841	6.100045	107.645836	20.526678	2.471184	107.301842	19.12101	24.259544	107.676605	19.823844	13.365364	107.4892235	-96.653526	-1.165274	107.8024485
-70.636162	-1.058829	107.67337	-38.461514	6.219584	107.654594	20.471352	2.598829	107.352539	19.054678	24.386417	107.679703	19.763015	13.492623	107.516121	-96.686043	-1.053455	107.793067
-69.972382	-0.893656	107.64595	-38.515152	6.332067	107.661942	20.411537	2.715667	107.429436	18.990049	24.496387	107.70948	19.700793	13.606027	107.569458	-96.731097	-0.941892999999999	107.754426
-68.959129	-0.647197	107.599808	-38.611958	6.536996	107.698334	20.328531	2.835347	107.615517	18.926989	24.626682	107.811569	19.62776	13.7310145	107.713543	-96.851676	-0.657022499999998	107.683125
-68.270897	-0.521045	107.629883	-38.686359	6.677642	107.742157	20.255499	2.900971	107.78936	18.88756	24.70927	107.899834	19.5715295	13.8051205	107.844597	-96.9442475	-0.449836500000002	107.639717
-67.536705	-0.369439	107.604942	-38.761864	6.83858	107.806602	20.17968	2.968734	108.034828	18.85256	24.778612	108.005905	19.51612	13.873673	108.0203665	-97.039848	-0.196512999999999	107.5928375
-66.723747	-0.240302	107.660225	-38.84359	7.000185	107.882462	20.138666	3.030211	108.32785	18.817822	24.865408	108.139931	19.478244	13.9478095	108.2338905	-97.165424	0.0525605000000002	107.5310335
-65.955521	-0.081224	107.739807	-38.923985	7.154412	107.984283	20.097469	3.116751	108.671928	18.766869	24.964085	108.278023	19.432169	14.040418	108.4749755	-97.280139	0.268405999999999	107.4935905
-65.16626	0.076257	107.789886	-38.997761	7.310036	108.10289	20.064247	3.219672	109.062256	18.71999	25.068872	108.457413	19.3921185	14.144272	108.7598345	-97.3876405	0.475800000000001	107.4459455
-64.379562	0.202733	107.877228	-39.050625	7.43764	108.225021	20.037138	3.287116	109.465149	18.700609	25.157789	108.663643	19.3688735	14.2224525	109.064396	-97.4701235	0.652827499999999	107.385646
-63.1283	0.433663	107.989143	-39.127022	7.566633	108.401726	19.934319	3.309552	110.041069	18.715057	25.213293	108.939384	19.324688	14.2614225	109.4902265	-97.578732	0.871843500000001	107.3132255
-62.264378	0.63294	108.024178	-39.187321	7.605916	108.491096	19.866899	3.258032	110.377182	18.717632	25.204649	109.110191	19.2922655	14.2313405	109.7436865	-97.6669075	0.980491499999999	107.2385055
-61.426216	0.855222	108.067551	-39.239632	7.615845	108.565567	19.802021	3.212671	110.61721	18.730331	25.176447	109.247795	19.266176	14.194559	109.9325025	-97.74544	1.037131	107.1986315
-60.625725	1.08371	108.087517	-39.307419	7.620695	108.630562	19.764708	3.140584	110.773705	18.737406	25.132006	109.349564	19.251057	14.136295	110.0616345	-97.865895	1.105095	107.1994895
-59.733601	1.340029	108.062729	-39.35471	7.633191	108.658646	19.717644	3.056171	110.868851	18.741274	25.080433	109.419044	19.229459	14.068302	110.1439475	-97.938879	1.19808	107.1733445
-58.838303	1.676825	108.11068	-39.370911	7.655493	108.674835	19.655643	2.953947	110.914085	18.770866	25.016945	109.456566	19.2132545	13.985446	110.1853255	-97.9550765	1.32554	107.1643445
-57.973015	2.079379	108.11927	-39.370068	7.703963	108.684715	19.606647	2.89582	110.927628	18.798874	24.948137	109.502472	19.2027605	13.9219785	110.21505	-97.9428965	1.4859475	107.15438
-56.697392	2.699123	108.112	-39.38015	7.824164	108.714722	19.57328	2.863	110.940384	18.816862	24.914579	109.575378	19.195071	13.8887895	110.257881	-97.955371	1.7595385	107.171563
-55.763752	3.150646	108.038391	-39.38583	7.913441	108.706985	19.56669	2.88541	110.943939	18.831118	24.949493	109.62899	19.198904	13.9174515	110.2864645	-97.970564	1.9094305	107.1275055
-54.832165	3.675532	108.018829	-39.403442	8.026652	108.689224	19.567284	2.918917	110.939743	18.839367	24.992449	109.667503	19.2033255	13.955683	110.303623	-98.0102095	2.097621	107.074825
-53.938221	4.263743	107.963249	-39.417259	8.135341	108.649567	19.56419	2.947979	110.904671	18.842939	25.031769	109.661362	19.2035645	13.989874	110.2830165	-98.0380825	2.280808	107.0161175
-53.072079	4.827236	107.896935	-39.433586	8.231531	108.603752	19.546192	2.96286	110.829559	18.834789	25.041918	109.649887	19.1904905	14.002389	110.239723	-98.0576625	2.460673	106.967781
-52.111267	5.41049	107.830109	-39.434692	8.294695	108.588112	19.53644	2.951398	110.752853	18.836136	25.030464	109.647659	19.186288	13.990931	110.200256	-98.055672	2.598459	106.975968
-51.172966	6.059409	107.866196	-39.404133	8.325329	108.614662	19.543924	2.935359	110.719284	18.870356	25.005617	109.698593	19.20714	13.970488	110.2089385	-98.015406	2.68017	107.0203855
-49.730804	7.070035	107.930496	-39.320335	8.322512	108.721771	19.626577	2.899511	110.714928	18.979395	24.993267	109.827354	19.302986	13.946389	110.271141	-97.943656	2.698635	107.172401
-48.76004	7.722569	107.979134	-39.235748	8.325131	108.7939	19.689175	2.876104	110.719749	19.070608	24.997406	109.902908	19.3798915	13.936755	110.3113285	-97.8513875	2.713507	107.2764715
-47.74477	8.439609	108.027351	-39.150192	8.335939	108.862236	19.73143	2.853029	110.760605	19.136017	24.993465	109.983086	19.4337235	13.923247	110.3718455	-97.7341075	2.748631	107.3526265
-46.693058	9.196565	108.098076	-39.11692	8.344816	108.933662	19.759613	2.834161	110.834625	19.196224	24.996298	110.09407	19.4779185	13.9152295	110.4643475	-97.7117585	2.7744025	107.4029765
-45.707226	9.926069	108.102943	-39.110229	8.338456	108.978333	19.785734	2.810398	110.885849	19.223131	24.98254	110.207787	19.5044325	13.896469	110.546818	-97.7248905	2.780443	107.409848
-44.677914	10.661011	108.091179	-39.153717	8.307076	109.040924	19.805613	2.746547	110.947632	19.221844	24.938362	110.363495	19.5137285	13.8424545	110.6555635	-97.8211625	2.7716975	107.4262845
-43.625294	11.43958	108.1427	-39.190971	8.262951	109.075439	19.797701	2.653075	111.004349	19.225903	24.867479	110.503532	19.511802	13.760277	110.7539405	-97.893744	2.765625	107.3969375
-42.146954	12.609877	108.314606	-39.268364	8.164164	109.196922	19.763195	2.51702	111.039101	19.204782	24.758717	110.767662	19.4839885	13.6378685	110.9033815	-98.0207165	2.6904595	107.4904625
-41.095982	13.370067	108.42379	-39.292587	8.072587	109.29892	19.71266	2.42673	111.053917	19.233667	24.683334	110.966644	19.4731635	13.555032	111.0102805	-98.0583375	2.590142	107.5875595
-40.002888	14.16647	108.651566	-39.281239	7.989657	109.431305	19.703569	2.323929	111.091141	19.307549	24.619938	111.199913	19.505559	13.4719335	111.145527	-98.068037	2.5073805	107.717083
-38.968441	14.934889	108.843437	-39.256977	7.934067	109.567131	19.722048	2.221014	111.161446	19.426975	24.557669	111.437035	19.5745115	13.3893415	111.2992405	-98.0884655	2.4787925	107.8350215
-37.842289	15.669136	109.01123	-39.207325	7.895947	109.69062	19.761501	2.106145	111.251389	19.568666	24.516672	111.650002	19.6650835	13.3114085	111.4506955	-98.0797335	2.4804855	107.9305445
-36.706211	16.424557	109.212097	-39.142601	7.87396	109.806236	19.81768	2.02637	111.358032	19.708508	24.481565	111.857864	19.763094	13.2539675	111.607948	-98.048296	2.4939525	108.004524
-35.600803	17.160969	109.381142	-39.087849	7.88373	109.914566	19.9081	1.981075	111.509529	19.835171	24.461899	112.058868	19.8716355	13.221487	111.7841985	-98.0473335	2.545973	108.0449335
-33.879841	18.210169	109.582153	-38.99905	7.916572	110.076775	20.049278	1.970117	111.82991	20.016171	24.513126	112.412132	20.0327245	13.2416215	112.121021	-98.0308245	2.5915225	108.032529
-32.7425	18.879265	109.808983	-38.954025	7.926072	110.20607	20.142466	1.954425	112.153053	20.131721	24.584761	112.73214	20.1370935	13.269593	112.4425965	-98.0451435	2.582551	107.9695435
-31.653076	19.524055	110.089668	-38.946247	7.924693	110.382057	20.234829	1.928878	112.51738	20.242205	24.63073	113.101555	20.238517	13.279804	112.8094675	-98.131011	2.569582	107.9546465
-30.546124	20.095556	110.408554	-38.964314	7.911359	110.587372	20.291008	1.88696	112.872673	20.350605	24.653242	113.488426	20.3208065	13.270101	113.1805495	-98.2494345	2.552617	107.9941945
-29.42461	20.678167	110.738464	-38.980854	7.910624	110.78521	20.335739	1.811259	113.209892	20.442959	24.667492	113.876137	20.389349	13.2393755	113.5430145	-98.351057	2.5818725	108.0274055
-28.299746	21.203018	111.094749	-38.997017	7.904729	110.963928	20.36228	1.735718	113.514748	20.536564	24.654028	114.245163	20.449422	13.194873	113.8799555	-98.443456	2.614585	108.0479005
-27.215511	21.706741	111.4216	-39.004482	7.900799	111.116386	20.409945	1.677417	113.748466	20.641821	24.639555	114.603043	20.525883	13.158486	114.1757545	-98.534847	2.643112	108.0570175
-25.561417	22.340216	111.875343	-38.986351	7.915877	111.250053	20.479979	1.583402	113.97036	20.788506	24.630087	115.00325	20.6342425	13.1067445	114.486805	-98.6069445	2.7250095	108.013301
-24.436077	22.713009	112.136589	-38.936485	7.945303	111.294983	20.574438	1.564034	114.016487	20.884649	24.61544	115.219368	20.7295435	13.089737	114.6179275	-98.6025135	2.800869	107.9720385
-23.342941	23.051514	112.388039	-38.863194	7.997076	111.338196	20.687777	1.57497	114.021942	20.997265	24.628693	115.378189	20.842521	13.1018315	114.7000655	-98.568909	2.8923205	107.9763265
-22.267025	23.256775	112.61898	-38.751659	8.082593	111.407959	20.802822	1.612469	114.027931	21.11985	24.677004	115.491364	20.961336	13.1447365	114.7596475	-98.464654	3.0204495	108.0562705
-21.2122	23.430687	112.784981	-38.643208	8.171425	111.476013	20.942425	1.70267	114.07077	21.251493	24.749659	115.612175	21.096959	13.2261645	114.8414725	-98.383375	3.1166855	108.1105535
-20.11455	23.50411	112.971878	-38.540726	8.296885	111.575005	21.116669	1.792368	114.175568	21.378305	24.822384	115.756813	21.247487	13.307376	114.9661905	-98.328939	3.286394	108.1838195
-19.074102	23.530615	113.126907	-38.448757	8.415318	111.678864	21.272064	1.882573	114.355515	21.471254	24.912333	115.887848	21.371659	13.397453	115.1216815	-98.269173	3.433183	108.2360465
-17.618053	23.376053	113.235878	-38.343529	8.575775	111.853157	21.461893	2.053876	114.68277	21.523647	25.081137	116.067383	21.49277	13.5675065	115.3750765	-98.179828	3.5840435	108.3312375
-16.727924	23.192097	113.281502	-38.298183	8.677376	111.970757	21.596846	2.182431	114.967934	21.55625	25.208326	116.231979	21.576548	13.6953785	115.5999565	-98.172914	3.6593735	108.3415575
-15.730519	22.888466	113.355949	-38.250149	8.748781	112.093521	21.749678	2.313646	115.284668	21.59244	25.344484	116.411781	21.671059	13.829065	115.8482245	-98.171357	3.668497	108.3388175
-14.865464	22.563454	113.510979	-38.191196	8.803983	112.221931	21.902138	2.416269	115.603745	21.647198	25.475931	116.621185	21.774668	13.9461	116.112465	-98.15706	3.661866	108.331397
-13.987185	22.171337	113.615837	-38.116806	8.84007	112.330452	22.057123	2.458113	115.903725	21.747707	25.572115	116.805115	21.902415	14.015114	116.35442	-98.136027	3.665026	108.306484
-13.232061	21.646889	113.770615	-38.040257	8.835392	112.426949	22.204893	2.475245	116.119858	21.862349	25.620157	116.978287	22.033621	14.047701	116.5490725	-98.114135	3.623083	108.3048255
-12.453722	21.141367	113.917053	-37.93848	8.795864	112.476646	22.320799	2.461583	116.232147	21.983074	25.632614	117.113533	22.1519365	14.0470985	116.67284	-98.0288965	3.5446295	108.280452
-11.287875	20.134146	114.037743	-37.76767	8.705223	112.493477	22.507191	2.400251	116.251816	22.220819	25.620089	117.258537	22.364005	14.01017	116.7551765	-97.899345	3.400276	108.2317775
-10.520802	19.45167	114.041344	-37.625076	8.642948	112.463928	22.650396	2.335339	116.235458	22.379061	25.603168	117.339371	22.5147285	13.9692535	116.7874145	-97.7648805	3.3166425	108.1404415
-9.879053	18.701416	114.062813	-37.474216	8.603087	112.423477	22.808086	2.284352	116.253105	22.557596	25.568083	117.464157	22.682841	13.9262175	116.858631	-97.631273	3.2799565	107.988323
-9.265404	17.857248	114.124237	-37.34684	8.564146	112.402657	22.985903	2.254277	116.287766	22.715391	25.531923	117.596771	22.850647	13.8931	116.9422685	-97.544327	3.235192	107.8630455
-8.604122	16.923552	114.101089	-37.256844	8.543758	112.4048	23.133265	2.232756	116.319702	22.840326	25.494272	117.666771	22.9867955	13.863514	116.9932365	-97.5004835	3.224002	107.8163635
-8.137443	15.974786	114.09581	-37.15202	8.536753	112.387154	23.255735	2.258332	116.319832	22.943672	25.458298	117.63636	23.0997035	13.858315	116.978096	-97.4037435	3.215191	107.796212
-7.722652	15.042238	113.9683	-37.058632	8.546841	112.332382	23.397282	2.328901	116.307472	23.009197	25.451595	117.475464	23.2032395	13.890248	116.891468	-97.3205035	3.203434	107.773296
-6.999088	13.325538	113.565804	-36.852741	8.599084	112.198959	23.624268	2.501858	116.288628	23.064814	25.551495	117.244026	23.344541	14.0266765	116.766327	-97.050023	3.1714915	107.631591
-6.676217	12.22115	113.447334	-36.71674	8.624606	112.158981	23.815403	2.614581	116.313805	23.126209	25.631067	117.056725	23.470806	14.122824	116.685265	-96.904286	3.126388	107.632697
-6.323204	10.995902	113.315071	-36.572895	8.639593	112.132858	23.984423	2.686619	116.354012	23.187347	25.683857	116.89035	23.585885	14.185238	116.622181	-96.731675	3.093948	107.643535
-6.021283	9.711118	113.188934	-36.436172	8.627715	112.07312	24.129343	2.714297	116.397141	23.256607	25.671104	116.734734	23.692975	14.1927005	116.5659375	-96.565319	3.0627295	107.5803025
-5.782907	8.38359	113.061142	-36.346451	8.600419	111.998009	24.238211	2.676832	116.426834	23.307745	25.607014	116.534401	23.772978	14.141923	116.4806175	-96.46588	3.058915	107.5154005
-5.530086	6.96395	112.930283	-36.257744	8.548016	111.885284	24.305771	2.671049	116.403175	23.34169	25.523636	116.39695	23.8237305	14.0973425	116.4000625	-96.3392185	2.9986895	107.3705055
-5.459849	5.6808	112.838051	-36.196781	8.510251	111.784805	24.361328	2.656499	116.390137	23.370476	25.451284	116.290283	23.865902	14.0538915	116.34021	-96.259464	2.9666105	107.2294
-5.362874	3.571958	112.759651	-36.106853	8.485756	111.732307	24.39045	2.671405	116.310028	23.413107	25.400841	116.053711	23.9017785	14.036123	116.1818695	-96.1154845	2.935389	107.2827445
-5.315455	2.17309	112.634071	-36.036594	8.516093	111.698875	24.391294	2.734037	116.164825	23.454882	25.393196	115.875671	23.923088	14.0636165	116.020248	-95.996276	2.9685695	107.377502
-5.369465	0.81147	112.480736	-35.982651	8.578257	111.656128	24.382639	2.804894	116.004822	23.479948	25.40732	115.706024	23.9312935	14.106107	115.855423	-95.8965955	3.050407	107.456833
-5.498813	-0.502868	112.381783	-35.937489	8.678901	111.592415	24.369165	2.876955	115.861679	23.512838	25.427687	115.493462	23.9410015	14.152321	115.6775705	-95.8159795	3.205481	107.5072595
-5.607162	-1.877792	112.201324	-35.90118	8.772347	111.499939	24.374018	2.965815	115.702057	23.546253	25.470209	115.301598	23.9601355	14.218012	115.5018275	-95.7624955	3.326682	107.4980505
-5.789144	-3.244836	112.003853	-35.867153	8.847934	111.381508	24.372358	3.034598	115.555992	23.548378	25.53101	115.105438	23.960368	14.282804	115.330715	-95.694674	3.413064	107.432301
-6.039248	-4.543274	111.82637	-35.84082	8.914326	111.239838	24.388371	3.120077	115.428772	23.544672	25.599682	114.856613	23.9665215	14.3598795	115.1426925	-95.6481615	3.4687725	107.3369835
-6.387681	-6.606309	111.619186	-35.776638	8.998699	111.021843	24.418631	3.270882	115.304527	23.498114	25.720888	114.547012	23.9583725	14.495885	114.9257695	-95.5116485	3.501513	107.1179165
-6.736794	-7.954939	111.599586	-35.720943	9.023899	110.911324	24.462036	3.371171	115.308472	23.481091	25.781527	114.359055	23.9715635	14.576349	114.8337635	-95.4134495	3.471449	106.9888845
-7.186299	-9.232321	111.78894	-35.674858	9.02501	110.826981	24.502777	3.449793	115.339516	23.495657	25.834709	114.182983	23.999217	14.642251	114.7612495	-95.348933	3.407769	106.8927125
-7.528793	-10.577776	111.84156	-35.638817	9.003572	110.729965	24.550861	3.465827	115.344322	23.495207	25.847193	114.011444	24.023034	14.65651	114.677883	-95.300668	3.350634	106.782047
-7.938846	-11.903614	111.904594	-35.617374	8.953955	110.613701	24.5723	3.448115	115.308823	23.475006	25.812149	113.791809	24.023653	14.630132	114.550316	-95.258401	3.277778	106.677086
-8.444064	-13.107109	112.032303	-35.591835	8.870897	110.505234	24.533808	3.431893	115.325462	23.454849	25.756714	113.623299	23.9943285	14.5943035	114.4743805	-95.1779985	3.1474905	106.5360875
-9.099533	-14.264671	112.152252	-35.593651	8.788022	110.406219	24.595257	3.346921	115.262985	23.456705	25.694843	113.5149	24.025981	14.520882	114.3889425	-95.213283	3.055162	106.4234955
-9.977305	-15.960589	112.124214	-35.567181	8.660187	110.255562	24.621572	3.213573	115.296974	23.501266	25.575575	113.441238	24.061419	14.394574	114.369106	-95.195781	2.9258	106.142018
-10.618526	-16.971926	112.058006	-35.550564	8.593693	110.153732	24.639414	3.116735	115.309868	23.53076	25.500727	113.417519	24.085087	14.308731	114.3636935	-95.186215	2.878655	105.9437705
-11.414346	-17.9391	112.055138	-35.503761	8.526333	110.056862	24.645576	3.030368	115.283752	23.561045	25.410227	113.367477	24.1033105	14.2202975	114.3256145	-95.1108325	2.8323685	105.7881095
-12.086894	-18.872395	111.9002	-35.460247	8.474193	109.966431	24.650393	2.937564	115.265381	23.609591	25.33094	113.337601	24.129992	14.134252	114.301491	-95.050486	2.814134	105.631371
-12.977207	-19.755493	111.848808	-35.424423	8.425867	109.894371	24.652802	2.864315	115.238594	23.665657	25.265295	113.30954	24.1592295	14.064805	114.274067	-95.0080755	2.786929	105.514675
-13.674037	-20.564375	111.749306	-35.391338	8.394075	109.839401	24.65337	2.809555	115.200233	23.723167	25.214115	113.252708	24.1882685	14.011835	114.2264705	-94.9709445	2.776315	105.4523315
-14.56062	-21.319017	111.680077	-35.371078	8.379807	109.780975	24.655943	2.761098	115.147232	23.774694	25.18228	113.166153	24.2153185	13.971689	114.1566925	-94.9574745	2.787925	105.4052575
-15.945092	-22.341728	111.557724	-35.343533	8.365931	109.693764	24.658958	2.718355	115.028168	23.816372	25.151217	113.012886	24.237665	13.934786	114.020527	-94.924731	2.797076	105.367001
-16.881559	-22.912941	111.477127	-35.324013	8.350439	109.663368	24.658697	2.693482	114.968697	23.831312	25.140963	112.911629	24.2450045	13.9172225	113.940163	-94.8930305	2.7836555	105.386573
-17.8535	-23.41452	111.495247	-35.306576	8.319172	109.639702	24.669418	2.672144	114.924431	23.838999	25.112434	112.819077	24.2542085	13.892289	113.871754	-94.8673605	2.746055	105.40765
-18.900036	-23.824198	111.506119	-35.287743	8.261827	109.610832	24.687773	2.623605	114.902222	23.832201	25.065067	112.751854	24.259987	13.844336	113.827038	-94.835473	2.679318	105.394626
-20.027773	-24.245335	111.556587	-35.290298	8.191813	109.568466	24.697914	2.53493	114.893135	23.823946	24.975607	112.692383	24.26093	13.7552685	113.792759	-94.841526	2.6283575	105.344173
-21.105528	-24.551661	111.589638	-35.320614	8.083425	109.532913	24.658012	2.424857	114.872444	23.791491	24.8445	112.609924	24.2247515	13.6346785	113.741184	-94.8659795	2.5321715	105.324642
-22.208763	-24.813185	111.592461	-35.361019	7.938543	109.484741	24.594076	2.292134	114.788795	23.753067	24.682831	112.507423	24.1735715	13.4874825	113.648109	-94.8956095	2.3896035	105.321373
-24.01853	-25.053831	111.444283	-35.449329	7.690374	109.370026	24.450037	2.072617	114.580467	23.64789	24.424999	112.33152	24.0489635	13.248808	113.4559935	-94.9476215	2.13194	105.2840585
-25.255621	-25.134706	111.293999	-35.503822	7.53854	109.292877	24.361862	1.94659	114.374092	23.566584	24.281511	112.196198	23.964223	13.1140505	113.285145	-94.971867	1.9630295	105.300609
-26.402006	-25.14435	111.070618	-35.543339	7.392519	109.226242	24.278065	1.82896	114.142273	23.492498	24.143431	112.072876	23.8852815	12.9861955	113.1075745	-94.9719595	1.7988425	105.3449095
-27.611177	-25.04159	110.773636	-35.581161	7.270455	109.155861	24.19685	1.692192	113.914322	23.438334	24.011425	111.96492	23.817592	12.8518085	112.939621	-94.979914	1.6891015	105.372101
-28.963957	-24.83572	110.503792	-35.598419	7.165142	109.093056	24.099268	1.561472	113.687813	23.387514	23.86574	111.864922	23.743391	12.713606	112.7763675	-94.940229	1.616678	105.4097445
-30.224073	-24.60125	110.249649	-35.629841	7.074621	109.02784	24.004293	1.420231	113.478935	23.342873	23.729118	111.820587	23.673583	12.5746745	112.649761	-94.933265	1.5745675	105.405919
-31.427551	-24.313944	109.8825	-35.683422	7.008521	108.947731	23.914633	1.301142	113.286842	23.307486	23.621651	111.778954	23.6110595	12.4613965	112.532898	-94.9779035	1.5556455	105.362564
-33.400852	-23.70809	109.295067	-35.786118	6.955076	108.803955	23.742458	1.172497	113.034988	23.220734	23.51557	111.773888	23.481596	12.3440335	112.404438	-95.053832	1.5661185	105.203472
-34.690029	-23.230576	109.00029	-35.868076	6.961531	108.756622	23.631119	1.127784	112.932991	23.162308	23.489832	111.818848	23.3967135	12.308808	112.3759195	-95.1328655	1.614254	105.1373245
-35.938789	-22.691208	108.742485	-35.973274	7.001846	108.750084	23.520678	1.093428	112.892448	23.087446	23.483137	111.890121	23.304062	12.2882825	112.3912845	-95.25061	1.7154095	105.1088835
-37.263435	-22.083252	108.56881	-36.057213	7.037552	108.780983	23.397516	1.066033	112.877319	23.017178	23.467201	111.966873	23.207347	12.266617	112.422096	-95.321773	1.808487	105.13987
-38.567924	-21.435505	108.467377	-36.171799	7.075614	108.838654	23.283258	1.038218	112.845703	22.945517	23.445986	112.001167	23.1143875	12.242102	112.423435	-95.4579855	1.909126	105.253873
-39.855309	-20.781179	108.402596	-36.278034	7.087379	108.842705	23.163191	0.995284	112.793434	22.869986	23.41947	111.947784	23.0165885	12.207377	112.370609	-95.5726565	1.967381	105.314801
-41.181911	-20.076334	108.296227	-36.399967	7.089443	108.787956	23.05118	0.965369	112.695313	22.751566	23.389139	111.842918	22.901373	12.177254	112.2691155	-95.701307	2.001632	105.3067965
-43.181137	-18.980524	108.184601	-36.544018	7.076902	108.648132	22.883568	0.945693	112.531868	22.548611	23.352804	111.624611	22.7160895	12.1492485	112.0782395	-95.8041255	2.0045555	105.2180245
-44.432747	-18.219524	108.122765	-36.63921	7.052215	108.580849	22.77424	0.956618	112.440781	22.422087	23.33515	111.459946	22.5981635	12.145884	111.9503635	-95.8765835	1.958546	105.2113345
-45.766895	-17.389936	108.090736	-36.719681	7.005426	108.513023	22.683563	0.949684	112.324158	22.30196	23.327095	111.281433	22.4927615	12.1383895	111.8027955	-95.9321235	1.8724625	105.2232505
-47.094353	-16.568264	107.984604	-36.787804	6.943771	108.444595	22.598774	0.924219	112.104607	22.204145	23.287401	111.017715	22.4014595	12.10581	111.561161	-95.9770675	1.781732	105.328029
-48.327751	-15.699493	107.846489	-36.845337	6.867209	108.285606	22.489319	0.887674	111.77858	22.086447	23.232304	110.701385	22.287883	12.059989	111.2399825	-95.978557	1.674429	105.3312295
-49.605827	-14.774794	107.500366	-36.897369	6.767639	108.057594	22.372074	0.831228	111.345268	21.98871	23.153778	110.327972	22.180392	11.992503	110.83662	-95.97513	1.542775	105.278568
-50.894157	-13.837704	107.144478	-36.943699	6.649199	107.783386	22.263826	0.754134	110.810638	21.89974	23.064308	109.863663	22.081783	11.909221	110.3371505	-95.969181	1.389177	105.2296215
-52.761658	-12.345959	106.473717	-37.002975	6.489118	107.287323	22.085161	0.661223	109.790405	21.766779	22.97945	109.073845	21.92597	11.8203365	109.432125	-95.93192	1.1578995	105.142521
-53.996868	-11.30223	106.052185	-37.00425	6.420052	106.915771	21.993792	0.603688	109.009262	21.688854	22.931381	108.469391	21.841323	11.7675345	108.7393265	-95.849823	1.0725695	105.0922155
-55.173321	-10.217752	105.660629	-36.983669	6.385983	106.55925	21.89397	0.57223	108.226898	21.622917	22.881149	107.884895	21.7584435	11.7266895	108.0558965	-95.7257815	1.0452765	105.0626035
-56.319881	-9.085168	105.340042	-36.943676	6.390483	106.25795	21.777205	0.540023	107.628563	21.590765	22.854923	107.436356	21.683985	11.697473	107.5324595	-95.571337	1.083493	104.9834405
-57.458706	-7.954762	105.184433	-36.934887	6.413378	106.062874	21.687693	0.497489	107.20327	21.569241	22.82309	107.135071	21.628467	11.6602895	107.1691705	-95.498241	1.1664665	104.9565775
-58.575092	-6.804203	105.071472	-36.951237	6.43474	105.949692	21.620607	0.459048	106.987144	21.544954	22.793364	106.977165	21.5827805	11.626206	106.9821545	-95.4852545	1.243274	104.9172295
-59.621143	-5.599871	105.060257	-37.021	6.464604	105.907928	21.550304	0.420519	106.902184	21.493513	22.769087	106.916824	21.5219085	11.594803	106.909504	-95.5639085	1.334405	104.906352
-61.140163	-3.888217	105.089233	-37.176086	6.452552	105.928459	21.453604	0.388375	107.024445	21.327553	22.725636	107.012497	21.3905785	11.5570055	107.018471	-95.7427505	1.3480985	104.838447
-62.111473	-2.727801	105.125046	-37.302177	6.402928	105.995682	21.402431	0.370762	107.244682	21.186239	22.715422	107.155861	21.294335	11.543092	107.2002715	-95.898689	1.262764	104.7910925
-63.102173	-1.591161	105.315796	-37.426567	6.348582	106.12867	21.348532	0.345837	107.489868	21.041527	22.692738	107.308029	21.1950295	11.5192875	107.3989485	-96.0481635	1.1778765	104.8583915
-63.966507	-0.441383	105.477478	-37.560162	6.268663	106.27327	21.272478	0.306869	107.707321	20.915319	22.668945	107.412514	21.0938985	11.487907	107.5599175	-96.2142225	1.049419	104.9866225
-64.805954	0.730898	105.611275	-37.687115	6.176759	106.404579	21.206738	0.219794	107.831482	20.792515	22.597988	107.4319	20.9996265	11.408891	107.631691	-96.3738565	0.944626999999999	105.177467
-65.687462	1.902514	105.80629	-37.809704	6.081467	106.501213	21.120106	0.100413	107.840981	20.6684	22.49168	107.38752	20.894253	11.2960465	107.6142505	-96.513661	0.866887500000001	105.3881755
-66.438095	3.088972	105.942169	-37.94043	5.968541	106.577774	20.993427	-0.039482	107.779221	20.52877	22.351709	107.338799	20.7610985	11.1561135	107.55901	-96.6419585	0.7809685	105.596538
-67.547127	4.9262	106.228676	-38.164787	5.75988	106.732216	20.707521	-0.258613	107.626167	20.292242	22.131691	107.34333	20.4998815	10.936539	107.4847485	-96.8294555	0.583221	105.9796835
-68.250015	6.138253	106.495941	-38.357288	5.636138	106.880745	20.497665	-0.40906	107.505241	20.14999	21.988605	107.396362	20.3238275	10.7897725	107.4508015	-97.0384035	0.4825035	106.3106885
-68.891373	7.361171	106.84726	-38.549465	5.501096	107.085838	20.272978	-0.552906	107.384636	19.983738	21.847166	107.526695	20.128358	10.64713	107.4556655	-97.227288	0.355062	106.7160105
-69.4739	8.638062	107.312584	-38.724724	5.38646	107.324936	20.02816	-0.689627	107.298973	19.849108	21.714445	107.706024	19.938634	10.512409	107.5024985	-97.388082	0.260510999999999	107.1473735
-70.036377	9.843395	107.844902	-38.90379	5.278657	107.600937	19.738846	-0.813271	107.264496	19.717846	21.582838	107.915756	19.728346	10.3847835	107.590126	-97.535926	0.172530500000001	107.611748
-70.491547	11.03674	108.425247	-39.094311	5.175672	107.896004	19.525415	-0.929406	107.210159	19.585747	21.465693	108.17704	19.555581	10.2681435	107.6935995	-97.744203	0.0832004999999985	108.0984085
-70.920189	12.239671	109.01049	-39.291458	5.103819	108.180489	19.296139	-0.986544	107.227005	19.434952	21.375307	108.454063	19.3655455	10.1943815	107.840534	-97.9484615	0.0132564999999989	108.520444
-71.464119	13.871659	109.849403	-39.564098	5.028769	108.552322	19.013346	-1.013389	107.27652	19.20743	21.322289	108.819283	19.110388	10.15445	108.0479015	-98.238584	-0.0969120000000014	109.0567425
-71.700371	14.896677	110.289909	-39.750107	5.012919	108.783028	18.835638	-0.992663	107.448181	19.011024	21.32469	109.062668	18.923331	10.1660135	108.2554245	-98.423545	-0.1401755	109.3106315
-71.92099	15.900072	110.644302	-39.934124	5.007738	109.002647	18.69294	-0.965706	107.654106	18.818913	21.345898	109.294304	18.7559265	10.190096	108.474205	-98.6241745	-0.174619999999999	109.531089
-72.093216	16.7899	110.980209	-40.138847	5.02076	109.210838	18.597492	-0.965589	107.873604	18.608049	21.350101	109.486053	18.6027705	10.192256	108.6798285	-98.8804645	-0.150735999999998	109.7418475
-72.220772	17.624218	111.192558	-40.34193	5.01438	109.420921	18.494471	-1.010678	108.128212	18.375557	21.319307	109.65625	18.435014	10.1543145	108.892231	-99.118874	-0.1255545	109.949611
-72.251251	18.364864	111.335541	-40.511971	4.992017	109.611443	18.399519	-1.094507	108.382889	18.184835	21.242025	109.790054	18.292177	10.073759	109.0864715	-99.316119	-0.0897250000000014	110.1364145
-72.177689	19.04825	111.412521	-40.695652	4.918717	109.793625	18.291252	-1.222605	108.675453	18.015726	21.109541	109.909523	18.153489	9.943468	109.292488	-99.544793	-0.106033999999999	110.294762
-72.025749	19.996811	111.504921	-40.940411	4.743705	110.034386	18.136639	-1.518785	109.099319	17.776983	20.828907	110.15667	17.956811	9.655061	109.6279945	-99.837633	-0.167650999999999	110.4407775
-71.835876	20.505737	111.599304	-41.099358	4.59522	110.200027	18.035618	-1.742243	109.357765	17.636417	20.637745	110.316292	17.8360175	9.447751	109.8370285	-100.0347335	-0.257311	110.5630255
-71.599136	20.956257	111.698616	-41.277428	4.430259	110.362801	17.937376	-1.967117	109.614624	17.513512	20.462002	110.525986	17.725444	9.2474425	110.070305	-100.2803	-0.386924499999997	110.655297
-71.338966	21.321331	111.87085	-41.437721	4.28123	110.545395	17.874279	-2.179285	109.880196	17.366249	20.304514	110.851791	17.620264	9.0626145	110.3659935	-100.495706	-0.500154500000001	110.7247965
-71.001373	21.636581	112.100113	-41.629944	4.160931	110.771523	17.811628	-2.357889	110.202499	17.264013	20.182793	111.219154	17.5378205	8.912452	110.7108265	-100.7977085	-0.590590000000001	110.8322195
-70.602905	21.88884	112.343422	-41.812328	4.076728	111.000099	17.74909	-2.504547	110.550117	17.156916	20.094786	111.671913	17.453003	8.7951195	111.111015	-101.077659	-0.6416635	110.889183
-70.156296	22.105932	112.660553	-42.00491	4.020381	111.255348	17.69846	-2.611143	110.923424	17.062321	20.027088	112.133339	17.3803905	8.7079725	111.5283815	-101.3902105	-0.667210499999999	110.9823145
-69.401543	22.282345	113.131477	-42.272629	3.99757	111.688698	17.671104	-2.667241	111.462715	16.952093	19.989683	112.831787	17.3115985	8.661221	112.147251	-101.8568565	-0.666081	111.230145
-68.919121	22.292591	113.443665	-42.427792	4.023395	112.004181	17.657497	-2.663571	111.807892	16.878962	19.999405	113.26963	17.2682295	8.667917	112.538761	-102.1238135	-0.621127	111.469601
-68.438622	22.254534	113.730118	-42.547752	4.07515	112.312378	17.650772	-2.608766	112.120834	16.817013	20.056156	113.642731	17.2338925	8.723695	112.8817825	-102.3293965	-0.573395000000001	111.7429735
-67.915855	22.101372	113.992455	-42.637863	4.140557	112.607193	17.671324	-2.529662	112.411247	16.771214	20.138117	113.948273	17.221269	8.8042275	113.17976	-102.496995	-0.523113499999999	112.034626
-67.357254	21.874271	114.141098	-42.713795	4.220591	112.85598	17.712149	-2.442385	112.678894	16.717869	20.236744	114.201675	17.215009	8.8971795	113.4402845	-102.642599	-0.4559975	112.2716755
-66.720665	21.578968	114.241348	-42.769768	4.293549	113.069916	17.758596	-2.352854	112.915253	16.671173	20.333055	114.378822	17.2148845	8.9901005	113.6470375	-102.7544205	-0.403002500000001	112.4927945
-66.156021	21.212284	114.294708	-42.80978	4.365931	113.249062	17.784464	-2.259649	113.155685	16.629644	20.420977	114.502274	17.207054	9.080664	113.8289795	-102.826614	-0.348802000000001	112.6691445
-65.2285	20.58909	114.24601	-42.812965	4.46151	113.460007	17.820341	-2.159204	113.497009	16.569275	20.535254	114.659515	17.194808	9.188025	114.078262	-102.820738	-0.265005	112.841752
-64.63958	20.099377	114.202141	-42.810314	4.527578	113.586342	17.81839	-2.102138	113.685349	16.541	20.584915	114.700615	17.179695	9.2413885	114.192982	-102.800323	-0.186232499999999	112.979702
-64.015602	19.514835	114.171959	-42.804893	4.567498	113.72068	17.812399	-2.047828	113.827026	16.515165	20.614807	114.694717	17.163782	9.2834895	114.2608715	-102.773568	-0.148493500000001	113.1804885
-63.364876	18.85334	114.165604	-42.794888	4.582315	113.846436	17.807755	-2.005061	113.928078	16.502028	20.638945	114.667381	17.1548915	9.316942	114.2977295	-102.7446675	-0.152311999999998	113.3951425
-62.759651	18.166256	114.24955	-42.781536	4.569781	113.974785	17.802845	-1.980487	113.997017	16.50391	20.670233	114.656555	17.1533775	9.344873	114.326786	-102.7164495	-0.205311	113.622784
-62.09306	17.443714	114.290222	-42.765587	4.542749	114.115646	17.79216	-1.979986	114.061691	16.51074	20.677708	114.641747	17.15145	9.348861	114.351719	-102.682624	-0.263363	113.879573
-61.477428	16.672592	114.365768	-42.745293	4.490494	114.246658	17.788992	-1.994643	114.123535	16.514179	20.663525	114.661324	17.1515855	9.334441	114.3924295	-102.6421715	-0.353453	114.1008865
-60.460949	15.428402	114.373329	-42.693218	4.418122	114.399979	17.825275	-2.045218	114.337135	16.570545	20.61208	114.808273	17.19791	9.283431	114.572704	-102.584346	-0.447187	114.227254
-59.797607	14.574489	114.400246	-42.678478	4.358239	114.483139	17.868727	-2.101505	114.528831	16.623947	20.58959	114.937805	17.246337	9.2440425	114.733318	-102.603293	-0.5275645	114.23296
-59.119423	13.720176	114.325012	-42.670528	4.304879	114.547554	17.883657	-2.14602	114.726006	16.652351	20.567339	115.059914	17.268004	9.2106595	114.89296	-102.60906	-0.600901500000001	114.202148
-58.470703	12.809081	114.267029	-42.675938	4.277172	114.612946	17.905258	-2.179753	114.888474	16.655848	20.545956	115.119423	17.280553	9.1831015	115.0039485	-102.632429	-0.628757499999999	114.2219435
-57.776962	11.869257	114.240135	-42.691273	4.247122	114.69725	17.92667	-2.190014	115.02681	16.638962	20.534008	115.132347	17.282816	9.171997	115.0795785	-102.665362	-0.677752999999999	114.3149215
-57.107716	10.92881	114.289032	-42.696606	4.230649	114.797127	17.978268	-2.182857	115.193237	16.613174	20.543024	115.143311	17.295721	9.1800835	115.168274	-102.688933	-0.718785500000001	114.42598
-56.404133	10.005845	114.284683	-42.680344	4.216801	114.907753	18.046988	-2.139583	115.401329	16.60202	20.586754	115.175423	17.324504	9.2235855	115.288376	-102.685192	-0.789983499999998	114.52713
-55.35508	8.576262	114.442001	-42.659855	4.193561	115.164253	18.12615	-2.024237	115.745735	16.57873	20.682232	115.261337	17.35244	9.3289975	115.503536	-102.67215	-0.9418755	114.82497
-54.684853	7.613452	114.630043	-42.652184	4.160942	115.366341	18.183416	-1.957153	116.05439	16.567547	20.737761	115.35865	17.3754815	9.390304	115.70652	-102.6798495	-1.06842	115.026162
-53.973846	6.686081	114.739098	-42.618515	4.121756	115.526855	18.271515	-1.941051	116.356361	16.581947	20.779406	115.501488	17.426731	9.4191775	115.9289245	-102.663761	-1.1756655	115.1247855
-53.278606	5.792744	114.830818	-42.578434	4.042512	115.660843	18.324678	-1.903321	116.668442	16.646805	20.793056	115.656509	17.4857415	9.4448675	116.1624755	-102.6426095	-1.3598435	115.1592105
-52.575367	4.895959	114.906601	-42.536652	3.973871	115.735497	18.395502	-1.921113	116.932129	16.711117	20.806355	115.807297	17.5533095	9.442621	116.369713	-102.6266135	-1.494879	115.101281
-51.889778	4.032536	114.973595	-42.492867	3.881405	115.779625	18.444565	-1.934709	117.152443	16.754766	20.815674	115.940247	17.5996655	9.4404825	116.546345	-102.5853995	-1.6776725	115.012905
-51.174389	3.217305	115.006432	-42.454594	3.792339	115.805756	18.484085	-1.916881	117.291901	16.803364	20.844763	116.046967	17.6437245	9.463941	116.669434	-102.5529125	-1.879263	114.942078
-50.181301	2.057896	115.032005	-42.375366	3.652616	115.810631	18.534489	-1.88751	117.38855	16.892986	20.933617	116.188576	17.7137375	9.5230535	116.788563	-102.4644695	-2.2178215	114.832699
-49.488075	1.324571	115.054825	-42.287846	3.583576	115.815056	18.585201	-1.858936	117.40844	16.980461	21.000608	116.280174	17.782831	9.570836	116.844307	-102.358523	-2.403684	114.785805
-48.804676	0.58847	115.069435	-42.173367	3.5423	115.817856	18.668346	-1.8072	117.414902	17.089104	21.081301	116.379341	17.878725	9.6370505	116.8971215	-102.225459	-2.5524505	114.7385905
-48.141804	-0.021978	115.098122	-42.050861	3.565122	115.817245	18.754875	-1.743317	117.419304	17.20722	21.180153	116.486755	17.9810475	9.718418	116.9530295	-102.0827695	-2.588174	114.6814605
-47.485767	-0.624956	115.09613	-41.970043	3.63638	115.844193	18.850048	-1.640437	117.45343	17.320997	21.299997	116.580078	18.0855225	9.82978	117.016754	-102.0256085	-2.55702	114.671632
-46.872761	-1.201399	115.134346	-41.846413	3.70007	115.888771	18.987099	-1.540449	117.466187	17.445765	21.445135	116.678642	18.216432	9.952343	117.0724145	-101.909258	-2.552203	114.7051275
-46.228882	-1.777518	115.18029	-41.767178	3.794247	115.918076	19.090973	-1.387249	117.523048	17.553667	21.595606	116.765305	18.32232	10.1041785	117.1441765	-101.856676	-2.5156845	114.6919755
-45.333584	-2.620485	115.189064	-41.632046	3.888801	115.944351	19.256487	-1.217356	117.61615	17.700529	21.776312	116.904541	18.478508	10.279478	117.2603455	-101.7426	-2.501876	114.6283565
-44.7201	-3.15557	115.180611	-41.561623	3.908555	115.933014	19.366936	-1.139902	117.701767	17.7981	21.867729	116.976082	18.582518	10.3639135	117.3389245	-101.705764	-2.5468035	114.5271035
-44.155987	-3.706778	115.1325	-41.495522	3.90901	115.904594	19.425304	-1.03206	117.808167	17.872793	21.928356	117.05661	18.6490485	10.448148	117.4323885	-101.6400925	-2.630128	114.3767995
-43.623646	-4.271442	115.098312	-41.41732	3.88195	115.858841	19.578716	-1.049415	117.889236	17.943518	21.960487	117.134331	18.761117	10.455536	117.5117835	-101.595757	-2.691636	114.2058985
-43.066486	-4.831424	115.041199	-41.354942	3.821491	115.80452	19.660538	-1.001463	118.016365	18.024969	21.9681	117.208626	18.8427535	10.4833185	117.6124955	-101.5526375	-2.8403365	113.9965445
-42.544792	-5.44092	114.990852	-41.291958	3.74257	115.74073	19.808825	-1.05405	118.101013	18.09836	21.957319	117.276405	18.9535925	10.4516345	117.688709	-101.5375085	-2.9664945	113.792751
-42.063744	-6.008572	114.968094	-41.22897	3.639526	115.68042	19.913162	-1.066972	118.193054	18.166809	21.934383	117.336319	19.0399855	10.4337055	117.7646865	-101.4979255	-3.1546535	113.5961535
-41.330044	-6.822153	114.868614	-41.148087	3.463943	115.556992	20.00448	-1.06322	118.289032	18.267859	21.893986	117.36927	19.1361695	10.415383	117.829151	-101.4323435	-3.487497	113.284833
-40.898453	-7.346761	114.738571	-41.084126	3.362219	115.434303	20.116791	-1.162474	118.243317	18.324917	21.833927	117.359093	19.220854	10.3357265	117.801205	-101.389106	-3.6112885	113.067401
-40.501717	-7.883676	114.548256	-41.020535	3.283766	115.249863	20.141466	-1.165551	118.235168	18.406734	21.76734	117.309502	19.2741	10.3008945	117.772335	-101.31517	-3.7333625	112.727391
-40.132397	-8.404878	114.301193	-40.936981	3.216277	115.030754	20.256289	-1.292245	118.122169	18.473783	21.67975	117.265228	19.365036	10.1937525	117.6936985	-101.238998	-3.7611985	112.3678095
-39.74794	-8.928993	114.029671	-40.85466	3.153878	114.788773	20.331221	-1.354726	118.032303	18.56426	21.609924	117.263817	19.4477405	10.127599	117.64806	-101.1570605	-3.819843	111.929486
-39.417393	-9.488145	113.704071	-40.784706	3.081892	114.547363	20.382332	-1.425686	117.950668	18.657076	21.542078	117.306557	19.519704	10.058196	117.6286125	-101.089116	-3.894412	111.4661135
-39.134415	-10.001847	113.423203	-40.694637	3.019236	114.348854	20.452755	-1.513624	117.793106	18.743702	21.452024	117.297241	19.5982285	9.9692	117.5451735	-100.9875025	-3.930728	111.1525345
-38.772671	-10.763698	112.966476	-40.573902	2.912868	114.053108	20.535233	-1.621648	117.562149	18.886398	21.322899	117.339394	19.7108155	9.8506255	117.4507715	-100.8586195	-4.0248895	110.6554445
-38.591705	-11.247388	112.665024	-40.499031	2.866813	113.875626	20.589151	-1.680622	117.407921	18.984707	21.220724	117.313675	19.786929	9.770051	117.360798	-100.784991	-4.036425	110.390454
-38.449898	-11.771287	112.366089	-40.416016	2.838069	113.704468	20.664181	-1.700383	117.303513	19.109743	21.116335	117.256866	19.886962	9.707976	117.2801895	-100.718994	-4.031838	110.1287465
-38.349567	-12.311169	112.099396	-40.345474	2.846119	113.544228	20.723827	-1.693018	117.193771	19.191677	21.063759	117.219421	19.957752	9.6853705	117.206596	-100.6487	-3.9931325	109.88186
-38.289032	-12.873067	111.860641	-40.272488	2.884531	113.352112	20.729525	-1.604291	117.110062	19.26564	21.029699	117.092751	19.9975825	9.712704	117.1014065	-100.5425585	-3.943642	109.6028175
-38.266476	-13.479116	111.632416	-40.205215	2.910727	113.11544	20.816746	-1.611239	116.909813	19.303915	21.038168	116.902748	20.0603305	9.7134645	116.9062805	-100.4707605	-3.8920105	109.3245995
-38.299934	-14.091277	111.417404	-40.12672	2.946974	112.845589	20.804239	-1.495877	116.755318	19.299818	21.081932	116.703453	20.0520285	9.7930275	116.7293855	-100.3054685	-3.8990795	108.9617925
-38.394474	-15.040408	111.104454	-40.002247	2.970371	112.448929	20.956615	-1.490592	116.46949	19.319798	21.131569	116.355576	20.1382065	9.8204885	116.412533	-100.1427005	-3.8797465	108.485325
-38.555447	-15.664889	110.957565	-39.922897	2.961964	112.267052	21.027956	-1.4684	116.3255	19.323406	21.124563	116.217293	20.175681	9.8280815	116.2713965	-100.021475	-3.9041535	108.2627075
-38.767292	-16.316175	110.824181	-39.844162	2.926808	112.150787	21.046608	-1.427543	116.263268	19.397015	21.077763	116.092911	20.2218115	9.82511	116.1780895	-99.9101355	-3.971494	108.1234845
-38.972084	-16.957495	110.69944	-39.762154	2.874966	112.067101	21.155666	-1.53958	116.157379	19.476664	20.996449	116.028336	20.316165	9.7284345	116.0928575	-99.840473	-3.9785025	108.0413445
-39.207813	-17.590122	110.569427	-39.67881	2.822496	111.994576	21.15243	-1.531853	116.108765	19.567625	20.88302	115.962372	20.3600275	9.6755835	116.0355685	-99.7176475	-4.0305915	107.9535835
-39.504009	-18.233442	110.445045	-39.583511	2.780815	111.901154	21.25872	-1.622942	115.975464	19.656734	20.792665	115.86602	20.457727	9.5848615	115.920742	-99.624749	-4.0232315	107.881566
-39.786694	-18.886454	110.325729	-39.484982	2.772177	111.787056	21.302591	-1.599599	115.829208	19.738356	20.741419	115.727875	20.5204735	9.57091	115.7785415	-99.4904375	-4.026556	107.7955705
-40.382847	-19.776897	110.201851	-39.314754	2.828887	111.612724	21.301975	-1.430731	115.543434	19.830818	20.730341	115.365326	20.5663965	9.649805	115.45438	-99.1959045	-3.992031	107.771068
-40.782566	-20.368744	110.135986	-39.202232	2.900084	111.49054	21.322645	-1.332372	115.281067	19.860971	20.74156	115.020203	20.591808	9.704594	115.150635	-98.996272	-3.904426	107.830445
-41.260857	-20.944323	110.14463	-39.091198	3.006324	111.361244	21.387455	-1.263858	114.918434	19.888943	20.779684	114.598045	20.638199	9.757913	114.7582395	-98.820595	-3.745265	107.9642485
-41.770615	-21.499262	110.165443	-39.002438	3.100859	111.208771	21.343674	-1.080764	114.595558	19.90914	20.842525	114.104843	20.626407	9.8808805	114.3502005	-98.631283	-3.6791625	108.0673415
-42.275143	-22.029684	110.152687	-38.899006	3.196226	111.02346	21.378807	-0.946185	114.20063	19.922014	20.893549	113.586258	20.6504105	9.973682	113.893444	-98.4484225	-3.58123	108.153476
-42.85442	-22.499887	110.084999	-38.788284	3.276604	110.785042	21.41613	-0.830559	113.820313	19.92458	20.956015	113.089027	20.670355	10.062728	113.45467	-98.246923	-3.50952	108.115414
-43.396194	-22.96134	109.932503	-38.69463	3.32837	110.547707	21.470257	-0.734191	113.474586	19.918163	21.040674	112.653564	20.69421	10.1532415	113.064075	-98.08347	-3.4965015	108.031339
-44.3246	-23.569805	109.74588	-38.563786	3.397934	110.236809	21.622831	-0.672402	113.03595	19.950987	21.134354	112.176224	20.786909	10.230976	112.606087	-97.914481	-3.435108	107.867531
-44.932491	-23.943569	109.656357	-38.489796	3.425815	110.11956	21.617699	-0.570438	112.893127	19.991158	21.176748	111.947861	20.8044285	10.303155	112.420494	-97.7840205	-3.451525	107.818626
-45.561954	-24.237221	109.592606	-38.429996	3.449718	110.068108	21.741972	-0.624808	112.710175	20.036592	21.205599	111.825241	20.889282	10.2903955	112.267708	-97.749274	-3.3909595	107.868508
-46.234394	-24.457069	109.563049	-38.383755	3.468487	110.053703	21.698845	-0.554808	112.728104	20.090849	21.226154	111.763893	20.894847	10.335673	112.2459985	-97.662357	-3.398699	107.8614075
-46.910275	-24.644876	109.530319	-38.35194	3.506802	110.075676	21.719938	-0.557527	112.7043	20.131769	21.249569	111.732635	20.9258535	10.346021	112.2184675	-97.6297335	-3.332417	107.9328845
-47.655064	-24.804811	109.546448	-38.338902	3.54241	110.096832	21.813663	-0.616021	112.632332	20.151478	21.272812	111.71727	20.9825705	10.3283955	112.174801	-97.6603745	-3.2435755	108.018863
-48.356525	-24.884422	109.567116	-38.347511	3.588955	110.095825	21.810776	-0.584293	112.660339	20.137339	21.314665	111.715889	20.9740575	10.365186	112.188114	-97.6690795	-3.187276	108.003536
-49.402531	-24.959129	109.585533	-38.391911	3.66044	110.055862	21.802612	-0.519462	112.707611	20.083923	21.407307	111.669563	20.9432675	10.4439225	112.188587	-97.7270895	-3.1230425	107.923137
-50.101418	-24.910143	109.593246	-38.423836	3.71091	109.98732	21.698385	-0.391654	112.830582	20.020884	21.469496	111.648628	20.8596345	10.538921	112.239605	-97.7073065	-3.117101	107.735035
-50.81181	-24.805597	109.595108	-38.466297	3.743935	109.932884	21.677443	-0.338729	112.877167	19.974209	21.530176	111.593185	20.825826	10.5957235	112.235176	-97.75842	-3.1078535	107.630592
-51.578182	-24.676926	109.626877	-38.504726	3.76934	109.875259	21.651861	-0.284957	112.913658	19.904461	21.592173	111.523888	20.778161	10.653608	112.218773	-97.787613	-3.114928	107.531745
-52.296608	-24.499514	109.673203	-38.543449	3.794993	109.848694	21.622738	-0.254735	112.931679	19.844013	21.638964	111.471329	20.7333755	10.6921145	112.201504	-97.8202735	-3.1021285	107.495884
-53.001328	-24.221027	109.762207	-38.57338	3.808949	109.855965	21.573612	-0.239389	112.954536	19.797129	21.664862	111.414894	20.6853705	10.7127365	112.184715	-97.8321305	-3.0948385	107.527215
-53.701859	-23.918152	109.835503	-38.605518	3.819122	109.878288	21.608109	-0.312002	112.913147	19.766386	21.684052	111.382545	20.6872475	10.686025	112.147846	-97.8982835	-3.047781	107.60873
-54.718082	-23.283281	109.844986	-38.664288	3.819381	109.895882	21.469242	-0.261329	113.008606	19.716053	21.703571	111.387001	20.5926475	10.721121	112.1978035	-97.9212235	-3.082359	107.5939605
-55.407734	-22.798681	109.753212	-38.70966	3.810255	109.866417	21.395611	-0.274978	113.03183	19.679754	21.70722	111.403236	20.5376825	10.716121	112.217533	-97.9570025	-3.095611	107.515301
-56.0522	-22.252333	109.584824	-38.76165	3.811501	109.823631	21.391743	-0.37298	112.979782	19.641708	21.717243	111.450325	20.5167255	10.6721315	112.2150535	-98.0400255	-3.0491295	107.4322085
-56.716434	-21.633949	109.419014	-38.825893	3.836406	109.775452	21.3076	-0.383434	112.97374	19.597769	21.735098	111.519562	20.4526845	10.675832	112.246651	-98.1044705	-3.00302	107.304253
-57.354652	-20.977753	109.214569	-38.892883	3.859499	109.736847	21.214918	-0.39753	112.923897	19.569025	21.769482	111.56324	20.3919715	10.685976	112.2435685	-98.1777375	-2.966978	107.2301255
-57.927711	-20.224251	108.989693	-38.968433	3.904452	109.702774	21.085646	-0.39992	112.866058	19.526955	21.791729	111.603127	20.3063005	10.6959045	112.2345925	-98.2431665	-2.8870005	107.1709555
-58.518661	-19.416267	108.760834	-39.027332	3.978674	109.658638	20.988781	-0.413042	112.735771	19.502346	21.794783	111.633858	20.2455635	10.6908705	112.1848145	-98.3002275	-2.7335225	107.1324615
-59.358208	-18.104723	108.414711	-39.111988	4.112875	109.585846	20.861502	-0.427192	112.504753	19.490791	21.813643	111.615166	20.1761465	10.6932255	112.0599595	-98.4001225	-2.4674755	107.1117325
-59.911163	-17.237408	108.205544	-39.143799	4.223698	109.5009	20.808405	-0.440351	112.305199	19.482977	21.829514	111.584267	20.145691	10.6945815	111.944733	-98.433289	-2.2471855	107.057067
-60.403778	-16.346397	108.024239	-39.177372	4.34123	109.412254	20.716	-0.400567	112.184593	19.479597	21.860573	111.552277	20.0977985	10.730003	111.868435	-98.4525425	-2.047543	106.956073
-60.868973	-15.398671	107.885536	-39.212032	4.478467	109.322533	20.663151	-0.353523	112.065933	19.462622	21.917925	111.475815	20.0628865	10.782201	111.770874	-98.4869505	-1.825267	106.874192
-61.310238	-14.441818	107.789322	-39.239876	4.611217	109.24852	20.631344	-0.287542	111.950348	19.403753	21.996086	111.408958	20.0175485	10.854272	111.679653	-98.4973005	-1.631838	106.817387
-61.736141	-13.461953	107.798645	-39.284672	4.745932	109.210815	20.600426	-0.202706	111.895859	19.351887	22.082598	111.329697	19.9761565	10.939946	111.612778	-98.5455005	-1.448082	106.808852
-62.154995	-12.513521	107.843529	-39.339046	4.853128	109.204689	20.524212	-0.110054	111.895966	19.28483	22.166916	111.250999	19.904521	11.028431	111.5734825	-98.582613	-1.322175	106.8358955
-62.695694	-11.064663	107.970856	-39.425968	4.970882	109.21553	20.480824	-0.087843	111.817291	19.194771	22.223772	111.107681	19.8377975	11.0679645	111.462486	-98.6897335	-1.1262005	106.968574
-63.021191	-10.072423	107.98838	-39.482204	5.019628	109.213364	20.420889	-0.103144	111.794853	19.141821	22.226826	111.024078	19.781355	11.061841	111.4094655	-98.745763	-1.022585	107.0172625
-63.374382	-9.057864	108.016251	-39.531189	5.038677	109.192238	20.369717	-0.090441	111.732315	19.095621	22.216536	110.915688	19.732669	11.0630475	111.3240015	-98.795047	-0.985693500000002	107.0604745
-63.676571	-8.067072	108.005615	-39.561825	5.054676	109.159279	20.3209	-0.132906	111.653122	19.054369	22.179989	110.83255	19.6876345	11.0235415	111.242836	-98.8112845	-0.914189500000001	107.075722
-63.931038	-7.047186	107.985268	-39.590981	5.072719	109.122643	20.291065	-0.166741	111.560226	19.038067	22.129242	110.764053	19.664566	10.9812505	111.1621395	-98.846528	-0.835812500000001	107.0831465
-64.151413	-5.969976	107.923996	-39.603001	5.088211	109.078087	20.25988	-0.217652	111.460052	19.021692	22.079853	110.75444	19.640786	10.9311005	111.107246	-98.846788	-0.754678499999999	107.048928
-64.352455	-4.847806	107.852806	-39.613773	5.107611	109.04528	20.203403	-0.282435	111.359917	19.015566	22.008036	110.758461	19.6094845	10.8628005	111.059189	-98.8370305	-0.6475785	107.031371
-64.630486	-3.202017	107.83876	-39.619217	5.135551	109.042404	20.166166	-0.407831	111.195518	19.048306	21.898705	110.797012	19.607236	10.745437	110.996265	-98.84567	-0.474334999999998	107.088543
-64.741753	-2.092652	107.844803	-39.627163	5.162596	109.057358	20.100168	-0.460167	111.164322	19.075594	21.844959	110.856972	19.587881	10.692396	111.010647	-98.842207	-0.367204000000001	107.104069
-64.833054	-0.952237	107.839668	-39.647907	5.227134	109.075737	20.092995	-0.489827	111.131165	19.09952	21.84326	110.916855	19.5962575	10.6767165	111.02401	-98.8920715	-0.2224485	107.127464
-64.973221	0.15337	107.866417	-39.69099	5.321536	109.093895	20.067106	-0.454191	111.141563	19.09273	21.89175	110.955704	19.579918	10.7187795	111.0486335	-98.961898	-0.0757074999999983	107.1391565
-65.073997	1.258973	107.858917	-39.73505	5.458175	109.106781	20.006088	-0.339328	111.200142	19.044794	21.994596	110.963844	19.525441	10.827634	111.081993	-98.995541	0.088715999999998	107.131569
-65.156044	2.344682	107.90107	-39.796078	5.608082	109.125771	19.976431	-0.206772	111.238205	18.972006	22.135365	110.935089	19.4742185	10.9642965	111.086647	-99.0663745	0.251867499999999	107.164895
-65.16806	3.46803	107.995476	-39.853497	5.771704	109.164284	19.927296	-0.056457	111.264595	18.88553	22.292984	110.885712	19.406413	11.1182635	111.0751535	-99.113407	0.4251445	107.2534145
-65.223419	5.117438	108.024475	-39.952995	5.969731	109.208427	19.868368	0.142242	111.305984	18.774567	22.501997	110.836792	19.3214675	11.3221195	111.071388	-99.2274575	0.617342500000001	107.345466
-65.234512	6.178911	107.984818	-39.993031	6.056082	109.20076	19.852615	0.205097	111.312393	18.723574	22.584503	110.840393	19.2880945	11.3948	111.076393	-99.2741565	0.717364	107.325127
-65.204964	7.221173	107.972488	-40.038879	6.112751	109.183243	19.790827	0.240618	111.350342	18.694855	22.616844	110.852623	19.242841	11.428731	111.1014825	-99.320599	0.796771	107.2650035
-65.105637	8.308568	107.926003	-40.060936	6.130494	109.168602	19.763739	0.236278	111.370361	18.698687	22.612951	110.882904	19.231213	11.4246145	111.1266325	-99.353085	0.836373500000001	107.2105715
-65.030983	9.375923	107.901825	-40.075329	6.136271	109.163162	19.747406	0.212331	111.38295	18.720541	22.594528	110.93557	19.2339735	11.4034295	111.15926	-99.3846315	0.8691125	107.167064
-64.904091	10.411568	107.910225	-40.084969	6.143982	109.166527	19.747845	0.166571	111.351265	18.74173	22.575674	110.993233	19.2447875	11.3711225	111.172249	-99.4147255	0.9168415	107.160805
-64.751228	11.44652	107.914612	-40.086136	6.159052	109.170578	19.688997	0.155146	111.328102	18.77006	22.572222	110.996208	19.2295285	11.363684	111.162155	-99.4018005	0.954420000000001	107.179001
-64.414909	13.067597	107.980049	-40.083599	6.208714	109.162613	19.649292	0.179373	111.193039	18.779902	22.611271	110.950195	19.214597	11.395322	111.071617	-99.381795	1.022106	107.253609
-64.223167	14.115011	108.088997	-40.070976	6.26035	109.171249	19.641722	0.253915	111.098465	18.77656	22.686363	110.912285	19.209141	11.470139	111.005375	-99.351093	1.050561	107.337123
-63.986916	15.159017	108.148506	-40.061207	6.344004	109.187553	19.677181	0.347648	111.00042	18.789057	22.795334	110.886833	19.233119	11.571491	110.9436265	-99.355533	1.116517	107.4314795
-63.717026	16.176773	108.19088	-40.041687	6.416933	109.192146	19.671432	0.479556	110.987556	18.794155	22.916298	110.891426	19.2327935	11.697927	110.939491	-99.3161675	1.135939	107.444801
-63.369953	17.225882	108.212852	-40.011234	6.50421	109.183563	19.710978	0.580333	110.929825	18.812267	23.024256	110.905685	19.2616225	11.8022945	110.917755	-99.2840905	1.2061255	107.449371
-63.027428	18.2381	108.248505	-39.991371	6.573658	109.168716	19.69927	0.691514	110.925972	18.839035	23.120819	110.920921	19.2691525	11.9061665	110.9234465	-99.2518945	1.2411495	107.4139855
-62.660389	19.22261	108.291664	-39.967308	6.646334	109.147736	19.721485	0.760527	110.89196	18.856546	23.206423	110.938499	19.2890155	11.983475	110.9152295	-99.2236315	1.309193	107.3802425
-62.038391	20.640034	108.334938	-39.929291	6.726869	109.102844	19.747761	0.858907	110.808327	18.901827	23.304163	110.971558	19.324794	12.081535	110.8899425	-99.183376	1.372203	107.3157455
-61.584408	21.590544	108.411011	-39.891579	6.769882	109.072891	19.767313	0.907631	110.732285	18.93099	23.367096	110.972336	19.3491515	12.1373635	110.8523105	-99.1323095	1.4024005	107.2934715
-61.124748	22.469408	108.555618	-39.855392	6.80617	109.078888	19.82873	0.960272	110.641266	18.974527	23.431131	110.986198	19.4016285	12.1957015	110.813732	-99.1124125	1.4166385	107.344044
-60.630577	23.329988	108.715355	-39.801044	6.866052	109.120491	19.844572	1.059826	110.624901	19.025709	23.507549	111.046829	19.4351405	12.2836875	110.835865	-99.0372285	1.4484165	107.405117
-60.122116	24.125341	108.888199	-39.750702	6.918427	109.176636	19.892262	1.157347	110.618401	19.086239	23.602871	111.11821	19.4892505	12.380109	110.8683055	-98.9906545	1.456745	107.4849665
-59.553158	24.909819	109.069016	-39.710823	6.988239	109.250137	19.944481	1.270306	110.618851	19.136795	23.70582	111.174179	19.540638	12.488063	110.896515	-98.962284	1.488415	107.603759
-59.010284	25.672239	109.233353	-39.657928	7.081787	109.33429	20.001326	1.381827	110.660019	19.179293	23.824337	111.239563	19.5903095	12.603082	110.949791	-98.9061655	1.560492	107.718789
-58.103909	26.714769	109.396675	-39.584774	7.218607	109.463943	20.106718	1.541059	110.788345	19.263563	23.974873	111.32283	19.6851405	12.757966	111.0555875	-98.8546885	1.679248	107.8722985
-57.477642	27.337643	109.446701	-39.528851	7.29519	109.542381	20.187122	1.628368	110.912827	19.315922	24.052248	111.381363	19.751522	12.840308	111.147095	-98.809224	1.750072	107.937667
-56.841408	27.900955	109.466553	-39.478046	7.360762	109.630394	20.280249	1.695814	111.062012	19.38308	24.120312	111.447563	19.8316645	12.908063	111.2547875	-98.7877565	1.813461	108.0060005
-56.177937	28.453669	109.467697	-39.425018	7.407517	109.715019	20.371532	1.754813	111.230728	19.438713	24.197865	111.526703	19.9051225	12.976339	111.3787155	-98.7551585	1.838695	108.0513225
-55.524166	28.950251	109.475243	-39.382053	7.436253	109.807625	20.441685	1.803247	111.382126	19.488028	24.259052	111.615433	19.9648565	13.0311495	111.4987795	-98.7289625	1.8413565	108.1164705
-54.802471	29.402451	109.475914	-39.345341	7.45172	109.870682	20.517626	1.842271	111.520645	19.535973	24.312063	111.724594	20.0267995	13.077167	111.6226195	-98.7174815	1.826273	108.1187445
-54.116295	29.827175	109.527298	-39.318169	7.466738	109.936539	20.591825	1.848844	111.635124	19.581409	24.329924	111.82196	20.086617	13.089384	111.728542	-98.722955	1.844092	108.144536
-53.066319	30.345053	109.675385	-39.289879	7.479908	110.034546	20.696167	1.849727	111.769119	19.640057	24.343393	111.990524	20.168112	13.09656	111.8798215	-98.74787	1.863256	108.1892705
-52.370888	30.684528	109.78125	-39.261169	7.511858	110.106743	20.757481	1.88158	111.850372	19.707182	24.367069	112.090111	20.2323315	13.1243245	111.9702415	-98.7546695	1.8993915	108.2432445
-51.656418	31.010155	109.882187	-39.22443	7.578252	110.172295	20.822611	1.940364	111.936523	19.766684	24.42308	112.214157	20.2946475	13.181722	112.07534	-98.7435075	1.974782	108.26925
-50.872128	31.30426	109.962097	-39.174644	7.679266	110.247169	20.898666	2.014453	112.029282	19.823765	24.516014	112.319672	20.3612155	13.2652335	112.174477	-98.7105035	2.0932985	108.319861
-50.147457	31.54344	110.076378	-39.121338	7.786876	110.315643	20.97459	2.129638	112.121407	19.901152	24.634596	112.429138	20.437871	13.382117	112.2752725	-98.680547	2.191635	108.3560135
-49.459461	31.779953	110.190544	-39.071781	7.910625	110.395729	21.039762	2.25513	112.190834	19.953342	24.761419	112.521065	20.496552	13.5082745	112.3559495	-98.640114	2.3129755	108.4355085
-48.767876	31.943733	110.297729	-39.030872	8.03603	110.461533	21.100681	2.380841	112.257858	19.999128	24.890791	112.595871	20.5499045	13.635816	112.4268645	-98.6116485	2.436244	108.4962015
-47.732239	32.127285	110.417007	-39.003555	8.210394	110.539452	21.189028	2.565955	112.359253	20.03936	25.094307	112.711266	20.614194	13.830131	112.5352595	-98.621304	2.590657	108.5436445
-46.990875	32.230469	110.481026	-38.98539	8.300071	110.587921	21.230856	2.683967	112.454369	20.054878	25.21357	112.783173	20.642867	13.9487685	112.618771	-98.613647	2.6513735	108.557071
-46.268898	32.275017	110.5261	-38.970547	8.401769	110.669411	21.265902	2.801911	112.584618	20.068014	25.327084	112.860046	20.666958	14.0644975	112.722332	-98.608052	2.7390405	108.61649
-45.594757	32.269764	110.588905	-38.966297	8.485383	110.771523	21.293625	2.919222	112.762215	20.092569	25.421677	112.938942	20.693097	14.1704495	112.8505785	-98.625691	2.8003165	108.6924675
-44.948135	32.277004	110.588875	-38.964321	8.55192	110.884201	21.332235	3.033047	112.955841	20.106426	25.520411	113.01329	20.7193305	14.276729	112.9845655	-98.6479725	2.827111	108.7838365
-44.316662	32.210575	110.557648	-38.960247	8.626027	110.987869	21.338428	3.152418	113.159134	20.09621	25.629318	113.044617	20.717319	14.390868	113.1018755	-98.637813	2.861186	108.8738625
-43.665512	32.094284	110.451279	-38.965122	8.696823	111.071571	21.371481	3.270529	113.361336	20.082031	25.732445	113.014015	20.726756	14.501487	113.1876755	-98.657	2.892159	108.9554665
-42.645504	31.953129	110.219742	-38.944397	8.790021	111.164116	21.431406	3.437829	113.682869	20.064054	25.872526	113.036133	20.74773	14.6551775	113.359501	-98.636524	2.9248645	108.968731
-42.032043	31.808302	110.079086	-38.930763	8.84761	111.229004	21.472382	3.521524	113.884827	20.05196	25.963024	113.047897	20.762171	14.742274	113.466362	-98.623697	2.952946	108.991646
-41.455017	31.658905	109.950546	-38.94347	8.891454	111.294342	21.543074	3.58117	114.015999	20.040249	26.020128	113.055763	20.7916615	14.800649	113.535881	-98.6786015	2.982259	109.052803
-40.896568	31.54237	109.838501	-38.945961	8.918491	111.336052	21.562958	3.621199	114.146469	20.039459	26.052383	113.0569	20.8012085	14.836791	113.6016845	-98.6931305	3.000191	109.0704195
-40.354168	31.413212	109.765068	-38.943237	8.948723	111.376907	21.564978	3.641817	114.235542	20.042372	26.062494	113.03389	20.803675	14.8521555	113.634716	-98.690149	3.0452905	109.119098
-39.831318	31.276878	109.756004	-38.943829	8.97061	111.432861	21.569277	3.648375	114.282158	20.040154	26.07164	113.017502	20.8047155	14.8600075	113.64983	-98.6923735	3.0812125	109.215892
-39.310284	31.180489	109.799835	-38.940628	8.990582	111.500977	21.585934	3.660593	114.301682	20.044765	26.087713	113.023254	20.8153495	14.874153	113.662468	-98.6966055	3.107011	109.339486
-38.491714	31.091002	109.957054	-38.914585	9.048755	111.600731	21.574852	3.715593	114.398743	20.071032	26.141876	113.101257	20.822942	14.9287345	113.75	-98.652112	3.1687755	109.451462
-37.98468	31.054138	110.082855	-38.906467	9.091272	111.668839	21.636913	3.730975	114.392006	20.091282	26.18771	113.185165	20.8640975	14.9593425	113.7885855	-98.6770315	3.2232015	109.5490925
-37.520649	30.998913	110.219597	-38.909279	9.147191	111.720947	21.653118	3.770821	114.417076	20.124193	26.246048	113.278351	20.8886555	15.0084345	113.8477135	-98.7072135	3.2859475	109.5941805
-37.105034	30.973366	110.335304	-38.928505	9.202256	111.75016	21.615637	3.830527	114.463699	20.13171	26.312321	113.365005	20.8736735	15.071424	113.914352	-98.7306835	3.333088	109.585968
-36.716648	31.004494	110.434601	-38.962872	9.291096	111.760857	21.552206	3.909705	114.472855	20.124464	26.394892	113.415817	20.838335	15.1522985	113.944336	-98.764079	3.4298935	109.577378
-36.353527	31.039726	110.489319	-39.009621	9.386169	111.744522	21.50419	4.004114	114.435265	20.102947	26.492029	113.430717	20.8035685	15.2480715	113.932991	-98.8228105	3.5242665	109.556053
-36.007671	31.066422	110.526321	-39.069046	9.497996	111.729218	21.482475	4.09988	114.352264	20.044455	26.612265	113.42897	20.763465	15.3560725	113.890617	-98.901557	3.6399195	109.567819
-35.474575	31.108973	110.570206	-39.155914	9.713189	111.727203	21.362156	4.305741	114.350891	19.949076	26.80691	113.388618	20.655616	15.5563255	113.8697545	-98.967444	3.8700525	109.5846515
-35.109062	31.16855	110.599449	-39.210812	9.869738	111.758736	21.317406	4.43479	114.343239	19.884607	26.927361	113.369461	20.6010065	15.6810755	113.85635	-99.0226305	4.0584005	109.661122
-34.722736	31.219131	110.630333	-39.281109	10.00597	111.820641	21.296535	4.543169	114.318237	19.820923	27.04809	113.331917	20.558729	15.7956295	113.825077	-99.120947	4.2163105	109.816205
-34.367886	31.279823	110.632996	-39.366306	10.143234	111.88604	21.196846	4.663555	114.393593	19.739719	27.146984	113.2854	20.4682825	15.9052695	113.8394965	-99.2008945	4.3811985	109.9325835
-34.078487	31.32338	110.630478	-39.453007	10.245474	111.9319	21.153126	4.73742	114.362732	19.647459	27.227228	113.246445	20.4002925	15.982324	113.8045885	-99.3063065	4.508624	110.0592115
-33.815575	31.330051	110.608292	-39.545609	10.31702	111.9562	21.075808	4.794949	114.357933	19.550432	27.284103	113.19593	20.31312	16.039526	113.7769315	-99.404338	4.594514	110.1354685
-33.571526	31.386427	110.567245	-39.638241	10.374902	111.952972	20.99305	4.839691	114.33902	19.465433	27.333361	113.13472	20.2292415	16.086526	113.73687	-99.5057235	4.663278	110.169074
-33.236401	31.510786	110.528099	-39.741959	10.429656	111.910889	20.880096	4.917715	114.251419	19.332382	27.408802	113.066887	20.106239	16.1632585	113.659153	-99.590157	4.6960535	110.162625
-33.038132	31.618792	110.549561	-39.799431	10.478495	111.898758	20.809454	4.966548	114.173508	19.269472	27.451675	113.017273	20.039463	16.2091115	113.5953905	-99.638325	4.7478785	110.2021255
-32.827095	31.711037	110.601532	-39.8358	10.508923	111.900177	20.736616	5.009254	114.074638	19.225422	27.503332	112.98243	19.981019	16.256293	113.528534	-99.652619	4.761553	110.27182
-32.590763	31.821119	110.687271	-39.866901	10.542493	111.912628	20.664333	5.063859	113.954544	19.189953	27.557383	112.928604	19.927143	16.310621	113.441574	-99.660945	4.774365	110.383682
-32.328678	31.934933	110.778221	-39.911194	10.594835	111.933121	20.597357	5.103974	113.807487	19.159988	27.607002	112.857544	19.8786725	16.355488	113.3325155	-99.7010605	4.834182	110.5337265
-32.044975	32.088348	110.861328	-39.954082	10.654034	111.942909	20.501364	5.167415	113.664841	19.118746	27.665651	112.791885	19.810055	16.416533	113.228363	-99.718219	4.891535	110.657455
-31.767574	32.256466	110.962334	-40.004063	10.745462	111.963013	20.45661	5.217915	113.458633	19.065983	27.732748	112.731743	19.7612965	16.4753315	113.095188	-99.7694225	5.0155925	110.830838
-31.281254	32.502163	111.175827	-40.093372	10.850667	111.98214	20.309771	5.330347	113.208076	18.981905	27.839979	112.651405	19.645838	16.585163	112.9297405	-99.832582	5.116171	111.0345395
-30.890846	32.652279	111.312424	-40.159893	10.918235	112.0121	20.252153	5.406808	112.983513	18.905046	27.921328	112.620071	19.5785995	16.664068	112.801792	-99.8983855	5.172402	111.222408
-30.560377	32.783985	111.469147	-40.218117	10.981329	112.047066	20.149853	5.482517	112.831558	18.84553	27.993874	112.562683	19.4976915	16.7381955	112.6971205	-99.9339255	5.2244625	111.3970115
-30.224873	32.862503	111.595871	-40.265736	11.060628	112.079048	20.068636	5.551882	112.694443	18.800064	28.067163	112.522209	19.43435	16.8095225	112.608326	-99.965822	5.3117335	111.54977
-29.910078	32.934879	111.714294	-40.310036	11.127069	112.097237	20.005255	5.635798	112.571716	18.749907	28.148136	112.488625	19.377581	16.891967	112.5301705	-99.997653	5.362171	111.6643035
-29.578348	33.000401	111.783859	-40.35651	11.186668	112.10791	19.935663	5.725799	112.449455	18.699276	28.227579	112.444283	19.3174695	16.976689	112.446869	-100.0304895	5.396647	111.768951
-29.250189	33.039127	111.803368	-40.397171	11.237422	112.072716	19.881197	5.816125	112.351753	18.646864	28.304174	112.415276	19.2640305	17.0601495	112.3835145	-100.0583725	5.4146945	111.7619175
-28.708681	32.934715	111.797081	-40.443592	11.285866	111.955032	19.820288	5.906388	112.203384	18.592581	28.392061	112.355026	19.2064345	17.1492245	112.279205	-100.0936185	5.4225075	111.630859
-28.300507	32.831036	111.753357	-40.471874	11.327476	111.865044	19.786936	5.937815	112.131645	18.562101	28.431347	112.331665	19.1745185	17.184581	112.231655	-100.1182665	5.470371	111.498433
-27.864483	32.682888	111.728584	-40.485054	11.349037	111.794472	19.762173	5.951972	112.071678	18.53056	28.442499	112.332169	19.1463665	17.1972355	112.2019235	-100.1164745	5.5008385	111.3870205
-27.352619	32.493546	111.75779	-40.497047	11.364236	111.769188	19.738548	5.954307	112.049171	18.530434	28.439787	112.357727	19.134491	17.197047	112.203449	-100.128585	5.531425	111.334927
-26.906782	32.251671	111.782097	-40.506931	11.364737	111.764465	19.72053	5.942734	112.038406	18.534609	28.428152	112.403847	19.1275695	17.185443	112.2211265	-100.1414315	5.544031	111.3078035
-26.475683	31.963333	111.836151	-40.514992	11.351833	111.768257	19.710997	5.917103	112.026321	18.529057	28.402065	112.450958	19.120027	17.159584	112.2386395	-100.150011	5.544082	111.2978745
-25.993687	31.658613	111.852921	-40.518917	11.32947	111.770966	19.707539	5.884009	112.022469	18.536694	28.362619	112.502838	19.1221165	17.123314	112.2626535	-100.1599505	5.535626	111.2792785
-25.28126	31.151331	111.850418	-40.510777	11.299304	111.76947	19.718834	5.824754	112.046967	18.555651	28.293041	112.581894	19.1372425	17.0588975	112.3144305	-100.1587965	5.5397105	111.2245095
-24.82004	30.722342	111.837975	-40.499672	11.290295	111.756432	19.734104	5.763443	112.066696	18.573513	28.242207	112.624908	19.1538085	17.002825	112.345802	-100.1531525	5.577765	111.167062
-24.303391	30.236864	111.785759	-40.487278	11.28238	111.735405	19.749208	5.700713	112.087357	18.605904	28.187572	112.641434	19.177556	16.9441425	112.3643955	-100.152112	5.6206175	111.1064145
-23.777586	29.704994	111.739601	-40.461823	11.267878	111.710701	19.765417	5.650538	112.097099	18.618925	28.128508	112.663742	19.192171	16.889523	112.3804205	-100.115817	5.646233	111.0409815
-23.302034	29.139973	111.709274	-40.430279	11.24719	111.683586	19.788624	5.602825	112.110771	18.631626	28.072968	112.683273	19.210125	16.8378965	112.397022	-100.070683	5.6564835	110.97015
-22.797659	28.532728	111.681435	-40.410458	11.210457	111.679062	19.818304	5.5487	112.127342	18.638336	28.016354	112.720474	19.22832	16.782527	112.423908	-100.049236	5.638387	110.934216
-22.300667	27.929413	111.665771	-40.379383	11.179917	111.698135	19.85446	5.494344	112.165108	18.655968	27.955141	112.761726	19.255214	16.7247425	112.463417	-100.01398	5.6350915	110.932853
-21.588615	26.893225	111.679398	-40.347195	11.104324	111.774841	19.898691	5.402482	112.249863	18.679918	27.852457	112.842384	19.2893045	16.6274695	112.5461235	-99.9836945	5.5811785	111.0035585
-21.078339	26.130558	111.692955	-40.338669	11.035474	111.835861	19.921667	5.327915	112.320854	18.695347	27.774731	112.912766	19.308507	16.551323	112.61681	-99.985845	5.519625	111.054912
-20.623911	25.335768	111.723305	-40.322311	10.976761	111.87674	19.946531	5.260794	112.395248	18.69529	27.699137	112.992729	19.3209105	16.4799655	112.6939885	-99.9655325	5.4735565	111.0594915
-20.143595	24.513016	111.733437	-40.31501	10.903734	111.907852	19.980186	5.194794	112.460342	18.696983	27.613937	113.070045	19.3385845	16.4043655	112.7651935	-99.9686045	5.4031025	111.0505105
-19.66968	23.703735	111.70446	-40.312977	10.814277	111.921646	20.011942	5.119272	112.517128	18.700897	27.538416	113.121056	19.3564195	16.328844	112.819092	-99.9823735	5.29971	111.0242
-19.195742	22.79888	111.651321	-40.283993	10.733232	111.906982	20.041149	5.065239	112.56144	18.687187	27.47258	113.178955	19.364168	16.2689095	112.8701975	-99.932154	5.1975545	110.9437665
-18.722214	21.85808	111.598083	-40.259182	10.657031	111.912247	20.057106	5.031255	112.616287	18.687416	27.426735	113.219765	19.372261	16.228995	112.918026	-99.890625	5.085067	110.906468
-18.073936	20.415861	111.601601	-40.198227	10.5431	111.966232	20.139406	5.021907	112.643684	18.687742	27.408955	113.255119	19.413574	16.215431	112.9494015	-99.810028	4.870769	110.9830625
-17.567425	19.475117	111.564842	-40.146488	10.50247	112.019814	20.20542	5.04069	112.675186	18.696566	27.435675	113.297142	19.450993	16.2381825	112.986164	-99.743969	4.7667575	111.053464
-17.100309	18.454786	111.554611	-40.087856	10.452197	112.070213	20.284086	5.070178	112.723099	18.727306	27.461636	113.337532	19.505696	16.265907	113.0303155	-99.681408	4.638487	111.1101105
-16.6315	17.388744	111.555992	-40.032619	10.412593	112.100601	20.347052	5.085536	112.78746	18.760317	27.491703	113.377464	19.5536845	16.2886195	113.082462	-99.6189225	4.5365665	111.11874
-16.217644	16.323153	111.553596	-40.007786	10.378425	112.112633	20.394316	5.10421	112.838509	18.778885	27.504021	113.417839	19.5866005	16.3041155	113.128174	-99.6021725	4.4527345	111.097092
-15.703026	15.281762	111.486343	-39.97982	10.346223	112.093056	20.450785	5.119555	112.87426	18.794846	27.514685	113.436768	19.6228155	16.31712	113.155514	-99.5824555	4.375326	111.030598
-15.254301	14.155376	111.417564	-39.9487	10.30784	112.048027	20.504961	5.133214	112.915764	18.81039	27.531597	113.436951	19.6576755	16.3324055	113.1763575	-99.5550755	4.2832745	110.9196965
-14.617616	12.413406	111.335732	-39.886948	10.226962	111.958084	20.596029	5.19009	112.94838	18.82069	27.575159	113.418175	19.7083595	16.3826245	113.1832775	-99.4822555	4.0712995	110.7328905
-14.123034	11.28279	111.209831	-39.827671	10.14077	111.861763	20.682411	5.239932	112.996552	18.837589	27.620455	113.403236	19.76	16.4301935	113.199894	-99.415342	3.8513465	110.523632
-13.686587	10.082334	111.119064	-39.767731	10.073339	111.76059	20.765505	5.294749	113.07222	18.873163	27.665388	113.350258	19.819334	16.4800685	113.211239	-99.354796	3.6666095	110.309941
-13.248888	8.833424	111.042702	-39.69698	9.993679	111.656227	20.851961	5.356403	113.156296	18.904995	27.705183	113.285103	19.878478	16.530793	113.2206995	-99.272438	3.456565	110.0917545
-12.900341	7.597249	111.01326	-39.620434	9.928204	111.522522	20.957705	5.393608	113.249733	18.940989	27.732796	113.217072	19.949347	16.563202	113.2334025	-99.190215	3.293206	109.8116415
-12.455988	6.389516	110.929283	-39.54549	9.866464	111.371384	21.038509	5.437519	113.364265	18.953234	27.733049	113.105408	19.9958715	16.585284	113.2348365	-99.0868515	3.147644	109.5079315
-12.081985	5.093519	110.899689	-39.471436	9.793347	111.206879	21.154858	5.4599	113.462852	18.958857	27.723812	113.000679	20.0568575	16.591856	113.2317655	-98.9997295	2.994838	109.1819925
-11.640079	3.204882	111.025795	-39.383568	9.637873	111.005386	21.282137	5.447921	113.659897	18.981535	27.669811	112.823067	20.131836	16.558866	113.241482	-98.898972	2.71688	108.76929
-11.355375	2.045161	111.14061	-39.318386	9.527209	110.879555	21.342005	5.421238	113.827766	19.011883	27.595129	112.748459	20.176944	16.5081835	113.2881125	-98.813716	2.5462345	108.4709975
-11.116512	0.795176	111.235283	-39.274765	9.372144	110.772278	21.415741	5.335347	113.894531	19.05179	27.480518	112.691582	20.2337655	16.4079325	113.2930565	-98.7832955	2.3363555	108.2514995
-10.887461	-0.427904	111.33934	-39.233269	9.193756	110.648178	21.430374	5.21104	113.948502	19.104443	27.30859	112.617836	20.2674085	16.259815	113.283169	-98.7339465	2.127697	108.013187
-10.653896	-1.630814	111.303314	-39.183044	9.014759	110.525955	21.437281	5.042696	113.938835	19.15209	27.116617	112.543953	20.2946855	16.0796565	113.241394	-98.6607735	1.9498615	107.810516
-10.459791	-2.748982	111.219749	-39.130131	8.835209	110.42614	21.429911	4.890024	113.883987	19.216843	26.939102	112.466789	20.323377	15.914563	113.175388	-98.583639	1.755855	107.676892
-10.424102	-3.788117	111.218796	-39.077904	8.678065	110.358337	21.459835	4.774307	113.843323	19.280577	26.808607	112.422432	20.370206	15.791457	113.1328775	-98.526014	1.564673	107.5837965
-10.317625	-5.316244	111.203506	-38.974892	8.519696	110.302498	21.52882	4.689137	113.792458	19.358107	26.720005	112.392189	20.4434635	15.704571	113.0923235	-98.3932475	1.334821	107.5126725
-10.219243	-6.29463	111.189293	-38.919277	8.440603	110.294411	21.563465	4.65296	113.761772	19.399115	26.693848	112.367798	20.48129	15.673404	113.064785	-98.319844	1.207802	107.524037
-10.183851	-7.185859	111.145699	-38.88493	8.394997	110.285141	21.576878	4.648707	113.731781	19.432344	26.674065	112.322067	20.504611	15.661386	113.026924	-98.274471	1.128608	107.543358
-10.191905	-8.017256	111.094536	-38.876221	8.360349	110.264038	21.594875	4.628725	113.697662	19.448128	26.649082	112.254883	20.5215015	15.6389035	112.9762725	-98.2739435	1.0817945	107.5518035
-10.387045	-8.833119	111.205116	-38.868179	8.328979	110.22081	21.600035	4.603315	113.682602	19.446939	26.630072	112.202309	20.523487	15.6166935	112.9424555	-98.259845	1.0412645	107.4991645
-10.395659	-9.632721	111.140999	-38.873718	8.303698	110.176384	21.59375	4.591269	113.670944	19.431017	26.626932	112.151787	20.5123835	15.6091005	112.9113655	-98.2598195	0.998295500000001	107.4414025
-10.745349	-10.256412	111.324982	-38.892414	8.256495	110.135033	21.592098	4.589581	113.674606	19.407391	26.629114	112.1166	20.4997445	15.6093475	112.895603	-98.2845725	0.903642499999998	107.374463
-11.023558	-11.228533	111.309448	-38.916061	8.166291	110.120964	21.562551	4.565701	113.678612	19.353455	26.606798	112.106239	20.458003	15.5862495	112.8924255	-98.290125	0.746332499999998	107.3495025
-11.159946	-11.800281	111.254333	-38.950317	8.088513	110.124992	21.54315	4.542922	113.68251	19.331099	26.576815	112.091209	20.4371245	15.5598685	112.8868595	-98.3377585	0.617157500000001	107.3631245
-11.373429	-12.311464	111.261047	-38.961704	8.018628	110.136711	21.523279	4.536652	113.678268	19.310225	26.559145	112.086235	20.416752	15.5478985	112.8822515	-98.34016	0.489357499999999	107.3911705
-11.610817	-12.785257	111.293076	-38.968632	7.946694	110.1343	21.505043	4.548422	113.679634	19.288641	26.561087	112.075508	20.396842	15.5547545	112.877571	-98.334106	0.338633499999998	107.391029
-11.850542	-13.219052	111.304283	-38.983887	7.90786	110.114349	21.486074	4.576257	113.678612	19.248474	26.598772	112.059364	20.367274	15.5875145	112.868988	-98.335048	0.2282055	107.35971
-12.150016	-13.557092	111.305962	-39.006721	7.880363	110.093353	21.452606	4.636491	113.671127	19.202398	26.659071	112.034882	20.327502	15.647781	112.8530045	-98.340944	0.112945	107.3337015
-12.465102	-13.793805	111.284241	-39.026909	7.865561	110.067223	21.432543	4.705027	113.652084	19.158983	26.72843	112.010147	20.295763	15.7167285	112.8311155	-98.349581	0.0143934999999988	107.3033305
-12.959838	-14.021023	111.230789	-39.064087	7.864498	110.031441	21.392826	4.812944	113.616653	19.084982	26.835489	111.971245	20.238904	15.8242165	112.793949	-98.367078	-0.0952204999999982	107.268933
-13.310999	-14.081851	111.196243	-39.08704	7.865079	110.01545	21.367891	4.883471	113.596275	19.048153	26.903395	111.956528	20.208022	15.893433	112.7764015	-98.382102	-0.163275000000001	107.2544985
-13.694839	-14.106311	111.182236	-39.111034	7.865299	110.012138	21.355951	4.944237	113.58287	19.023167	26.970894	111.965248	20.189559	15.9575655	112.774059	-98.411627	-0.226967500000001	107.250217
-14.073059	-14.099653	111.13353	-39.136837	7.856473	110.023689	21.349516	4.998601	113.574829	18.992456	27.038456	111.972008	20.170986	16.0185285	112.7734185	-98.44466	-0.305582499999997	107.2739595
-14.496106	-14.009478	111.074219	-39.148266	7.842833	110.043732	21.3356	5.058347	113.550446	18.973156	27.090528	112.003113	20.154378	16.0744375	112.7767795	-98.45091	-0.3887715	107.3106845
-14.941473	-13.832005	111.012398	-39.157482	7.816085	110.074707	21.327969	5.095611	113.524269	18.977768	27.119028	112.08371	20.1528685	16.1073195	112.8039895	-98.4678325	-0.475149499999998	107.3454245
-15.522867	-13.522449	111.048553	-39.151901	7.788105	110.108803	21.329834	5.093407	113.527382	19.01021	27.125359	112.175575	20.170022	16.109383	112.8514785	-98.473824	-0.533173000000001	107.3661275
-16.035177	-13.200794	110.815025	-39.120117	7.723776	110.144379	21.319618	5.005273	113.543427	19.111795	27.107498	112.393867	20.2157065	16.0563855	112.968647	-98.4559405	-0.6088335	107.320111
-16.479979	-12.913301	110.634445	-39.108215	7.673304	110.128693	21.311115	4.928734	113.537201	19.194454	27.061302	112.525307	20.2527845	15.995018	113.031254	-98.4692145	-0.648410000000002	107.226132
-16.867868	-12.589049	110.413406	-39.100021	7.629044	110.080406	21.288565	4.870078	113.504326	19.251451	27.023951	112.644402	20.270008	15.9470145	113.074364	-98.47005	-0.688926499999999	107.086448
-17.261707	-12.233848	110.177696	-39.094105	7.601192	110.03363	21.254395	4.838096	113.432014	19.285152	27.009741	112.774071	20.2697735	15.9239185	113.1030425	-98.4579835	-0.721534500000002	106.9642175
-17.700676	-11.842147	109.999969	-39.092915	7.593741	110.01667	21.228792	4.827275	113.360825	19.321087	26.995853	112.858131	20.2749395	15.911564	113.109478	-98.4607695	-0.724082000000001	106.923862
-18.105335	-11.411142	109.839233	-39.083096	7.610296	110.02166	21.213848	4.836303	113.294922	19.354937	27.009457	112.923882	20.2843925	15.92288	113.109402	-98.4505845	-0.702288000000001	106.933918
-18.509912	-10.909883	109.749397	-39.057156	7.656378	110.050674	21.218821	4.859271	113.249397	19.395737	27.022663	113.001358	20.307279	15.940967	113.1253775	-98.421591	-0.628211	106.9759705
-19.06856	-10.176774	109.766647	-38.994133	7.770815	110.137161	21.268089	4.892394	113.267372	19.495621	27.06329	113.085732	20.381855	15.977842	113.176552	-98.370121	-0.436212	107.09777
-19.493744	-9.697056	109.777557	-38.946106	7.852717	110.162865	21.306505	4.916016	113.288116	19.548552	27.09552	113.144943	20.4275285	16.005768	113.2165295	-98.3197405	-0.300333999999999	107.1092005
-19.839558	-9.212049	109.783295	-38.898937	7.926027	110.166595	21.34889	4.928209	113.303017	19.599808	27.107635	113.205841	20.474349	16.017922	113.254429	-98.272223	-0.165867999999997	107.078761
-20.191345	-8.732987	109.751595	-38.856609	7.981264	110.156654	21.387077	4.911424	113.306137	19.659693	27.10146	113.252411	20.523385	16.006442	113.279274	-98.236603	-0.043914	107.034034
-20.597433	-8.268757	109.691193	-38.815964	8.008467	110.146317	21.415413	4.871147	113.272873	19.72473	27.078611	113.282761	20.5700715	15.974879	113.277817	-98.2019995	0.0420549999999995	107.014817
-20.964115	-7.800166	109.616638	-38.770672	8.021397	110.150681	21.447947	4.829265	113.210442	19.795713	27.044106	113.324783	20.62183	15.9366855	113.2676125	-98.163174	0.106108500000001	107.0337495
-21.293913	-7.277066	109.54068	-38.713657	8.04553	110.165825	21.496063	4.766908	113.158096	19.890097	26.995049	113.376106	20.69308	15.8809785	113.267101	-98.120394	0.210081499999998	107.064549
-21.869682	-6.539217	109.452209	-38.596611	8.080462	110.213379	21.568872	4.67487	113.087021	20.069733	26.913027	113.487915	20.8193025	15.7939485	113.287468	-98.0125245	0.366975500000002	107.13929
-22.213806	-6.087111	109.403336	-38.501637	8.12077	110.244026	21.603867	4.631663	113.080322	20.208702	26.863905	113.571022	20.9062845	15.747784	113.325672	-97.9095585	0.493756000000001	107.16238
-22.49918	-5.634853	109.343422	-38.421951	8.177878	110.256805	21.670614	4.582119	113.041771	20.353905	26.83238	113.647293	21.0122595	15.7072495	113.344532	-97.8561615	0.6485065	107.169078
-22.818787	-5.193612	109.265709	-38.344421	8.244261	110.256897	21.745617	4.541437	112.953629	20.468296	26.805683	113.71521	21.1069565	15.67356	113.3344195	-97.7957985	0.814962000000001	107.1793745
-23.168404	-4.782099	109.192612	-38.276577	8.342091	110.249435	21.797466	4.530142	112.894798	20.569048	26.805222	113.748276	21.183257	15.667682	113.321537	-97.736411	1.0165	107.177333
-23.480324	-4.37099	109.163246	-38.217606	8.454351	110.263885	21.82086	4.55406	112.866417	20.662222	26.818933	113.747498	21.241541	15.6864965	113.3069575	-97.676753	1.2222055	107.2208125
-23.773094	-3.93032	109.161888	-38.165398	8.59623	110.292183	21.896749	4.565798	112.781822	20.739212	26.847734	113.729218	21.3179805	15.706766	113.25552	-97.6487765	1.485694	107.328846
-24.209366	-3.313141	109.198639	-38.080292	8.790341	110.331192	21.991598	4.62189	112.753662	20.861874	26.904688	113.713928	21.426736	15.763289	113.233795	-97.58732	1.817393	107.428589
-24.50972	-2.968151	109.222725	-38.023254	8.881804	110.338699	22.03035	4.66308	112.77887	20.919813	26.935699	113.722549	21.4750815	15.7993895	113.2507095	-97.5215895	1.9642185	107.4266885
-24.78038	-2.671933	109.226837	-37.962559	8.930593	110.341515	22.098204	4.671811	112.773911	20.994461	26.943775	113.725838	21.5463325	15.807793	113.2498745	-97.4714505	2.053393	107.4331555
-25.003601	-2.394718	109.237434	-37.881763	8.948219	110.345016	22.179197	4.649962	112.775932	21.088284	26.921246	113.748756	21.6337405	15.785604	113.262344	-97.3972665	2.110834	107.427688
-25.191847	-2.152438	109.251068	-37.792511	8.944858	110.36068	22.269657	4.606198	112.800888	21.193535	26.880022	113.786781	21.731596	15.74311	113.2938345	-97.316618	2.146606	107.4275255
-25.398445	-1.936237	109.258499	-37.696095	8.904542	110.368637	22.35573	4.548261	112.826286	21.310337	26.829874	113.838852	21.8330335	15.6890675	113.332569	-97.2252235	2.1200165	107.404705
-25.613913	-1.774906	109.257446	-37.609009	8.864105	110.369934	22.45182	4.486419	112.82486	21.417027	26.778919	113.861908	21.9344235	15.632669	113.343384	-97.1524415	2.095541	107.396484
-25.945368	-1.550704	109.218811	-37.460674	8.810257	110.341026	22.583549	4.417342	112.795891	21.570927	26.702721	113.864746	22.077238	15.5600315	113.3303185	-96.998586	2.0604825	107.3517335
-26.152512	-1.397578	109.206436	-37.392452	8.804237	110.330986	22.634491	4.432368	112.792519	21.651331	26.673094	113.849731	22.142911	15.552731	113.321125	-96.927815	2.055743	107.340847
-26.358849	-1.239263	109.193848	-37.318001	8.819647	110.314384	22.703623	4.411651	112.770401	21.734283	26.652155	113.815643	22.218953	15.531903	113.293022	-96.854955	2.107391	107.335746
-26.571999	-1.079123	109.188484	-37.255608	8.837135	110.304138	22.766981	4.409667	112.770821	21.805071	26.651768	113.792336	22.286026	15.5307175	113.2815785	-96.797242	2.1435525	107.3266975
-26.753473	-0.925128	109.178177	-37.187782	8.856966	110.29744	22.86117	4.436977	112.741127	21.849051	26.669085	113.789162	22.3551105	15.553031	113.2651445	-96.7306745	2.160901	107.3297355
-26.927666	-0.816804	109.195267	-37.114124	8.871724	110.305702	22.921545	4.44858	112.775017	21.91049	26.687115	113.796761	22.4160175	15.5678475	113.285889	-96.6442655	2.1756005	107.325515
-27.112329	-0.74796	109.203926	-37.043884	8.870872	110.321953	22.999071	4.454833	112.791153	21.980703	26.695829	113.820313	22.489887	15.575331	113.305733	-96.577655	2.166413	107.338173
-27.348217	-0.685153	109.20787	-36.929886	8.880175	110.333763	23.11504	4.445765	112.809792	22.120972	26.687569	113.849045	22.618006	15.566667	113.3294185	-96.477778	2.193683	107.3381075
-27.490503	-0.660427	109.193039	-36.838867	8.907307	110.315918	23.191916	4.438991	112.808678	22.216398	26.684566	113.857117	22.704157	15.5617785	113.3328975	-96.381891	2.2528355	107.2989385
-27.614462	-0.654413	109.132889	-36.763115	8.933995	110.263863	23.263725	4.439447	112.79129	22.300064	26.699331	113.848129	22.7818945	15.569389	113.3197095	-96.3081245	2.298601	107.2080165
-27.760235	-0.644713	109.07608	-36.716187	8.964078	110.224533	23.313379	4.470047	112.752296	22.357588	26.732805	113.838158	22.8354835	15.601426	113.295227	-96.2678575	2.32673	107.153839
-27.900848	-0.636367	109.033096	-36.664761	9.002847	110.21212	23.369734	4.52449	112.715218	22.406689	26.785969	113.834908	22.8882115	15.6552295	113.275063	-96.2177335	2.3504645	107.149177
-28.075806	-0.650264	109.016754	-36.614891	9.042427	110.225388	23.416965	4.588001	112.694756	22.447298	26.8461	113.849579	22.9321315	15.7170505	113.2721675	-96.1619135	2.3678035	107.1786085
-28.277027	-0.683774	109.009621	-36.568127	9.059843	110.257706	23.474894	4.639708	112.67878	22.494993	26.901134	113.890526	22.9849435	15.770421	113.284653	-96.1211975	2.349265	107.230759
-28.615582	-0.797989	108.976021	-36.506767	9.079771	110.301437	23.551014	4.679988	112.687958	22.583559	26.946112	113.975021	23.0672865	15.81305	113.3314895	-96.0808205	2.346492	107.2713845
-28.845167	-0.902683	108.936165	-36.449493	9.108027	110.319649	23.600502	4.689476	112.705025	22.652605	26.965359	114.016685	23.1265535	15.8274175	113.360855	-96.0255395	2.3886365	107.278443
-29.125595	-1.050879	108.910706	-36.392189	9.138499	110.331467	23.653273	4.721279	112.73484	22.707691	26.986816	114.063789	23.180482	15.8540475	113.3993145	-95.96486	2.4229505	107.2636195
-29.464609	-1.221414	108.892731	-36.350311	9.165593	110.343613	23.69932	4.759969	112.762924	22.765196	27.027624	114.089752	23.232258	15.8937965	113.426338	-95.93288	2.4373895	107.260888
-29.84351	-1.432868	108.886658	-36.306461	9.193666	110.354248	23.756063	4.791475	112.774208	22.802143	27.066219	114.097275	23.279103	15.928847	113.4357415	-95.892025	2.458485	107.2727545
-30.202713	-1.698676	108.896706	-36.27813	9.188833	110.375595	23.800827	4.819713	112.772789	22.827646	27.102903	114.087189	23.3142365	15.961308	113.429989	-95.8704965	2.416358	107.321201
-30.539465	-1.997699	108.879646	-36.24493	9.173624	110.401344	23.861061	4.844658	112.759636	22.86153	27.1213	114.07151	23.3612955	15.982979	113.415573	-95.8511555	2.364269	107.387115
-31.082535	-2.467509	108.896431	-36.152843	9.115165	110.452187	23.948147	4.857664	112.764847	22.91366	27.137211	114.069923	23.4309035	15.9974375	113.417385	-95.7365895	2.2328925	107.486989
-31.488928	-2.813654	108.915565	-36.098549	9.07737	110.484695	24.01156	4.845934	112.787712	22.968624	27.132093	114.070534	23.490092	15.9890135	113.429123	-95.68719	2.1657265	107.540267
-31.901016	-3.174059	108.902214	-36.047188	9.063729	110.497437	24.073891	4.825642	112.817642	23.019075	27.125347	114.07473	23.546483	15.9754945	113.446186	-95.640859	2.1519635	107.548688
-32.309616	-3.569562	108.876671	-35.991642	9.054884	110.493507	24.123716	4.813581	112.857124	23.079359	27.117283	114.048302	23.6015375	15.965432	113.452713	-95.5848215	2.144336	107.534301
-32.796543	-3.962604	108.872818	-35.954067	9.068178	110.486984	24.181467	4.817139	112.897362	23.112392	27.122883	114.006218	23.6469295	15.970011	113.45179	-95.5550635	2.166345	107.522178
-33.308128	-4.392766	108.918022	-35.917667	9.106202	110.482666	24.231775	4.855582	112.937508	23.138557	27.151754	113.932777	23.685166	16.003668	113.4351425	-95.5205	2.208736	107.5301895
-33.798134	-4.859596	108.964745	-35.892796	9.140416	110.491989	24.284914	4.920056	112.979782	23.141125	27.215014	113.850525	23.7130195	16.067535	113.4151535	-95.4986115	2.213297	107.5688245
-34.613018	-5.518682	109.061203	-35.858376	9.196796	110.501801	24.365841	5.06529	113.059029	23.12397	27.34543	113.754639	23.7449055	16.20536	113.406834	-95.4616575	2.188232	107.596768
-35.164967	-5.978774	109.068657	-35.838257	9.211056	110.507027	24.406235	5.146652	113.105095	23.097538	27.428972	113.714386	23.7518865	16.287812	113.4097405	-95.4284005	2.1343	107.6043135
-35.724171	-6.446115	109.060684	-35.814857	9.193042	110.518906	24.442785	5.203116	113.132561	23.08913	27.482241	113.691971	23.7659575	16.3426785	113.412266	-95.3956715	2.0434055	107.625546
-36.362694	-6.914036	109.05883	-35.78722	9.175503	110.528275	24.559235	5.164084	113.091232	23.097601	27.509399	113.703415	23.828418	16.3367415	113.3973235	-95.402858	2.0142645	107.6592265
-36.961304	-7.425342	109.043327	-35.763935	9.158246	110.542938	24.516245	5.242159	113.206924	23.131969	27.524817	113.72818	23.824107	16.383488	113.467552	-95.351977	1.933004	107.618324
-37.596558	-7.889482	109.032402	-35.73011	9.161734	110.565903	24.554064	5.238612	113.243042	23.172245	27.53467	113.756607	23.8631545	16.386641	113.4998245	-95.3233745	1.936827	107.6319815
-38.272423	-8.338423	109.04435	-35.677841	9.197634	110.598244	24.671265	5.184455	113.204536	23.226812	27.548174	113.755211	23.9490385	16.3663145	113.4798735	-95.3047205	2.0289535	107.7166145
-39.294907	-9.016171	109.059784	-35.61272	9.264318	110.645744	24.650915	5.364182	113.318024	23.279461	27.625769	113.67363	23.965188	16.4949755	113.495827	-95.190628	2.0336605	107.795661
-40.017933	-9.466387	109.179794	-35.570129	9.332507	110.678551	24.697113	5.497647	113.341187	23.290909	27.738449	113.556145	23.994011	16.618048	113.448666	-95.134269	2.046966	107.908436
-40.735645	-9.918525	109.298431	-35.537201	9.433187	110.69487	24.82712	5.590858	113.291275	23.27614	27.895237	113.416862	24.05163	16.7430475	113.3540685	-95.126032	2.1233265	108.0356715
-41.502518	-10.322415	109.446571	-35.529491	9.521389	110.68457	24.777546	5.841014	113.395187	23.229424	28.044769	113.228104	24.003485	16.9428915	113.3116455	-95.062467	2.0998865	108.0574945
-42.246914	-10.713599	109.553352	-35.538502	9.617624	110.656883	24.869637	5.945268	113.346825	23.151068	28.190781	113.045334	24.0103525	17.0680245	113.1960795	-95.0873565	2.1672235	108.1176865
-43.093624	-11.068697	109.697197	-35.57732	9.675945	110.627136	24.859955	6.088149	113.363335	23.072735	28.319532	112.842979	23.966345	17.2038405	113.103157	-95.120985	2.1480495	108.151115
-43.896477	-11.419363	109.845009	-35.613365	9.702292	110.576141	24.824198	6.202268	113.35862	22.972855	28.401682	112.654343	23.8985265	17.301975	113.0064815	-95.1252565	2.102609	108.1458005
-45.117672	-11.852348	109.948395	-35.689335	9.684129	110.497269	24.75852	6.325553	113.309563	22.83605	28.477955	112.37191	23.797285	17.401754	112.8407365	-95.175955	1.966504	108.1538015
-45.957504	-12.058572	109.931602	-35.74007	9.647008	110.438599	24.700235	6.370976	113.233078	22.744352	28.500301	112.189339	23.7222935	17.4356385	112.7112085	-95.2024335	1.8583775	108.1659895
-46.893467	-12.228205	109.888504	-35.780994	9.607034	110.342026	24.653429	6.401797	113.120827	22.678631	28.509586	111.992958	23.66603	17.4556915	112.5568925	-95.228018	1.7583765	108.1271595
-47.749836	-12.294912	109.864449	-35.806267	9.589337	110.257515	24.604683	6.42339	113.022507	22.62672	28.514156	111.820923	23.6157015	17.468773	112.421715	-95.2282355	1.709901	108.093315
-48.615273	-12.30864	109.789787	-35.823517	9.589064	110.143295	24.574722	6.451472	112.903687	22.576937	28.536531	111.672066	23.5758295	17.4940015	112.2878765	-95.2228635	1.6841265	107.9987135
-49.454849	-12.235662	109.713387	-35.839539	9.606832	110.056328	24.540108	6.484564	112.799904	22.538483	28.562759	111.508835	23.5392955	17.5236615	112.1543695	-95.2183735	1.6900025	107.9582865
-50.324177	-12.066739	109.621597	-35.86319	9.640347	109.962013	24.497862	6.537365	112.693893	22.484842	28.613964	111.376976	23.491352	17.5756645	112.0354345	-95.217732	1.7050295	107.8885915
-51.661564	-11.742795	109.51049	-35.931473	9.69675	109.898163	24.424067	6.624739	112.562477	22.385864	28.697241	111.26841	23.4049655	17.66099	111.9154435	-95.2679115	1.73251	107.8808825
-52.522449	-11.394094	109.449974	-35.992649	9.731544	109.882095	24.369261	6.666089	112.503395	22.314154	28.744844	111.241508	23.3417075	17.7054665	111.8724515	-95.3270055	1.7576215	107.8917385
-53.388935	-11.02527	109.394409	-36.059212	9.767903	109.894539	24.304441	6.688261	112.465599	22.253426	28.766907	111.246803	23.2789335	17.727584	111.856201	-95.3973575	1.808222	107.932877
-54.22665	-10.541067	109.334457	-36.119526	9.782529	109.920029	24.24795	6.67981	112.443817	22.208719	28.773155	111.280762	23.2283345	17.7264825	111.8622895	-95.4673865	1.8385755	107.9777685
-55.084522	-10.05086	109.256706	-36.185051	9.776518	109.942696	24.176672	6.656113	112.420334	22.179344	28.753414	111.302101	23.178008	17.7047635	111.8612175	-95.54811	1.8482725	108.0241745
-55.882114	-9.493119	109.180557	-36.237556	9.773205	109.941818	24.097494	6.615142	112.366783	22.13858	28.726982	111.306366	23.118037	17.671062	111.8365745	-95.593149	1.875348	108.0470615
-56.718719	-8.886658	109.104828	-36.302505	9.778044	109.910049	24.031181	6.584048	112.28286	22.102161	28.700029	111.246803	23.066671	17.6420385	111.7648315	-95.671681	1.9140495	108.0552665
-57.870396	-7.89216	108.968185	-36.411083	9.783985	109.815941	23.901222	6.574365	112.0728	21.997747	28.682371	111.071526	22.9494845	17.628368	111.572163	-95.7716505	1.939602	108.059719
-58.651276	-7.189039	108.860817	-36.477589	9.782701	109.717262	23.806082	6.586914	111.885216	21.897379	28.689245	110.911331	22.8517305	17.6380795	111.3982735	-95.8069085	1.9273225	108.0362505
-59.361046	-6.421302	108.775368	-36.553131	9.79019	109.644791	23.726208	6.613858	111.710205	21.788355	28.697353	110.757675	22.7572815	17.6556055	111.23394	-95.8635435	1.9247745	108.055642
-60.095226	-5.642101	108.734367	-36.624481	9.779531	109.58548	23.657589	6.629241	111.564911	21.686855	28.708792	110.639572	22.672222	17.6690165	111.1022415	-95.921184	1.8900455	108.0687185
-60.764008	-4.824662	108.710327	-36.686859	9.759081	109.564087	23.598446	6.621305	111.442932	21.603807	28.708363	110.544113	22.6011265	17.664834	110.9935225	-95.9748445	1.853328	108.1346515
-61.421616	-3.96486	108.681473	-36.742558	9.717071	109.566101	23.534725	6.60155	111.350807	21.542805	28.676037	110.464569	22.538765	17.6387935	110.907688	-96.023881	1.7953485	108.224514
-62.016441	-3.059714	108.65979	-36.793224	9.676619	109.568298	23.463654	6.550967	111.285912	21.489561	28.632473	110.422958	22.4766075	17.59172	110.854435	-96.0630555	1.761518	108.282161
-62.909954	-1.690251	108.636566	-36.87587	9.606562	109.548363	23.365343	6.468172	111.173866	21.414392	28.549789	110.325432	22.3898675	17.5089805	110.749649	-96.1416075	1.7041435	108.347077
-63.404434	-0.693986	108.647797	-36.943565	9.555101	109.534157	23.277266	6.416155	111.068855	21.332136	28.496033	110.238754	22.304701	17.456094	110.6538045	-96.191831	1.654108	108.4145095
-63.834221	0.336144	108.600357	-37.014584	9.504072	109.515747	23.19375	6.371288	110.945	21.241379	28.442326	110.137161	22.2175645	17.406807	110.5410805	-96.2467325	1.601337	108.4904135
-64.299522	1.362192	108.608116	-37.098476	9.430655	109.479233	23.110043	6.320646	110.811249	21.149979	28.400263	110.058273	22.130011	17.3604545	110.434761	-96.326963	1.5008555	108.523705
-64.697281	2.38681	108.567307	-37.168961	9.379283	109.430717	23.029419	6.253113	110.663246	21.062479	28.343319	109.965988	22.045949	17.298216	110.314617	-96.383871	1.46035	108.546817
-65.034416	3.477331	108.529678	-37.244354	9.304866	109.369446	22.896885	6.186994	110.534416	20.982943	28.275957	109.870323	21.939914	17.2314755	110.2023695	-96.428622	1.3782565	108.5365225
-65.332237	4.580025	108.490181	-37.30061	9.244349	109.307137	22.792164	6.098927	110.361412	20.91342	28.188171	109.7882	21.852792	17.143549	110.074806	-96.454012	1.345149	108.539468
-65.741264	6.177664	108.492973	-37.382362	9.131955	109.255585	22.682302	5.954316	110.108116	20.839594	28.074301	109.729858	21.760948	17.0143085	109.918987	-96.525672	1.2496015	108.592183
-65.910454	7.276865	108.53009	-37.423752	9.066052	109.228424	22.582708	5.890992	110.010635	20.809809	28.005415	109.717407	21.6962585	16.9482035	109.864021	-96.5437625	1.1839005	108.592827
-66.057121	8.41203	108.551804	-37.471039	9.007071	109.229675	22.521673	5.821077	109.929001	20.778141	27.945808	109.747635	21.649907	16.8834425	109.838318	-96.591985	1.1306995	108.621032
-66.171585	9.477815	108.666786	-37.516987	8.973886	109.264717	22.467886	5.768197	109.883224	20.742043	27.901428	109.802155	21.6049645	16.8348125	109.8426895	-96.6389385	1.1129595	108.6867445
-66.252289	10.53781	108.771431	-37.566757	8.948345	109.310654	22.424284	5.739406	109.881004	20.702705	27.864594	109.871086	21.5634945	16.802	109.876045	-96.6970085	1.09469	108.745263
-66.216293	11.613016	108.90123	-37.610619	8.940389	109.411537	22.390152	5.735013	109.940849	20.651583	27.845219	109.963036	21.5208675	16.790116	109.9519425	-96.7421055	1.090662	108.8711315
-66.206268	12.688625	109.019173	-37.654011	8.927984	109.503876	22.391247	5.720291	110.018814	20.602276	27.846783	110.061111	21.4967615	16.783537	110.0399625	-96.8047835	1.072431	108.9677895
-66.100998	14.171156	109.170174	-37.761871	8.882868	109.636902	22.305729	5.737553	110.238159	20.48033	27.847382	110.214806	21.3930295	16.7924675	110.2264825	-96.9167715	0.9732685	109.0473215
-65.969696	15.133241	109.218742	-37.827648	8.84545	109.706558	22.259359	5.709998	110.353325	20.399811	27.819481	110.284386	21.329585	16.7647395	110.3188555	-96.984881	0.926160499999998	109.0942605
-65.767548	16.111492	109.210968	-37.916653	8.755049	109.73494	22.208746	5.645208	110.446846	20.325151	27.761354	110.350754	21.2669485	16.703281	110.3988	-97.1002545	0.806816999999999	109.07108
-65.591843	17.030895	109.260216	-37.992565	8.658939	109.761902	22.155386	5.547743	110.514595	20.248541	27.668499	110.430458	21.2019635	16.608121	110.4725265	-97.1870935	0.709757	109.0512775
-65.349731	17.910107	109.300659	-38.072819	8.539755	109.788277	22.136452	5.414758	110.546387	20.183445	27.557261	110.510429	21.1599485	16.4860095	110.528408	-97.3055865	0.593500499999998	109.048146
-65.062752	18.77154	109.354462	-38.138828	8.420574	109.807953	22.068316	5.299606	110.607185	20.142756	27.438662	110.579208	21.105536	16.369134	110.5931965	-97.383192	0.472014000000001	109.0227095
-64.701759	19.641676	109.429825	-38.191162	8.307086	109.835266	22.061304	5.16582	110.599899	20.09177	27.325245	110.671425	21.076537	16.2455325	110.635662	-97.458861	0.3686395	109.03487
-64.14344	20.851297	109.627846	-38.253311	8.172732	109.914078	21.996367	5.045718	110.682358	20.053579	27.192085	110.808289	21.024973	16.1189015	110.7453235	-97.531595	0.2265625	109.0828325
-63.726997	21.605082	109.756531	-38.278637	8.09816	109.980179	21.976994	4.969034	110.745285	20.029694	27.124584	110.900513	21.003344	16.046809	110.822899	-97.560618	0.149511	109.137459
-63.264072	22.340021	109.885918	-38.303947	8.030804	110.053757	21.972036	4.905414	110.810959	20.01638	27.064301	111.004387	20.994208	15.9848575	110.907673	-97.602102	0.0767504999999993	109.199841
-62.751144	23.056812	109.977547	-38.315125	7.977103	110.112122	21.971405	4.85728	110.879753	20.000498	27.016779	111.093262	20.9859515	15.9370295	110.9865075	-97.6162015	0.0171764999999997	109.2377365
-62.246109	23.711359	110.053596	-38.338562	7.9313	110.14856	21.964666	4.814308	110.946907	19.976728	26.97579	111.171928	20.970697	15.895049	111.0594175	-97.647821	-0.0324489999999997	109.2377025
-61.669487	24.336079	110.110008	-38.373528	7.889337	110.178589	21.948946	4.761971	111.007431	19.945114	26.931242	111.248909	20.94703	15.8466065	111.12817	-97.694086	-0.0679324999999995	109.229008
-61.074703	24.864882	110.152649	-38.414997	7.832686	110.195694	21.931896	4.709904	111.065628	19.919628	26.879883	111.304985	20.925762	15.7948935	111.1853065	-97.755756	-0.129521500000001	109.2060815
-60.15131	25.611206	110.224174	-38.467793	7.756994	110.219917	21.892782	4.628102	111.175621	19.866096	26.788054	111.423813	20.879439	15.708078	111.299717	-97.815025	-0.194090000000001	109.140117
-59.491192	26.031382	110.269653	-38.507401	7.687224	110.247124	21.874424	4.544767	111.235046	19.840033	26.722013	111.487068	20.8572285	15.63339	111.361057	-97.8720305	-0.258942000000001	109.133191
-58.798225	26.422855	110.340858	-38.533619	7.627496	110.279999	21.846167	4.465886	111.295128	19.79862	26.651102	111.529472	20.8223935	15.558494	111.4123	-97.8896315	-0.303502000000002	109.147698
-58.102501	26.751816	110.387337	-38.571201	7.570451	110.341644	21.826847	4.401133	111.348518	19.765066	26.575016	111.580696	20.7959565	15.4880745	111.464607	-97.9383585	-0.347172499999999	109.218681
-57.377464	27.003687	110.427094	-38.609413	7.516662	110.385559	21.798937	4.326569	111.457672	19.742826	26.494864	111.650658	20.7708815	15.4107165	111.554165	-97.9897075	-0.377392499999999	109.216953
-56.65921	27.246698	110.457336	-38.645153	7.48114	110.454689	21.779846	4.263816	111.620293	19.715725	26.415045	111.73307	20.7477855	15.3394305	111.6766815	-98.0380915	-0.377150499999999	109.2326965
-55.922794	27.429214	110.435234	-38.676529	7.44718	110.555008	21.786251	4.216943	111.808899	19.68502	26.35495	111.847389	20.7356355	15.2859465	111.828144	-98.0886935	-0.391586499999999	109.281872
-54.729401	27.629856	110.363426	-38.740234	7.397138	110.696098	21.788424	4.140745	112.111427	19.611696	26.268101	111.97728	20.70006	15.204423	112.0443535	-98.180528	-0.410147	109.3478425
-54.005875	27.720442	110.274872	-38.791695	7.347429	110.759758	21.771868	4.090199	112.29895	19.560999	26.215714	112.010506	20.6664335	15.1529565	112.154728	-98.2498235	-0.458098499999998	109.364788
-53.254688	27.731245	110.175835	-38.837513	7.307992	110.8134	21.763771	4.049288	112.456718	19.503191	26.159256	112.052773	20.633481	15.104272	112.2547455	-98.308507	-0.488288000000001	109.3720545
-52.50882	27.746647	110.097168	-38.882896	7.255814	110.843979	21.759859	3.995729	112.618889	19.458139	26.107597	112.101952	20.608999	15.051663	112.3604205	-98.374791	-0.540035	109.3275375
-51.732956	27.756268	110.029343	-38.932392	7.193149	110.875549	21.746367	3.931414	112.756195	19.408335	26.051552	112.168541	20.577351	14.991483	112.462368	-98.442135	-0.605185000000001	109.28873
-50.918388	27.716091	110.004486	-38.97464	7.130786	110.924995	21.699684	3.912725	112.886192	19.38415	25.970909	112.238693	20.541917	14.941817	112.5624425	-98.491197	-0.680245000000001	109.2875475
-50.165195	27.679249	110.037338	-39.004646	7.072238	110.972107	21.745975	3.744762	112.918625	19.372597	25.887993	112.304344	20.559286	14.8163775	112.6114845	-98.568578	-0.671901500000002	109.3327295
-49.069702	27.557203	110.115875	-39.026093	6.976807	111.03302	21.627544	3.674086	113.079132	19.384949	25.738577	112.375748	20.5062465	14.7063315	112.72744	-98.5584325	-0.752717499999999	109.3386
-48.328651	27.463776	110.180542	-39.032131	6.938068	111.079346	21.68203	3.533151	113.05088	19.406536	25.65484	112.410606	20.544283	14.5939955	112.730743	-98.608545	-0.717859499999999	109.427949
-47.548908	27.363316	110.211708	-39.035866	6.919037	111.113991	21.574417	3.546276	113.166428	19.415316	25.594425	112.445	20.4948665	14.5703505	112.805714	-98.5665985	-0.732276499999999	109.422268
-46.762627	27.258051	110.229889	-39.040733	6.915362	111.139023	21.55983	3.513698	113.19735	19.415449	25.553776	112.457405	20.4876395	14.533737	112.8273775	-98.5691055	-0.703013	109.4506685
-46.041134	27.132139	110.257515	-39.049854	6.915571	111.159897	21.546793	3.509664	113.224007	19.402948	25.538277	112.44532	20.4748705	14.5239705	112.8346635	-98.5745785	-0.692828500000001	109.4851305
-45.354565	27.006355	110.247353	-39.065506	6.912144	111.179123	21.606558	3.447153	113.176285	19.377903	25.534498	112.419022	20.4922305	14.4908255	112.7976535	-98.6232425	-0.6665375	109.5605925
-44.671337	26.846155	110.218849	-39.080357	6.904754	111.188103	21.597616	3.455668	113.187065	19.343481	25.538719	112.381783	20.4705485	14.4971935	112.784424	-98.6312625	-0.687685500000001	109.591782
-43.614212	26.591354	110.135201	-39.102776	6.876329	111.174789	21.49691	3.531309	113.266602	19.282232	25.536776	112.300827	20.389571	14.5340425	112.7837145	-98.595123	-0.7813845	109.5658635
-42.86351	26.408232	110.033287	-39.106323	6.85475	111.159409	21.574692	3.45563	113.209007	19.253424	25.520538	112.247887	20.414058	14.488084	112.728447	-98.626704	-0.778583999999999	109.590371
-42.193066	26.203846	109.976707	-39.110748	6.821574	111.152878	21.489815	3.511536	113.333305	19.242598	25.497562	112.221611	20.3662065	14.504549	112.777458	-98.5877025	-0.861400999999999	109.528298
-41.539238	26.012125	109.940826	-39.109783	6.783466	111.156502	21.580097	3.41582	113.316704	19.23881	25.465277	112.222359	20.4094535	14.4405485	112.7695315	-98.6290195	-0.873616500000001	109.5434725
-40.899654	25.825989	109.927246	-39.106754	6.734909	111.176888	21.583439	3.380151	113.385895	19.243612	25.419941	112.235352	20.4135255	14.400046	112.8106235	-98.6270335	-0.930228000000001	109.5431525
-40.269352	25.632118	109.952774	-39.102818	6.679317	111.213264	21.57987	3.333375	113.441216	19.25897	25.365379	112.254677	20.41942	14.349377	112.8479465	-98.625056	-0.990743	109.5785815
-39.625664	25.456261	109.989548	-39.109253	6.619462	111.252686	21.57464	3.293097	113.476013	19.259827	25.319481	112.270882	20.4172335	14.306289	112.8734475	-98.6357395	-1.067365	109.6319245
-38.616379	25.209764	110.00737	-39.114162	6.572012	111.290512	21.557449	3.254965	113.503288	19.252377	25.275826	112.249466	20.404913	14.2653955	112.876377	-98.633237	-1.1213715	109.704647
-38.016994	25.03911	110.026993	-39.124409	6.546139	111.301468	21.547169	3.242993	113.488007	19.235907	25.265085	112.212814	20.391538	14.254039	112.8504105	-98.640356	-1.161761	109.7525255
-37.439922	24.899418	110.033813	-39.133568	6.535053	111.298798	21.534035	3.242457	113.456902	19.215527	25.263348	112.172195	20.374781	14.2529025	112.8145485	-98.641917	-1.1827965	109.7830475
-36.881931	24.772575	110.01841	-39.139084	6.529074	111.270355	21.523848	3.244875	113.427818	19.199671	25.262487	112.148735	20.3617595	14.253681	112.7882765	-98.6399275	-1.195533	109.7524335
-36.323769	24.65502	110.000717	-39.158264	6.516781	111.223343	21.512375	3.228894	113.406059	19.181242	25.260675	112.143394	20.3468085	14.2447845	112.7747265	-98.6633365	-1.2112225	109.6719595
-35.773739	24.526527	110.011658	-39.180809	6.511521	111.170578	21.491003	3.206453	113.382248	19.15447	25.245562	112.148178	20.3227365	14.2260075	112.765213	-98.6843545	-1.2029655	109.575943
-35.207157	24.423372	110.045708	-39.206688	6.492682	111.139442	21.464479	3.174554	113.35936	19.139517	25.22296	112.174294	20.301998	14.198757	112.766827	-98.715374	-1.213393	109.512057
-34.33606	24.238625	110.118698	-39.246601	6.45995	111.130096	21.350245	3.189825	113.407372	19.122925	25.189135	112.247406	20.236585	14.18948	112.827389	-98.729787	-1.26958	109.432803
-33.825329	24.10878	110.209206	-39.268528	6.448627	111.148308	21.336321	3.162245	113.388084	19.116447	25.174028	112.30545	20.226384	14.1681365	112.846767	-98.76344	-1.2708825	109.449849
-33.333527	23.956078	110.296211	-39.290611	6.433861	111.170914	21.402479	3.057956	113.288605	19.11027	25.153505	112.353767	20.2563745	14.1057305	112.821186	-98.8375965	-1.2380085	109.520642
-32.856045	23.814621	110.359154	-39.313705	6.428138	111.17337	21.38699	3.01109	113.266052	19.10467	25.126501	112.391899	20.24583	14.0687955	112.8289755	-98.87324	-1.2125195	109.5177645
-32.396362	23.668047	110.39727	-39.339153	6.41913	111.165085	21.290781	3.03106	113.303772	19.084991	25.082663	112.427162	20.187886	14.0568615	112.865467	-98.866192	-1.2186015	109.464703
-31.942976	23.486216	110.426521	-39.360584	6.407148	111.159561	21.260267	2.984535	113.264969	19.069218	25.043434	112.437401	20.1647425	14.0139845	112.851185	-98.8859105	-1.1996885	109.467937
-31.480179	23.305202	110.4664	-39.373295	6.395087	111.156311	21.315348	2.880674	113.160614	19.056719	25.000015	112.453583	20.1860335	13.9403445	112.8070985	-98.9326235	-1.1501705	109.5055235
-30.759563	23.000572	110.487221	-39.382984	6.360831	111.138412	21.298399	2.793602	113.132347	19.046612	24.930407	112.515549	20.1725055	13.8620045	112.823948	-98.9384735	-1.1403425	109.452876
-30.314987	22.761585	110.515068	-39.398102	6.311317	111.132195	21.202831	2.788358	113.191971	19.051188	24.858557	112.533546	20.1270095	13.8234575	112.8627585	-98.9232135	-1.2008235	109.4016315
-29.926249	22.490297	110.549248	-39.415913	6.260221	111.131111	21.19002	2.708467	113.174484	19.044741	24.787558	112.554047	20.1173805	13.7480125	112.8642655	-98.9492065	-1.2275705	109.3979565
-29.543055	22.213133	110.568871	-39.424351	6.198994	111.130905	21.173637	2.635703	113.141678	19.028326	24.725466	112.556137	20.1009815	13.6805845	112.8489075	-98.9496835	-1.2825965	109.4129025
-29.194263	21.949852	110.59481	-39.443447	6.144255	111.138954	21.136396	2.584512	113.112762	18.999994	24.67415	112.540398	20.068195	13.629331	112.82658	-98.955089	-1.340821	109.451328
-28.84502	21.658049	110.588821	-39.464607	6.096413	111.140076	21.119556	2.556419	113.079163	18.962549	24.639153	112.522438	20.0410525	13.597786	112.8008005	-98.9702665	-1.40496	109.4793515
-28.52071	21.362104	110.561981	-39.485935	6.055546	111.136292	21.102451	2.532172	113.054291	18.929899	24.625462	112.474739	20.016175	13.578817	112.764515	-98.988045	-1.467725	109.508069
-28.020323	20.856043	110.528389	-39.511211	5.992268	111.159645	21.071159	2.513371	113.016747	18.850624	24.601784	112.397621	19.9608915	13.5575775	112.707184	-98.9833135	-1.5730415	109.612106
-27.690897	20.509871	110.553596	-39.504086	5.924573	111.20311	21.059057	2.492858	113.006798	18.813768	24.579222	112.373077	19.9364125	13.53604	112.6899375	-98.9445845	-1.686894	109.7162825
-27.3887	20.131742	110.587143	-39.506538	5.832538	111.258629	21.037077	2.444763	113.010323	18.7999	24.534725	112.365425	19.9184885	13.489744	112.687874	-98.9315645	-1.824668	109.829384
-27.116146	19.730774	110.613014	-39.494656	5.744238	111.301804	21.099537	2.303854	112.954536	18.79368	24.46846	112.384048	19.9466085	13.386157	112.669292	-98.9359205	-1.897681	109.934316
-26.863253	19.302792	110.654877	-39.487171	5.632639	111.356758	21.07366	2.223486	112.959358	18.791315	24.383575	112.378418	19.9324875	13.3035305	112.668888	-98.9068295	-2.0382525	110.044628
-26.655075	18.896744	110.688187	-39.476154	5.541542	111.417007	20.965155	2.202163	113.037697	18.793816	24.292768	112.369705	19.8794855	13.2474655	112.703701	-98.8317935	-2.1643815	110.130313
-26.48111	18.503794	110.731712	-39.468327	5.459966	111.482254	21.024403	2.075239	112.979385	18.784353	24.221792	112.353043	19.904378	13.1485155	112.666214	-98.841032	-2.2285835	110.298294
-26.229637	17.946451	110.775826	-39.488613	5.368753	111.572525	20.907503	2.064563	113.076363	18.742197	24.146002	112.325165	19.82485	13.1052825	112.700764	-98.802076	-2.3677765	110.444286
-26.060501	17.582703	110.775146	-39.510063	5.327701	111.59481	20.882679	2.006068	113.081635	18.711544	24.091736	112.276993	19.7971115	13.048902	112.679314	-98.8172375	-2.3935	110.510306
-25.914011	17.210005	110.745834	-39.538555	5.292421	111.605225	20.917786	1.889257	113.004776	18.665123	24.037466	112.235626	19.7914545	12.9633615	112.620201	-98.8685645	-2.3785195	110.590249
-25.763655	16.848425	110.72657	-39.578815	5.247265	111.61969	20.79932	1.899474	113.06311	18.611755	23.985811	112.188354	19.7055375	12.9426425	112.625732	-98.8631675	-2.4481125	110.613648
-25.622957	16.500208	110.728981	-39.615311	5.204581	111.652397	20.84288	1.779453	112.975601	18.573362	23.949205	112.143967	19.708121	12.864329	112.559784	-98.938743	-2.455167	110.74501
-25.492546	16.16461	110.76255	-39.642288	5.163668	111.690483	20.735083	1.815222	112.999031	18.529459	23.909092	112.105347	19.632271	12.862157	112.552189	-98.916847	-2.534821	110.828777
-25.392044	15.824842	110.791306	-39.656239	5.095125	111.735092	20.765104	1.697508	112.896713	18.486141	23.87191	112.083076	19.6256225	12.784709	112.4898945	-98.9381005	-2.594459	110.9802895
-25.313538	15.26808	110.868523	-39.685757	4.993794	111.832047	20.692347	1.616073	112.85318	18.445415	23.805317	112.066902	19.568881	12.710695	112.460041	-98.940395	-2.723107	111.204053
-25.26635	14.911077	110.969093	-39.683121	4.914112	111.922478	20.677248	1.548563	112.796631	18.432232	23.744892	112.094093	19.55474	12.6467275	112.445362	-98.920982	-2.8185035	111.399594
-25.224272	14.56524	111.076233	-39.678116	4.819016	112.023911	20.678543	1.454613	112.711891	18.443775	23.681374	112.122726	19.561159	12.5679935	112.4173085	-98.917391	-2.9299615	111.6305135
-25.188324	14.225165	111.173843	-39.660065	4.725904	112.107216	20.629831	1.39536	112.689819	18.455032	23.626572	112.164963	19.5424315	12.510966	112.427391	-98.8625615	-3.059158	111.787041
-25.145107	13.928503	111.262871	-39.650681	4.638074	112.187668	20.612286	1.338219	112.635757	18.469437	23.576399	112.21167	19.5408615	12.457309	112.4237135	-98.8422235	-3.181161	111.9516225
-25.135935	13.637173	111.335335	-39.649097	4.555493	112.248352	20.589052	1.270583	112.576065	18.480318	23.533775	112.223305	19.534685	12.402179	112.399685	-98.832879	-3.291193	112.097019
-25.165749	13.362015	111.362564	-39.658432	4.489737	112.294685	20.551126	1.205637	112.510826	18.464945	23.483349	112.191597	19.5080355	12.344493	112.3512115	-98.8248995	-3.365019	112.2381585
-25.298861	13.020721	111.41803	-39.666206	4.408236	112.373245	20.510042	1.124189	112.433243	18.422764	23.393127	112.125099	19.466403	12.258658	112.279171	-98.798815	-3.442186	112.467319
-25.433931	12.834832	111.445305	-39.673126	4.351424	112.44445	20.498657	1.060009	112.420082	18.403751	23.328327	112.085869	19.451204	12.194168	112.2529755	-98.797456	-3.49132	112.6359245
-25.57214	12.640685	111.491371	-39.690239	4.282116	112.535049	20.516167	0.969375	112.400261	18.376945	23.248175	112.043091	19.446556	12.108775	112.221676	-98.827034	-3.544543	112.848422
-25.716248	12.458789	111.523994	-39.684704	4.204071	112.61541	20.487446	0.875906	112.453827	18.357876	23.14164	112.004105	19.422661	12.008773	112.228966	-98.792069	-3.600631	113.001854
-25.840712	12.267197	111.567947	-39.694859	4.074136	112.710785	20.489748	0.737287	112.479691	18.323753	23.00041	111.972824	19.4067505	11.8688485	112.2262575	-98.7964685	-3.7205765	113.1953125
-25.944386	12.105689	111.623177	-39.682549	3.939677	112.831947	20.500494	0.575649	112.514732	18.323109	22.829891	111.944794	19.4118015	11.70277	112.229763	-98.7768995	-3.823416	113.434131
-26.024717	11.955736	111.724541	-39.654938	3.782413	112.950264	20.559021	0.377268	112.533585	18.35087	22.638969	111.962975	19.4549455	11.5081185	112.24828	-98.7648215	-3.9432925	113.652248
-26.079399	11.774981	111.887184	-39.594193	3.531587	113.13958	20.616787	0.077399	112.612488	18.429203	22.341566	112.032608	19.522995	11.2094825	112.322548	-98.711381	-4.1463085	113.956612
-26.071161	11.690327	111.999321	-39.528999	3.369418	113.249718	20.665188	-0.132914	112.641884	18.503176	22.139381	112.085411	19.584182	11.0032335	112.3636475	-98.64218	-4.2643975	114.1357885
-26.019117	11.604856	112.083672	-39.466988	3.21862	113.346588	20.703262	-0.3311	112.656654	18.58959	21.94595	112.137558	19.646426	10.807425	112.397106	-98.580402	-4.370185	114.29607
-25.950983	11.575729	112.154785	-39.396385	3.092592	113.422264	20.754375	-0.509753	112.645767	18.67034	21.772583	112.183487	19.7123575	10.631415	112.414627	-98.5051275	-4.446231	114.429901
-25.831646	11.560001	112.219391	-39.34346	2.997664	113.470284	20.775063	-0.659309	112.634064	18.750618	21.620163	112.214996	19.7628405	10.480427	112.42453	-98.4497605	-4.485099	114.516038
-25.714796	11.536339	112.231804	-39.27964	2.925966	113.488388	20.819502	-0.827002	112.551369	18.828363	21.478144	112.202904	19.8239325	10.325571	112.3771365	-98.3832125	-4.473639	114.5996395
-25.552441	11.505592	112.207535	-39.223503	2.859431	113.468872	20.850367	-0.984073	112.439369	18.910568	21.341784	112.171814	19.8804675	10.1788555	112.3055915	-98.3274735	-4.4599935	114.6321525
-25.263914	11.456163	112.117241	-39.162045	2.768423	113.378998	20.890057	-1.23839	112.195038	18.986414	21.137087	112.042679	19.9382355	9.9493485	112.1188585	-98.2623255	-4.4125025	114.6391375
-25.058109	11.39173	111.996437	-39.132221	2.702811	113.261482	20.889454	-1.441735	111.956215	19.014107	20.973379	111.867249	19.9517805	9.765822	111.911732	-98.2162225	-4.3602	114.611232
-24.82103	11.322141	111.824486	-39.098782	2.638491	113.094963	20.88891	-1.634653	111.68573	19.033817	20.767891	111.705933	19.9613635	9.566619	111.6958315	-98.1589275	-4.289637	114.4940945
-24.583014	11.215248	111.715935	-39.041054	2.577351	112.964668	20.919895	-1.779087	111.59346	19.11388	20.577625	111.648094	20.0168875	9.399269	111.620777	-98.0989955	-4.244567	114.308559
-24.322044	11.08637	111.70919	-38.988911	2.523697	112.925529	20.970219	-1.896801	111.610703	19.213755	20.444868	111.690994	20.091987	9.2740335	111.6508485	-98.069809	-4.2266395	114.2002095
-24.014606	10.936797	111.740997	-38.945854	2.484147	112.961853	21.011026	-2.003071	111.617485	19.281702	20.343092	111.757706	20.146364	9.1700105	111.6875955	-98.038072	-4.2017165	114.2361105
-23.682074	10.750626	111.787628	-38.874107	2.446463	113.028252	21.029612	-2.080118	111.631035	19.333494	20.242517	111.846207	20.181553	9.0811995	111.738621	-97.929767	-4.1882735	114.317883
-23.10408	10.406315	111.876915	-38.776543	2.399966	113.152779	21.14426	-2.228519	111.75116	19.462107	20.085453	112.058128	20.3031835	8.928467	111.904644	-97.8562695	-4.128535	114.400914
-22.702841	10.117423	111.999512	-38.701424	2.353952	113.216698	21.210642	-2.294025	111.947418	19.591816	19.989426	112.275063	20.401229	8.8477005	112.1112405	-97.804077	-4.1397965	114.3221555
-22.258898	9.752431	112.146721	-38.638443	2.31133	113.302765	21.35659	-2.417684	112.187874	19.711983	19.898111	112.575111	20.5342865	8.7402135	112.3814925	-97.8111725	-4.1175535	114.2240375
-21.717178	9.396555	112.281883	-38.571701	2.259605	113.419327	21.518612	-2.53079	112.48082	19.843637	19.795427	112.905525	20.6811245	8.6323185	112.6931725	-97.8245265	-4.1131085	114.1454815
-21.19763	8.96491	112.438873	-38.509266	2.192479	113.550972	21.673206	-2.653459	112.820099	19.970482	19.6954	113.246811	20.821844	8.5209705	113.033455	-97.840376	-4.1360125	114.068489
-20.686535	8.501375	112.654518	-38.453373	2.130659	113.705482	21.873758	-2.821239	113.138596	20.079576	19.588869	113.58905	20.976667	8.383815	113.363823	-97.883413	-4.122497	114.047141
-20.113487	8.031993	112.865784	-38.387344	2.061383	113.861717	22.01655	-2.898723	113.497528	20.213499	19.479414	113.896439	21.1150245	8.2903455	113.6969835	-97.8897125	-4.1675795	114.0264505
-19.267645	7.255443	113.118996	-38.316029	1.945314	114.10276	22.294867	-3.132689	113.949371	20.37771	19.311686	114.328506	21.3362885	8.0894985	114.1389385	-97.9683465	-4.1988705	114.0665815
-18.662563	6.689173	113.2705	-38.270596	1.875587	114.245438	22.447336	-3.249013	114.201149	20.468903	19.19557	114.539185	21.4581195	7.9732785	114.370167	-97.9993115	-4.2221045	114.120709
-18.073771	6.095826	113.377762	-38.237076	1.799155	114.336395	22.591604	-3.340499	114.416138	20.560736	19.104231	114.697647	21.57617	7.881866	114.5568925	-98.050322	-4.283556	114.1158975
-17.512003	5.449387	113.417419	-38.200588	1.726502	114.355064	22.691029	-3.368048	114.587257	20.615561	19.040257	114.88031	21.653295	7.8361045	114.7337835	-98.054471	-4.3831005	113.9763445
-16.949911	4.821245	113.4673	-38.180237	1.663754	114.311996	22.824566	-3.423158	114.732681	20.661465	18.980379	115.039124	21.7430155	7.7786105	114.8859025	-98.1034895	-4.4511025	113.7380895
-16.364172	4.16964	113.472595	-38.145782	1.614167	114.22644	23.001078	-3.465912	114.897881	20.71953	18.956329	115.24073	21.860304	7.7452085	115.0693055	-98.151868	-4.5168745	113.3835745
-15.74461	3.514136	113.485191	-38.090168	1.604806	114.136681	23.131626	-3.358751	115.096832	20.781904	18.983948	115.514397	21.956765	7.8125985	115.3056145	-98.137101	-4.6029865	112.9677475
-14.902139	2.473578	113.569214	-38.01017	1.657362	114.037743	23.382254	-3.150497	115.436218	20.918808	19.123829	116.029343	22.150531	7.986666	115.7327805	-98.170871	-4.671942	112.3427055
-14.369541	1.754656	113.638138	-37.938442	1.744781	114.007545	23.548885	-2.988707	115.675804	21.016632	19.286524	116.413971	22.2827585	8.1489085	116.0448875	-98.1596425	-4.6593465	111.9702025
-13.862753	1.031189	113.76265	-37.847347	1.850919	113.993546	23.692881	-2.776129	115.934662	21.14348	19.473186	116.832436	22.4181805	8.3485285	116.383549	-98.1128745	-4.6466905	111.603543
-13.363281	0.276529	113.809479	-37.783386	1.969515	113.965034	23.834879	-2.587523	116.148186	21.287207	19.670723	117.183472	22.561043	8.5416	116.665829	-98.127815	-4.60257	111.264239
-12.888273	-0.523081	113.809547	-37.718868	2.086371	113.944794	23.941092	-2.392835	116.254982	21.399794	19.851177	117.382751	22.670443	8.729171	116.8188665	-98.108179	-4.556429	111.0707215
-12.507237	-1.401701	113.703514	-37.658722	2.202406	113.894226	24.033602	-2.185367	116.216263	21.4965	20.025774	117.469635	22.765051	8.9202035	116.842949	-98.082495	-4.5153915	110.945503
-12.160735	-2.294259	113.562645	-37.592663	2.351407	113.788834	24.069696	-1.979977	116.13945	21.565302	20.197647	117.427361	22.817499	9.108835	116.7834055	-98.002825	-4.406021	110.7942625
-11.621243	-3.714032	113.203918	-37.4734	2.551662	113.578239	24.16781	-1.686708	115.885231	21.657867	20.45155	117.158508	22.9128385	9.382421	116.5218695	-97.8596385	-4.279097	110.6346085
-11.341329	-4.786898	112.926231	-37.390064	2.682796	113.38961	24.227104	-1.540382	115.677406	21.683388	20.58112	116.899765	22.955246	9.520369	116.2885855	-97.735374	-4.154777	110.4906345
-11.139069	-5.875545	112.727264	-37.31456	2.785157	113.215317	24.276136	-1.409692	115.469826	21.714169	20.664881	116.553665	22.9951525	9.6275945	116.0117455	-97.6242725	-4.0572805	110.4188885
-10.912357	-7.011473	112.507462	-37.220848	2.872926	113.031784	24.330721	-1.274935	115.291084	21.741121	20.735546	116.210258	23.035921	9.7303055	115.750671	-97.477617	-3.9844535	110.312897
-10.721249	-8.200396	112.368309	-37.132381	2.93551	112.856041	24.397297	-1.173201	115.184105	21.747749	20.804359	115.938225	23.072523	9.815579	115.561165	-97.337285	-3.944559	110.150917
-10.582705	-9.434688	112.332741	-37.021511	2.972294	112.728691	24.490959	-1.095395	115.118874	21.790314	20.860266	115.63913	23.1406365	9.8824355	115.379002	-97.1836585	-3.9378475	110.07838
-10.555536	-10.641511	112.361549	-36.919846	2.998824	112.60363	24.587475	-1.021018	115.060089	21.834787	20.915455	115.375153	23.211131	9.9472185	115.217621	-97.050823	-3.9495705	109.989639
-10.439483	-12.540889	112.332619	-36.799885	3.001587	112.453506	24.67618	-0.959899	114.94989	21.880947	20.971233	114.944092	23.2785635	10.005667	114.946991	-96.8783335	-4.002493	109.960021
-10.456257	-13.778535	112.332359	-36.730549	2.99475	112.332367	24.698683	-0.910675	114.87751	21.90666	20.999872	114.644623	23.3026715	10.0445985	114.7610665	-96.7637695	-4.0550985	109.9036675
-10.627762	-14.959496	112.387642	-36.673443	2.991554	112.231781	24.755135	-0.871556	114.776276	21.92754	21.01243	114.426743	23.3413375	10.070437	114.6015095	-96.6882235	-4.087329	109.8620525
-10.69835	-16.163803	112.334465	-36.619453	2.986156	112.131653	24.763401	-0.821115	114.747154	21.953365	21.042717	114.306175	23.358383	10.110801	114.5266645	-96.597289	-4.138489	109.7366415
-10.798383	-17.326504	112.276947	-36.594643	2.987399	112.048813	24.769621	-0.792413	114.745522	21.964678	21.08544	114.23259	23.3671495	10.1465135	114.489056	-96.5564355	-4.1717155	109.60857
-10.990414	-18.464058	112.259689	-36.572762	2.98555	112.007103	24.770004	-0.735035	114.748444	21.989353	21.132858	114.208282	23.3796785	10.1989115	114.478363	-96.5252025	-4.2278115	109.535843
-11.261003	-19.534266	112.255272	-36.558327	2.995079	111.989891	24.748549	-0.658568	114.781784	22.014185	21.191076	114.234177	23.381367	10.266254	114.5079805	-96.498021	-4.276096	109.4718015
-11.677038	-21.128029	112.211647	-36.556854	3.043262	111.99057	24.691568	-0.484637	114.863411	22.019188	21.306953	114.278091	23.355378	10.411158	114.570751	-96.469086	-4.324634	109.410389
-12.02212	-22.165659	112.255844	-36.578388	3.101239	111.998657	24.697016	-0.458321	114.882957	21.998301	21.396927	114.269188	23.3476585	10.469303	114.5760725	-96.5044345	-4.266825	109.4212415
-12.508109	-23.118526	112.379005	-36.628895	3.162808	112.003456	24.640997	-0.356761	114.909424	21.965063	21.491755	114.199554	23.30303	10.567497	114.554489	-96.56082	-4.241881	109.452423
-12.879811	-24.080101	112.409042	-36.688286	3.219552	111.993042	24.553751	-0.253325	114.912537	21.887884	21.590931	114.050507	23.2208175	10.668803	114.481522	-96.5973895	-4.229699	109.504562
-13.331029	-25.015175	112.546669	-36.770565	3.286378	111.971436	24.432043	-0.081168	114.916595	21.772835	21.694073	113.852486	23.102439	10.8064525	114.3845405	-96.643569	-4.2336965	109.5583315
-13.829628	-25.918758	112.769714	-36.829914	3.323964	111.942589	24.42952	-0.040969	114.8657	21.659946	21.793907	113.654671	23.044733	10.876469	114.2601855	-96.704561	-4.228541	109.6249925
-14.398161	-26.738811	113.027588	-36.883621	3.339538	111.913132	24.377865	0.038829	114.873062	21.563364	21.862183	113.471512	22.9706145	10.950506	114.172287	-96.7378565	-4.27143	109.653977
-15.244873	-27.911228	113.349953	-36.94072	3.285727	111.811386	24.326086	0.075846	114.900459	21.439541	21.875488	113.229691	22.8828135	10.975667	114.065075	-96.7642535	-4.404213	109.557697
-15.855323	-28.627422	113.517273	-36.961239	3.218994	111.741508	24.306076	0.043361	114.91877	21.391319	21.832319	113.101685	22.8486975	10.93784	114.0102275	-96.7711755	-4.499852	109.4727885
-16.492317	-29.300585	113.646042	-36.974316	3.110792	111.666611	24.277163	-0.014978	114.906502	21.37188	21.761852	112.983879	22.8245215	10.873437	113.9451905	-96.7731535	-4.651853	109.3880315
-17.143883	-29.875502	113.653412	-36.978226	3.003671	111.586044	24.244938	-0.087607	114.870964	21.353745	21.686092	112.894417	22.7993415	10.7992425	113.8826905	-96.7557935	-4.7919005	109.2893975
-17.847605	-30.321806	113.627312	-36.98772	2.92468	111.524559	24.226704	-0.141718	114.800171	21.33564	21.637783	112.798012	22.781172	10.7480325	113.7990915	-96.756612	-4.8986725	109.2500265
-18.508224	-30.728689	113.540482	-36.98674	2.900031	111.497284	24.202038	-0.154516	114.735306	21.326654	21.639614	112.733078	22.764346	10.742549	113.734192	-96.737826	-4.942487	109.260376
-19.238361	-31.031847	113.486649	-36.982544	2.927417	111.501862	24.191401	-0.109273	114.688782	21.326345	21.672918	112.714027	22.758873	10.7818225	113.7014045	-96.723961	-4.9269885	109.3023195
-20.375751	-31.256697	113.472107	-36.960022	3.073886	111.538734	24.201611	0.021178	114.672318	21.329498	21.830803	112.716766	22.7655545	10.9259905	113.694542	-96.6855985	-4.7782185	109.382926
-21.088121	-31.31831	113.411545	-36.944965	3.212118	111.558952	24.200218	0.150709	114.678894	21.346254	21.966711	112.735641	22.773236	11.05871	113.7072675	-96.663166	-4.634474	109.4106365
-21.840014	-31.229532	113.394402	-36.950172	3.357836	111.568901	24.185184	0.294756	114.688698	21.351791	22.12805	112.763908	22.7684875	11.211403	113.726303	-96.6688315	-4.495731	109.411499
-22.61853	-31.127457	113.360992	-36.962643	3.517691	111.562096	24.155422	0.436198	114.688126	21.349436	22.27883	112.782845	22.752429	11.357514	113.7354855	-96.677715	-4.322132	109.3887065
-23.46911	-30.945623	113.304779	-36.990868	3.678733	111.544441	24.123749	0.552478	114.66497	21.327644	22.417107	112.807213	22.7256965	11.4847925	113.7360915	-96.7074325	-4.1273265	109.3527905
-24.281113	-30.695328	113.168716	-37.036007	3.821041	111.521446	24.085649	0.639579	114.628365	21.332733	22.514261	112.822151	22.709191	11.57692	113.725258	-96.781205	-3.934838	109.317634
-25.08847	-30.380854	112.995026	-37.061951	3.956811	111.519753	24.038761	0.698221	114.576706	21.351734	22.597725	112.883713	22.6952475	11.647973	113.7302095	-96.8191495	-3.734351	109.3092965
-26.213308	-29.780949	112.663017	-37.073879	4.118088	111.571518	23.978258	0.737215	114.530411	21.42709	22.689394	113.006592	22.702674	11.7133045	113.7685015	-96.850432	-3.4771285	109.3745345
-26.990595	-29.28274	112.469925	-37.072845	4.222787	111.641655	23.906713	0.772192	114.469925	21.47217	22.728416	113.091698	22.6894415	11.750304	113.7808115	-96.8351315	-3.30473	109.5024985
-27.791182	-28.760115	112.329224	-37.050579	4.321615	111.711464	23.825909	0.824694	114.381073	21.524963	22.777399	113.148865	22.675436	11.8010465	113.764969	-96.776594	-3.1578165	109.657959
-28.535465	-28.125546	112.189438	-37.04113	4.452448	111.762932	23.752794	0.864444	114.323875	21.579119	22.83518	113.156364	22.6659565	11.849812	113.7401195	-96.7482165	-2.944916	109.7857445
-29.296865	-27.459547	112.061287	-37.048786	4.577544	111.771095	23.700073	0.933911	114.243065	21.597986	22.917496	113.140121	22.6490295	11.9257035	113.691593	-96.7466015	-2.7706155	109.850597
-29.967001	-26.772345	111.9282	-37.07745	4.728264	111.71991	23.666544	1.014564	114.135406	21.590782	23.018244	113.095879	22.628663	12.016404	113.6156425	-96.783563	-2.559876	109.8241775
-30.674892	-26.003325	111.783691	-37.125061	4.860129	111.640274	23.607069	1.123196	114.077065	21.546749	23.147947	113.018074	22.576909	12.1355715	113.5475695	-96.827031	-2.4153135	109.7329785
-31.721148	-24.801632	111.544083	-37.2174	5.03957	111.526581	23.51613	1.314921	113.963554	21.434025	23.35807	112.932442	22.4750775	12.3364955	113.447998	-96.9098775	-2.2573555	109.605164
-32.385681	-23.956663	111.386276	-37.272842	5.126544	111.47702	23.445738	1.41311	113.917816	21.370098	23.465261	112.903091	22.407918	12.4391855	113.4104535	-96.953602	-2.1860975	109.5435865
-33.013351	-23.132978	111.246719	-37.331814	5.194674	111.490082	23.391132	1.4817	113.878273	21.325766	23.542006	112.926804	22.358449	12.511853	113.4025385	-97.022077	-2.122505	109.5776255
-33.61797	-22.232969	111.067177	-37.363499	5.240233	111.515411	23.341925	1.516183	113.848434	21.316149	23.574747	113.02993	22.329037	12.545465	113.439182	-97.056035	-2.064999	109.59164
-34.191429	-21.328745	110.873833	-37.395416	5.281705	111.542534	23.205236	1.598488	113.907181	21.336502	23.590759	113.170242	22.270869	12.5946235	113.5387115	-97.061701	-2.0312135	109.5463565
-34.75956	-20.39414	110.67498	-37.434814	5.318614	111.569893	23.15056	1.593467	113.867569	21.356735	23.604155	113.307068	22.2536475	12.598811	113.5873185	-97.1232755	-1.961583	109.5524675
-35.340118	-19.488287	110.435608	-37.482861	5.365081	111.597801	23.0697	1.593766	113.793251	21.371141	23.61208	113.433907	22.2204205	12.602923	113.613579	-97.1861425	-1.872761	109.582023
-36.086651	-18.074184	110.099266	-37.56506	5.468213	111.621941	23.036531	1.495082	113.545158	21.380594	23.609417	113.604439	22.2085625	12.5522495	113.5747985	-97.3386825	-1.6158235	109.6690835
-36.584881	-17.136644	109.903442	-37.607357	5.56122	111.618736	22.934114	1.524016	113.467941	21.390116	23.604212	113.681374	22.162115	12.564114	113.5746575	-97.376829	-1.441674	109.6628145
-37.068073	-16.194767	109.770882	-37.656891	5.6806	111.606049	22.852879	1.537678	113.366043	21.387497	23.611458	113.756981	22.120188	12.574568	113.561512	-97.43397	-1.213368	109.650586
-37.53101	-15.299802	109.661484	-37.699005	5.812258	111.591019	22.764318	1.557783	113.27462	21.375683	23.627531	113.791214	22.0700005	12.592657	113.532917	-97.4680105	-0.968141000000001	109.649121
-37.9384	-14.454097	109.608856	-37.760563	5.951429	111.572357	22.695278	1.591677	113.202118	21.341436	23.658033	113.824203	22.018357	12.624855	113.5131605	-97.539483	-0.721997	109.6315535
-38.297829	-13.604561	109.595573	-37.813	6.074015	111.576805	22.62923	1.651459	113.133003	21.301689	23.704308	113.825294	21.9654595	12.6778835	113.4791485	-97.5914595	-0.5298535	109.6744615
-38.655937	-12.791726	109.619797	-37.867836	6.200006	111.605492	22.589899	1.704073	113.053215	21.2512	23.766689	113.81929	21.9205495	12.735381	113.4362525	-97.6562215	-0.335369	109.7747315
-39.10154	-11.63257	109.710464	-37.944065	6.348958	111.683067	22.491192	1.807625	112.998756	21.186045	23.876753	113.825523	21.8386185	12.842189	113.4121395	-97.7267485	-0.144273000000002	109.9539945
-39.368896	-10.928063	109.775528	-37.9757	6.445072	111.72496	22.433748	1.887112	112.985466	21.147594	23.942852	113.826477	21.790671	12.914982	113.4059715	-97.742071	-0.024837999999999	110.0439485
-39.608959	-10.294474	109.793724	-37.993931	6.537476	111.754677	22.40979	1.953987	112.957886	21.127085	24.001251	113.838341	21.7684375	12.977619	113.3981135	-97.7562995	0.097332999999999	110.1112405
-39.787296	-9.690444	109.815323	-38.022732	6.625344	111.76255	22.395264	2.012091	112.943672	21.115784	24.041971	113.884354	21.755524	13.027031	113.414013	-97.800988	0.223656999999999	110.111087
-39.957775	-9.113003	109.836838	-38.044449	6.712587	111.761269	22.369831	2.064832	112.950935	21.103413	24.085743	113.912872	21.736622	13.0752875	113.4319035	-97.82552	0.3498865	110.0906345
-40.076962	-8.555941	109.834587	-38.074329	6.806	111.768433	22.359535	2.121261	112.948135	21.081244	24.146568	113.952148	21.7203895	13.1339145	113.4501415	-97.8690475	0.478085500000001	110.0867245
-40.180798	-8.03419	109.858414	-38.095009	6.899296	111.775253	22.33201	2.196608	113.006889	21.065094	24.218624	114.001617	21.698552	13.207616	113.504253	-97.88857	0.590976	110.046253
-40.261078	-7.309572	109.936394	-38.120068	7.051055	111.809898	22.313358	2.306204	113.072189	21.055155	24.328503	114.061462	21.6842565	13.3173535	113.5668255	-97.9243925	0.784756499999999	110.0529705
-40.319801	-6.913071	110.010239	-38.13641	7.139358	111.829269	22.299166	2.371067	113.105133	21.046841	24.393902	114.066566	21.6730035	13.3824845	113.5858495	-97.9458235	0.896231499999999	110.0726885
-40.324585	-6.567082	110.083374	-38.151325	7.256748	111.850739	22.287331	2.446683	113.122543	21.025419	24.47562	114.045464	21.656375	13.4611515	113.5840035	-97.959025	1.0523445	110.1174745
-40.282028	-6.3076	110.142693	-38.160301	7.35847	111.854149	22.277399	2.526635	113.132004	21.010906	24.561455	113.97641	21.6441525	13.544045	113.554207	-97.9647545	1.172895	110.154091
-40.206387	-6.0945	110.212799	-38.158424	7.479481	111.860107	22.29019	2.599993	113.11998	21.00033	24.638874	113.911736	21.64526	13.6194335	113.515858	-97.962108	1.3395285	110.204356
-40.081203	-5.952991	110.260185	-38.132004	7.581683	111.847389	22.306473	2.658597	113.164665	21.008202	24.703012	113.858604	21.6573375	13.6808045	113.5116345	-97.9213455	1.4825615	110.1831435
-39.913879	-5.873984	110.270058	-38.112762	7.676396	111.810242	22.328533	2.689028	113.230072	21.031668	24.752747	113.816833	21.6801005	13.7208875	113.5234525	-97.9056245	1.6319045	110.0970315
-39.636768	-5.832586	110.203644	-38.088676	7.759894	111.688461	22.354858	2.70658	113.309586	21.060095	24.780695	113.800392	21.7074765	13.7436375	113.554989	-97.8848285	1.7761505	109.821933
-39.427013	-5.850189	110.154549	-38.082787	7.7704	111.615135	22.353304	2.707129	113.33213	21.071508	24.784672	113.794937	21.712406	13.7459005	113.5635335	-97.87798	1.7948995	109.6667365
-39.209442	-5.91738	110.117973	-38.077805	7.762549	111.584457	22.339521	2.710686	113.330223	21.070757	24.788921	113.817528	21.705139	13.7498035	113.5738755	-97.860749	1.7752945	109.5950385
-38.989834	-6.031062	110.098328	-38.076618	7.749756	111.590668	22.332342	2.719422	113.318184	21.069521	24.798819	113.850113	21.7009315	13.7591205	113.5841485	-97.8541675	1.7403915	109.5971875
-38.791294	-6.183646	110.079643	-38.078438	7.740863	111.617615	22.320042	2.7243	113.307503	21.07729	24.805523	113.875198	21.698666	13.7649115	113.5913505	-97.855542	1.7168145	109.6438795
-38.615467	-6.347148	110.0672	-38.083862	7.748167	111.656334	22.305119	2.725173	113.289986	21.083216	24.803053	113.889084	21.6941675	13.764113	113.589535	-97.8618915	1.732221	109.723133
-38.468082	-6.521087	110.066772	-38.092197	7.771476	111.672066	22.292728	2.721841	113.280785	21.084101	24.799265	113.91169	21.6884145	13.760553	113.5962375	-97.8728085	1.782399	109.7478945
-38.289463	-6.819533	110.019005	-38.108555	7.832242	111.656639	22.278696	2.695058	113.282104	21.095287	24.772747	113.928734	21.6869915	13.7339025	113.605419	-97.9041015	1.9305815	109.707859
-38.220825	-7.042406	109.963547	-38.099911	7.89428	111.590645	22.267481	2.669201	113.299164	21.119587	24.745016	113.940605	21.693534	13.7071085	113.6198845	-97.893356	2.0814515	109.5614055
-38.170273	-7.291911	109.842392	-38.120991	7.96805	111.489937	22.262535	2.640469	113.325264	21.131575	24.721632	113.966682	21.697055	13.6810505	113.645973	-97.939037	2.2550495	109.333901
-38.149864	-7.574818	109.675156	-38.146873	8.018386	111.324738	22.261293	2.622995	113.339249	21.130377	24.703339	113.986244	21.695835	13.663167	113.6627465	-97.989581	2.373605	108.9867295
-38.133923	-7.89515	109.458229	-38.169018	8.074442	111.115898	22.266623	2.605505	113.331696	21.12011	24.695263	113.957367	21.6933665	13.650384	113.6445315	-98.0314025	2.4985	108.5872645
-38.159416	-8.244229	109.222206	-38.189919	8.13393	110.900833	22.289972	2.598832	113.306999	21.102833	24.686102	113.920929	21.6964025	13.642467	113.613964	-98.0762405	2.625393	108.187702
-38.202938	-8.653071	109.005142	-38.190628	8.189681	110.700699	22.331234	2.568743	113.253448	21.086594	24.676836	113.868416	21.708914	13.6227895	113.560932	-98.09017	2.7565725	107.840466
-38.320099	-9.343286	108.816444	-38.15789	8.261306	110.514297	22.34849	2.573582	113.238434	21.094664	24.651852	113.761917	21.721577	13.612717	113.5001755	-98.037357	2.909895	107.5284185
-38.43261	-9.828853	108.748421	-38.108768	8.264002	110.440323	22.399382	2.565567	113.220047	21.135622	24.631699	113.710022	21.767502	13.598633	113.4650345	-97.985038	2.929371	107.4156115
-38.581478	-10.345027	108.707047	-38.051735	8.231853	110.387146	22.43173	2.523778	113.189888	21.179338	24.593052	113.644638	21.805534	13.558415	113.417263	-97.909004	2.905291	107.357029
-38.732491	-10.873612	108.679947	-37.979866	8.166196	110.334549	22.444973	2.490847	113.125816	21.237646	24.53512	113.526985	21.8413095	13.5129835	113.3264005	-97.8010415	2.8194085	107.3426975
-38.925304	-11.405128	108.626389	-37.926189	8.073798	110.254135	22.45981	2.437999	113.065407	21.272732	24.467232	113.390266	21.866271	13.4526155	113.2278365	-97.718649	2.6949805	107.2804335
-39.182751	-11.930094	108.551361	-37.894585	7.988943	110.133743	22.468294	2.398983	112.95636	21.283615	24.398045	113.155006	21.8759545	13.398514	113.055683	-97.6651245	2.579372	107.211803
-39.466606	-12.464058	108.46431	-37.867939	7.892761	109.970901	22.46093	2.375897	112.849388	21.273788	24.360542	112.908897	21.867359	13.3682195	112.8791425	-97.603237	2.4173025	107.0626595
-39.886925	-13.287893	108.357986	-37.862591	7.777771	109.728195	22.483374	2.372635	112.697342	21.21735	24.328392	112.481773	21.850362	13.3505135	112.5895575	-97.575544	2.2050285	106.8668325
-40.270397	-13.826763	108.367859	-37.838943	7.697023	109.599388	22.512127	2.388564	112.610855	21.150974	24.312716	112.22628	21.8315505	13.35064	112.4185675	-97.5094365	2.043406	106.7802085
-40.659386	-14.348464	108.408501	-37.807335	7.611696	109.513306	22.583603	2.374374	112.510124	21.122711	24.286146	112.015999	21.853157	13.33026	112.2630615	-97.467827	1.893132	106.7635505
-41.040512	-14.868275	108.459106	-37.761871	7.489673	109.439407	22.628447	2.330464	112.449173	21.133833	24.225039	111.816322	21.88114	13.2777515	112.1327475	-97.404882	1.7015945	106.7460665
-41.430302	-15.339687	108.474052	-37.700371	7.366077	109.383408	22.684353	2.255016	112.377655	21.149364	24.133751	111.678787	21.9168585	13.1943835	112.028221	-97.3176005	1.5377705	106.738595
-41.845375	-15.765007	108.427956	-37.64267	7.22199	109.316193	22.71578	2.15887	112.285149	21.193321	24.030331	111.537659	21.9545505	13.0946005	111.911404	-97.2398905	1.3493795	106.720982
-42.315514	-16.162451	108.389816	-37.57962	7.096214	109.239616	22.740122	2.062639	112.169937	21.238781	23.914816	111.399712	21.9894515	12.9887275	111.7848245	-97.1486915	1.2037005	106.6944075
-43.061974	-16.677752	108.26329	-37.512875	6.937773	109.10714	22.762766	1.949279	112.006668	21.270676	23.776712	111.209442	22.016721	12.8629955	111.608055	-97.042471	1.0125505	106.606225
-43.591682	-16.963478	108.193817	-37.464039	6.874094	109.032181	22.785696	1.903385	111.910568	21.322638	23.71413	111.094604	22.054167	12.8087575	111.502586	-96.982245	0.9394305	106.561776
-44.105354	-17.166119	108.168457	-37.420689	6.839137	108.992645	22.841892	1.864014	111.799332	21.349016	23.679928	111.004387	22.095454	12.771971	111.4018595	-96.936832	0.906302999999999	106.5834305
-44.605186	-17.354813	108.183243	-37.371918	6.821058	108.989189	22.882456	1.849589	111.737991	21.376743	23.665037	110.932159	22.1295995	12.757313	111.335075	-96.8734355	0.884803	106.643303
-45.131119	-17.465763	108.196762	-37.320229	6.812169	109.010254	22.946524	1.84764	111.714493	21.418261	23.666712	110.89344	22.1823925	12.757176	111.3039665	-96.8228505	0.867162	106.7165415
-45.64436	-17.52849	108.257935	-37.251015	6.794324	109.038879	23.016602	1.846677	111.719574	21.472902	23.671406	110.875771	22.244752	12.7590415	111.2976725	-96.746782	0.829606499999999	106.7800855
-46.180729	-17.551029	108.309433	-37.190647	6.784006	109.061623	23.08692	1.842983	111.722115	21.515026	23.671946	110.855568	22.300973	12.7574645	111.2888415	-96.682267	0.8105475	106.8344045
-47.041977	-17.570349	108.3974	-37.096352	6.745629	109.08326	23.197655	1.839636	111.754539	21.600887	23.657753	110.806511	22.399271	12.7486945	111.280525	-96.591975	0.742563500000001	106.885995
-47.584705	-17.483051	108.426964	-37.025959	6.715155	109.075233	23.278028	1.83122	111.775146	21.655989	23.655479	110.775719	22.4670085	12.7433495	111.2754325	-96.5189265	0.6869605	106.8750335
-48.10099	-17.342707	108.485962	-36.977501	6.689307	109.058319	23.355057	1.817225	111.780945	21.707069	23.657768	110.739967	22.531063	12.7374965	111.260456	-96.486065	0.6411175	106.856182
-48.606323	-17.195753	108.495712	-36.923088	6.65821	109.024109	23.417517	1.804453	111.770966	21.749239	23.649586	110.662498	22.583378	12.7270195	111.216732	-96.429554	0.589400500000002	106.831486
-49.114368	-17.007381	108.491386	-36.876156	6.616865	108.982887	23.45623	1.79443	111.719582	21.779701	23.628183	110.581268	22.6179655	12.7113065	111.150425	-96.3702775	0.5224235	106.815349
-49.619492	-16.721138	108.447182	-36.84671	6.576628	108.948013	23.487858	1.761281	111.653534	21.824707	23.584831	110.514435	22.6562825	12.673056	111.0839845	-96.3497025	0.4802	106.8120415
-50.14122	-16.42247	108.354202	-36.808918	6.524909	108.913551	23.511353	1.703532	111.55529	21.864285	23.52227	110.453369	22.687819	12.612901	111.0043295	-96.305655	0.436917000000001	106.8227725
-50.846745	-15.85869	108.157516	-36.715458	6.456152	108.838783	23.528841	1.601257	111.42318	21.971184	23.411461	110.389862	22.7500125	12.506359	110.906521	-96.1809285	0.405945000000001	106.771045
-51.324619	-15.422352	108.050133	-36.656281	6.451029	108.794296	23.563538	1.568596	111.355568	22.049383	23.385399	110.355286	22.8064605	12.4769975	110.855427	-96.1190225	0.425060500000001	106.733165
-51.758408	-14.943253	107.940125	-36.599037	6.473247	108.749344	23.605	1.568898	111.289894	22.113565	23.39258	110.319916	22.8592825	12.480739	110.804905	-96.0573565	0.465755	106.693783
-52.174534	-14.422724	107.849457	-36.537567	6.532898	108.694229	23.656105	1.594398	111.22776	22.167734	23.422083	110.278465	22.9119195	12.5082405	110.7531125	-95.9870535	0.557555500000001	106.6353455
-52.572762	-13.819316	107.767616	-36.488499	6.599656	108.637283	23.716425	1.630299	111.160721	22.233469	23.461998	110.201088	22.974947	12.5461485	110.6809045	-95.951945	0.6531635	106.5936615
-52.988892	-13.204749	107.715431	-36.420685	6.684703	108.585419	23.770834	1.663623	111.095901	22.293299	23.500706	110.116638	23.0320665	12.5821645	110.6062695	-95.8734365	0.787241499999999	106.5645685
-53.345173	-12.531182	107.66423	-36.360325	6.74609	108.55793	23.837837	1.687678	111.055435	22.353502	23.53277	110.050407	23.0956695	12.610224	110.552921	-95.8163195	0.881956000000001	106.562939
-53.919773	-11.489536	107.694801	-36.267994	6.837187	108.556274	23.926834	1.706207	111.037354	22.44908	23.550333	109.990868	23.187957	12.62827	110.514111	-95.723945	1.046104	106.598437
-54.273693	-10.786782	107.748398	-36.23127	6.866117	108.596786	23.969095	1.696498	111.031174	22.499449	23.546217	109.966042	23.234272	12.6213575	110.498608	-95.696812	1.1108765	106.694964
-54.589809	-10.034661	107.813301	-36.201839	6.889167	108.667252	24.009968	1.669996	111.026291	22.554197	23.522356	109.953979	23.2820825	12.596176	110.490135	-95.6857605	1.182158	106.844369
-54.90815	-9.257918	107.830452	-36.15591	6.896623	108.699356	24.049965	1.638057	111.02713	22.611996	23.487564	109.93483	23.3309805	12.5628105	110.48098	-95.6428005	1.2304355	106.917732
-55.16777	-8.433712	107.798767	-36.113575	6.905002	108.700302	24.089989	1.608236	111.029907	22.666542	23.451939	109.923645	23.3782655	12.5300875	110.476776	-95.6054155	1.2799165	106.923828
-55.435246	-7.613154	107.779572	-36.042892	6.923216	108.677795	24.153578	1.594364	111.041321	22.728533	23.433708	109.90876	23.4410555	12.514036	110.4750405	-95.5268395	1.332396	106.8805495
-55.660759	-6.766433	107.713829	-35.948956	6.949878	108.630157	24.200199	1.610106	111.089729	22.800365	23.433939	109.906792	23.500282	12.5220225	110.4982605	-95.398194	1.3777335	106.7620535
-55.913109	-5.402661	107.649628	-35.832554	6.98357	108.608208	24.352951	1.643393	111.095512	22.901354	23.485985	109.930099	23.6271525	12.564689	110.5128055	-95.2922605	1.402451	106.7036105
-56.03521	-4.43462	107.545792	-35.755901	7.030673	108.60183	24.433681	1.686499	111.099777	22.970451	23.532259	109.94928	23.702066	12.609379	110.5245285	-95.213868	1.451967	106.6791315
-56.222691	-3.453058	107.520355	-35.695469	7.06541	108.582481	24.492323	1.733434	111.084274	23.045464	23.59478	109.95369	23.7688935	12.664107	110.518982	-95.1598315	1.466713	106.64598
-56.355431	-2.4844	107.391777	-35.639305	7.109174	108.518471	24.544891	1.799944	111.033081	23.09321	23.667435	109.961868	23.8190505	12.7336895	110.4974745	-95.0976605	1.4846585	106.5394675
-56.462967	-1.473318	107.286072	-35.603264	7.185647	108.461845	24.545925	1.886365	110.999123	23.139202	23.766642	109.961662	23.8425635	12.8265035	110.4803925	-95.0490915	1.5447905	106.4432975
-56.534134	-0.411968	107.198845	-35.59481	7.275003	108.435501	24.591627	1.979593	110.911667	23.15745	23.878122	109.969284	23.8745385	12.9288575	110.4404755	-95.0641585	1.6211485	106.4305265
-56.64233	0.682962	107.184624	-35.567425	7.379884	108.441521	24.611706	2.086937	110.890976	23.183668	23.991587	109.99501	23.897687	13.039262	110.442993	-95.032537	1.720506	106.440049
-56.739975	2.282144	107.19075	-35.54023	7.566427	108.477318	24.655134	2.254905	110.930542	23.230434	24.170057	110.081223	23.942784	13.212481	110.5058825	-95.023244	1.920373	106.4487535
-56.765999	3.357885	107.231972	-35.503803	7.693301	108.510506	24.657427	2.361726	111.000618	23.274891	24.28628	110.117615	23.966159	13.324003	110.5591165	-94.973765	2.062599	106.4618955
-56.735653	4.478487	107.224342	-35.471554	7.814857	108.553352	24.71769	2.463382	111.013435	23.313911	24.400637	110.149017	24.0158005	13.4320095	110.581226	-94.9589085	2.1977045	106.525478
-56.761879	5.597178	107.248131	-35.442356	7.900355	108.565811	24.716255	2.578622	111.075699	23.336702	24.522049	110.169617	24.0264785	13.5503355	110.622658	-94.9111905	2.2503745	106.508964
-56.749802	6.679234	107.256485	-35.411575	7.9789	108.575844	24.752916	2.674781	111.05925	23.353022	24.625233	110.152519	24.052969	13.650007	110.6058845	-94.876119	2.307793	106.5458035
-56.704723	7.757623	107.257996	-35.40358	8.043094	108.575821	24.756706	2.757296	111.04789	23.357101	24.713655	110.116173	24.0569035	13.7354755	110.5820315	-94.8640635	2.3507125	106.5696105
-56.600105	8.878233	107.241798	-35.404152	8.093989	108.565208	24.756977	2.832041	111.029648	23.354357	24.790979	110.064957	24.055667	13.81151	110.5473025	-94.863971	2.376468	106.5831135
-56.50573	10.549443	107.283974	-35.405251	8.1381	108.582436	24.757189	2.907513	111.00602	23.332722	24.867531	109.990868	24.0449555	13.887522	110.498444	-94.8554575	2.388678	106.666428
-56.392181	11.662295	107.324814	-35.390602	8.148074	108.640457	24.765133	2.942822	111.022675	23.327049	24.903599	109.982407	24.046091	13.9232105	110.502541	-94.827295	2.3729375	106.778373
-56.22657	12.766019	107.413734	-35.379601	8.148637	108.725296	24.770971	2.976891	111.07724	23.337738	24.942749	110.013184	24.0543545	13.95982	110.545212	-94.8135565	2.337454	106.90538
-56.085281	13.926803	107.474937	-35.366325	8.145437	108.821251	24.747911	3.009111	111.165428	23.349194	24.974369	110.047935	24.0485525	13.99174	110.6066815	-94.7812025	2.299134	107.0358205
-55.937855	15.05927	107.574165	-35.357189	8.138271	108.894684	24.767986	3.025032	111.175117	23.347071	25.000418	110.067764	24.0575285	14.012725	110.6214405	-94.7719065	2.263817	107.1679275
-55.779911	16.193203	107.614838	-35.364563	8.144082	108.942947	24.748714	3.05664	111.178223	23.344082	25.035454	110.072197	24.046398	14.046047	110.62521	-94.775524	2.242117	107.260684
-55.550671	17.378565	107.688377	-35.371555	8.170848	109.001907	24.713348	3.094901	111.160423	23.333502	25.078354	110.061096	24.023425	14.0866275	110.6107595	-94.766535	2.2550685	107.3930545
-55.267834	19.157915	107.914543	-35.388687	8.223457	109.125496	24.661961	3.173403	111.099648	23.293097	25.170254	110.059151	23.977529	14.1718285	110.5793995	-94.754903	2.2750855	107.6715925
-55.042999	20.348324	108.126541	-35.413708	8.26084	109.250153	24.591755	3.245571	111.08284	23.273331	25.235664	110.072884	23.932543	14.2406175	110.577862	-94.759959	2.2810625	107.922444
-54.752815	21.542545	108.434532	-35.435848	8.296852	109.41243	24.57032	3.287814	110.991608	23.256216	25.302792	110.102585	23.913268	14.295303	110.5470965	-94.784964	2.298401	108.2777635
-54.501038	22.748503	108.751152	-35.468025	8.335209	109.583458	24.481482	3.333365	110.934593	23.219976	25.355911	110.127113	23.850729	14.344638	110.530853	-94.786779	2.32578	108.636063
-54.19355	23.925438	109.09127	-35.530205	8.372162	109.720444	24.442902	3.358306	110.792801	23.177328	25.396553	110.127762	23.810115	14.3774295	110.4602815	-94.870525	2.3668945	108.9806065
-53.851597	25.078455	109.404694	-35.582191	8.408316	109.83757	24.317587	3.397818	110.674194	23.117971	25.429934	110.126091	23.717779	14.413876	110.4001425	-94.882161	2.402756	109.2749975
-53.454079	26.23484	109.695267	-35.664749	8.432346	109.931969	24.216169	3.425444	110.49955	23.031864	25.463385	110.104881	23.6240165	14.4444145	110.3022155	-94.9535145	2.4202775	109.5617225
-52.813381	27.899582	110.153008	-35.804455	8.487292	110.036491	24.044136	3.468031	110.240616	22.885155	25.492579	110.079422	23.4646455	14.480305	110.160019	-95.0735555	2.494279	109.912963
-52.343143	28.943699	110.442055	-35.92289	8.531517	110.104195	23.922045	3.485643	110.090744	22.765114	25.515656	110.092941	23.3435795	14.5006495	110.0918425	-95.1893595	2.5623845	110.1165475
-51.806538	29.981449	110.744476	-36.029583	8.569521	110.18531	23.810314	3.502435	109.997963	22.663321	25.528738	110.133568	23.2368175	14.5155865	110.0657655	-95.2959835	2.6234555	110.3048545
-51.265675	30.938801	111.063789	-36.141903	8.620284	110.307846	23.721146	3.542757	109.956505	22.568113	25.558111	110.237312	23.1446295	14.550434	110.0969085	-95.4284355	2.690134	110.5187835
-50.654064	31.870588	111.370613	-36.240417	8.650005	110.446594	23.637737	3.599813	109.973404	22.465292	25.604612	110.39827	23.0515145	14.6022125	110.185837	-95.5323485	2.6977975	110.707351
-49.999977	32.713402	111.657356	-36.335728	8.696515	110.583618	23.566072	3.673556	110.054657	22.37851	25.681618	110.567963	22.972291	14.677587	110.31131	-95.643747	2.715443	110.855926
-49.322266	33.533062	111.878227	-36.411415	8.74907	110.721909	23.500616	3.768117	110.15596	22.273312	25.784742	110.751129	22.886964	14.7764295	110.4535445	-95.709794	2.7217105	110.9902735
-48.177906	34.638515	112.157501	-36.559731	8.84799	110.906204	23.379835	3.903972	110.286522	22.119001	25.934568	110.975922	22.749418	14.91927	110.631222	-95.86888	2.77671	111.181186
-47.396355	35.281319	112.332901	-36.666222	8.912264	111.014915	23.287924	3.974199	110.368362	22.004648	26.015484	111.095062	22.646286	14.9948415	110.731712	-95.97873	2.8296865	111.298118
-46.561321	35.853176	112.501648	-36.804276	8.970853	111.128784	23.210697	4.016246	110.443367	21.890566	26.06155	111.221107	22.5506315	15.038898	110.832237	-96.1591835	2.902808	111.425331
-45.700611	36.38266	112.635124	-36.934464	9.015541	111.220253	23.139622	4.050964	110.551056	21.762581	26.107376	111.367508	22.4511015	15.07917	110.959282	-96.3200295	2.951912	111.481224
-44.786972	36.82056	112.735237	-37.066254	9.04024	111.301651	23.076204	4.076978	110.678864	21.65741	26.144522	111.51754	22.366807	15.11075	111.098202	-96.499315	2.96973	111.5051
-43.873371	37.163849	112.828613	-37.20174	9.062956	111.369789	23.016068	4.099906	110.80687	21.529779	26.183918	111.696243	22.2729235	15.141912	111.2515565	-96.6764035	2.984	111.4880215
-42.916794	37.416203	112.953308	-37.329655	9.05865	111.431976	22.94492	4.117267	110.933601	21.417551	26.20883	111.861244	22.1812355	15.1630485	111.3974225	-96.8405455	2.9542515	111.4665295
-41.383205	37.684521	113.042282	-37.534245	9.076924	111.528572	22.836515	4.146384	111.0998	21.255943	26.262754	112.094734	22.046229	15.204569	111.597267	-97.114719	2.949279	111.459877
-40.390316	37.791321	113.114861	-37.657658	9.094073	111.564514	22.756899	4.171932	111.189735	21.139612	26.302439	112.225258	21.9482555	15.2371855	111.7074965	-97.2635715	2.9509605	111.4215315
-39.362228	37.7631	113.19635	-37.789623	9.133205	111.614243	22.688482	4.21875	111.29081	21.015654	26.365774	112.374619	21.852068	15.292262	111.8327145	-97.431314	2.974148	111.3957715
-38.264317	37.709423	113.27108	-37.902214	9.185229	111.661018	22.652834	4.29599	111.386581	20.91011	26.437384	112.550583	21.781472	15.366687	111.968582	-97.5859	3.003771	111.353454
-37.179714	37.536091	113.358963	-38.001705	9.234134	111.700058	22.626883	4.36342	111.508797	20.815794	26.527971	112.74556	21.7213385	15.4456955	112.1271785	-97.7247485	3.0225725	111.2729375
-36.118183	37.335674	113.45005	-38.112411	9.304879	111.754501	22.604834	4.431086	111.644867	20.726242	26.622995	112.940071	21.665538	15.5270405	112.292469	-97.89036	3.0827175	111.216533
-35.003429	37.009186	113.54641	-38.194382	9.365636	111.801758	22.580229	4.503244	111.772522	20.65349	26.69965	113.134911	21.6168595	15.601447	112.4537165	-98.0056235	3.129825	111.1497995
-33.326157	36.368473	113.665863	-38.319927	9.445538	111.898636	22.542526	4.594548	111.922821	20.552492	26.811255	113.381958	21.547509	15.7029015	112.6523895	-98.187363	3.1881745	111.1448825
-32.231884	35.86097	113.729683	-38.394543	9.488455	111.968613	22.491791	4.665182	112.00811	20.485046	26.871964	113.503075	21.4884185	15.768573	112.7555925	-98.2775045	3.208337	111.1816335
-31.064091	35.251785	113.735321	-38.448826	9.527082	112.02005	22.456177	4.727817	112.075951	20.421774	26.93969	113.612198	21.4389755	15.8337535	112.8440745	-98.3366275	3.2204105	111.1960255
-29.953756	34.552132	113.713623	-38.501419	9.563028	112.066711	22.423906	4.769348	112.145462	20.374069	26.987358	113.678108	21.3989875	15.878353	112.911785	-98.4018255	3.247703	111.221637
-28.801819	33.824398	113.642418	-38.563911	9.612289	112.09922	22.385071	4.812303	112.221085	20.324377	27.026299	113.724945	21.354724	15.919301	112.973015	-98.482546	3.305277	111.225425
-27.628099	32.989147	113.522484	-38.611206	9.656267	112.114334	22.359037	4.84945	112.295639	20.279427	27.069887	113.745323	21.319232	15.9596685	113.020481	-98.541644	3.3528655	111.208187
-26.528728	32.066963	113.381126	-38.664467	9.69313	112.115845	22.338455	4.878757	112.363419	20.212002	27.1126	113.760826	21.2752285	15.9956785	113.0621225	-98.6041625	3.3905815	111.1695675
-24.781483	30.599117	113.162567	-38.731953	9.731972	112.138626	22.30884	4.915718	112.462769	20.115044	27.151606	113.765503	21.211942	16.033662	113.114136	-98.675848	3.430282	111.163116
-23.665737	29.507706	113.041306	-38.764278	9.736662	112.157951	22.292223	4.92133	112.525955	20.072111	27.166389	113.759315	21.182167	16.0438595	113.142635	-98.710723	3.4294645	111.173267
-22.504042	28.374451	112.915482	-38.785988	9.72611	112.174156	22.275496	4.924778	112.580261	20.03231	27.164948	113.755882	21.153903	16.044863	113.1680715	-98.725879	3.407357	111.1802405
-21.359173	27.144072	112.779999	-38.794407	9.716787	112.185081	22.266308	4.930361	112.633598	20.011383	27.163034	113.746109	21.1388455	16.0466975	113.1898535	-98.7276595	3.3868765	111.1803085
-20.249138	25.846556	112.651527	-38.799034	9.717127	112.185631	22.270458	4.96242	112.687256	19.99691	27.190845	113.73336	21.133684	16.0766325	113.210308	-98.731752	3.3576215	111.160954
-19.100821	24.529848	112.513908	-38.795998	9.739388	112.188431	22.280861	5.045686	112.754036	19.965645	27.250729	113.722656	21.123253	16.1482075	113.238346	-98.715249	3.3305685	111.138516
-18.008636	23.136953	112.384758	-38.788998	9.792224	112.208733	22.301344	5.144662	112.868141	19.934113	27.345844	113.724121	21.1177285	16.245253	113.296131	-98.6957245	3.339195	111.121335
-16.348848	20.98402	112.214508	-38.788067	9.929019	112.242676	22.334034	5.347169	113.056374	19.893766	27.522903	113.750221	21.1139	16.435036	113.4032975	-98.690034	3.423002	111.0820545
-15.323909	19.457304	112.142052	-38.795784	10.022761	112.243011	22.335552	5.486852	113.204315	19.854223	27.631231	113.745094	21.0948875	16.5590415	113.4747045	-98.6864555	3.4864805	111.0113175
-14.198296	17.927141	111.986519	-38.803082	10.144929	112.207047	22.336025	5.612731	113.369659	19.816496	27.741852	113.741623	21.0762605	16.6772915	113.555641	-98.6824245	3.6125665	110.858453
-13.209762	16.303843	111.878571	-38.810707	10.253995	112.132957	22.318844	5.750298	113.576996	19.781321	27.85078	113.724472	21.0500825	16.800539	113.650734	-98.6714965	3.707451	110.61518
-12.114257	14.706694	111.731148	-38.796227	10.371698	112.016144	22.322838	5.882525	113.758553	19.768194	27.946684	113.67717	21.045516	16.9146045	113.7178615	-98.63797	3.8287915	110.3144265
-11.183118	13.012484	111.624695	-38.784401	10.47538	111.819008	22.345181	5.982682	113.946114	19.765749	28.029875	113.631187	21.055465	17.0062785	113.7886505	-98.624267	3.9444815	109.8493655
-10.190037	11.353466	111.475304	-38.762383	10.612462	111.557899	22.358932	6.064195	114.123283	19.777256	28.06912	113.506569	21.068094	17.0666575	113.814926	-98.59286	4.1582665	109.300872
-8.815903	8.792627	111.378014	-38.709686	10.815656	111.141357	22.391043	6.112697	114.342247	19.78261	28.096565	113.264824	21.0868265	17.104631	113.8035355	-98.5061985	4.526681	108.4791785
-7.979865	7.20346	111.405289	-38.693386	10.928039	110.880539	22.405109	6.137601	114.429268	19.808586	28.070768	113.107132	21.1068475	17.1041845	113.7682	-98.4936195	4.7518935	107.992878
-7.059043	5.434488	111.372826	-38.666611	11.016411	110.622276	22.427917	6.101916	114.463737	19.856258	28.021854	112.943474	21.1420875	17.061885	113.7036055	-98.4753095	4.970937	107.5409465
-6.235651	3.727185	111.39138	-38.650288	11.055208	110.399673	22.365646	6.051507	114.50766	19.899649	27.923145	112.813568	21.1326475	16.987326	113.660614	-98.4332235	5.12309	107.138732
-5.495255	2.075991	111.389793	-38.638489	11.051301	110.17482	22.374212	5.912006	114.42984	19.950388	27.797899	112.703026	21.1623	16.8549525	113.566433	-98.439278	5.2476495	106.783207
-4.773148	0.435807	111.364662	-38.630165	11.018435	109.991669	22.298613	5.81224	114.362946	19.991663	27.660965	112.600624	21.145138	16.7366025	113.481785	-98.405468	5.3002675	106.501553
-4.056228	-1.130743	111.274612	-38.606365	10.946321	109.839096	22.282372	5.707166	114.248596	20.03331	27.551693	112.561539	21.157841	16.6294295	113.4050675	-98.370571	5.2632125	106.2731245
-3.174478	-3.484277	111.230896	-38.604092	10.884535	109.674095	22.229839	5.572241	114.11055	20.084785	27.436546	112.508072	21.157312	16.5043935	113.309311	-98.365496	5.2646765	106.038879
-2.539978	-4.966849	111.091469	-38.610138	10.874887	109.607758	22.194273	5.524173	114.016083	20.099617	27.387735	112.477943	21.146945	16.455954	113.247013	-98.367221	5.29382	105.968503
-2.128636	-6.445395	111.102119	-38.610916	10.886569	109.533478	22.17053	5.500804	113.955368	20.123249	27.360939	112.46151	21.1468895	16.4308715	113.208439	-98.3687215	5.3422665	105.858517
-1.718719	-7.894342	111.105774	-38.621052	10.920585	109.485855	22.142242	5.486992	113.929543	20.136692	27.36198	112.44384	21.139467	16.424486	113.1866915	-98.381571	5.416684	105.7850185
-1.26763	-9.296527	111.045731	-38.631512	10.989835	109.466103	22.128992	5.48834	113.897766	20.144199	27.370348	112.417961	21.1365955	16.429344	113.1578635	-98.3996195	5.550326	105.7743425
-1.029412	-10.679887	111.148453	-38.62883	11.04685	109.46431	22.091997	5.502892	113.905014	20.149172	27.381702	112.400208	21.1205845	16.442297	113.152611	-98.3782445	5.651403	105.776009
-1.166802	-11.303452	111.32653	-38.637665	11.096172	109.481766	22.083115	5.5008	113.898338	20.15447	27.389627	112.380196	21.1187925	16.4452135	113.139267	-98.3941225	5.7471305	105.824265
-2.281228	-10.731989	111.15345	-38.688263	11.181649	109.539474	22.074184	5.466387	113.873184	20.146732	27.377493	112.326523	21.110458	16.42194	113.0998535	-98.486984	5.941358	105.9790945
-3.032525	-10.47443	111.239922	-38.713478	11.215562	109.577393	22.016474	5.4403	113.908348	20.135351	27.340281	112.312256	21.0759125	16.3902905	113.110302	-98.5028685	6.0408335	106.044484
-3.678851	-10.194	111.193108	-38.75782	11.244547	109.617424	22.001471	5.380252	113.910164	20.123461	27.289137	112.323013	21.062466	16.3346945	113.1165885	-98.578106	6.1543995	106.1182595
-4.447484	-9.850304	111.32859	-38.802185	11.284222	109.649513	21.969995	5.314489	113.942482	20.110956	27.235435	112.331238	21.0404755	16.274962	113.13686	-98.6448455	6.293482	106.162166
-5.110091	-9.464282	111.29657	-38.844284	11.329499	109.675705	21.931637	5.250926	113.994392	20.106071	27.179655	112.343826	21.018854	16.2152905	113.169109	-98.707422	6.4437075	106.182301
-5.763029	-9.049125	111.317375	-38.873302	11.37235	109.688713	21.910568	5.204324	114.032806	20.108147	27.127304	112.349152	21.0093575	16.165814	113.190979	-98.7559615	6.578886	106.186447
-6.487001	-8.595641	111.283966	-38.901199	11.422378	109.707581	21.862436	5.163961	114.085304	20.107239	27.086725	112.350693	20.9848375	16.125343	113.2179985	-98.7872355	6.719413	106.1971635
-7.466448	-7.870905	111.13131	-38.933815	11.49743	109.753967	21.857637	5.073126	114.032593	20.109241	27.037212	112.381874	20.983439	16.055169	113.2072335	-98.851069	6.939691	106.3007005
-8.293039	-7.346234	111.137283	-38.96537	11.531769	109.80854	21.844812	5.017026	113.979431	20.126795	27.007242	112.445198	20.9858035	16.012134	113.2123145	-98.9165435	7.051404	106.4047655
-8.969082	-6.746831	110.93779	-38.987171	11.5552	109.856247	21.830585	4.925604	113.899841	20.141653	26.965723	112.540176	20.986119	15.9456635	113.2200085	-98.960461	7.1647365	106.4924855
-9.680975	-6.08591	110.733238	-39.013706	11.561246	109.91777	21.760241	4.822083	113.823044	20.175737	26.887012	112.639786	20.967989	15.8545475	113.231415	-98.995401	7.2679445	106.604125
-10.388749	-5.505342	110.455551	-39.035126	11.561971	109.983398	21.700169	4.721242	113.684906	20.229389	26.800877	112.777031	20.964779	15.7610595	113.2309685	-99.035031	7.3628825	106.7358275
-11.034512	-4.890909	110.163734	-39.058743	11.571614	110.017563	21.647736	4.606716	113.536072	20.274435	26.716698	112.927536	20.9610855	15.661707	113.231804	-99.0785715	7.481521	106.803322
-11.754059	-4.291941	109.927353	-39.083336	11.591796	110.04248	21.553728	4.521436	113.447525	20.325516	26.638672	113.072792	20.939622	15.580054	113.2601585	-99.106294	7.603538	106.8248015
-12.804548	-3.379902	109.602798	-39.141964	11.643078	110.077515	21.457201	4.46423	113.27858	20.38209	26.568254	113.301727	20.9196455	15.516242	113.2901535	-99.2035735	7.769914	106.8648765
-13.630995	-2.81041	109.463165	-39.181396	11.70381	110.091721	21.417572	4.44324	113.182983	20.387871	26.551109	113.406708	20.9027215	15.4971745	113.2948455	-99.2655135	7.9104455	106.8885965
-14.344682	-2.284055	109.316025	-39.195107	11.748564	110.094704	21.39687	4.472651	113.091187	20.393286	26.573307	113.50573	20.895078	15.522979	113.2984585	-99.285292	7.974149	106.8909495
-15.075372	-1.861711	109.232689	-39.190258	11.788355	110.091232	21.397266	4.522577	113.012482	20.400961	26.623934	113.581154	20.8991135	15.5732555	113.296818	-99.2796295	8.0034545	106.885646
-15.843771	-1.45313	109.148514	-39.153839	11.839313	110.07975	21.414127	4.583676	112.929855	20.414063	26.688406	113.5895	20.914095	15.636041	113.2596775	-99.221773	8.042585	106.8998225
-16.565205	-1.07968	109.035789	-39.107952	11.870709	110.028694	21.453981	4.645374	112.842606	20.446453	26.756529	113.554802	20.950217	15.7009515	113.198704	-99.166121	8.0404665	106.858684
-17.422979	-0.817157	108.924507	-39.068203	11.889924	109.947227	21.483877	4.701663	112.756905	20.45685	26.813862	113.504959	20.9703635	15.7577625	113.130932	-99.1067695	8.0220855	106.763522
-18.596539	-0.517213	108.748535	-39.020626	11.874145	109.810471	21.54277	4.736805	112.621262	20.45509	26.850048	113.383507	20.99893	15.7934265	113.0023845	-99.040182	7.9548635	106.6185575
-19.380287	-0.440043	108.67244	-38.995537	11.83196	109.74765	21.578598	4.703035	112.550972	20.455843	26.826212	113.305351	21.0172205	15.7646235	112.9281615	-99.0082945	7.8992965	106.5671385
-20.202671	-0.404957	108.627274	-38.955799	11.751242	109.714699	21.612749	4.636063	112.501785	20.47641	26.758484	113.233818	21.0445795	15.6972735	112.8678015	-98.9561775	7.8052105	106.5615965
-21.067974	-0.445811	108.606087	-38.93005	11.662073	109.714523	21.646807	4.549235	112.478493	20.501455	26.668447	113.190399	21.074131	15.608841	112.834446	-98.934231	7.715305	106.5946
-21.915785	-0.576913	108.593987	-38.890232	11.536167	109.714973	21.681835	4.451651	112.473335	20.526062	26.57762	113.17408	21.1039485	15.5146355	112.8237075	-98.8844125	7.5576985	106.6062385
-22.764088	-0.732067	108.540489	-38.858639	11.416334	109.696365	21.722431	4.360189	112.482704	20.561628	26.504055	113.159088	21.1420295	15.432122	112.820896	-98.8593075	7.400546	106.571834
-23.573179	-0.986768	108.505539	-38.833874	11.328341	109.664688	21.768091	4.289362	112.488403	20.569948	26.452625	113.136963	21.1690195	15.3709935	112.812683	-98.8367675	7.2856885	106.516693
-24.861351	-1.422389	108.377365	-38.80719	11.190547	109.593246	21.833628	4.242166	112.495026	20.562059	26.424541	113.1222	21.1978435	15.3333535	112.808613	-98.8122235	7.0477405	106.377879
-25.718079	-1.827315	108.272705	-38.812893	11.127865	109.548988	21.862	4.228461	112.500969	20.544588	26.432661	113.111221	21.203294	15.330561	112.806095	-98.82908	6.925169	106.291881
-26.617777	-2.253443	108.177734	-38.827324	11.072085	109.515167	21.884474	4.225543	112.491058	20.504465	26.449039	113.095581	21.1944695	15.337291	112.7933195	-98.8491175	6.806879	106.2370145
-27.428162	-2.742603	108.093796	-38.831844	11.023056	109.491585	21.902157	4.228725	112.480583	20.473362	26.464111	113.086723	21.1877595	15.346418	112.783653	-98.8514475	6.699694	106.199517
-28.264874	-3.297968	108.006836	-38.843761	10.975437	109.485756	21.914719	4.226976	112.47644	20.453812	26.465836	113.095299	21.1842655	15.346406	112.7858695	-98.8717875	6.604468	106.1856425
-29.150291	-3.935707	107.926262	-38.854225	10.930305	109.501694	21.91732	4.213675	112.474754	20.44092	26.454651	113.100754	21.17912	15.334163	112.787754	-98.88757	6.526447	106.215634
-30.022371	-4.627305	107.890495	-38.850391	10.89402	109.53109	21.929422	4.189857	112.485352	20.432661	26.433739	113.091064	21.1810415	15.311798	112.788208	-98.8818235	6.476242	106.273972
-31.223267	-5.765324	107.912529	-38.826622	10.837485	109.608185	21.978291	4.140913	112.536606	20.451843	26.392633	113.041138	21.215067	15.266773	112.788872	-98.868311	6.408197	106.427498
-32.085396	-6.60161	107.985687	-38.802937	10.798862	109.671272	22.00527	4.113263	112.590157	20.451828	26.362917	112.97966	21.228549	15.23809	112.7849085	-98.834423	6.359634	106.5576355
-32.902233	-7.519413	108.151154	-38.78204	10.776732	109.750435	22.048517	4.078445	112.657234	20.446638	26.324675	112.871231	21.2475775	15.20156	112.7642325	-98.8116575	6.351904	106.7366375
-33.735046	-8.440661	108.393227	-38.754219	10.754702	109.815613	22.088238	4.044001	112.742271	20.445099	26.273754	112.714302	21.2666685	15.1588775	112.7282865	-98.7751065	6.3505265	106.9029395
-34.536682	-9.434902	108.663895	-38.734123	10.710636	109.866394	22.133743	4.002678	112.842499	20.421516	26.21958	112.541389	21.2776295	15.111129	112.691944	-98.7458755	6.310143	107.040844
-35.321007	-10.422289	108.918442	-38.737106	10.653627	109.885742	22.175867	3.958414	112.94297	20.387306	26.161121	112.333107	21.2815865	15.0597675	112.6380385	-98.7557985	6.2474865	107.1334455
-36.175919	-11.444338	109.222672	-38.724796	10.564485	109.870102	22.217184	3.921151	113.022903	20.332369	26.10276	112.102577	21.2747765	15.0119555	112.56274	-98.7243685	6.1170145	107.177464
-37.31139	-12.964232	109.716507	-38.702209	10.377487	109.843445	22.306543	3.859739	113.114204	20.25296	25.987509	111.742676	21.2797515	14.923624	112.42844	-98.6841695	5.83135	107.25845
-38.067646	-13.962097	110.006927	-38.678802	10.208359	109.849739	22.34827	3.813751	113.153564	20.205931	25.903875	111.506943	21.2771005	14.858813	112.3302535	-98.6347045	5.557905	107.3692245
-38.828751	-14.976038	110.274292	-38.653	10.019218	109.841835	22.403709	3.737473	113.180862	20.181761	25.798563	111.318695	21.292735	14.768018	112.2497785	-98.598735	5.270418	107.4338915
-39.530762	-15.909417	110.411324	-38.622787	9.820848	109.792328	22.436359	3.628668	113.194443	20.176991	25.658005	111.181282	21.306675	14.6433365	112.1878625	-98.552249	4.9983595	107.3967935
-40.245564	-16.857838	110.442032	-38.592701	9.620565	109.717056	22.4655	3.485391	113.192711	20.18791	25.517183	111.075447	21.326705	14.501287	112.134079	-98.512107	4.739843	107.300033
-40.96059	-17.724867	110.419121	-38.564705	9.424017	109.640846	22.487024	3.336836	113.181458	20.209105	25.361187	110.998955	21.3480645	14.3490115	112.0902065	-98.4774745	4.4990225	107.1914855
-41.680058	-18.548677	110.397842	-38.541756	9.24173	109.583511	22.507719	3.204279	113.172806	20.238331	25.221876	110.975174	21.373025	14.2130775	112.07399	-98.456537	4.2703825	107.093032
-42.713478	-19.635494	110.36985	-38.520851	9.038163	109.571587	22.502989	3.034023	113.147125	20.261665	25.041346	110.948494	21.382327	14.0376845	112.0478095	-98.424029	4.0386415	107.0953645
-43.418156	-20.318293	110.425903	-38.510921	8.960865	109.591362	22.519354	2.938957	113.124939	20.27376	24.941381	110.895859	21.396557	13.940169	112.010399	-98.418399	3.981561	107.172325
-44.15871	-20.916311	110.489014	-38.514786	8.911462	109.611092	22.524872	2.866448	113.112747	20.274342	24.861732	110.862946	21.399607	13.86409	111.9878465	-98.429179	3.958834	107.2343375
-44.846989	-21.462063	110.596489	-38.51379	8.892064	109.621964	22.520189	2.794155	113.108849	20.277952	24.788746	110.810471	21.3990705	13.7914505	111.95966	-98.4266505	3.9926775	107.284268
-45.59304	-21.933186	110.691879	-38.513836	8.884799	109.626297	22.521473	2.731625	113.105881	20.269674	24.725325	110.757637	21.3955735	13.728475	111.931759	-98.4232455	4.041123	107.320835
-46.258415	-22.338661	110.764679	-38.511787	8.880588	109.620346	22.52672	2.674405	113.111519	20.26877	24.657366	110.72348	21.397745	13.6658855	111.9174995	-98.421319	4.0952905	107.3231925
-46.921349	-22.752029	110.839912	-38.51791	8.868892	109.604523	22.524513	2.601294	113.128662	20.26808	24.594797	110.70504	21.3962965	13.5980455	111.916851	-98.4321165	4.1397385	107.292195
-48.017056	-23.253572	110.922768	-38.52877	8.853186	109.555901	22.502253	2.484259	113.161911	20.26088	24.487688	110.658813	21.3815665	13.4859735	111.910362	-98.4391065	4.2203985	107.20144
-48.682922	-23.538647	110.975578	-38.54612	8.835801	109.529518	22.490007	2.419427	113.172737	20.245621	24.424774	110.64415	21.367814	13.4221005	111.9084435	-98.460054	4.2495015	107.1505925
-49.379818	-23.773788	110.995819	-38.56778	8.801894	109.529007	22.465509	2.346025	113.185455	20.228395	24.367285	110.640976	21.346952	13.356655	111.9132155	-98.482512	4.247133	107.1447985
-50.013668	-23.924561	111.005997	-38.588516	8.742521	109.562752	22.438019	2.278973	113.183823	20.207129	24.308775	110.658813	21.322574	13.293874	111.921318	-98.499606	4.191168	107.204186
-50.631313	-24.088444	111.008301	-38.613804	8.663472	109.617317	22.411226	2.188359	113.165955	20.18854	24.224886	110.694061	21.299883	13.2066225	111.930008	-98.527491	4.1203215	107.304626
-51.291039	-24.234314	110.951027	-38.63353	8.572793	109.668137	22.374073	2.079241	113.148643	20.195215	24.115931	110.7285	21.284644	13.097586	111.9385715	-98.551704	4.048	107.3977025
-51.948296	-24.322214	110.83857	-38.635654	8.465347	109.698593	22.347584	1.948001	113.108154	20.217913	23.99675	110.754822	21.2827485	12.9723755	111.931488	-98.5540565	3.9583185	107.465698
-52.999962	-24.399364	110.651627	-38.61795	8.315724	109.676872	22.306417	1.752583	113.00515	20.254133	23.802536	110.759483	21.280275	12.7775595	111.8823165	-98.516175	3.8538885	107.4714275
-53.650856	-24.393515	110.493805	-38.584526	8.2152	109.621773	22.299503	1.631133	112.941597	20.299503	23.684593	110.735413	21.299503	12.657863	111.838505	-98.468555	3.772537	107.405041
-54.256405	-24.320753	110.319504	-38.550941	8.142833	109.555229	22.303938	1.531407	112.884071	20.334475	23.588953	110.713768	21.3192065	12.56018	111.7989195	-98.4210885	3.725486	107.3115385
-54.91457	-24.253626	110.279587	-38.515926	8.084233	109.500122	22.297909	1.452789	112.836243	20.355612	23.511597	110.6838	21.3267605	12.482193	111.7600215	-98.3586125	3.686273	107.2402225
-55.584175	-24.163502	110.22377	-38.488354	8.027573	109.448776	22.311501	1.371228	112.794388	20.37908	23.42528	110.629822	21.3452905	12.398254	111.712105	-98.3219985	3.656892	107.185447
-56.246315	-23.992201	110.194038	-38.481544	7.968906	109.435776	22.317194	1.293702	112.745758	20.375633	23.345694	110.590569	21.3464135	12.319698	111.6681635	-98.3095015	3.618114	107.2033885
-57.003189	-23.796854	110.230896	-38.48251	7.883543	109.45269	22.286547	1.202979	112.702477	20.357864	23.254681	110.550095	21.3222055	12.22883	111.626286	-98.2872255	3.538256	107.279094
-58.026051	-23.440405	110.198059	-38.502293	7.748961	109.498047	22.245443	1.042273	112.644104	20.340714	23.080399	110.510376	21.2930785	12.061336	111.57724	-98.2976645	3.436586	107.418854
-58.737396	-23.186653	110.196243	-38.522484	7.635661	109.505692	22.212215	0.906206	112.620186	20.329914	22.951742	110.516068	21.2710645	11.928974	111.568127	-98.3160325	3.342348	107.443257
-59.468533	-22.886526	110.10128	-38.550152	7.524485	109.484985	22.172659	0.764582	112.593399	20.312149	22.809484	110.531662	21.242404	11.787033	111.5625305	-98.342708	3.261937	107.4074395
-60.173916	-22.580297	109.976128	-38.565533	7.408529	109.45002	22.12648	0.617082	112.542656	20.300508	22.659069	110.528336	21.213494	11.6380755	111.535496	-98.34456	3.1789825	107.364544
-60.961143	-22.178394	109.836807	-38.587246	7.286597	109.397934	22.068642	0.460987	112.474213	20.297451	22.507792	110.517311	21.1830465	11.4843895	111.495762	-98.3575385	3.0888045	107.300106
-61.705391	-21.734776	109.639038	-38.587563	7.153491	109.321106	22.028572	0.300287	112.406067	20.298075	22.35218	110.513649	21.1633235	11.3262335	111.459858	-98.3384495	2.9807485	107.182354
-62.45475	-21.324249	109.437737	-38.599483	7.021161	109.270683	21.999104	0.147508	112.34037	20.294798	22.217636	110.524628	21.146951	11.182572	111.432499	-98.345917	2.85975	107.108867
-63.584267	-20.635405	109.144188	-38.60598	6.816611	109.220955	21.968737	-0.033571	112.233818	20.293192	22.043461	110.539268	21.1309645	11.004945	111.386543	-98.3429245	2.628277	107.055367
-64.427986	-20.197592	109.073174	-38.602947	6.698991	109.206749	21.924248	-0.126129	112.191483	20.277126	21.952948	110.546021	21.100687	10.9134095	111.368752	-98.306581	2.4845725	107.044746
-65.229874	-19.675283	108.994553	-38.630287	6.576282	109.217369	21.929478	-0.227014	112.110664	20.248417	21.871351	110.555527	21.0889475	10.8221685	111.3330955	-98.3495215	2.3303955	107.1016425
-66.023102	-19.154009	108.948608	-38.643162	6.462493	109.255707	21.872864	-0.302194	112.103447	20.213858	21.791403	110.592972	21.043361	10.7446045	111.3482095	-98.329685	2.1803815	107.1632045
-66.826859	-18.690208	108.883858	-38.678112	6.358582	109.300629	21.849194	-0.38765	112.088585	20.197739	21.705112	110.65155	21.0234665	10.658731	111.3700675	-98.3796905	2.058433	107.2311905
-67.670265	-18.017265	108.760712	-38.720074	6.286763	109.316696	21.795502	-0.49255	112.10601	20.172325	21.622145	110.712227	20.9839135	10.5647975	111.4091185	-98.4240615	2.0087285	107.2242735
-68.556938	-17.421047	108.725479	-38.767319	6.230093	109.309265	21.7757	-0.584884	112.091194	20.147154	21.544365	110.763573	20.961427	10.4797405	111.4273835	-98.496065	1.9804455	107.1911465
-69.823219	-16.478975	108.556221	-38.837807	6.181214	109.256889	21.695372	-0.69586	112.072144	20.096939	21.464386	110.810066	20.8961555	10.384263	111.441105	-98.5717695	1.978165	107.072673
-70.667473	-15.803127	108.394684	-38.889736	6.155828	109.214226	21.613646	-0.729042	112.059662	20.051653	21.42522	110.793518	20.8326495	10.348089	111.42659	-98.6121215	1.963567	107.001862
-71.602936	-15.180964	108.383049	-38.936386	6.141032	109.190659	21.580744	-0.773191	111.97348	19.996899	21.390892	110.767914	20.7888215	10.3088505	111.370697	-98.6615935	1.9732135	107.010621
-72.497932	-14.489196	108.355606	-38.985176	6.123206	109.195053	21.491966	-0.80012	111.919174	19.95599	21.365005	110.719749	20.723978	10.2824425	111.3194615	-98.69433	1.9639695	107.0706445
-73.392906	-13.819181	108.383392	-39.018742	6.119687	109.206902	21.45303	-0.843318	111.792671	19.918308	21.343971	110.654434	20.685669	10.2503265	111.2235525	-98.723153	1.9890475	107.1902515
-74.245911	-13.085486	108.336166	-39.045414	6.121875	109.220001	21.391211	-0.872819	111.698486	19.883244	21.32065	110.603424	20.6372275	10.2239155	111.150955	-98.7280555	2.0198345	107.289047
-75.200333	-12.41206	108.382202	-39.065449	6.132397	109.236053	21.322681	-0.883072	111.653015	19.858309	21.311348	110.581802	20.590495	10.214138	111.1174085	-98.721393	2.050656	107.3546975
-76.519974	-11.307102	108.396843	-39.084896	6.163942	109.302582	21.278898	-0.871835	111.568977	19.849733	21.331884	110.595215	20.5643155	10.2300245	111.082096	-98.7341075	2.0978595	107.523068
-77.166725	-10.57053	108.515251	-39.080269	6.201651	109.364128	21.249571	-0.842619	111.520126	19.845469	21.367792	110.603783	20.54752	10.2625865	111.0619545	-98.708058	2.1407155	107.6663015
-77.181404	-10.011888	108.581253	-39.083694	6.25329	109.415092	21.245239	-0.813259	111.438133	19.838072	21.412758	110.598099	20.5416555	10.2997495	111.018116	-98.7090435	2.2068305	107.812068
-77.035507	-9.475398	108.633377	-39.081867	6.304564	109.45504	21.234848	-0.767558	111.367622	19.828714	21.471457	110.57608	20.531781	10.3519495	110.971851	-98.695515	2.2571785	107.938229
-76.813629	-8.883503	108.672012	-39.084904	6.360242	109.495842	21.214699	-0.714719	111.303177	19.826855	21.527754	110.544502	20.520777	10.4065175	110.9238395	-98.690585	2.3139665	108.0678445
-76.460739	-8.322002	108.710121	-39.079315	6.411823	109.537849	21.198837	-0.655475	111.261383	19.827753	21.588808	110.533188	20.513295	10.4666665	110.8972855	-98.671925	2.3569795	108.1784125
-76.113281	-7.762232	108.735229	-39.07349	6.460824	109.583115	21.187706	-0.609826	111.237892	19.834471	21.642912	110.54715	20.5110885	10.516543	110.892521	-98.6580685	2.405105	108.273709
-75.525436	-6.846433	108.742523	-39.083088	6.523351	109.616898	21.163931	-0.565948	111.222687	19.833391	21.700577	110.60244	20.498661	10.5673145	110.9125635	-98.664837	2.4793875	108.3212325
-75.180489	-6.240105	108.74984	-39.116604	6.562224	109.625336	21.108446	-0.554966	111.236725	19.809338	21.706036	110.614479	20.458892	10.575535	110.925602	-98.6921	2.548913	108.32507
-74.837425	-5.658089	108.775818	-39.141075	6.592303	109.632202	21.067797	-0.57704	111.235985	19.787914	21.681879	110.621391	20.4278555	10.5524195	110.928688	-98.7100055	2.6321865	108.335716
-74.449966	-5.069094	108.765877	-39.174126	6.593834	109.643196	21.029055	-0.625363	111.261047	19.78875	21.636503	110.645233	20.4089025	10.50557	110.95314	-98.7571545	2.682098	108.333252
-74.035194	-4.44985	108.735672	-39.202423	6.592269	109.678116	21.008566	-0.67606	111.305702	19.788813	21.589523	110.682678	20.3986895	10.4567315	110.99419	-98.8035355	2.7278065	108.362042
-73.607986	-3.826596	108.806465	-39.224953	6.585333	109.724274	20.993052	-0.713122	111.363457	19.7857	21.556646	110.717094	20.389376	10.421762	111.0402755	-98.839282	2.748904	108.4082725
-73.202713	-3.207919	108.892265	-39.239059	6.586108	109.780327	21.012806	-0.741417	111.400032	19.780437	21.538908	110.755836	20.3966215	10.3987455	111.077934	-98.8747395	2.7734705	108.48272
-72.632126	-2.303786	108.999588	-39.240807	6.605405	109.834496	21.015495	-0.721673	111.515213	19.774078	21.550409	110.794281	20.3947865	10.414368	111.154747	-98.8764005	2.796442	108.514245
-72.214882	-1.676044	109.005974	-39.236549	6.633254	109.848381	21.040247	-0.687934	111.56144	19.765388	21.584444	110.794762	20.4028175	10.448255	111.178101	-98.8759155	2.818253	108.518661
-71.799095	-1.031458	108.993134	-39.223675	6.690174	109.857117	21.06535	-0.634706	111.617554	19.758615	21.640661	110.801254	20.4119825	10.5029775	111.209404	-98.8593325	2.8773705	108.50483
-71.34465	-0.319433	108.985817	-39.220615	6.75918	109.86557	21.104393	-0.581005	111.650314	19.751299	21.715549	110.811821	20.427846	10.567272	111.2310675	-98.869076	2.951088	108.5000725
-70.931534	0.380193	109.004745	-39.233513	6.815987	109.871948	21.099369	-0.506732	111.693939	19.727047	21.788757	110.837708	20.413208	10.6410125	111.2658235	-98.880234	2.9909615	108.4780725
-70.54319	1.075465	108.989883	-39.266922	6.888424	109.870895	21.081408	-0.443411	111.722137	19.709896	21.853653	110.847046	20.395652	10.705121	111.2845915	-98.929496	3.071727	108.4571985
-70.182632	1.802709	108.931229	-39.311218	6.942459	109.848763	21.023678	-0.394114	111.74308	19.68096	21.910049	110.849762	20.352319	10.7579675	111.296421	-98.974755	3.1269505	108.401105
-69.620995	2.960515	108.843468	-39.383297	7.038301	109.800735	20.949505	-0.353213	111.676857	19.630917	21.965237	110.852905	20.290211	10.806012	111.264881	-99.056805	3.27059	108.336589
-69.22184	3.811327	108.811363	-39.417274	7.113105	109.78553	20.866768	-0.291548	111.677299	19.620029	22.005938	110.876938	20.2433985	10.857195	111.2771185	-99.0779465	3.369015	108.2939415
-68.859985	4.626432	108.806145	-39.44656	7.192775	109.800659	20.841469	-0.230439	111.677124	19.623243	22.071943	110.947227	20.232356	10.920752	111.3121755	-99.125476	3.464798	108.2891425
-68.549026	5.432188	108.868172	-39.483654	7.286355	109.841827	20.799017	-0.157104	111.705467	19.62842	22.163143	111.038055	20.2137185	11.0030195	111.371761	-99.1810265	3.5696905	108.311893
-68.305573	6.306308	108.901306	-39.520065	7.395888	109.891747	20.734179	-0.090207	111.721764	19.610996	22.238125	111.123909	20.1725875	11.073959	111.4228365	-99.2127175	3.717817	108.3606575
-68.041901	7.176044	108.943245	-39.565353	7.476482	109.935951	20.66818	-0.026861	111.72805	19.595572	22.292547	111.191132	20.131876	11.132843	111.459591	-99.262582	3.820121	108.412311
-67.762703	8.097732	108.960022	-39.619839	7.574668	109.964668	20.608894	0.019352	111.723137	19.592434	22.333235	111.24231	20.100664	11.1762935	111.4827235	-99.340342	3.9730425	108.4466125
-67.414429	9.409739	108.949448	-39.687519	7.702455	109.930634	20.543253	0.078509	111.714508	19.547129	22.389069	111.268845	20.045191	11.233789	111.4916765	-99.420229	4.171121	108.3695915
-67.276344	10.27361	108.903954	-39.723942	7.790728	109.900513	20.474056	0.163618	111.789009	19.514114	22.447031	111.296059	19.994085	11.3053245	111.542534	-99.441969	4.2761315	108.258492
-67.191498	11.190623	108.835838	-39.757896	7.884794	109.904266	20.44998	0.260303	111.879074	19.485474	22.529774	111.327576	19.967727	11.3950385	111.603325	-99.483519	4.3745495	108.205207
-67.059158	12.09283	108.805969	-39.776939	7.982466	109.920654	20.424458	0.36013	111.976448	19.422863	22.634375	111.372971	19.9236605	11.4972525	111.6747095	-99.4775385	4.4676795	108.1665985
-66.955246	12.999546	108.804535	-39.825974	8.048607	109.955803	20.410135	0.441646	112.021103	19.380398	22.707302	111.383369	19.8952665	11.574474	111.702236	-99.5472145	4.52274	108.20937
-66.889313	13.887577	108.818031	-39.881042	8.083764	109.974716	20.322182	0.493827	112.091721	19.323391	22.748331	111.383972	19.8227865	11.621079	111.7378465	-99.5848705	4.546449	108.2115855
-66.906944	14.711571	108.790085	-39.961159	8.094667	109.972801	20.281164	0.464883	112.061966	19.252071	22.74128	111.391678	19.7666175	11.6030815	111.726822	-99.6889355	4.5862525	108.21878
-67.105003	16.014769	108.736435	-40.071888	8.064704	109.93	20.138845	0.401964	112.043121	19.183998	22.668884	111.404778	19.6614215	11.535424	111.7239495	-99.8051975	4.593984	108.1360505
-67.23555	16.929176	108.739151	-40.153366	8.052991	109.902908	20.047491	0.34836	112.001694	19.137514	22.620327	111.450424	19.5925025	11.4843435	111.726059	-99.8992345	4.6216385	108.079757
-67.379265	17.826996	108.817528	-40.223446	8.057341	109.913925	20.001541	0.299013	111.922218	19.096453	22.587593	111.489525	19.548997	11.443303	111.7058715	-99.995889	4.671379	108.1219785
-67.504074	18.680351	108.933594	-40.282852	8.093957	109.953217	19.918316	0.294719	111.856117	19.065372	22.589912	111.523285	19.491844	11.4423155	111.689701	-100.057548	4.7455985	108.216733
-67.497925	19.542582	109.110855	-40.346783	8.167589	110.001266	19.802797	0.33603	111.786819	19.02947	22.620743	111.554512	19.4161335	11.4783865	111.6706655	-100.1096995	4.8567915	108.3318665
-67.519783	20.421347	109.268036	-40.412109	8.243867	110.035362	19.744221	0.371306	111.608673	18.988708	22.664896	111.555954	19.3664645	11.518101	111.5823135	-100.1906825	4.969633	108.4884105
-67.501122	21.335072	109.482643	-40.479462	8.355749	110.049911	19.620539	0.432113	111.431503	18.928543	22.722713	111.521927	19.274541	11.577413	111.476715	-100.233465	5.134085	108.623107
-67.490417	22.618473	109.821907	-40.605602	8.506207	110.054924	19.454542	0.507151	111.060425	18.833361	22.782749	111.496628	19.1439515	11.64495	111.2785265	-100.3551555	5.367464	108.8313215
-67.490532	23.404394	110.118034	-40.709621	8.640746	110.086731	19.350195	0.536835	110.831512	18.755539	22.824709	111.505714	19.052867	11.680772	111.168613	-100.472109	5.60072	109.004849
-67.429909	24.12734	110.445488	-40.818886	8.7938	110.155746	19.217533	0.58093	110.6716	18.690914	22.869675	111.54789	18.9542235	11.7253025	111.109745	-100.5919955	5.8622975	109.201747
-67.317253	24.79978	110.790466	-40.93578	8.945617	110.271057	19.07366	0.647939	110.547844	18.620979	22.928289	111.630486	18.8473195	11.788114	111.089165	-100.7188795	6.10312	109.452949
-67.179901	25.445139	111.139229	-41.04406	9.122252	110.39196	18.92001	0.748675	110.453972	18.556707	23.026487	111.713371	18.7383585	11.887581	111.0836715	-100.8264785	6.356923	109.7002485
-67.015472	26.036024	111.44426	-41.157063	9.313772	110.502708	18.788126	0.871322	110.390816	18.481878	23.148758	111.785362	18.635002	12.01004	111.088089	-100.949128	6.617504	109.917327
-66.788864	26.628738	111.69455	-41.246933	9.519871	110.584167	18.698545	1.032292	110.344719	18.418989	23.293379	111.836685	18.558767	12.1628355	111.090702	-101.052633	6.8769065	110.077632
-66.475235	27.373692	111.866379	-41.361996	9.856889	110.667107	18.616991	1.271894	110.347832	18.298206	23.552765	111.878052	18.4575985	12.4123295	111.112942	-101.1815905	7.3014485	110.221272
-66.278625	27.774521	111.915482	-41.413418	10.074392	110.711182	18.603004	1.433584	110.422287	18.225756	23.719967	111.903717	18.41438	12.5767755	111.163002	-101.241216	7.5720085	110.259362
-66.071846	28.112391	111.89624	-41.441864	10.259286	110.762894	18.626888	1.608417	110.553802	18.174145	23.872322	111.947083	18.4005165	12.7403695	111.2504425	-101.2842445	7.7782025	110.2753455
-65.843781	28.32872	111.805222	-41.464825	10.390206	110.840897	18.649576	1.768321	110.749939	18.1425	24.017757	112.015091	18.396038	12.893039	111.382515	-101.325688	7.887373	110.299279
-65.615822	28.496338	111.700729	-41.456684	10.476445	110.907921	18.693111	1.894916	110.977402	18.112612	24.145901	112.091125	18.4028615	13.0204085	111.5342635	-101.3162295	7.9324815	110.2815785
-65.412727	28.622475	111.54393	-41.436501	10.532259	110.982254	18.750328	2.003915	111.22258	18.117533	24.252533	112.128082	18.4339305	13.128224	111.675331	-101.3069325	7.936294	110.289177
-65.246979	28.824467	111.441315	-41.415863	10.539534	111.05349	18.845335	2.072103	111.44146	18.115725	24.343712	112.180794	18.48053	13.2079075	111.811127	-101.312256	7.8711605	110.295853
-65.146858	29.078112	111.266006	-41.383892	10.516218	111.156288	18.907001	2.192335	111.813065	18.135405	24.411739	112.255203	18.521203	13.302037	112.034134	-101.288987	7.730399	110.278442
-65.061897	29.241947	111.156036	-41.34663	10.467425	111.205421	18.961836	2.208947	112.00914	18.163904	24.434132	112.296608	18.56287	13.3215395	112.152874	-101.25613	7.6133105	110.257968
-64.962189	29.393799	111.081421	-41.320103	10.393703	111.249947	19.002256	2.207001	112.158295	18.196043	24.418756	112.305405	18.5991495	13.3128785	112.23185	-101.2393555	7.4745275	110.268044
-64.840248	29.557699	111.026207	-41.278809	10.343987	111.299896	19.02989	2.195318	112.297691	18.22385	24.392532	112.312912	18.62687	13.293925	112.3053015	-101.184488	7.394049	110.2944905
-64.694183	29.726929	111.005508	-41.243427	10.284439	111.363495	19.096296	2.185204	112.376083	18.254372	24.374815	112.332825	18.675334	13.2800095	112.354454	-101.162188	7.2888685	110.372536
-64.536095	29.908327	111.020172	-41.217022	10.223225	111.430565	19.111103	2.201925	112.459717	18.271191	24.380072	112.357674	18.691147	13.2909985	112.4086955	-101.125191	7.1554515	110.4524345
-64.360779	30.118011	111.089256	-41.19873	10.16434	111.481201	19.139059	2.224321	112.467407	18.27632	24.401592	112.376656	18.7076895	13.3129565	112.4220315	-101.1051495	7.0157235	110.5403705
-64.119652	30.409527	111.243401	-41.195698	10.079213	111.516823	19.165434	2.248036	112.361549	18.270292	24.458282	112.389481	18.717863	13.353159	112.375515	-101.109259	6.805267	110.658131
-63.980335	30.58176	111.412849	-41.202793	10.042019	111.51638	19.1506	2.249631	112.230194	18.262308	24.475691	112.374893	18.706454	13.362661	112.3025435	-101.11204	6.721377	110.7302165
-63.874035	30.733765	111.631439	-41.214828	10.015152	111.51519	19.131105	2.244632	112.099014	18.254343	24.492384	112.3713	18.692724	13.368508	112.235157	-101.12238	6.661796	110.795223
-63.796104	30.824051	111.905579	-41.21954	10.011378	111.556755	19.140701	2.255895	111.970291	18.251314	24.518057	112.377884	18.6960075	13.386976	112.1740875	-101.1350875	6.63578	110.9394225
-63.697521	30.862272	112.250389	-41.199673	10.030401	111.673561	19.153103	2.303736	111.886726	18.254761	24.577686	112.407722	18.703932	13.440711	112.147224	-101.103278	6.620091	111.199898
-63.598549	30.881268	112.631393	-41.164837	10.06083	111.864105	19.173912	2.409327	111.83622	18.273581	24.662209	112.464668	18.7237465	13.535768	112.150444	-101.0534205	6.585892	111.577766
-63.48859	30.862946	112.985489	-41.116016	10.104668	112.091385	19.206285	2.535311	111.828865	18.288374	24.779369	112.491692	18.7473295	13.65734	112.1602785	-100.9793615	6.551996	112.0224915
-63.290413	30.736933	113.44825	-41.023094	10.201852	112.450539	19.281977	2.736835	111.83934	18.298384	24.973217	112.465599	18.7901805	13.855026	112.1524695	-100.8363685	6.548678	112.7486085
-63.120831	30.601274	113.682297	-40.954514	10.253986	112.679146	19.346268	2.84548	111.853531	18.313248	25.078606	112.417816	18.829758	13.962043	112.1356735	-100.738786	6.545929	113.2226185
-62.950073	30.385336	113.872971	-40.875065	10.292552	112.877533	19.392311	2.904599	111.878571	18.326014	25.138294	112.367104	18.8591625	14.0214465	112.1228375	-100.6092925	6.5636575	113.6322285
-62.739395	30.102304	114.017998	-40.807312	10.287519	113.056305	19.452778	2.923924	111.915695	18.35527	25.152487	112.330582	18.904024	14.0382055	112.1231385	-100.518648	6.5368325	113.9894715
-62.497681	29.769131	114.128944	-40.750198	10.257502	113.214684	19.509748	2.902589	111.986015	18.411974	25.119949	112.30394	18.960861	14.011269	112.1449775	-100.461257	6.503735	114.2843905
-62.225723	29.375072	114.189301	-40.68074	10.213672	113.34832	19.569319	2.845728	112.057434	18.474461	25.063217	112.293541	19.02189	13.9544725	112.1754875	-100.38337	6.4728715	114.5211525
-61.943237	28.954426	114.192978	-40.602051	10.144662	113.448761	19.628035	2.772618	112.153114	18.535967	24.980749	112.303734	19.082001	13.8766835	112.228424	-100.286103	6.4126405	114.669098
-61.486618	28.32267	114.127609	-40.50206	10.009478	113.536667	19.767061	2.656675	112.285904	18.649731	24.864574	112.305496	19.208396	13.7606245	112.2957	-100.212516	6.2583315	114.777634
-61.139946	27.874977	114.037003	-40.453537	9.929495	113.574554	19.816294	2.613229	112.416504	18.700249	24.79302	112.305702	19.2582715	13.7031245	112.361103	-100.1653455	6.1558655	114.788005
-60.783661	27.4333	113.927696	-40.38945	9.858624	113.603546	19.892586	2.562532	112.517693	18.747055	24.739908	112.303246	19.3198205	13.65122	112.4104695	-100.0987205	6.066028	114.7966225
-60.416477	26.990763	113.820038	-40.332066	9.804244	113.643578	20.002274	2.524009	112.585709	18.794538	24.693417	112.293518	19.398406	13.608713	112.4396135	-100.062538	5.999775	114.8475425
-60.039265	26.520235	113.738678	-40.271996	9.718596	113.678017	20.06016	2.491537	112.712135	18.852404	24.634991	112.285446	19.456282	13.563264	112.4987905	-100.000274	5.873928	114.8572435
-59.630619	26.003593	113.6381	-40.218647	9.645828	113.690247	20.170683	2.429801	112.769173	18.894634	24.582533	112.2957	19.5326585	13.506167	112.5324365	-99.9699525	5.785489	114.8480575
-59.136658	25.48073	113.56971	-40.157215	9.557774	113.690445	20.215988	2.374413	112.868431	18.961086	24.516125	112.307266	19.588537	13.445269	112.5878485	-99.902967	5.670279	114.7930415
-58.441711	24.691393	113.495979	-40.068077	9.432933	113.676407	20.340841	2.256845	112.886932	19.043533	24.404886	112.337936	19.692187	13.3308655	112.612434	-99.828341	5.5350005	114.74038
-57.937641	24.180906	113.483795	-40.016773	9.359142	113.659134	20.392952	2.185564	112.887703	19.103588	24.337265	112.355217	19.74827	13.2614145	112.62146	-99.781816	5.4568695	114.696808
-57.414783	23.681911	113.489082	-39.959267	9.282928	113.647781	20.437277	2.124971	112.86451	19.159668	24.282963	112.367188	19.7984725	13.203967	112.615849	-99.7170065	5.361889	114.679713
-56.914051	23.203798	113.496552	-39.901936	9.235859	113.656021	20.483158	2.075631	112.835655	19.214706	24.231432	112.388214	19.848932	13.1535315	112.6119345	-99.652804	5.3181865	114.7001075
-56.382202	22.706537	113.518295	-39.846737	9.206099	113.661209	20.52799	2.018648	112.802902	19.277613	24.181063	112.377403	19.9028015	13.0998555	112.5901525	-99.5962755	5.3123425	114.7322655
-55.797432	22.196175	113.534653	-39.793964	9.195759	113.673714	20.563267	1.982636	112.778069	19.325989	24.137625	112.368408	19.944628	13.0601305	112.5732385	-99.532556	5.3313875	114.7741895
-55.19669	21.666401	113.50843	-39.742516	9.206315	113.68364	20.601885	1.945375	112.770287	19.377769	24.09621	112.364151	19.989827	13.0207925	112.567219	-99.474859	5.3918375	114.800061
-54.244717	20.92277	113.497292	-39.692257	9.203586	113.695335	20.623659	1.881095	112.79203	19.430704	24.009115	112.331184	20.0271815	12.945105	112.561607	-99.4116955	5.462067	114.829063
-53.62442	20.407434	113.425919	-39.667374	9.1794	113.685623	20.675512	1.80715	112.76609	19.450901	23.941439	112.327049	20.0632065	12.8742945	112.5465695	-99.3979545	5.4845055	114.8246765
-52.987957	19.876795	113.361084	-39.633774	9.120492	113.668144	20.680885	1.732003	112.811241	19.48801	23.847141	112.336967	20.0844475	12.789572	112.574104	-99.3519955	5.451412	114.762184
-52.28685	19.318342	113.284454	-39.596809	9.047779	113.654312	20.751535	1.619576	112.841606	19.529428	23.748934	112.367058	20.1404815	12.684255	112.604332	-99.3340995	5.411303	114.704292
-51.550037	18.737953	113.227669	-39.544075	8.976004	113.654091	20.806486	1.549335	112.910912	19.568491	23.671202	112.428841	20.1874885	12.6102685	112.6698765	-99.2756385	5.3417395	114.6383055
-50.801201	18.21113	113.222382	-39.497593	8.906655	113.674011	20.840593	1.50652	113.0214	19.626236	23.612047	112.492584	20.2334145	12.5592835	112.756992	-99.2286005	5.2540265	114.59103
-50.022541	17.665588	113.180832	-39.454742	8.861015	113.698936	20.91984	1.44758	113.076996	19.660595	23.580507	112.523331	20.2902175	12.5140435	112.8001635	-99.1997015	5.2079865	114.5977085
-48.910721	16.841038	113.123833	-39.399559	8.797537	113.72776	20.951714	1.410326	113.194252	19.68199	23.510611	112.512253	20.316852	12.4604685	112.8532525	-99.11597	5.1346055	114.6022675
-48.046867	16.300558	113.079956	-39.363586	8.762548	113.729797	20.993025	1.356927	113.226059	19.720263	23.450779	112.460312	20.356644	12.403853	112.8431855	-99.083816	5.121243	114.6164085
-47.244408	15.754708	113.047829	-39.32819	8.706954	113.72068	21.078823	1.278379	113.213074	19.748674	23.378838	112.429405	20.4137485	12.3286085	112.8212395	-99.0701285	5.0852995	114.6201205
-46.358616	15.257096	112.982903	-39.282047	8.628708	113.709297	21.087265	1.222579	113.306999	19.771364	23.313765	112.44236	20.4293145	12.268172	112.8746795	-98.9934085	4.989244	114.5439145
-45.522984	14.734115	112.944481	-39.24588	8.543998	113.71096	21.125504	1.149728	113.378235	19.819761	23.240662	112.459991	20.4726325	12.195195	112.919113	-98.9643925	4.892801	114.502807
-44.641861	14.230351	112.919273	-39.195393	8.460361	113.715126	21.155319	1.067032	113.450455	19.862331	23.164284	112.499725	20.508825	12.115658	112.97509	-98.899611	4.805064	114.455162
-43.68124	13.736907	112.899338	-39.162807	8.36595	113.720764	21.188814	0.98947	113.497559	19.904766	23.098186	112.524323	20.54679	12.043828	113.010941	-98.872404	4.688072	114.430587
-42.268047	13.064149	112.845634	-39.121536	8.247828	113.691505	21.271227	0.848955	113.449112	19.984879	22.976824	112.529823	20.628053	11.9128895	112.9894675	-98.871125	4.5827665	114.3935425
-41.336296	12.591262	112.784897	-39.073902	8.179914	113.628052	21.305859	0.765544	113.413872	20.022633	22.903587	112.526749	20.664246	11.8345655	112.9703105	-98.81205	4.5252625	114.2857935
-40.350689	12.17701	112.695061	-39.034184	8.11311	113.567734	21.330017	0.701288	113.375008	20.067743	22.839783	112.531105	20.69888	11.7705355	112.9530565	-98.767248	4.4556845	114.1824115
-39.335747	11.725593	112.667175	-38.992741	8.028969	113.521324	21.358166	0.654064	113.348343	20.114843	22.805851	112.553001	20.7365045	11.7299575	112.950672	-98.7219865	4.3279805	114.091976
-38.597965	11.761067	112.774399	-38.94986	7.976424	113.519928	21.354559	0.652967	113.389038	20.154991	22.783268	112.627243	20.754775	11.7181175	113.0081405	-98.654495	4.2347305	114.0317155
-38.006149	12.060874	112.767235	-38.896854	7.924089	113.546982	21.459881	0.631975	113.373718	20.216257	22.783331	112.775864	20.838069	11.707653	113.074791	-98.631777	4.140525	114.019173
-37.319481	12.266668	112.830315	-38.854893	7.865619	113.622726	21.475014	0.616946	113.508369	20.291323	22.766626	112.989151	20.8831685	11.691786	113.24876	-98.5929545	4.039452	113.996692
-36.152142	12.629676	112.941208	-38.806778	7.793657	113.797585	21.606581	0.507101	113.851418	20.385569	22.749567	113.553703	20.996075	11.628334	113.7025605	-98.609631	3.95898	113.8926095
-35.316948	12.881173	113.177429	-38.797825	7.755121	114.012405	21.750536	0.414764	114.197159	20.49189	22.743618	114.058266	21.121213	11.579191	114.1277125	-98.716863	3.931051	113.8970975
-34.494606	13.135277	113.483337	-38.806538	7.699914	114.270607	21.836735	0.354778	114.58551	20.590315	22.720211	114.558647	21.213525	11.5374945	114.5720785	-98.826601	3.8623335	113.9691355
-33.73177	13.401291	113.774666	-38.82872	7.670721	114.516571	21.88406	0.273185	114.915131	20.627865	22.685875	114.997803	21.2559625	11.47953	114.956467	-98.9134025	3.861912	114.076675
-32.964722	13.743588	113.99102	-38.861416	7.634638	114.723984	21.919813	0.199219	115.221527	20.665106	22.630543	115.362427	21.2924595	11.414881	115.291977	-99.0152915	3.854395	114.155991
-32.218971	14.096364	114.17823	-38.89188	7.59027	114.896477	22.012133	0.111245	115.489182	20.696146	22.576586	115.723129	21.3541395	11.3439155	115.6061555	-99.1378995	3.8366245	114.1867985
-31.389347	14.42888	114.377892	-38.934391	7.523881	115.063904	22.079927	0.052263	115.818062	20.715513	22.551039	116.109253	21.39772	11.301651	115.9636575	-99.266502	3.746111	114.1641505
-30.19832	14.860159	114.792885	-38.977222	7.415904	115.401604	22.31344	-0.075797	116.380569	20.720339	22.65098	116.877365	21.5168895	11.2875915	116.628967	-99.4713335	3.5442165	114.174241
-29.512197	15.185192	115.209244	-39.021839	7.319711	115.709541	22.466366	-0.164903	116.804565	20.808498	22.630732	117.396202	21.637432	11.2329145	117.1003835	-99.68111	3.4065075	114.3186985
-28.736158	15.530274	115.570259	-39.063774	7.216353	116.028831	22.608112	-0.289755	117.292236	20.902275	22.575911	117.967476	21.7551935	11.143078	117.629856	-99.8827415	3.289628	114.427806
-27.992695	15.867008	116.064362	-39.136917	7.091528	116.351006	22.775286	-0.435738	117.754028	20.980072	22.535566	118.568146	21.877679	11.049914	118.161087	-100.151513	3.133142	114.540925
-27.279997	16.170458	116.528381	-39.232738	6.977083	116.645348	22.9027	-0.593311	118.224167	21.030045	22.480526	119.20121	21.9663725	10.9436075	118.7126885	-100.4318485	3.0105585	114.5780075
-26.592175	16.437027	116.95784	-39.328777	6.854775	116.931641	23.007349	-0.757117	118.725777	21.076672	22.427868	119.869705	22.0420105	10.8353755	119.297741	-100.6995645	2.8741745	114.565541
-26.029947	16.73588	117.466949	-39.437878	6.732055	117.216743	23.137409	-0.92692	119.169579	21.129812	22.380968	120.518555	22.1336105	10.727024	119.844067	-101.0093665	2.737086	114.589419
-25.131411	17.184124	118.208397	-39.568665	6.574975	117.621681	23.333307	-1.146385	119.821991	21.188736	22.320187	121.506477	22.2610215	10.586901	120.664234	-101.3983515	2.563049	114.579128
-24.527477	17.45643	118.776634	-39.633362	6.490728	117.918083	23.434772	-1.255893	120.245613	21.219923	22.267796	122.096428	22.3273475	10.5059515	121.1710205	-101.5940715	2.4755045	114.6651455
-23.997852	17.672268	119.25148	-39.694111	6.422432	118.207642	23.537062	-1.351394	120.60379	21.252914	22.232952	122.622131	22.394988	10.440779	121.6129605	-101.78321	2.404085	114.8023235
-23.513723	17.792673	119.688431	-39.744183	6.393761	118.490517	23.606981	-1.392489	120.953957	21.288612	22.22579	123.094429	22.4477965	10.4166505	122.024193	-101.9361625	2.3708715	114.956841
-23.104998	17.894423	120.077408	-39.818859	6.386393	118.759583	23.668648	-1.428101	121.205154	21.284985	22.198578	123.441124	22.4768165	10.3852385	122.323139	-102.1145345	2.3875475	115.196027
-22.771574	18.008011	120.360458	-39.878357	6.393779	118.99408	23.703442	-1.46507	121.427406	21.254	22.154818	123.65316	22.478721	10.344874	122.540283	-102.235435	2.442684	115.447877
-22.429367	18.044611	120.569313	-39.931808	6.405902	119.162392	23.709526	-1.493728	121.570168	21.218596	22.112579	123.752487	22.464061	10.3094255	122.6613275	-102.327677	2.5023785	115.6634565
-21.921619	17.9895	120.558228	-40.029621	6.406101	119.233131	23.666277	-1.54031	121.631149	21.10557	22.000065	123.663284	22.3859235	10.2298775	122.6472165	-102.4451655	2.5823245	115.8190455
-21.605673	17.895897	120.411446	-40.07325	6.386909	119.134651	23.615366	-1.573975	121.571854	21.007637	21.904413	123.501053	22.3115015	10.165219	122.5364535	-102.4580015	2.608599	115.7328485
-21.294226	17.730406	120.204903	-40.112041	6.354398	118.966629	23.564985	-1.648673	121.455643	20.906986	21.788303	123.278221	22.2359855	10.069815	122.366932	-102.4600675	2.638981	115.566326
-21.021111	17.516079	119.927322	-40.13023	6.291451	118.776688	23.510069	-1.755328	121.311928	20.795471	21.67697	123.05291	22.15277	9.960821	122.182419	-102.41323	2.622081	115.370957
-20.789347	17.270037	119.668282	-40.145092	6.199593	118.618652	23.486345	-1.880367	121.169571	20.718445	21.553425	122.887741	22.102395	9.836529	122.028656	-102.392579	2.562657	115.208648
-20.644043	17.000879	119.556938	-40.129833	6.075354	118.505157	23.495581	-2.03677	121.085045	20.692822	21.393862	122.792671	22.0942015	9.678546	121.938858	-102.3538675	2.472162	115.071456
-20.561165	16.71104	119.526062	-40.144054	5.917291	118.476822	23.462776	-2.185767	121.034599	20.682407	21.213018	122.72464	22.0725915	9.5136255	121.8796195	-102.3606995	2.3209565	115.0740245
-20.560928	16.248795	119.53083	-40.158844	5.672918	118.491959	23.40168	-2.40828	120.947685	20.654154	20.941822	122.606209	22.027917	9.266771	121.776947	-102.345605	2.079065	115.206971
-20.593763	15.918253	119.473587	-40.190269	5.535612	118.488731	23.373035	-2.517277	120.827507	20.603935	20.785049	122.497322	21.988485	9.133886	121.6624145	-102.369023	1.937338	115.3150475
-20.697836	15.607905	119.41156	-40.230133	5.436227	118.447029	23.326427	-2.611009	120.68161	20.519949	20.659582	122.368111	21.923188	9.0242865	121.5248605	-102.383454	1.8481675	115.3691975
-20.817156	15.272674	119.278679	-40.263073	5.343409	118.36972	23.271648	-2.655252	120.527908	20.450241	20.564737	122.159622	21.8609445	8.9547425	121.343765	-102.3870905	1.7320755	115.395675
-20.965734	14.932783	119.110252	-40.278709	5.290701	118.267784	23.22126	-2.658976	120.3452	20.38497	20.511421	121.947823	21.803115	8.9262225	121.1465115	-102.360533	1.6551795	115.3890565
-21.175001	14.586885	118.923759	-40.284492	5.253038	118.152214	23.177736	-2.625724	120.154594	20.317778	20.486206	121.765839	21.747757	8.930241	120.9602165	-102.316741	1.575835	115.3442115
-21.417469	14.224508	118.710495	-40.287445	5.220172	118.015015	23.147543	-2.588819	119.956329	20.274763	20.480719	121.511971	21.711153	8.94595	120.73415	-102.286043	1.494394	115.29588
-21.801208	13.638637	118.295654	-40.267292	5.183396	117.742493	23.100655	-2.497557	119.618713	20.201593	20.519682	121.12838	21.651124	9.0110625	120.3735465	-102.185708	1.3557295	115.1114395
-22.155037	13.198325	118.064377	-40.237556	5.165543	117.559608	23.08214	-2.431212	119.430817	20.155779	20.555882	120.877113	21.6189595	9.062335	120.153965	-102.0940715	1.268751	114.965251
-22.545498	12.767811	117.840401	-40.207493	5.158832	117.400208	23.100815	-2.343392	119.234406	20.128384	20.620419	120.648659	21.6145995	9.1385135	119.9415325	-102.0295855	1.1791505	114.8588835
-22.93219	12.312098	117.648567	-40.166168	5.157032	117.272202	23.111485	-2.242655	119.097343	20.105556	20.697498	120.458176	21.6085205	9.2274215	119.7777595	-101.9408565	1.0866425	114.7666445
-23.357561	11.855306	117.502213	-40.136292	5.151707	117.194664	23.126225	-2.142249	118.97789	20.087767	20.797853	120.296249	21.606996	9.327802	119.6370695	-101.87958	0.975612	114.7522585
-23.815847	11.396396	117.374374	-40.115467	5.134499	117.157272	23.12538	-2.036975	118.869766	20.065311	20.893217	120.122147	21.5953455	9.428121	119.4959565	-101.8262795	0.840876999999999	114.8185875
-24.281874	10.935482	117.228554	-40.079304	5.114877	117.127228	23.123018	-1.915349	118.771851	20.040733	20.997292	119.964256	21.5818755	9.5409715	119.3680535	-101.7404835	0.688782499999999	114.8864025
-25.040998	10.178394	117.060005	-40.003307	5.074162	117.104233	23.155905	-1.760664	118.654419	20.021673	21.143988	119.728127	21.588789	9.691662	119.191273	-101.595403	0.456662	115.017193
-25.58592	9.653973	116.994606	-39.92717	5.048075	117.128944	23.18148	-1.670335	118.615891	20.021265	21.229769	119.583	21.6013725	9.779717	119.0994455	-101.4557125	0.316433	115.1584425
-26.113686	9.110102	116.96608	-39.823704	5.011569	117.196953	23.247437	-1.610593	118.573502	20.06362	21.288389	119.461647	21.6555285	9.838898	119.0175745	-101.3029365	0.184240000000001	115.3763315
-26.673401	8.603988	116.995705	-39.715954	4.971791	117.306328	23.327044	-1.599094	118.538055	20.133204	21.31786	119.353607	21.730124	9.859383	118.945831	-101.162032	0.0841989999999999	115.666825
-27.237093	8.095964	117.003799	-39.594753	4.906992	117.434601	23.398779	-1.59039	118.535194	20.21797	21.320286	119.288193	21.8083745	9.864948	118.9116935	-100.9978805	-0.0509640000000005	115.9575085
-27.818853	7.594503	117.07991	-39.492401	4.847695	117.587982	23.459578	-1.606755	118.570831	20.31283	21.297884	119.249275	21.886204	9.8455645	118.910053	-100.871006	-0.1501745	116.265911
-28.469204	7.06503	117.192284	-39.386429	4.78167	117.722496	23.548615	-1.652763	118.593254	20.416964	21.266003	119.23497	21.9827895	9.80662	118.914112	-100.7556475	-0.24328	116.53088
-29.355019	6.311635	117.283615	-39.249794	4.689553	117.877876	23.661131	-1.702623	118.654121	20.558517	21.239853	119.28302	22.109824	9.768615	118.9685705	-100.609412	-0.389509	116.7871815
-29.975313	5.851346	117.334656	-39.185749	4.64611	117.954048	23.700888	-1.709034	118.700645	20.643648	21.237637	119.310143	22.172268	9.7643015	119.005394	-100.543766	-0.4720815	116.902702
-30.578625	5.396419	117.319786	-39.114532	4.613983	118.001869	23.785402	-1.701119	118.707359	20.706711	21.250292	119.345558	22.2460565	9.7745865	119.0264585	-100.4751205	-0.546620500000001	116.9772795
-31.240702	4.960811	117.3255	-39.059143	4.606874	118.029381	23.850788	-1.664895	118.711555	20.766001	21.28215	119.398819	22.3083945	9.8086275	119.055187	-100.4266805	-0.594879499999999	117.003575
-31.912443	4.48462	117.340851	-39.016056	4.602531	118.044075	23.888824	-1.620376	118.727921	20.821926	21.335276	119.42511	22.355375	9.85745	119.0765155	-100.387487	-0.652388	117.0116345
-32.541962	4.052039	117.290703	-38.980141	4.609275	118.044319	23.936525	-1.600034	118.696785	20.85293	21.362894	119.434044	22.3947275	9.88143	119.0654145	-100.3550095	-0.662879999999999	117.0232235
-33.21862	3.641294	117.279099	-38.955193	4.6198	118.038666	23.980061	-1.607659	118.681061	20.879402	21.357527	119.414368	22.4297315	9.874934	119.0477145	-100.3401175	-0.635334	117.0296175
-34.175716	3.032041	117.199692	-38.90789	4.610898	118.025803	24.050184	-1.675975	118.675972	20.921892	21.306992	119.391266	22.486038	9.8155085	119.033619	-100.301818	-0.593712500000001	117.017987
-34.895916	2.621305	117.224266	-38.864075	4.584667	118.053139	24.095755	-1.739099	118.702759	20.957281	21.248648	119.394043	22.526518	9.7547745	119.048401	-100.254668	-0.585440500000001	117.057877
-35.515987	2.249324	117.21492	-38.840778	4.535501	118.100777	24.15835	-1.810089	118.748978	21.015751	21.176907	119.398705	22.5870505	9.683409	119.0738415	-100.2686065	-0.612406999999999	117.1277125
-36.245884	1.703948	117.268288	-38.788612	4.499233	118.120956	24.208714	-1.881277	118.7994	21.073292	21.099403	119.379951	22.641003	9.609063	119.0896755	-100.218227	-0.610596999999999	117.1522365
-36.873688	1.319075	117.295135	-38.730061	4.455887	118.121742	24.283655	-1.948462	118.838272	21.116158	21.027418	119.344223	22.6999065	9.539478	119.0912475	-100.1600285	-0.627704000000001	117.1522365
-37.482479	0.925439	117.252197	-38.660488	4.438273	118.116798	24.357969	-2.014645	118.842407	21.157818	20.947927	119.268486	22.7578935	9.466641	119.0554465	-100.0788695	-0.590095	117.1781495
-38.181374	0.550485	117.218292	-38.595688	4.421563	118.100952	24.44569	-2.101449	118.817459	21.195049	20.852524	119.1409	22.8203695	9.3755375	118.9791795	-100.0117455	-0.5324115	117.2227245
-39.192844	-0.007655	117.203056	-38.489643	4.380995	118.049538	24.543955	-2.229953	118.718132	21.23258	20.714674	118.920349	22.8882675	9.2423605	118.8192405	-99.8675535	-0.480370499999999	117.2798355
-39.815498	-0.357777	117.156776	-38.422852	4.343378	118.000153	24.618093	-2.353086	118.625664	21.262674	20.589163	118.73568	22.9403835	9.1180385	118.680672	-99.7860875	-0.431282499999998	117.319634
-40.450142	-0.658822	117.102745	-38.342876	4.284534	117.921318	24.70006	-2.498761	118.506065	21.29475	20.438671	118.554008	22.997405	8.969955	118.5300365	-99.683157	-0.400886999999999	117.3125995
-41.041389	-0.969232	116.981567	-38.271854	4.210946	117.822479	24.760693	-2.645363	118.358543	21.334831	20.271458	118.389938	23.047762	8.8130475	118.3742405	-99.59147	-0.3911555	117.2707175
-41.722565	-1.1919	116.856995	-38.186428	4.122746	117.707321	24.78739	-2.788748	118.215324	21.39072	20.109722	118.230354	23.089055	8.660487	118.222839	-99.461911	-0.414994999999999	117.191803
-42.345745	-1.440873	116.763329	-38.081772	4.045513	117.582718	24.864382	-2.949949	118.054024	21.465521	19.969889	118.10849	23.1649515	8.50997	118.081257	-99.3284955	-0.418944	117.084179
-42.950119	-1.629628	116.649338	-37.97224	3.96994	117.481506	24.922558	-3.080207	117.929863	21.552235	19.841042	118.027725	23.2373965	8.3804175	117.978794	-99.1818765	-0.440537500000001	116.984218
-43.788097	-1.820191	116.475716	-37.841839	3.921009	117.342651	25.018114	-3.229703	117.692268	21.663172	19.698164	117.954102	23.340643	8.2342305	117.823185	-99.024321	-0.392212499999999	116.862117
-44.356537	-1.874706	116.367065	-37.768444	3.93669	117.243958	25.07123	-3.275215	117.510559	21.730822	19.659142	117.898605	23.401026	8.1919635	117.704582	-98.937914	-0.318583499999999	116.783334
-44.881546	-1.934811	116.193222	-37.723412	3.970141	117.154602	25.093025	-3.259636	117.325607	21.785995	19.65736	117.829666	23.43951	8.198862	117.5776365	-98.886334	-0.25858	116.7315675
-45.484509	-1.923792	116.039421	-37.703777	4.06412	117.031464	25.110123	-3.196577	117.130302	21.81941	19.698875	117.794762	23.4647665	8.251149	117.462532	-98.8723205	-0.122909	116.600396
-46.033916	-1.928748	115.898811	-37.641644	4.175807	116.881439	25.110695	-3.090868	117.019394	21.853724	19.782314	117.778	23.4822095	8.345723	117.398697	-98.7654975	0.00589100000000009	116.364181
-46.574657	-1.88873	115.766464	-37.631905	4.315022	116.769859	25.119282	-2.944185	116.971222	21.875473	19.919004	117.833649	23.4973775	8.4874095	117.4024355	-98.7611875	0.1426345	116.1372825
-47.076378	-1.857114	115.622009	-37.633785	4.484199	116.688766	25.123871	-2.757954	116.978859	21.903606	20.087137	117.936691	23.5137385	8.6645915	117.457775	-98.7813085	0.3038065	115.919757
-47.777523	-1.76954	115.450516	-37.606983	4.765488	116.609322	25.152933	-2.438375	117.114494	21.974846	20.393641	118.121628	23.5638895	8.977633	117.618061	-98.7778555	0.553343000000002	115.600583
-48.261913	-1.66727	115.362343	-37.568367	4.948627	116.547981	25.195896	-2.238728	117.229065	22.041275	20.604111	118.230118	23.6185855	9.1826915	117.7295915	-98.7553195	0.7145625	115.3663705
-48.681595	-1.61803	115.144073	-37.515213	5.131888	116.441261	25.263563	-2.049042	117.38765	22.137407	20.817268	118.343819	23.700485	9.384113	117.8657345	-98.730911	0.879663000000001	115.0167875
-49.155403	-1.539082	114.842712	-37.463291	5.30566	116.236755	25.336382	-1.85319	117.520035	22.233633	21.040359	118.430069	23.7850075	9.5935845	117.975052	-98.7115895	1.0177355	114.498458
-49.671867	-1.46011	114.522339	-37.443214	5.522902	115.974556	25.400898	-1.669585	117.626297	22.306917	21.244635	118.43219	23.8539075	9.787525	118.0292435	-98.7403355	1.258279	113.9198685
-50.145889	-1.386023	114.073875	-37.378471	5.726982	115.601707	25.486803	-1.441742	117.725464	22.397467	21.448917	118.407944	23.942135	10.0035875	118.066704	-98.699077	1.4503765	113.13671
-50.618668	-1.306394	113.540306	-37.333279	5.954969	115.146507	25.564789	-1.249163	117.834702	22.44943	21.683743	118.360756	24.0071095	10.21729	118.097729	-98.6736675	1.692648	112.195285
-51.337719	-1.172675	112.630165	-37.255455	6.290873	114.419685	25.632732	-0.883479	117.953934	22.498091	22.046944	118.280602	24.0654115	10.5817325	118.117268	-98.5763215	2.0000135	110.722102
-51.844383	-1.025519	112.11792	-37.205906	6.504597	114.000877	25.648916	-0.634526	117.881775	22.540613	22.293348	118.152916	24.0947645	10.829411	118.0173455	-98.5065765	2.179783	109.9844085
-52.404152	-0.891641	111.675491	-37.142376	6.706538	113.649437	25.590143	-0.343523	117.715385	22.586609	22.512419	117.939484	24.088376	11.084448	117.8274345	-98.373128	2.328628	109.4714395
-53.043289	-0.736183	111.264839	-37.076839	6.910373	113.321075	25.519243	-0.075668	117.515984	22.625786	22.726067	117.685631	24.0725145	11.3251995	117.6008075	-98.2261925	2.4955465	109.0413425
-53.703743	-0.566253	110.932098	-37.034191	7.117237	113.024414	25.402523	0.231129	117.169228	22.652151	22.930155	117.349541	24.027337	11.580642	117.2593845	-98.095719	2.653832	108.7894435
-54.384647	-0.359052	110.61776	-36.990948	7.3376	112.698433	25.264194	0.475079	116.737679	22.641085	23.117188	116.911224	23.9526395	11.7961335	116.8244515	-97.9345355	2.8790665	108.5724145
-55.104553	-0.161809	110.319115	-36.958485	7.597479	112.391518	25.121328	0.694627	116.371094	22.61005	23.292505	116.39624	23.865689	11.993566	116.383667	-97.782659	3.201392	108.399369
-56.219353	0.242649	109.975586	-36.914307	8.027215	112.004295	25.008917	1.049092	115.80732	22.578121	23.602015	115.747879	23.793519	12.3255535	115.7775995	-97.622133	3.7288765	108.2309905
-57.035683	0.518541	109.848282	-36.906868	8.318749	111.836586	24.8967	1.256613	115.461304	22.543058	23.856726	115.245499	23.719879	12.5566695	115.3534015	-97.533615	4.0808285	108.3197705
-57.880848	0.795815	109.800682	-36.91346	8.630792	111.660889	24.701717	1.525607	114.981033	22.538523	24.002974	114.579308	23.62012	12.7642905	114.7801705	-97.44704	4.4972935	108.5416075
-58.737392	1.125437	109.780251	-36.942909	8.948927	111.436501	24.426344	1.732682	114.457169	22.404858	24.196627	113.787209	23.415601	12.9646545	114.122189	-97.301419	4.9331995	108.750813
-59.600098	1.445805	109.773079	-37.021694	9.274732	111.150513	24.10387	1.968591	113.720192	22.201836	24.394646	112.77002	23.152853	13.1816185	113.245106	-97.196241	5.3678455	109.05592
-60.463612	1.842847	109.779312	-37.116478	9.591987	110.839638	23.698742	2.266831	112.813797	21.934277	24.608788	111.780296	22.8165095	13.4378095	112.2970465	-97.0494655	5.7461645	109.3822295
-61.344456	2.282373	109.891441	-37.197979	9.884705	110.564766	23.160479	2.463762	112.09359	21.664206	24.784986	110.543839	22.4123425	13.624374	111.3187145	-96.8083005	6.145036	109.8108175
-62.635422	2.959141	110.178627	-37.362858	10.257109	110.203484	22.574753	2.824734	110.799858	21.161377	24.988712	108.990265	21.868065	13.906723	109.8950615	-96.593781	6.607495	110.5119065
-63.420975	3.498999	110.387611	-37.462193	10.438735	110.06192	22.209095	2.927516	110.202621	20.912197	25.042789	108.090744	21.560646	13.9851525	109.1466825	-96.485032	6.8923175	110.9771575
-64.17215	4.056549	110.635223	-37.583958	10.531183	110.002686	21.901964	2.935036	109.560738	20.664728	25.063456	107.419167	21.283346	13.999246	108.4899525	-96.451262	7.06312	111.5154195
-64.814796	4.691978	110.902611	-37.69585	10.574764	109.996498	21.596603	2.896634	109.011284	20.456724	25.028151	106.898865	21.0266635	13.9623925	107.9550745	-96.4183635	7.1871355	112.0379215
-65.402496	5.383298	111.113831	-37.800644	10.556197	110.038055	21.29645	2.846542	108.664192	20.294659	24.981464	106.650864	20.7955545	13.914003	107.657528	-96.3968425	7.198391	112.418582
-65.896187	6.106248	111.295822	-37.905643	10.504567	110.179176	21.131773	2.781309	108.477058	20.184982	24.960182	106.720207	20.6583775	13.8707455	107.5986325	-96.4696635	7.1383885	112.7597195
-66.32309	6.901256	111.596237	-38.028126	10.472799	110.422287	20.990093	2.776769	108.499512	20.109119	25.003105	106.943573	20.549606	13.889937	107.7215425	-96.605858	7.055661	113.1230315
-66.804764	8.101186	112.047234	-38.187363	10.488243	110.85981	20.84976	2.860611	108.760056	20.004286	25.139656	107.487869	20.427023	14.0001335	108.1239625	-96.801749	6.9763525	113.5956575
-66.961235	8.969601	112.340317	-38.260574	10.551309	111.171616	20.810446	2.994468	109.041092	19.954433	25.299772	107.951782	20.3824395	14.14712	108.496437	-96.9035875	6.955498	113.846795
-67.019554	9.854088	112.56044	-38.340229	10.635922	111.4776	20.822044	3.149858	109.372566	19.926405	25.522085	108.429024	20.3742245	14.3359715	108.900795	-97.0546825	6.9358725	114.054405
-67.046051	10.798351	112.776688	-38.406963	10.751718	111.77533	20.818375	3.344434	109.801743	19.910263	25.745201	108.973946	20.364319	14.5448175	109.3878445	-97.178245	6.9586185	114.1628155
-66.952469	11.701337	112.972046	-38.455574	10.896204	112.079712	20.919519	3.504576	110.306694	19.939102	25.959831	109.584953	20.4293105	14.7322035	109.9458235	-97.3404585	7.0602045	114.2136005
-66.802711	12.642195	113.111748	-38.533199	11.019448	112.410667	21.139578	3.628509	110.916176	20.017696	26.181835	110.191032	20.578637	14.905172	110.553604	-97.645035	7.133724	114.26773
-66.560707	13.578862	113.276817	-38.596596	11.155812	112.786911	21.411993	3.781585	111.530182	20.092016	26.378325	110.864021	20.7520045	15.079955	111.1971015	-97.9451965	7.231669	114.3767205
-66.017303	14.989622	113.524994	-38.641914	11.347506	113.356552	21.715647	4.049369	112.549034	20.167152	26.687309	111.792244	20.9413995	15.368339	112.170639	-98.2252275	7.326673	114.542465
-65.61338	15.889401	113.746193	-38.695423	11.428366	113.75985	21.866871	4.234127	113.170799	20.209187	26.883961	112.365807	21.038029	15.559044	112.768303	-98.428875	7.297688	114.751397
-65.117813	16.785934	113.934265	-38.752399	11.471672	114.137115	21.947041	4.378667	113.758133	20.223551	27.069771	112.87973	21.085296	15.724219	113.3189315	-98.590094	7.219125	114.9552985
-64.598099	17.709137	114.126289	-38.840908	11.510013	114.478996	22.048559	4.47869	114.233971	20.179663	27.294708	113.322922	21.114111	15.886699	113.7784465	-98.795927	7.133327	115.1795455
-64.030251	18.634401	114.237045	-38.91906	11.53287	114.764977	22.063328	4.611695	114.699768	20.215481	27.385708	113.674507	21.1394045	15.9987015	114.1871375	-98.9775245	7.0670385	115.3428165
-63.417095	19.560801	114.351227	-38.99749	11.531382	114.99971	22.155554	4.72083	115.049171	20.227718	27.4891	114.0411	21.191636	16.104965	114.5451355	-99.186616	6.957799	115.4542845
-62.763481	20.495575	114.434563	-39.054214	11.546633	115.200111	22.199162	4.81461	115.343895	20.252081	27.569824	114.331902	21.2256215	16.192217	114.8378985	-99.3340495	6.901049	115.5623235
-61.67429	21.963015	114.535973	-39.113827	11.581459	115.427994	22.201258	4.988441	115.669823	20.262949	27.717176	114.660072	21.2321035	16.3528085	115.1649475	-99.4597575	6.8101095	115.6910405
-60.928387	22.955774	114.617744	-39.146458	11.634882	115.556969	22.18321	5.100165	115.86528	20.263885	27.82909	114.833008	21.2235475	16.4646275	115.349144	-99.5164635	6.8051365	115.764794
-60.13364	23.95215	114.701019	-39.152901	11.691807	115.679588	22.239586	5.197324	116.013565	20.26626	27.945896	115.01622	21.252923	16.57161	115.5148925	-99.558725	6.812004	115.8442835
-59.279327	24.976145	114.770851	-39.140892	11.755364	115.81868	22.280107	5.282718	116.246628	20.275513	28.051128	115.229607	21.27781	16.666923	115.7381175	-99.559594	6.843805	115.8992425
-58.434624	25.995726	114.871559	-39.166054	11.811451	115.996956	22.350657	5.368374	116.451691	20.298323	28.163391	115.457664	21.32449	16.7658825	115.9546775	-99.656598	6.8570195	116.0392345
-57.533222	27.022516	114.972893	-39.197319	11.846531	116.174507	22.397324	5.476886	116.661003	20.337997	28.282511	115.694664	21.3676605	16.8796985	116.1778335	-99.7622985	6.8133635	116.1711805
-56.628239	28.059017	115.102043	-39.242466	11.879854	116.361427	22.430948	5.584683	116.866508	20.344484	28.409645	115.891907	21.387716	16.997164	116.3792075	-99.872648	6.762544	116.3436465
-55.219673	29.643208	115.27739	-39.344875	11.941252	116.610466	22.494076	5.793248	117.181686	20.31815	28.628922	116.224777	21.406113	17.211085	116.7032315	-100.095863	6.671419	116.5177005
-54.263138	30.672794	115.422974	-39.414707	11.968185	116.741196	22.554268	5.96993	117.37262	20.307362	28.80829	116.488937	21.430815	17.38911	116.9307785	-100.260229	6.54726	116.5516135
-53.267056	31.733299	115.606117	-39.482742	12.003276	116.896149	22.550108	6.126878	117.574905	20.273697	29.004169	116.784454	21.4119025	17.5655235	117.1796795	-100.3773865	6.4410285	116.6126185
-52.234585	32.795349	115.889038	-39.555	12.024554	117.024849	22.511869	6.274061	117.767105	20.247377	29.182425	117.108009	21.379623	17.728243	117.437557	-100.489623	6.320865	116.612141
-51.206051	33.821541	116.298271	-39.652554	12.020321	117.164169	22.444035	6.389826	117.914917	20.223625	29.337439	117.439285	21.33383	17.8636325	117.677101	-100.638938	6.1770095	116.651237
-50.162029	34.826096	116.801476	-39.756504	12.019966	117.299103	22.366732	6.476203	117.948822	20.177959	29.469187	117.810349	21.2723455	17.972695	117.8795855	-100.7853535	6.067237	116.7186205
-49.071083	35.815598	117.458855	-39.852924	11.988904	117.445816	22.264807	6.534053	118.014999	20.161705	29.594532	118.192497	21.213256	18.0642925	118.103748	-100.919104	5.9135155	116.787884
-47.433086	37.160717	118.747482	-40.026039	11.991252	117.745697	22.145239	6.632563	118.123947	20.159248	29.805195	118.891266	21.1522435	18.218879	118.5076065	-101.2043215	5.763625	116.9837875
-46.28043	37.988354	119.727501	-40.124683	12.037827	118.000015	22.076641	6.775225	118.251587	20.160133	29.965818	119.393089	21.118387	18.3705215	118.822338	-101.367753	5.7051325	117.177692
-45.157688	38.647842	120.793167	-40.244843	12.129994	118.273506	22.019852	6.969109	118.401573	20.112848	30.195574	119.982933	21.06635	18.5823415	119.192253	-101.556036	5.6776465	117.354759
-43.990292	39.254021	121.712448	-40.359383	12.264514	118.559578	21.998259	7.216586	118.573174	20.027716	30.418877	120.535133	21.0129875	18.8177315	119.5541535	-101.7317535	5.7112965	117.5650025
-42.804211	39.775772	122.566948	-40.473385	12.414111	118.828728	21.973967	7.503481	118.761124	19.914698	30.669868	121.074661	20.9443325	19.0866745	119.9178925	-101.8911025	5.7415475	117.7395635
-41.659863	40.110008	123.282829	-40.564491	12.602981	119.069145	21.972612	7.796365	118.956818	19.803648	30.947367	121.616135	20.88813	19.371866	120.2864765	-102.017112	5.834096	117.8518135
-40.503002	40.390728	123.82811	-40.634827	12.76218	119.288162	21.990417	8.0386	119.171349	19.695808	31.206978	122.026535	20.8431125	19.622789	120.598942	-102.1127665	5.901571	117.977382
-38.694927	40.557945	124.248863	-40.689079	12.967469	119.47979	22.043804	8.377227	119.467972	19.581789	31.558487	122.53643	20.8127965	19.967857	121.002201	-102.1909545	5.967081	117.957379
-37.516975	40.435585	124.339996	-40.70845	13.097611	119.581863	22.103109	8.550566	119.640266	19.518974	31.753387	122.741829	20.8110415	20.1519765	121.1910475	-102.2279415	6.0432455	117.9726785
-36.314312	40.237663	124.276482	-40.717892	13.200768	119.653618	22.174921	8.670811	119.814644	19.467077	31.914858	122.838188	20.820999	20.2928345	121.326416	-102.256783	6.1087015	117.98082
-35.124138	39.853088	124.091362	-40.716869	13.274352	119.714882	22.249544	8.788957	119.956947	19.440105	32.055542	122.884033	20.8448245	20.4222495	121.42049	-102.2785625	6.1264545	118.009274
-33.943481	39.322197	123.833313	-40.727188	13.33433	119.77005	22.334585	8.874097	120.095634	19.394796	32.15892	122.927437	20.8646905	20.5165085	121.5115355	-102.3190665	6.1521515	118.0285645
-32.759151	38.666466	123.603523	-40.695034	13.334537	119.791916	22.436489	8.91359	120.245361	19.370878	32.222031	122.921768	20.9036835	20.5678105	121.5835645	-102.2937515	6.1012635	118.0002675
-31.624334	37.781136	123.320702	-40.643234	13.269286	119.817589	22.569687	8.933698	120.383926	19.347506	32.26688	122.961082	20.9585965	20.600289	121.672504	-102.2450645	5.938283	117.962674
-29.952675	36.247581	122.998283	-40.567093	13.097683	119.844414	22.768459	8.925514	120.554062	19.369408	32.245541	122.934578	21.0689335	20.5855275	121.74432	-102.2031195	5.6098385	117.944508
-28.862276	35.019989	122.755745	-40.494137	12.970035	119.84478	22.873678	8.901574	120.627556	19.390049	32.1875	122.883896	21.1318635	20.544537	121.755726	-102.1201375	5.395533	117.933834
-27.773773	33.744629	122.481117	-40.454014	12.84127	119.834343	22.972986	8.911233	120.644501	19.421352	32.097664	122.767899	21.197169	20.5044485	121.7062	-102.105197	5.1780915	117.962486
-26.700502	32.33646	122.173737	-40.402302	12.737476	119.81498	23.052628	8.966164	120.599594	19.388338	31.993059	122.558167	21.220483	20.4796115	121.5788805	-102.025087	4.9953405	118.0510795
-25.702112	30.799923	121.775116	-40.329426	12.660851	119.800423	23.115881	9.050767	120.557663	19.344582	31.95039	122.306702	21.2302315	20.5005785	121.4321825	-101.8890835	4.8211235	118.1686635
-24.696518	29.254822	121.335068	-40.267418	12.628973	119.790649	23.204685	9.142681	120.543335	19.285124	31.959286	122.067497	21.2449045	20.5509835	121.305416	-101.7797405	4.7069625	118.275882
-23.74831	27.562252	120.916817	-40.202961	12.590329	119.79837	23.302298	9.238847	120.530891	19.191338	32.003811	121.802689	21.246818	20.621329	121.16679	-101.65274	4.559329	118.42995
-22.339136	24.948929	120.383469	-40.113743	12.500795	119.863533	23.425417	9.329549	120.58976	19.115305	32.039204	121.455124	21.270361	20.6843765	121.022442	-101.497847	4.3172135	118.704624
-21.491224	23.051603	120.185326	-40.08165	12.377773	119.911995	23.501965	9.321987	120.669464	19.075148	31.994429	121.269203	21.2885565	20.658208	120.9693335	-101.4518565	4.097338	118.8546565
-20.598577	21.122517	120.029518	-40.058064	12.211423	119.949997	23.567432	9.236935	120.749054	19.044466	31.89801	121.139191	21.305949	20.5674725	120.9441225	-101.422077	3.8553735	118.9558715
-19.798431	19.101576	119.918755	-40.03434	12.001781	119.935539	23.612844	9.075682	120.797363	19.039232	31.736406	121.004883	21.326038	20.406044	120.901123	-101.394718	3.597518	118.969955
-18.958393	17.090185	119.761276	-40.025021	11.749713	119.858101	23.62031	8.909511	120.816162	19.034554	31.533003	120.835915	21.327432	20.221257	120.8260385	-101.377474	3.278169	118.8901635
-18.199673	15.007856	119.557121	-40.007847	11.481195	119.714607	23.64353	8.720124	120.740257	19.007818	31.312725	120.683601	21.325674	20.0164245	120.711929	-101.341368	2.9459655	118.717285
-17.407413	12.956326	119.331932	-39.954605	11.210954	119.532799	23.664371	8.551903	120.655045	18.995262	31.110382	120.527031	21.3298165	19.8311425	120.591038	-101.2390265	2.5907655	118.47456
-16.342554	9.761898	118.998734	-39.865612	10.85574	119.280556	23.725824	8.325632	120.507111	19.025593	30.870405	120.272675	21.3757085	19.5980185	120.389893	-101.1069325	2.1134615	118.171219
-15.608452	7.663042	118.786133	-39.787514	10.66356	119.159401	23.792345	8.213147	120.438347	19.039345	30.751287	120.137001	21.415845	19.482217	120.287674	-100.990873	1.844903	118.031128
-14.968724	5.523589	118.679832	-39.691872	10.506439	119.088806	23.899103	8.139727	120.367935	19.076855	30.648306	120.005707	21.487979	19.3940165	120.186821	-100.871723	1.6188615	117.990791
-14.314358	3.378398	118.608498	-39.589092	10.37009	119.028839	23.988768	8.080644	120.348129	19.134485	30.548122	119.916466	21.5616265	19.314383	120.1322975	-100.7398105	1.425797	117.9253805
-13.721853	1.20278	118.577049	-39.46846	10.245052	118.899879	24.102734	7.973587	120.35881	19.222109	30.440149	119.868576	21.6624215	19.206868	120.113693	-100.5993415	1.283236	117.686065
-13.136214	-0.957677	118.498886	-39.367397	10.111174	118.661331	24.217159	7.808749	120.394516	19.360617	30.284845	119.835709	21.788888	19.046797	120.1151125	-100.523682	1.175551	117.2075495
-12.622433	-3.156488	118.370941	-39.280544	9.975918	118.343399	24.322018	7.582642	120.410477	19.488344	30.071703	119.792519	21.905181	18.8271725	120.101498	-100.466269	1.1246635	116.5853
-11.874009	-6.489263	117.872215	-39.190716	9.725675	117.708183	24.418579	7.144324	120.338837	19.678688	29.632309	119.734657	22.0486335	18.3883165	120.036747	-100.4300655	1.0630335	115.379619
-11.485069	-8.707521	117.531715	-39.123741	9.509256	117.324951	24.456963	6.850979	120.208466	19.799173	29.313057	119.629326	22.128068	18.082018	119.918896	-100.37555	0.936494	114.731006
-11.100345	-10.910567	117.139122	-39.058037	9.301137	116.98674	24.48765	6.567575	120.096222	19.929892	29.017683	119.603989	22.208771	17.792629	119.8501055	-100.324845	0.809645	114.1233745
-10.82664	-13.137156	116.855942	-38.990639	9.13373	116.699234	24.516306	6.285249	119.94606	20.057812	28.737427	119.521545	22.287059	17.511338	119.7338025	-100.268337	0.756121999999998	113.6646655
-10.57058	-15.351154	116.515816	-38.925743	8.986903	116.414795	24.541487	6.04642	119.837631	20.171329	28.476624	119.417725	22.356408	17.261522	119.627678	-100.207894	0.712284	113.201912
-10.400919	-17.575924	116.262939	-38.85865	8.894925	116.102257	24.578609	5.821667	119.722237	20.266775	28.246349	119.274376	22.422692	17.034008	119.4983065	-100.139992	0.755842000000001	112.7062075
-10.436345	-19.498447	116.128899	-38.815029	8.816528	115.804039	24.595325	5.617609	119.550964	20.304564	28.041067	119.00531	22.4499445	16.829338	119.278137	-100.0800025	0.803718	112.329941
-12.047477	-19.84716	115.977768	-38.753101	8.692503	115.306488	24.603859	5.301614	119.27494	20.323586	27.717962	118.54303	22.4637225	16.509788	118.908985	-99.9699245	0.875218	111.703991
-12.997169	-20.324512	115.713989	-38.739262	8.535108	115.028313	24.535273	5.071769	118.994049	20.296528	27.425987	118.10553	22.4159005	16.248878	118.5497895	-99.8944245	0.821338000000001	111.5068365
-14.105179	-20.727011	115.526268	-38.707462	8.335946	114.72448	24.490271	4.819862	118.757645	20.313114	27.114273	117.735634	22.4016925	15.9670675	118.2466395	-99.8166165	0.704824499999999	111.2023205
-15.301667	-21.16452	115.373528	-38.674816	8.107204	114.43074	24.426159	4.562486	118.557716	20.356659	26.806629	117.440475	22.391409	15.6845575	117.9990955	-99.741041	0.529850499999998	110.8623845
-16.431484	-21.600065	115.172562	-38.650654	7.854146	114.17041	24.309786	4.311368	118.351135	20.373903	26.503145	117.142509	22.3418445	15.4072565	117.746822	-99.6431525	0.301035500000001	110.593998
-17.622944	-21.934725	114.918304	-38.606579	7.58851	113.890602	24.178181	4.080609	118.193504	20.371922	26.236469	116.920624	22.2750515	15.158539	117.557064	-99.4882095	0.0184810000000013	110.22414
-18.919567	-22.270021	114.686874	-38.573387	7.349589	113.637627	24.118301	3.834168	118.043388	20.38225	26.025158	116.732697	22.2502755	14.929663	117.3880425	-99.3970495	-0.230485000000002	109.8872115
-20.724682	-22.707642	114.179253	-38.522453	7.051779	113.326767	24.013432	3.584362	117.820213	20.415279	25.735504	116.527008	22.2143555	14.659933	117.1736105	-99.2592615	-0.556374999999999	109.4799235
