# Supplementary material for: How to jointly control a ball trajectory on a moving board: Methodological insights into Motor Learning and Rehabilitation
Source: PLoS One. 2025 Oct 15;20(10):e0334588. doi: 10.1371/journal.pone.0334588 (PMC12527165; doi:10.1371/journal.pone.0334588)
Supplement: S2 Data — (ZIP) [file pone.0334588.s002.zip › D2_003.csv]

Ball_X	Ball_Y	Ball_Z	BoardCentre_X	BoardCentre_Y	BoardCentre_Z	P1LeftHand_X	P1LeftHand_Y	P1LeftHand_Z	P1RightHand_X	P1RightHand_Y	P1RightHand_Z	P1MidHands_X	P1MidHands_Y	P1MidHands_Z	P2MidHands_X	P2MidHands_Y	P2MidHands_Z
2.523964	14.666664	113.497482	-34.950283	9.403459	111.998711	26.344629	2.102163	117.057549	23.359253	28.065228	116.942596	24.851941	15.0836955	117.0000725	-94.752507	3.7232225	106.9973495
2.533144	13.584269	113.260201	-34.878082	9.326803	111.904381	26.409569	2.02439	116.954697	23.472279	27.967525	116.783691	24.940924	14.9959575	116.869194	-94.697088	3.6576485	106.939568
2.468346	12.504569	113.090263	-34.805519	9.244164	111.821533	26.46833	1.963695	116.825081	23.562067	27.875904	116.606224	25.0151985	14.9197995	116.7156525	-94.6262365	3.5685285	106.9274135
2.422881	11.384681	112.906944	-34.741966	9.153137	111.768974	26.513056	1.903439	116.68528	23.622746	27.761084	116.396271	25.067901	14.8322615	116.5407755	-94.551833	3.4740125	106.9971725
2.335472	10.198114	112.736061	-34.694023	9.100348	111.724365	26.568577	1.86845	116.531799	23.683033	27.619246	116.169754	25.125805	14.743848	116.3507765	-94.513851	3.456848	107.0979535
2.283626	9.004461	112.533821	-34.627018	9.031073	111.67321	26.599041	1.833663	116.363548	23.715555	27.490553	115.929092	25.157298	14.662108	116.14632	-94.411334	3.400038	107.2001
2.199253	7.184126	112.184204	-34.567715	8.938406	111.528908	26.609472	1.739909	116.121117	23.721981	27.263388	115.475739	25.1657265	14.5016485	115.798428	-94.3011565	3.3751635	107.259388
2.085836	5.941606	111.991753	-34.504478	8.875216	111.394394	26.615194	1.703588	115.956879	23.683413	27.134228	115.238747	25.1493035	14.418908	115.597813	-94.1582595	3.331524	107.190975
2.044642	4.624026	111.755371	-34.458225	8.840149	111.256538	26.638798	1.658485	115.828323	23.663858	27.01413	115.004875	25.151328	14.3363075	115.416599	-94.067778	3.3439905	107.096477
1.995098	3.350178	111.560905	-34.421677	8.780079	111.114357	26.668528	1.6114	115.716377	23.638927	26.895779	114.750824	25.1537275	14.2535895	115.2336005	-93.9970815	3.3065685	106.9951135
1.941015	2.061665	111.430801	-34.377365	8.732042	111.002281	26.69743	1.577544	115.613029	23.586332	26.797026	114.565552	25.141881	14.187285	115.0892905	-93.896611	3.276799	106.9152715
1.908226	0.715029	111.283028	-34.350063	8.679319	110.902664	26.734697	1.504889	115.531754	23.55352	26.688686	114.357063	25.1441085	14.0967875	114.9444085	-93.8442345	3.2618505	106.8609195
1.876212	-0.619593	111.172119	-34.300148	8.626943	110.802719	26.76712	1.424625	115.445038	23.545786	26.57247	114.109589	25.156453	13.9985475	114.7773135	-93.756749	3.2553385	106.8281245
1.851645	-2.640666	111.032524	-34.250076	8.513814	110.652473	26.806187	1.291761	115.315865	23.504351	26.411337	113.817406	25.155269	13.851549	114.5666355	-93.655421	3.176079	106.7383105
1.841672	-4.011919	110.94664	-34.236958	8.409832	110.543655	26.815187	1.195339	115.231796	23.499424	26.30702	113.581429	25.1573055	13.7511795	114.4066125	-93.6312215	3.0684845	106.6806975
1.82049	-5.366127	110.867813	-34.24118	8.299132	110.422096	26.798248	1.093514	115.128967	23.472691	26.191463	113.362053	25.1354695	13.6424885	114.24551	-93.6178295	2.9557755	106.598682
1.789734	-6.713732	110.792473	-34.24498	8.189668	110.258575	26.776201	0.975273	115.030441	23.430695	26.066998	113.153854	25.103448	13.5211355	114.0921475	-93.593408	2.8582005	106.4250025
1.766064	-8.072889	110.688469	-34.285122	8.060904	110.074638	26.734491	0.854018	114.954117	23.375912	25.922707	112.919441	25.0552015	13.3883625	113.936779	-93.6254455	2.7334455	106.212497
1.722715	-9.414882	110.59346	-34.33416	7.937961	109.877762	26.687008	0.74592	114.874443	23.28841	25.786186	112.729851	24.987709	13.266053	113.802147	-93.656029	2.609869	105.953377
1.672949	-10.731427	110.534355	-34.376163	7.810215	109.670685	26.635096	0.606934	114.810242	23.19767	25.634092	112.606339	24.916383	13.120513	113.7082905	-93.668709	2.499917	105.6330795
1.598814	-12.712095	110.497284	-34.447533	7.621929	109.444061	26.561918	0.359969	114.775383	23.11491	25.378721	112.43898	24.838414	12.869345	113.6071815	-93.73348	2.374513	105.2809405
1.531665	-13.976604	110.475815	-34.495285	7.475224	109.31498	26.537279	0.172064	114.702141	23.066284	25.193769	112.363861	24.8017815	12.6829165	113.533001	-93.7923515	2.2675315	105.096959
1.464447	-15.21065	110.412025	-34.530209	7.3294	109.210907	26.462757	-0.028075	114.630402	23.012432	24.980896	112.256012	24.7375945	12.4764105	113.443207	-93.7980125	2.1823895	104.978607
1.145842	-16.043476	110.294579	-34.566082	7.160116	109.102608	26.39185	-0.223232	114.505302	22.982723	24.777098	112.102196	24.6872865	12.276933	113.303749	-93.8194505	2.043299	104.901467
0.546768	-16.283871	110.088112	-34.609287	6.994874	108.953331	26.307121	-0.432576	114.343689	22.940865	24.57551	111.964752	24.623993	12.071467	113.1542205	-93.842567	1.918281	104.7524415
-0.079374	-16.522713	109.861755	-34.655277	6.842745	108.803406	26.195686	-0.648467	114.16787	22.897303	24.346678	111.777481	24.5464945	11.8491055	112.9726755	-93.8570485	1.8363845	104.6341365
-0.677533	-16.748585	109.570816	-34.703396	6.701808	108.627609	26.097393	-0.881055	113.997734	22.826895	24.094851	111.612793	24.462144	11.606898	112.8052635	-93.868936	1.796718	104.4499545
-1.819374	-17.07329	109.294197	-34.829899	6.468642	108.379532	25.906292	-1.271595	113.725952	22.689444	23.684334	111.38327	24.297868	11.2063695	112.554611	-93.957666	1.7309145	104.204453
-2.590449	-17.29426	109.070351	-34.940418	6.305243	108.217583	25.763119	-1.525784	113.546478	22.591259	23.393621	111.216942	24.177189	10.9339185	112.38171	-94.058025	1.6765675	104.053456
-3.256567	-17.53713	108.84948	-35.031216	6.127442	108.092186	25.617451	-1.751474	113.38031	22.469883	23.140463	111.095322	24.043667	10.6944945	112.237816	-94.106099	1.5603895	103.946556
-3.955079	-17.801212	108.72654	-35.130028	5.970651	108.013062	25.476131	-1.938232	113.256752	22.345585	22.917431	110.982872	23.910858	10.4895995	112.119812	-94.170914	1.4517025	103.906312
-4.615437	-18.086203	108.565292	-35.227512	5.871123	107.961311	25.361422	-2.079733	113.161613	22.227501	22.75173	110.854683	23.7944615	10.3359985	112.008148	-94.2494855	1.4062475	103.914474
-5.448634	-18.323357	108.555183	-35.346539	5.77752	107.913864	25.255199	-2.151898	113.091705	22.068905	22.650219	110.752823	23.662052	10.2491605	111.922264	-94.35513	1.3058795	103.905464
-6.221388	-18.566027	108.554924	-35.451332	5.710317	107.849899	25.163391	-2.205131	113.03083	21.919504	22.610416	110.656807	23.5414475	10.2026425	111.8438185	-94.4441115	1.2179915	103.8559795
-7.336742	-18.93504	108.437477	-35.590675	5.608974	107.730614	25.016848	-2.272849	112.909592	21.697384	22.565866	110.482918	23.357116	10.1465085	111.696255	-94.538466	1.0714395	103.764973
-8.044509	-19.223125	108.379959	-35.689518	5.539418	107.658516	24.933876	-2.312363	112.832809	21.545765	22.510424	110.410416	23.2398205	10.0990305	111.6216125	-94.6188565	0.979805500000001	103.6954195
-8.661838	-19.542763	108.220337	-35.791725	5.457348	107.604172	24.845207	-2.370674	112.762032	21.442186	22.438818	110.361969	23.1436965	10.034072	111.5620005	-94.7271465	0.880623999999999	103.6463435
-9.540192	-19.809639	108.19664	-35.891705	5.35718	107.570663	24.740852	-2.463434	112.709602	21.363153	22.364162	110.347511	23.0520025	9.950364	111.5285565	-94.8354125	0.763995999999999	103.6127695
-10.319133	-20.111513	108.149315	-35.985901	5.250609	107.559677	24.595135	-2.56073	112.671638	21.287104	22.259798	110.316864	22.9411195	9.849534	111.494251	-94.9129215	0.651683999999999	103.625103
-11.01258	-20.479036	107.991837	-36.094849	5.169294	107.581688	24.491371	-2.628282	112.597786	21.213533	22.18236	110.297348	22.852452	9.777039	111.447567	-95.04215	0.561548999999999	103.715809
-11.741274	-20.742943	107.9944	-36.197575	5.08449	107.630661	24.367737	-2.669898	112.549484	21.140114	22.095543	110.289085	22.7539255	9.7128225	111.4192845	-95.1490755	0.4561575	103.8420375
-12.785967	-20.891848	107.955444	-36.29221	5.007246	107.678543	24.20579	-2.659862	112.471008	21.0406	22.057346	110.236832	22.623195	9.698742	111.35392	-95.207615	0.315750000000001	104.003166
-13.488046	-20.946026	107.91024	-36.338047	4.962348	107.65004	24.101561	-2.618968	112.350998	20.971943	22.039562	110.133194	22.536752	9.710297	111.242096	-95.212846	0.214399	104.057984
-14.265993	-21.031687	107.827545	-36.382248	4.916164	107.555901	23.997822	-2.584698	112.194229	20.903728	22.002525	109.970383	22.450775	9.7089135	111.082306	-95.215271	0.123414500000001	104.029496
-15.205346	-20.981489	107.914368	-36.417168	4.849301	107.446899	23.898502	-2.557792	112.013832	20.829792	21.968918	109.743431	22.364147	9.705563	110.8786315	-95.198483	-0.00696100000000044	104.0151665
-15.899584	-21.105373	107.803856	-36.435638	4.791094	107.327721	23.782511	-2.539111	111.846375	20.757708	21.911222	109.511307	22.2701095	9.6860555	110.678841	-95.1413855	-0.103867499999998	103.976601
-16.52523	-21.131992	107.715477	-36.435856	4.682658	107.212212	23.713476	-2.540703	111.701057	20.700819	21.842468	109.318649	22.2071475	9.6508825	110.509853	-95.0788595	-0.2855665	103.914571
-17.241066	-21.008171	107.689857	-36.474072	4.557654	107.144272	23.663225	-2.587883	111.611794	20.649717	21.767199	109.165154	22.156471	9.589658	110.388474	-95.104615	-0.474349999999999	103.90007
-18.224716	-20.827959	107.657066	-36.509361	4.322134	107.132591	23.592913	-2.675738	111.561111	20.557367	21.638075	109.107124	22.07514	9.4811685	110.3341175	-95.093862	-0.8369005	103.9310645
-18.890516	-20.734426	107.631241	-36.548721	4.178279	107.179817	23.570656	-2.764174	111.579857	20.534796	21.56205	109.151688	22.052726	9.398938	110.3657725	-95.150168	-1.04238	103.9938615
-19.617716	-20.578772	107.597748	-36.546852	4.033273	107.22554	23.560883	-2.864115	111.601814	20.535078	21.469698	109.229752	22.0479805	9.3027915	110.415783	-95.1416845	-1.2362455	104.035297
-20.296597	-20.391468	107.547447	-36.583416	3.895413	107.2603	23.560787	-2.961577	111.577293	20.540331	21.388012	109.329117	22.050559	9.2132175	110.453205	-95.217391	-1.4223915	104.067395
-20.939379	-20.083242	107.41893	-36.5858	3.820177	107.282471	23.555044	-3.051788	111.513649	20.548754	21.3204	109.45076	22.051899	9.134306	110.4822045	-95.223499	-1.493952	104.0827375
-21.558153	-19.750137	107.182137	-36.595173	3.73377	107.292389	23.541924	-3.167227	111.440239	20.577015	21.233749	109.597328	22.0594695	9.033261	110.5187835	-95.2498155	-1.565721	104.0659945
-22.317259	-19.351604	106.963432	-36.599701	3.684562	107.312477	23.502588	-3.260913	111.378159	20.621185	21.120659	109.804382	22.0618865	8.929873	110.5912705	-95.2612885	-1.560749	104.0336835
-23.335773	-18.851913	106.601822	-36.618542	3.62338	107.382713	23.416361	-3.378293	111.339256	20.739304	21.009645	110.200775	22.0778325	8.815676	110.7700155	-95.3149165	-1.568916	103.9954105
-24.012894	-18.520807	106.400772	-36.614822	3.605239	107.470703	23.395983	-3.480909	111.336693	20.841028	20.96463	110.472488	22.1185055	8.7418605	110.9045905	-95.3481495	-1.5313825	104.0368155
-24.62746	-18.096188	106.331779	-36.625202	3.639014	107.563316	23.369698	-3.480609	111.356438	20.955524	20.957285	110.714485	22.162611	8.738338	111.0354615	-95.413015	-1.46031	104.0911705
-25.209639	-17.655832	106.202332	-36.62904	3.717552	107.633385	23.350433	-3.456233	111.352829	21.026836	20.984671	110.893456	22.1886345	8.764219	111.1231425	-95.4467145	-1.329115	104.1436275
-25.818216	-17.222631	106.107773	-36.62056	3.808813	107.646034	23.364922	-3.374568	111.298264	21.056713	21.077499	111.003365	22.2108175	8.8514655	111.1508145	-95.4519375	-1.2338395	104.1412535
-26.50514	-16.842918	105.956818	-36.592918	3.913972	107.597061	23.381683	-3.250467	111.228546	21.059208	21.198935	111.053398	22.2204455	8.974234	111.140972	-95.4062815	-1.14629	104.05315
-27.116892	-16.521311	105.830833	-36.581116	4.001869	107.530365	23.390358	-3.132425	111.146942	21.079828	21.310204	111.040749	22.235093	9.0888895	111.0938455	-95.397325	-1.0851515	103.9668845
-28.031651	-16.154711	105.641579	-36.561592	4.106876	107.457184	23.399214	-2.969725	111.012581	21.07317	21.440775	111.024643	22.236192	9.235525	111.018612	-95.359376	-1.021773	103.895756
-28.614712	-16.056725	105.523598	-36.55463	4.131202	107.439629	23.386339	-2.902264	110.937309	21.075996	21.484953	111.056244	22.2311675	9.2913445	110.9967765	-95.3404275	-1.0289405	103.8824815
-29.199501	-16.046215	105.387115	-36.533176	4.150444	107.436073	23.384598	-2.868783	110.888168	21.10832	21.510431	111.123589	22.246459	9.320824	111.0058785	-95.312811	-1.019936	103.8662675
-29.801762	-16.021759	105.292618	-36.510567	4.166062	107.444969	23.386913	-2.847863	110.864952	21.162466	21.528044	111.191582	22.2746895	9.3400905	111.028267	-95.2958235	-1.0079665	103.861671
-30.464209	-16.106611	105.193161	-36.480152	4.198761	107.454361	23.397593	-2.823066	110.859047	21.210749	21.557873	111.239922	22.304171	9.3674035	111.0494845	-95.264475	-0.9698815	103.8592375
-31.108654	-16.239275	105.206314	-36.453419	4.266189	107.46257	23.424446	-2.778222	110.858871	21.25316	21.595757	111.238312	22.338803	9.4087675	111.0485915	-95.245641	-0.8763895	103.8765485
-31.740063	-16.409622	105.208817	-36.420055	4.348699	107.460175	23.453985	-2.708443	110.884987	21.281296	21.669138	111.186935	22.3676405	9.4803475	111.035961	-95.2077505	-0.782949500000001	103.884389
-32.650669	-16.645048	105.313744	-36.387714	4.497915	107.411278	23.507303	-2.554166	110.918571	21.285782	21.810951	111.004425	22.3965425	9.6283925	110.961498	-95.1719705	-0.632562500000001	103.861058
-33.303787	-16.763035	105.406776	-36.376682	4.605904	107.360603	23.537769	-2.439848	110.920097	21.26248	21.913027	110.810997	22.4001245	9.7365895	110.865547	-95.1534885	-0.5247815	103.855659
-33.983479	-16.95347	105.544075	-36.356422	4.665401	107.323006	23.578793	-2.322211	110.886406	21.232311	22.005949	110.570595	22.405552	9.841869	110.7285005	-95.118396	-0.511067000000001	103.9175115
-34.644051	-17.19249	105.670341	-36.320919	4.727001	107.293365	23.595879	-2.210694	110.875259	21.203741	22.082712	110.291794	22.39981	9.936009	110.5835265	-95.041648	-0.482007000000001	104.0032035
-35.355015	-17.463511	105.860428	-36.272163	4.76572	107.265831	23.642563	-2.12648	110.873222	21.188663	22.142714	110.039993	22.415613	10.008117	110.4566075	-94.959939	-0.476677	104.0750545
-35.998543	-17.732426	106.008057	-36.216209	4.789779	107.215927	23.701275	-2.065485	110.876274	21.203335	22.195465	109.817276	22.452305	10.06499	110.346775	-94.884723	-0.485431999999999	104.085079
-36.656147	-17.906811	106.091011	-36.151451	4.781859	107.132462	23.743679	-2.031564	110.861862	21.226532	22.229769	109.61187	22.4851055	10.0991025	110.236866	-94.7880075	-0.535384500000001	104.028058
-37.653839	-18.146015	106.050194	-36.044933	4.769399	106.975594	23.827488	-2.001634	110.77446	21.292933	22.248735	109.336555	22.5602105	10.1235505	110.0555075	-94.6500765	-0.5847525	103.8956805
-38.399223	-18.32106	105.927261	-36.000446	4.751043	106.864563	23.870506	-1.983368	110.682938	21.343424	22.269821	109.165779	22.606965	10.1432265	109.9243585	-94.607857	-0.641140500000001	103.8047675
-39.125496	-18.468672	105.900703	-35.931881	4.776555	106.777573	23.911915	-1.932087	110.581055	21.382097	22.302422	109.033791	22.647006	10.1851675	109.807423	-94.510768	-0.6320575	103.747723
-39.794407	-18.597504	105.8722	-35.884621	4.825292	106.733215	23.951675	-1.848006	110.517288	21.419563	22.372177	108.939621	22.685619	10.2620855	109.7284545	-94.454861	-0.611501499999999	103.7379755
-40.4659	-18.664595	105.878792	-35.845985	4.919252	106.75322	23.997234	-1.747178	110.489822	21.444126	22.485275	108.907532	22.72068	10.3690485	109.698677	-94.41265	-0.530544500000001	103.807763
-41.149254	-18.658558	105.887184	-35.812901	5.028217	106.778763	24.050938	-1.604644	110.492859	21.473381	22.610868	108.916687	22.7621595	10.503112	109.704773	-94.3879615	-0.446678	103.852753
-41.870541	-18.636755	105.897881	-35.759209	5.144473	106.803619	24.101171	-1.473661	110.517097	21.516924	22.759472	108.960213	22.8090475	10.6429055	109.738655	-94.3274655	-0.3539595	103.868583
-42.960392	-18.614248	105.864799	-35.697388	5.321407	106.856773	24.161621	-1.324208	110.516045	21.605383	22.94343	108.979507	22.883502	10.809611	109.747776	-94.278278	-0.166797000000001	103.96577
-43.651455	-18.58387	105.87822	-35.629944	5.448896	106.855415	24.191921	-1.187152	110.489525	21.67362	23.040037	108.946136	22.9327705	10.9264425	109.7178305	-94.1926585	-0.0286504999999995	103.9929995
-44.317265	-18.526194	105.88089	-35.572269	5.600351	106.814575	24.222063	-1.067142	110.431908	21.73921	23.153219	108.865723	22.9806365	11.0430385	109.6488155	-94.1251745	0.1576635	103.9803345
-45.028946	-18.357864	105.864731	-35.513966	5.753054	106.760201	24.248178	-0.944997	110.323822	21.800329	23.264412	108.7033	23.0242535	11.1597075	109.513561	-94.0521855	0.3464005	104.006841
-45.694603	-18.185574	105.854774	-35.465988	5.896132	106.660614	24.271833	-0.806606	110.16011	21.833748	23.383169	108.467163	23.0527905	11.2882815	109.3136365	-93.9847665	0.503982499999999	104.0075915
-46.460751	-18.041798	105.883392	-35.428177	6.063146	106.573906	24.285749	-0.646564	109.958328	21.820623	23.496029	108.171036	23.053186	11.4247325	109.064682	-93.90954	0.7015595	104.08313
-47.143044	-17.881783	105.992569	-35.405125	6.187877	106.49511	24.292194	-0.506047	109.73288	21.776272	23.596046	107.824112	23.034233	11.5449995	108.778496	-93.844483	0.830754499999999	104.211724
-48.156033	-17.593103	106.232239	-35.384373	6.390345	106.422043	24.273106	-0.309389	109.363235	21.712975	23.713057	107.259415	22.9930405	11.701834	108.311325	-93.7617865	1.078856	104.532761
-48.786102	-17.339762	106.368271	-35.367008	6.512207	106.387344	24.230282	-0.201578	109.101212	21.669815	23.766703	106.902016	22.9500485	11.7825625	108.001614	-93.6840645	1.2418515	104.773074
-49.432491	-17.00563	106.452164	-35.339115	6.59819	106.311226	24.215813	-0.131814	108.888229	21.659346	23.811449	106.594467	22.9375795	11.8398175	107.741348	-93.6158095	1.3565625	104.881104
-50.015808	-16.658878	106.452965	-35.296124	6.688537	106.219933	24.213158	-0.059028	108.690331	21.683352	23.870619	106.296646	22.948255	11.9057955	107.4934885	-93.540503	1.4712785	104.9463775
-50.714493	-16.244164	106.393456	-35.252525	6.773977	106.078506	24.229784	0.018944	108.501671	21.70734	23.920889	106.049713	22.968562	11.9699165	107.275692	-93.473612	1.5780375	104.88132
-51.290905	-15.833956	106.327286	-35.222309	6.869093	105.965088	24.236963	0.09667	108.333717	21.72307	23.986435	105.861809	22.9800165	12.0415525	107.097763	-93.4246345	1.6966335	104.832413
-51.845654	-15.355648	106.215027	-35.191853	6.952872	105.885223	24.246536	0.178676	108.230797	21.75561	24.07513	105.77639	23.001073	12.126903	107.0035935	-93.384779	1.778841	104.7668525
-52.623524	-14.61491	106.157722	-35.138123	7.093086	105.880104	24.266117	0.306313	108.19371	21.825163	24.224642	105.778465	23.04564	12.2654775	106.9860875	-93.321886	1.9206945	104.7741205
-53.101833	-13.980251	106.138611	-35.109951	7.210546	105.938675	24.28067	0.388821	108.224762	21.87216	24.338083	105.874214	23.076415	12.363452	107.049488	-93.296317	2.05764	104.827862
-53.605568	-13.301663	106.152679	-35.093163	7.331002	106.035995	24.298933	0.474595	108.280479	21.932743	24.457975	105.993507	23.115838	12.466285	107.136993	-93.302164	2.195719	104.934997
-54.142899	-12.585137	106.122887	-35.09127	7.452767	106.118225	24.310978	0.572154	108.330284	21.984468	24.596832	106.11042	23.147723	12.584493	107.220352	-93.330263	2.321041	105.016098
-54.598557	-11.858063	106.10527	-35.082977	7.601109	106.165924	24.316738	0.689482	108.336105	22.010166	24.72674	106.17733	23.163452	12.708111	107.2567175	-93.329406	2.494107	105.0751305
-55.03487	-11.131541	106.053337	-35.088627	7.748912	106.156067	24.311264	0.819482	108.305191	22.012871	24.883076	106.175949	23.1620675	12.851279	107.24057	-93.3393215	2.646545	105.071564
-55.423267	-10.399064	105.99086	-35.12796	7.878225	106.12149	24.279913	0.951951	108.217094	21.983948	25.042164	106.102203	23.1319305	12.9970575	107.1596485	-93.3878505	2.7593925	105.0833315
-55.955418	-9.1341	105.867401	-35.173817	8.104565	106.030464	24.206573	1.132529	108.079865	21.90568	25.214279	105.945923	23.0561265	13.173404	107.012894	-93.4037605	3.035726	105.048034
-56.364166	-8.219636	105.829071	-35.213966	8.229456	105.97509	24.162266	1.219762	108.034874	21.859745	25.294867	105.891396	23.0110055	13.2573145	106.963135	-93.4389375	3.2015975	104.987045
-56.728233	-7.342711	105.781792	-35.223484	8.362543	105.952011	24.136734	1.286965	108.050751	21.85833	25.383514	105.911377	22.997532	13.3352395	106.981064	-93.4445	3.3898465	104.922958
-57.042919	-6.450947	105.733955	-35.256432	8.449505	105.946098	24.123541	1.345953	108.089951	21.880333	25.457758	105.958321	23.001937	13.4018555	107.024136	-93.514801	3.4971545	104.86806
-57.35252	-5.61717	105.673813	-35.261414	8.544143	105.946838	24.093771	1.389527	108.084679	21.898613	25.528046	105.999588	22.996192	13.4587865	107.0421335	-93.51902	3.6294995	104.8515425
-57.61726	-4.683009	105.604568	-35.268547	8.615284	105.943123	24.068613	1.435882	108.041908	21.918066	25.601826	106.027588	22.9933395	13.518854	107.034748	-93.5304335	3.711714	104.851498
-57.906128	-3.729856	105.556343	-35.251358	8.698812	105.927834	24.038212	1.483322	107.983437	21.936138	25.658518	106.057404	22.987175	13.57092	107.0204205	-93.489891	3.826704	104.8352475
-58.316933	-2.244038	105.453171	-35.247921	8.876829	105.91407	24.019285	1.559849	107.926437	21.982956	25.764393	106.121864	23.0011205	13.662121	107.0241505	-93.4969625	4.091537	104.8039895
-58.551567	-1.280898	105.403389	-35.257019	8.961738	105.944237	24.006084	1.622924	107.952942	22.014002	25.834953	106.243309	23.010043	13.7289385	107.0981255	-93.524081	4.1945375	104.7903485
-58.788013	-0.238777	105.403046	-35.262829	9.093063	106.015709	23.975986	1.685544	108.015999	22.041977	25.911125	106.408272	23.0089815	13.7983345	107.2121355	-93.5346395	4.3877915	104.8192825
-58.989178	0.792322	105.437622	-35.284668	9.181794	106.107033	23.946032	1.733445	108.085861	22.072363	25.975927	106.572868	23.0091975	13.854686	107.3293645	-93.5785335	4.508902	104.8847015
-59.282131	1.875858	105.511627	-35.326832	9.300813	106.204483	23.915751	1.74808	108.129845	22.087555	26.01066	106.741653	23.001653	13.87937	107.435749	-93.655317	4.722256	104.973217
-59.5019	2.922577	105.571732	-35.361759	9.386399	106.282318	23.857321	1.74222	108.165886	22.105227	26.017025	106.892883	22.981274	13.8796225	107.5293845	-93.704792	4.8931755	105.0352515
-59.739746	3.897861	105.612686	-35.394428	9.477612	106.341949	23.815372	1.727949	108.182953	22.148567	26.02177	107.011116	22.9819695	13.8748595	107.5970345	-93.7708255	5.0803645	105.0868635
-60.042446	5.433136	105.603287	-35.418602	9.609818	106.378113	23.750233	1.698124	108.177391	22.209873	26.030478	107.16436	22.980053	13.864301	107.6708755	-93.817257	5.355335	105.0853505
-60.249966	6.491815	105.611717	-35.434158	9.69385	106.380356	23.716255	1.698618	108.16066	22.230703	26.034832	107.224915	22.973479	13.866725	107.6927875	-93.841795	5.520975	105.0679245
-60.428703	7.494019	105.64325	-35.440403	9.766662	106.393967	23.683151	1.705811	108.155296	22.242039	26.030228	107.309914	22.962595	13.8680195	107.732605	-93.843401	5.6653045	105.055329
-60.596478	8.463564	105.694649	-35.45108	9.842918	106.428886	23.659546	1.696504	108.191254	22.263155	26.040169	107.420181	22.9613505	13.8683365	107.8057175	-93.8635105	5.8174995	105.0520545
-60.773106	9.394186	105.713379	-35.475655	9.888447	106.489494	23.631638	1.666561	108.253464	22.296858	26.032314	107.551445	22.964248	13.8494375	107.9024545	-93.915558	5.9274565	105.0765335
-60.960133	10.344848	105.787483	-35.521603	9.92197	106.55854	23.591761	1.617075	108.320251	22.296871	26.007536	107.680496	22.944316	13.8123055	108.0003735	-93.987522	6.0316345	105.1167065
-61.158478	11.313621	105.856644	-35.583992	9.940138	106.620514	23.526306	1.571502	108.406815	22.283319	25.968132	107.79911	22.9048125	13.769817	108.1029625	-94.0727965	6.110459	105.1380655
-61.421658	12.672812	105.950546	-35.704136	9.948679	106.708649	23.436138	1.503145	108.539154	22.226309	25.904598	107.960442	22.8312235	13.7038715	108.249798	-94.2394955	6.1934865	105.1675
-61.602951	13.483603	106.008133	-35.793228	9.911844	106.749664	23.372984	1.482751	108.617714	22.161787	25.896164	108.05291	22.7673855	13.6894575	108.335312	-94.3538415	6.1342305	105.164016
-61.786304	14.308824	106.039635	-35.879753	9.88693	106.785789	23.312185	1.463204	108.669975	22.081739	25.890818	108.115303	22.696962	13.677011	108.392639	-94.456468	6.096849	105.178939
-61.954044	15.118161	106.097588	-35.96109	9.839088	106.805763	23.249035	1.427071	108.677505	21.991646	25.880381	108.135605	22.6203405	13.653726	108.406555	-94.5425205	6.02445	105.204971
-62.162609	15.924893	106.12619	-36.047707	9.760117	106.807175	23.155037	1.382309	108.628593	21.894323	25.835052	108.121193	22.52468	13.6086805	108.374893	-94.620094	5.9115535	105.239457
-62.360771	16.672382	106.18364	-36.135231	9.677028	106.788231	23.049524	1.318735	108.540985	21.79689	25.777298	108.074631	22.423207	13.5480165	108.307808	-94.693669	5.8060395	105.268654
-62.557758	17.352669	106.248436	-36.232101	9.568128	106.736862	22.932106	1.215076	108.382545	21.696417	25.703012	107.983589	22.3142615	13.459044	108.183067	-94.7784635	5.677212	105.290657
-62.850006	18.369413	106.29406	-36.372723	9.392847	106.654808	22.722002	1.069702	108.128845	21.534687	25.549597	107.804741	22.1283445	13.3096495	107.966793	-94.8737905	5.4760445	105.342823
-63.073284	19.018126	106.343208	-36.481758	9.258647	106.612381	22.589071	0.997142	107.963905	21.402185	25.456207	107.69545	21.995628	13.2266745	107.8296775	-94.959144	5.2906195	105.3950845
-63.295807	19.646637	106.414581	-36.593983	9.122033	106.575653	22.435728	0.93076	107.791161	21.245966	25.40823	107.58004	21.840847	13.169495	107.6856005	-95.028813	5.074571	105.4657055
-63.511909	20.213587	106.538712	-36.734917	8.999238	106.542793	22.284496	0.869441	107.592522	21.073404	25.38858	107.436577	21.67895	13.1290105	107.5145495	-95.148784	4.8694655	105.5710365
-63.705833	20.713932	106.68119	-36.915352	8.888072	106.50766	22.109182	0.803711	107.348343	20.857109	25.374689	107.271454	21.4831455	13.0892	107.3098985	-95.3138495	4.686944	105.7054215
-63.922863	21.190926	106.839737	-37.085827	8.820273	106.486168	21.892397	0.784406	107.11412	20.638481	25.340275	107.105049	21.265439	13.0623405	107.1095845	-95.437093	4.5782055	105.8627515
-64.113792	21.695473	106.977104	-37.260567	8.744992	106.487976	21.680964	0.806408	106.904327	20.428585	25.343552	106.966293	21.0547745	13.07498	106.93531	-95.5759085	4.415004	106.040642
-64.345078	22.408571	107.197235	-37.522152	8.724987	106.484329	21.439671	0.854728	106.679871	20.106884	25.37409	106.811234	20.7732775	13.114409	106.7455525	-95.8175815	4.335565	106.2231055
-64.486588	22.877342	107.32753	-37.669903	8.734892	106.540001	21.308455	0.922938	106.662384	19.906816	25.417658	106.783035	20.6076355	13.170298	106.7227095	-95.9474415	4.299486	106.3572925
-64.594048	23.280048	107.472107	-37.819145	8.76617	106.640755	21.207371	1.032453	106.7117	19.742628	25.519157	106.802895	20.4749995	13.275805	106.7572975	-96.1132895	4.256535	106.5242125
-64.713264	23.596447	107.633781	-37.93951	8.783741	106.777283	21.134579	1.141653	106.798935	19.581648	25.631691	106.849709	20.3581135	13.386672	106.824322	-96.2371335	4.18081	106.730244
-64.816696	23.875172	107.81913	-38.06702	8.778237	106.935059	21.086206	1.267148	106.937302	19.410248	25.73204	106.920219	20.248227	13.499594	106.9287605	-96.382267	4.05688	106.9413575
-64.878555	24.084343	107.971916	-38.175446	8.781525	107.113419	21.038227	1.391503	107.103706	19.279501	25.831085	106.998779	20.158864	13.611294	107.0512425	-96.509756	3.951756	107.1755955
-64.901001	24.204262	108.131752	-38.272312	8.800801	107.275009	21.003036	1.493356	107.278488	19.158302	25.930098	107.098404	20.080669	13.711727	107.188446	-96.625293	3.889875	107.361572
-64.893875	24.313528	108.282433	-38.421787	8.810715	107.518234	20.930742	1.623905	107.531235	18.973209	26.066315	107.241188	19.9519755	13.84511	107.3862115	-96.7955495	3.77632	107.6502565
-64.733246	24.299183	108.396271	-38.54575	8.824269	107.671021	20.88176	1.701834	107.704887	18.851858	26.160145	107.341431	19.866809	13.9309895	107.523159	-96.958309	3.7175485	107.818883
-64.630089	24.220552	108.521164	-38.655689	8.83234	107.81852	20.829269	1.781616	107.864037	18.726667	26.252287	107.451561	19.777968	14.0169515	107.657799	-97.089346	3.6477285	107.979241
-64.472183	24.090696	108.640495	-38.802891	8.825023	107.987953	20.753578	1.846792	108.013176	18.593298	26.330223	107.558357	19.673438	14.0885075	107.7857665	-97.27922	3.5615385	108.1901395
-64.226677	23.989719	108.824303	-38.904701	8.827686	108.14772	20.666969	1.927578	108.168152	18.454994	26.399363	107.729362	19.5609815	14.1634705	107.948757	-97.3703835	3.4919015	108.346683
-63.893818	23.825262	108.917999	-39.038513	8.805443	108.33728	20.601669	1.990386	108.360802	18.362833	26.45933	107.908615	19.482251	14.224858	108.1347085	-97.559277	3.386028	108.5398515
-63.556583	23.640684	109.033821	-39.119709	8.796939	108.490219	20.535143	2.043521	108.597336	18.291677	26.509098	108.070251	19.41341	14.2763095	108.3337935	-97.652828	3.3175685	108.6466445
-62.920307	23.313759	109.101425	-39.206062	8.78947	108.791283	20.504408	2.172429	109.063293	18.210253	26.579651	108.344795	19.3573305	14.37604	108.704044	-97.7694545	3.2029	108.878522
-62.519463	23.084133	109.145187	-39.214577	8.799067	109.019592	20.529322	2.251394	109.481445	18.177973	26.630518	108.542168	19.3536475	14.440956	109.0118065	-97.7828015	3.157178	109.0273775
-62.076069	22.865057	109.167053	-39.206131	8.797224	109.282875	20.587122	2.337313	109.997894	18.162531	26.666815	108.805504	19.3748265	14.502064	109.401699	-97.7870885	3.092384	109.164051
-61.654358	22.649864	109.138428	-39.190571	8.7616	109.562851	20.698761	2.402398	110.593285	18.183203	26.688168	109.124992	19.440982	14.545283	109.8591385	-97.822124	2.977917	109.2665635
-61.23534	22.326103	109.131752	-39.112572	8.696964	109.855286	20.859442	2.434176	111.255936	18.23686	26.693678	109.475685	19.548151	14.563927	110.3658105	-97.773295	2.830001	109.3447615
-60.797085	22.00094	109.12645	-39.073475	8.58953	110.16259	21.074514	2.407838	112.000801	18.290407	26.705303	109.909248	19.6824605	14.5565705	110.9550245	-97.8294105	2.6224895	109.3701555
-60.288448	21.65015	109.179543	-39.008842	8.412251	110.518944	21.343849	2.351647	112.750366	18.370646	26.702536	110.434601	19.8572475	14.5270915	111.5924835	-97.8749315	2.2974105	109.4454045
-59.499912	21.256628	109.331383	-38.93568	8.091021	111.083313	21.672241	2.208684	113.831856	18.553211	26.62685	111.230049	20.112726	14.417767	112.5309525	-97.984086	1.764275	109.6356735
-58.910267	21.024609	109.500038	-38.873417	7.859647	111.418137	21.878401	2.07203	114.438889	18.671322	26.546394	111.71994	20.2748615	14.309212	113.0794145	-98.0216955	1.410082	109.7568595
-58.360718	20.870655	109.663704	-38.817406	7.62077	111.721443	22.083838	1.942218	114.916901	18.783438	26.440514	112.172554	20.433638	14.191366	113.5447275	-98.06845	1.050174	109.8981585
-57.884346	20.751444	109.852341	-38.755657	7.409841	111.949982	22.223454	1.811625	115.300346	18.912367	26.341486	112.546555	20.5679105	14.0765555	113.9234505	-98.0792245	0.743126500000001	109.9765135
-57.399136	20.692766	109.95195	-38.699371	7.239942	112.095352	22.317265	1.688577	115.55526	19.041418	26.260006	112.822937	20.6793415	13.9742915	114.1890985	-98.0780835	0.505592500000001	110.0016055
-56.95097	20.66802	110.046936	-38.674137	7.107857	112.182281	22.376328	1.589924	115.677879	19.117178	26.211605	113.010643	20.746753	13.9007645	114.344261	-98.095027	0.314949500000001	110.020301
-56.534271	20.806784	110.132446	-38.659805	7.015733	112.205627	22.413593	1.542628	115.678993	19.15037	26.164473	113.092873	20.7819815	13.8535505	114.385933	-98.1015915	0.177915499999999	110.025321
-55.878883	21.102253	110.216209	-38.617905	6.929737	112.189842	22.404682	1.530305	115.576874	19.151684	26.146217	113.150085	20.778183	13.838261	114.3634795	-98.013993	0.0212130000000013	110.0162045
-55.407162	21.36829	110.269859	-38.599083	6.870329	112.188599	22.400057	1.530661	115.488708	19.165358	26.158285	113.144943	20.7827075	13.844473	114.3168255	-97.9808735	-0.103814999999999	110.0603725
-55.004246	21.705931	110.399651	-38.586323	6.830385	112.203621	22.399654	1.553119	115.410851	19.168459	26.176888	113.164398	20.7840565	13.8650035	114.2876245	-97.9567025	-0.204233500000001	110.1196175
-54.497292	22.060999	110.45314	-38.580803	6.818937	112.216141	22.38945	1.580212	115.365372	19.182062	26.207611	113.186005	20.785756	13.8939115	114.2756885	-97.947362	-0.2560375	110.1565935
-54.083717	22.455843	110.503532	-38.586693	6.819326	112.214104	22.361521	1.61252	115.330437	19.181118	26.237637	113.176552	20.7713195	13.9250785	114.2534945	-97.9447055	-0.286426499999999	110.1747135
-53.692352	22.825279	110.470222	-38.607742	6.819331	112.183846	22.352104	1.640433	115.321419	19.135996	26.247442	113.158539	20.74405	13.9439375	114.239979	-97.959534	-0.3052755	110.127713
-53.306126	23.208363	110.401497	-38.626225	6.822052	112.149155	22.34613	1.666156	115.329269	19.087114	26.244307	113.129059	20.716622	13.9552315	114.229164	-97.969072	-0.3111275	110.069146
-52.664341	23.864605	110.276497	-38.656235	6.77162	112.127975	22.332569	1.661727	115.34288	19.013769	26.223288	113.069069	20.673169	13.9425075	114.2059745	-97.985639	-0.399267499999999	110.0499755
-52.242054	24.374231	110.196259	-38.674957	6.691203	112.128975	22.314068	1.616753	115.320908	18.971367	26.177921	113.01799	20.6427175	13.897337	114.169449	-97.9926315	-0.514931000000001	110.088501
-51.814442	24.903028	110.192253	-38.694687	6.595882	112.123512	22.318949	1.535688	115.256271	18.948538	26.097765	112.955162	20.6337435	13.8167265	114.1057165	-98.0231175	-0.624962500000001	110.1413075
-51.355373	25.473183	110.188187	-38.682178	6.493696	112.107506	22.323971	1.439187	115.186546	18.9408	26.024982	112.945221	20.6323855	13.7320845	114.0658835	-97.9967415	-0.744692500000001	110.1491285
-50.912346	26.023325	110.235687	-38.686531	6.383372	112.092171	22.300886	1.310538	115.08886	18.959208	25.923035	112.955734	20.630047	13.6167865	114.022297	-98.003109	-0.850042500000001	110.162045
-50.477081	26.579681	110.306099	-38.682877	6.297325	112.058495	22.278522	1.190752	114.932076	18.985132	25.819164	112.956085	20.631827	13.504958	113.9440805	-97.997581	-0.910308000000001	110.1729095
-49.942543	27.216127	110.401535	-38.663342	6.235143	112.003494	22.233477	1.070573	114.733826	19.007702	25.723257	112.950752	20.6205895	13.396915	113.842289	-97.9472735	-0.926629	110.164699
-49.205601	28.248501	110.649506	-38.68288	6.139945	111.950851	22.156324	0.920538	114.444077	19.027077	25.578362	112.975761	20.5917005	13.24945	113.709919	-97.9574605	-0.96956	110.191783
-48.664619	28.943916	110.896767	-38.683876	6.116647	111.9571	22.111528	0.855542	114.293198	19.06616	25.527359	113.05201	20.588844	13.1914505	113.672604	-97.956596	-0.958156499999999	110.241596
-48.147884	29.596191	111.218628	-38.684326	6.130887	112.018562	22.076412	0.809035	114.183655	19.109089	25.499817	113.188026	20.5927505	13.154426	113.6858405	-97.9614025	-0.892652	110.3512835
-47.594612	30.24515	111.529854	-38.69154	6.15621	112.100388	22.058846	0.784933	114.136253	19.157413	25.498718	113.325676	20.6081295	13.1418255	113.7309645	-97.9912095	-0.8294055	110.4698115
-46.979267	30.935505	111.830345	-38.696964	6.243657	112.229179	22.047598	0.786938	114.11972	19.198002	25.526646	113.494827	20.6228	13.156792	113.8072735	-98.016728	-0.669478	110.6510845
-46.352135	31.59409	112.125954	-38.713055	6.341535	112.317024	22.027946	0.797056	114.123215	19.227665	25.566521	113.676987	20.6278055	13.1817885	113.900101	-98.0539155	-0.498718500000001	110.733947
-45.723003	32.258102	112.435364	-38.754471	6.43377	112.375931	22.001064	0.790404	114.149734	19.245655	25.599819	113.851456	20.6233595	13.1951115	114.000595	-98.1323015	-0.327571499999999	110.751267
-44.815414	33.108093	112.751579	-38.804615	6.579507	112.397789	21.952932	0.771776	114.176666	19.277508	25.644567	114.100838	20.61522	13.2081715	114.138752	-98.22445	-0.049157499999998	110.656826
-44.150486	33.618332	112.961708	-38.858017	6.66946	112.407532	21.922327	0.749308	114.198875	19.288582	25.661009	114.258682	20.6054545	13.2051585	114.2287785	-98.3214885	0.1337615	110.5862855
-43.446995	34.122978	113.150719	-38.856831	6.740033	112.414757	21.909136	0.73593	114.221176	19.305151	25.658813	114.399361	20.6071435	13.1973715	114.3102685	-98.3208055	0.282694500000002	110.5192455
-42.697296	34.538929	113.344742	-38.857414	6.810997	112.440369	21.922388	0.711706	114.243126	19.351582	25.655863	114.554787	20.636985	13.1837845	114.3989565	-98.351813	0.438209500000001	110.4817815
-41.982578	34.931564	113.542137	-38.843479	6.875591	112.487556	21.93832	0.678521	114.277245	19.41659	25.64007	114.684929	20.677455	13.1592955	114.481087	-98.364413	0.591886499999999	110.494025
-41.270576	35.222565	113.724518	-38.81324	6.932676	112.55304	21.949692	0.640423	114.308105	19.484545	25.610615	114.770523	20.7171185	13.125519	114.539314	-98.3435985	0.739833000000001	110.566766
-40.558372	35.41687	113.86248	-38.788475	6.984804	112.6297	21.966127	0.59314	114.313019	19.530146	25.584513	114.872757	20.7481365	13.0888265	114.592888	-98.3250865	0.880781499999999	110.666512
-39.441261	35.581676	114.057495	-38.760464	7.053994	112.699234	21.986549	0.500472	114.326355	19.621775	25.526146	114.973434	20.804162	13.013309	114.6498945	-98.32509	1.094679	110.7485735
-38.680847	35.66317	114.141785	-38.752567	7.075219	112.697861	21.98805	0.42075	114.332748	19.673725	25.46792	115.05027	20.8308875	12.944335	114.691509	-98.3360215	1.206103	110.704213
-37.863281	35.591072	114.198563	-38.740398	7.077921	112.665955	22.013645	0.33875	114.326187	19.716354	25.397694	115.136909	20.8649995	12.868222	114.731548	-98.3457955	1.28762	110.600362
-37.133495	35.503044	114.325264	-38.725773	7.081986	112.629738	22.018877	0.248602	114.32637	19.762201	25.317642	115.215172	20.890539	12.783122	114.770771	-98.342085	1.38085	110.488705
-36.409313	35.307686	114.452744	-38.702969	7.081166	112.592422	22.029802	0.169006	114.314034	19.82737	25.252417	115.292763	20.928586	12.7107115	114.8033985	-98.334524	1.4516205	110.3814455
-35.721046	35.01627	114.561203	-38.646622	7.056249	112.572571	22.052969	0.105766	114.305199	19.88781	25.200262	115.384827	20.9703895	12.653014	114.845013	-98.2636335	1.459484	110.300129
-34.987221	34.622131	114.645134	-38.594738	7.061213	112.569344	22.109579	0.055181	114.285835	19.97139	25.151337	115.465698	21.0404845	12.603259	114.8757665	-98.2299605	1.519167	110.2629215
-33.830414	33.90189	114.695313	-38.491692	7.124397	112.592957	22.178577	-0.013616	114.275909	20.086323	25.10989	115.516022	21.13245	12.548137	114.8959655	-98.115834	1.700657	110.2899485
-33.108757	33.37101	114.714745	-38.421169	7.168917	112.633659	22.250628	-0.053799	114.266846	20.16087	25.087273	115.525673	21.205749	12.516737	114.8962595	-98.048087	1.821097	110.3710585
-32.393089	32.766403	114.681664	-38.352291	7.219891	112.669373	22.310326	-0.087372	114.278412	20.237408	25.056883	115.531792	21.273867	12.4847555	114.905102	-97.978449	1.9550265	110.433644
-31.698811	32.077522	114.569725	-38.291695	7.263509	112.707771	22.380009	-0.133054	114.317535	20.302904	25.019424	115.521133	21.3414565	12.443185	114.919334	-97.9248465	2.083833	110.496208
-30.986038	31.316017	114.480194	-38.23698	7.308275	112.766731	22.443474	-0.170129	114.412949	20.368048	24.967764	115.522537	21.405761	12.3988175	114.967743	-97.879721	2.2177325	110.565719
-30.30439	30.429262	114.322281	-38.20483	7.340589	112.837013	22.517488	-0.210509	114.539444	20.420166	24.912659	115.527725	21.468827	12.351075	115.0335845	-97.878487	2.330103	110.6404415
-29.652225	29.539675	114.213646	-38.195404	7.368699	112.945847	22.575914	-0.250267	114.715401	20.459131	24.845034	115.46788	21.5175225	12.2973835	115.0916405	-97.9083305	2.4400145	110.8000535
-28.742092	28.078064	113.93325	-38.193268	7.403615	113.107315	22.663017	-0.286867	114.976868	20.450731	24.698738	115.241158	21.556874	12.2059355	115.109013	-97.94341	2.6012945	111.105617
-28.138069	27.039772	113.645996	-38.198223	7.420774	113.217018	22.712206	-0.285073	115.133179	20.385975	24.624123	115.026245	21.5490905	12.169525	115.079712	-97.9455365	2.672023	111.354324
-27.574366	25.989059	113.366272	-38.181774	7.419682	113.286118	22.75852	-0.270627	115.227043	20.309469	24.579693	114.747513	21.5339945	12.154533	114.987278	-97.8975425	2.684831	111.584958
-27.01042	24.919077	113.013908	-38.167114	7.398734	113.305305	22.808287	-0.280704	115.318787	20.230225	24.547819	114.465645	21.519256	12.1335575	114.892216	-97.853484	2.6639105	111.718394
-26.426414	23.795187	112.759552	-38.115723	7.359289	113.302673	22.874237	-0.308025	115.377876	20.173851	24.480408	114.197029	21.524044	12.0861915	114.7874525	-97.75549	2.6323865	111.8178935
-25.887558	22.642422	112.496902	-38.087715	7.276145	113.298164	22.927109	-0.372442	115.436378	20.134684	24.382866	113.996925	21.5308965	12.005212	114.7166515	-97.7063265	2.547078	111.8796765
-25.339417	21.526705	112.381187	-38.056858	7.158049	113.307083	22.977812	-0.496161	115.531326	20.127575	24.25248	113.88147	21.5526935	11.8781595	114.706398	-97.6664095	2.4379385	111.907768
-24.531437	19.869677	112.305725	-38.014618	6.952616	113.328156	23.030849	-0.780328	115.636635	20.191053	23.990894	113.786827	21.610951	11.605283	114.711731	-97.640187	2.299949	111.944581
-23.98888	18.773849	112.282646	-38.001228	6.82501	113.322975	23.050556	-0.986924	115.649864	20.242506	23.80619	113.733864	21.646531	11.409633	114.691864	-97.648987	2.240387	111.954086
-23.49098	17.709524	112.268448	-37.961002	6.724795	113.290962	23.05168	-1.175691	115.637634	20.295877	23.642052	113.673569	21.6737785	11.2331805	114.6556015	-97.5957825	2.2164095	111.9263225
-22.997652	16.741838	112.237335	-37.959877	6.661066	113.252487	23.049711	-1.312176	115.605545	20.321781	23.49502	113.608131	21.685746	11.091422	114.606838	-97.6055	2.23071	111.898136
-22.511404	15.770081	112.219032	-37.950233	6.637838	113.198174	23.060591	-1.428919	115.553627	20.338232	23.413086	113.555504	21.6994115	10.9920835	114.5545655	-97.5998775	2.2835925	111.8417825
-22.030203	14.832224	112.210754	-37.951977	6.633865	113.173615	23.059662	-1.508429	115.482857	20.337637	23.343315	113.51545	21.6986495	10.917443	114.4991535	-97.6026035	2.350287	111.8480765
-21.590614	13.934543	112.229034	-37.957951	6.64853	113.163467	23.04871	-1.566315	115.412926	20.344252	23.289352	113.50341	21.696481	10.8615185	114.458168	-97.612383	2.4355415	111.868766
-20.905903	12.684958	112.301491	-37.984169	6.69247	113.163864	23.014584	-1.654491	115.3442	20.375288	23.237949	113.594795	21.694936	10.791729	114.4694975	-97.663274	2.593211	111.8582305
-20.47967	11.861942	112.324715	-37.993275	6.737667	113.163376	22.98947	-1.70384	115.312576	20.400242	23.211609	113.699028	21.694856	10.7538845	114.505802	-97.681406	2.7214495	111.82095
-20.034508	11.023191	112.403336	-38.010685	6.784295	113.168312	22.969946	-1.746794	115.278877	20.428528	23.188908	113.828506	21.699237	10.721057	114.5536915	-97.720607	2.847533	111.7829325
-19.62022	10.20994	112.465523	-38.017735	6.813376	113.177933	22.948193	-1.767792	115.248634	20.466946	23.181181	113.977135	21.7075695	10.7066945	114.6128845	-97.7430395	2.9200575	111.7429815
-19.214363	9.430621	112.498154	-38.028641	6.85604	113.181557	22.941004	-1.77146	115.225685	20.514235	23.199219	114.113487	21.7276195	10.7138795	114.669586	-97.7849015	2.9982005	111.693528
-18.81867	8.699724	112.523605	-38.016979	6.938374	113.179352	22.945335	-1.744333	115.208733	20.556004	23.262636	114.244614	21.7506695	10.7591515	114.7266735	-97.7846275	3.1175965	111.6320305
-18.413866	7.901289	112.513092	-38.034626	7.044573	113.202957	22.968487	-1.666883	115.197098	20.58448	23.356312	114.353622	21.7764835	10.8447145	114.77536	-97.8457355	3.2444315	111.630554
-17.832386	6.698901	112.561859	-38.027081	7.229159	113.220177	23.009659	-1.467778	115.252731	20.610561	23.582115	114.519203	21.81011	11.0571685	114.885967	-97.864272	3.4011495	111.554387
-17.475521	5.917531	112.583229	-38.034912	7.380608	113.237694	23.045746	-1.29236	115.321648	20.621384	23.760942	114.608109	21.833565	11.234291	114.9648785	-97.903389	3.526925	111.5105095
-17.119114	5.13203	112.584663	-38.008289	7.5205	113.232376	23.085901	-1.137704	115.39682	20.627502	23.944508	114.689186	21.8567015	11.403402	115.043003	-97.8732795	3.637598	111.421749
-16.759504	4.337196	112.549469	-37.99807	7.665059	113.208473	23.132217	-0.989878	115.482391	20.639359	24.102104	114.73819	21.885788	11.556113	115.1102905	-97.881928	3.774005	111.3066555
-16.419905	3.454228	112.519409	-37.974529	7.758389	113.151077	23.188526	-0.862973	115.555557	20.658279	24.230675	114.788437	21.9234025	11.683851	115.171997	-97.8724605	3.832927	111.130157
-16.116854	2.596823	112.50013	-37.940598	7.855733	113.080994	23.231586	-0.766357	115.613304	20.686317	24.350557	114.817772	21.9589515	11.7921	115.215538	-97.8401475	3.919366	110.94645
-15.79971	1.786183	112.43367	-37.901512	7.919846	113.01384	23.274277	-0.672759	115.644981	20.727924	24.445698	114.826538	22.0011005	11.8864695	115.2357595	-97.8041245	3.9532225	110.7919205
-15.342037	0.450277	112.321732	-37.831619	8.003218	112.902245	23.330128	-0.545052	115.697586	20.799614	24.565233	114.865067	22.064871	12.0100905	115.2813265	-97.728109	3.9963455	110.5231635
-15.065709	-0.451703	112.244102	-37.790733	8.04371	112.806061	23.366507	-0.451017	115.704773	20.846352	24.659309	114.891769	22.1064295	12.104146	115.298271	-97.6878955	3.983274	110.313851
-14.836802	-1.359775	112.159821	-37.752621	8.067634	112.719582	23.3986	-0.353898	115.710159	20.901077	24.762335	114.918282	22.1498385	12.2042185	115.3142205	-97.6550805	3.9310495	110.1249435
-14.615947	-2.232672	112.068848	-37.693989	8.127545	112.616074	23.445812	-0.240102	115.70076	20.958477	24.865057	114.926994	22.2021445	12.3124775	115.313877	-97.5901225	3.9426125	109.918271
-14.393094	-3.151945	111.908867	-37.633057	8.178478	112.489258	23.491652	-0.11863	115.711021	21.031906	24.988523	114.90992	22.261779	12.4349465	115.3104705	-97.527893	3.9220095	109.6680455
-14.189325	-4.104283	111.788895	-37.563301	8.25455	112.336174	23.525869	0.012533	115.73262	21.098822	25.118553	114.891724	22.3123455	12.565543	115.312172	-97.4389475	3.943557	109.360176
-14.003507	-5.040586	111.718842	-37.491844	8.351464	112.184715	23.57173	0.147669	115.780403	21.160994	25.24654	114.818146	22.366362	12.6971045	115.2992745	-97.35005	4.0058235	109.0701555
-13.801644	-6.415987	111.637924	-37.36998	8.522823	111.886009	23.676016	0.370928	115.912857	21.270523	25.4785	114.666977	22.4732695	12.924714	115.289917	-97.2132295	4.120932	108.482101
-13.674868	-7.349167	111.578278	-37.31638	8.642027	111.673592	23.732056	0.526813	115.960297	21.288282	25.659409	114.514755	22.510169	13.093111	115.237526	-97.142929	4.190943	108.109658
-13.60724	-8.308662	111.567863	-37.25787	8.747334	111.438118	23.803181	0.693937	115.978775	21.278923	25.803339	114.342842	22.541052	13.248638	115.1608085	-97.056792	4.24603	107.7154275
-13.580266	-9.237945	111.579659	-37.208607	8.832858	111.208046	23.844519	0.828906	115.989723	21.276403	25.944666	114.142433	22.560461	13.386786	115.066078	-96.977675	4.27893	107.350014
-13.579887	-10.134693	111.537766	-37.154972	8.88077	111.032555	23.866541	0.94685	115.953568	21.268084	26.021704	113.940445	22.5673125	13.484277	114.9470065	-96.8772565	4.277263	107.1181035
-13.637837	-11.024064	111.516914	-37.09935	8.87436	110.848473	23.875696	1.01125	115.901627	21.27215	26.055046	113.777412	22.573923	13.533148	114.8395195	-96.772623	4.215572	106.8574265
-13.683634	-11.950521	111.397217	-37.053375	8.85019	110.675644	23.882957	1.027067	115.878319	21.294693	26.063971	113.641396	22.588825	13.545519	114.7598575	-96.695575	4.154861	106.5914305
-14.115903	-13.153583	111.412033	-37.038895	8.774712	110.44223	23.863993	1.036008	115.81353	21.325516	26.047796	113.544205	22.5947545	13.541902	114.6788675	-96.6725445	4.007522	106.2055925
-14.14821	-14.017131	111.184441	-37.023384	8.747678	110.274628	23.839193	1.054834	115.764511	21.330807	26.047432	113.480438	22.585	13.551133	114.6224745	-96.631768	3.944223	105.9267815
-14.3801	-14.746645	111.010429	-37.021358	8.744975	110.112595	23.817888	1.102219	115.707207	21.306349	26.08297	113.418922	22.5621185	13.5925945	114.5630645	-96.6048345	3.8973555	105.6621255
-14.648354	-15.458334	110.899208	-37.014961	8.801363	109.978058	23.798056	1.177603	115.649544	21.274353	26.138845	113.344505	22.5362045	13.658224	114.4970245	-96.5661265	3.944502	105.4590915
-14.980528	-16.162268	110.79615	-37.014797	8.87858	109.826157	23.762907	1.281657	115.60041	21.252916	26.235086	113.244034	22.5079115	13.7583715	114.422222	-96.5375055	3.9987885	105.230092
-15.351873	-16.798241	110.729301	-37.021545	8.977229	109.688477	23.731529	1.372606	115.553604	21.221378	26.343861	113.12281	22.4764535	13.8582335	114.338207	-96.5195435	4.0962245	105.038747
-15.791305	-17.380224	110.708786	-37.049366	9.082919	109.575562	23.704533	1.494648	115.47406	21.157215	26.456013	113.000893	22.430874	13.9753305	114.2374765	-96.529606	4.1905075	104.9136475
-16.485489	-18.142328	110.623848	-37.078934	9.212824	109.483269	23.655455	1.669885	115.338829	21.071938	26.612209	112.782166	22.3636965	14.141047	114.0604975	-96.5215645	4.284601	104.9060405
-16.997007	-18.638582	110.609413	-37.074871	9.28649	109.429993	23.633524	1.763036	115.258255	21.018209	26.688498	112.668762	22.3258665	14.225767	113.9635085	-96.4756085	4.347213	104.8964775
-17.595957	-19.126684	110.54039	-37.120415	9.327485	109.336403	23.624832	1.833906	115.153015	20.994722	26.733633	112.55616	22.309777	14.2837695	113.8545875	-96.550607	4.3712005	104.8182185
-18.193323	-19.534714	110.445908	-37.119839	9.353675	109.23278	23.612858	1.892166	115.027168	20.971682	26.762787	112.435379	22.29227	14.3274765	113.7312735	-96.531948	4.3798735	104.7342865
-18.824238	-19.891378	110.328545	-37.086967	9.361389	109.104523	23.590874	1.969491	114.855049	20.960167	26.774887	112.293221	22.2755205	14.372189	113.574135	-96.4494545	4.350589	104.634911
-19.495041	-20.161455	110.211525	-37.049839	9.343843	109.009445	23.557182	2.031443	114.657883	20.97094	26.797554	112.119804	22.264061	14.4144985	113.3888435	-96.363739	4.2731875	104.6300465
-20.185001	-20.360207	110.082962	-37.007248	9.335676	108.8992	23.515177	2.091198	114.452682	20.990374	26.816484	111.940559	22.2527755	14.453841	113.1966205	-96.2672715	4.217511	104.6017795
-21.35166	-20.61754	109.941887	-36.976124	9.332045	108.779755	23.518446	2.150097	114.174805	21.006969	26.837904	111.694267	22.2627075	14.4940005	112.934536	-96.2149555	4.1700895	104.624974
-22.119205	-20.701876	109.821442	-36.97319	9.308149	108.730988	23.489349	2.191325	113.964615	21.006304	26.838816	111.563553	22.2478265	14.5150705	112.764084	-96.1942065	4.1012275	104.697892
-22.89476	-20.762033	109.632278	-36.984192	9.265366	108.680511	23.419937	2.206337	113.791946	20.993773	26.81925	111.459518	22.206855	14.5127935	112.625732	-96.175239	4.0179385	104.73529
-23.683628	-20.75474	109.447655	-36.995651	9.226885	108.658562	23.390671	2.187705	113.6315	20.98312	26.790226	111.406219	22.1868955	14.4889655	112.5188595	-96.1781975	3.9648045	104.7982645
-24.511902	-20.636915	109.244873	-37.024448	9.194445	108.644173	23.347122	2.157721	113.489708	20.976171	26.756042	111.378113	22.1616465	14.4568815	112.4339105	-96.2105425	3.9320085	104.8544355
-25.441763	-20.528206	109.103157	-37.056332	9.159042	108.63398	23.272034	2.118284	113.417137	20.976862	26.724689	111.36956	22.124448	14.4214865	112.3933485	-96.237112	3.8965975	104.8746115
-26.34016	-20.338388	108.964767	-37.087517	9.128098	108.638573	23.21567	2.109057	113.364258	20.964186	26.72328	111.402534	22.089928	14.4161685	112.383396	-96.264962	3.8400275	104.89375
-27.60047	-20.003254	108.78624	-37.11795	9.127031	108.68174	23.167423	2.198496	113.33876	20.931898	26.81357	111.450424	22.0496605	14.506033	112.394592	-96.2855605	3.748029	104.968888
-28.433714	-19.68355	108.68306	-37.141895	9.165116	108.699455	23.128607	2.285722	113.323212	20.899227	26.905313	111.45668	22.013917	14.5955175	112.389946	-96.297707	3.7347145	105.008964
-29.367897	-19.347231	108.616165	-37.158379	9.204724	108.698097	23.106829	2.357573	113.292656	20.854488	27.00263	111.44558	21.9806585	14.6801015	112.369118	-96.2974165	3.7293465	105.027076
-30.292316	-18.968218	108.538925	-37.186958	9.256673	108.697617	23.090366	2.41693	113.249298	20.826183	27.075541	111.419556	21.9582745	14.7462355	112.334427	-96.3321905	3.7671105	105.060807
-31.225708	-18.587168	108.435928	-37.221302	9.263636	108.685669	23.06156	2.430075	113.17128	20.804245	27.089924	111.397301	21.9329025	14.7599995	112.2842905	-96.3755065	3.7672725	105.0870475
-32.0867	-18.194374	108.239029	-37.257702	9.245143	108.653961	23.017185	2.38994	113.065865	20.791733	27.059496	111.365448	21.904459	14.724718	112.2156565	-96.419863	3.765568	105.0922655
-32.989723	-17.722115	108.036018	-37.291538	9.209929	108.606697	22.969976	2.336985	112.896584	20.784204	26.998499	111.31929	21.87709	14.667742	112.107937	-96.460166	3.752116	105.105457
-34.361454	-17.052786	107.669273	-37.304165	9.142818	108.500328	22.870264	2.230708	112.575256	20.782713	26.865269	111.234428	21.8264885	14.5479885	111.904842	-96.4348185	3.7376475	105.095814
-35.310383	-16.602304	107.375648	-37.296055	9.095272	108.405777	22.827568	2.170178	112.338425	20.790382	26.789486	111.172935	21.808975	14.479832	111.75568	-96.401085	3.710712	105.055874
-36.162365	-16.149702	107.053665	-37.293495	9.070774	108.318886	22.79491	2.135687	112.118019	20.808973	26.745457	111.154984	21.8019415	14.440572	111.6365015	-96.3889315	3.700976	105.0012705
-37.077003	-15.632751	106.785141	-37.288658	9.079385	108.243004	22.754726	2.124436	111.942337	20.836002	26.740795	111.134956	21.795364	14.4326155	111.5386465	-96.37268	3.7261545	104.9473615
-37.996437	-15.126136	106.552124	-37.290577	9.104798	108.181587	22.729486	2.138311	111.766968	20.841902	26.756191	111.103783	21.785694	14.447251	111.4353755	-96.366848	3.762345	104.9277985
-38.915691	-14.633738	106.365799	-37.31192	9.15433	108.127419	22.711967	2.18429	111.586952	20.823914	26.786768	111.063316	21.7679405	14.485529	111.325134	-96.3917805	3.823131	104.929704
-39.764614	-14.137266	106.20034	-37.324825	9.203072	108.083221	22.693451	2.247951	111.44133	20.806499	26.831469	111.006699	21.749975	14.53971	111.2240145	-96.399625	3.866434	104.9424275
-41.067825	-13.369089	106.005775	-37.321442	9.30404	108.006737	22.686108	2.355351	111.257111	20.768745	26.953262	110.943726	21.7274265	14.6543065	111.1004185	-96.3703105	3.9537735	104.9130555
-41.942314	-12.879404	105.912674	-37.319462	9.355129	107.976509	22.671345	2.439884	111.154663	20.749212	27.038326	110.910973	21.7102785	14.739105	111.032818	-96.3492025	3.971153	104.9202
-42.835419	-12.423472	105.841537	-37.347191	9.415708	107.932541	22.643188	2.526338	111.085617	20.731344	27.134258	110.879959	21.687266	14.830298	110.982788	-96.381648	4.001118	104.882294
-43.635052	-11.960287	105.750549	-37.351887	9.486883	107.883072	22.614428	2.610857	111.026085	20.705334	27.216784	110.856712	21.659881	14.9138205	110.9413985	-96.363655	4.0599455	104.8247455
-44.452785	-11.488072	105.62117	-37.344078	9.547096	107.822502	22.590456	2.673666	110.96302	20.694075	27.272064	110.826576	21.6422655	14.972865	110.894798	-96.3304215	4.121327	104.750206
-45.277779	-11.057056	105.569092	-37.346714	9.635604	107.746231	22.568884	2.706567	110.918007	20.699142	27.316549	110.750977	21.634013	15.011558	110.834492	-96.327441	4.25965	104.65797
-46.09227	-10.630632	105.551445	-37.352219	9.702865	107.697227	22.558256	2.73511	110.867775	20.696575	27.340662	110.646103	21.6274155	15.037886	110.756939	-96.3318535	4.367844	104.637515
-47.293831	-10.026665	105.618439	-37.316994	9.805989	107.648026	22.547808	2.761165	110.830734	20.70636	27.370632	110.500587	21.627084	15.0658985	110.6656605	-96.261072	4.5460795	104.6303915
-48.073658	-9.661578	105.662201	-37.310143	9.827872	107.659599	22.542704	2.780317	110.81617	20.696732	27.392679	110.423912	21.619718	15.086498	110.620041	-96.240004	4.569246	104.699157
-48.85952	-9.294587	105.743477	-37.300499	9.833958	107.685295	22.547647	2.794168	110.824013	20.681646	27.411308	110.363297	21.6146465	15.102738	110.593655	-96.2156445	4.565178	104.776935
-49.644199	-8.962868	105.818321	-37.300194	9.83479	107.717728	22.552004	2.811624	110.852119	20.665668	27.441418	110.31263	21.608836	15.126521	110.5823745	-96.209224	4.543059	104.8530815
-50.435566	-8.643379	105.928146	-37.31881	9.820106	107.74691	22.541567	2.829199	110.855057	20.619726	27.468708	110.252586	21.5806465	15.1489535	110.5538215	-96.2182665	4.4912585	104.9399985
-51.170147	-8.304669	106.024673	-37.339226	9.809618	107.767746	22.527163	2.861027	110.850098	20.559437	27.477556	110.162926	21.5433	15.1692915	110.506512	-96.221752	4.4499445	105.02898
-51.886581	-7.976786	106.053497	-37.39212	9.778788	107.776489	22.507227	2.900749	110.853539	20.498465	27.496687	110.07373	21.502846	15.198718	110.4636345	-96.287086	4.358858	105.0893435
-52.961807	-7.444583	106.065193	-37.439964	9.786468	107.709412	22.480852	2.970345	110.845055	20.39629	27.553818	109.903122	21.438571	15.2620815	110.3740885	-96.318499	4.3108545	105.0447355
-53.671921	-7.070215	106.023766	-37.48423	9.77975	107.628456	22.467323	3.02144	110.823784	20.320951	27.606714	109.787514	21.394137	15.314077	110.305649	-96.362597	4.245423	104.951263
-54.415161	-6.730673	106.022049	-37.540306	9.804933	107.552704	22.436426	3.089516	110.801765	20.223497	27.673779	109.657921	21.3299615	15.3816475	110.229843	-96.4105735	4.2282185	104.875565
-55.075203	-6.352963	106.028488	-37.598984	9.804728	107.496414	22.405258	3.143267	110.774162	20.116913	27.742254	109.521881	21.2610855	15.4427605	110.1480215	-96.4590535	4.1666955	104.8448065
-55.711967	-5.982955	106.078148	-37.665768	9.790507	107.491005	22.359821	3.200975	110.740295	19.998377	27.799681	109.380341	21.179099	15.500328	110.060318	-96.510635	4.080686	104.921692
-56.373642	-5.575927	106.172493	-37.734825	9.768958	107.515121	22.322598	3.26865	110.727371	19.878061	27.851454	109.260643	21.1003295	15.560052	109.994007	-96.5699795	3.977864	105.036235
-56.985504	-5.164091	106.293999	-37.818913	9.741331	107.564041	22.300676	3.31245	110.719368	19.767614	27.91152	109.1548	21.034145	15.611985	109.937084	-96.671971	3.870677	105.190998
-57.93903	-4.489913	106.56823	-37.915932	9.687881	107.69178	22.236267	3.330541	110.714485	19.601542	27.952913	108.962585	20.9189045	15.641727	109.838535	-96.7507685	3.734035	105.545025
-58.528465	-4.03407	106.748878	-37.975414	9.632946	107.780418	22.199245	3.327428	110.728142	19.490318	27.940536	108.842758	20.8447815	15.633982	109.78545	-96.7956095	3.63191	105.775386
-59.042019	-3.543606	106.920578	-38.042217	9.585631	107.841515	22.150589	3.294415	110.771622	19.404974	27.931564	108.740356	20.7777815	15.6129895	109.755989	-96.8622155	3.5582725	105.927041
-59.588329	-3.040349	107.019302	-38.103882	9.525093	107.880058	22.102039	3.242079	110.815346	19.318808	27.895382	108.636604	20.7104235	15.5687305	109.725975	-96.9181875	3.4814555	106.034141
-60.072201	-2.498273	107.054474	-38.191128	9.465596	107.869576	22.050457	3.177882	110.850159	19.218369	27.838976	108.543755	20.634413	15.508429	109.696957	-97.016669	3.422763	106.042195
-60.513069	-1.858898	107.057449	-38.279091	9.420239	107.849503	21.997215	3.116477	110.879341	19.115259	27.766478	108.462631	20.556237	15.4414775	109.670986	-97.114419	3.3990005	106.02802
-61.002647	-1.263355	107.087959	-38.370087	9.383884	107.854309	21.94113	3.055059	110.919846	19.026737	27.707077	108.377945	20.4839335	15.381068	109.6488955	-97.2241075	3.3867	106.0597225
-61.632557	-0.252054	107.134544	-38.468136	9.318374	107.874084	21.866432	2.968445	110.992203	18.883314	27.605921	108.31778	20.374873	15.287183	109.6549915	-97.311145	3.349565	106.0931765
-62.056034	0.427496	107.156624	-38.545357	9.248687	107.923721	21.802078	2.901474	111.035645	18.810329	27.549822	108.324196	20.3062035	15.225648	109.6799205	-97.3969175	3.271726	106.1675215
-62.405632	1.151074	107.165596	-38.610603	9.169526	107.963371	21.743206	2.840766	111.054001	18.742378	27.48864	108.357414	20.242792	15.164703	109.7057075	-97.463998	3.174349	106.2210345
-62.819469	1.927494	107.17424	-38.678532	9.078012	107.992279	21.682909	2.753078	111.057747	18.676552	27.402842	108.385048	20.1797305	15.07796	109.7213975	-97.5367945	3.078064	106.2631605
-63.211346	2.724583	107.127785	-38.741192	9.021675	107.990173	21.624491	2.64557	111.030449	18.639498	27.325174	108.412842	20.1319945	14.985372	109.7216455	-97.6143785	3.057978	106.2587005
-63.553001	3.550273	107.077827	-38.795311	8.977806	107.969604	21.557524	2.549644	110.970917	18.585861	27.24139	108.437881	20.0716925	14.895517	109.704399	-97.6623145	3.060095	106.234809
-63.897194	4.374884	107.042137	-38.868195	8.977093	107.949867	21.470261	2.471534	110.917244	18.544159	27.17086	108.441177	20.00721	14.821197	109.6792105	-97.7436	3.132989	106.2205235
-64.296707	5.775284	106.989609	-38.983459	9.009892	107.95182	21.35141	2.40633	110.864006	18.454107	27.125212	108.451752	19.9027585	14.765771	109.657879	-97.8696765	3.254013	106.245761
-64.574966	6.700487	107.045425	-39.058014	9.082561	107.984779	21.245831	2.390392	110.850525	18.368021	27.131197	108.477089	19.806926	14.7607945	109.663807	-97.922954	3.4043275	106.305751
-64.813339	7.659326	107.066666	-39.174152	9.12434	108.011963	21.118418	2.394471	110.832504	18.264015	27.162495	108.496666	19.6912165	14.778483	109.664585	-98.0395205	3.470197	106.359341
-64.966942	8.625992	107.070908	-39.311771	9.171696	108.011391	20.993536	2.382332	110.754379	18.145803	27.181833	108.468948	19.5696695	14.7820825	109.6116635	-98.1932115	3.5613095	106.4111185
-65.104149	9.619075	107.018005	-39.460564	9.215767	107.993492	20.865808	2.31726	110.637474	17.992928	27.154346	108.399979	19.429368	14.735803	109.5187265	-98.350496	3.695731	106.4682575
-65.234207	10.647727	107.03019	-39.610767	9.251348	107.94474	20.709824	2.235252	110.486427	17.85375	27.098476	108.358444	19.281787	14.666864	109.4224355	-98.503321	3.835832	106.4670445
-65.323372	11.667403	107.000885	-39.776783	9.268481	107.887604	20.536234	2.147771	110.333649	17.734941	27.008503	108.343163	19.1355875	14.578137	109.338406	-98.6891535	3.958825	106.436802
-65.360443	13.186657	106.987534	-40.029152	9.221723	107.801414	20.268307	2.018819	110.120544	17.556318	26.906399	108.389626	18.9123125	14.462609	109.255085	-98.9706165	3.980837	106.347743
-65.302856	14.20536	106.963455	-40.189644	9.197637	107.777908	20.112347	1.983629	110.02636	17.399416	26.874706	108.466888	18.7558815	14.4291675	109.246624	-99.1351695	3.9661065	106.309192
-65.257843	15.184973	107.084526	-40.358883	9.19002	107.80674	19.933266	1.984393	110.010742	17.244942	26.901855	108.581017	18.589104	14.443124	109.2958795	-99.30687	3.936916	106.3176005
-65.149734	16.164135	107.205704	-40.525047	9.184495	107.880165	19.797771	2.041811	110.067032	17.086205	26.969862	108.700851	18.441988	14.5058365	109.3839415	-99.492082	3.8631535	106.3763885
-64.994392	17.085217	107.319366	-40.700027	9.168099	107.992683	19.682852	2.1371	110.164619	16.912756	27.071861	108.823708	18.297804	14.6044805	109.4941635	-99.697858	3.7317175	106.4912025
-64.734406	17.991205	107.399002	-40.837891	9.173062	108.100739	19.5702	2.237377	110.273811	16.741661	27.180014	108.885284	18.1559305	14.7086955	109.5795475	-99.8317125	3.6374285	106.6219305
-64.549065	18.86974	107.507118	-40.983948	9.132564	108.171593	19.483187	2.294778	110.354652	16.570101	27.241322	108.878181	18.026644	14.76805	109.6164165	-99.99454	3.497078	106.7267695
-64.181969	20.138205	107.524643	-41.134499	9.029372	108.215141	19.355743	2.345757	110.43576	16.341377	27.268267	108.827957	17.84856	14.807012	109.6318585	-100.117558	3.251732	106.7984235
-63.840176	20.965555	107.506203	-41.217266	8.926869	108.220337	19.262636	2.335043	110.47139	16.210896	27.236485	108.782181	17.736766	14.785764	109.6267855	-100.171298	3.067974	106.8138885
-63.523762	21.782101	107.442543	-41.291252	8.780763	108.197716	19.178284	2.274359	110.492744	16.101118	27.167542	108.749626	17.639701	14.7209505	109.621185	-100.222205	2.8405755	106.774247
-63.142365	22.53429	107.446465	-41.371258	8.633007	108.180389	19.090824	2.190764	110.513748	16.001902	27.082338	108.758034	17.546363	14.636551	109.635891	-100.288879	2.629463	106.724887
-62.751831	23.288025	107.439003	-41.463535	8.466768	108.162163	18.989477	2.090332	110.533691	15.91076	26.981968	108.809303	17.4501185	14.53615	109.671497	-100.3771885	2.397386	106.652829
-62.308704	24.036097	107.502403	-41.54874	8.314933	108.178238	18.884365	2.013997	110.545586	15.815454	26.900896	108.891235	17.3499095	14.4574465	109.7184105	-100.4473895	2.1724195	106.6380655
-61.870556	24.777571	107.589554	-41.677059	8.203753	108.200226	18.769911	1.951012	110.552895	15.71469	26.835691	109.000038	17.2423005	14.3933515	109.7764665	-100.5964185	2.0141545	106.6239855
-61.101246	25.891941	107.750084	-41.844753	8.06433	108.240044	18.6145	1.927192	110.559059	15.544781	26.788734	109.190048	17.0796405	14.357963	109.8745535	-100.7691465	1.770697	106.6055345
-60.637985	26.537952	107.92791	-41.95887	7.996681	108.25634	18.514669	1.941657	110.56472	15.43285	26.812077	109.316544	16.9737595	14.376867	109.940632	-100.8914995	1.616495	106.572048
-60.041695	27.204603	108.036003	-42.073994	7.98326	108.243561	18.40719	1.985017	110.555504	15.319909	26.867304	109.435692	16.8635495	14.4261605	109.995598	-101.0115375	1.5403595	106.491524
-59.50988	27.830044	108.146057	-42.18388	7.966434	108.2314	18.309595	2.036379	110.509834	15.199966	26.929197	109.533119	16.7547805	14.482788	110.0214765	-101.1225405	1.45008	106.4413235
-58.887035	28.421381	108.320061	-42.283871	7.991308	108.208382	18.224413	2.082643	110.444283	15.08431	26.993721	109.62973	16.6543615	14.538182	110.0370065	-101.2221035	1.444434	106.3797575
-58.267506	28.957233	108.448647	-42.381313	8.011888	108.203018	18.128382	2.143454	110.384811	14.989238	27.056608	109.724571	16.55881	14.600031	110.054691	-101.321436	1.423745	106.351345
-57.672482	29.397198	108.728424	-42.469429	8.049234	108.238045	18.020464	2.212428	110.343658	14.896357	27.120739	109.841072	16.4584105	14.6665835	110.092365	-101.3972685	1.4318845	106.383725
-56.641685	29.99464	109.069633	-42.575466	8.09927	108.346733	17.911312	2.322413	110.318672	14.810616	27.220678	110.03746	16.360964	14.7715455	110.178066	-101.511896	1.4269945	106.5154
-55.900925	30.29781	109.215866	-42.648445	8.151305	108.409729	17.853765	2.394362	110.332344	14.773083	27.299013	110.148582	16.313424	14.8466875	110.240463	-101.610314	1.4559225	106.578995
-55.20615	30.552261	109.373138	-42.679016	8.187296	108.425926	17.829048	2.448325	110.332764	14.734353	27.361567	110.211601	16.2817005	14.904946	110.2721825	-101.6397325	1.469646	106.5796695
-54.475067	30.731796	109.391464	-42.707783	8.218074	108.423889	17.810839	2.501816	110.348022	14.702214	27.396103	110.235512	16.2565265	14.9489595	110.291767	-101.6720925	1.4871885	106.556011
-53.764511	30.800539	109.430786	-42.733051	8.230635	108.426521	17.815968	2.547954	110.390106	14.668661	27.420361	110.256554	16.2423145	14.9841575	110.32333	-101.7084165	1.4771125	106.529712
-53.015305	30.788193	109.36441	-42.747108	8.217977	108.466492	17.823444	2.577647	110.471222	14.63197	27.437052	110.262642	16.227707	15.0073495	110.366932	-101.721923	1.4286045	106.566052
-52.196194	30.723482	109.329536	-42.726215	8.184969	108.544853	17.841265	2.576506	110.565521	14.604771	27.435537	110.2379	16.223018	15.0060215	110.4017105	-101.675448	1.3639165	106.6879955
-51.050312	30.521812	109.267281	-42.715321	8.080615	108.673798	17.884005	2.54808	110.724625	14.578236	27.374235	110.161949	16.2311205	14.9611575	110.443287	-101.6617625	1.2000725	106.904309
-50.287022	30.289808	109.169724	-42.718727	8.009287	108.758568	17.909803	2.51052	110.845673	14.567283	27.290302	110.111549	16.238543	14.900411	110.478611	-101.675997	1.118163	107.038525
-49.523251	30.013201	109.046295	-42.683811	7.933603	108.819267	17.952545	2.451134	110.968018	14.561932	27.210194	110.054375	16.2572385	14.830664	110.5111965	-101.6248605	1.036542	107.1273375
-48.745392	29.655722	108.892998	-42.652462	7.853087	108.881691	18.01487	2.362732	111.097885	14.578239	27.103197	109.954308	16.2965545	14.7329645	110.5260965	-101.6014785	0.973209499999999	107.2372855
-47.873363	29.294586	108.732048	-42.606934	7.770085	108.948586	18.081142	2.283763	111.229721	14.605752	26.997684	109.8619	16.343447	14.6407235	110.5458105	-101.557315	0.8994465	107.3513615
-47.11013	28.872866	108.632103	-42.547279	7.666434	109.040192	18.157707	2.206553	111.36953	14.63843	26.905827	109.803413	16.3980685	14.55619	110.5864715	-101.4926265	0.776678	107.4939125
-46.308426	28.460386	108.544327	-42.473133	7.590531	109.137436	18.23382	2.135928	111.529076	14.689711	26.817932	109.755745	16.4617655	14.47693	110.6424105	-101.4080315	0.704132000000001	107.6324615
-45.16399	27.810425	108.406624	-42.388988	7.49221	109.242081	18.358664	2.01277	111.742546	14.777867	26.691605	109.705032	16.5682655	14.3521875	110.723789	-101.3462415	0.632232500000001	107.760373
-44.373493	27.329412	108.333382	-42.325443	7.414258	109.313461	18.436155	1.927996	111.832108	14.831872	26.598444	109.66201	16.6340135	14.26322	110.747059	-101.2848995	0.565296	107.879863
-43.530727	26.870901	108.287407	-42.280479	7.355536	109.375587	18.489653	1.857711	111.8955	14.892982	26.504061	109.603241	16.6913175	14.180886	110.7493705	-101.2522755	0.530186	108.0018035
-42.77911	26.445484	108.286415	-42.201271	7.300004	109.417358	18.573154	1.786506	111.959801	14.965202	26.430248	109.581985	16.769178	14.108377	110.770893	-101.17172	0.491631000000002	108.063823
-42.014462	26.030916	108.278511	-42.138004	7.275975	109.458633	18.644371	1.740003	112.027039	15.045367	26.377163	109.579758	16.844869	14.058583	110.8033985	-101.120877	0.493366999999999	108.1138675
-41.253544	25.634214	108.256462	-42.052677	7.258583	109.487244	18.737276	1.703878	112.100792	15.133818	26.348104	109.593666	16.935547	14.025991	110.847229	-101.040901	0.491175	108.127259
-40.482643	25.20957	108.263458	-41.986416	7.259588	109.511734	18.823261	1.690287	112.160851	15.219669	26.337343	109.609543	17.021465	14.013815	110.885197	-100.994297	0.505360999999999	108.138271
-39.300724	24.639507	108.245132	-41.866001	7.299804	109.542656	18.969515	1.707942	112.239166	15.349997	26.370272	109.638641	17.159756	14.039107	110.9389035	-100.891758	0.560501	108.1464085
-38.562912	24.285448	108.2808	-41.784634	7.337746	109.550873	19.056732	1.723081	112.26815	15.440141	26.399359	109.650894	17.2484365	14.06122	110.959522	-100.8177045	0.614272	108.142224
-37.845421	23.940395	108.304466	-41.712204	7.369904	109.548477	19.140684	1.739778	112.270927	15.527897	26.423326	109.640442	17.3342905	14.081552	110.9556845	-100.7586985	0.658256	108.1412695
-37.135567	23.635984	108.298828	-41.642029	7.414686	109.550667	19.225914	1.760565	112.254105	15.610226	26.436356	109.626045	17.41807	14.0984605	110.940075	-100.702128	0.730911499999999	108.161259
-36.399288	23.31608	108.33194	-41.564812	7.458618	109.56385	19.301266	1.774032	112.243912	15.692981	26.448254	109.631454	17.4971235	14.111143	110.937683	-100.6267475	0.806093000000002	108.190017
-35.640991	23.008133	108.340469	-41.493572	7.487826	109.571251	19.3715	1.773956	112.255516	15.780894	26.463804	109.643875	17.576197	14.11888	110.9496955	-100.563341	0.856771999999999	108.1928065
-34.92276	22.713324	108.371613	-41.41325	7.484848	109.600319	19.453831	1.773421	112.258675	15.863757	26.468023	109.664764	17.658794	14.120722	110.9617195	-100.485294	0.848974000000002	108.2389185
-33.884941	22.31035	108.488098	-41.317593	7.497974	109.657539	19.566063	1.763606	112.273659	15.97593	26.447218	109.752228	17.7709965	14.105412	111.0129435	-100.4061825	0.890536000000001	108.3021345
-33.204975	22.03702	108.541847	-41.253571	7.504626	109.694443	19.643265	1.752423	112.32444	16.074987	26.428982	109.851608	17.859126	14.0907025	111.088024	-100.366268	0.918549499999999	108.300862
-32.516151	21.797653	108.592735	-41.160526	7.525143	109.709084	19.744743	1.728022	112.39064	16.176226	26.416433	109.95443	17.9604845	14.0722275	111.172535	-100.2815365	0.978058499999999	108.245633
-31.821581	21.558355	108.668076	-41.096153	7.545404	109.731499	19.843887	1.717599	112.433609	16.270565	26.405107	110.049248	18.057226	14.061353	111.2414285	-100.249532	1.029455	108.2215695
-31.073332	21.333666	108.684227	-41.025658	7.591794	109.752907	19.947823	1.71703	112.4683	16.364016	26.410086	110.139847	18.1559195	14.063558	111.3040735	-100.2072355	1.12003	108.2017405
-30.365437	21.127134	108.736732	-40.95261	7.644412	109.772697	20.030602	1.727615	112.489723	16.457664	26.430555	110.213432	18.244133	14.079085	111.3515775	-100.149353	1.209739	108.1938165
-29.709959	20.92491	108.828476	-40.878067	7.694935	109.817139	20.117491	1.760114	112.512314	16.546251	26.469412	110.297417	18.331871	14.114763	111.4048655	-100.088005	1.275107	108.2294125
-28.727318	20.637857	109.015343	-40.768581	7.781523	109.928406	20.247738	1.805036	112.542847	16.689154	26.548761	110.473572	18.468446	14.1768985	111.5082095	-100.005608	1.3861475	108.3486025
-28.08502	20.447021	109.15519	-40.685547	7.860027	110.042145	20.325243	1.837366	112.577843	16.790043	26.598299	110.632301	18.557643	14.2178325	111.605072	-99.928737	1.5022215	108.479218
-27.431103	20.214479	109.355148	-40.623791	7.910563	110.140099	20.38312	1.877113	112.644768	16.897812	26.645296	110.82032	18.640466	14.2612045	111.732544	-99.888048	1.5599215	108.547654
-26.751972	20.004351	109.511208	-40.578033	7.958911	110.238937	20.45899	1.896498	112.705086	17.01033	26.695465	111.019791	18.73466	14.2959815	111.8624385	-99.890726	1.6218405	108.6154355
-26.084545	19.769825	109.642342	-40.529175	8.021161	110.291695	20.506542	1.911098	112.762794	17.101435	26.720566	111.21125	18.8039885	14.315832	111.987022	-99.8623385	1.72649	108.596368
-25.482359	19.524462	109.756042	-40.500744	8.061973	110.334625	20.553854	1.936108	112.797485	17.188921	26.753887	111.353561	18.8713875	14.3449975	112.075523	-99.8728755	1.7789485	108.593727
-24.879971	19.269236	109.863495	-40.464207	8.116843	110.35479	20.602345	1.969241	112.829735	17.267897	26.79678	111.472656	18.935121	14.3830105	112.1511955	-99.863535	1.8506755	108.5583845
-23.978443	18.849197	109.909096	-40.397408	8.196647	110.375687	20.681475	2.04452	112.873772	17.378778	26.880625	111.614441	19.0301265	14.4625725	112.2441065	-99.8249425	1.9307215	108.5072675
-23.35729	18.54978	109.935318	-40.330402	8.270772	110.379219	20.747641	2.099061	112.911865	17.4512	26.940199	111.673615	19.0994205	14.51963	112.29274	-99.7602245	2.021914	108.465698
-22.722656	18.233328	109.955086	-40.26693	8.353101	110.386482	20.800289	2.156145	112.94944	17.532282	27.00349	111.741005	19.1662855	14.5798175	112.3452225	-99.7001455	2.1263845	108.4277415
-22.163	17.869482	109.990059	-40.187653	8.405428	110.411812	20.8759	2.210626	112.985786	17.603607	27.053967	111.84446	19.2397535	14.6322965	112.415123	-99.6150595	2.1785595	108.408501
-21.630461	17.474335	110.060104	-40.123333	8.454249	110.450363	20.925821	2.231536	113.031219	17.690498	27.086397	111.954819	19.3081595	14.6589665	112.493019	-99.5548255	2.2495315	108.407707
-21.077133	17.100201	110.16967	-40.066624	8.50185	110.509407	20.970053	2.23932	113.067818	17.787153	27.10199	112.069687	19.378603	14.670655	112.5687525	-99.511851	2.333045	108.4500615
-20.558899	16.683496	110.241226	-40.020947	8.514139	110.570839	21.022814	2.234042	113.08287	17.887684	27.122438	112.214569	19.455249	14.67824	112.6487195	-99.497143	2.350038	108.4929585
-19.781567	15.983924	110.364128	-39.927242	8.576328	110.64756	21.084721	2.233621	113.101982	18.06267	27.152842	112.408737	19.5736955	14.6932315	112.7553595	-99.4281795	2.4594245	108.5397605
-19.266043	15.511449	110.425499	-39.872398	8.640022	110.671844	21.12746	2.259493	113.10334	18.176416	27.19186	112.511086	19.651938	14.7256765	112.807213	-99.396734	2.5543675	108.536475
-18.800156	14.925465	110.429024	-39.802765	8.744153	110.665825	21.162741	2.323833	113.103333	18.275312	27.253124	112.582817	19.7190265	14.7884785	112.843075	-99.3245565	2.6998275	108.488575
-18.437664	14.416236	110.403168	-39.742229	8.863071	110.631752	21.192875	2.404689	113.110748	18.352882	27.351002	112.58799	19.7728785	14.8778455	112.849369	-99.2573365	2.8482965	108.414135
-18.014824	13.872213	110.331917	-39.704208	9.03028	110.577202	21.240757	2.524827	113.09671	18.410885	27.473339	112.553444	19.825821	14.999083	112.825077	-99.234237	3.061477	108.329327
-17.559855	13.308327	110.230064	-39.636032	9.202211	110.505165	21.307495	2.655767	113.074638	18.442778	27.606562	112.503067	19.8751365	15.1311645	112.7888525	-99.1472005	3.2732575	108.2214775
-17.149687	12.688849	110.130737	-39.571335	9.359775	110.460686	21.361233	2.834599	113.072029	18.488501	27.744404	112.431183	19.924867	15.2895015	112.751606	-99.067537	3.4300485	108.169766
-16.616312	11.642511	110.092094	-39.445271	9.565993	110.477676	21.451029	3.105944	113.160873	18.567509	27.928158	112.355888	20.009269	15.517051	112.7583805	-98.899811	3.614935	108.1969715
-16.315712	10.935503	110.125412	-39.359001	9.687285	110.50795	21.514736	3.252334	113.270775	18.637882	28.0431	112.332954	20.076309	15.647717	112.8018645	-98.794311	3.726853	108.2140355
-16.021624	10.217575	110.178391	-39.291096	9.782265	110.544266	21.580278	3.357492	113.402733	18.690907	28.157789	112.285522	20.1355925	15.7576405	112.8441275	-98.7177845	3.8068895	108.2444045
-15.721385	9.480669	110.147491	-39.23465	9.866182	110.527267	21.647619	3.447896	113.517334	18.733957	28.243437	112.210205	20.190788	15.8456665	112.8637695	-98.660088	3.8866975	108.1907645
-15.46598	8.692334	110.104095	-39.209061	9.906808	110.461868	21.70789	3.487236	113.585007	18.736502	28.286076	112.14032	20.222196	15.886656	112.8626635	-98.640318	3.92696	108.0610725
-15.257367	7.892549	110.045609	-39.22337	9.95254	110.334221	21.751011	3.495928	113.615158	18.728212	28.293716	112.060532	20.2396115	15.894822	112.837845	-98.6863515	4.010258	107.830597
-15.117229	7.100397	109.949944	-39.19767	9.961879	110.166809	21.784252	3.461102	113.603333	18.729212	28.260666	111.984108	20.256732	15.860884	112.7937205	-98.652072	4.062874	107.5398975
-14.892467	5.934676	109.733109	-39.166218	9.971749	109.848511	21.845028	3.358457	113.542747	18.781662	28.154642	111.874649	20.313345	15.7565495	112.708698	-98.645781	4.1869485	106.988324
-14.732064	5.128389	109.549461	-39.11462	9.96611	109.641228	21.881676	3.276181	113.513268	18.8578	28.078655	111.848022	20.369738	15.677418	112.680645	-98.598978	4.254802	106.601811
-14.648337	4.330455	109.421219	-39.060352	9.987075	109.455505	21.912849	3.189803	113.481812	18.958363	28.002161	111.83654	20.435606	15.595982	112.659176	-98.55631	4.378168	106.251834
-14.579831	3.544268	109.286453	-38.971008	10.03479	109.261383	21.954901	3.11419	113.430275	19.063965	27.946573	111.794388	20.509433	15.5303815	112.6123315	-98.451449	4.5391985	105.9104345
-14.583363	2.759448	109.117165	-38.920593	10.070902	109.051804	21.987658	3.056902	113.343498	19.151999	27.915112	111.747086	20.5698285	15.486007	112.545292	-98.4110145	4.655797	105.558316
-14.629635	2.026337	108.908188	-38.85408	10.143071	108.827446	22.028332	3.038392	113.255287	19.226439	27.907843	111.702026	20.6273855	15.4731175	112.4786565	-98.3355455	4.8130245	105.1762355
-14.727357	1.299536	108.695961	-38.797905	10.210626	108.618317	22.049889	3.024774	113.150314	19.28381	27.909569	111.647522	20.6668495	15.4671715	112.398918	-98.2626595	4.9540805	104.837716
-14.877194	0.171714	108.397141	-38.723633	10.315791	108.404388	22.077431	3.025064	112.958252	19.332273	27.890549	111.518944	20.704852	15.4578065	112.238598	-98.152118	5.1737755	104.570178
-15.052989	-0.584571	108.267952	-38.6656	10.37203	108.293678	22.108355	3.006983	112.833168	19.396482	27.854866	111.41169	20.7524185	15.4309245	112.122429	-98.0836185	5.3131355	104.464927
-15.289513	-1.337435	108.132126	-38.599285	10.435252	108.158829	22.119755	2.967194	112.709511	19.47229	27.783909	111.304092	20.7960225	15.3755515	112.0068015	-97.9945925	5.4949525	104.3108565
-15.565355	-2.066941	107.929588	-38.549	10.429993	108.021019	22.125395	2.869588	112.562584	19.534294	27.687967	111.166801	20.8298445	15.2787775	111.8646925	-97.9278445	5.5812085	104.1773455
-15.883059	-2.795345	107.706619	-38.469078	10.420912	107.875206	22.153599	2.777745	112.383224	19.597551	27.556049	110.996223	20.875575	15.166897	111.6897235	-97.813731	5.674927	104.0606885
-16.175018	-3.558354	107.489899	-38.372868	10.392484	107.716797	22.18507	2.700544	112.217819	19.680189	27.441513	110.835709	20.9326295	15.0710285	111.526764	-97.6783655	5.7139395	103.90683
-16.494898	-4.312651	107.276497	-38.27507	10.371087	107.57016	22.22547	2.615108	112.093712	19.765797	27.349016	110.703041	20.9956335	14.982062	111.3983765	-97.5457735	5.760112	103.7419435
-17.124586	-5.415553	107.05352	-38.138191	10.333531	107.371857	22.293344	2.526516	111.94754	19.864918	27.236441	110.535744	21.079131	14.8814785	111.241642	-97.355513	5.7855835	103.502072
-17.578493	-6.121463	106.92186	-38.090412	10.313753	107.25843	22.328239	2.489431	111.867249	19.906597	27.186861	110.428261	21.117418	14.838146	111.147755	-97.298242	5.78936	103.369105
-18.084557	-6.795896	106.808029	-38.054222	10.290819	107.160065	22.352528	2.45238	111.798439	19.918234	27.144886	110.323547	21.135381	14.798633	111.060993	-97.243825	5.783005	103.259137
-18.568672	-7.511855	106.729652	-38.041054	10.310349	107.091309	22.375393	2.428072	111.736557	19.90851	27.119791	110.22081	21.1419515	14.7739315	110.9786835	-97.2240595	5.8467665	103.2039345
-19.152546	-8.178587	106.68589	-38.048042	10.3385	107.054245	22.378353	2.420759	111.691322	19.899139	27.108196	110.125206	21.138746	14.7644775	110.908264	-97.23483	5.9125225	103.200226
-19.764107	-8.834009	106.660881	-38.067287	10.352378	107.012894	22.376696	2.407501	111.671768	19.896898	27.109024	110.078072	21.136797	14.7582625	110.87492	-97.271371	5.9464935	103.150868
-20.408682	-9.45988	106.616272	-38.085278	10.369655	106.978783	22.369116	2.386328	111.650894	19.887495	27.10141	110.038971	21.1283055	14.743869	110.8449325	-97.2988615	5.995441	103.1126335
-21.406799	-10.373408	106.480858	-38.094425	10.385982	106.903481	22.356247	2.354894	111.637344	19.861696	27.08979	110.00975	21.1089715	14.722342	110.823547	-97.2978215	6.049622	102.983415
-22.128483	-10.960223	106.385757	-38.086552	10.380775	106.863297	22.363749	2.363097	111.627998	19.858158	27.100445	110.011208	21.1109535	14.731771	110.819603	-97.2840575	6.029779	102.906991
-22.867962	-11.542376	106.313087	-38.072788	10.383604	106.852089	22.375624	2.389341	111.648132	19.86602	27.140881	110.036896	21.120822	14.765111	110.842514	-97.266398	6.002097	102.861664
-23.611441	-12.089362	106.265808	-38.03928	10.423503	106.848015	22.393229	2.435972	111.68116	19.886293	27.206915	110.053825	21.139761	14.8214435	110.8674925	-97.218321	6.0255625	102.8285375
-24.391048	-12.599031	106.203636	-38.025291	10.452188	106.852272	22.399708	2.520266	111.706291	19.896608	27.298609	110.057243	21.148158	14.9094375	110.881767	-97.19874	5.9949385	102.822777
-25.206455	-13.124979	106.180237	-38.014309	10.49074	106.850327	22.400606	2.617131	111.706032	19.903067	27.401138	110.013458	21.1518365	15.0091345	110.859745	-97.1804545	5.9723455	102.840909
-26.095438	-13.59906	106.155121	-38.018795	10.541203	106.827415	22.384539	2.703422	111.691872	19.902237	27.509912	109.903969	21.143388	15.106667	110.7979205	-97.180978	5.975739	102.8569095
-27.383736	-14.30606	106.110123	-38.050228	10.635193	106.718803	22.344481	2.846849	111.621513	19.852682	27.655056	109.655739	21.0985815	15.2509525	110.638626	-97.1990375	6.0194335	102.79898
-28.280178	-14.736769	106.047653	-38.066093	10.661078	106.63401	22.331467	2.919186	111.566864	19.810993	27.727648	109.44574	21.07123	15.323417	110.506302	-97.203416	5.998739	102.761718
-29.276142	-15.159789	106.035316	-38.080223	10.67439	106.537735	22.317551	2.973845	111.518349	19.758873	27.783289	109.261093	21.038212	15.378567	110.389721	-97.198658	5.970213	102.685749
-30.238834	-15.555368	106.078362	-38.090942	10.663542	106.479713	22.295179	3.016661	111.503517	19.724798	27.81476	109.085571	21.0099885	15.4157105	110.294544	-97.1918725	5.9113735	102.664882
-31.192169	-15.929943	106.143417	-38.101131	10.634908	106.456886	22.271847	3.045682	111.490288	19.698719	27.83168	108.92347	20.985283	15.438681	110.206879	-97.187545	5.831135	102.706893
-32.171837	-16.238693	106.194427	-38.102947	10.615016	106.422462	22.246975	3.055124	111.467194	19.654543	27.844942	108.781708	20.950759	15.450033	110.124451	-97.156653	5.779999	102.720473
-33.238598	-16.542448	106.251595	-38.133587	10.575752	106.388054	22.204233	3.062934	111.397873	19.60606	27.843067	108.616165	20.9051465	15.4530005	110.007019	-97.1723205	5.6985035	102.769089
-34.771709	-16.883295	106.209824	-38.163391	10.537928	106.280388	22.140036	3.053073	111.227966	19.559891	27.813261	108.337311	20.8499635	15.433167	109.7826385	-97.1767455	5.642689	102.7781375
-35.777515	-17.051844	106.06797	-38.178215	10.521823	106.190582	22.100595	3.023373	111.07016	19.538074	27.795607	108.170937	20.8193345	15.40949	109.6205485	-97.1757645	5.634156	102.7606155
-36.840145	-17.144331	105.873283	-38.199703	10.500799	106.085503	22.065561	2.987733	110.877266	19.518167	27.777683	108.010223	20.791864	15.382708	109.4437445	-97.19127	5.61889	102.7272615
-37.938717	-17.215555	105.648438	-38.209915	10.477792	105.977417	22.010252	2.938915	110.629036	19.492405	27.755949	107.857811	20.7513285	15.347432	109.2434235	-97.1711585	5.608152	102.7114105
-38.986183	-17.187696	105.360779	-38.238213	10.485493	105.853226	21.935295	2.87778	110.339233	19.462799	27.717505	107.68615	20.699047	15.2976425	109.0126915	-97.175473	5.6733435	102.6937605
-39.989876	-17.152122	105.037712	-38.256016	10.510844	105.724609	21.857027	2.853717	110.06163	19.436125	27.69154	107.511452	20.646576	15.2726285	108.786541	-97.158608	5.7490595	102.662677
-41.035645	-16.998217	104.763641	-38.287449	10.543075	105.605713	21.79744	2.845629	109.813187	19.396994	27.692059	107.38475	20.597217	15.268844	108.5989685	-97.172115	5.817306	102.6124575
-42.659664	-16.760918	104.505066	-38.345467	10.663457	105.468246	21.72101	2.835923	109.517464	19.333868	27.728294	107.202599	20.527439	15.2821085	108.3600315	-97.218373	6.0448055	102.5764605
-43.687023	-16.51853	104.393448	-38.366112	10.733246	105.419556	21.663704	2.894013	109.391022	19.286266	27.76956	107.095276	20.474985	15.3317865	108.243149	-97.207209	6.1347055	102.595963
-44.672592	-16.291157	104.362045	-38.406925	10.828583	105.387375	21.640005	2.962242	109.325897	19.23856	27.82527	107.00914	20.4392825	15.393756	108.1675185	-97.2531325	6.26341	102.6072315
-45.671703	-15.988487	104.359802	-38.43856	10.902281	105.370308	21.615763	3.015801	109.294975	19.193335	27.885828	106.900093	20.404549	15.4508145	108.097534	-97.281669	6.3537475	102.643082
-46.696419	-15.715355	104.42395	-38.457947	10.94829	105.347038	21.580462	3.071496	109.256569	19.143818	27.934811	106.766174	20.36214	15.5031535	108.0113715	-97.278034	6.3934265	102.6827045
-47.693207	-15.373743	104.490486	-38.494274	10.971102	105.314659	21.56624	3.108416	109.206482	19.069616	27.974092	106.641151	20.317928	15.541254	107.9238165	-97.306476	6.40095	102.7055015
-48.625393	-15.06735	104.485214	-38.508183	10.94239	105.25267	21.560957	3.130879	109.182266	19.013994	27.988306	106.51722	20.2874755	15.5595925	107.849743	-97.3038415	6.3251875	102.655597
-50.033333	-14.473823	104.521011	-38.534061	10.893834	105.164192	21.560947	3.119661	109.162498	18.921022	27.972591	106.356903	20.2409845	15.546126	107.7597005	-97.3091065	6.241542	102.5686835
-50.949871	-14.075431	104.559364	-38.568893	10.836358	105.139946	21.57041	3.101508	109.144867	18.870199	27.964169	106.265533	20.2203045	15.5328385	107.7052	-97.3580905	6.1398775	102.574692
-51.852547	-13.608377	104.601334	-38.578953	10.800261	105.136536	21.568426	3.111163	109.138535	18.832882	27.958218	106.202606	20.200654	15.5346905	107.6705705	-97.35856	6.0658315	102.6025015
-52.69817	-13.150792	104.632614	-38.589226	10.774454	105.144211	21.558014	3.126151	109.150024	18.802288	27.973625	106.17247	20.180151	15.549888	107.661247	-97.358603	5.99902	102.627175
-53.554268	-12.584	104.642143	-38.606266	10.7458	105.155037	21.556337	3.1478	109.133575	18.774275	28.005959	106.122902	20.165306	15.5768795	107.6282385	-97.377838	5.9147205	102.6818355
-54.389744	-12.02092	104.617546	-38.622517	10.721007	105.141899	21.53804	3.172227	109.07766	18.751415	28.039568	106.055664	20.1447275	15.6058975	107.566662	-97.3897615	5.8361165	102.717136
-55.221737	-11.383011	104.558167	-38.633106	10.715349	105.103699	21.49	3.219519	108.991852	18.724947	28.079102	105.972229	20.1074735	15.6493105	107.4820405	-97.3736855	5.7813875	102.7253575
-56.381832	-10.378735	104.427124	-38.651188	10.730709	105.0159	21.444546	3.277638	108.838257	18.673105	28.131126	105.847237	20.0588255	15.704382	107.342747	-97.3612015	5.757036	102.689053
-57.117821	-9.646061	104.328667	-38.652237	10.748018	104.969727	21.428543	3.298542	108.765816	18.649023	28.170364	105.803932	20.038783	15.734453	107.284874	-97.343257	5.761583	102.65458
-57.83744	-8.850098	104.242729	-38.658321	10.762672	104.940506	21.413635	3.333292	108.709717	18.641994	28.218079	105.793404	20.0278145	15.7756855	107.2515605	-97.3444565	5.7496585	102.6294515
-58.548599	-8.041288	104.181419	-38.65839	10.766269	104.923508	21.40711	3.381156	108.66748	18.637976	28.28306	105.801071	20.022543	15.832108	107.2342755	-97.339323	5.70043	102.6127405
-59.168129	-7.224534	104.161392	-38.657238	10.791583	104.940392	21.40893	3.436045	108.657181	18.628313	28.349485	105.82769	20.0186215	15.892765	107.2424355	-97.3330975	5.690401	102.6383485
-59.783375	-6.356857	104.160049	-38.654446	10.831282	104.972122	21.43128	3.500448	108.673546	18.620331	28.423199	105.866692	20.0258055	15.9618235	107.270119	-97.3346975	5.7007405	102.674125
-60.377747	-5.41809	104.180359	-38.686756	10.87149	105.024811	21.451435	3.584326	108.69722	18.616066	28.525686	105.899025	20.0337505	16.055006	107.2981225	-97.4072625	5.687974	102.7514995
-61.249603	-4.03713	104.252182	-38.686035	10.943239	105.100922	21.462349	3.688248	108.728645	18.591671	28.638241	105.919327	20.02701	16.1632445	107.323986	-97.39908	5.7232335	102.877858
-61.753815	-3.100022	104.335762	-38.708607	10.962607	105.152252	21.468565	3.751014	108.76944	18.563349	28.693369	105.944298	20.015957	16.2221915	107.356869	-97.433171	5.7030225	102.947635
-62.203831	-2.096433	104.379478	-38.736233	10.980546	105.215141	21.482241	3.800632	108.846596	18.52882	28.738605	105.988899	20.0055305	16.2696185	107.4177475	-97.4779965	5.6914735	103.0125345
-62.708019	-1.080495	104.471527	-38.798084	10.980576	105.317223	21.480574	3.820666	108.941795	18.4923	28.773657	106.05191	19.986437	16.2971615	107.4968525	-97.582605	5.6639905	103.1375935
-63.105686	-0.048702	104.582237	-38.828712	10.962681	105.423401	21.45648	3.824656	109.046066	18.446489	28.785616	106.119026	19.9514845	16.305136	107.582546	-97.6089085	5.620226	103.264256
-63.44413	0.990139	104.706726	-38.868389	10.925909	105.540001	21.433622	3.813817	109.142914	18.398718	28.770649	106.179192	19.91617	16.292233	107.661053	-97.652948	5.559585	103.418949
-63.726883	2.110204	104.856834	-38.923405	10.875813	105.678795	21.393248	3.785066	109.216133	18.353256	28.736269	106.219994	19.873252	16.2606675	107.7180635	-97.720062	5.4909585	103.6395265
-64.187805	3.773767	105.033615	-38.977882	10.792614	105.812988	21.325201	3.714713	109.262558	18.281857	28.669762	106.225052	19.803529	16.1922375	107.743805	-97.759293	5.3929905	103.882171
-64.394234	4.863556	105.113892	-39.03278	10.721089	105.891838	21.27043	3.677015	109.247169	18.222652	28.620613	106.213615	19.746541	16.148814	107.730392	-97.812101	5.293364	104.053284
-64.550331	6.046864	105.192688	-39.06992	10.643923	105.957748	21.203781	3.638633	109.212029	18.163486	28.571882	106.216324	19.6836335	16.1052575	107.7141765	-97.8234735	5.1825885	104.2013195
-64.748589	7.231818	105.302071	-39.112106	10.560081	106.020081	21.138903	3.579484	109.160172	18.120815	28.52405	106.235336	19.629859	16.051767	107.697754	-97.854071	5.068395	104.342408
-64.872566	8.408811	105.36808	-39.154129	10.473533	106.114517	21.070393	3.528045	109.143082	18.094374	28.475258	106.29351	19.5823835	16.0016515	107.718296	-97.8906415	4.9454145	104.510738
-64.889351	9.626567	105.410851	-39.187798	10.397566	106.187225	21.030441	3.476944	109.145119	18.068548	28.431025	106.407227	19.5494945	15.9539845	107.776173	-97.9250905	4.8411475	104.598277
-64.995743	10.865788	105.538048	-39.232079	10.312099	106.288704	20.989653	3.422443	109.160423	18.045485	28.388691	106.534485	19.517569	15.905567	107.847454	-97.981727	4.718631	104.729954
-65.002777	12.721237	105.66906	-39.288383	10.241671	106.427299	20.935879	3.365988	109.228874	18.006556	28.335655	106.762123	19.4712175	15.8508215	107.9954985	-98.0479835	4.6325205	104.8590995
-64.918732	13.990741	105.748604	-39.313103	10.190498	106.519913	20.904745	3.323608	109.289154	17.995199	28.310013	106.931328	19.449972	15.8168105	108.110241	-98.076178	4.5641855	104.929585
-64.882919	15.244269	105.880119	-39.352028	10.142124	106.608665	20.87026	3.289619	109.35041	17.98357	28.288403	107.099998	19.426915	15.789011	108.225204	-98.130971	4.495237	104.992126
-64.792923	16.499577	105.96563	-39.39666	10.105807	106.699562	20.83481	3.251978	109.395981	17.9678	28.275311	107.265869	19.401305	15.7636445	108.330925	-98.194625	4.4479695	105.068199
-64.603088	17.746563	106.075302	-39.434837	10.062495	106.769432	20.788383	3.201113	109.435181	17.936144	28.252062	107.441208	19.3622635	15.7265875	108.4381945	-98.2319375	4.3984025	105.1006695
-64.454895	18.964304	106.236015	-39.509682	9.995714	106.839523	20.726686	3.153752	109.446655	17.89769	28.203863	107.610344	19.312188	15.6788075	108.5284995	-98.331552	4.3126205	105.1505465
-64.273109	20.211727	106.391457	-39.561035	9.953197	106.887474	20.677856	3.091079	109.445694	17.858467	28.147755	107.766769	19.2681615	15.619417	108.6062315	-98.3902315	4.286977	105.1687165
-63.866043	21.987061	106.611229	-39.653355	9.856389	106.972626	20.603518	2.990869	109.446968	17.821079	28.059486	108.028435	19.2122985	15.5251775	108.7377015	-98.5190085	4.1876005	105.2075505
-63.533295	23.116646	106.84948	-39.698345	9.826074	107.037422	20.563293	2.933293	109.459473	17.78227	28.009493	108.213356	19.1727815	15.471393	108.8364145	-98.5694715	4.180755	105.2384295
-63.226898	24.227234	107.069305	-39.752312	9.7936	107.106674	20.519897	2.922448	109.497383	17.760357	27.988737	108.401276	19.140127	15.4555925	108.9493295	-98.644751	4.1316075	105.2640185
-62.808151	25.29229	107.236755	-39.804695	9.788391	107.179214	20.495661	2.944644	109.547424	17.729902	28.011698	108.601616	19.1127815	15.478171	109.07452	-98.7221715	4.098611	105.283908
-62.387127	26.28327	107.455719	-39.862289	9.784967	107.246803	20.475622	2.9833	109.585892	17.673811	28.082367	108.782867	19.0747165	15.5328335	109.1843795	-98.7992945	4.0371005	105.3092265
-61.91082	27.220303	107.701363	-39.905861	9.815809	107.321808	20.443501	3.068819	109.624161	17.616982	28.177006	108.904556	19.0302415	15.6229125	109.2643585	-98.8419635	4.0087055	105.3792575
-61.424362	28.112066	107.878052	-39.980282	9.858707	107.372215	20.412615	3.198309	109.649239	17.536663	28.275724	109.018776	18.974639	15.7370165	109.3340075	-98.935203	3.9803975	105.4104225
-60.637482	29.313406	108.035446	-40.061821	9.930184	107.408432	20.3883	3.359638	109.679436	17.432463	28.446627	109.124252	18.9103815	15.9031325	109.401844	-99.0340235	3.9572355	105.41502
-60.064125	29.981678	108.13726	-40.108006	9.988844	107.443085	20.376635	3.473378	109.712555	17.353788	28.545618	109.187553	18.8652115	16.009498	109.450054	-99.0812235	3.96819	105.436116
-59.450798	30.645472	108.219948	-40.128777	10.023385	107.468033	20.384974	3.563938	109.771667	17.294302	28.633726	109.258476	18.839638	16.098832	109.5150715	-99.097192	3.947938	105.4209945
-58.82761	31.196251	108.283768	-40.154694	10.029295	107.504715	20.395603	3.64197	109.857765	17.261202	28.703642	109.346046	18.8284025	16.172806	109.6019055	-99.1377905	3.885784	105.4075245
-58.142494	31.661192	108.336845	-40.180325	10.031317	107.550468	20.39776	3.709531	109.982933	17.234392	28.760162	109.432541	18.816076	16.2348465	109.707737	-99.176726	3.8277875	105.393199
-57.488472	32.078571	108.327271	-40.186695	10.024652	107.583984	20.434631	3.769023	110.084595	17.215923	28.830767	109.506096	18.825277	16.299895	109.7953455	-99.198667	3.749409	105.3726225
-56.777988	32.367645	108.333115	-40.197239	10.006978	107.620537	20.4587	3.815383	110.17392	17.18174	28.907009	109.553482	18.82022	16.361196	109.863701	-99.214698	3.65276	105.377373
-55.689056	32.756817	108.335114	-40.216454	9.975293	107.691429	20.500896	3.898003	110.288414	17.147192	28.975355	109.56234	18.824044	16.436679	109.925377	-99.256952	3.513907	105.457481
-54.953575	32.87146	108.363251	-40.228004	9.954898	107.719933	20.515459	3.94695	110.342873	17.100479	29.019636	109.58873	18.807969	16.483293	109.9658015	-99.263977	3.426503	105.4740645
-54.243767	32.910145	108.389854	-40.260715	9.907209	107.758141	20.526535	3.976591	110.386765	17.047873	29.061567	109.629944	18.787204	16.519079	110.0083545	-99.308634	3.295339	105.5079275
-53.495533	32.907459	108.422264	-40.288101	9.86681	107.792534	20.544081	4.026109	110.466469	17.012123	29.094484	109.704674	18.778102	16.5602965	110.0855715	-99.354304	3.1733235	105.4994965
-52.699627	32.821568	108.450165	-40.322338	9.826138	107.82795	20.5518	4.074017	110.570839	16.985794	29.137484	109.825256	18.768797	16.6057505	110.1980475	-99.413473	3.0465255	105.4578525
-51.96941	32.655693	108.453094	-40.360725	9.794639	107.861473	20.556162	4.118241	110.708473	16.935471	29.197832	109.958946	18.7458165	16.6580365	110.3337095	-99.4672665	2.9312415	105.3892365
-51.234394	32.475239	108.44091	-40.407372	9.770447	107.897018	20.57127	4.178444	110.836662	16.893433	29.265564	110.044624	18.7323515	16.722004	110.440643	-99.5470955	2.81889	105.353393
-50.143456	32.004066	108.343674	-40.462284	9.780756	107.951828	20.559774	4.294445	111.018463	16.825201	29.38168	110.076691	18.6924875	16.8380625	110.547577	-99.6170555	2.7234495	105.356079
-49.373436	31.666433	108.195602	-40.474274	9.818457	107.99855	20.555719	4.368524	111.112785	16.780266	29.450798	110.014771	18.6679925	16.909661	110.563778	-99.6165405	2.727253	105.433322
-48.70446	31.240458	108.111938	-40.489494	9.856086	108.040001	20.554323	4.445244	111.208809	16.729252	29.504877	109.920029	18.6417875	16.9750605	110.564419	-99.6207755	2.7371115	105.515583
-48.006111	30.77541	107.997559	-40.512333	9.874257	108.113686	20.555166	4.506717	111.332062	16.680822	29.53817	109.803154	18.617994	17.0224435	110.567608	-99.64266	2.7260705	105.659764
-47.325153	30.287624	107.857552	-40.533974	9.873185	108.184502	20.556343	4.553146	111.448372	16.643324	29.546949	109.685371	18.5998335	17.0500475	110.5668715	-99.6677815	2.6963225	105.8021325
-46.679985	29.707685	107.739685	-40.556908	9.829391	108.291939	20.572765	4.57876	111.594894	16.601618	29.532639	109.566437	18.5871915	17.0556995	110.5806655	-99.7010075	2.6030825	106.0032125
-46.030449	29.151974	107.614052	-40.564003	9.807178	108.393074	20.593695	4.583422	111.742889	16.558529	29.497179	109.453094	18.576112	17.0403005	110.5979915	-99.704118	2.5740555	106.1881565
-45.173172	28.225767	107.456146	-40.563782	9.724895	108.544563	20.637714	4.536906	111.982819	16.505096	29.426872	109.290588	18.571405	16.981889	110.6367035	-99.698969	2.467901	106.4524225
-44.588028	27.617329	107.352539	-40.554211	9.664225	108.637665	20.659559	4.495034	112.13279	16.484905	29.346207	109.179771	18.572232	16.9206205	110.6562805	-99.680654	2.4078295	106.6190495
-44.02536	27.023941	107.26683	-40.56926	9.592693	108.702911	20.667606	4.445425	112.258148	16.468048	29.261988	109.094917	18.567827	16.8537065	110.6765325	-99.706347	2.3316795	106.7292895
-43.520996	26.408089	107.190475	-40.57148	9.531949	108.756088	20.67227	4.378477	112.353279	16.458437	29.17506	109.014305	18.5653535	16.7767685	110.683792	-99.7083135	2.2871295	106.828384
-43.012081	25.845062	107.152321	-40.559734	9.456403	108.784416	20.680449	4.284128	112.390091	16.448883	29.078499	108.936455	18.564666	16.6813135	110.663273	-99.684134	2.2314925	106.905559
-42.556934	25.296997	107.140778	-40.558556	9.391627	108.80275	20.670475	4.21363	112.424812	16.454346	28.981443	108.884552	18.5624105	16.5975365	110.654682	-99.6795225	2.1857175	106.950818
-42.141186	24.791727	107.156281	-40.5667	9.335049	108.802353	20.666965	4.145897	112.444794	16.470604	28.893543	108.857498	18.5687845	16.51972	110.651146	-99.7021845	2.150378	106.95356
-41.515465	24.101786	107.184875	-40.538136	9.28346	108.783913	20.660383	4.038599	112.42794	16.495815	28.820333	108.852097	18.578099	16.429466	110.6400185	-99.654371	2.137454	106.9278075
-41.129944	23.694117	107.206642	-40.515957	9.252254	108.764839	20.658333	4.004916	112.413834	16.50812	28.790462	108.863541	18.5832265	16.397689	110.6386875	-99.6151405	2.106819	106.8909905
-40.789677	23.294764	107.24337	-40.512238	9.238707	108.746811	20.64756	3.988052	112.407661	16.516953	28.782024	108.896194	18.5822565	16.385038	110.6519275	-99.6067325	2.092376	106.8416945
-40.470249	22.940889	107.247856	-40.534828	9.228804	108.712196	20.644632	3.977895	112.395546	16.511709	28.792358	108.924675	18.5781705	16.3851265	110.6601105	-99.6478265	2.0724815	106.7642815
-40.16922	22.592016	107.240654	-40.55349	9.233579	108.681084	20.629301	3.977012	112.370392	16.494106	28.804298	108.931244	18.5617035	16.390655	110.650818	-99.6686835	2.076503	106.71135
-39.902298	22.278809	107.230545	-40.574776	9.233459	108.651802	20.608288	3.963395	112.334671	16.469091	28.800619	108.931458	18.5386895	16.382007	110.6330645	-99.6882415	2.084911	106.6705395
-39.682369	21.985096	107.242226	-40.592213	9.23338	108.613518	20.591787	3.938286	112.305786	16.456656	28.780514	108.918251	18.5242215	16.3594	110.6120185	-99.7086475	2.10736	106.6150175
-39.43922	21.570852	107.271576	-40.584969	9.197549	108.586189	20.570156	3.856693	112.258873	16.449387	28.714043	108.900024	18.5097715	16.285368	110.5794485	-99.6797095	2.10973	106.5929295
-39.32539	21.289154	107.29895	-40.580048	9.14565	108.591774	20.56831	3.793895	112.235107	16.452248	28.65023	108.902206	18.510279	16.2220625	110.5686565	-99.670375	2.0692375	106.6148915
-39.254269	21.037506	107.340645	-40.567341	9.091395	108.628616	20.571493	3.724617	112.230003	16.476133	28.581968	108.911705	18.523813	16.1532925	110.570854	-99.658495	2.0294975	106.686378
-39.184872	20.81167	107.393501	-40.549999	9.00307	108.671524	20.581303	3.633625	112.239944	16.493467	28.502882	108.938385	18.537385	16.0682535	110.5891645	-99.637383	1.9378865	106.7538835
-39.106865	20.635571	107.415237	-40.512703	8.935243	108.70961	20.587849	3.533998	112.266586	16.517431	28.403286	108.951828	18.55264	15.968642	110.609207	-99.578046	1.901844	106.810013
-39.043793	20.494301	107.423889	-40.50259	8.854522	108.729843	20.61977	3.419233	112.276794	16.551542	28.302639	108.946037	18.585656	15.860936	110.6114155	-99.590836	1.848108	106.8482705
-38.972965	20.40234	107.403984	-40.481575	8.765759	108.723053	20.631807	3.292516	112.255684	16.568874	28.178555	108.911911	18.6003405	15.7355355	110.5837975	-99.5634905	1.7959825	106.8623085
-38.9006	20.29632	107.372078	-40.468918	8.612	108.701881	20.641432	3.080101	112.194016	16.596319	27.971304	108.837234	18.6188755	15.5257025	110.515625	-99.5567115	1.6982975	106.888137
-38.870697	20.252415	107.342339	-40.430454	8.530599	108.674492	20.652056	2.927021	112.155891	16.626635	27.80965	108.811279	18.6393455	15.3683355	110.483585	-99.5002535	1.6928625	106.865399
-38.825424	20.252625	107.333168	-40.419903	8.419512	108.661636	20.670588	2.747864	112.123558	16.661411	27.645058	108.810486	18.6659995	15.196461	110.467022	-99.5058055	1.642563	106.85625
-38.808086	20.28219	107.346466	-40.400139	8.304377	108.662544	20.691229	2.581718	112.101578	16.693598	27.492952	108.832214	18.6924135	15.037335	110.466896	-99.4926915	1.571419	106.858192
-38.810158	20.331909	107.390343	-40.376381	8.181972	108.701088	20.692711	2.431144	112.088371	16.721617	27.333855	108.872711	18.707164	14.8824995	110.480541	-99.459926	1.4814445	106.921635
-38.830643	20.407249	107.436409	-40.360374	8.046239	108.729126	20.700754	2.288465	112.079536	16.755121	27.213024	108.930115	18.7279375	14.7507445	110.5048255	-99.4486855	1.3417335	106.9534265
-38.890526	20.501923	107.473145	-40.335255	7.954895	108.735023	20.715364	2.151274	112.043808	16.784067	27.072884	108.974503	18.7497155	14.612079	110.5091555	-99.4202255	1.297711	106.9608905
-38.986435	20.702209	107.467079	-40.311611	7.788396	108.706703	20.740757	1.937687	111.991432	16.840004	26.893902	109.011887	18.7903805	14.4157945	110.5016595	-99.4136025	1.1609975	106.9117465
-39.06517	20.882692	107.460579	-40.294159	7.728934	108.698128	20.754351	1.811947	111.953529	16.870014	26.7623	109.049561	18.8121825	14.2871235	110.501545	-99.4005005	1.1707445	106.894711
-39.150124	21.087469	107.460342	-40.272278	7.643001	108.698021	20.765257	1.682258	111.932228	16.920044	26.658234	109.099998	18.8426505	14.170246	110.516113	-99.3872065	1.115756	106.879929
-39.300125	21.309999	107.482513	-40.254032	7.572226	108.698723	20.805019	1.579614	111.904266	16.961401	26.567879	109.161446	18.88321	14.0737465	110.532856	-99.391274	1.0707055	106.86459
-39.480896	21.557716	107.542976	-40.238987	7.501584	108.722939	20.817492	1.484897	111.856247	16.983894	26.486969	109.223366	18.900693	13.985933	110.5398065	-99.378667	1.017235	106.9060715
-39.663349	21.837042	107.64183	-40.214321	7.41006	108.731422	20.819334	1.386792	111.784401	17.002958	26.414608	109.275017	18.911146	13.9007	110.529709	-99.339788	0.919419999999999	106.933135
-39.884647	22.084648	107.72142	-40.206619	7.327246	108.735466	20.816761	1.294822	111.680603	17.027937	26.337873	109.320557	18.922349	13.8163475	110.50058	-99.335587	0.8381445	106.970352
-40.23024	22.42293	107.818626	-40.176212	7.19225	108.721771	20.800432	1.10808	111.524078	17.082701	26.17215	109.379242	18.9415665	13.640115	110.45166	-99.2939905	0.744384999999999	106.991882
-40.470459	22.657413	107.89695	-40.140171	7.124824	108.70018	20.807959	0.973279	111.446548	17.141144	26.059702	109.414001	18.9745515	13.5164905	110.4302745	-99.2548935	0.733157499999999	106.9700855
-40.683311	22.868502	107.943436	-40.127449	7.037743	108.692909	20.816418	0.850753	111.385872	17.206142	25.93989	109.453346	19.01128	13.3953215	110.419609	-99.266178	0.6801645	106.966209
-40.895248	23.09207	107.997452	-40.094776	6.976164	108.684349	20.820679	0.734701	111.355507	17.254519	25.832823	109.487808	19.037599	13.283762	110.4216575	-99.227151	0.668565999999998	106.9470405
-41.096268	23.301392	108.009613	-40.075012	6.916474	108.691345	20.822704	0.625492	111.338745	17.301266	25.727919	109.499023	19.061985	13.1767055	110.418884	-99.212009	0.656242499999999	106.963806
-41.310501	23.486654	108.033134	-40.065388	6.857358	108.706558	20.842289	0.525003	111.322639	17.325703	25.62604	109.504257	19.083996	13.0755215	110.413448	-99.214772	0.639194499999999	106.999668
-41.550858	23.65797	108.032738	-40.044735	6.785074	108.728683	20.85471	0.429678	111.3237	17.342548	25.525587	109.509491	19.098629	12.9776325	110.4165955	-99.188099	0.592515499999999	107.0407705
-41.952782	23.86652	108.065369	-40.030296	6.663226	108.772209	20.898174	0.278947	111.331261	17.36356	25.385803	109.53035	19.130867	12.832375	110.4308055	-99.191459	0.494077000000001	107.1136125
-42.223194	23.992079	108.11058	-40.001984	6.575247	108.81649	20.930782	0.177058	111.357178	17.371626	25.274717	109.554993	19.151204	12.7258875	110.4560855	-99.155172	0.424606500000001	107.1768945
-42.506336	24.078669	108.155418	-39.992275	6.455822	108.871826	20.97366	0.05174	111.387108	17.392839	25.162336	109.5783	19.1832495	12.607038	110.482704	-99.1677995	0.304606000000001	107.260948
-42.782848	24.149059	108.183304	-39.951298	6.359888	108.91684	21.010506	-0.079829	111.418724	17.419029	25.028595	109.597672	19.2147675	12.474383	110.508198	-99.1173635	0.245393	107.325482
-43.014503	24.206499	108.184608	-39.925037	6.24449	108.952698	21.044067	-0.220854	111.463356	17.461466	24.900331	109.585777	19.2527665	12.3397385	110.5245665	-99.1028405	0.149241499999999	107.3808295
-43.23999	24.246965	108.14222	-39.876244	6.151507	108.969284	21.097683	-0.348397	111.492088	17.498129	24.764465	109.56279	19.297906	12.208034	110.527439	-99.050394	0.0949799999999978	107.411129
-43.451862	24.277033	108.065605	-39.852367	6.069636	108.958748	21.148216	-0.472445	111.525139	17.54561	24.64303	109.520126	19.346913	12.0852925	110.5226325	-99.051647	0.0539795000000005	107.3948635
-43.75919	24.282234	107.928589	-39.806637	5.934223	108.909477	21.20355	-0.688869	111.538315	17.588945	24.454668	109.394684	19.3962475	11.8828995	110.4664995	-99.0095215	-0.0144535000000001	107.3524545
-43.941292	24.285326	107.853531	-39.79002	5.839368	108.886337	21.235931	-0.82642	111.517395	17.6161	24.301735	109.317017	19.4260155	11.7376575	110.417206	-99.0060555	-0.0589215000000003	107.355468
-44.106506	24.272657	107.824837	-39.757305	5.703232	108.861412	21.261932	-0.969903	111.512779	17.649145	24.14197	109.274826	19.4555385	11.5860335	110.3938025	-98.9701485	-0.179569500000001	107.3290215
-44.28796	24.274351	107.833008	-39.731117	5.57653	108.886787	21.284012	-1.136255	111.500397	17.680616	23.979183	109.256233	19.482314	11.421464	110.378315	-98.944548	-0.268404	107.395259
-44.4445	24.272343	107.874954	-39.721882	5.426114	108.957848	21.310112	-1.301735	111.500526	17.713604	23.807503	109.24437	19.511858	11.252884	110.372448	-98.955622	-0.400656	107.543248
-44.596333	24.265303	107.945343	-39.689209	5.291026	109.040543	21.327265	-1.46792	111.521027	17.751228	23.644417	109.236351	19.5392465	11.0882485	110.378689	-98.9176645	-0.506196500000001	107.702397
-44.745396	24.248055	107.996178	-39.668327	5.164705	109.145607	21.346004	-1.62	111.54995	17.794426	23.485262	109.235168	19.570215	10.932631	110.392559	-98.906869	-0.603221	107.898655
-44.974384	24.251255	108.077919	-39.616962	5.002687	109.266747	21.39959	-1.848016	111.648285	17.87673	23.253565	109.268097	19.63816	10.7027745	110.458191	-98.872084	-0.697400499999999	108.075303
-45.150967	24.257654	108.090126	-39.59721	4.895588	109.343216	21.438698	-2.008976	111.726395	17.937656	23.107826	109.300461	19.688177	10.549425	110.513428	-98.882597	-0.758248999999999	108.173004
-45.33519	24.244469	108.104134	-39.553154	4.813176	109.411743	21.48674	-2.147398	111.794342	17.979115	22.964437	109.326866	19.7329275	10.4085195	110.560604	-98.8392355	-0.7821675	108.262882
-45.538532	24.244217	108.098152	-39.533268	4.737355	109.461044	21.525434	-2.280997	111.826683	18.028999	22.843624	109.334923	19.7772165	10.2813135	110.580803	-98.8437525	-0.8066035	108.341285
-45.730419	24.281698	108.098412	-39.506504	4.6516	109.482445	21.56127	-2.392942	111.842255	18.06155	22.743212	109.341179	19.81141	10.175135	110.591717	-98.824418	-0.871934999999999	108.373173
-45.910435	24.310879	108.115051	-39.488552	4.563822	109.501007	21.590387	-2.490184	111.85701	18.092302	22.64386	109.362099	19.8413445	10.076838	110.6095545	-98.8184485	-0.949194	108.3924595
-46.03698	24.341436	108.165039	-39.469563	4.492984	109.533081	21.627625	-2.58277	111.845245	18.114216	22.569366	109.387054	19.8709205	9.993298	110.6161495	-98.8100465	-1.00733	108.4500125
-46.181973	24.403214	108.28315	-39.435112	4.360289	109.585396	21.667511	-2.706351	111.860695	18.159296	22.46867	109.474968	19.9134035	9.8811595	110.6678315	-98.7836275	-1.1605815	108.5029605
-46.27713	24.461523	108.404579	-39.403168	4.3029	109.652832	21.69611	-2.792641	111.878433	18.213242	22.400932	109.542336	19.954676	9.8041455	110.7103845	-98.761012	-1.1983455	108.5952795
-46.343296	24.531967	108.487724	-39.380005	4.237752	109.694901	21.708633	-2.881947	111.892906	18.260695	22.339216	109.605316	19.984664	9.7286345	110.749111	-98.744674	-1.2531305	108.640691
-46.380608	24.597973	108.577744	-39.360447	4.186943	109.747383	21.714199	-2.96716	111.889389	18.312714	22.278282	109.632317	20.0134565	9.655561	110.760853	-98.7343505	-1.281675	108.733913
-46.398087	24.638264	108.63665	-39.332127	4.15883	109.791687	21.727182	-3.033756	111.885666	18.355417	22.225704	109.647919	20.0412995	9.595974	110.7667925	-98.7055535	-1.278314	108.8165815
-46.444504	24.689287	108.677521	-39.31538	4.139977	109.805336	21.730974	-3.087503	111.873123	18.388208	22.196444	109.632156	20.059591	9.5544705	110.7526395	-98.690351	-1.2745165	108.8580325
-46.45137	24.727682	108.691002	-39.301208	4.123852	109.813019	21.739058	-3.131952	111.841522	18.410557	22.17094	109.597603	20.0748075	9.519494	110.7195625	-98.6772235	-1.27179	108.9064755
-46.409256	24.783434	108.662971	-39.253757	4.074603	109.796455	21.773846	-3.192251	111.792686	18.425631	22.119015	109.552254	20.0997385	9.463382	110.67247	-98.6072525	-1.314176	108.92044
-46.361187	24.807276	108.687141	-39.241459	4.034483	109.801628	21.795341	-3.245547	111.764236	18.424849	22.071831	109.538483	20.110095	9.413142	110.6513595	-98.593013	-1.344176	108.9518965
-46.297691	24.811802	108.709167	-39.235912	3.997739	109.836685	21.812199	-3.299137	111.77404	18.427431	22.002983	109.548042	20.119815	9.351923	110.661041	-98.591639	-1.356445	109.012329
-46.237274	24.837151	108.739029	-39.219196	3.968349	109.877777	21.831493	-3.356347	111.829781	18.451794	21.951315	109.596809	20.1416435	9.297484	110.713295	-98.5800355	-1.360786	109.042259
-46.154926	24.84948	108.767792	-39.199291	3.92498	109.950577	21.844261	-3.418445	111.896912	18.482395	21.904747	109.644951	20.163328	9.243151	110.7709315	-98.56191	-1.393191	109.1302225
-46.050491	24.885305	108.790123	-39.173847	3.885007	109.991623	21.848656	-3.484423	111.957146	18.505684	21.851267	109.6633	20.17717	9.183422	110.810223	-98.524864	-1.413408	109.173023
-45.964577	24.967672	108.781662	-39.174835	3.858942	110.051239	21.847715	-3.548444	111.977791	18.517818	21.800964	109.640572	20.1827665	9.12626	110.8091815	-98.5324365	-1.408376	109.2932965
-45.950161	25.189671	108.744453	-39.14534	3.800519	110.103516	21.843901	-3.64098	111.986877	18.526274	21.692913	109.554031	20.1850875	9.0259665	110.770454	-98.4757675	-1.4249285	109.436578
-45.966496	25.318258	108.685997	-39.129959	3.758689	110.129845	21.851318	-3.697071	112.00621	18.544497	21.627859	109.500885	20.1979075	8.965394	110.7535475	-98.4578255	-1.448016	109.5061425
-45.988663	25.482222	108.615402	-39.098301	3.700417	110.139397	21.862074	-3.758183	112.036469	18.557444	21.560177	109.460617	20.209759	8.900997	110.748543	-98.406361	-1.500163	109.530251
-45.950024	25.721062	108.553864	-39.074604	3.664761	110.159348	21.874018	-3.834447	112.081383	18.56988	21.487894	109.441223	20.221949	8.8267235	110.761303	-98.371157	-1.4972015	109.557393
-45.898342	26.018671	108.503319	-39.069118	3.615765	110.182777	21.890562	-3.913629	112.121498	18.592476	21.410351	109.430336	20.241519	8.748361	110.775917	-98.379755	-1.516831	109.589637
-45.788105	26.391077	108.427383	-39.04961	3.567311	110.193146	21.898739	-3.992115	112.141251	18.625708	21.335653	109.406624	20.2622235	8.671769	110.7739375	-98.3614435	-1.537147	109.6123545
-45.65662	26.854807	108.372963	-39.025288	3.527563	110.184059	21.895086	-4.062512	112.136368	18.640682	21.271866	109.374573	20.267884	8.604677	110.7554705	-98.31846	-1.549551	109.6126475
-45.416435	27.620237	108.285187	-39.033089	3.492897	110.158813	21.885303	-4.102455	112.100685	18.666557	21.214243	109.379784	20.27593	8.555894	110.7402345	-98.342108	-1.5701	109.5773915
-45.241711	28.17705	108.315208	-39.03326	3.492374	110.138069	21.875082	-4.090933	112.056824	18.682034	21.228865	109.410004	20.278558	8.568966	110.733414	-98.345078	-1.584218	109.542724
-45.091217	28.734049	108.406342	-39.040081	3.496054	110.105087	21.862661	-4.055274	111.979187	18.69092	21.277325	109.473106	20.2767905	8.6110255	110.7261465	-98.3569525	-1.6189175	109.4840275
-44.894772	29.219982	108.629562	-39.055367	3.502306	110.057175	21.824631	-4.021706	111.860779	18.698893	21.339067	109.561157	20.261762	8.6586805	110.710968	-98.372496	-1.6540685	109.403382
-44.627762	29.61854	108.838974	-39.061913	3.540856	110.01918	21.770994	-3.973331	111.72258	18.730682	21.418331	109.680664	20.250838	8.7225	110.701622	-98.374664	-1.640788	109.336738
-44.301086	30.040085	109.142342	-39.072266	3.598629	109.954536	21.715866	-3.895977	111.583885	18.782234	21.51186	109.847488	20.24905	8.8079415	110.7156865	-98.393582	-1.6106835	109.1933855
-43.925011	30.497986	109.484016	-39.06855	3.684008	109.907356	21.657305	-3.798191	111.452271	18.852045	21.636209	110.064087	20.254675	8.919009	110.758179	-98.391775	-1.550993	109.056533
-43.250595	31.286144	110.067116	-39.045372	3.855831	109.842873	21.612803	-3.580005	111.340607	18.973511	21.88377	110.461678	20.293157	9.1518825	110.9011425	-98.383901	-1.4402205	108.7846035
-42.793007	31.764883	110.416481	-39.049641	4.028976	109.783051	21.602215	-3.388481	111.287857	19.041344	22.101637	110.726776	20.3217795	9.356578	111.0073165	-98.4210615	-1.298626	108.5587855
-42.387905	32.216194	110.738525	-39.073326	4.229931	109.747948	21.588825	-3.164999	111.232529	19.074446	22.355349	110.946609	20.3316355	9.595175	111.089569	-98.4782875	-1.135313	108.406327
-41.962948	32.610054	111.019135	-39.091446	4.454343	109.725449	21.575514	-2.896118	111.174072	19.064669	22.637508	111.114967	20.3200915	9.870695	111.1445195	-98.5029835	-0.962009	108.3063785
-41.537685	32.998589	111.233055	-39.110027	4.711213	109.729294	21.554718	-2.61804	111.115028	19.043903	22.91456	111.218201	20.2993105	10.14826	111.1666145	-98.5193645	-0.725834000000001	108.2919735
-41.193863	33.385994	111.379875	-39.131348	4.955522	109.734428	21.549006	-2.360357	111.104286	19.00761	23.161301	111.297714	20.278308	10.400472	111.201	-98.541004	-0.489428	108.267856
-40.745491	33.732693	111.446533	-39.144981	5.204055	109.756149	21.559378	-2.142812	111.137451	18.964521	23.382219	111.371651	20.2619495	10.6197035	111.254551	-98.5519115	-0.211593499999999	108.257747
-40.000637	34.15937	111.528954	-39.178493	5.478499	109.859764	21.554623	-1.866378	111.248459	18.911636	23.637903	111.497246	20.2331295	10.8857625	111.3728525	-98.5901155	0.0712355000000002	108.3466755
-39.4473	34.314465	111.579475	-39.193306	5.623687	109.926483	21.572994	-1.730639	111.368629	18.905787	23.775537	111.575638	20.2393905	11.022449	111.4721335	-98.6260025	0.224925000000001	108.3808325
-38.917507	34.420471	111.537315	-39.212696	5.727155	109.981987	21.573751	-1.645293	111.515823	18.909737	23.885656	111.636604	20.241744	11.1201815	111.5762135	-98.667136	0.334128499999998	108.3877605
-38.393242	34.480537	111.535004	-39.206978	5.786687	109.984276	21.599731	-1.569138	111.584106	18.910145	23.971207	111.680893	20.254938	11.2010345	111.6324995	-98.668894	0.372339499999999	108.3360525
-37.819118	34.457478	111.475006	-39.211689	5.820621	109.97068	21.600235	-1.494009	111.650375	18.89056	24.032228	111.73201	20.2453975	11.2691095	111.6911925	-98.6687755	0.372132499999999	108.2501675
-37.317669	34.412094	111.460564	-39.198383	5.833579	109.953537	21.620842	-1.440395	111.662117	18.863518	24.074547	111.785187	20.24218	11.317076	111.723652	-98.638946	0.350082	108.183422
-36.817184	34.403099	111.472305	-39.175041	5.829856	109.951462	21.649302	-1.409472	111.662003	18.861637	24.072529	111.802544	20.2554695	11.3315285	111.7322735	-98.6055515	0.328183500000002	108.1706505
-35.906246	34.3078	111.47715	-39.125504	5.838881	109.96003	21.68136	-1.39922	111.636948	18.908539	24.071022	111.8116	20.2949495	11.335901	111.724274	-98.5459575	0.341861	108.195786
-35.300915	34.136494	111.495956	-39.079891	5.85189	109.97332	21.69363	-1.395356	111.627365	18.95285	24.085062	111.817917	20.32324	11.344853	111.722641	-98.483022	0.358927	108.223999
-34.631359	33.917545	111.47139	-39.051468	5.858468	109.98391	21.726484	-1.388387	111.605057	18.987871	24.114059	111.823715	20.3571775	11.362836	111.714386	-98.4601135	0.354100000000001	108.253434
-33.989803	33.663929	111.48069	-39.034836	5.865312	109.979439	21.737583	-1.377565	111.599541	19.002796	24.143021	111.833801	20.3701895	11.382728	111.716671	-98.4398615	0.347896	108.242207
-33.362553	33.372696	111.479507	-39.034969	5.864132	109.972694	21.735846	-1.368984	111.594391	18.993408	24.162727	111.848007	20.364627	11.3968715	111.721199	-98.434565	0.3313925	108.224189
-32.815231	32.998718	111.463943	-39.053024	5.86308	109.95369	21.722643	-1.356007	111.600517	18.977089	24.168755	111.887268	20.349866	11.406374	111.7438925	-98.455914	0.319786000000001	108.1634875
-32.305405	32.474483	111.439194	-39.080925	5.86832	109.953308	21.706211	-1.338323	111.617363	18.951241	24.170353	111.935516	20.328726	11.416015	111.7764395	-98.490576	0.320625	108.1301765
-31.423626	31.593931	111.432648	-39.104176	5.906717	109.950546	21.700129	-1.308372	111.673477	18.944536	24.197124	112.024307	20.3223325	11.444376	111.848892	-98.5306845	0.369058000000001	108.0522
-30.805332	30.938974	111.374901	-39.130318	5.960067	109.969032	21.683739	-1.281269	111.730324	18.944605	24.230654	112.065994	20.314172	11.4746925	111.898159	-98.574808	0.445441499999999	108.039905
-30.226635	30.268768	111.367432	-39.132179	6.017047	109.989532	21.685579	-1.228835	111.745155	18.935684	24.276516	112.083076	20.3106315	11.5238405	111.9141155	-98.5749895	0.510253499999999	108.0649485
-29.827993	29.611528	111.42585	-39.117275	6.118505	110.032059	21.685699	-1.155899	111.785446	18.934601	24.329086	112.072838	20.31015	11.5865935	111.929142	-98.5447	0.6504165	108.134976
-29.442692	28.89398	111.289574	-39.125893	6.228603	110.10997	21.691038	-1.057531	111.856781	18.938395	24.40634	112.029587	20.3147165	11.6744045	111.943184	-98.5665025	0.7828015	108.276756
-28.980047	28.085569	111.153534	-39.109577	6.36086	110.183014	21.691395	-0.940277	111.946609	18.9202	24.497812	111.948753	20.3057975	11.7787675	111.947681	-98.5249515	0.942952499999999	108.418347
-28.525261	27.288399	110.908714	-39.138878	6.500763	110.276779	21.694471	-0.816021	112.04084	18.871622	24.60651	111.843941	20.2830465	11.8952445	111.9423905	-98.5608025	1.1062815	108.6111675
-27.985455	25.983547	110.63578	-39.185379	6.709186	110.390602	21.696609	-0.638332	112.209427	18.764887	24.748274	111.644272	20.230748	12.054971	111.9268495	-98.601506	1.363401	108.8543545
-27.682655	25.031948	110.424843	-39.220375	6.837878	110.463242	21.686602	-0.53176	112.347069	18.676579	24.826012	111.468636	20.1815905	12.147126	111.9078525	-98.6223405	1.52863	109.0186315
-27.326103	23.995724	110.204193	-39.283577	6.929085	110.52636	21.666918	-0.451268	112.477539	18.574574	24.8876	111.297035	20.120746	12.218166	111.887287	-98.6879	1.640004	109.165433
-26.961851	22.981852	110.025337	-39.342968	6.99712	110.602394	21.661325	-0.392151	112.601128	18.453135	24.935249	111.145676	20.05723	12.271549	111.873402	-98.743166	1.722691	109.331386
-26.769049	22.029171	109.887222	-39.386353	7.031152	110.69442	21.649597	-0.358661	112.724396	18.350914	24.964861	110.996399	20.0002555	12.3031	111.8603975	-98.7729615	1.759204	109.5284425
-26.603418	21.026533	109.825859	-39.440018	7.041474	110.77597	21.643009	-0.349223	112.851288	18.274778	24.9697	110.862907	19.9588935	12.3102385	111.8570975	-98.8389295	1.7727095	109.6948425
-26.375257	20.008312	109.777596	-39.48016	7.062528	110.85144	21.637699	-0.355478	112.974564	18.209818	24.953663	110.772911	19.9237585	12.2990925	111.8737375	-98.8840785	1.8259635	109.8291425
-26.008793	18.610876	109.696236	-39.539173	7.057176	110.950432	21.625046	-0.402866	113.105247	18.140537	24.892082	110.65078	19.8827915	12.244608	111.8780135	-98.9611375	1.869744	110.0228505
-25.992764	17.752201	109.708855	-39.567711	7.038284	110.976746	21.621817	-0.444598	113.17009	18.10862	24.860607	110.580124	19.8652185	12.2080045	111.875107	-99.0006405	1.8685635	110.078385
-25.986874	16.877253	109.672821	-39.583405	7.025055	110.981049	21.619457	-0.460394	113.207962	18.089729	24.837555	110.5289	19.854593	12.1885805	111.868431	-99.021403	1.8615295	110.093667
-25.892675	16.007412	109.692612	-39.597435	7.014674	110.984489	21.617884	-0.46992	113.227486	18.065147	24.822239	110.48024	19.8415155	12.1761595	111.853863	-99.0363855	1.8531885	110.115115
-25.776089	15.237345	109.687172	-39.602478	7.016343	110.980774	21.612518	-0.477544	113.243927	18.045639	24.818567	110.456322	19.8290785	12.1705115	111.8501245	-99.0340345	1.8621745	110.1114235
-25.665888	14.498681	109.714996	-39.601181	7.032602	110.986305	21.612955	-0.473783	113.243935	18.037313	24.829948	110.428703	19.825134	12.1780825	111.836319	-99.027496	1.8871215	110.136291
-25.628439	13.887374	109.768509	-39.60273	7.058052	111.00528	21.613535	-0.454483	113.233482	18.027716	24.857241	110.420647	19.8206255	12.201379	111.8270645	-99.0260855	1.914725	110.1834955
-25.65402	13.015957	109.824646	-39.604221	7.129237	111.043633	21.60367	-0.404464	113.232735	18.023918	24.905212	110.458862	19.813794	12.250374	111.8457985	-99.022236	2.0081	110.2414675
-25.648945	12.477324	109.878113	-39.629181	7.169048	111.063446	21.592718	-0.366276	113.233772	18.029369	24.953299	110.504463	19.8110435	12.2935115	111.8691175	-99.0694055	2.0445845	110.2577745
-25.614647	11.948002	109.9188	-39.630684	7.246726	111.073639	21.574341	-0.311452	113.221016	18.026634	25.029245	110.550377	19.8004875	12.3588965	111.8856965	-99.0618555	2.1345555	110.2615815
-25.586901	11.505651	109.93869	-39.649452	7.318083	111.066307	21.54208	-0.235315	113.208412	18.014006	25.122896	110.601532	19.778043	12.4437905	111.904972	-99.076947	2.1923755	110.227642
-25.499031	11.127911	109.972786	-39.698124	7.405819	111.052284	21.510883	-0.144419	113.177361	18.000956	25.216415	110.629021	19.7559195	12.535998	111.903191	-99.1521675	2.27564	110.201377
-25.412512	10.804008	109.967896	-39.713799	7.519808	111.029732	21.464937	-0.049557	113.135338	17.970129	25.342545	110.645569	19.717533	12.646494	111.8904535	-99.145131	2.393122	110.1690105
-25.350267	10.547164	109.948982	-39.769375	7.630834	111.014519	21.418205	0.048545	113.093819	17.936666	25.448805	110.63868	19.6774355	12.748675	111.8662495	-99.2161855	2.512993	110.1627885
-25.417631	10.205388	109.948608	-39.805431	7.792131	110.98912	21.359772	0.193988	113.06633	17.907804	25.606855	110.658936	19.633788	12.9004215	111.862633	-99.24465	2.6838405	110.115607
-25.504562	10.058172	109.961746	-39.821087	7.886239	110.977509	21.336184	0.280072	113.064804	17.891186	25.702232	110.694122	19.613685	12.991152	111.879463	-99.255859	2.781326	110.075555
-25.553604	9.887884	109.97821	-39.848484	7.952312	110.990799	21.297945	0.344489	113.076042	17.879225	25.780144	110.733078	19.588585	13.0623165	111.90456	-99.285553	2.8423075	110.077038
-25.572094	9.72008	109.997215	-39.880116	8.023028	111.010887	21.265749	0.395643	113.062325	17.87215	25.846476	110.760582	19.5689495	13.1210595	111.9114535	-99.3291815	2.9249965	110.1103205
-25.600994	9.569462	109.983429	-39.888206	8.077203	111.001778	21.242104	0.413937	112.997177	17.859745	25.891748	110.760498	19.5509245	13.1528425	111.8788375	-99.3273365	3.0015635	110.1247185
-25.617849	9.377689	109.941391	-39.912285	8.099992	110.965172	21.173815	0.430257	112.937737	17.831915	25.912783	110.757568	19.502865	13.17152	111.8476525	-99.327435	3.028464	110.0826915
-25.610157	9.182231	109.885529	-39.93734	8.096574	110.937164	21.111593	0.430425	112.806892	17.815535	25.918066	110.731377	19.463564	13.1742455	111.7691345	-99.338244	3.0189025	110.1051935
-25.559715	8.915387	109.835709	-39.949272	8.068322	110.896347	21.046711	0.4135	112.618866	17.789381	25.90374	110.705353	19.418046	13.15862	111.6621095	-99.31659	2.978024	110.1305845
-25.491678	8.705956	109.836388	-39.950447	8.073545	110.908737	21.024382	0.401529	112.536064	17.794619	25.90729	110.726295	19.4095005	13.1544095	111.6311795	-99.3103945	2.9926805	110.1862945
-25.422859	8.541057	109.840919	-39.945972	8.101741	110.947845	20.995836	0.387162	112.44178	17.805763	25.923952	110.777176	19.4007995	13.155557	111.609478	-99.2927435	3.047925	110.286212
-25.328299	8.376594	109.860458	-39.930847	8.125683	111.003151	20.961573	0.383518	112.362968	17.817282	25.923935	110.830673	19.3894275	13.1537265	111.5968205	-99.2511215	3.0976395	110.4094815
-25.20285	8.265038	109.945534	-39.91161	8.131126	111.099831	20.926212	0.401768	112.306686	17.841122	25.928059	110.923744	19.383667	13.1649135	111.615215	-99.206887	3.0973385	110.584447
-25.060081	8.151066	110.026863	-39.889992	8.153713	111.21402	20.92462	0.420844	112.263107	17.876009	25.95155	111.065361	19.4003145	13.186197	111.664234	-99.1802985	3.121229	110.763806
-24.888933	8.087502	110.125206	-39.878563	8.178765	111.350655	20.919069	0.440105	112.253952	17.935007	25.984924	111.212013	19.427038	13.2125145	111.7329825	-99.184164	3.1450155	110.9683275
-24.740522	8.000793	110.301376	-39.844494	8.235086	111.543236	20.91263	0.502943	112.261024	18.021849	26.050913	111.406387	19.4672395	13.276928	111.8337055	-99.1562275	3.193244	111.2527665
-24.566484	7.976259	110.397957	-39.806564	8.314321	111.628044	20.917974	0.551893	112.264481	18.07201	26.107698	111.512711	19.494992	13.3297955	111.888596	-99.10812	3.2988465	111.367492
-24.440474	7.914893	110.414734	-39.8046	8.396145	111.693993	20.936275	0.610812	112.274261	18.116325	26.185831	111.582291	19.5263	13.3983215	111.928276	-99.1355	3.3939685	111.45971
-24.249935	7.861935	110.468987	-39.790672	8.487768	111.728622	20.957932	0.689662	112.292061	18.133205	26.259159	111.61499	19.5455685	13.4744105	111.9535255	-99.1269125	3.5011255	111.5037185
-24.100594	7.840673	110.485077	-39.800529	8.557961	111.769775	20.983829	0.786996	112.309792	18.136854	26.354757	111.639847	19.5603415	13.5708765	111.9748195	-99.1613995	3.5450455	111.5647305
-23.889114	7.690981	110.494614	-39.795376	8.624177	111.822929	20.991333	0.886875	112.389389	18.127827	26.448914	111.667206	19.55958	13.6678945	112.0282975	-99.150332	3.5804595	111.6175605
-23.783018	7.46832	110.548187	-39.766918	8.696297	111.854721	21.041063	0.972886	112.445084	18.128262	26.54925	111.675941	19.5846625	13.761068	112.0605125	-99.1184985	3.631526	111.6489295
-23.534922	7.083771	110.609558	-39.749722	8.745382	111.910614	21.115808	1.091799	112.580956	18.121574	26.682148	111.732948	19.618691	13.8869735	112.156952	-99.118135	3.6037905	111.664276
-23.28801	6.722931	110.633255	-39.731953	8.766292	111.936501	21.138706	1.125905	112.69442	18.12162	26.724529	111.760033	19.630163	13.925217	112.2272265	-99.094069	3.607367	111.6457755
-23.028927	6.377802	110.61647	-39.72287	8.766927	111.960388	21.169125	1.136598	112.750717	18.123396	26.733061	111.792961	19.6462605	13.9348295	112.271839	-99.0920005	3.5990245	111.648937
-22.66626	5.917779	110.641144	-39.702862	8.741611	111.970177	21.191456	1.106014	112.80098	18.151432	26.702028	111.839508	19.671444	13.904021	112.320244	-99.077168	3.579201	111.62011
-22.276922	5.523887	110.598228	-39.685371	8.695871	111.994759	21.233416	1.044593	112.829445	18.208881	26.644754	111.898254	19.7211485	13.8446735	112.3638495	-99.0918905	3.5470685	111.6256685
-21.940577	5.093982	110.615501	-39.644543	8.634609	112.006607	21.264059	0.964281	112.85466	18.259508	26.583502	111.963341	19.7617835	13.7738915	112.4090005	-99.0508695	3.4953265	111.6042135
-21.604643	4.686063	110.632133	-39.624565	8.575628	112.031647	21.287754	0.887443	112.875343	18.32304	26.509338	112.032089	19.805397	13.6983905	112.453716	-99.054527	3.4528655	111.609578
-21.037029	4.079617	110.633759	-39.597874	8.515609	112.064003	21.343718	0.794961	112.928024	18.40394	26.423077	112.128471	19.873829	13.609019	112.5282475	-99.069577	3.422199	111.5997585
-20.568062	3.747244	110.62088	-39.58012	8.491169	112.076141	21.374393	0.753072	112.965981	18.447489	26.38196	112.176155	19.910941	13.567516	112.571068	-99.071181	3.414822	111.581214
-20.096066	3.335983	110.624252	-39.537094	8.489836	112.047066	21.403902	0.729896	113.009956	18.482203	26.344126	112.219536	19.9430525	13.537011	112.614746	-99.0172405	3.442661	111.479386
-19.529203	2.912029	110.541954	-39.525597	8.496367	111.999367	21.446604	0.706412	113.056053	18.51967	26.325169	112.250122	19.983137	13.5157905	112.6530875	-99.034331	3.4769435	111.3456465
-18.908577	2.442751	110.44397	-39.498184	8.523949	111.886665	21.492777	0.683327	113.110825	18.549528	26.312012	112.299477	20.0211525	13.4976695	112.705151	-99.0175205	3.5502285	111.068179
-18.349188	1.991886	110.379768	-39.49297	8.521876	111.764488	21.532631	0.656377	113.148285	18.569134	26.292524	112.35453	20.0508825	13.4744505	112.7514075	-99.0368225	3.5693015	110.7775685
-17.806509	1.510072	110.296204	-39.490337	8.482247	111.619118	21.574644	0.632781	113.161171	18.599752	26.270628	112.386391	20.087198	13.4517045	112.773781	-99.067872	3.5127895	110.464455
-16.951996	0.879187	110.075333	-39.446049	8.418564	111.412834	21.639812	0.583186	113.152252	18.659761	26.211123	112.426308	20.1497865	13.3971545	112.78928	-99.0418845	3.4399735	110.036388
-16.318903	0.412985	109.975006	-39.409794	8.380578	111.276878	21.690168	0.544402	113.148453	18.71084	26.17374	112.447906	20.200504	13.359071	112.7981795	-99.020092	3.402085	109.7555765
-15.612321	-0.076224	109.858154	-39.375942	8.354243	111.138	21.748907	0.519704	113.169731	18.778952	26.139822	112.454178	20.2639295	13.329763	112.8119545	-99.0158135	3.378723	109.4640455
-14.920271	-0.600775	109.739052	-39.310326	8.321382	110.993233	21.81328	0.524299	113.197266	18.84944	26.117226	112.451706	20.33136	13.3207625	112.824486	-98.952012	3.3220015	109.16198
-14.235205	-1.114941	109.626602	-39.244041	8.316179	110.79689	21.888641	0.535914	113.218651	18.91046	26.124931	112.45179	20.3995505	13.3304225	112.8352205	-98.8876325	3.3019355	108.7585595
-13.579384	-1.623476	109.464539	-39.205124	8.311629	110.597923	21.944736	0.559052	113.198158	18.948845	26.143021	112.420357	20.4467905	13.3510365	112.8092575	-98.8570385	3.2722215	108.3865885
-12.926902	-2.115977	109.366669	-39.141678	8.324453	110.425659	21.999245	0.613765	113.165703	18.988201	26.155504	112.330032	20.493723	13.3846345	112.7478675	-98.777079	3.2642715	108.1034505
-11.817595	-2.957958	109.166679	-39.066494	8.383916	110.127556	22.090588	0.658725	113.095978	19.028049	26.191294	112.171135	20.5593185	13.4250095	112.6335565	-98.6923065	3.3428225	107.6215555
-11.049919	-3.551123	109.007095	-39.020004	8.421288	109.959412	22.134396	0.680293	113.036713	19.04195	26.195171	112.012375	20.588173	13.437732	112.524544	-98.628181	3.404844	107.39428
-10.445176	-4.153332	108.950066	-38.983257	8.463396	109.774307	22.181675	0.689162	112.97467	19.057913	26.203594	111.851097	20.619794	13.446378	112.4128835	-98.586308	3.480414	107.1357305
-9.730004	-4.689674	108.835068	-38.949821	8.493125	109.616562	22.220575	0.685009	112.925133	19.050367	26.204094	111.745003	20.635471	13.4445515	112.335068	-98.535113	3.5416985	106.898056
-9.018454	-5.317012	108.820793	-38.907806	8.508045	109.515854	22.260071	0.671114	112.925575	19.063362	26.184896	111.657227	20.6617165	13.428005	112.291401	-98.4773285	3.588085	106.740307
-8.240001	-5.963505	108.829201	-38.868752	8.486347	109.427605	22.316626	0.63672	112.957611	19.109655	26.149794	111.616936	20.7131405	13.393257	112.2872735	-98.4506445	3.579437	106.5679365
-7.549491	-6.598975	108.8442	-38.853111	8.426953	109.336555	22.355078	0.572943	112.988243	19.141712	26.099712	111.608978	20.748395	13.3363275	112.2986105	-98.454617	3.5175785	106.3744995
-6.529298	-7.52212	108.782494	-38.809059	8.356537	109.126724	22.400326	0.488943	113.015816	19.187181	25.999603	111.600624	20.7937535	13.244273	112.30822	-98.4118715	3.468801	105.945228
-5.770103	-8.18941	108.71917	-38.783493	8.292019	108.972046	22.443956	0.435822	113.015869	19.219784	25.954576	111.591652	20.83187	13.195199	112.3037605	-98.398856	3.388839	105.6403315
-5.040835	-8.828905	108.64563	-38.746429	8.253273	108.812073	22.481974	0.423287	112.999428	19.25255	25.935633	111.571671	20.867262	13.17946	112.2855495	-98.36012	3.327086	105.3385965
-4.306753	-9.468466	108.516434	-38.71867	8.224865	108.660332	22.51667	0.437023	112.9711	19.291283	25.95953	111.52784	20.9039765	13.1982765	112.24947	-98.3413165	3.2514535	105.071194
-3.636449	-10.087693	108.45623	-38.663689	8.206932	108.52668	22.569962	0.462642	112.892578	19.331259	25.995359	111.437592	20.9506105	13.2290005	112.165085	-98.2779885	3.1848635	104.888275
-2.949401	-10.655256	108.313057	-38.59853	8.219693	108.399261	22.627783	0.493446	112.807892	19.387114	26.021675	111.318329	21.0074485	13.2575605	112.0631105	-98.2045085	3.1818255	104.7354115
-2.260393	-11.276855	108.221207	-38.522385	8.244041	108.275558	22.674774	0.515528	112.716743	19.453606	26.045874	111.199394	21.06419	13.280701	111.9580685	-98.10896	3.207381	104.5930475
-1.242726	-12.214231	108.099815	-38.376133	8.274339	108.133553	22.765575	0.538085	112.612236	19.564871	26.054197	111.04348	21.165223	13.296141	111.827858	-97.917489	3.252537	104.439248
-0.598972	-12.787972	108.072067	-38.3013	8.273007	108.073296	22.821974	0.541731	112.570618	19.64966	26.055157	110.955467	21.235817	13.298444	111.7630425	-97.838417	3.24757	104.3835495
-0.055753	-13.407643	108.072006	-38.228531	8.273875	108.046509	22.878494	0.548161	112.514854	19.708345	26.060724	110.878906	21.2934195	13.3044425	111.69688	-97.7504815	3.2433075	104.396138
-0.042066	-13.117774	108.062103	-38.158867	8.260579	108.019508	22.931704	0.555094	112.47467	19.754515	26.065329	110.794556	21.3431095	13.3102115	111.634613	-97.6608435	3.2109465	104.404403
0.032581	-12.83083	108.059227	-38.132092	8.232715	108.009514	22.984522	0.56256	112.44339	19.785521	26.071289	110.73481	21.3850215	13.3169245	111.5891	-97.6492055	3.1485055	104.429928
0.071048	-12.535434	108.032402	-38.087555	8.187576	107.985497	23.022488	0.562329	112.451195	19.798174	26.07476	110.698715	21.410331	13.3185445	111.574955	-97.585441	3.0566075	104.396039
0.09256	-12.207537	108.026634	-38.071133	8.14128	107.955101	23.071941	0.563769	112.445602	19.808451	26.070959	110.660027	21.440196	13.317364	111.5528145	-97.582462	2.965196	104.3573875
0.044063	-11.686858	108.015892	-38.05331	8.088115	107.912018	23.126686	0.541521	112.430992	19.819193	26.047989	110.603119	21.4729395	13.294755	111.5170555	-97.5795595	2.881475	104.3069805
-0.005409	-11.315725	108.068001	-38.037636	8.043809	107.881561	23.164835	0.530059	112.415657	19.842819	26.034433	110.551537	21.503827	13.282246	111.483597	-97.579099	2.805372	104.279525
-0.057178	-10.897964	108.060364	-37.987465	7.999604	107.85434	23.204298	0.528648	112.388542	19.863739	26.025223	110.495934	21.5340185	13.2769355	111.442238	-97.5089485	2.7222725	104.266442
-0.141948	-10.528491	108.020607	-37.946384	7.972922	107.828926	23.238213	0.524181	112.350632	19.880253	26.013443	110.453293	21.559233	13.268812	111.4019625	-97.452001	2.677032	104.2558895
-0.236484	-10.183558	107.993988	-37.89991	7.913471	107.800591	23.253614	0.547688	112.325073	19.914549	26.001099	110.414291	21.5840815	13.2743935	111.369682	-97.3839015	2.5525485	104.2315
-0.29795	-9.879199	107.935539	-37.848869	7.848345	107.748138	23.32782	0.506708	112.284851	19.967659	25.989174	110.391571	21.6477395	13.247941	111.338211	-97.3454775	2.448749	104.158065
-0.422804	-9.637528	107.879463	-37.787323	7.811418	107.695198	23.360537	0.500505	112.255669	20.008316	25.982332	110.3853	21.6844265	13.2414185	111.3204845	-97.2590725	2.3814175	104.0699115
-0.635132	-9.324808	107.827126	-37.702099	7.723244	107.636368	23.419302	0.512031	112.214661	20.065153	25.977585	110.403236	21.7422275	13.244808	111.3089485	-97.1464255	2.20168	103.9637875
-0.792224	-9.173991	107.795143	-37.664776	7.685952	107.62056	23.466173	0.509943	112.220589	20.116922	25.994884	110.451767	21.7915475	13.2524135	111.336178	-97.1210995	2.1194905	103.904942
-1.003069	-9.043383	107.751511	-37.605835	7.636735	107.617233	23.529299	0.506252	112.246895	20.182325	26.004055	110.492065	21.855812	13.2551535	111.36948	-97.067482	2.0183165	103.864986
-1.248398	-8.925862	107.723091	-37.570824	7.599462	107.619164	23.57535	0.514758	112.258278	20.232294	26.012379	110.527298	21.903822	13.2635685	111.392788	-97.04547	1.9353555	103.84554
-1.527614	-8.820517	107.665955	-37.531765	7.562975	107.620911	23.616959	0.537416	112.245468	20.282518	26.037008	110.523399	21.9497385	13.287212	111.3844335	-97.0132685	1.838738	103.8573885
-1.862188	-8.739286	107.637199	-37.452389	7.531736	107.626785	23.659071	0.571611	112.225914	20.319099	26.075264	110.499908	21.989085	13.3234375	111.362911	-96.893863	1.7400345	103.890659
-2.261849	-8.664348	107.612572	-37.413006	7.514293	107.619347	23.711464	0.611335	112.196747	20.344681	26.127192	110.496567	22.0280725	13.3692635	111.346657	-96.8540845	1.6593225	103.892037
-2.832549	-8.600501	107.54496	-37.374249	7.468118	107.591606	23.791145	0.643238	112.163757	20.374733	26.189861	110.464035	22.082939	13.4165495	111.313896	-96.831437	1.5196865	103.869316
-3.224778	-8.581302	107.551704	-37.338062	7.406665	107.551559	23.840374	0.62944	112.135086	20.396687	26.204956	110.415825	22.1185305	13.417198	111.2754555	-96.7946545	1.396132	103.8276625
-3.596328	-8.6047	107.494095	-37.311089	7.352921	107.526588	23.885197	0.607858	112.113976	20.413136	26.19479	110.400032	22.1491665	13.401324	111.257004	-96.7713445	1.304518	103.796172
-3.917339	-8.654157	107.494698	-37.261925	7.292339	107.513176	23.926561	0.574202	112.123085	20.452671	26.145071	110.394241	22.189616	13.3596365	111.258663	-96.713466	1.2250415	103.767689
-4.250277	-8.692843	107.494522	-37.216316	7.202274	107.52153	23.970964	0.529984	112.147072	20.516937	26.06502	110.371758	22.2439505	13.297502	111.259415	-96.6765825	1.107046	103.783645
-4.505264	-8.642465	107.532883	-37.150784	7.094862	107.546997	24.027859	0.482429	112.1577	20.588175	25.984663	110.331688	22.308017	13.233546	111.244694	-96.609585	0.956178	103.8493
-4.825772	-8.577768	107.555237	-37.079063	7.009224	107.563377	24.083931	0.433562	112.162552	20.648054	25.92491	110.294579	22.3659925	13.179236	111.2285655	-96.5241185	0.839212	103.8981885
-5.309268	-8.532758	107.530144	-36.952763	6.843138	107.55867	24.196638	0.370257	112.144997	20.732624	25.869226	110.17923	22.464631	13.1197415	111.1621135	-96.370157	0.566534499999999	103.9552265
-5.688993	-8.48165	107.523819	-36.903046	6.729002	107.516716	24.262674	0.343541	112.116852	20.748768	25.85074	110.107651	22.505721	13.0971405	111.1122515	-96.311813	0.360863500000002	103.9211805
-6.114079	-8.431141	107.480362	-36.84478	6.61832	107.454506	24.309898	0.329882	112.081375	20.734804	25.826212	110.040833	22.522351	13.078047	111.061104	-96.211911	0.158592999999998	103.847908
-6.51165	-8.344025	107.458054	-36.834538	6.51709	107.412766	24.354202	0.312054	112.047485	20.717503	25.790237	109.999931	22.5358525	13.0511455	111.023708	-96.2049285	-0.0169655000000013	103.801824
-6.854753	-8.347084	107.426712	-36.811806	6.391522	107.376244	24.390142	0.24888	112.024986	20.702337	25.736368	110.018181	22.5462395	12.992624	111.0215835	-96.1698515	-0.209579999999999	103.7309045
-7.229595	-8.332811	107.379578	-36.805553	6.291126	107.36145	24.417942	0.14965	112.012604	20.710232	25.66095	110.066513	22.564087	12.9053	111.0395585	-96.175193	-0.323048	103.6833415
-7.540937	-8.330028	107.348358	-36.77914	6.170513	107.366356	24.431194	0.07552	111.991623	20.747536	25.565788	110.133469	22.589365	12.820654	111.062546	-96.147645	-0.479628000000002	103.670166
-8.034845	-8.446321	107.194244	-36.742229	6.038857	107.34893	24.448587	-0.079079	111.890831	20.815001	25.418699	110.194824	22.631794	12.66981	111.0428275	-96.116252	-0.592096	103.6550325
-8.347852	-8.607745	107.024132	-36.70507	5.954992	107.313049	24.465223	-0.168442	111.781982	20.857525	25.332714	110.201439	22.661374	12.582136	110.9917105	-96.071514	-0.672152000000001	103.6343875
-8.703101	-8.79821	106.844818	-36.668327	5.886432	107.269524	24.476818	-0.219739	111.664925	20.899105	25.289423	110.211548	22.6879615	12.534842	110.9382365	-96.0246155	-0.761977999999999	103.6008115
-9.064595	-8.998911	106.650673	-36.617744	5.816059	107.231941	24.498539	-0.234499	111.537613	20.925663	25.286924	110.226738	22.712101	12.5262125	110.8821755	-95.947589	-0.8940945	103.5817065
-9.472466	-9.253981	106.516312	-36.583755	5.743754	107.200554	24.510265	-0.242037	111.433006	20.94515	25.294102	110.231529	22.7277075	12.5260325	110.8322675	-95.8952175	-1.0385245	103.5688405
-9.938387	-9.505629	106.394325	-36.551632	5.693054	107.183563	24.522575	-0.245642	111.371872	20.958269	25.291876	110.259186	22.740422	12.523117	110.815529	-95.843686	-1.137009	103.551597
-10.378703	-9.777148	106.313942	-36.554348	5.630361	107.189331	24.523556	-0.261801	111.331284	20.952896	25.282988	110.291359	22.738226	12.5105935	110.8113215	-95.846922	-1.2498715	103.5673405
-10.960259	-10.246466	106.209389	-36.552353	5.553624	107.204201	24.533001	-0.324088	111.295845	20.951609	25.20895	110.286316	22.742305	12.442431	110.7910805	-95.847011	-1.335183	103.6173215
-11.40844	-10.568537	106.244514	-36.560936	5.488451	107.21772	24.503639	-0.328646	111.315453	20.956539	25.117519	110.257378	22.730089	12.3944365	110.7864155	-95.851961	-1.4175345	103.6490245
-11.758227	-11.006721	106.273399	-36.544231	5.396091	107.221642	24.539639	-0.462304	111.306885	20.953154	25.013546	110.218826	22.7463965	12.275621	110.7628555	-95.8348585	-1.483439	103.6804285
-12.031567	-11.504516	106.278267	-36.533932	5.314168	107.249275	24.557968	-0.534313	111.336327	20.954561	24.906446	110.140373	22.7562645	12.1860665	110.73835	-95.8241285	-1.5577305	103.7602
-12.382464	-12.043572	106.390907	-36.510509	5.227342	107.272652	24.559441	-0.534357	111.394585	20.946922	24.804794	110.032188	22.7531815	12.1352185	110.7133865	-95.7741995	-1.6805345	103.8319175
-12.76123	-12.637957	106.512115	-36.485435	5.10068	107.279861	24.608459	-0.603841	111.444923	20.933413	24.707518	109.917557	22.770936	12.0518385	110.68124	-95.741806	-1.8504785	103.878482
-13.22511	-13.234774	106.638214	-36.447136	4.9777	107.272827	24.658281	-0.665545	111.501465	20.918901	24.604647	109.780525	22.788591	11.969551	110.640995	-95.682863	-2.014151	103.904659
-13.724709	-14.134825	106.741631	-36.379467	4.781181	107.245956	24.747089	-0.741963	111.581711	20.872856	24.453754	109.632149	22.8099725	11.8558955	110.60693	-95.5689065	-2.2935335	103.884982
-14.15134	-14.67611	106.862129	-36.350105	4.643492	107.217499	24.838621	-0.859458	111.614349	20.862541	24.378904	109.554764	22.850581	11.759723	110.5845565	-95.550791	-2.472739	103.8504415
-14.439379	-15.281767	106.929054	-36.309017	4.485675	107.213684	24.845894	-0.874402	111.699387	20.849957	24.309065	109.504784	22.8479255	11.7173315	110.6020855	-95.4659595	-2.7459815	103.8252825
-14.675835	-15.917484	106.974701	-36.272137	4.33805	107.235077	24.926165	-0.977311	111.72625	20.844004	24.223082	109.478889	22.8850845	11.6228855	110.6025695	-95.4293585	-2.9467855	103.8675845
-14.978288	-16.542818	107.097504	-36.244896	4.247229	107.286163	24.951738	-0.973617	111.765137	20.854149	24.148842	109.441803	22.9029435	11.5876125	110.60347	-95.3927355	-3.0931545	103.968856
-15.350467	-17.186689	107.258629	-36.20322	4.194886	107.335068	24.975834	-1.044618	111.839256	20.88061	24.057741	109.387138	22.928222	11.5065615	110.613197	-95.334662	-3.1167895	104.056939
-15.782894	-17.758274	107.458786	-36.179783	4.161703	107.37796	25.003368	-1.089239	111.899445	20.906879	23.982224	109.327377	22.9551235	11.4464925	110.613411	-95.3146895	-3.1230865	104.142509
-16.244362	-18.574837	107.66909	-36.152946	4.140128	107.415565	25.032923	-1.180445	111.982391	20.933937	23.886238	109.241066	22.98343	11.3528965	110.6117285	-95.289322	-3.0726405	104.2194015
-16.578812	-19.064262	107.802917	-36.141224	4.128135	107.434509	25.048464	-1.252302	112.023041	20.943958	23.806971	109.214699	22.996211	11.2773345	110.61887	-95.278659	-3.0210645	104.250148
-16.856056	-19.56636	107.890999	-36.113701	4.118919	107.456116	25.069767	-1.316542	112.052666	20.970411	23.73086	109.20237	23.020089	11.207159	110.627518	-95.247491	-2.969321	104.284714
-17.137648	-20.044113	107.922554	-36.091961	4.102887	107.465729	25.092607	-1.385675	112.071625	21.009623	23.665833	109.209976	23.051115	11.140079	110.6408005	-95.235037	-2.934305	104.2906575
-17.436386	-20.516344	107.947731	-36.056538	4.085804	107.459244	25.115322	-1.447338	112.087479	21.05393	23.612843	109.240517	23.084626	11.0827525	110.663998	-95.197702	-2.9111445	104.25449
-17.838093	-20.979059	107.934418	-36.021263	4.074122	107.435379	25.165133	-1.552387	112.070145	21.10972	23.566664	109.259499	23.1374265	11.0071385	110.664822	-95.1799525	-2.8588945	104.205936
-18.180613	-21.382792	107.862724	-35.984917	4.081362	107.416771	25.154049	-1.52889	112.065842	21.157703	23.537855	109.25132	23.155876	11.0044825	110.658581	-95.12571	-2.8417585	104.174961
-18.674757	-21.877565	107.843689	-35.914558	4.122474	107.436684	25.202951	-1.503476	112.057556	21.235178	23.544537	109.255539	23.2190645	11.0205305	110.6565475	-95.0481805	-2.7755825	104.2168205
-19.000563	-22.112703	107.967392	-35.84935	4.200683	107.480026	25.243149	-1.487434	112.096382	21.295153	23.577665	109.24379	23.269151	11.0451155	110.670086	-94.967851	-2.6437495	104.289966
-19.314396	-22.348158	108.101593	-35.81192	4.27923	107.513535	25.272142	-1.450468	112.159599	21.352739	23.603443	109.203758	23.3124405	11.0764875	110.6816785	-94.9362805	-2.5180275	104.3453915
-19.505163	-22.612492	108.273552	-35.778618	4.364284	107.530655	25.297441	-1.416032	112.221382	21.38571	23.623451	109.158073	23.3415755	11.1037095	110.6897275	-94.8988115	-2.3751415	104.3715825
-19.737453	-22.856483	108.44175	-35.764648	4.455997	107.558075	25.344349	-1.437627	112.257683	21.412224	23.638933	109.083488	23.3782865	11.100653	110.6705855	-94.9075825	-2.188659	104.4455645
-19.927219	-23.092508	108.60701	-35.735558	4.519458	107.572533	25.329268	-1.367826	112.316666	21.427877	23.64431	108.992874	23.3785725	11.138242	110.65477	-94.8496885	-2.099326	104.490296
-20.176397	-23.293921	108.799515	-35.723091	4.554776	107.586586	25.394907	-1.400222	112.341537	21.444798	23.640745	108.938637	23.4198525	11.1202615	110.640087	-94.8660345	-2.0107095	104.533085
-20.614511	-23.576735	109.030983	-35.683685	4.608589	107.628616	25.414648	-1.392771	112.419983	21.501705	23.598644	108.893967	23.4581765	11.1029365	110.656975	-94.8255465	-1.8857585	104.600257
-20.88562	-23.73287	109.069916	-35.629967	4.60862	107.649612	25.49217	-1.498017	112.452713	21.566887	23.561367	108.911537	23.5295285	11.031675	110.682125	-94.7894625	-1.814435	104.617099
-21.133142	-23.801023	109.098068	-35.56794	4.604177	107.659851	25.505947	-1.507014	112.502357	21.647623	23.518368	108.943024	23.576785	11.005677	110.7226905	-94.712665	-1.797323	104.5970115
-21.380867	-23.809042	109.137878	-35.524372	4.599551	107.692024	25.553638	-1.560988	112.53965	21.735106	23.476484	108.973053	23.644372	10.957748	110.7563515	-94.693116	-1.758646	104.6276965
-21.713028	-23.711071	109.235977	-35.480087	4.620572	107.718704	25.598644	-1.58994	112.558388	21.81587	23.449846	108.99794	23.707257	10.929953	110.778164	-94.667431	-1.688809	104.659244
-21.937168	-23.596964	109.272453	-35.423859	4.672232	107.770142	25.666683	-1.625789	112.543869	21.875277	23.448641	108.992592	23.77098	10.911426	110.7682305	-94.618698	-1.566962	104.7720535
-22.093258	-23.406878	109.289314	-35.368813	4.739551	107.802948	25.709728	-1.589206	112.541733	21.932878	23.482437	108.996918	23.821303	10.9466155	110.7693255	-94.558929	-1.4675135	104.8365705
-22.283504	-22.971027	109.289101	-35.28228	4.865109	107.845184	25.772671	-1.534269	112.558151	22.032784	23.566687	109.040771	23.9027275	11.016209	110.799461	-94.4672875	-1.285991	104.890907
-22.405188	-22.600838	109.223404	-35.261326	4.930954	107.865929	25.762548	-1.47602	112.583366	22.090742	23.599852	109.139404	23.926645	11.061916	110.861385	-94.449297	-1.200008	104.870473
-22.514439	-22.154106	109.098175	-35.226402	4.988578	107.889664	25.802889	-1.534642	112.560783	22.173319	23.606413	109.248146	23.988104	11.0358855	110.9044645	-94.440908	-1.0587295	104.8748635
-22.670792	-21.642216	108.939255	-35.214905	5.00875	107.922615	25.805218	-1.563916	112.545418	22.259483	23.585487	109.412979	24.0323505	11.0107855	110.9791985	-94.4621605	-0.993285500000001	104.8660315
-22.74898	-21.07568	108.70932	-35.196922	5.041997	107.944809	25.800541	-1.591442	112.525024	22.355854	23.552315	109.643791	24.0781975	10.9804365	111.0844075	-94.4720415	-0.896442499999999	104.8052105
-22.912212	-20.436279	108.529839	-35.174423	5.088839	108.004166	25.793665	-1.642849	112.521729	22.468561	23.519398	109.895828	24.131113	10.9382745	111.2087785	-94.479959	-0.760596499999998	104.7995535
-22.996679	-19.80414	108.321701	-35.148853	5.152539	108.06675	25.782326	-1.672038	112.511887	22.590586	23.517075	110.170006	24.186456	10.9225185	111.3409465	-94.484162	-0.617440499999999	104.7925535
-23.149944	-18.849617	107.935905	-35.132484	5.226264	108.165947	25.735071	-1.637098	112.492355	22.750507	23.547926	110.596169	24.242789	10.955414	111.544262	-94.507757	-0.502886000000002	104.787632
-23.208578	-18.191526	107.698288	-35.114758	5.305838	108.238373	25.726414	-1.584491	112.463364	22.844215	23.604099	110.853783	24.2853145	11.009804	111.6585735	-94.5148305	-0.398128000000002	104.8181725
-23.212212	-17.502922	107.459641	-35.090889	5.40063	108.277977	25.710777	-1.512565	112.412407	22.909456	23.694624	111.086761	24.3101165	11.0910295	111.749584	-94.4918945	-0.289769500000002	104.80637
-23.242275	-16.811928	107.225395	-35.083309	5.508577	108.316399	25.703594	-1.422073	112.357094	22.972237	23.794369	111.284889	24.3379155	11.186148	111.8209915	-94.5045335	-0.168994	104.8118065
-23.236197	-16.105297	107.025513	-35.045509	5.607651	108.349373	25.726954	-1.362867	112.300659	23.043755	23.906305	111.457062	24.3853545	11.271719	111.8788605	-94.4763725	-0.0564169999999997	104.8198855
-23.264645	-15.424541	106.929626	-35.023201	5.705919	108.406387	25.701376	-1.202148	112.301659	23.101267	24.025509	111.644173	24.4013215	11.4116805	111.972916	-94.4477235	0.000157500000000255	104.839858
-23.275774	-14.818279	106.907059	-35.004257	5.842274	108.464394	25.710791	-1.101614	112.304344	23.160164	24.136059	111.783012	24.4354775	11.5172225	112.043678	-94.4439915	0.1673255	104.88511
-23.280262	-14.000893	106.8526	-34.9706	6.006991	108.551147	25.702658	-0.960444	112.276932	23.220722	24.278004	111.893997	24.46169	11.65878	112.0854645	-94.40289	0.355202	105.0168295
-23.278391	-13.55264	106.882462	-34.966953	6.123209	108.575043	25.686115	-0.890956	112.264343	23.240746	24.332272	111.896729	24.4634305	11.720658	112.080536	-94.3973365	0.52576	105.06955
-23.277279	-13.161938	106.906036	-34.986721	6.225138	108.57756	25.71665	-0.906116	112.238922	23.244848	24.398754	111.876106	24.480749	11.746319	112.057514	-94.454191	0.703957000000001	105.097606
-23.247131	-12.811713	106.940826	-34.977619	6.313228	108.565392	25.70458	-0.839119	112.245766	23.23806	24.466291	111.848091	24.47132	11.813586	112.0469285	-94.426558	0.81287	105.0838555
-23.215237	-12.482011	107.006302	-34.985054	6.366589	108.556831	25.705055	-0.771492	112.264458	23.219013	24.531218	111.828255	24.462034	11.879863	112.0463565	-94.432142	0.853315	105.0673055
-23.179211	-12.179996	107.088936	-34.994328	6.422194	108.555511	25.707859	-0.703541	112.302193	23.196207	24.585989	111.808105	24.452033	11.941224	112.055149	-94.440689	0.903164	105.055873
-23.125992	-11.891184	107.145226	-35.008686	6.455609	108.565727	25.720171	-0.6508	112.356186	23.159821	24.638216	111.804832	24.439996	11.993708	112.080509	-94.457368	0.91751	105.050945
-23.038528	-11.481351	107.29641	-35.00172	6.489244	108.598602	25.747835	-0.591389	112.467026	23.13463	24.714207	111.819305	24.4412325	12.061409	112.1431655	-94.4446725	0.917079000000001	105.0540385
-22.962772	-11.226688	107.40873	-35.000679	6.499815	108.640335	25.762949	-0.566434	112.545181	23.136061	24.75531	111.830093	24.449505	12.094438	112.187637	-94.450863	0.905192	105.093033
-22.870264	-11.005818	107.490311	-34.982224	6.526428	108.677483	25.769552	-0.543665	112.62175	23.140131	24.770638	111.848465	24.4548415	12.1134865	112.2351075	-94.4192895	0.9393695	105.1198585
-22.79842	-10.787868	107.556847	-34.979904	6.539932	108.692589	25.759962	-0.525702	112.666618	23.143915	24.794086	111.865524	24.4519385	12.134192	112.266071	-94.4117465	0.945672	105.119107
-22.716141	-10.625514	107.583534	-34.984085	6.553175	108.69458	25.745726	-0.493294	112.687828	23.136164	24.825907	111.88887	24.440945	12.1663065	112.288349	-94.409115	0.9400435	105.100811
-22.632231	-10.488714	107.560768	-34.996304	6.560441	108.690475	25.719446	-0.45399	112.681786	23.119532	24.866333	111.926582	24.419489	12.2061715	112.304184	-94.412097	0.9147105	105.076766
-22.565332	-10.392835	107.480896	-35.020897	6.563596	108.675064	25.679499	-0.412534	112.659302	23.088835	24.917547	111.99099	24.384167	12.2525065	112.325146	-94.425961	0.874685500000002	105.024982
-22.458448	-10.309167	107.317123	-35.092659	6.566217	108.663536	25.614183	-0.335106	112.619576	23.054705	25.015846	112.103233	24.334444	12.34037	112.3614045	-94.519762	0.792064	104.9656675
-22.417168	-10.310756	107.20295	-35.125729	6.58221	108.645248	25.566166	-0.282466	112.606117	23.023098	25.073877	112.228409	24.294632	12.3957055	112.417263	-94.54609	0.7687145	104.873233
-22.393135	-10.344682	107.099281	-35.173866	6.618203	108.637711	25.514397	-0.235114	112.590157	23.000683	25.129667	112.34021	24.25754	12.4472765	112.4651835	-94.605272	0.7891295	104.8102385
-22.381647	-10.436165	107.019699	-35.237877	6.685994	108.65625	25.437195	-0.164718	112.575447	22.972925	25.193558	112.403694	24.20506	12.51442	112.4895705	-94.680814	0.857568000000001	104.8229295
-22.390429	-10.57826	106.95443	-35.289764	6.767265	108.66259	25.361282	-0.099065	112.545944	22.921448	25.261311	112.436554	24.141365	12.581123	112.491249	-94.720893	0.953407	104.833931
-22.441029	-10.762842	106.920265	-35.355316	6.901599	108.667206	25.274837	-0.004207	112.537148	22.862171	25.348875	112.419807	24.068504	12.672334	112.4784775	-94.779136	1.130864	104.8559345
-22.481869	-10.970548	106.904457	-35.440125	7.003794	108.683334	25.188328	0.099386	112.543854	22.790533	25.445343	112.379501	23.9894305	12.7723645	112.4616775	-94.8696805	1.2352235	104.9049905
-22.61109	-11.35612	106.979164	-35.534172	7.14287	108.698738	25.09935	0.24761	112.577263	22.644203	25.594175	112.309814	23.8717765	12.9208925	112.4435385	-94.9401205	1.3648475	104.9539375
-22.708401	-11.63356	107.095161	-35.587658	7.219478	108.712158	25.064213	0.300574	112.622116	22.555992	25.653082	112.244499	23.8101025	12.976828	112.4333075	-94.9854185	1.462128	104.9910085
-22.848537	-11.96767	107.244698	-35.643322	7.268765	108.740616	24.99321	0.397374	112.714302	22.481049	25.68289	112.165176	23.7371295	13.040132	112.439739	-95.0237735	1.497398	105.041493
-23.019154	-12.291768	107.44928	-35.68803	7.318506	108.803467	24.952347	0.406494	112.813423	22.411186	25.671396	112.088417	23.6817665	13.038945	112.45092	-95.0578265	1.598067	105.156014
-23.218502	-12.627199	107.673195	-35.715206	7.341171	108.852592	24.928602	0.403532	112.929329	22.362141	25.643883	112.01799	23.6453715	13.0237075	112.4736595	-95.0757835	1.6586345	105.2315245
-23.474703	-13.002337	107.860138	-35.766869	7.367974	108.892822	24.926579	0.374734	113.042198	22.325905	25.628365	111.979904	23.626242	13.0015495	112.511051	-95.15998	1.7343985	105.274593
-23.739504	-13.388578	107.927513	-35.805901	7.374602	108.873734	24.891163	0.33228	113.106705	22.271729	25.616512	111.956535	23.581446	12.974396	112.53162	-95.193248	1.774808	105.215848
-24.1684	-14.004342	107.898735	-35.847561	7.377282	108.789185	24.832232	0.301868	113.09742	22.215363	25.578552	111.861633	23.5237975	12.94021	112.4795265	-95.2189195	1.814354	105.0988435
-24.522079	-14.416657	107.775604	-35.853451	7.372549	108.677505	24.805157	0.295151	113.048264	22.204535	25.575993	111.815369	23.504846	12.935572	112.4318165	-95.211748	1.809526	104.9231935
-24.855034	-14.802144	107.603775	-35.855511	7.395896	108.549332	24.784628	0.291285	113.006996	22.205687	25.588978	111.809311	23.4951575	12.9401315	112.4081535	-95.2061795	1.8516605	104.6905105
-25.185591	-15.165673	107.388542	-35.862347	7.406546	108.422043	24.74749	0.316352	112.965538	22.208265	25.619463	111.832855	23.4778775	12.9679075	112.3991965	-95.2025715	1.8451845	104.4448895
-25.518682	-15.50201	107.179367	-35.884441	7.420114	108.30188	24.709576	0.355558	112.930038	22.190895	25.667721	111.869179	23.4502355	13.0116395	112.3996085	-95.2191175	1.8285885	104.2041515
-25.895388	-15.84	106.953964	-35.911457	7.439616	108.193123	24.702341	0.364842	112.885437	22.158867	25.729435	111.912331	23.430604	13.0471385	112.398884	-95.253518	1.8320935	103.987362
-26.342598	-16.149477	106.750999	-35.977444	7.464715	108.080688	24.63574	0.44001	112.875275	22.107449	25.802973	111.962448	23.3715945	13.1214915	112.4188615	-95.3264825	1.8079385	103.7425145
-27.058802	-16.655918	106.456924	-36.088985	7.55442	107.923103	24.498697	0.612743	112.874268	22.004478	25.922855	111.983452	23.2515875	13.267799	112.42886	-95.4295575	1.841041	103.417346
-27.61207	-17.041771	106.340088	-36.184864	7.603918	107.849968	24.464012	0.644313	112.849747	21.908484	26.004347	111.983315	23.186248	13.32433	112.416531	-95.555976	1.883506	103.283405
-28.218666	-17.414949	106.288467	-36.25983	7.655557	107.777916	24.360487	0.756345	112.876717	21.828218	26.054352	111.924271	23.0943525	13.4053485	112.400494	-95.6140125	1.9057655	103.155338
-28.786081	-17.781744	106.326363	-36.321823	7.725614	107.735229	24.331944	0.764789	112.889145	21.748419	26.106066	111.845802	23.0401815	13.4354275	112.3674735	-95.6838275	2.0158005	103.1029845
-29.37397	-18.156017	106.367172	-36.38393	7.762509	107.674179	24.259773	0.846263	112.921593	21.66864	26.137424	111.768875	22.9642065	13.4918435	112.345234	-95.7320665	2.0331745	103.003124
-29.986277	-18.530489	106.36599	-36.448742	7.784597	107.615959	24.216015	0.869425	112.927353	21.593138	26.168898	111.669899	22.9045765	13.5191615	112.298626	-95.8020605	2.0500325	102.933292
-30.665031	-18.894634	106.323151	-36.482475	7.790226	107.553352	24.17362	0.906368	112.919724	21.523991	26.193575	111.572205	22.8488055	13.5499715	112.2459645	-95.8137555	2.0304805	102.8607395
-31.738657	-19.50515	106.311882	-36.533482	7.776285	107.474724	24.143599	0.954664	112.93261	21.458942	26.230091	111.447479	22.8012705	13.5923775	112.1900445	-95.8682345	1.9601925	102.7594035
-32.436852	-19.864889	106.302727	-36.543064	7.772656	107.400146	24.13278	0.976165	112.928864	21.412558	26.268526	111.356583	22.772669	13.6223455	112.1427235	-95.858797	1.9229665	102.6575685
-33.138874	-20.210926	106.296646	-36.554161	7.776862	107.356735	24.170246	0.931756	112.892296	21.361204	26.301437	111.257622	22.765725	13.6165965	112.074959	-95.874047	1.9371275	102.638511
-33.906044	-20.538948	106.311478	-36.567795	7.778068	107.322464	24.16053	0.979376	112.88121	21.326853	26.335913	111.168716	22.7436915	13.6576445	112.024963	-95.8792815	1.8984915	102.619965
-34.706314	-20.819344	106.307159	-36.583431	7.779491	107.299767	24.145796	1.022643	112.878502	21.298813	26.370398	111.103798	22.7223045	13.6965205	111.99115	-95.8891665	1.8624615	102.608384
-35.538448	-21.118553	106.325386	-36.598797	7.791901	107.289017	24.128016	1.059733	112.887123	21.274591	26.396328	111.051895	22.7013035	13.7280305	111.969509	-95.8988975	1.8557715	102.608525
-36.390709	-21.355326	106.343651	-36.613991	7.803399	107.287178	24.107857	1.099608	112.899315	21.258242	26.424908	111.010429	22.6830495	13.762258	111.954872	-95.9110315	1.84454	102.619484
-37.626774	-21.687103	106.325996	-36.642185	7.840611	107.276138	24.082397	1.135415	112.899841	21.239752	26.461035	110.989288	22.6610745	13.798225	111.9445645	-95.9454445	1.882997	102.6077115
-38.508842	-21.85285	106.291351	-36.646675	7.867063	107.286789	24.077375	1.153927	112.903786	21.238794	26.513042	110.977722	22.6580845	13.8334845	111.940754	-95.9514345	1.9006415	102.632824
-39.421005	-22.007612	106.282219	-36.648376	7.890838	107.297722	24.08136	1.183282	112.910927	21.246525	26.557041	110.958771	22.6639425	13.8701615	111.934849	-95.9606945	1.9115145	102.660595
-40.380314	-22.116983	106.252632	-36.650364	7.922925	107.311462	24.092707	1.216879	112.914749	21.251776	26.597382	110.956726	22.6722415	13.9071305	111.9357375	-95.9729695	1.9387195	102.6871865
-41.31044	-22.195292	106.285217	-36.632191	7.974181	107.323502	24.084272	1.285002	112.928757	21.261497	26.638296	110.931	22.6728845	13.961649	111.9298785	-95.9372665	1.986713	102.7171255
-42.23505	-22.243469	106.306755	-36.601845	8.048036	107.322884	24.12945	1.279483	112.911293	21.289015	26.682981	110.861099	22.7092325	13.981232	111.886196	-95.9129225	2.11484	102.759572
-43.21946	-22.22752	106.353584	-36.582172	8.099143	107.33252	24.147163	1.308111	112.898743	21.31296	26.721352	110.767273	22.7300615	14.0147315	111.833008	-95.8944055	2.1835545	102.832032
-44.787384	-22.176861	106.576965	-36.523666	8.198328	107.368874	24.188137	1.383813	112.898613	21.327509	26.789261	110.58564	22.757823	14.086537	111.7421265	-95.805155	2.310119	102.9956215
-45.763161	-22.097265	106.742493	-36.51746	8.244605	107.388771	24.216135	1.420035	112.906433	21.332531	26.837379	110.442017	22.774333	14.128707	111.674225	-95.809253	2.360503	103.103317
-46.757359	-21.971294	106.859932	-36.503117	8.269754	107.381317	24.271393	1.452893	112.855446	21.318985	26.875078	110.292694	22.795189	14.1639855	111.57407	-95.801423	2.3755225	103.188564
-47.799675	-21.78923	106.951927	-36.473724	8.29705	107.351807	24.301105	1.469074	112.821915	21.298979	26.895901	110.122452	22.800042	14.1824875	111.4721835	-95.74749	2.4116125	103.2314305
-48.869137	-21.560869	107.036087	-36.469425	8.308035	107.328018	24.320902	1.492058	112.749771	21.259865	26.914219	109.941628	22.7903835	14.2031385	111.3456995	-95.7292335	2.4129315	103.3103365
-49.891144	-21.307083	107.146111	-36.462555	8.30331	107.302368	24.336033	1.508084	112.690544	21.214127	26.931759	109.794792	22.77508	14.2199215	111.242668	-95.70019	2.3866985	103.362068
-50.9058	-20.998114	107.204735	-36.442242	8.28334	107.301033	24.375376	1.525163	112.633095	21.189556	26.945459	109.663239	22.782466	14.235311	111.148167	-95.66695	2.331369	103.453899
-52.516155	-20.425268	107.251526	-36.434155	8.21282	107.34166	24.405434	1.514361	112.521324	21.174917	26.961636	109.535385	22.7901755	14.2379985	111.0283545	-95.6584855	2.1876415	103.6549655
-53.560562	-19.976503	107.23513	-36.403214	8.162224	107.370613	24.413296	1.479994	112.420311	21.184738	26.940165	109.45797	22.799017	14.2100795	110.9391405	-95.605445	2.1143685	103.8020855
-54.545723	-19.504843	107.188263	-36.358356	8.07732	107.37764	24.419815	1.453038	112.292351	21.217739	26.905304	109.380127	22.818777	14.179171	110.836239	-95.535489	1.975469	103.919041
-55.594509	-18.919298	107.115364	-36.339233	8.00911	107.383751	24.43536	1.410404	112.153175	21.23801	26.874289	109.306908	22.836685	14.1423465	110.7300415	-95.515151	1.8758735	104.0374605
-56.615627	-18.319839	107.04081	-36.306023	7.958379	107.389793	24.4319	1.37913	111.999115	21.254826	26.858711	109.198822	22.843363	14.1189205	110.5989685	-95.455409	1.7978375	104.1806175
-57.617687	-17.690716	107.017288	-36.264874	7.90926	107.387016	24.434948	1.388214	111.871315	21.268219	26.855961	109.09742	22.8515835	14.1220875	110.4843675	-95.3813315	1.6964325	104.2896645
-58.586018	-16.985527	106.964005	-36.23941	7.885626	107.395676	24.444248	1.421385	111.729897	21.265835	26.884689	109.010681	22.8550415	14.153037	110.370289	-95.3338615	1.618215	104.421063
-60.055965	-15.823199	106.886932	-36.208981	7.874108	107.376228	24.463472	1.475926	111.518097	21.262184	26.948357	108.85714	22.862828	14.2121415	110.1876185	-95.28079	1.5360745	104.5648375
-60.98938	-15.001442	106.864426	-36.18594	7.890097	107.363823	24.468058	1.520078	111.398865	21.258602	26.990669	108.77417	22.86333	14.2553735	110.0865175	-95.23521	1.5248205	104.6411285
-61.910564	-14.118488	106.84317	-36.162315	7.919792	107.374718	24.479578	1.576814	111.30526	21.267044	27.03462	108.729767	22.873311	14.305717	110.0175135	-95.197941	1.533867	104.7319225
-62.809486	-13.18264	106.81546	-36.138771	7.947289	107.402954	24.49226	1.618853	111.259689	21.278305	27.082024	108.708488	22.8852825	14.3504385	109.9840885	-95.1628245	1.5441395	104.8218195
-63.730614	-12.229717	106.865402	-36.111839	7.986441	107.460999	24.509235	1.654509	111.237373	21.298536	27.12034	108.700813	22.9038855	14.3874245	109.969093	-95.1275635	1.5854575	104.952905
-64.541214	-11.246281	106.892609	-36.090385	8.01072	107.513596	24.537235	1.696497	111.216942	21.310816	27.164227	108.717873	22.9240255	14.430362	109.9674075	-95.1047955	1.591078	105.0597845
-65.39389	-10.198554	106.915604	-36.086723	8.02	107.571342	24.548267	1.730781	111.204849	21.316893	27.219259	108.745491	22.93258	14.47502	109.97517	-95.106026	1.56498	105.167514
-66.583946	-8.611031	106.95826	-36.088951	8.020967	107.661522	24.569757	1.786136	111.196281	21.326284	27.284279	108.798637	22.9480205	14.5352075	109.997459	-95.1259225	1.5067265	105.325585
-67.342041	-7.512147	106.994141	-36.089417	8.029148	107.724892	24.575182	1.809964	111.200439	21.326719	27.320921	108.838593	22.9509505	14.5654425	110.019516	-95.1297845	1.4928535	105.430268
-68.050171	-6.322617	106.967636	-36.090187	8.033213	107.778915	24.581118	1.831604	111.22419	21.325651	27.354631	108.89698	22.9533845	14.5931175	110.060585	-95.1337585	1.4733085	105.497245
-68.795593	-5.174676	107.005135	-36.108051	8.030353	107.830261	24.588524	1.849382	111.248184	21.339636	27.400404	108.94915	22.96408	14.624893	110.098667	-95.180182	1.435813	105.561855
-69.426903	-4.000821	106.998322	-36.112782	8.043692	107.854797	24.593147	1.869139	111.259392	21.352421	27.452522	108.9842	22.972784	14.6608305	110.121796	-95.198348	1.4265535	105.587798
-70.038445	-2.741743	106.980858	-36.101662	8.079966	107.88549	24.604305	1.881976	111.265503	21.367628	27.484795	108.989929	22.9859665	14.6833855	110.127716	-95.1892905	1.4765465	105.643264
-70.67038	-1.4652	106.996239	-36.098446	8.105613	107.896255	24.615425	1.893259	111.254814	21.366535	27.512819	108.978928	22.99098	14.703039	110.116871	-95.187872	1.508187	105.675639
-71.459549	0.476866	107.029686	-36.100426	8.181143	107.905365	24.61017	1.927914	111.16748	21.360661	27.549297	108.898865	22.9854155	14.7386055	110.0331725	-95.1862675	1.6236805	105.7775575
-71.939919	1.854192	107.024857	-36.087791	8.229736	107.883369	24.597382	1.959682	111.063622	21.371668	27.579996	108.823242	22.984525	14.769839	109.943432	-95.160107	1.689633	105.823306
-72.43351	3.19594	107.028664	-36.067696	8.27797	107.835663	24.586725	1.987701	110.947731	21.378031	27.616489	108.74379	22.982378	14.802095	109.8457605	-95.11777	1.753845	105.8255655
-72.851791	4.538623	106.975601	-36.056061	8.330081	107.761337	24.567038	2.013976	110.805725	21.383352	27.655962	108.656883	22.975195	14.834969	109.731304	-95.087317	1.825193	105.79137
-73.225609	5.953503	106.902466	-36.057072	8.372329	107.691338	24.545691	2.044996	110.682068	21.381269	27.693474	108.599899	22.96348	14.869235	109.6409835	-95.077624	1.875423	105.7416925
-73.639458	7.342867	106.838776	-36.068222	8.435589	107.625511	24.514467	2.087943	110.576057	21.380552	27.73933	108.577812	22.9475095	14.9136365	109.5769345	-95.0839535	1.9575415	105.6740875
-73.944786	8.744724	106.819061	-36.07473	8.492764	107.581482	24.484648	2.104672	110.494827	21.380728	27.78664	108.593811	22.932688	14.945656	109.544319	-95.082148	2.039872	105.618645
-74.413826	10.860523	106.867981	-36.102951	8.548227	107.595947	24.422022	2.160513	110.432877	21.381409	27.865923	108.688202	22.9017155	15.013218	109.5605395	-95.1076175	2.083236	105.6313545
-74.69239	12.253933	106.965218	-36.144394	8.582125	107.642113	24.383505	2.211717	110.43074	21.381512	27.934858	108.799278	22.8825085	15.0732875	109.615009	-95.1712965	2.0909625	105.669217
-74.885933	13.622424	107.03788	-36.201847	8.631744	107.696854	24.330616	2.25675	110.42321	21.355762	28.005802	108.900772	22.843189	15.131276	109.661991	-95.246883	2.132212	105.731717
-75.068825	15.044682	107.133438	-36.261559	8.659767	107.725212	24.269232	2.306028	110.397209	21.315262	28.076235	108.983246	22.792247	15.1911315	109.6902275	-95.315365	2.1284025	105.7601965
-75.230629	16.413105	107.234406	-36.347973	8.692411	107.739021	24.184713	2.372576	110.36068	21.264305	28.149691	109.047791	22.724509	15.2611335	109.7042355	-95.420455	2.1236885	105.7738065
-75.294449	17.759867	107.307228	-36.41972	8.725075	107.727264	24.104219	2.425971	110.308601	21.188805	28.22431	109.09684	22.646512	15.3251405	109.7027205	-95.485952	2.1250095	105.7518075
-75.343407	19.115017	107.360794	-36.497784	8.768396	107.70813	24.012133	2.490571	110.275925	21.108997	28.282919	109.140434	22.560565	15.386745	109.7081795	-95.556133	2.150047	105.7080805
-75.362724	21.053562	107.455276	-36.603554	8.827596	107.685577	23.893549	2.58844	110.249283	21.001513	28.374163	109.228729	22.447531	15.4813015	109.739006	-95.654639	2.1738905	105.632148
-75.262108	22.287825	107.556808	-36.679581	8.889897	107.68943	23.809946	2.641516	110.246864	20.93214	28.433144	109.286346	22.371043	15.53733	109.766605	-95.730205	2.242464	105.612255
-75.189301	23.561525	107.593323	-36.730835	8.9252	107.686852	23.737242	2.688252	110.226967	20.870358	28.488148	109.323441	22.3038	15.5882	109.775204	-95.76547	2.2622	105.5985
-75.033356	24.751547	107.686928	-36.80896	8.973774	107.680916	23.656195	2.729165	110.202263	20.80962	28.544649	109.341904	22.2329075	15.636907	109.7720835	-95.8508275	2.310641	105.5897485
-74.869438	25.895237	107.759499	-36.883408	9.008453	107.662987	23.566708	2.770634	110.174644	20.74445	28.58544	109.362076	22.155579	15.678037	109.76836	-95.922395	2.338869	105.557614
-74.590424	27.009886	107.826469	-36.947475	9.046227	107.656204	23.485647	2.810611	110.160843	20.666948	28.632181	109.392059	22.0762975	15.721396	109.776451	-95.9712475	2.371058	105.535957
-74.354156	28.102011	107.909027	-37.033421	9.101035	107.636749	23.406258	2.851104	110.161903	20.592312	28.67662	109.431282	21.999285	15.763862	109.7965925	-96.066127	2.438208	105.4769055
-73.920082	29.62789	107.980743	-37.191021	9.190371	107.617332	23.276386	2.91861	110.173607	20.459845	28.753284	109.494331	21.8681155	15.835947	109.833969	-96.2501575	2.544795	105.400695
-73.619141	30.553493	108.023834	-37.289322	9.243174	107.619843	23.188044	2.97378	110.18013	20.35354	28.81171	109.531891	21.770792	15.892745	109.8560105	-96.349436	2.593603	105.3836755
-73.13382	31.242186	108.086647	-37.38966	9.293157	107.633415	23.096657	3.038321	110.184006	20.246346	28.871313	109.573402	21.6715015	15.954817	109.878704	-96.4508215	2.631497	105.388126
-72.519371	31.690031	108.168457	-37.486591	9.337931	107.649521	23.013691	3.090276	110.193062	20.156858	28.929213	109.613968	21.5852745	16.0097445	109.903515	-96.5584565	2.6661175	105.395527
-71.888771	32.061245	108.18396	-37.561806	9.392306	107.660439	22.93854	3.141413	110.188271	20.075615	28.992104	109.632538	21.5070775	16.0667585	109.9104045	-96.6306895	2.7178535	105.4104735
-71.324974	32.3909	108.209648	-37.64595	9.446868	107.63887	22.850695	3.189858	110.177315	20.000132	29.052322	109.638786	21.4254135	16.12109	109.9080505	-96.7173135	2.772646	105.3696895
-70.69442	32.600811	108.217026	-37.705513	9.511289	107.61908	22.767475	3.242569	110.15451	19.932354	29.102348	109.637428	21.3499145	16.1724585	109.895969	-96.7609405	2.8501195	105.342191
-69.702209	32.872219	108.221184	-37.816383	9.612305	107.605698	22.655947	3.303628	110.124016	19.821747	29.167679	109.620346	21.238847	16.2356535	109.872181	-96.871613	2.9889565	105.339215
-68.960617	32.990654	108.211876	-37.883015	9.667246	107.61335	22.596069	3.344156	110.13858	19.749662	29.207766	109.625877	21.1728655	16.275961	109.8822285	-96.9388955	3.058531	105.3444715
-68.278214	33.044975	108.227943	-37.945427	9.738103	107.638023	22.528761	3.39102	110.190247	19.673964	29.256067	109.653831	21.1013625	16.3235435	109.922039	-96.9922165	3.1526625	105.354007
-67.608177	33.07589	108.202019	-38.030895	9.794551	107.693413	22.473593	3.436589	110.262787	19.601366	29.300529	109.710648	21.0374795	16.368559	109.9867175	-97.0992695	3.220543	105.4001085
-66.942368	32.981941	108.204338	-38.095943	9.852453	107.750381	22.416916	3.48108	110.359253	19.520309	29.354233	109.772232	20.9686125	16.4176565	110.0657425	-97.1604985	3.2872495	105.4350195
-66.253456	32.894798	108.176872	-38.184448	9.886505	107.807434	22.371086	3.521682	110.457901	19.443636	29.398876	109.834061	20.907361	16.460279	110.145981	-97.276257	3.312731	105.468887
-65.472717	32.736774	108.162857	-38.261864	9.927495	107.851707	22.313023	3.552465	110.541939	19.368299	29.437614	109.88591	20.840661	16.4950395	110.2139245	-97.364389	3.3599505	105.4894895
-64.416046	32.440723	108.070137	-38.375614	9.998253	107.909569	22.223427	3.576594	110.655251	19.256887	29.465559	109.921852	20.740157	16.5210765	110.2885515	-97.491385	3.4754295	105.5305865
-63.696987	32.241608	107.962189	-38.471939	10.057151	107.944763	22.167154	3.579045	110.736725	19.178665	29.465443	109.919823	20.6729095	16.522244	110.328274	-97.6167875	3.592058	105.561252
-63.00602	31.937229	107.850243	-38.535709	10.14919	108.008934	22.119719	3.571723	110.841034	19.125362	29.45632	109.892151	20.6225405	16.5140215	110.3665925	-97.6939585	3.7843585	105.6512755
-62.241467	31.643442	107.773529	-38.593395	10.259538	108.091377	22.082533	3.579694	111.02095	19.074846	29.447058	109.879265	20.5786895	16.513376	110.4501075	-97.7654795	4.0057	105.7326465
-61.517792	31.317684	107.689095	-38.665752	10.362031	108.231758	22.066158	3.61644	111.253914	19.037125	29.44952	109.915176	20.5516415	16.53298	110.584545	-97.8831455	4.191082	105.878971
-60.811096	31.004032	107.660339	-38.725208	10.458032	108.403908	22.057543	3.660455	111.509064	18.995527	29.485708	109.989845	20.526535	16.5730815	110.7494545	-97.976951	4.3429825	106.0583615
-60.131836	30.670303	107.640251	-38.757446	10.52295	108.573387	22.04351	3.703498	111.768578	18.954523	29.525965	110.060097	20.4990165	16.6147315	110.9143375	-98.0139085	4.4311685	106.2324365
-59.123886	30.062124	107.635918	-38.818398	10.555256	108.792725	22.029289	3.80014	112.154129	18.883219	29.570303	110.178032	20.456254	16.6852215	111.1660805	-98.09305	4.4252905	106.4193695
-58.370651	29.667276	107.595657	-38.86211	10.550991	108.901344	22.013988	3.846429	112.390228	18.855362	29.574198	110.248878	20.434675	16.7103135	111.319553	-98.158895	4.3916685	106.483135
-57.73011	29.282253	107.567963	-38.902142	10.496143	108.967781	22.017946	3.837867	112.602905	18.836206	29.557037	110.304306	20.427076	16.697452	111.4536055	-98.23136	4.294834	106.4819565
-57.050121	28.935867	107.491753	-38.924568	10.455808	109.023224	22.017511	3.805063	112.766441	18.810984	29.517872	110.33474	20.4142475	16.6614675	111.5505905	-98.2633835	4.2501485	106.4958575
-56.421734	28.586054	107.474068	-38.939041	10.415979	109.070168	22.010439	3.777542	112.877548	18.785728	29.477978	110.341171	20.3980835	16.62776	111.6093595	-98.2761655	4.204198	106.5309765
-55.793076	28.24184	107.434753	-38.934959	10.356153	109.106552	22.013063	3.767898	112.969437	18.772318	29.442013	110.3405	20.3926905	16.6049555	111.6549685	-98.2626085	4.1073505	106.5581355
-55.077065	27.895901	107.446228	-38.930653	10.311746	109.134354	22.023581	3.743213	113.05201	18.768496	29.410887	110.327545	20.3960385	16.57705	111.6897775	-98.2573445	4.046442	106.5789305
-54.112225	27.476301	107.448563	-38.903801	10.28133	109.177505	22.058203	3.707355	113.12056	18.794769	29.367859	110.291359	20.426486	16.537607	111.7059595	-98.234088	4.025053	106.6490505
-53.47657	27.278141	107.415543	-38.858433	10.26815	109.176483	22.080765	3.660705	113.148262	18.82066	29.333443	110.259018	20.4507125	16.497074	111.70364	-98.1675785	4.039226	106.649326
-52.878345	27.112591	107.392593	-38.810478	10.274802	109.183159	22.101442	3.618713	113.174187	18.869135	29.275707	110.214653	20.4852885	16.44721	111.69442	-98.1062445	4.102394	106.671898
-52.294914	26.927376	107.399582	-38.772469	10.263963	109.187187	22.117111	3.579654	113.196495	18.915339	29.21946	110.180595	20.516225	16.399557	111.688545	-98.061163	4.128369	106.685829
-51.662235	26.783403	107.342545	-38.7505	10.253341	109.189247	22.153479	3.53181	113.215233	18.956263	29.168728	110.154846	20.554871	16.350269	111.6850395	-98.055871	4.156413	106.6934545
-50.987709	26.66902	107.341934	-38.72316	10.229958	109.186104	22.184935	3.476177	113.234116	18.989943	29.104889	110.124733	20.587439	16.290533	111.6794245	-98.033759	4.169383	106.6927835
-50.35054	26.592531	107.305443	-38.699749	10.166693	109.179749	22.206923	3.424155	113.233421	19.032127	29.033459	110.090385	20.619525	16.228807	111.661903	-98.019023	4.104579	106.697595
-49.463989	26.517353	107.289955	-38.630669	10.082505	109.155563	22.238686	3.310218	113.197327	19.089539	28.90366	110.045967	20.6641125	16.106939	111.621647	-97.9254505	4.058071	106.689479
-48.908367	26.507345	107.289566	-38.583298	10.0114	109.143089	22.286955	3.21819	113.171295	19.144953	28.784668	110.025932	20.715954	16.001429	111.5986135	-97.88255	4.021371	106.6875645
-48.332893	26.529356	107.31089	-38.522877	9.946561	109.136459	22.319202	3.112491	113.146446	19.224672	28.679111	110.010063	20.771937	15.895801	111.5782545	-97.817691	3.997321	106.6946635
-47.714363	26.568195	107.327522	-38.453686	9.85421	109.149567	22.365765	2.988497	113.112328	19.302328	28.571028	110.007454	20.8340465	15.7797625	111.559891	-97.7414185	3.9286575	106.739243
-47.09346	26.636353	107.34687	-38.395123	9.785062	109.160576	22.428986	2.883093	113.083633	19.382095	28.439327	110.019981	20.9055405	15.66121	111.551807	-97.6957865	3.908914	106.769345
-46.453499	26.763329	107.419518	-38.308804	9.704319	109.15493	22.495478	2.778705	113.05249	19.466934	28.345091	110.040771	20.981206	15.561898	111.5466305	-97.598814	3.84674	106.7632295
-45.759491	26.925468	107.450554	-38.22747	9.636219	109.158409	22.56974	2.668784	113.028511	19.554253	28.260941	110.070038	21.0619965	15.4648625	111.5492745	-97.5169365	3.8075755	106.7675435
-44.866447	27.201662	107.489983	-38.123966	9.531351	109.12989	22.684898	2.527078	112.970695	19.686361	28.147993	110.126579	21.1856295	15.3375355	111.548637	-97.4335615	3.7251665	106.711143
-44.270947	27.372528	107.520889	-38.039013	9.453806	109.09964	22.740974	2.429452	112.915695	19.771496	28.068951	110.150925	21.256235	15.2492015	111.53331	-97.334261	3.6584105	106.66597
-43.644432	27.568626	107.585075	-37.971546	9.350924	109.065628	22.807774	2.317939	112.841187	19.841082	27.982849	110.184944	21.324428	15.150394	111.5130655	-97.26752	3.551454	106.6181905
-42.965614	27.795961	107.626068	-37.915405	9.273197	109.07267	22.869368	2.21407	112.760773	19.918154	27.883928	110.230591	21.393761	15.048999	111.495682	-97.224571	3.497395	106.649658
-42.309891	28.056028	107.74437	-37.837555	9.178213	109.049538	22.928028	2.101511	112.696968	20.002552	27.778248	110.293709	21.46529	14.9398795	111.4953385	-97.1404	3.4165465	106.6037375
-41.576637	28.334824	107.842079	-37.77153	9.125664	109.021332	22.987259	1.963815	112.615623	20.10685	27.666655	110.357132	21.5470545	14.815235	111.4863775	-97.0901145	3.436093	106.5562865
-40.91061	28.633892	107.916	-37.680565	9.053971	108.997467	23.05014	1.838601	112.523758	20.204206	27.559206	110.409119	21.627173	14.6989035	111.4664385	-96.988303	3.4090385	106.5284955
-39.909908	28.992733	108.04055	-37.558132	8.966564	108.964539	23.122908	1.666713	112.399994	20.357311	27.402205	110.468018	21.7401095	14.534459	111.434006	-96.8563735	3.398669	106.495072
-39.195217	29.244869	108.110382	-37.48801	8.941889	108.952042	23.180902	1.570568	112.3237	20.450781	27.304966	110.491165	21.8158415	14.437767	111.4074325	-96.7918615	3.446011	106.4966515
-38.481167	29.492525	108.163925	-37.410015	8.902456	108.937408	23.24938	1.479407	112.247887	20.528463	27.211275	110.506798	21.8889215	14.345341	111.3773425	-96.7089515	3.459571	106.4974735
-37.693371	29.700672	108.247589	-37.346375	8.859221	108.941376	23.313587	1.391772	112.175354	20.602909	27.119307	110.524796	21.958248	14.2555395	111.350075	-96.650998	3.4629025	106.532677
-36.925106	29.915131	108.33902	-37.263397	8.820893	108.959747	23.375044	1.302843	112.143234	20.67824	27.031384	110.565163	22.026642	14.1671135	111.3541985	-96.553436	3.4746725	106.5652955
-36.201946	30.10763	108.430481	-37.192703	8.748039	108.986557	23.465307	1.203686	112.108932	20.756861	26.932835	110.62957	22.111084	14.0682605	111.369251	-96.49649	3.4278175	106.603863
-35.485519	30.234655	108.521484	-37.097385	8.661357	108.99688	23.562094	1.114391	112.093498	20.856255	26.83329	110.701813	22.2091745	13.9738405	111.3976555	-96.4039445	3.3488735	106.5961045
-34.334694	30.421778	108.611511	-36.968281	8.56462	109.00087	23.715437	0.982216	112.066017	20.995708	26.707729	110.819992	22.3555725	13.8449725	111.4430045	-96.2921345	3.2842675	106.5587355
-33.547558	30.540449	108.654869	-36.889626	8.50774	108.956612	23.811357	0.90675	112.029579	21.078236	26.654711	110.86644	22.4447965	13.7807305	111.4480095	-96.2240485	3.2347495	106.4652145
-32.722931	30.633333	108.678581	-36.817486	8.481853	108.909332	23.893995	0.857351	111.972023	21.140059	26.607519	110.880577	22.517027	13.732435	111.4263	-96.151999	3.231271	106.392364
-31.944471	30.733372	108.724525	-36.76638	8.446062	108.847008	23.980297	0.834155	111.899529	21.20611	26.580936	110.891495	22.5932035	13.7075455	111.395512	-96.1259635	3.1845785	106.298504
-31.213999	30.80368	108.77327	-36.703594	8.418978	108.812096	24.047224	0.832856	111.836586	21.248175	26.567474	110.924026	22.6476995	13.700165	111.380306	-96.0548875	3.137791	106.243886
-30.447023	30.795315	108.890083	-36.635303	8.408247	108.800171	24.124044	0.830834	111.764526	21.306112	26.564369	110.972122	22.715078	13.6976015	111.368324	-95.985684	3.1188925	106.232018
-29.688168	30.773073	108.997032	-36.556248	8.385571	108.799553	24.204172	0.82727	111.726044	21.378656	26.557735	111.071442	22.791414	13.6925025	111.398743	-95.90391	3.0786395	106.200363
-28.453299	30.665033	109.215393	-36.443142	8.362723	108.77993	24.304165	0.809442	111.677048	21.523781	26.556257	111.226822	22.913973	13.6828495	111.451935	-95.800257	3.0425965	106.107925
-27.681805	30.553404	109.357857	-36.393421	8.358052	108.768829	24.346455	0.805569	111.649048	21.616583	26.543697	111.328552	22.981519	13.674633	111.4888	-95.768361	3.041471	106.048858
-26.889599	30.42049	109.493256	-36.330132	8.366259	108.762375	24.380816	0.810243	111.618736	21.6887	26.526237	111.428246	23.034758	13.66824	111.523491	-95.695022	3.064278	106.001259
-26.160267	30.221113	109.568298	-36.282082	8.386549	108.775414	24.417316	0.809034	111.600365	21.760406	26.525175	111.506721	23.088861	13.6671045	111.553543	-95.653025	3.1059935	105.997285
-25.410191	29.93911	109.630821	-36.26543	8.440765	108.794701	24.445992	0.810221	111.588982	21.831377	26.526564	111.543915	23.1386845	13.6683925	111.5664485	-95.6695445	3.2131375	106.0229535
-24.627857	29.645391	109.665825	-36.21846	8.495644	108.779884	24.466469	0.832932	111.585106	21.88439	26.529015	111.574005	23.1754295	13.6809735	111.5795555	-95.6123495	3.3103145	105.9802125
-23.860806	29.247639	109.640625	-36.183788	8.527535	108.769012	24.502649	0.863237	111.584496	21.905659	26.530394	111.602211	23.204154	13.6968155	111.5933535	-95.57173	3.3582545	105.9446705
-22.716373	28.638062	109.605453	-36.117725	8.558806	108.755066	24.567064	0.935185	111.623848	21.924349	26.547199	111.611572	23.2457065	13.741192	111.61771	-95.4811565	3.37642	105.892422
-22.019094	28.128185	109.531616	-36.064331	8.569357	108.75013	24.601095	0.965988	111.665512	21.94145	26.559772	111.614632	23.2712725	13.76288	111.640072	-95.3999345	3.375834	105.860188
-21.31316	27.554342	109.469162	-35.995201	8.579063	108.75827	24.633492	1.015396	111.726341	21.972898	26.553484	111.6017	23.303195	13.78444	111.6640205	-95.293597	3.373686	105.8525195
-20.532721	26.913399	109.404823	-35.920509	8.563671	108.769867	24.678305	1.055987	111.795547	22.002361	26.537657	111.59774	23.340333	13.796822	111.6966435	-95.181351	3.33052	105.8430905
-19.830917	26.246088	109.342514	-35.827309	8.565984	108.797668	24.732166	1.079101	111.875786	22.040466	26.526609	111.608795	23.386316	13.802855	111.7422905	-95.040934	3.329113	105.8530455
-19.106588	25.546938	109.29673	-35.751667	8.548771	108.826889	24.777586	1.090469	111.974487	22.100758	26.533545	111.593994	23.439172	13.812007	111.7842405	-94.942506	3.285535	105.8695375
-18.540947	24.82419	109.266647	-35.68948	8.528667	108.856285	24.807198	1.095758	112.043251	22.152727	26.540813	111.570831	23.4799625	13.8182855	111.807041	-94.8589225	3.2390485	105.905529
-17.42691	23.546288	109.15451	-35.622948	8.494051	108.932053	24.827131	1.096159	112.132278	22.18597	26.51614	111.535988	23.5065505	13.8061495	111.834133	-94.7524465	3.1819525	106.029973
-16.821415	22.67173	109.14267	-35.613541	8.476683	108.957962	24.839386	1.094836	112.191811	22.199585	26.505136	111.50396	23.5194855	13.799986	111.8478855	-94.7465675	3.15338	106.0680385
-16.168106	21.809317	109.060944	-35.61755	8.462685	108.955978	24.827944	1.092927	112.245415	22.181684	26.489851	111.495415	23.504814	13.791389	111.870415	-94.739914	3.133981	106.041541
-15.641424	20.90938	109.001732	-35.625031	8.43756	108.914627	24.817341	1.07979	112.294815	22.169706	26.479048	111.491982	23.4935235	13.779419	111.8933985	-94.7435855	3.095701	105.9358555
-14.945581	19.90659	108.893967	-35.656673	8.410368	108.848572	24.793459	1.076008	112.351273	22.149969	26.486746	111.500191	23.471714	13.781377	111.925732	-94.78506	3.039359	105.771412
-14.393815	18.922197	108.868965	-35.670715	8.427768	108.780479	24.791708	1.110434	112.39077	22.13048	26.503721	111.526909	23.461094	13.8070775	111.9588395	-94.802524	3.0484585	105.6021185
-13.796219	17.947701	108.780602	-35.68013	8.430396	108.724274	24.78651	1.140349	112.42955	22.119673	26.536793	111.560204	23.4530915	13.838571	111.994877	-94.8133515	3.022221	105.453671
-12.990191	16.374237	108.727074	-35.676403	8.444462	108.669685	24.77668	1.208177	112.466896	22.124077	26.615625	111.560043	23.4503785	13.911901	112.0134695	-94.8031845	2.977023	105.3259005
-12.460647	15.30204	108.683517	-35.651699	8.486689	108.633568	24.799109	1.27645	112.487236	22.128778	26.674759	111.565903	23.4639435	13.9756045	112.0265695	-94.7673415	2.9977735	105.2405665
-11.94019	14.247317	108.613029	-35.626308	8.536372	108.595947	24.814508	1.335764	112.513054	22.140104	26.72961	111.548218	23.477306	14.032687	112.030636	-94.729922	3.040057	105.161258
-11.443377	13.135091	108.516121	-35.599144	8.566133	108.527359	24.82975	1.402334	112.540031	22.152552	26.791807	111.513306	23.491151	14.0970705	112.0266685	-94.689439	3.0351955	105.0280495
-10.912339	11.977671	108.388222	-35.577427	8.618577	108.397362	24.851833	1.457854	112.559975	22.154627	26.84753	111.486397	23.50323	14.152692	112.023186	-94.658084	3.084462	104.771538
-10.514577	10.815355	108.260933	-35.560921	8.657431	108.224419	24.882395	1.497098	112.580612	22.154785	26.890738	111.45092	23.51859	14.193918	112.015766	-94.640432	3.120944	104.433072
-10.106544	9.638638	108.139168	-35.537121	8.683304	108.030319	24.903605	1.535339	112.609947	22.167736	26.923233	111.414658	23.5356705	14.229286	112.0123025	-94.6099125	3.137322	104.0483355
-9.557207	7.832098	107.934174	-35.512497	8.774633	107.748711	24.95046	1.597504	112.648132	22.209587	26.998373	111.339203	23.5800235	14.2979385	111.9936675	-94.6050175	3.2513275	103.5037545
-9.187781	6.652886	107.79747	-35.478394	8.843177	107.577347	24.981855	1.656021	112.641838	22.235474	27.056807	111.254265	23.6086645	14.356414	111.9480515	-94.5654525	3.32994	103.2066425
-8.904169	5.445643	107.66687	-35.428387	8.915727	107.412186	25.017426	1.724339	112.63475	22.29059	27.119785	111.17308	23.654008	14.422062	111.903915	-94.510782	3.409392	102.920457
-8.626078	4.203479	107.522118	-35.379234	9.015974	107.276939	25.029039	1.787404	112.59668	22.337875	27.187889	111.052177	23.683457	14.4876465	111.8244285	-94.441925	3.5443015	102.7294495
-8.379622	2.985308	107.433487	-35.332253	9.075507	107.173584	25.038883	1.872702	112.541306	22.370901	27.24601	110.946999	23.704892	14.559356	111.7441525	-94.369398	3.591658	102.6030155
-8.187119	1.754502	107.324265	-35.292599	9.147826	107.043922	25.059143	1.970739	112.498833	22.401339	27.325499	110.859741	23.730241	14.648119	111.679287	-94.315439	3.647533	102.408557
-8.02422	0.494611	107.19091	-35.265652	9.231425	106.904007	25.050432	2.064543	112.473587	22.433525	27.411703	110.773407	23.7419785	14.738123	111.623497	-94.2732825	3.724727	102.184517
-7.867877	-1.356779	107.118271	-35.238312	9.36432	106.754196	25.026083	2.279012	112.510391	22.441965	27.57366	110.686638	23.734024	14.926336	111.5985145	-94.210648	3.802304	101.9098775
-7.889497	-2.563716	107.115173	-35.218895	9.476701	106.671356	25.06847	2.377201	112.512566	22.44528	27.695316	110.603783	23.756875	15.0362585	111.5581745	-94.194665	3.9171435	101.7845375
-7.885237	-3.791758	107.069839	-35.23613	9.588363	106.612732	25.067436	2.532701	112.528946	22.429853	27.851408	110.50322	23.7486445	15.1920545	111.516083	-94.2209045	3.9846715	101.709381
-7.992386	-4.963153	107.130409	-35.24078	9.688301	106.581207	25.043396	2.690853	112.535324	22.393599	27.988386	110.370949	23.7184975	15.3396195	111.4531365	-94.2000575	4.0369825	101.7092775
-8.128305	-6.133685	107.156097	-35.25338	9.803135	106.56308	25.036217	2.853618	112.530647	22.372078	28.131273	110.205376	23.7041475	15.4924455	111.3680115	-94.2109075	4.1138245	101.7581485
-8.297964	-7.328729	107.177948	-35.273712	9.894576	106.53405	25.014275	3.009286	112.537621	22.33316	28.261774	110.054169	23.6737175	15.63553	111.295895	-94.2211415	4.153622	101.772205
-8.564461	-8.425503	107.313393	-35.275772	9.977537	106.494858	24.981283	3.150066	112.569443	22.307467	28.390673	109.922722	23.644375	15.7703695	111.2460825	-94.195919	4.1847045	101.7436335
-8.965979	-10.1119	107.402313	-35.310829	10.060015	106.40818	24.950567	3.345978	112.617073	22.253387	28.576283	109.757637	23.601977	15.9611305	111.187355	-94.223635	4.1588995	101.629005
-9.176176	-11.238769	107.394516	-35.341335	10.120893	106.362808	24.91811	3.476892	112.670517	22.209763	28.696764	109.687637	23.5639365	16.086828	111.179077	-94.2466065	4.154958	101.546539
-9.55855	-12.257642	107.544197	-35.358398	10.193421	106.322792	24.887863	3.614384	112.742935	22.180807	28.824091	109.62545	23.534335	16.2192375	111.1841925	-94.251131	4.1676045	101.4613915
-10.050675	-13.213329	107.68821	-35.402813	10.256251	106.303062	24.861048	3.736433	112.787857	22.136333	28.954378	109.56266	23.4986905	16.3454055	111.1752585	-94.3043165	4.1670965	101.4308655
-10.452816	-14.153069	107.716843	-35.430302	10.355916	106.285538	24.825489	3.870486	112.813118	22.101824	29.06686	109.493652	23.4636565	16.468673	111.153385	-94.3242605	4.243159	101.417691
-10.968009	-15.073268	107.77227	-35.468491	10.445831	106.285271	24.789862	3.998454	112.814926	22.06838	29.190687	109.412781	23.429121	16.5945705	111.1138535	-94.366103	4.2970915	101.4566885
-11.502401	-15.884087	107.825699	-35.494965	10.539742	106.311104	24.75754	4.145105	112.808731	22.026276	29.327187	109.350883	23.391908	16.736146	111.079807	-94.381838	4.343338	101.542401
-12.473809	-16.980352	107.977203	-35.532623	10.675861	106.362381	24.753841	4.372015	112.782669	21.981462	29.558023	109.27005	23.3676515	16.965019	111.0263595	-94.4328975	4.386703	101.6984025
-13.033885	-17.702494	107.933983	-35.537708	10.771553	106.36554	24.754242	4.505103	112.765656	21.946686	29.725977	109.204697	23.350464	17.11554	110.9851765	-94.42588	4.427566	101.7459035
-13.808617	-18.325987	107.957664	-35.570927	10.848908	106.346085	24.729237	4.648285	112.732208	21.915892	29.868353	109.133553	23.3225645	17.258319	110.9328805	-94.4644185	4.439497	101.7592895
-14.362982	-18.903246	107.872215	-35.607201	10.933118	106.295326	24.694284	4.781119	112.685822	21.862965	29.999676	109.059265	23.2786245	17.3903975	110.8725435	-94.4930265	4.4758385	101.7181085
-15.177287	-19.376637	107.875969	-35.640404	11.024146	106.245613	24.659752	4.908412	112.627029	21.801378	30.12167	108.985817	23.230565	17.515041	110.806423	-94.511373	4.533251	101.684803
-15.927003	-19.853077	107.814476	-35.698681	11.090075	106.208908	24.624807	5.03054	112.589409	21.747629	30.229538	108.939194	23.186218	17.630039	110.7643015	-94.58358	4.550111	101.6535145
-16.635715	-20.318144	107.743454	-35.747002	11.128807	106.181526	24.572342	5.14298	112.569618	21.696001	30.33983	108.904579	23.1341715	17.741405	110.7370985	-94.6281755	4.516209	101.6259535
-17.872215	-20.804665	107.740784	-35.826553	11.229945	106.183517	24.510693	5.303603	112.554863	21.61553	30.489285	108.867706	23.0631115	17.896444	110.7112845	-94.7162175	4.563446	101.6557495
-18.661667	-21.05442	107.744476	-35.857021	11.285375	106.191231	24.470095	5.393647	112.540138	21.566196	30.583467	108.825027	23.0181455	17.988557	110.6825825	-94.7321875	4.582193	101.6998795
-19.559647	-21.223299	107.729004	-35.910912	11.342332	106.217041	24.43117	5.490162	112.517593	21.516033	30.66011	108.792343	22.9736015	18.075136	110.654968	-94.7954255	4.609528	101.779114
-20.460602	-21.336748	107.712448	-35.947796	11.370694	106.239891	24.404686	5.565982	112.488129	21.468561	30.746141	108.770515	22.9366235	18.1560615	110.629322	-94.8322155	4.5853265	101.85046
-21.450371	-21.415541	107.681862	-35.983528	11.409094	106.251862	24.356434	5.637797	112.450256	21.429928	30.817184	108.747551	22.893181	18.2274905	110.5989035	-94.860237	4.5906975	101.9048205
-22.334496	-21.397152	107.588699	-36.023037	11.433704	106.24324	24.315481	5.685567	112.374588	21.395788	30.864269	108.716736	22.8556345	18.274918	110.545662	-94.9017085	4.59249	101.940818
-23.262892	-21.33037	107.446823	-36.067711	11.456604	106.227325	24.270536	5.713521	112.266197	21.359056	30.885241	108.67823	22.814796	18.299381	110.4722135	-94.950218	4.613827	101.9824365
-24.745245	-21.070631	107.180275	-36.131783	11.474251	106.163177	24.160757	5.702418	112.09446	21.323427	30.875677	108.61731	22.742092	18.2890475	110.355885	-95.005658	4.6594545	101.970469
-25.817118	-20.876955	107.027313	-36.177357	11.489007	106.132553	24.074041	5.686157	111.9786	21.292307	30.849474	108.600952	22.683174	18.2678155	110.289776	-95.037888	4.7101985	101.97533
-26.829391	-20.595257	106.867065	-36.258621	11.517308	106.115021	23.97595	5.668461	111.865791	21.266382	30.828217	108.600388	22.621166	18.248339	110.2330895	-95.138408	4.786277	101.9969525
-27.770323	-20.278286	106.65213	-36.325459	11.546003	106.096252	23.895018	5.639683	111.77002	21.233454	30.815374	108.61412	22.564236	18.2275285	110.19207	-95.215154	4.8644775	102.000434
-28.775555	-19.87015	106.441544	-36.415611	11.602493	106.098579	23.810265	5.614351	111.664787	21.187283	30.817249	108.624092	22.498774	18.2158	110.1444395	-95.329996	4.989186	102.0527185
-29.82646	-19.419979	106.261803	-36.49118	11.643936	106.103584	23.703455	5.629303	111.56324	21.13592	30.837828	108.635925	22.4196875	18.2335655	110.0995825	-95.4020475	5.0543065	102.1075855
-30.818489	-18.927084	106.074211	-36.56559	11.721299	106.115089	23.595228	5.658058	111.469437	21.079271	30.87714	108.662544	22.3372495	18.267599	110.0659905	-95.4684295	5.174999	102.1641875
-32.283703	-18.141603	105.801842	-36.666412	11.840556	106.111786	23.45499	5.73159	111.320641	20.989542	30.958006	108.69709	22.222266	18.344798	110.0088655	-95.55509	5.336314	102.2147065
-33.314144	-17.513115	105.627838	-36.733658	11.906295	106.082771	23.377474	5.756976	111.202286	20.921125	31.001675	108.683548	22.1492995	18.3793255	109.942917	-95.6166155	5.4332645	102.222625
-34.356171	-16.911257	105.441284	-36.817616	11.982538	106.045784	23.297756	5.765579	111.074936	20.864349	31.030727	108.659027	22.0810525	18.398153	109.8669815	-95.7162845	5.566923	102.2245865
-35.34201	-16.279062	105.251717	-36.86462	12.04197	105.995415	23.225147	5.757957	110.939751	20.823347	31.04689	108.645103	22.024247	18.4024235	109.792427	-95.753487	5.6815165	102.198403
-36.300205	-15.658069	105.04174	-36.948605	12.110812	105.938278	23.165379	5.731525	110.800896	20.793489	31.039459	108.615402	21.979434	18.385492	109.708149	-95.876644	5.836132	102.168407
-37.265007	-14.996441	104.831528	-36.984028	12.159636	105.877075	23.085667	5.729962	110.638893	20.757683	31.027481	108.577904	21.921675	18.3787215	109.6083985	-95.889731	5.9405505	102.1457515
-38.248508	-14.29435	104.605881	-37.027214	12.218476	105.801025	22.999975	5.735269	110.458633	20.717831	31.023609	108.548668	21.858903	18.379439	109.5036505	-95.913331	6.057513	102.0983995
-39.647137	-13.229306	104.307938	-37.101334	12.286791	105.726387	22.846205	5.737607	110.149071	20.65781	31.002584	108.485329	21.7520075	18.3700955	109.3172	-95.9546755	6.2034865	102.135574
-40.50489	-12.519087	104.083595	-37.146481	12.29861	105.675652	22.739473	5.727092	109.966064	20.608353	30.997158	108.463814	21.673913	18.362125	109.214939	-95.966875	6.235095	102.136365
-41.415947	-11.761667	103.937553	-37.209133	12.340253	105.671371	22.666693	5.725723	109.79631	20.58634	30.994829	108.444771	21.6265165	18.360276	109.1205405	-96.0447825	6.32023	102.2222015
-42.251003	-11.033067	103.78244	-37.248302	12.367149	105.655182	22.611515	5.736264	109.628403	20.553417	31.000229	108.438217	21.582466	18.3682465	109.03331	-96.07907	6.3660515	102.277054
-43.140083	-10.330049	103.695404	-37.288769	12.393834	105.630753	22.532183	5.74477	109.507988	20.515869	31.023502	108.423088	21.524026	18.384136	108.965538	-96.101564	6.403532	102.295968
-43.915005	-9.621334	103.567085	-37.326111	12.44102	105.607224	22.46492	5.781198	109.366203	20.495914	31.057907	108.378448	21.480417	18.4195525	108.8723255	-96.132639	6.4624875	102.3421225
-44.746002	-8.90462	103.465378	-37.363922	12.510178	105.526054	22.391445	5.827155	109.229698	20.457548	31.093935	108.316101	21.4244965	18.460545	108.7728995	-96.1523405	6.559811	102.2792085
-45.862568	-7.8936	103.302971	-37.387753	12.563355	105.432236	22.341272	5.938477	109.118584	20.393093	31.186184	108.236191	21.3671825	18.5623305	108.6773875	-96.1426885	6.5643795	102.1870845
-46.63171	-7.265723	103.284622	-37.412109	12.608528	105.385735	22.348707	6.026669	109.093903	20.366154	31.27932	108.213867	21.3574305	18.6529945	108.653885	-96.1816485	6.5640615	102.117585
-47.289669	-6.650992	103.314003	-37.439636	12.643443	105.387131	22.364038	6.095892	109.082581	20.307566	31.370058	108.193222	21.335802	18.732975	108.6379015	-96.215074	6.553911	102.1363605
-48.000984	-6.049119	103.382431	-37.434265	12.669897	105.425224	22.378189	6.159879	109.091721	20.262794	31.428656	108.180145	21.3204915	18.7942675	108.635933	-96.1890215	6.5455265	102.214515
-48.655556	-5.473398	103.454552	-37.421627	12.645372	105.474297	22.391365	6.187753	109.134483	20.256523	31.462141	108.179092	21.323944	18.824947	108.6567875	-96.167198	6.465797	102.2918065
-49.298874	-4.934841	103.568359	-37.403477	12.601551	105.52813	22.413111	6.188622	109.183144	20.260902	31.469833	108.190605	21.3370065	18.8292275	108.6868745	-96.1439605	6.3738745	102.3693855
-49.91069	-4.419794	103.675285	-37.392082	12.562521	105.574631	22.437483	6.170945	109.252953	20.282204	31.460321	108.196365	21.3598435	18.815633	108.724659	-96.1440075	6.309409	102.424603
-50.755684	-3.661385	103.808212	-37.363415	12.514681	105.622635	22.475113	6.137067	109.328674	20.301537	31.439655	108.151649	21.388325	18.788361	108.7401615	-96.115155	6.241001	102.5051085
-51.331432	-3.17019	103.871193	-37.357967	12.475319	105.633865	22.494059	6.128211	109.353493	20.29508	31.419044	108.101189	21.3945695	18.7736275	108.727341	-96.1105035	6.1770105	102.540389
-51.826317	-2.66257	103.906342	-37.350761	12.426419	105.625061	22.514505	6.12492	109.385048	20.277327	31.407976	108.04068	21.395916	18.766448	108.712864	-96.097438	6.08639	102.537258
-52.381123	-2.185383	103.979996	-37.34803	12.362242	105.61528	22.535877	6.120423	109.435654	20.24789	31.401455	107.987579	21.3918835	18.760939	108.7116165	-96.0879435	5.963545	102.5189435
-52.881889	-1.757333	104.037331	-37.377186	12.296551	105.629143	22.56776	6.097396	109.467354	20.208622	31.383339	107.946358	21.388191	18.7403675	108.706856	-96.142563	5.8527345	102.55143
-53.321426	-1.314011	104.116081	-37.397411	12.217591	105.647156	22.579979	6.054697	109.49398	20.156366	31.33696	107.909027	21.3681725	18.6958285	108.7015035	-96.1629945	5.7393535	102.5928085
-53.78273	-0.878904	104.154549	-37.426231	12.106686	105.658493	22.57943	5.998231	109.521797	20.133274	31.285131	107.885292	21.356352	18.641681	108.7035445	-96.208814	5.571691	102.6134415
-54.412663	-0.212785	104.129555	-37.437412	12.009193	105.62645	22.59712	5.877975	109.508255	20.122591	31.173397	107.84613	21.3598555	18.525686	108.6771925	-96.2346795	5.4927	102.5757075
-54.813755	0.269556	104.069687	-37.459858	11.936611	105.583954	22.605173	5.790466	109.485603	20.12734	31.09186	107.808624	21.3662565	18.441163	108.6471135	-96.2859725	5.432059	102.5207945
-55.229939	0.69984	104.026428	-37.450787	11.886831	105.517982	22.612566	5.732013	109.480598	20.124485	31.021812	107.786896	21.3685255	18.3769125	108.633747	-96.2700995	5.3967495	102.402217
-55.582565	1.113674	103.990158	-37.45829	11.843527	105.489769	22.611849	5.678281	109.497177	20.114843	30.966774	107.791695	21.363346	18.3225275	108.644436	-96.279926	5.3645265	102.335102
-55.877121	1.52305	104.020142	-37.472569	11.807389	105.509529	22.604952	5.634762	109.533844	20.102255	30.937057	107.812286	21.3536035	18.2859095	108.673065	-96.2987415	5.3288685	102.345993
-56.191666	1.931738	104.065918	-37.493439	11.75211	105.556396	22.622091	5.596545	109.565308	20.076241	30.913258	107.856163	21.349166	18.2549015	108.7107355	-96.336044	5.2493185	102.4020565
-56.500687	2.316986	104.122208	-37.494156	11.699486	105.601669	22.645281	5.559692	109.600922	20.060028	30.878675	107.909622	21.3526545	18.2191835	108.755272	-96.3409665	5.1797885	102.448066
-56.895393	2.949591	104.150414	-37.486412	11.569788	105.650795	22.671396	5.462264	109.643509	20.074451	30.792831	107.953873	21.3729235	18.1275475	108.798691	-96.3457475	5.0120285	102.502899
-57.154594	3.372596	104.172066	-37.460197	11.504516	105.658592	22.704794	5.375685	109.629417	20.096844	30.70645	107.953903	21.400819	18.0410675	108.79166	-96.321213	4.9679645	102.525524
-57.385189	3.758811	104.17173	-37.410187	11.414045	105.64109	22.73126	5.292601	109.61293	20.134556	30.60869	107.940247	21.432908	17.9506455	108.7765885	-96.253282	4.8774445	102.5055915
-57.574165	4.09652	104.171524	-37.359367	11.34139	105.623016	22.765566	5.192914	109.612381	20.191992	30.505016	107.926788	21.478779	17.848965	108.7695845	-96.197513	4.833815	102.4764475
-57.700855	4.406277	104.155922	-37.276775	11.240954	105.597626	22.826031	5.108584	109.631989	20.252184	30.407333	107.928955	21.5391075	17.7579585	108.780472	-96.0926575	4.7239495	102.41478
-57.78775	4.718018	104.148438	-37.215702	11.125266	105.586716	22.889845	5.019209	109.649124	20.315203	30.31135	107.929169	21.602524	17.6652795	108.7891465	-96.033928	4.5852525	102.3842855
-57.907475	5.033638	104.126427	-37.156719	11.028019	105.551949	22.953974	4.924094	109.643997	20.359045	30.23233	107.891655	21.6565095	17.578212	108.767826	-95.9699475	4.477826	102.336072
-58.069069	5.464293	104.150032	-37.126125	10.844794	105.533775	23.012163	4.786264	109.610451	20.363928	30.072039	107.806984	21.6880455	17.4291515	108.7087175	-95.9402955	4.2604365	102.3588325
-58.127487	5.806042	104.181602	-37.089474	10.710759	105.555794	23.043261	4.707743	109.59848	20.347326	29.982208	107.76693	21.6952935	17.3449755	108.682705	-95.8742415	4.0765425	102.428883
-58.211143	6.094624	104.246498	-37.073299	10.585443	105.587158	23.073828	4.633026	109.631142	20.333633	29.890343	107.745872	21.7037305	17.2616845	108.688507	-95.8503285	3.9092015	102.485809
-58.284698	6.369763	104.31987	-37.05154	10.451621	105.628838	23.110886	4.563359	109.691986	20.345621	29.807495	107.748184	21.7282535	17.185427	108.720085	-95.8313335	3.717815	102.537591
-58.298397	6.600194	104.357529	-37.038345	10.317416	105.665802	23.161612	4.477856	109.759186	20.35836	29.72072	107.754753	21.759986	17.099288	108.7569695	-95.836676	3.535544	102.5746345
-58.308403	6.820582	104.341003	-36.977871	10.18921	105.652794	23.220577	4.387645	109.806892	20.373049	29.61422	107.73938	21.796813	17.0009325	108.773136	-95.752555	3.3774875	102.532452
-58.287292	7.011786	104.306587	-36.933155	10.03342	105.617538	23.277287	4.281939	109.82206	20.410667	29.488171	107.692169	21.843977	16.885055	108.7571145	-95.710287	3.181785	102.4779615
-58.2006	7.28166	104.244141	-36.86948	9.807379	105.548546	23.346598	4.09913	109.807983	20.452173	29.287827	107.595322	21.8993855	16.6934785	108.7016525	-95.6383455	2.9212795	102.3954395
-58.123493	7.499488	104.255913	-36.822697	9.64318	105.535889	23.394438	3.981409	109.788528	20.469929	29.151804	107.557823	21.9321835	16.5666065	108.6731755	-95.5775775	2.7197535	102.3986025
-58.044827	7.708805	104.309334	-36.793724	9.468135	105.585648	23.418627	3.857094	109.807182	20.498623	29.012934	107.547668	21.958625	16.435014	108.677425	-95.546073	2.501256	102.493871
-57.917152	7.932928	104.37677	-36.758064	9.280396	105.664993	23.46909	3.727293	109.861244	20.530521	28.881866	107.599518	21.9998055	16.3045795	108.730381	-95.5159335	2.2562125	102.599605
-57.781647	8.18225	104.466927	-36.703949	9.105467	105.75695	23.521917	3.58664	109.944832	20.582375	28.745996	107.68615	22.052146	16.166318	108.815491	-95.460044	2.044616	102.698409
-57.681049	8.431831	104.554237	-36.678577	8.920706	105.827675	23.564297	3.445086	110.052635	20.614992	28.61014	107.773636	22.0896445	16.027613	108.9131355	-95.4467985	1.813799	102.7422145
-57.547909	8.628752	104.604462	-36.657028	8.733632	105.898643	23.621256	3.303946	110.147568	20.659727	28.460995	107.841705	22.1404915	15.8824705	108.9946365	-95.4545475	1.5847935	102.8026495
-57.298302	8.909473	104.644371	-36.611046	8.448739	105.947266	23.688871	3.063208	110.314941	20.704027	28.197289	107.926628	22.196449	15.6302485	109.1207845	-95.418541	1.2672295	102.7737475
-57.134937	9.075793	104.661438	-36.579346	8.292225	106.002388	23.738731	2.888275	110.465286	20.746481	28.00301	107.980431	22.242606	15.4456425	109.2228585	-95.401298	1.1388075	102.7819175
-56.941223	9.253749	104.723801	-36.546272	8.109688	106.084892	23.803434	2.720444	110.641167	20.800543	27.808937	108.04528	22.3019885	15.2646905	109.3432235	-95.3945325	0.9546855	102.8265605
-56.76202	9.401078	104.774963	-36.502407	7.915925	106.18718	23.875668	2.537071	110.86348	20.867815	27.619076	108.135857	22.3717415	15.0780735	109.4996685	-95.3765555	0.753776499999999	102.8746915
-56.539036	9.564934	104.864479	-36.449394	7.72813	106.311119	23.94866	2.363712	111.087715	20.927052	27.434788	108.250954	22.437856	14.89925	109.6693345	-95.336644	0.55701	102.9529035
-56.291306	9.771708	104.952744	-36.39267	7.527442	106.451035	24.017405	2.179551	111.295662	20.99214	27.245411	108.364441	22.5047725	14.712481	109.8300515	-95.2901125	0.342402999999999	103.0720185
-56.051613	10.004035	105.044243	-36.33651	7.323611	106.589798	24.091103	2.0082	111.498917	21.05485	27.045191	108.485245	22.5729765	14.5266955	109.992081	-95.2459965	0.1205265	103.187515
-55.704445	10.444003	105.189453	-36.24078	7.079429	106.758057	24.19416	1.770217	111.761627	21.147974	26.800135	108.629608	22.671067	14.285176	110.1956175	-95.152627	-0.126317999999999	103.3204965
-55.466904	10.736965	105.263916	-36.166046	6.949887	106.86129	24.265852	1.635139	111.88266	21.218426	26.663908	108.695961	22.742139	14.1495235	110.2893105	-95.074231	-0.249749499999998	103.4332695
-55.18158	11.051971	105.300369	-36.117672	6.862606	106.919846	24.332085	1.509934	111.971542	21.29579	26.558933	108.734528	22.8139375	14.0344335	110.353035	-95.0492815	-0.3092215	103.486657
-54.919125	11.406716	105.297684	-36.066036	6.777571	106.949821	24.376644	1.410868	112.011398	21.363398	26.462677	108.753754	22.870021	13.9367725	110.382576	-95.002093	-0.3816305	103.517066
-54.678368	11.784974	105.282257	-36.017372	6.731627	106.950256	24.418968	1.331485	112.009468	21.418318	26.378445	108.768631	22.918643	13.854965	110.3890495	-94.953387	-0.391711000000001	103.5114625
-54.421825	12.174505	105.261482	-35.971722	6.689257	106.942917	24.453726	1.259521	111.983276	21.475361	26.31599	108.791367	22.9645435	13.7877555	110.3873215	-94.9079875	-0.4092415	103.4985125
-54.136665	12.599534	105.266953	-35.939674	6.651338	106.934647	24.492588	1.177967	111.936966	21.533213	26.256815	108.825478	23.0129005	13.717391	110.381222	-94.8922485	-0.414714999999999	103.488072
-53.667385	13.314004	105.284798	-35.889751	6.587387	106.93557	24.518532	1.057132	111.885094	21.622482	26.162859	108.957924	23.070507	13.6099955	110.421509	-94.850009	-0.435221500000001	103.449631
-53.402241	13.828219	105.361176	-35.851826	6.536118	106.959412	24.536259	0.992556	111.858986	21.688013	26.109865	109.061501	23.112136	13.5512105	110.4602435	-94.815788	-0.4789745	103.4585805
-53.116505	14.346878	105.442009	-35.803558	6.515858	106.992767	24.55327	0.935961	111.833038	21.747559	26.071501	109.14856	23.1504145	13.503731	110.490799	-94.7575305	-0.472015000000001	103.494735
-52.771366	14.862129	105.505196	-35.764088	6.506939	107.001183	24.5793	0.889435	111.789574	21.817608	26.040142	109.207619	23.198454	13.4647885	110.4985965	-94.72663	-0.450910499999999	103.5037695
-52.45697	15.363629	105.508408	-35.716965	6.514999	106.986855	24.596661	0.863323	111.743042	21.875891	26.014471	109.223282	23.236276	13.438897	110.483162	-94.670206	-0.408899	103.490548
-52.156334	15.873546	105.492958	-35.678707	6.508064	106.947365	24.616873	0.83533	111.690346	21.918486	26.000029	109.180603	23.2676795	13.4176795	110.4354745	-94.6250935	-0.4015515	103.4592555
-51.836933	16.370304	105.472076	-35.642082	6.497942	106.918083	24.642218	0.814715	111.624504	21.926331	25.977377	109.118607	23.2842745	13.396046	110.3715555	-94.5684385	-0.400162	103.4646105
-51.30722	17.173798	105.421623	-35.59079	6.466884	106.886604	24.684383	0.772863	111.564705	21.95364	25.929382	109.011879	23.3190115	13.3511225	110.288292	-94.5005915	-0.4173545	103.484916
-50.997128	17.689341	105.438744	-35.572166	6.412754	106.884262	24.722195	0.722575	111.533943	21.976892	25.883579	108.959976	23.3495435	13.303077	110.2469595	-94.4938755	-0.477569000000001	103.5215645
-50.611954	18.186823	105.454506	-35.533585	6.342717	106.883896	24.775856	0.651821	111.508957	21.988722	25.825155	108.937325	23.382289	13.238488	110.223141	-94.449459	-0.553053999999999	103.544651
-50.228065	18.675255	105.452965	-35.490887	6.249483	106.895363	24.831331	0.58856	111.517288	22.015783	25.765165	108.938477	23.423557	13.1768625	110.2278825	-94.405331	-0.677896500000001	103.5628435
-49.873146	19.162537	105.465027	-35.439175	6.143854	106.912445	24.885723	0.562841	111.53582	22.062162	25.705942	108.964119	23.4739425	13.1343915	110.2499695	-94.3522925	-0.846683499999999	103.5749205
-49.488018	19.653316	105.506218	-35.390907	6.075449	106.945908	24.910696	0.561075	111.574104	22.097418	25.644127	108.999504	23.504057	13.102601	110.286804	-94.285871	-0.951703	103.605012
-49.0695	20.171556	105.520561	-35.32695	6.00795	106.97377	25.009674	0.437039	111.557365	22.142109	25.591833	109.017097	23.5758915	13.014436	110.287231	-94.2297915	-0.998536	103.660309
-48.451748	20.96879	105.59417	-35.264095	5.927714	107.026436	25.106087	0.364497	111.537148	22.222101	25.558285	109.065399	23.664094	12.961391	110.3012735	-94.192284	-1.105963	103.7515985
-48.023685	21.486361	105.667786	-35.216427	5.90512	107.040497	25.161394	0.329306	111.493553	22.275826	25.55131	109.082047	23.71861	12.940308	110.2878	-94.151464	-1.130068	103.793194
-47.576725	22.027462	105.696404	-35.165279	5.905978	107.039497	25.198191	0.320243	111.434158	22.309698	25.559219	109.107841	23.7539445	12.939731	110.2709995	-94.0845025	-1.127775	103.8079945
-47.14756	22.555281	105.761932	-35.141369	5.925569	107.023621	25.217211	0.331941	111.345268	22.351494	25.589926	109.143448	23.7843525	12.9609335	110.244358	-94.0670905	-1.1097955	103.802884
-46.708195	23.068378	105.85067	-35.15987	5.94866	106.989227	25.213587	0.342731	111.235603	22.373747	25.631815	109.188171	23.793667	12.987273	110.211887	-94.113407	-1.089953	103.766567
-46.25309	23.596018	105.963768	-35.180378	5.989551	106.953682	25.194696	0.363912	111.103462	22.372049	25.670015	109.235634	23.7833725	13.0169635	110.169548	-94.1441285	-1.0378615	103.737816
-45.819485	24.110474	106.101593	-35.210663	6.039312	106.934502	25.143009	0.412854	110.992622	22.368198	25.7108	109.296417	23.7556035	13.061827	110.1445195	-94.1769295	-0.983203	103.7244845
-45.084339	24.842241	106.357811	-35.245663	6.170646	106.949059	25.081831	0.512268	110.896149	22.387413	25.811424	109.41951	23.734622	13.161846	110.1578295	-94.225948	-0.820554	103.7402885
-44.591515	25.291384	106.510101	-35.268002	6.2916	107.004257	25.058151	0.601125	110.885475	22.39699	25.894938	109.514938	23.7275705	13.2480315	110.2002065	-94.2635745	-0.6648315	103.8083075
-44.121128	25.71364	106.637489	-35.27747	6.446814	107.061646	25.057095	0.722481	110.906433	22.407364	26.043501	109.600739	23.7322295	13.382991	110.253586	-94.2871695	-0.489362999999999	103.869706
-43.639954	26.09096	106.746689	-35.274464	6.603657	107.108757	25.049702	0.854085	110.932007	22.409241	26.184824	109.650017	23.7294715	13.5194545	110.291012	-94.2783995	-0.3121405	103.926502
-43.161369	26.418966	106.815102	-35.308754	6.754164	107.133423	25.03894	0.983312	110.925293	22.389973	26.333752	109.651855	23.7144565	13.658532	110.288574	-94.3319645	-0.150204	103.978272
-42.66526	26.708052	106.823685	-35.304756	6.888676	107.130348	25.02046	1.101629	110.903915	22.350574	26.436073	109.626945	23.685517	13.768851	110.26543	-94.295029	0.00850100000000076	103.995266
-42.166725	26.952181	106.816628	-35.357155	6.990085	107.137909	24.994169	1.204006	110.877869	22.302168	26.538662	109.586975	23.6481685	13.871334	110.232422	-94.3624785	0.108836	104.043396
-41.35743	27.226437	106.819168	-35.402126	7.078683	107.126709	24.965412	1.259059	110.880646	22.230186	26.630911	109.561302	23.597799	13.944985	110.220974	-94.402051	0.212380999999999	104.032444
-40.849949	27.334484	106.818153	-35.449787	7.11867	107.154701	24.925413	1.315275	110.94574	22.193256	26.661592	109.589195	23.5593345	13.9884335	110.2674675	-94.4589085	0.2489065	104.0419345
-40.388889	27.421316	106.818962	-35.48098	7.127182	107.205727	24.902458	1.336087	111.033424	22.165943	26.685949	109.622253	23.5342005	14.011018	110.3278385	-94.4961605	0.243346000000001	104.0836155
-39.920982	27.500608	106.803253	-35.500286	7.143688	107.255424	24.8792	1.345494	111.112617	22.139744	26.696777	109.631119	23.509472	14.0211355	110.371868	-94.510044	0.2662405	104.13898
-39.477234	27.522606	106.781517	-35.52668	7.160219	107.300613	24.843321	1.356393	111.18811	22.111092	26.699024	109.594322	23.4772065	14.0277085	110.391216	-94.5305665	0.292729499999998	104.21001
-39.025612	27.502766	106.71579	-35.565487	7.183169	107.331451	24.824152	1.365119	111.251663	22.079618	26.70067	109.534706	23.451885	14.0328945	110.3931845	-94.582859	0.333443500000001	104.2697175
-38.529022	27.458429	106.597664	-35.590424	7.216705	107.345291	24.805302	1.382522	111.311195	22.044149	26.704758	109.446846	23.4247255	14.04364	110.3790205	-94.6055735	0.389769999999999	104.3115615
-37.732903	27.390089	106.420013	-35.610943	7.239245	107.338165	24.762981	1.413797	111.387825	21.989944	26.700989	109.308533	23.3764625	14.057393	110.348179	-94.5983485	0.421097000000001	104.328151
-37.264229	27.298779	106.336006	-35.626938	7.249577	107.338821	24.736206	1.420815	111.437317	21.968513	26.693386	109.216354	23.3523595	14.0571005	110.3268355	-94.6062355	0.4420535	104.3508065
-36.836754	27.176491	106.257614	-35.64534	7.25752	107.341263	24.710463	1.417487	111.479904	21.944883	26.682667	109.133057	23.327673	14.050077	110.3064805	-94.618353	0.464963000000001	104.3760455
-36.451653	27.026453	106.181976	-35.676262	7.265933	107.34359	24.662706	1.410706	111.528625	21.90682	26.665157	109.048882	23.284763	14.0379315	110.2887535	-94.637287	0.4939345	104.3984265
-36.082832	26.923025	106.101051	-35.722553	7.295701	107.358994	24.612211	1.423083	111.572792	21.862803	26.657904	108.98278	23.237507	14.0404935	110.277786	-94.682613	0.5509085	104.440202
-35.720547	26.853374	106.043335	-35.771954	7.321059	107.379059	24.563839	1.447795	111.631905	21.805187	26.669577	108.943031	23.184513	14.058686	110.287468	-94.728421	0.583432	104.47065
-35.398247	26.778191	106.030037	-35.815128	7.346915	107.41404	24.523949	1.480041	111.689201	21.748056	26.703375	108.927094	23.1360025	14.091708	110.3081475	-94.7662585	0.602122	104.5199325
-34.928177	26.644997	106.065384	-35.909332	7.436812	107.505775	24.432653	1.55621	111.791161	21.672045	26.76292	108.912346	23.052349	14.159565	110.3517535	-94.871013	0.714058999999999	104.6597965
-34.582993	26.568216	106.069122	-35.964756	7.494646	107.563339	24.381165	1.599774	111.853638	21.61673	26.80229	108.892075	22.9989475	14.201032	110.3728565	-94.9284595	0.788260000000001	104.7538215
-34.22543	26.51549	106.071487	-36.031006	7.591227	107.613419	24.323133	1.635771	111.893936	21.571054	26.838219	108.850456	22.9470935	14.236995	110.372196	-95.0091055	0.945459	104.854642
-33.857136	26.502722	106.063477	-36.09581	7.666051	107.64006	24.246025	1.677568	111.915207	21.523443	26.862886	108.804581	22.884734	14.270227	110.359894	-95.076354	1.061875	104.920226
-33.562332	26.499882	106.056503	-36.165413	7.731255	107.663536	24.18395	1.70535	111.937073	21.462763	26.885134	108.763741	22.8233565	14.295242	110.350407	-95.1541825	1.167268	104.976665
-33.280972	26.517365	106.059135	-36.22715	7.81951	107.679024	24.117977	1.734384	111.960449	21.4035	26.915848	108.733498	22.7607385	14.325116	110.3469735	-95.2150385	1.313904	105.0110745
-33.034573	26.543137	106.040909	-36.287628	7.88307	107.688606	24.049929	1.77237	111.987259	21.340677	26.94805	108.722214	22.695303	14.36021	110.3547365	-95.270559	1.40593	105.0224755
-32.69733	26.652931	106.022415	-36.403309	7.988519	107.72023	23.932995	1.818994	112.043571	21.243406	27.00012	108.721069	22.5882005	14.409557	110.38232	-95.3948185	1.567481	105.05814
-32.510109	26.757372	106.017876	-36.491131	8.051038	107.745506	23.862139	1.84425	112.074371	21.17281	27.03154	108.731606	22.5174745	14.437895	110.4029885	-95.4997365	1.664181	105.0880235
-32.326096	26.888348	106.000046	-36.56636	8.108198	107.751106	23.7815	1.865135	112.108421	21.122799	27.050642	108.742798	22.4521495	14.4578885	110.4256095	-95.5848695	1.7585075	105.0766025
-32.150318	27.042139	105.992714	-36.645542	8.170332	107.75766	23.712173	1.86295	112.111435	21.06105	27.065319	108.768974	22.3866115	14.4641345	110.4402045	-95.6776955	1.8765295	105.0751155
-31.950001	27.240736	106.005112	-36.722355	8.22166	107.756279	23.626062	1.842722	112.088326	20.997044	27.06152	108.791306	22.311553	14.452121	110.439816	-95.756263	1.991199	105.072742
-31.725529	27.467239	106.044876	-36.796909	8.26751	107.762787	23.540743	1.813812	112.050903	20.943451	27.044466	108.816292	22.242097	14.429139	110.4335975	-95.835915	2.105881	105.0919765
-31.48035	27.746128	106.12043	-36.857864	8.310946	107.769188	23.462973	1.800872	112.006653	20.912775	27.028202	108.859596	22.187874	14.414537	110.4331245	-95.903602	2.207355	105.1052515
-31.066841	28.237062	106.232689	-36.934212	8.374924	107.773926	23.36734	1.768026	111.909615	20.889179	27.03462	108.960251	22.1282595	14.401323	110.434933	-95.9966835	2.348525	105.112919
-30.788935	28.598141	106.369873	-36.991287	8.417377	107.769867	23.296213	1.735535	111.811874	20.863632	27.050224	109.027267	22.0799225	14.3928795	110.4195705	-96.0624965	2.4418745	105.1201635
-30.46323	28.996601	106.510269	-37.068981	8.460479	107.770706	23.197041	1.722975	111.702003	20.832308	27.060917	109.087547	22.0146745	14.391946	110.394775	-96.1526365	2.529012	105.146637
-30.146175	29.392252	106.677666	-37.137463	8.529403	107.769394	23.082682	1.735899	111.577179	20.796999	27.079842	109.156921	21.9398405	14.4078705	110.36705	-96.2147665	2.6509355	105.171738
-29.850897	29.773722	106.848358	-37.230637	8.597673	107.761726	22.961491	1.737998	111.437897	20.736418	27.123344	109.243965	21.8489545	14.430671	110.340931	-96.3102285	2.764675	105.182521
-29.569208	30.132113	107.047256	-37.333862	8.6982	107.74398	22.838488	1.767424	111.307457	20.677826	27.173931	109.345032	21.758157	14.4706775	110.3262445	-96.425881	2.9257225	105.1617155
-29.289934	30.472418	107.257805	-37.421585	8.792945	107.695099	22.722052	1.817273	111.206146	20.634655	27.229128	109.476341	21.6783535	14.5232005	110.3412435	-96.5215235	3.0626895	105.0489545
-28.773087	30.949968	107.562187	-37.56395	8.921967	107.626747	22.550585	1.880838	111.042641	20.536896	27.313679	109.689751	21.5437405	14.5972585	110.366196	-96.6716405	3.2466755	104.887298
-28.420029	31.23064	107.730522	-37.606411	9.034128	107.58226	22.452835	1.936701	110.959335	20.500439	27.376879	109.830437	21.476637	14.65679	110.394886	-96.689459	3.411466	104.769634
-28.027582	31.477308	107.901573	-37.687569	9.149486	107.545128	22.384399	1.99593	110.879898	20.444527	27.451721	109.968483	21.414463	14.7238255	110.4241905	-96.789601	3.5751465	104.6660655
-27.574793	31.691669	108.067894	-37.742008	9.268298	107.535721	22.323671	2.061495	110.800278	20.396383	27.517166	110.078003	21.360027	14.7893305	110.4391405	-96.844043	3.7472655	104.6323015
-27.148184	31.838781	108.19912	-37.766026	9.380088	107.526161	22.282469	2.127262	110.742783	20.38014	27.594917	110.181984	21.3313045	14.8610895	110.4623835	-96.8633565	3.8990865	104.5899385
-26.76841	31.939856	108.323708	-37.77914	9.494006	107.536232	22.257788	2.190043	110.694206	20.355974	27.675966	110.25827	21.306881	14.9330045	110.476238	-96.865161	4.0550075	104.596226
-26.398811	31.966436	108.398499	-37.786209	9.59228	107.552383	22.246304	2.255175	110.67907	20.3416	27.741463	110.313736	21.293952	14.998319	110.496403	-96.86637	4.186241	104.608363
-25.858578	31.924829	108.446465	-37.783962	9.708406	107.562546	22.248957	2.313941	110.688522	20.34469	27.812004	110.375038	21.2968235	15.0629725	110.53178	-96.8647475	4.3538395	104.593312
-25.499571	31.835518	108.422897	-37.790554	9.772487	107.568573	22.251637	2.334053	110.702667	20.344824	27.832121	110.386421	21.2982305	15.083087	110.544544	-96.8793385	4.461887	104.592602
-25.172361	31.675508	108.389725	-37.760502	9.815663	107.580528	22.255459	2.34076	110.717201	20.344227	27.83005	110.386101	21.299843	15.085405	110.551651	-96.820847	4.545921	104.609405
-24.8577	31.416422	108.375183	-37.745358	9.820438	107.595848	22.268122	2.32538	110.744629	20.343212	27.812168	110.389519	21.305667	15.068774	110.567074	-96.796383	4.572102	104.624622
-24.498827	31.086433	108.348671	-37.72868	9.808089	107.616058	22.29282	2.293584	110.784317	20.344948	27.785774	110.422119	21.318884	15.039679	110.603218	-96.776244	4.576499	104.628898
-24.142134	30.687513	108.3321	-37.707596	9.7721	107.644417	22.311237	2.255764	110.822311	20.363636	27.741682	110.44767	21.3374365	14.998723	110.6349905	-96.7526285	4.545477	104.6538435
-23.829912	30.218645	108.281456	-37.679718	9.738607	107.656586	22.338129	2.20849	110.856834	20.402584	27.693951	110.454788	21.3703565	14.9512205	110.655811	-96.7297925	4.5259935	104.657361
-23.388651	29.473219	108.250359	-37.643398	9.669421	107.642792	22.38682	2.134614	110.892677	20.445654	27.632771	110.46183	21.416237	14.8836925	110.6772535	-96.703033	4.4551495	104.6083305
-23.154345	28.942945	108.231415	-37.632076	9.655627	107.64856	22.406384	2.0927	110.90168	20.463215	27.597317	110.451843	21.4347995	14.8450085	110.6767615	-96.6989515	4.4662455	104.6203585
-22.847549	28.397869	108.180664	-37.62558	9.663972	107.684479	22.416939	2.070635	110.91452	20.464573	27.568102	110.441231	21.440756	14.8193685	110.6778755	-96.691916	4.5085755	104.6910825
-22.638382	27.829937	108.186577	-37.639591	9.663009	107.753563	22.428755	2.058086	110.948715	20.461632	27.550402	110.458138	21.4451935	14.804244	110.7034265	-96.7243755	4.521774	104.8036995
-22.437912	27.189959	108.193275	-37.632133	9.674779	107.839142	22.439705	2.038772	110.997246	20.449408	27.539402	110.489784	21.4445565	14.789087	110.743515	-96.7088225	4.560471	104.934769
-22.292152	26.47003	108.211517	-37.649372	9.675102	107.920799	22.456511	2.019117	111.059502	20.455097	27.519905	110.513794	21.455804	14.769511	110.786648	-96.754548	4.580693	105.05495
-22.10582	25.71426	108.226265	-37.63002	9.6702	108.004021	22.471394	1.991028	111.119164	20.468523	27.498003	110.524811	21.4699585	14.7445155	110.8219875	-96.7299985	4.5958845	105.1860545
-21.950115	24.592867	108.224297	-37.638203	9.657074	108.069923	22.486336	1.943754	111.159729	20.46319	27.445328	110.518562	21.474763	14.694541	110.8391455	-96.751169	4.619607	105.3007005
-21.800642	23.841656	108.144714	-37.662949	9.63606	108.088348	22.491402	1.890163	111.167595	20.465582	27.396896	110.474655	21.478492	14.6435295	110.821125	-96.80439	4.6285905	105.355571
-21.697369	23.06279	108.024307	-37.679035	9.623171	108.081985	22.474018	1.810018	111.16098	20.458708	27.331203	110.381485	21.466363	14.5706105	110.7712325	-96.824433	4.6757315	105.3927375
-21.651911	22.183754	107.927361	-37.7015	9.599848	108.058594	22.458965	1.750176	111.113449	20.437485	27.251457	110.241951	21.448225	14.5008165	110.6777	-96.851225	4.6988795	105.439488
-21.588438	21.314734	107.792488	-37.722198	9.577272	108.01635	22.428524	1.698364	111.029961	20.407757	27.176104	110.042511	21.4181405	14.437234	110.536236	-96.8625365	4.71731	105.496464
-21.536203	20.449205	107.614479	-37.756088	9.552901	107.961182	22.398087	1.656082	110.891808	20.337336	27.096521	109.795395	21.3677115	14.3763015	110.3436015	-96.8798875	4.7295005	105.5787625
-21.563314	19.604084	107.437492	-37.799526	9.527831	107.879486	22.360933	1.620765	110.681168	20.256378	27.042271	109.483185	21.3086555	14.331518	110.0821765	-96.9077075	4.724144	105.6767955
-21.560637	18.331059	107.075104	-37.850464	9.46236	107.685814	22.277147	1.567725	110.356964	20.140615	26.928526	108.93055	21.208881	14.2481255	109.643757	-96.909809	4.6765945	105.727871
-21.578001	17.414572	106.820175	-37.880135	9.420726	107.538368	22.221836	1.51995	110.122238	20.049599	26.84733	108.583954	21.1357175	14.18364	109.353096	-96.8959875	4.657812	105.72364
-21.608589	16.517572	106.594872	-37.909992	9.359197	107.369438	22.160452	1.462226	109.892357	19.977949	26.762173	108.236969	21.0692005	14.1121995	109.064663	-96.8891845	4.6061945	105.674213
-21.627567	15.667866	106.399872	-37.920929	9.279559	107.210587	22.106485	1.392042	109.677826	19.912683	26.660553	107.956566	21.009584	14.0262975	108.817196	-96.851442	4.5328205	105.603978
-21.670174	14.821614	106.210945	-37.931637	9.188925	107.065414	22.045412	1.292863	109.498665	19.866192	26.536516	107.709656	20.955802	13.9146895	108.6041605	-96.819076	4.4631605	105.5266675
-21.676455	13.99872	106.026115	-37.956394	9.098083	106.93042	21.991339	1.173291	109.31662	19.833193	26.414036	107.482468	20.912266	13.7936635	108.399544	-96.825054	4.4025025	105.461296
-21.713102	13.136501	105.87307	-37.975697	8.971434	106.816864	21.929731	1.0608	109.127403	19.797951	26.301664	107.281265	20.863841	13.681232	108.204334	-96.815235	4.261636	105.429394
-21.732773	11.854665	105.713402	-38.004223	8.857665	106.675514	21.837013	0.895005	108.896019	19.746082	26.117001	107.045105	20.7915475	13.506003	107.970562	-96.7999935	4.209327	105.380466
-21.772371	11.062096	105.643669	-38.03038	8.797709	106.618942	21.795437	0.822041	108.803497	19.714407	26.012814	106.943321	20.754922	13.4174275	107.873409	-96.815682	4.1779905	105.364475
-21.81871	10.272619	105.614685	-38.037449	8.735744	106.60479	21.790871	0.760194	108.742989	19.696119	25.943163	106.888733	20.743495	13.3516785	107.815861	-96.818393	4.1198095	105.393719
-21.832815	9.526981	105.632103	-38.035824	8.696044	106.621864	21.800398	0.69703	108.725273	19.68046	25.897833	106.880478	20.740429	13.2974315	107.8028755	-96.812077	4.0946565	105.4408525
-21.833546	8.8012	105.645004	-38.023712	8.634834	106.659554	21.824261	0.645203	108.717255	19.669327	25.845083	106.891846	20.746794	13.245143	107.8045505	-96.794218	4.024525	105.5145575
-21.845564	8.000525	105.666695	-38.024616	8.554504	106.722626	21.855259	0.584458	108.732178	19.689142	25.783058	106.919205	20.7722005	13.183758	107.8256915	-96.8214325	3.92525	105.6195605
-21.815954	7.229298	105.709038	-37.988029	8.489847	106.748817	21.894482	0.509709	108.768501	19.723404	25.715927	106.973526	20.808943	13.112818	107.8710135	-96.785001	3.866876	105.6266205
-21.80088	6.133224	105.74324	-37.926739	8.419063	106.754875	21.95871	0.390822	108.830238	19.79459	25.624762	107.042023	20.87665	13.007792	107.9361305	-96.730128	3.830334	105.5736195
-21.805481	5.440027	105.727325	-37.896805	8.362527	106.740547	22.011036	0.323123	108.875	19.836531	25.569693	107.094048	20.9237835	12.946408	107.984524	-96.7173935	3.778646	105.49657
-21.773491	4.752143	105.690491	-37.867702	8.326035	106.719421	22.06724	0.288583	108.923981	19.875938	25.533855	107.146004	20.971589	12.911219	108.0349925	-96.706993	3.740851	105.4038495
-21.711613	4.12403	105.676888	-37.824528	8.292704	106.679771	22.123182	0.272629	108.952522	19.891769	25.527433	107.187462	21.0074755	12.900031	108.069992	-96.6565315	3.685377	105.28955
-21.687874	3.37566	105.644539	-37.805119	8.270612	106.652	22.166304	0.286729	108.975624	19.895588	25.529804	107.23513	21.030946	12.9082665	108.105377	-96.641184	3.6329575	105.198623
-21.643042	2.702858	105.621849	-37.784679	8.232509	106.618179	22.204483	0.302578	109.018623	19.88537	25.55098	107.310974	21.0449265	12.926779	108.1647985	-96.6142845	3.538239	105.0715595
-21.625944	2.006168	105.586151	-37.791008	8.196975	106.604294	22.259411	0.331273	109.076157	19.876194	25.587234	107.399666	21.0678025	12.9592535	108.2379115	-96.6498185	3.4346965	104.9706765
-21.630331	1.059619	105.568611	-37.798763	8.158939	106.571175	22.30323	0.407498	109.133102	19.845041	25.68968	107.525543	21.0741355	13.048589	108.3293225	-96.6716615	3.269289	104.8130275
-21.625322	0.439066	105.54068	-37.797924	8.158614	106.521057	22.32481	0.489454	109.166206	19.830149	25.771671	107.568047	21.0774795	13.1305625	108.3671265	-96.6733275	3.1866655	104.6749875
-21.587852	-0.187151	105.438248	-37.799011	8.155295	106.44014	22.362349	0.576787	109.198441	19.815042	25.861788	107.592834	21.0886955	13.2192875	108.3956375	-96.6867175	3.0913025	104.4846425
-21.594637	-0.861121	105.345215	-37.798859	8.170826	106.337013	22.377413	0.666229	109.205246	19.798059	25.958538	107.583252	21.087736	13.3123835	108.394249	-96.685454	3.0292685	104.279777
-21.566319	-1.526175	105.262222	-37.795605	8.191352	106.210037	22.401432	0.772323	109.20752	19.789408	26.040051	107.558487	21.09542	13.406187	108.3830035	-96.68663	2.976517	104.0370705
-21.572819	-2.165892	105.191505	-37.782417	8.184204	106.113174	22.435402	0.879072	109.225212	19.785904	26.101013	107.529274	21.110653	13.4900425	108.377243	-96.675487	2.8783655	103.849105
-21.627089	-2.803791	105.187798	-37.739113	8.205722	106.056198	22.472908	0.983547	109.292809	19.787888	26.155552	107.539558	21.130398	13.5695495	108.4161835	-96.608624	2.8418945	103.6962125
-21.692238	-3.70977	105.212524	-37.701271	8.203735	106.042076	22.559006	1.112857	109.457039	19.791204	26.260355	107.608971	21.175105	13.686606	108.533005	-96.577647	2.720864	103.551147
-21.705448	-4.323928	105.245651	-37.667164	8.19789	106.052376	22.620977	1.20176	109.572136	19.799978	26.315603	107.647011	21.2104775	13.7586815	108.6095735	-96.5448055	2.6370985	103.4951785
-21.759644	-4.958981	105.297707	-37.633469	8.173451	106.043579	22.684946	1.271029	109.662117	19.802755	26.346128	107.680222	21.2438505	13.8085785	108.6711695	-96.5107885	2.5383235	103.4159885
-21.83185	-5.593522	105.351082	-37.614811	8.153402	106.030693	22.729483	1.3068	109.738281	19.786848	26.361885	107.710899	21.2581655	13.8343425	108.72459	-96.4877875	2.4724615	103.336796
-21.938198	-6.203951	105.394623	-37.603344	8.108397	106.029892	22.746511	1.325521	109.774361	19.765654	26.366299	107.714607	21.2560825	13.84591	108.744484	-96.4627705	2.370884	103.3153
-22.063986	-6.790039	105.426941	-37.607883	8.069171	106.031487	22.753534	1.328003	109.836327	19.741707	26.362228	107.76284	21.2476205	13.8451155	108.7995835	-96.4633865	2.2932265	103.2633905
-22.222755	-7.323278	105.440811	-37.632965	8.016411	106.014954	22.757587	1.31222	109.913208	19.729576	26.369976	107.851601	21.2435815	13.841098	108.8824045	-96.5095115	2.191724	103.1475035
-22.551336	-8.120908	105.392548	-37.732254	7.937734	105.982162	22.711843	1.292254	110.028526	19.684582	26.366774	108.040413	21.1982125	13.829514	109.0344695	-96.6627205	2.045954	102.9298545
-22.752466	-8.641837	105.351746	-37.806728	7.928383	105.967903	22.644701	1.276129	110.126625	19.650354	26.356712	108.172966	21.1475275	13.8164205	109.1497955	-96.7609835	2.0403455	102.7860105
-22.98683	-9.156589	105.339012	-37.880768	7.928231	105.964684	22.580858	1.275692	110.238396	19.604864	26.353846	108.277954	21.092861	13.814769	109.258175	-96.854397	2.041693	102.671193
-23.263231	-9.666322	105.360435	-37.948475	7.943005	105.968834	22.516449	1.297299	110.335228	19.555763	26.374933	108.372345	21.036106	13.836116	109.3537865	-96.933056	2.049894	102.5838815
-23.547497	-10.144494	105.419411	-38.018261	7.989193	105.990242	22.455853	1.341354	110.434685	19.504948	26.428953	108.437439	20.9804005	13.8851535	109.436062	-97.0169225	2.0932325	102.544422
-23.847652	-10.618743	105.454811	-38.046101	8.036116	106.001068	22.41091	1.400867	110.511444	19.461355	26.501709	108.454407	20.9361325	13.951288	109.4829255	-97.0283345	2.120944	102.5192105
-24.141066	-11.040711	105.489586	-38.067272	8.06984	106.005775	22.376854	1.463005	110.547432	19.415186	26.567257	108.445801	20.89602	14.015131	109.4966165	-97.030564	2.124549	102.5149335
-24.70159	-11.638002	105.526886	-38.096886	8.111649	105.993202	22.357578	1.517264	110.589897	19.38097	26.603359	108.407928	20.869274	14.0603115	109.4989125	-97.063046	2.1629865	102.4874915
-25.025787	-12.034841	105.507721	-38.095139	8.120463	105.955078	22.349119	1.51546	110.632118	19.384094	26.593594	108.395699	20.8666065	14.054527	109.5139085	-97.0568845	2.186399	102.3962475
-25.394028	-12.415021	105.487564	-38.092319	8.089744	105.912956	22.348608	1.487795	110.658432	19.389097	26.56402	108.395073	20.8688525	14.0259075	109.5267525	-97.0534905	2.1535805	102.2991595
-25.823763	-12.789568	105.48394	-38.078903	8.060617	105.892479	22.350513	1.442548	110.688698	19.403065	26.524704	108.395851	20.876789	13.983626	109.5422745	-97.034595	2.137608	102.2426835
-26.270214	-13.150394	105.489876	-38.086472	8.023939	105.895569	22.351616	1.38901	110.704613	19.411081	26.468796	108.420715	20.8813485	13.928903	109.562664	-97.0542925	2.118975	102.228474
-26.699305	-13.488424	105.479774	-38.082531	7.963905	105.905548	22.345358	1.324271	110.713287	19.424194	26.406538	108.442558	20.884776	13.8654045	109.5779225	-97.049838	2.0624055	102.2331735
-27.1332	-13.769854	105.45311	-38.07478	7.936586	105.908501	22.35429	1.24748	110.691666	19.457335	26.345816	108.43782	20.9058125	13.796648	109.564743	-97.0553725	2.076524	102.252259
-27.79372	-14.081907	105.376671	-38.047089	7.932804	105.857704	22.358807	1.133799	110.612572	19.492838	26.256639	108.388985	20.9258225	13.695219	109.5007785	-97.0200005	2.170389	102.2146295
-28.279734	-14.263005	105.273392	-38.038849	7.930552	105.795609	22.352192	1.080461	110.514847	19.524931	26.191053	108.297768	20.9385615	13.635757	109.4063075	-97.0162595	2.225347	102.1849105
-28.758102	-14.429564	105.142632	-38.019089	7.949214	105.705307	22.347649	1.044591	110.377434	19.540028	26.136854	108.186005	20.9438385	13.5907225	109.2817195	-96.9820165	2.3077055	102.1288945
-29.265917	-14.556232	104.976692	-38.021191	7.974473	105.610039	22.327602	1.023262	110.198174	19.535862	26.105717	108.029701	20.931732	13.5644895	109.1139375	-96.974114	2.3844565	102.1061405
-29.849386	-14.639728	104.808235	-38.006069	8.003165	105.487503	22.317917	1.027015	109.979881	19.523577	26.077328	107.843033	20.920747	13.5521715	108.911457	-96.932885	2.4541585	102.063549
-30.39797	-14.707769	104.620865	-38.01157	8.028926	105.348969	22.308655	1.033141	109.752296	19.490013	26.052109	107.676735	20.899334	13.542625	108.7145155	-96.922474	2.515227	101.9834225
-30.937481	-14.787208	104.426613	-38.025333	8.051805	105.211365	22.282707	1.044627	109.558655	19.478533	26.037868	107.488586	20.88062	13.5412475	108.5236205	-96.931286	2.5623625	101.8991095
-31.6821	-14.808592	104.217186	-38.029106	8.083239	105.077621	22.248894	1.083159	109.368958	19.447113	26.055374	107.349602	20.8480035	13.5692665	108.35928	-96.9062155	2.5972115	101.795962
-32.193329	-14.744061	104.133308	-38.03051	8.110137	105.020905	22.230083	1.117665	109.296989	19.425453	26.088587	107.324348	20.827768	13.603126	108.3106685	-96.888788	2.617148	101.7311415
-32.67662	-14.683951	104.066826	-38.037483	8.130648	105.004868	22.20546	1.141787	109.244171	19.403225	26.114222	107.327568	20.8043425	13.6280045	108.2858695	-96.8793085	2.6332915	101.7238665
-33.211773	-14.624399	103.979385	-38.04282	8.14562	104.993263	22.197161	1.1358	109.222176	19.399693	26.128942	107.350769	20.798427	13.632371	108.2864725	-96.884067	2.658869	101.7000535
-33.791412	-14.537436	103.952423	-38.058174	8.162147	104.981949	22.191628	1.13515	109.238388	19.400373	26.144108	107.42701	20.7960005	13.639629	108.332699	-96.9123485	2.684665	101.631199
-34.342251	-14.377819	103.894508	-38.073586	8.187534	104.979111	22.16407	1.138384	109.269859	19.399868	26.155445	107.518898	20.781969	13.6469145	108.3943785	-96.929141	2.7281535	101.5638435
-34.855759	-14.236465	103.850052	-38.112095	8.213975	104.97348	22.14086	1.127354	109.313629	19.402491	26.163345	107.584953	20.7716755	13.6453495	108.449291	-96.9958655	2.7826005	101.497669
-35.656605	-14.028554	103.790092	-38.162319	8.262071	104.942741	22.092522	1.142134	109.383118	19.388311	26.190716	107.656441	20.7404165	13.666425	108.5197795	-97.0650545	2.857717	101.3657025
-36.144585	-13.856234	103.73378	-38.204926	8.309161	104.893364	22.068769	1.173424	109.428047	19.371597	26.217773	107.697533	20.720183	13.6955985	108.56279	-97.130035	2.9227235	101.223938
-36.608761	-13.650545	103.67234	-38.243965	8.386314	104.84314	22.057495	1.210687	109.465385	19.344799	26.26186	107.758476	20.701147	13.7362735	108.6119305	-97.189077	3.0363545	101.0743495
-37.11298	-13.438232	103.61396	-38.271568	8.462255	104.786888	22.050655	1.257205	109.501396	19.344862	26.335308	107.790421	20.6977585	13.7962565	108.6459085	-97.2408945	3.1282535	100.9278675
-37.623352	-13.217174	103.510986	-38.284859	8.549903	104.742455	22.048244	1.309575	109.511162	19.35092	26.408335	107.821068	20.699582	13.858955	108.666115	-97.2693	3.240851	100.818795
-38.154415	-12.980943	103.432701	-38.277088	8.625864	104.702141	22.050444	1.381433	109.477402	19.350054	26.473618	107.85408	20.700249	13.9275255	108.665741	-97.254425	3.3242025	100.738541
-38.655964	-12.696722	103.286171	-38.262043	8.697864	104.665924	22.059006	1.450984	109.435204	19.39327	26.551044	107.899048	20.726138	14.001014	108.667126	-97.250224	3.394714	100.664722
-39.412354	-12.304654	102.990685	-38.196617	8.776367	104.525757	22.09339	1.511529	109.322334	19.483917	26.641306	107.934448	20.7886535	14.0764175	108.628391	-97.1818875	3.4763165	100.423123
-39.898918	-12.048216	102.726814	-38.156334	8.813687	104.405426	22.112892	1.546536	109.170387	19.548002	26.689859	107.925606	20.830447	14.1181975	108.5479965	-97.143115	3.5091765	100.2628555
-40.33881	-11.786811	102.445984	-38.091778	8.858352	104.245651	22.124924	1.576423	109.000519	19.612894	26.735506	107.874825	20.868909	14.1559645	108.437672	-97.052465	3.5607395	100.05363
-40.81604	-11.510921	102.203819	-38.042355	8.902948	104.109001	22.162165	1.623441	108.795334	19.672522	26.777527	107.773376	20.9173435	14.200484	108.284355	-97.0020535	3.605412	99.933647
-41.32085	-11.263318	101.988686	-37.97517	8.949943	103.989159	22.198898	1.67944	108.575615	19.718687	26.822163	107.643127	20.9587925	14.2508015	108.109371	-96.9091325	3.6490845	99.868947
-41.843491	-11.018649	101.841629	-37.929562	8.994205	103.880905	22.229841	1.725172	108.336533	19.75115	26.856461	107.482635	20.9904955	14.2908165	107.909584	-96.8496195	3.6975935	99.852226
-42.344334	-10.802978	101.710869	-37.85228	9.055138	103.77401	22.239834	1.764511	108.127251	19.782721	26.883444	107.28418	21.0112775	14.3239775	107.7057155	-96.7158375	3.7862985	99.8423045
-43.094578	-10.464789	101.534286	-37.773659	9.075691	103.617241	22.277876	1.826116	107.864334	19.823835	26.917231	107.058296	21.0508555	14.3716735	107.461315	-96.5981735	3.7797085	99.773167
-43.570099	-10.316092	101.436272	-37.71986	9.102288	103.515671	22.31525	1.857594	107.742271	19.865639	26.953176	106.942497	21.0904445	14.405385	107.342384	-96.5301645	3.799191	99.688958
-44.00605	-10.148008	101.329361	-37.670185	9.08892	103.421631	22.342016	1.882287	107.635666	19.905588	26.982597	106.820061	21.123802	14.432442	107.2278635	-96.464172	3.745398	99.6153985
-44.457123	-9.961173	101.228264	-37.621803	9.0917	103.326569	22.391233	1.92177	107.552048	19.938799	27.000326	106.744232	21.165016	14.461048	107.14814	-96.408622	3.722352	99.504998
-44.904602	-9.803092	101.127335	-37.569866	9.082376	103.257942	22.43841	1.94048	107.491791	19.98645	27.012482	106.686035	21.21243	14.476481	107.088913	-96.352162	3.688271	99.426971
-45.402489	-9.672677	101.079498	-37.483864	9.098819	103.210953	22.508661	1.954094	107.458031	20.050964	27.017939	106.642548	21.2798125	14.4860165	107.0502895	-96.2475405	3.7116215	99.3716165
-45.866463	-9.557733	101.060089	-37.395531	9.0827	103.19812	22.597662	1.963961	107.440041	20.12882	27.02243	106.628418	21.363241	14.4931955	107.0342295	-96.154303	3.6722045	99.3620105
-46.530689	-9.355356	101.059761	-37.282925	9.069745	103.193375	22.734446	1.959929	107.424202	20.241673	27.026955	106.602249	21.4880595	14.493442	107.0132255	-96.0539095	3.646048	99.3735245
-46.975304	-9.262308	101.067749	-37.181358	9.045746	103.196182	22.813679	1.975297	107.413506	20.315613	27.027798	106.566643	21.564646	14.5015475	106.9900745	-95.927362	3.5899445	99.4022895
-47.38937	-9.188458	101.084877	-37.109871	9.035166	103.206726	22.911947	2.004514	107.405556	20.389637	27.046064	106.526985	21.650792	14.525289	106.9662705	-95.870534	3.545043	99.4471815
-47.80238	-9.097742	101.103638	-37.028389	9.018983	103.205643	23.013083	2.028013	107.411316	20.459158	27.073696	106.499718	21.7361205	14.5508545	106.955517	-95.7928985	3.4871115	99.455769
-48.219913	-9.015119	101.103714	-36.941521	9.009173	103.199219	23.113592	2.059445	107.410851	20.51823	27.096329	106.464005	21.815911	14.577887	106.937428	-95.698953	3.440459	99.46101
-48.667168	-8.950402	101.076302	-36.839954	9.004625	103.171967	23.226095	2.085501	107.414612	20.591396	27.12191	106.422256	21.9087455	14.6037055	106.918434	-95.5886535	3.4055445	99.4255
-49.12162	-8.90514	101.050415	-36.764355	8.992994	103.137611	23.320667	2.098693	107.423523	20.653374	27.13135	106.38932	21.9870205	14.6150215	106.9064215	-95.5157305	3.3709665	99.3688005
-49.781208	-8.796026	101.075722	-36.631729	8.963004	103.129326	23.480965	2.105752	107.497749	20.758108	27.137693	106.395088	22.1195365	14.6217225	106.9464185	-95.3829945	3.3042855	99.3122335
-50.199612	-8.714342	101.138069	-36.56403	8.961244	103.177734	23.585205	2.093271	107.57756	20.842339	27.144417	106.427361	22.213772	14.618844	107.0024605	-95.341832	3.303644	99.3530075
-50.61581	-8.669002	101.219116	-36.483238	8.947649	103.255287	23.693882	2.09402	107.66375	20.938925	27.148682	106.467674	22.3164035	14.621351	107.065712	-95.2828795	3.273947	99.444862
-51.02557	-8.613562	101.310387	-36.373493	8.916965	103.33345	23.797733	2.087219	107.740677	21.035135	27.144825	106.507301	22.416434	14.616022	107.123989	-95.16342	3.217908	99.542911
-51.418175	-8.55128	101.392899	-36.293404	8.902677	103.391434	23.912327	2.066551	107.799408	21.132523	27.126568	106.532036	22.522425	14.5965595	107.165722	-95.109233	3.2087945	99.617146
-51.836777	-8.454957	101.455978	-36.172867	8.886319	103.439507	24.013805	2.051176	107.84774	21.230421	27.10548	106.545624	22.622113	14.578328	107.196682	-94.967847	3.19431	99.682332
-52.285339	-8.399865	101.458466	-36.083393	8.869555	103.455063	24.108183	2.026532	107.888603	21.345596	27.083973	106.547096	22.7268895	14.5552525	107.2178495	-94.8936755	3.1838575	99.6922765
-52.926491	-8.291927	101.464928	-35.922756	8.822573	103.457306	24.269993	1.968334	107.926628	21.505804	27.028191	106.543259	22.8878985	14.4982625	107.2349435	-94.7334105	3.1468835	99.6796685
-53.338123	-8.186733	101.458656	-35.835602	8.788337	103.443619	24.375586	1.915589	107.949661	21.614462	26.981178	106.535088	22.995024	14.4483835	107.2423745	-94.666228	3.1282905	99.6448635
-53.752319	-8.071594	101.456604	-35.738121	8.763727	103.432701	24.46036	1.878497	107.976173	21.709143	26.940718	106.522247	23.0847515	14.4096075	107.24921	-94.5609935	3.1178465	99.616192
-54.176849	-7.966666	101.45562	-35.666336	8.753829	103.418289	24.555157	1.840566	107.979073	21.792219	26.904869	106.493668	23.173688	14.3727175	107.2363705	-94.50636	3.1349405	99.6002075
-54.554237	-7.854785	101.46595	-35.600151	8.733787	103.415665	24.628881	1.81433	107.97657	21.857603	26.87524	106.438789	23.243242	14.344785	107.2076795	-94.443544	3.122789	99.6236505
-54.966419	-7.735843	101.548454	-35.550606	8.726028	103.432869	24.684923	1.799458	107.983253	21.895918	26.856052	106.378044	23.2904205	14.327755	107.1806485	-94.3916325	3.124301	99.6850895
-55.375599	-7.578905	101.667259	-35.481018	8.737762	103.489937	24.763498	1.795847	107.994804	21.936882	26.844418	106.29319	23.35019	14.3201325	107.143997	-94.312226	3.1553915	99.835877
-56.032585	-7.348947	101.916611	-35.372654	8.739164	103.600296	24.884203	1.791972	108.063972	22.021906	26.841089	106.194778	23.4530545	14.3165305	107.129375	-94.1983625	3.1617975	100.071217
-56.463806	-7.164196	102.095665	-35.327953	8.725005	103.692841	24.936312	1.770784	108.104095	22.068331	26.824797	106.110252	23.5023215	14.2977905	107.1071735	-94.1582275	3.1522195	100.2785085
-56.855278	-6.930076	102.293991	-35.291805	8.730686	103.770515	24.987272	1.733629	108.099998	22.109953	26.795933	105.975899	23.5486125	14.264781	107.0379485	-94.1322225	3.196591	100.5030815
-57.256168	-6.682601	102.457214	-35.248337	8.726602	103.811661	25.02034	1.701319	108.069466	22.140026	26.742405	105.818268	23.580183	14.221862	106.943867	-94.076857	3.231342	100.679455
-57.640476	-6.416255	102.593826	-35.185806	8.703496	103.821312	25.0413	1.662933	108.016953	22.171438	26.684935	105.635437	23.606369	14.173934	106.826195	-93.977981	3.233058	100.816429
-57.977116	-6.120457	102.687393	-35.141056	8.695964	103.815544	25.059816	1.62245	107.966934	22.198265	26.628786	105.46936	23.6290405	14.125618	106.718147	-93.9111525	3.26631	100.912941
-58.285469	-5.791598	102.743614	-35.11105	8.686584	103.806114	25.092115	1.585118	107.93576	22.225594	26.588228	105.352875	23.6588545	14.086673	106.6443175	-93.8809545	3.286495	100.9679105
-58.761227	-5.223381	102.829147	-35.08083	8.669299	103.824379	25.123238	1.537715	107.918503	22.252544	26.558256	105.231651	23.687891	14.0479855	106.575077	-93.849551	3.2906125	101.073681
-59.055096	-4.811967	102.858627	-35.068264	8.656272	103.840302	25.124546	1.512349	107.897659	22.260246	26.543962	105.162048	23.692396	14.0281555	106.5298535	-93.828924	3.2843885	101.1507505
-59.277046	-4.319972	102.879311	-35.060684	8.649256	103.856277	25.12159	1.504797	107.869865	22.261766	26.532459	105.122223	23.691678	14.018628	106.496044	-93.813046	3.279884	101.21651
-59.525402	-3.823616	102.932587	-35.063572	8.638645	103.887238	25.114822	1.508072	107.855942	22.259722	26.53124	105.08741	23.687272	14.019656	106.471676	-93.814416	3.257634	101.3028
-59.74638	-3.308633	102.980507	-35.064411	8.642533	103.909111	25.107285	1.51312	107.855309	22.2526	26.538467	105.081764	23.6799425	14.0257935	106.4685365	-93.8087645	3.2592725	101.3496855
-59.911263	-2.764845	102.993103	-35.062557	8.659163	103.938744	25.096249	1.519664	107.869385	22.253479	26.551481	105.091431	23.674864	14.0355725	106.480408	-93.799978	3.2827535	101.39708
-60.064781	-2.200866	102.992615	-35.062271	8.676698	103.972961	25.093594	1.534982	107.896744	22.261814	26.566973	105.123161	23.677704	14.0509775	106.5099525	-93.802246	3.3024185	101.4359695
-60.189342	-1.257885	102.976898	-35.051243	8.711633	103.991493	25.109291	1.559656	107.933701	22.277624	26.599678	105.18161	23.6934575	14.079667	106.5576555	-93.7959435	3.343599	101.4253305
-60.261703	-0.594548	102.938446	-35.031422	8.74128	103.985085	25.117746	1.572277	107.945442	22.298925	26.614338	105.230629	23.7083355	14.0933075	106.5880355	-93.7711795	3.3892525	101.3821345
-60.273361	0.103804	102.896378	-35.017174	8.760373	103.982712	25.137016	1.57588	107.955482	22.336432	26.627604	105.267952	23.736724	14.101742	106.611717	-93.771072	3.419004	101.353707
-60.261238	0.769988	102.904037	-34.991726	8.788135	103.985321	25.156208	1.573331	107.986198	22.371656	26.655176	105.341484	23.763932	14.1142535	106.663841	-93.747384	3.4620165	101.306801
-60.216286	1.452393	102.907585	-34.966972	8.795422	104.021156	25.176693	1.573014	108.043968	22.40313	26.675543	105.458496	23.7899115	14.1242785	106.751232	-93.7238555	3.4665655	101.29108
-60.159969	2.13401	102.931229	-34.948765	8.792641	104.086723	25.211084	1.580985	108.127045	22.435232	26.700321	105.610359	23.823158	14.140653	106.868702	-93.720688	3.444629	101.304744
-60.044842	2.828119	103.015732	-34.931213	8.791348	104.182831	25.244745	1.574833	108.202148	22.473761	26.720137	105.773605	23.859253	14.147485	106.9878765	-93.721679	3.435211	101.3777855
-59.771603	3.909137	103.064857	-34.891834	8.771244	104.313156	25.290186	1.55618	108.328178	22.549925	26.71003	105.99128	23.9200555	14.133105	107.159729	-93.7037235	3.409383	101.466583
-59.624229	4.623388	103.111053	-34.862076	8.758715	104.355194	25.301132	1.530913	108.390045	22.609228	26.703566	106.112122	23.95518	14.1172395	107.2510835	-93.679332	3.4001905	101.4593045
-59.381874	5.305071	103.122795	-34.819839	8.748531	104.364052	25.312677	1.518906	108.439293	22.674601	26.698706	106.187378	23.993639	14.108806	107.3133355	-93.633317	3.388256	101.4147685
-59.147018	5.998652	103.08564	-34.785435	8.753267	104.359375	25.320955	1.517199	108.491432	22.728146	26.694679	106.257614	24.0245505	14.105939	107.374523	-93.5954205	3.400595	101.344227
-58.907223	6.68614	103.04464	-34.750259	8.767243	104.340195	25.344646	1.504602	108.547333	22.782652	26.701227	106.309341	24.063649	14.1029145	107.428337	-93.564167	3.4315715	101.252053
-58.582794	7.382023	103.024399	-34.732861	8.771529	104.339836	25.365526	1.486893	108.586296	22.817173	26.694822	106.353745	24.0913495	14.0908575	107.4700205	-93.5570715	3.4522005	101.2096515
-58.282322	8.101354	103.025688	-34.716492	8.773701	104.374947	25.375378	1.470299	108.632195	22.832859	26.675728	106.406021	24.1041185	14.0730135	107.519108	-93.5371025	3.4743885	101.230786
-57.815887	9.080182	103.184685	-34.724766	8.720822	104.480705	25.381285	1.412924	108.720528	22.84586	26.622545	106.507668	24.1135725	14.0177345	107.614098	-93.5631045	3.4239095	101.347312
-57.441299	9.721216	103.254738	-34.716053	8.668522	104.555275	25.383991	1.346761	108.785675	22.856709	26.564625	106.575439	24.12035	13.955693	107.680557	-93.552456	3.381351	101.429993
-57.095139	10.342178	103.312241	-34.713982	8.579709	104.617477	25.387955	1.26574	108.836273	22.873623	26.490393	106.633057	24.130789	13.8780665	107.734665	-93.558753	3.2813515	101.500289
-56.678123	10.981617	103.339783	-34.706295	8.504277	104.624176	25.394386	1.165083	108.853928	22.902317	26.370058	106.666206	24.1483515	13.7675705	107.760067	-93.5609415	3.2409835	101.488285
-56.25304	11.615976	103.298447	-34.669426	8.407854	104.603317	25.387901	1.073374	108.855965	22.926805	26.238033	106.674133	24.157353	13.6557035	107.765049	-93.496205	3.1600045	101.441585
-55.846066	12.232728	103.287842	-34.639584	8.334212	104.582085	25.372192	0.951689	108.874977	22.951181	26.090244	106.689369	24.1616865	13.5209665	107.782173	-93.4408545	3.1474575	101.381997
-55.376701	12.814272	103.293526	-34.612537	8.218464	104.57946	25.369484	0.852206	108.924446	22.998608	25.960165	106.753555	24.184046	13.4061855	107.8390005	-93.40912	3.0307425	101.3199195
-54.701042	13.670243	103.396759	-34.593174	8.078859	104.68148	25.39712	0.646207	109.040199	23.056442	25.781635	106.900772	24.226781	13.213921	107.9704855	-93.413129	2.943797	101.3924745
-54.176689	14.244056	103.501907	-34.581924	7.955424	104.765488	25.422493	0.510657	109.109787	23.08881	25.642118	107.021095	24.2556515	13.0763875	108.065441	-93.4194995	2.8344605	101.465535
-53.680389	14.807301	103.605522	-34.59185	7.846189	104.87664	25.437525	0.355671	109.187279	23.123695	25.489029	107.105804	24.28061	12.92235	108.1465415	-93.46431	2.770028	101.6067385
-53.178608	15.32388	103.706894	-34.589317	7.733358	104.947266	25.422365	0.201218	109.264084	23.151014	25.333685	107.177589	24.2866895	12.7674515	108.2208365	-93.4653235	2.6992645	101.6736955
-52.642822	15.836963	103.801819	-34.598263	7.620513	105.018906	25.410198	0.050994	109.335098	23.149927	25.175631	107.249893	24.2800625	12.6133125	108.2924955	-93.4765885	2.6277135	101.7453165
-52.108406	16.33392	103.851089	-34.611847	7.498278	105.087044	25.411945	-0.092527	109.395157	23.149891	25.020391	107.288155	24.280918	12.463932	108.341656	-93.504612	2.532624	101.832432
-51.567165	16.823624	103.907242	-34.628147	7.388157	105.133018	25.404045	-0.24113	109.446907	23.147963	24.88059	107.312714	24.276004	12.31973	108.3798105	-93.532298	2.456584	101.8862255
-50.722218	17.526499	103.890297	-34.625317	7.206306	105.153107	25.406841	-0.469417	109.526184	23.152252	24.66489	107.345459	24.2795465	12.0977365	108.4358215	-93.5301805	2.3148755	101.8703925
-50.13649	17.974052	103.886391	-34.629818	7.111058	105.152679	25.420839	-0.615251	109.56646	23.148849	24.520531	107.35569	24.284844	11.95264	108.461075	-93.54448	2.269476	101.844283
-49.558395	18.415344	103.879807	-34.628685	6.96898	105.141357	25.415495	-0.773005	109.597572	23.138317	24.365845	107.360481	24.276906	11.79642	108.4790265	-93.534276	2.14154	101.8036875
-48.938538	18.801533	103.904053	-34.659126	6.863614	105.147316	25.417953	-0.938341	109.604797	23.127434	24.208973	107.370117	24.2726935	11.635316	108.487457	-93.5909455	2.091912	101.807175
-48.358452	19.199932	103.954674	-34.661907	6.728735	105.152977	25.391277	-1.116356	109.605743	23.110859	24.041159	107.384048	24.251068	11.4624015	108.4948955	-93.574882	1.9950685	101.8110585
-47.768845	19.603041	104.004898	-34.706219	6.596521	105.215202	25.365526	-1.302494	109.593536	23.085724	23.861553	107.409492	24.225625	11.2795295	108.501514	-93.638063	1.9135125	101.92889
-47.156506	19.984566	104.08889	-34.744671	6.458782	105.255798	25.329653	-1.49159	109.589592	23.043978	23.680635	107.458405	24.1868155	11.0945225	108.5239985	-93.6761575	1.8230415	101.9875975
-46.248432	20.489115	104.239441	-34.828732	6.231109	105.335915	25.259745	-1.764212	109.604073	22.986525	23.425732	107.556786	24.123135	10.83076	108.5804295	-93.780599	1.631458	102.0914005
-45.608875	20.804886	104.310738	-34.887375	6.085254	105.351952	25.225214	-1.932795	109.616364	22.931282	23.272541	107.634315	24.078248	10.669873	108.6253395	-93.852998	1.500635	102.0785645
-44.987698	21.116465	104.353287	-34.94558	5.972591	105.356621	25.190178	-2.085155	109.629013	22.878092	23.132734	107.697746	24.034135	10.5237895	108.6633795	-93.925295	1.4213925	102.0498625
-44.3647	21.405729	104.362381	-34.985909	5.864649	105.34668	25.151571	-2.236947	109.632515	22.821754	23.013348	107.750214	23.9866625	10.3882005	108.6913645	-93.9584805	1.3410975	102.0019955
-43.723064	21.677832	104.392601	-35.060986	5.76767	105.339958	25.114906	-2.360493	109.6436	22.777597	22.897966	107.77639	23.9462515	10.2687365	108.709995	-94.0682235	1.2666035	101.969921
-43.065929	21.946066	104.408058	-35.099003	5.69228	105.330933	25.082756	-2.484869	109.626183	22.715395	22.789385	107.792961	23.8990755	10.152258	108.709572	-94.0970815	1.232302	101.952294
-42.435856	22.152393	104.393944	-35.152729	5.611949	105.313423	25.043715	-2.587373	109.611786	22.669163	22.698606	107.795189	23.856439	10.0556165	108.7034875	-94.161897	1.1682815	101.9233585
-41.47747	22.422132	104.454926	-35.210506	5.470609	105.309799	24.988647	-2.758416	109.578773	22.59446	22.527079	107.780708	23.7915535	9.8843315	108.6797405	-94.2125655	1.0568865	101.9398575
-40.834545	22.59964	104.499565	-35.250515	5.366078	105.33252	24.940624	-2.876449	109.568237	22.551653	22.402906	107.768974	23.7461385	9.7632285	108.6686055	-94.2471685	0.968927499999999	101.9964345
-40.183918	22.712664	104.54277	-35.289715	5.249833	105.388191	24.900673	-3.007135	109.581039	22.514071	22.271437	107.780754	23.707372	9.632151	108.6808965	-94.286802	0.867514999999999	102.0954855
-39.489155	22.840578	104.603149	-35.311214	5.120428	105.433487	24.889408	-3.168587	109.620842	22.475597	22.119738	107.807137	23.6825025	9.4755755	108.7139895	-94.3049305	0.765280499999999	102.1529845
-38.860828	22.893314	104.668068	-35.33366	4.96966	105.488716	24.881924	-3.342575	109.655716	22.449947	21.950739	107.834709	23.6659355	9.304082	108.7452125	-94.3332555	0.635238000000001	102.2322195
-38.216766	22.918873	104.697861	-35.348572	4.792039	105.526939	24.888277	-3.530902	109.685936	22.428326	21.761133	107.862625	23.6583015	9.1151155	108.7742805	-94.3554455	0.4689625	102.2795975
-37.571087	22.912388	104.721703	-35.358177	4.623877	105.552307	24.894466	-3.72401	109.713432	22.420937	21.55924	107.867882	23.6577015	8.917615	108.790657	-94.3740555	0.330139000000001	102.313957
-36.58173	22.915449	104.665443	-35.330627	4.355864	105.549454	24.927326	-4.001219	109.755074	22.418415	21.263756	107.852135	23.6728705	8.6312685	108.8036045	-94.3341245	0.0804594999999999	102.2953035
-35.879662	22.894493	104.607178	-35.292309	4.178072	105.554871	24.968157	-4.1865	109.782204	22.437098	21.061584	107.832108	23.7026275	8.437542	108.807156	-94.2872455	-0.0813980000000001	102.302586
-35.181282	22.861151	104.590691	-35.269585	4.006715	105.564056	25.008396	-4.360462	109.841537	22.455114	20.901812	107.830116	23.731755	8.270675	108.8358265	-94.270925	-0.257245000000001	102.2922855
-34.552528	22.795685	104.598534	-35.260601	3.864795	105.587601	25.048384	-4.519772	109.897362	22.474812	20.751459	107.847786	23.761598	8.1158435	108.872574	-94.2828	-0.3862535	102.302628
-33.911209	22.704128	104.591431	-35.245995	3.711116	105.610062	25.078917	-4.660272	109.938522	22.479645	20.621777	107.874939	23.779281	7.9807525	108.9067305	-94.271271	-0.558520500000001	102.3133935
-33.301373	22.604467	104.644165	-35.252216	3.572271	105.668617	25.095078	-4.782819	109.985855	22.483332	20.494757	107.901535	23.789205	7.855969	108.943695	-94.293637	-0.711426999999999	102.393539
-32.663979	22.497658	104.710686	-35.243607	3.458888	105.701279	25.101915	-4.895611	110.017372	22.489941	20.375303	107.950447	23.795928	7.739846	108.9839095	-94.283142	-0.82207	102.4186485
-31.684816	22.344242	104.757866	-35.25127	3.31591	105.724846	25.074219	-5.078467	110.036446	22.533102	20.174404	108.02224	23.8036605	7.5479685	109.029343	-94.3062005	-0.916148499999999	102.420349
-31.040812	22.241533	104.812454	-35.227852	3.237067	105.720352	25.043207	-5.210395	110.031044	22.569994	20.016678	108.065506	23.8066005	7.4031415	109.048275	-94.2623045	-0.929007499999999	102.392429
-30.453495	22.110022	104.86647	-35.226257	3.166589	105.726685	25.022989	-5.326372	110.010704	22.617378	19.884569	108.101906	23.8201835	7.2790985	109.056305	-94.2726975	-0.9459205	102.397065
-29.891565	21.934021	104.945648	-35.214535	3.10208	105.729744	25.007408	-5.441411	109.991287	22.656532	19.73996	108.151993	23.83197	7.1492745	109.07164	-94.26104	-0.9451145	102.387848
-29.372343	21.768469	105.005013	-35.201775	3.024122	105.741478	24.984779	-5.546613	109.969948	22.686893	19.637018	108.188774	23.835836	7.0452025	109.079361	-94.239386	-0.9969585	102.403595
-28.820017	21.575596	105.076637	-35.186783	2.976286	105.755638	24.972599	-5.625045	109.953987	22.726963	19.540779	108.217514	23.849781	6.957867	109.0857505	-94.223347	-1.005295	102.4255255
-28.295752	21.380701	105.133369	-35.161652	2.921599	105.77034	24.98135	-5.711899	109.954475	22.748245	19.445086	108.239212	23.8647975	6.8665935	109.0968435	-94.1881015	-1.0233955	102.4438365
-27.5123	21.046095	105.162048	-35.133614	2.872098	105.791008	25.020769	-5.826147	109.978485	22.790823	19.325369	108.284935	23.905796	6.749611	109.13171	-94.173024	-1.005415	102.450306
-27.035492	20.808641	105.185509	-35.111248	2.831609	105.804535	25.058933	-5.923831	110.011246	22.841299	19.244192	108.319199	23.950116	6.6601805	109.1652225	-94.172612	-0.996962500000001	102.4438475
-26.596802	20.541336	105.189529	-35.092056	2.795632	105.809547	25.086582	-6.053937	110.054588	22.880882	19.128971	108.344116	23.983732	6.537517	109.199352	-94.167844	-0.946253	102.419742
-26.202015	20.247892	105.214783	-35.066174	2.728455	105.814384	25.09985	-6.182099	110.081329	22.938192	19.000391	108.367767	24.019021	6.409146	109.224548	-94.151369	-0.952236	102.40422
-25.836548	19.936592	105.220047	-35.036934	2.665562	105.82415	25.107687	-6.341309	110.119293	22.996317	18.868395	108.39888	24.052002	6.263543	109.2590865	-94.12587	-0.932419	102.3892135
-25.518856	19.590868	105.247795	-35.016106	2.591497	105.844688	25.12916	-6.502245	110.14315	23.061419	18.715221	108.430565	24.0952895	6.106488	109.2868575	-94.1275015	-0.923494	102.4025185
-25.200058	19.230478	105.259979	-34.996742	2.517019	105.871582	25.134247	-6.698518	110.176491	23.12611	18.543591	108.472229	24.1301785	5.9225365	109.32436	-94.1236625	-0.8884985	102.418804
-24.764879	18.681664	105.327972	-34.95631	2.356159	105.945076	25.161531	-7.013877	110.219589	23.224909	18.277996	108.545815	24.19322	5.6320595	109.382702	-94.10584	-0.919741500000001	102.50745
-24.510424	18.318094	105.380951	-34.928776	2.246993	106.006897	25.182819	-7.241902	110.219086	23.303738	18.090693	108.581207	24.2432785	5.4243955	109.4001465	-94.1008305	-0.930409500000001	102.6136475
-24.268913	17.958796	105.410919	-34.899963	2.156015	106.047691	25.191025	-7.456187	110.222588	23.379936	17.904888	108.588257	24.2854805	5.2243505	109.4054225	-94.0854065	-0.9123205	102.6899595
-24.052507	17.614094	105.403503	-34.849079	2.092321	106.108833	25.210541	-7.643602	110.205032	23.434418	17.74342	108.584091	24.3224795	5.049909	109.3945615	-94.0206375	-0.865267	102.8231045
-23.891962	17.249479	105.409958	-34.81498	2.011797	106.139336	25.209045	-7.805707	110.200966	23.50646	17.603189	108.555588	24.3577525	4.898741	109.378277	-93.9877125	-0.875147	102.900395
-23.753372	16.8958	105.403427	-34.801174	1.969856	106.165054	25.223991	-7.904135	110.18187	23.565819	17.520229	108.535995	24.394905	4.808047	109.3589325	-93.997253	-0.868335	102.9711755
-23.649607	16.559393	105.382027	-34.782131	1.951871	106.187675	25.238874	-7.98466	110.174767	23.607054	17.467159	108.518959	24.422964	4.7412495	109.346863	-93.987226	-0.8375075	103.028487
-23.570724	16.121983	105.408882	-34.761112	1.973558	106.256012	25.24299	-8.015439	110.158325	23.62657	17.428738	108.481895	24.43478	4.7066495	109.32011	-93.957004	-0.7595335	103.191914
-23.551693	15.887419	105.428146	-34.753437	2.012335	106.299828	25.237814	-8.00703	110.142883	23.621607	17.437889	108.462486	24.4297105	4.7154295	109.3026845	-93.9365845	-0.690759499999999	103.2969715
-23.571154	15.683963	105.474129	-34.746658	2.067104	106.34391	25.236067	-7.991458	110.134842	23.619867	17.459705	108.456909	24.427967	4.7341235	109.2958755	-93.921283	-0.5999155	103.3919445
-23.612545	15.533702	105.537094	-34.756222	2.120761	106.401787	25.234009	-7.957986	110.133682	23.627428	17.496778	108.463074	24.4307185	4.769396	109.298378	-93.9431625	-0.527874	103.505196
-23.760521	15.44929	105.595482	-34.750332	2.190829	106.481888	25.234409	-7.904365	110.142769	23.646023	17.547768	108.476601	24.440216	4.8217015	109.309685	-93.94088	-0.440043500000001	103.654091
-23.907146	15.412953	105.641998	-34.728519	2.257209	106.530121	25.236523	-7.851443	110.162903	23.674889	17.615583	108.496201	24.455706	4.88207	109.329552	-93.912744	-0.367652000000001	103.73069
-24.07655	15.414137	105.674316	-34.693436	2.341673	106.57843	25.24794	-7.791724	110.17878	23.7043	17.68528	108.505226	24.47612	4.946778	109.342003	-93.862992	-0.263431999999999	103.814857
-24.370604	15.526258	105.704605	-34.639038	2.491762	106.607185	25.28857	-7.66594	110.22049	23.758263	17.79985	108.513847	24.5234165	5.066955	109.3671685	-93.8014925	-0.083431	103.8472015
-24.564159	15.624963	105.684998	-34.596409	2.626986	106.616127	25.320009	-7.567667	110.238823	23.797436	17.911568	108.489944	24.5587225	5.1719505	109.3643835	-93.7515405	0.0820215000000006	103.8678705
-24.758572	15.759531	105.662262	-34.571522	2.761801	106.614014	25.349983	-7.436257	110.26516	23.815899	18.031334	108.468773	24.582941	5.2975385	109.3669665	-93.725985	0.2260635	103.8610615
-24.899773	15.9645	105.65416	-34.535114	2.878225	106.642891	25.374422	-7.287856	110.294365	23.81786	18.165819	108.456657	24.596141	5.4389815	109.375511	-93.666369	0.3174685	103.910271
-25.019459	16.202679	105.665932	-34.523129	3.030032	106.697334	25.400415	-7.126578	110.332085	23.830328	18.326693	108.454117	24.6153715	5.6000575	109.393101	-93.6616295	0.4600065	104.001567
-25.14962	16.467176	105.700592	-34.497189	3.153664	106.76638	25.423998	-6.952354	110.388771	23.847311	18.489256	108.487305	24.6356545	5.768451	109.438038	-93.6300325	0.538876999999999	104.094722
-25.238033	16.774132	105.747353	-34.468678	3.286989	106.840424	25.450277	-6.766466	110.451828	23.865662	18.665684	108.541824	24.6579695	5.949609	109.496826	-93.5953255	0.624369000000002	104.184022
-25.322622	17.273205	105.835556	-34.428082	3.516156	106.929688	25.480152	-6.492363	110.570351	23.900637	18.933634	108.656563	24.6903945	6.2206355	109.613457	-93.5465585	0.8116765	104.245919
-25.350443	17.645622	105.895592	-34.408142	3.685862	106.984375	25.512699	-6.314221	110.64962	23.927694	19.120602	108.735741	24.7201965	6.4031905	109.6926805	-93.5364805	0.968533499999999	104.2760695
-25.327232	18.049898	105.939972	-34.377014	3.859914	107.02578	25.530598	-6.124483	110.727058	23.964653	19.317287	108.812843	24.7476255	6.596402	109.7699505	-93.5016535	1.123426	104.2816095
-25.263075	18.456913	105.994652	-34.373192	4.041214	107.058159	25.545206	-5.932766	110.793976	23.986952	19.500822	108.885979	24.766079	6.784028	109.8399775	-93.512463	1.2984	104.2763405
-25.137457	18.890863	106.026482	-34.371441	4.230848	107.096054	25.550467	-5.740857	110.831879	23.992802	19.682817	108.941841	24.7716345	6.97098	109.88686	-93.5145165	1.490716	104.305248
-24.983212	19.318304	106.075584	-34.365715	4.400523	107.125214	25.567509	-5.554451	110.821938	24.002665	19.854912	109.011887	24.785087	7.1502305	109.9169125	-93.516517	1.6508155	104.3335155
-24.782467	19.750048	106.151222	-34.379013	4.568304	107.167305	25.533512	-5.382837	110.823608	24.012728	20.012312	109.080971	24.77312	7.3147375	109.9522895	-93.531146	1.8218705	104.3823205
-24.444622	20.393358	106.299721	-34.401493	4.789497	107.214737	25.481125	-5.174806	110.76989	24.024244	20.172112	109.226761	24.7526845	7.498653	109.9983255	-93.5556705	2.080341	104.4311485
-24.224155	20.820805	106.429985	-34.424492	4.904608	107.24794	25.429052	-5.063773	110.712852	24.022881	20.271042	109.34391	24.7259665	7.6036345	110.028381	-93.5749505	2.2055815	104.467499
-23.985844	21.243118	106.582329	-34.476967	4.987275	107.269814	25.364532	-4.990195	110.665527	24.035885	20.345158	109.461006	24.7002085	7.6774815	110.0632665	-93.6541425	2.2970685	104.4763615
-23.715298	21.658579	106.725227	-34.509708	5.095045	107.274269	25.294697	-4.931709	110.615334	24.066353	20.435707	109.596046	24.680525	7.751999	110.10569	-93.699941	2.438091	104.442848
-23.440924	22.036858	106.913223	-34.556927	5.190249	107.265923	25.223728	-4.870574	110.58152	24.082539	20.519709	109.760941	24.6531335	7.8245675	110.1712305	-93.7669875	2.5559305	104.3606155
-23.169199	22.401493	107.099136	-34.616844	5.296655	107.271301	25.170004	-4.771914	110.561562	24.087618	20.64897	109.944237	24.628811	7.938528	110.2528995	-93.862499	2.654782	104.2897025
-22.906199	22.76137	107.250763	-34.655933	5.442951	107.277893	25.124323	-4.627637	110.577667	24.086695	20.806099	110.109711	24.605509	8.089231	110.343689	-93.917375	2.796671	104.212097
-22.453413	23.210196	107.437828	-34.735142	5.709157	107.306183	25.058613	-4.353851	110.678741	24.054708	21.101852	110.325394	24.5566605	8.3740005	110.5020675	-94.0269445	3.0443135	104.1102985
-22.11891	23.476597	107.544243	-34.767475	5.941892	107.34211	25.029682	-4.141217	110.737053	24.015844	21.317226	110.432472	24.522763	8.5880045	110.5847625	-94.057713	3.2957795	104.0994575
-21.724493	23.710234	107.634819	-34.807152	6.16516	107.400803	25.00354	-3.908387	110.782158	23.979198	21.533867	110.479675	24.491369	8.81274	110.6309165	-94.105673	3.51758	104.1706895
-21.38537	23.886194	107.699776	-34.826965	6.37209	107.443512	24.996218	-3.689418	110.815002	23.952679	21.743267	110.550819	24.4744485	9.0269245	110.6829105	-94.1283785	3.7172555	104.2041135
-21.106602	24.008003	107.752022	-34.85397	6.560952	107.468369	25.005003	-3.501502	110.818802	23.938414	21.936291	110.590004	24.4717085	9.2173945	110.704403	-94.1796485	3.9045095	104.232335
-20.81369	24.074408	107.783569	-34.879688	6.734704	107.497009	24.949953	-3.349555	110.852089	23.906513	22.094	110.609314	24.428233	9.3722225	110.7307015	-94.187609	4.0971855	104.2633165
-20.539536	24.09791	107.807205	-34.915806	6.891869	107.514191	24.898893	-3.199899	110.859451	23.875721	22.221344	110.620392	24.387307	9.5107225	110.7399215	-94.218919	4.2730155	104.2884605
-20.185307	24.043886	107.811966	-35.000568	7.104894	107.530663	24.8218	-3.00553	110.862755	23.796631	22.408545	110.618881	24.3092155	9.7015075	110.740818	-94.3103515	4.5082805	104.320508
-19.982523	23.976563	107.782028	-35.078846	7.241439	107.545448	24.715431	-2.864001	110.89975	23.710142	22.543041	110.606972	24.2127865	9.83952	110.753361	-94.3704785	4.643358	104.337535
-19.805891	23.853706	107.777954	-35.178001	7.372577	107.564011	24.619596	-2.713037	110.924637	23.607889	22.683372	110.584572	24.1137425	9.9851675	110.7546045	-94.4697445	4.7599865	104.3734175
-19.631952	23.7019	107.776428	-35.280849	7.501194	107.598183	24.537746	-2.558535	110.947777	23.502285	22.833916	110.584518	24.0200155	10.1376905	110.7661475	-94.5817135	4.8646975	104.4302185
-19.496382	23.498377	107.78772	-35.368057	7.629	107.649002	24.463985	-2.387418	110.955177	23.399405	22.994318	110.597733	23.931695	10.30345	110.776455	-94.667809	4.95455	104.521549
-19.378223	23.227652	107.810104	-35.458748	7.772765	107.70018	24.355831	-2.223326	111.002266	23.294525	23.149487	110.615417	23.825178	10.4630805	110.8088415	-94.742674	5.0824495	104.5915185
-19.286028	22.918051	107.835426	-35.547363	7.932677	107.73127	24.280752	-2.050515	110.991203	23.202604	23.318764	110.633675	23.741678	10.6341245	110.812439	-94.836404	5.2312295	104.650101
-19.184336	22.456217	107.86483	-35.679184	8.158341	107.759842	24.132965	-1.782583	110.953583	23.062613	23.573242	110.628212	23.597789	10.8953295	110.7908975	-94.956157	5.4213525	104.7287865
-19.160067	22.132614	107.856834	-35.750805	8.361318	107.769081	24.034307	-1.604618	110.922729	22.984438	23.757078	110.603951	23.5093725	11.07623	110.76334	-95.0109825	5.646406	104.774822
-19.137691	21.820454	107.842239	-35.820751	8.579775	107.785606	23.947495	-1.410653	110.900055	22.895853	23.930159	110.56031	23.421674	11.259753	110.7301825	-95.063176	5.899797	104.8410295
-19.096825	21.482819	107.773888	-35.889194	8.793744	107.81163	23.861868	-1.230482	110.909424	22.815601	24.121361	110.501495	23.3387345	11.4454395	110.7054595	-95.1171225	6.1420485	104.9178005
-19.121731	21.117132	107.717728	-35.965134	9.005358	107.858253	23.782181	-1.047751	110.919014	22.722374	24.308195	110.421112	23.2522775	11.630222	110.670063	-95.1825455	6.380494	105.046443
-19.163845	20.712543	107.643661	-36.04549	9.215896	107.902573	23.685024	-0.87876	110.94059	22.621983	24.47979	110.296997	23.1535035	11.800515	110.6187935	-95.2444835	6.631277	105.1863525
-19.213823	20.271305	107.594276	-36.161163	9.409189	107.951019	23.581181	-0.712277	110.933624	22.494814	24.635685	110.115471	23.0379975	11.961704	110.5245475	-95.3603235	6.856674	105.3774905
-19.323753	19.62676	107.467606	-36.337807	9.709135	107.968307	23.433659	-0.442116	110.92585	22.277115	24.880997	109.797073	22.855387	12.2194405	110.3614615	-95.531001	7.1988295	105.5751525
-19.474039	19.215561	107.38324	-36.490273	9.90473	107.96418	23.34277	-0.23243	110.950874	22.103128	25.064075	109.59761	22.722949	12.4158225	110.274242	-95.703495	7.3936375	105.654118
-19.600134	18.821432	107.302109	-36.613735	10.093449	107.970345	23.254227	-0.013005	110.98616	21.921415	25.258144	109.424843	22.587821	12.6225695	110.2055015	-95.815291	7.5643285	105.7351885
-19.698961	18.430035	107.204971	-36.72681	10.254643	107.979942	23.149902	0.184888	111.035454	21.763103	25.439983	109.270607	22.4565025	12.8124355	110.1530305	-95.9101225	7.6968505	105.8068535
-19.823257	18.068455	107.153725	-36.855492	10.379679	108.007896	23.056278	0.373602	111.081406	21.619843	25.612848	109.158447	22.3380605	12.993225	110.1199265	-96.0490445	7.766133	105.8958655
-19.96563	17.707214	107.153061	-36.946442	10.507591	108.063469	22.964024	0.524291	111.105705	21.512085	25.753588	109.09288	22.2380545	13.1389395	110.0992925	-96.1309385	7.8762425	106.0276455
-20.114059	17.335081	107.181145	-37.030022	10.619795	108.108139	22.871527	0.639698	111.108383	21.440075	25.857168	109.05143	22.155801	13.248433	110.0799065	-96.215845	7.991157	106.1363715
-20.336946	16.837065	107.225159	-37.117046	10.753855	108.149734	22.710093	0.765978	111.036911	21.352329	25.984934	109.013748	22.031211	13.375456	110.0253295	-96.265303	8.132254	106.2741385
-20.480833	16.591135	107.240746	-37.15583	10.879717	108.163261	22.594835	0.862421	110.954956	21.316591	26.070419	108.977997	21.955713	13.46642	109.9664765	-96.267373	8.293014	106.3600455
-20.608925	16.389013	107.270584	-37.220001	10.992495	108.201599	22.503841	0.977287	110.879173	21.275326	26.194515	108.970413	21.8895835	13.585901	109.924793	-96.3295855	8.399089	106.478405
-20.744417	16.228769	107.309151	-37.236778	11.144701	108.228775	22.446617	1.116737	110.809448	21.243471	26.345972	108.978447	21.845044	13.7313545	109.8939475	-96.3186	8.5580475	106.5636025
-20.898844	16.109118	107.342735	-37.262753	11.293808	108.263626	22.422716	1.290311	110.767731	21.21574	26.533619	108.992073	21.819228	13.911965	109.879902	-96.344734	8.675651	106.64735
-21.040558	16.038803	107.362923	-37.272312	11.450559	108.270096	22.391787	1.483504	110.723427	21.192255	26.742823	108.980736	21.792021	14.1131635	109.8520815	-96.336645	8.7879545	106.6881105
-21.236263	15.975027	107.363998	-37.301125	11.586976	108.256821	22.355978	1.657732	110.643402	21.157335	26.924662	108.924843	21.7566565	14.291197	109.7841225	-96.3589065	8.882755	106.7295195
-21.390993	15.890966	107.262718	-37.351135	11.776503	108.191315	22.293772	1.878516	110.509537	21.07556	27.13089	108.771309	21.684666	14.504703	109.640423	-96.386936	9.048303	106.742207
-21.523823	15.838816	107.202385	-37.377235	11.895673	108.150658	22.257822	1.995017	110.436691	21.034655	27.23884	108.686172	21.6462385	14.6169285	109.5614315	-96.4007085	9.1744175	106.7398845
-21.63756	15.803022	107.126442	-37.408024	11.947506	108.100166	22.234955	2.076827	110.390282	20.996794	27.310614	108.596359	21.6158745	14.6937205	109.4933205	-96.4319225	9.2012915	106.7070115
-21.780317	15.772094	107.06189	-37.415253	11.96854	108.043381	22.217169	2.116604	110.365082	20.964632	27.355804	108.541702	21.5909005	14.736204	109.453392	-96.4214065	9.200876	106.63337
-21.920681	15.71459	107.033455	-37.431976	11.969483	108.01593	22.200275	2.148403	110.348747	20.935488	27.376955	108.495712	21.5678815	14.762679	109.4222295	-96.4318335	9.176287	106.6096305
-22.066278	15.731752	107.014069	-37.444801	11.952093	107.997574	22.192249	2.169455	110.338547	20.913866	27.391144	108.454933	21.5530575	14.7802995	109.39674	-96.4426595	9.1238865	106.598408
-22.220747	15.717295	107.027016	-37.439217	11.917933	108.019104	22.193617	2.186055	110.328743	20.894505	27.398804	108.432678	21.544061	14.7924295	109.3807105	-96.422495	9.0434365	106.6574975
-22.436085	15.675336	107.109413	-37.411114	11.83129	108.101364	22.228058	2.207327	110.333931	20.895649	27.410666	108.428833	21.5618535	14.8089965	109.381382	-96.3840815	8.8535835	106.821346
-22.524466	15.680568	107.161797	-37.366028	11.790504	108.174812	22.264677	2.215784	110.33918	20.922495	27.425894	108.426895	21.593586	14.820839	109.3830375	-96.325642	8.760169	106.9665865
-22.622433	15.687701	107.181862	-37.336971	11.781653	108.226753	22.310219	2.231022	110.324875	20.958099	27.4452	108.408104	21.634159	14.838111	109.3664895	-96.308101	8.725195	107.0870165
-22.669828	15.687646	107.182159	-37.291191	11.799933	108.243546	22.348289	2.259478	110.276711	21.000956	27.477703	108.362541	21.6746225	14.8685905	109.319626	-96.2570045	8.7312755	107.167466
-22.664221	15.685847	107.149017	-37.24308	11.823377	108.221222	22.367741	2.286371	110.201599	21.022018	27.499189	108.300591	21.6948795	14.89278	109.251095	-96.1810395	8.753974	107.191349
-22.627869	15.688057	107.112572	-37.207058	11.827253	108.210968	22.398041	2.317876	110.103737	21.0348	27.526098	108.244179	21.7164205	14.921987	109.173958	-96.1305365	8.732519	107.247978
-22.570322	15.700297	107.092758	-37.154896	11.835558	108.206917	22.420696	2.357332	110.027924	21.065985	27.553734	108.20649	21.7433405	14.955533	109.117207	-96.0531325	8.715583	107.296627
-22.435112	15.752947	107.126602	-37.087135	11.872716	108.241585	22.471237	2.412622	109.95488	21.127447	27.633583	108.211662	21.799342	15.0231025	109.083271	-95.973612	8.7223295	107.399899
-22.298485	15.798572	107.1717	-37.047646	11.887829	108.271454	22.516962	2.444638	109.91156	21.16958	27.671661	108.217987	21.843271	15.0581495	109.0647735	-95.938563	8.7175085	107.4781345
-22.161844	15.850496	107.190941	-36.994877	11.899667	108.305183	22.550831	2.475219	109.877075	21.224442	27.702675	108.221558	21.8876365	15.088947	109.0493165	-95.8773905	8.710387	107.5610495
-21.946924	15.880621	107.200645	-36.955345	11.906913	108.323692	22.603899	2.495934	109.824982	21.261995	27.729797	108.23423	21.932947	15.1128655	109.029606	-95.843637	8.7009605	107.617778
-21.759007	15.902188	107.186386	-36.923084	11.892875	108.324501	22.634127	2.507039	109.776077	21.297438	27.748009	108.226303	21.9657825	15.127524	109.00119	-95.8119505	8.658226	107.647812
-21.571953	15.932362	107.166275	-36.876114	11.863598	108.314301	22.672997	2.50841	109.73201	21.32707	27.744978	108.206627	22.0000335	15.126694	108.9693185	-95.7522615	8.600502	107.6592835
-21.370871	15.916285	107.167305	-36.849411	11.804352	108.334991	22.71587	2.493756	109.700356	21.350447	27.724361	108.1987	22.0331585	15.1090585	108.949528	-95.7319805	8.4996455	107.720454
-21.044233	15.910488	107.184341	-36.777054	11.686135	108.350014	22.769938	2.43336	109.676804	21.395487	27.661911	108.191811	22.0827125	15.0476355	108.9343075	-95.6368205	8.3246345	107.7657205
-20.878481	15.860526	107.196983	-36.732872	11.601198	108.34227	22.819857	2.367247	109.663948	21.426115	27.604786	108.201172	22.122986	14.9860165	108.93256	-95.58873	8.2163795	107.75198
-20.606514	15.83534	107.174614	-36.705601	11.478729	108.333626	22.855816	2.299676	109.665207	21.461945	27.53508	108.221329	22.1588805	14.917378	108.943268	-95.5700825	8.04008	107.723984
-20.361521	15.800434	107.172012	-36.654118	11.377715	108.315811	22.899366	2.21615	109.681496	21.512064	27.452797	108.271301	22.205715	14.8344735	108.9763985	-95.513951	7.9209565	107.6552235
-20.124077	15.756112	107.185471	-36.597431	11.258937	108.320381	22.955601	2.130736	109.69828	21.555826	27.377151	108.35112	22.2557135	14.7539435	109.0247	-95.4505755	7.7639305	107.616062
-19.909283	15.712365	107.209793	-36.562862	11.124266	108.310913	23.009676	2.040879	109.752037	21.606468	27.308104	108.479485	22.308072	14.6744915	109.115761	-95.433796	7.5740405	107.506065
-19.601803	15.77368	107.238297	-36.526249	11.020056	108.327332	23.081652	1.958286	109.813599	21.658972	27.246651	108.631424	22.370312	14.6024685	109.2225115	-95.42281	7.4376435	107.4321525
-19.272635	15.825354	107.367393	-36.480255	10.842691	108.367157	23.173296	1.825217	109.898911	21.728701	27.160402	108.855606	22.4509985	14.4928095	109.3772585	-95.4115085	7.1925725	107.3570555
-19.022427	15.879415	107.43351	-36.444481	10.761337	108.426544	23.205679	1.759958	109.950569	21.771481	27.107594	108.988037	22.48858	14.433776	109.469303	-95.377542	7.088898	107.383785
-18.704062	15.929519	107.534042	-36.410545	10.693602	108.482567	23.253542	1.68727	109.968414	21.811399	27.048832	109.073067	22.5324705	14.368051	109.5207405	-95.3535605	7.019153	107.4443935
-18.34482	15.985368	107.576538	-36.410175	10.613261	108.554909	23.297987	1.617151	109.977493	21.840366	26.995304	109.147049	22.5691765	14.3062275	109.562271	-95.3895265	6.9202945	107.547547
-17.999424	15.999474	107.645454	-36.395943	10.572124	108.588387	23.319799	1.571649	109.996452	21.866058	26.93907	109.20031	22.5929285	14.2553595	109.598381	-95.3848145	6.8888885	107.578393
-17.566162	16.076778	107.66394	-36.378883	10.531938	108.605003	23.350267	1.521752	110.006271	21.885647	26.898306	109.255753	22.617957	14.210029	109.631012	-95.375723	6.853847	107.578994
-17.061188	16.125526	107.650085	-36.358418	10.500827	108.605919	23.370729	1.483583	110.019173	21.89716	26.86891	109.300995	22.6339445	14.1762465	109.660084	-95.3507805	6.8254075	107.551754
-16.453066	16.170805	107.710014	-36.363407	10.446167	108.611526	23.418812	1.425776	110.041389	21.905035	26.837305	109.360863	22.6619235	14.1315405	109.701126	-95.3887375	6.7607935	107.521926
-16.000099	16.160913	107.722816	-36.350967	10.413941	108.626221	23.446115	1.396225	110.074783	21.910412	26.808813	109.398315	22.6782635	14.102519	109.736549	-95.3801975	6.725363	107.515893
-15.538703	16.158823	107.752975	-36.341946	10.34033	108.62867	23.481945	1.35216	110.10556	21.918749	26.765955	109.466873	22.700347	14.0590575	109.7862165	-95.384239	6.6216025	107.4711235
-15.080671	16.126217	107.784782	-36.33099	10.249123	108.631706	23.504478	1.286459	110.13858	21.943165	26.704142	109.53466	22.7238215	13.9953005	109.83662	-95.3858015	6.5029455	107.426792
-14.588942	16.055172	107.78614	-36.301071	10.152835	108.629379	23.542244	1.205935	110.140701	21.97588	26.633362	109.607407	22.759062	13.9196485	109.874054	-95.361204	6.3860215	107.384704
-13.963652	15.989861	107.786026	-36.284592	10.018568	108.595703	23.57642	1.114925	110.138855	22.022434	26.547018	109.672974	22.799427	13.8309715	109.9059145	-95.368611	6.2061645	107.2854915
-13.420442	15.864995	107.776154	-36.242653	9.905328	108.493927	23.62133	1.030095	110.142372	22.072004	26.477123	109.767105	22.846667	13.753609	109.9547385	-95.331973	6.057047	107.0331155
-12.413306	15.678446	107.698097	-36.174316	9.711727	108.323959	23.720493	0.938322	110.161522	22.16284	26.406124	109.919235	22.9416665	13.672223	110.0403785	-95.2902985	5.751231	106.6075395
-11.843733	15.531871	107.705948	-36.112465	9.623646	108.194138	23.800589	0.894385	110.18853	22.211231	26.381111	110.073997	23.00591	13.637748	110.1312635	-95.23084	5.609544	106.2570125
-11.214529	15.348315	107.701134	-36.050091	9.588954	108.096588	23.887691	0.879471	110.253738	22.260796	26.372421	110.251747	23.0742435	13.625946	110.2527425	-95.1744255	5.551962	105.9404335
-10.624901	15.13146	107.743744	-36.008015	9.529612	108.033623	23.983686	0.882396	110.377052	22.326092	26.394615	110.477043	23.154889	13.6385055	110.4270475	-95.170919	5.4207185	105.6401985
-9.995656	14.857812	107.823036	-35.956306	9.532122	108.004799	24.075424	0.912944	110.534096	22.38052	26.43281	110.72435	23.227972	13.672877	110.629223	-95.140584	5.391367	105.380375
-9.370812	14.544232	107.9394	-35.919754	9.542162	108.007919	24.180805	0.959499	110.751305	22.441698	26.48247	111.001053	23.3112515	13.7209845	110.876179	-95.1507595	5.3633395	105.139659
-8.740542	14.171908	108.076309	-35.888729	9.56184	108.036804	24.307755	1.005998	110.950615	22.493608	26.58597	111.276711	23.4006815	13.795984	111.113663	-95.1781395	5.327696	104.959945
-7.777208	13.569598	108.214096	-35.834946	9.670415	108.088623	24.482477	1.12223	111.211098	22.544878	26.717907	111.541794	23.5136775	13.9200685	111.376446	-95.1835695	5.4207615	104.8008
-7.123531	13.057348	108.239304	-35.804577	9.75575	108.092392	24.568249	1.205007	111.375809	22.560289	26.822332	111.678169	23.564269	14.0136695	111.526989	-95.173423	5.4978305	104.657795
-6.501574	12.539556	108.231506	-35.773582	9.836887	108.05806	24.647423	1.307492	111.485825	22.577467	26.950008	111.764229	23.612445	14.12875	111.625027	-95.159609	5.545024	104.491093
-5.875081	11.984414	108.193886	-35.759197	9.96649	108.003059	24.72715	1.431548	111.583649	22.586143	27.068462	111.774353	23.6566465	14.250005	111.679001	-95.1750405	5.682975	104.327117
-5.231528	11.344006	108.106529	-35.756111	10.059823	107.905342	24.75836	1.555424	111.61972	22.544062	27.218538	111.761559	23.651211	14.386981	111.6906395	-95.163433	5.732665	104.1200445
-4.645042	10.770046	108.030067	-35.729076	10.165315	107.796883	24.788679	1.663107	111.636902	22.508514	27.318733	111.696838	23.6485965	14.49092	111.66687	-95.1067485	5.83971	103.926896
-4.004872	10.053173	107.884232	-35.743462	10.25866	107.690941	24.82012	1.741068	111.657501	22.487453	27.402205	111.591408	23.6537865	14.5716365	111.6244545	-95.1407105	5.9456835	103.7574275
-3.09612	8.953117	107.761024	-35.731186	10.354267	107.571304	24.860138	1.833744	111.669472	22.452456	27.472132	111.444832	23.656297	14.652938	111.557152	-95.118669	6.055596	103.585456
-2.477539	8.125502	107.682907	-35.717457	10.381445	107.510551	24.883579	1.855049	111.676598	22.441856	27.476692	111.334274	23.6627175	14.6658705	111.505436	-95.0976315	6.0970195	103.515666
-1.903264	7.359338	107.661507	-35.685341	10.374783	107.44487	24.907957	1.859439	111.69931	22.447302	27.456367	111.254028	23.6776295	14.657903	111.476669	-95.0483115	6.091663	103.413071
-1.303758	6.445981	107.557503	-35.646679	10.344934	107.383728	24.905174	1.866876	111.727226	22.475836	27.425522	111.167679	23.690505	14.646199	111.4474525	-94.983863	6.043669	103.3200035
-0.684669	5.561207	107.490959	-35.60405	10.289697	107.310638	24.970133	1.805811	111.692383	22.514095	27.385277	111.059311	23.742114	14.595544	111.375847	-94.950214	5.98385	103.245429
-0.094209	4.624573	107.424561	-35.579018	10.225146	107.230652	24.993607	1.779766	111.694977	22.532772	27.34598	110.967552	23.7631895	14.562873	111.3312645	-94.9212255	5.887419	103.1300395
0.485841	3.751869	107.413315	-35.535744	10.187571	107.173088	25.012463	1.763219	111.700394	22.548708	27.305925	110.842941	23.7805855	14.534572	111.2716675	-94.8520735	5.84057	103.0745085
1.325452	2.36154	107.314262	-35.502735	10.103689	107.082153	25.022617	1.737093	111.719849	22.532425	27.245888	110.6586	23.777521	14.4914905	111.1892245	-94.782991	5.7158875	102.9750815
1.88498	1.405951	107.287941	-35.482704	10.043254	107.019676	25.036549	1.685457	111.739059	22.507349	27.186016	110.568573	23.771949	14.4357365	111.153816	-94.737357	5.6507715	102.885536
2.462191	0.392725	107.278839	-35.482689	9.950233	106.963364	25.036043	1.615791	111.74691	22.508339	27.121639	110.477592	23.772191	14.368715	111.112251	-94.737569	5.531751	102.814477
3.056949	-0.56052	107.219826	-35.507008	9.859846	106.91851	25.018553	1.524545	111.743721	22.502928	27.012911	110.407021	23.7607405	14.268728	111.075371	-94.7747565	5.450964	102.761649
3.45936	-1.504656	107.279655	-35.508316	9.760672	106.888519	25.000656	1.419662	111.730957	22.496782	26.900164	110.344574	23.748719	14.159913	111.0377655	-94.765351	5.361431	102.7392725
3.900287	-2.473918	107.260635	-35.522018	9.643131	106.866364	24.989643	1.314209	111.726532	22.483053	26.775122	110.303947	23.736348	14.0446655	111.0152395	-94.780384	5.2415965	102.7174885
4.265961	-3.409551	107.206642	-35.537018	9.533512	106.868805	24.976944	1.225732	111.735771	22.481518	26.683846	110.284767	23.729231	13.954789	111.010269	-94.803267	5.112235	102.727341
4.295387	-4.738573	107.215271	-35.506542	9.393844	106.896141	24.993811	1.103377	111.759712	22.488565	26.560789	110.280334	23.741188	13.832083	111.020023	-94.754272	4.955605	102.772259
4.189157	-5.546585	107.255661	-35.481705	9.300936	106.899277	25.012886	1.042989	111.754944	22.511612	26.503653	110.25882	23.762249	13.773321	111.006882	-94.725659	4.828551	102.791672
4.274962	-6.385126	107.129791	-35.45866	9.21273	106.863167	25.023737	0.959934	111.71476	22.53203	26.42993	110.208977	23.7778835	13.694932	110.9618685	-94.6952035	4.730528	102.7644655
4.182124	-7.277627	107.075569	-35.445004	9.152435	106.815086	25.035072	0.858913	111.640907	22.554701	26.331324	110.128311	23.7948865	13.5951185	110.884609	-94.6848945	4.7097515	102.745563
4.143531	-8.208776	106.976303	-35.431412	9.095708	106.769218	25.048729	0.752274	111.557457	22.583958	26.211334	110.040581	23.8163435	13.481804	110.799019	-94.6791675	4.709612	102.739417
4.153429	-9.121694	106.866814	-35.400112	9.034776	106.724907	25.048288	0.629288	111.508736	22.620443	26.084637	109.974922	23.8343655	13.3569625	110.741829	-94.6345895	4.7125895	102.707985
4.067519	-9.964417	106.831131	-35.380928	8.986861	106.696678	25.060919	0.507885	111.480865	22.658096	25.954325	109.938446	23.8595075	13.231105	110.7096555	-94.6213635	4.742617	102.6837005
4.002893	-11.292881	106.736588	-35.346733	8.893564	106.674042	25.094833	0.350083	111.436783	22.715563	25.794151	109.869827	23.905198	13.072117	110.653305	-94.598664	4.715011	102.694779
3.894765	-12.20857	106.674072	-35.325207	8.845032	106.637833	25.118551	0.263746	111.375298	22.712381	25.692263	109.816422	23.915466	12.9780045	110.59586	-94.56588	4.7120595	102.679806
3.582782	-12.740035	106.643402	-35.316895	8.786258	106.580063	25.122896	0.186275	111.315872	22.708672	25.601995	109.735443	23.915784	12.894135	110.5256575	-94.549574	4.678381	102.6344685
3.012494	-12.737667	106.553307	-35.327885	8.711163	106.496689	25.116262	0.082936	111.245033	22.702877	25.501648	109.620537	23.9095695	12.792292	110.432785	-94.5653395	4.630034	102.560593
2.473505	-12.743065	106.46312	-35.32505	8.640699	106.4086	25.099241	-0.026092	111.162186	22.697283	25.382687	109.526001	23.898262	12.6782975	110.3440935	-94.548362	4.6031005	102.4731065
1.923071	-12.713927	106.38372	-35.325428	8.560955	106.319939	25.085146	-0.149542	111.099876	22.693768	25.240904	109.426605	23.889457	12.545681	110.2632405	-94.540313	4.576229	102.3766375
1.354331	-12.656647	106.332932	-35.332306	8.462359	106.258072	25.0833	-0.289896	111.053551	22.692717	25.096094	109.339119	23.8880085	12.403099	110.196335	-94.5526205	4.521619	102.319809
0.486255	-12.566033	106.311203	-35.315781	8.324332	106.171463	25.092789	-0.453634	111.060455	22.695652	24.924055	109.291122	23.8942205	12.2352105	110.1757885	-94.5257825	4.4134535	102.1671375
-0.031601	-12.4798	106.329956	-35.307877	8.226748	106.10331	25.114536	-0.543755	111.083435	22.693857	24.826141	109.275162	23.9041965	12.141193	110.1792985	-94.5199505	4.312303	102.0273215
-0.566336	-12.319498	106.330276	-35.317989	8.13206	106.053665	25.132612	-0.624084	111.09481	22.686661	24.759607	109.253441	23.9096365	12.0677615	110.1741255	-94.5456145	4.1963585	101.9332045
-1.092471	-12.190628	106.312454	-35.30011	8.034664	105.984322	25.153568	-0.69184	111.082138	22.665323	24.700426	109.210457	23.9094455	12.004293	110.1462975	-94.5096655	4.065035	101.8223465
-1.625382	-11.986593	106.294479	-35.307522	7.955138	105.936684	25.150814	-0.737064	111.072029	22.636913	24.639538	109.172295	23.8938635	11.951237	110.122162	-94.5089075	3.959039	101.751206
-2.216494	-11.766722	106.261597	-35.315235	7.868674	105.882385	25.138968	-0.786554	111.048828	22.615646	24.599995	109.129128	23.877307	11.9067205	110.088978	-94.507777	3.8306275	101.675792
-2.790573	-11.569235	106.176353	-35.33308	7.806525	105.829346	25.110388	-0.846257	110.983589	22.60079	24.555178	109.085358	23.855589	11.8544605	110.0344735	-94.521749	3.7585895	101.6242185
-3.562967	-11.177621	105.990219	-35.377003	7.700575	105.732132	25.046604	-0.975237	110.834183	22.574961	24.425755	109.042427	23.8107825	11.725259	109.938305	-94.5647885	3.675891	101.525959
-4.08379	-10.882491	105.785324	-35.408115	7.623752	105.66497	24.994091	-1.109748	110.713425	22.58886	24.304014	109.016144	23.7914755	11.597133	109.8647845	-94.6077055	3.650371	101.4651555
-4.636048	-10.576407	105.602249	-35.41497	7.533315	105.586899	24.92201	-1.264106	110.602531	22.604294	24.147774	109.021591	23.763152	11.441834	109.812061	-94.593092	3.624796	101.361737
-5.173092	-10.252633	105.4189	-35.423164	7.448659	105.541695	24.859348	-1.425189	110.496964	22.631372	23.989447	109.071053	23.74536	11.282129	109.7840085	-94.591688	3.615189	101.2993815
-5.732479	-9.941503	105.269814	-35.441322	7.365917	105.502403	24.796829	-1.585186	110.388184	22.658543	23.850328	109.122421	23.727686	11.132571	109.7553025	-94.61033	3.599263	101.2495035
-6.204846	-9.687469	105.1203	-35.451485	7.311409	105.481956	24.737148	-1.715229	110.303024	22.685143	23.715996	109.171989	23.7111455	11.0003835	109.7375065	-94.6141155	3.6224345	101.2264055
-6.629234	-9.355868	105.014648	-35.46851	7.257184	105.478645	24.683578	-1.833924	110.226181	22.70096	23.599693	109.197449	23.692269	10.8828845	109.711815	-94.629289	3.6314835	101.245475
-7.306053	-8.843089	104.940887	-35.491577	7.221495	105.502197	24.640003	-1.942297	110.131287	22.716585	23.493422	109.224342	23.678294	10.7755625	109.6778145	-94.661448	3.6674275	101.3265795
-7.762288	-8.503346	104.897224	-35.499882	7.215902	105.505928	24.615389	-1.990277	110.074677	22.703856	23.453133	109.219124	23.6596225	10.731428	109.6469005	-94.6593865	3.700376	101.3649555
-8.215934	-8.167514	104.829369	-35.506947	7.201943	105.499771	24.604576	-2.018551	110.005905	22.677235	23.428112	109.200325	23.6409055	10.7047805	109.603115	-94.6547995	3.6991055	101.396427
-8.625898	-7.910094	104.759048	-35.509926	7.168195	105.471016	24.591398	-2.048523	109.931755	22.648573	23.401268	109.179665	23.6199855	10.6763725	109.55571	-94.6398375	3.6600175	101.386322
-9.039114	-7.664591	104.669281	-35.530304	7.11752	105.444244	24.57832	-2.089744	109.855362	22.620388	23.36112	109.176949	23.599354	10.635688	109.5161555	-94.659962	3.599352	101.3723325
-9.413033	-7.412974	104.594864	-35.545918	7.031426	105.412651	24.558334	-2.164341	109.801544	22.600416	23.281343	109.182144	23.579375	10.558501	109.491844	-94.671211	3.504351	101.333458
-9.780968	-7.178945	104.545784	-35.562916	6.951393	105.385437	24.544086	-2.25994	109.768524	22.588125	23.175724	109.214867	23.5661055	10.457892	109.4916955	-94.6919375	3.444894	101.2791785
-10.387399	-6.851951	104.51355	-35.611416	6.843163	105.35511	24.517315	-2.410007	109.750519	22.577381	23.029144	109.266953	23.547348	10.3095685	109.508736	-94.77018	3.3767575	101.201484
-10.778764	-6.667121	104.489662	-35.63821	6.784206	105.341171	24.496786	-2.492661	109.725365	22.557289	22.947826	109.272705	23.5270375	10.2275825	109.499035	-94.8034575	3.3408295	101.183307
-11.174929	-6.535748	104.487465	-35.652969	6.741083	105.331329	24.480442	-2.534204	109.704521	22.5208	22.886175	109.258415	23.500621	10.1759855	109.481468	-94.806559	3.3061805	101.18119
-11.547366	-6.397196	104.49408	-35.677448	6.709745	105.333939	24.466351	-2.550976	109.690453	22.479429	22.856447	109.237991	23.47289	10.1527355	109.464222	-94.827786	3.2667545	101.203656
-11.903348	-6.269536	104.48835	-35.689972	6.693955	105.339386	24.4594	-2.538067	109.687592	22.454395	22.859489	109.210243	23.4568975	10.160711	109.4489175	-94.8368415	3.227199	101.2298545
-12.241505	-6.157891	104.479095	-35.707626	6.678381	105.34848	24.464167	-2.509858	109.67907	22.425999	22.88662	109.196114	23.445083	10.188381	109.437592	-94.860335	3.168381	101.259368
-12.57587	-6.042234	104.460892	-35.716675	6.668492	105.340302	24.460583	-2.461652	109.66539	22.387287	22.933899	109.176102	23.423935	10.2361235	109.420746	-94.857285	3.1008605	101.259858
-13.13601	-5.892245	104.392914	-35.734726	6.655529	105.281151	24.457758	-2.369173	109.617851	22.342381	23.008387	109.120651	23.4000695	10.319607	109.369251	-94.8695215	2.991451	101.193051
-13.545555	-5.813717	104.350494	-35.733315	6.657235	105.241951	24.457756	-2.306237	109.574982	22.315689	23.05529	109.078239	23.3867225	10.3745265	109.3266105	-94.8533525	2.9399435	101.1572915
-13.945259	-5.777043	104.29348	-35.733685	6.665406	105.220619	24.459179	-2.249539	109.565392	22.294674	23.117083	109.063705	23.3769265	10.433772	109.3145485	-94.8442965	2.89704	101.1266895
-14.363907	-5.760025	104.292442	-35.734524	6.711112	105.213753	24.461309	-2.194633	109.583794	22.288326	23.174131	109.060928	23.3748175	10.489749	109.322361	-94.8438655	2.932475	101.105145
-14.768909	-5.770468	104.307411	-35.75275	6.738364	105.242386	24.464352	-2.121634	109.606003	22.268314	23.242416	109.062836	23.366333	10.560391	109.3344195	-94.871833	2.916337	101.1503525
-15.122872	-5.78286	104.301476	-35.773972	6.757206	105.274414	24.453609	-2.043306	109.62291	22.255665	23.323805	109.046051	23.354637	10.6402495	109.3344805	-94.902581	2.8741625	101.2143475
-15.508858	-5.788355	104.304138	-35.794346	6.782111	105.302254	24.445608	-1.962668	109.614838	22.242661	23.425936	109.001831	23.3441345	10.731634	109.3083345	-94.9328265	2.832588	101.2961735
-16.160643	-5.782159	104.257927	-35.817837	6.810485	105.322136	24.430712	-1.821082	109.576988	22.233334	23.577242	108.938431	23.332023	10.87808	109.2577095	-94.967697	2.74289	101.3865625
-16.610523	-5.784017	104.238274	-35.824993	6.816358	105.309464	24.409552	-1.756401	109.574593	22.226652	23.678888	108.915802	23.318102	10.9612435	109.2451975	-94.968088	2.6714725	101.3737305
-17.127771	-5.797552	104.214653	-35.824974	6.826106	105.2883	24.392317	-1.679149	109.571159	22.209362	23.744675	108.911049	23.3008395	11.032763	109.241104	-94.9507875	2.619449	101.335496
-17.602482	-5.846735	104.184113	-35.835178	6.85099	105.276176	24.379509	-1.60478	109.577415	22.195253	23.801685	108.925804	23.287381	11.0984525	109.2516095	-94.957737	2.6035275	101.3007425
-18.08725	-5.929563	104.150436	-35.841282	6.879555	105.258286	24.368883	-1.529905	109.589592	22.187672	23.867931	108.958908	23.2782775	11.169013	109.27425	-94.9608415	2.590097	101.242322
-18.529531	-6.018129	104.102745	-35.845364	6.903826	105.252609	24.348902	-1.45021	109.606972	22.177101	23.93498	109.012856	23.2630015	11.242385	109.309914	-94.9537295	2.565267	101.195304
-19.010342	-6.09117	104.080566	-35.834534	6.943105	105.262375	24.337084	-1.369115	109.630478	22.164566	24.000856	109.081436	23.250825	11.3158705	109.355957	-94.919893	2.5703395	101.168793
-19.74585	-6.303401	104.043976	-35.85347	7.018333	105.322647	24.320368	-1.229139	109.677277	22.161034	24.140535	109.202888	23.240701	11.455698	109.4400825	-94.947641	2.580968	101.2052115
-20.251415	-6.468154	104.014954	-35.860806	7.05759	105.358215	24.318132	-1.115271	109.7033	22.15266	24.23844	109.280464	23.235396	11.5615845	109.491882	-94.957008	2.5535955	101.224548
-20.836296	-6.64333	103.982834	-35.865269	7.104818	105.393471	24.325272	-0.989933	109.715866	22.149607	24.36198	109.350693	23.2374395	11.6860235	109.5332795	-94.9679775	2.5236125	101.2536625
-21.425989	-6.868826	103.930511	-35.857101	7.166179	105.394409	24.321199	-0.860043	109.72525	22.14394	24.488449	109.363899	23.2325695	11.814203	109.5445745	-94.9467715	2.518155	101.2442435
-21.971828	-7.141439	103.854988	-35.86763	7.26303	105.384789	24.335905	-0.730701	109.692337	22.141386	24.63126	109.335281	23.2386455	11.9502795	109.513809	-94.9739055	2.5757805	101.255769
-22.537142	-7.385541	103.788292	-35.873474	7.339189	105.342339	24.343708	-0.598564	109.641541	22.119877	24.74412	109.26577	23.2317925	12.072778	109.4536555	-94.9787405	2.6056	101.2310225
-23.153519	-7.678046	103.728439	-35.866169	7.416205	105.298958	24.341242	-0.502232	109.595963	22.099052	24.85128	109.156952	23.220147	12.174524	109.3764575	-94.952485	2.657886	101.2214585
-24.112185	-8.186106	103.693855	-35.868977	7.557367	105.270638	24.361202	-0.398167	109.514931	22.058594	24.936394	108.928238	23.209898	12.2691135	109.2215845	-94.947852	2.8456205	101.3196915
-24.809269	-8.549225	103.755783	-35.861057	7.617316	105.285835	24.37262	-0.374615	109.500801	22.034679	24.934263	108.78022	23.2036495	12.279824	109.1405105	-94.9257635	2.954808	101.4311595
-25.461174	-8.985807	103.86232	-35.858528	7.657831	105.318413	24.393616	-0.397376	109.530022	22.01441	24.896637	108.649849	23.204013	12.2496305	109.0899355	-94.921069	3.0660315	101.5468905
-26.146074	-9.417923	103.980423	-35.855179	7.65523	105.338112	24.406633	-0.460163	109.572205	21.998404	24.818144	108.551117	23.2025185	12.1789905	109.061661	-94.9128765	3.1314695	101.614563
-26.850965	-9.853562	104.052208	-35.854904	7.60344	105.3573	24.418568	-0.570257	109.608498	21.984747	24.700624	108.487389	23.2016575	12.0651835	109.0479435	-94.9114655	3.1416965	101.6666565
-27.546471	-10.313343	104.044617	-35.833336	7.492811	105.344353	24.423153	-0.689347	109.639038	21.990618	24.577465	108.458725	23.2068855	11.944059	109.0488815	-94.8735575	3.041563	101.6398245
-28.320387	-10.781356	104.023026	-35.838406	7.371541	105.334457	24.423908	-0.807742	109.660316	21.997087	24.442848	108.467186	23.2104975	11.817553	109.063751	-94.8873095	2.925529	101.605163
-29.387224	-11.495159	103.92218	-35.802513	7.195395	105.293785	24.445053	-0.9534	109.673378	22.04109	24.299284	108.556915	23.2430715	11.672942	109.1151465	-94.8480975	2.717848	101.4724235
-30.128748	-11.935553	103.82917	-35.793663	7.090036	105.259834	24.446352	-1.02619	109.6576	22.075758	24.236021	108.592651	23.261055	11.6049155	109.1251255	-94.848381	2.5751565	101.3945425
-30.882948	-12.373888	103.665878	-35.785694	7.020032	105.233093	24.449335	-1.089789	109.599648	22.100512	24.176615	108.587799	23.2749235	11.543413	109.0937235	-94.8463115	2.496651	101.3724625
-31.699232	-12.838008	103.514992	-35.770672	6.989403	105.182838	24.439743	-1.135701	109.501175	22.122747	24.125217	108.561218	23.281245	11.494758	109.0311965	-94.822589	2.484048	101.3344795
-32.490337	-13.250986	103.365005	-35.75489	6.986317	105.144432	24.428156	-1.156518	109.407249	22.131969	24.095263	108.530594	23.2800625	11.4693725	108.9689215	-94.7898425	2.5032615	101.3199425
-33.283264	-13.701015	103.229202	-35.737595	6.993339	105.121254	24.416286	-1.160737	109.316528	22.143148	24.07679	108.503593	23.279717	11.4580265	108.9100605	-94.754907	2.5286515	101.3324475
-34.108093	-14.112923	103.125763	-35.71785	7.015484	105.118073	24.412649	-1.173831	109.269989	22.156086	24.059313	108.48671	23.2843675	11.442741	108.8783495	-94.7200675	2.588227	101.3577965
-35.437767	-14.787124	103.062164	-35.699863	7.070702	105.147377	24.415497	-1.178057	109.25927	22.165131	24.037853	108.457268	23.290314	11.429898	108.858269	-94.69004	2.711506	101.436485
-36.289463	-15.223843	103.129158	-35.702469	7.116128	105.186714	24.422235	-1.151829	109.276459	22.156326	24.036272	108.404968	23.2892805	11.4422215	108.8407135	-94.6942185	2.7900345	101.5327145
-37.162773	-15.698836	103.278641	-35.733326	7.197538	105.241142	24.438269	-1.094476	109.325661	22.120584	24.066105	108.30574	23.2794265	11.4858145	108.8157005	-94.7460785	2.9092615	101.6665835
-38.081535	-16.146982	103.489258	-35.737179	7.294315	105.28344	24.484213	-1.010848	109.388145	22.060411	24.12372	108.15387	23.272312	11.556436	108.7710075	-94.74667	3.032194	101.7958725
-39.033257	-16.590973	103.719261	-35.769459	7.394253	105.311707	24.516306	-0.903351	109.463921	21.967073	24.221533	107.995056	23.2416895	11.659091	108.7294885	-94.7806075	3.129415	101.8939255
-39.980656	-16.996883	104.020782	-35.790985	7.472542	105.332924	24.553328	-0.772809	109.546127	21.870634	24.348667	107.799843	23.211981	11.787929	108.672985	-94.793951	3.157155	101.992863
-40.88707	-17.410301	104.32637	-35.837288	7.550087	105.358826	24.568853	-0.63256	109.616341	21.76046	24.484848	107.57383	23.1646565	11.926144	108.5950855	-94.8392325	3.17403	102.1225665
-42.316471	-17.878725	104.769043	-35.879356	7.627478	105.387939	24.599852	-0.442792	109.702301	21.590384	24.666435	107.268646	23.095118	12.1118215	108.4854735	-94.85383	3.1431345	102.2904045
-43.35532	-18.170238	104.970612	-35.910301	7.648666	105.380356	24.599697	-0.351436	109.743629	21.523441	24.741224	107.045723	23.061569	12.194894	108.394676	-94.882171	3.102438	102.366036
-44.325195	-18.320587	105.139717	-35.933472	7.648119	105.357101	24.600605	-0.290192	109.733986	21.454967	24.782143	106.867073	23.027786	12.2459755	108.3005295	-94.89473	3.0502625	102.4136725
-45.268078	-18.47731	105.195702	-35.945484	7.629878	105.314384	24.596889	-0.249836	109.686073	21.410215	24.810003	106.694778	23.003552	12.2800835	108.1904255	-94.89452	2.9796725	102.4383425
-46.232525	-18.507397	105.168617	-35.937572	7.604101	105.230644	24.579161	-0.22809	109.6287	21.40275	24.83087	106.532158	22.9909555	12.30139	108.080429	-94.8660995	2.906812	102.380859
-47.246994	-18.526276	105.131828	-35.937656	7.578186	105.157982	24.575359	-0.209895	109.542824	21.392155	24.84753	106.398056	22.983757	12.3188175	107.97044	-94.859069	2.8375545	102.345524
-48.187111	-18.437614	105.067947	-35.914715	7.578056	105.092766	24.580387	-0.183482	109.40596	21.399155	24.870899	106.24334	22.989771	12.3437085	107.82465	-94.819201	2.8124035	102.360882
-49.565636	-18.188902	104.970612	-35.879974	7.6111	105.027603	24.583044	-0.107868	109.213089	21.422167	24.941944	106.026413	23.0026055	12.417038	107.619751	-94.7625535	2.805162	102.435455
-50.503181	-17.903872	104.922974	-35.856354	7.6668	104.976357	24.594944	-0.035468	109.07061	21.430536	25.021597	105.89843	23.01274	12.4930645	107.48452	-94.725448	2.8405355	102.468194
-51.457607	-17.610397	104.858887	-35.836403	7.742465	104.927101	24.59864	0.044049	108.916534	21.432943	25.106445	105.764267	23.0157915	12.575247	107.3404005	-94.6885975	2.909683	102.5138015
-52.337421	-17.197456	104.777229	-35.806015	7.828918	104.886368	24.584795	0.140571	108.758331	21.447725	25.187353	105.656052	23.01626	12.663962	107.2071915	-94.62829	2.993874	102.5655445
-53.184753	-16.731922	104.671623	-35.805004	7.914134	104.860077	24.576035	0.226646	108.586288	21.460077	25.266838	105.56649	23.018056	12.746742	107.076389	-94.628064	3.081526	102.643765
-54.047913	-16.238848	104.550804	-35.8134	7.98632	104.803444	24.538904	0.280149	108.372986	21.475163	25.339842	105.467476	23.0070335	12.8099955	106.920231	-94.6338335	3.1626445	102.686657
-54.908951	-15.673176	104.407631	-35.806499	8.080087	104.725357	24.48888	0.319716	108.111557	21.483276	25.396868	105.32653	22.986078	12.858292	106.7190435	-94.599076	3.301882	102.7316705
-56.125843	-14.738613	104.159966	-35.821712	8.235854	104.562714	24.389299	0.382926	107.727959	21.465618	25.441921	105.094635	22.9274585	12.9124235	106.411297	-94.5708825	3.5592845	102.714131
-56.870399	-14.053029	104.074005	-35.843674	8.329366	104.473564	24.323616	0.441493	107.489372	21.439461	25.483089	104.932007	22.8815385	12.962291	106.2106895	-94.5688865	3.696441	102.7364385
-57.611103	-13.378328	103.983009	-35.918274	8.431622	104.378212	24.247179	0.506826	107.242538	21.381832	25.548702	104.739594	22.8145055	13.027764	105.991066	-94.6510535	3.83548	102.765358
-58.282448	-12.622045	103.919411	-35.957241	8.532206	104.259422	24.152803	0.608536	107.042061	21.285244	25.630003	104.529312	22.7190235	13.1192695	105.7856865	-94.6335055	3.9451425	102.7331575
-58.928238	-11.819627	103.828072	-36.041672	8.640664	104.165146	24.071989	0.759526	106.847153	21.182116	25.751785	104.301857	22.6270525	13.2556555	105.574505	-94.7103965	4.0256725	102.755787
-59.528572	-11.019065	103.81237	-36.127518	8.742061	104.055473	23.996429	0.915083	106.661858	21.036301	25.911257	104.087463	22.516365	13.41317	105.3746605	-94.771401	4.070952	102.7362855
-60.05405	-10.19579	103.788147	-36.207176	8.818015	103.96125	23.916527	1.082155	106.472626	20.874081	26.069611	103.85392	22.395304	13.575883	105.163273	-94.809656	4.060147	102.759227
-60.75185	-8.909843	103.792847	-36.32666	8.922188	103.864799	23.761822	1.343914	106.230843	20.662392	26.292234	103.558006	22.212107	13.818074	104.8944245	-94.865427	4.026302	102.8351735
-61.137218	-7.969443	103.749763	-36.411713	8.989444	103.829018	23.659025	1.469299	106.091797	20.52747	26.404936	103.423271	22.0932475	13.9371175	104.757534	-94.9166735	4.0417705	102.900502
-61.538528	-7.047458	103.719963	-36.496197	8.999849	103.775696	23.535463	1.540267	105.955528	20.409603	26.480707	103.305611	21.972533	14.010487	104.6305695	-94.964927	3.989211	102.9208225
-61.856426	-6.127787	103.632332	-36.550907	9.010197	103.701126	23.415051	1.57643	105.833603	20.321133	26.509539	103.238152	21.868092	14.0429845	104.5358775	-94.969906	3.9774095	102.8663745
-62.122871	-5.190083	103.566612	-36.625038	9.015187	103.669044	23.287806	1.589649	105.731941	20.234745	26.528593	103.218391	21.7612755	14.059121	104.475166	-95.0113515	3.971253	102.862922
-62.294697	-4.183164	103.470901	-36.717705	9.008808	103.646004	23.179144	1.584292	105.639336	20.16921	26.548931	103.228966	21.674177	14.0666115	104.434151	-95.109587	3.9510045	102.857857
-62.484909	-3.168842	103.425896	-36.782883	8.993754	103.634811	23.084234	1.590353	105.556229	20.116018	26.568764	103.250656	21.600126	14.0795585	104.4034425	-95.165892	3.9079495	102.8661795
-62.624996	-1.656888	103.346085	-36.866291	9.035117	103.62825	22.962481	1.654657	105.564819	20.069807	26.617346	103.352974	21.516144	14.1360015	104.4588965	-95.248726	3.9342325	102.7976035
-62.60162	-0.619713	103.37368	-36.909927	9.097075	103.681229	22.921783	1.737627	105.663979	20.053179	26.697136	103.509392	21.487481	14.2173815	104.5866855	-95.307335	3.9767685	102.7757725
-62.516331	0.457992	103.428459	-36.933746	9.170096	103.80864	22.926245	1.835989	105.892349	20.058287	26.801502	103.745857	21.492266	14.3187455	104.819103	-95.359758	4.0214465	102.798177
-62.385147	1.506025	103.571686	-36.946178	9.26173	104.013123	22.968779	1.965058	106.24865	20.092062	26.924458	104.106537	21.5304205	14.444758	105.1775935	-95.4227765	4.078702	102.8486525
-62.211945	2.524659	103.70723	-36.939419	9.345427	104.24205	23.021585	2.084019	106.720818	20.139563	27.081493	104.553429	21.580574	14.582756	105.6371235	-95.459412	4.108098	102.8469765
-61.982719	3.534594	103.876793	-36.968002	9.423548	104.520988	23.093592	2.197428	107.267014	20.195154	27.243069	105.045723	21.644373	14.7202485	106.1563685	-95.580377	4.1268475	102.8856075
-61.681664	4.591525	104.04689	-36.983986	9.512831	104.823563	23.165937	2.322775	107.862663	20.244642	27.406343	105.593529	21.7052895	14.864559	106.728096	-95.6732615	4.161103	102.91903
-61.249809	6.109139	104.34095	-37.057201	9.61706	105.273712	23.249012	2.505145	108.685806	20.281952	27.682131	106.380013	21.765482	15.093638	107.5329095	-95.879884	4.140482	103.0145145
-60.906715	7.116673	104.500458	-37.109219	9.694662	105.521896	23.269793	2.609197	109.172653	20.266317	27.828205	106.866768	21.768055	15.218701	108.0197105	-95.986493	4.170623	103.0240815
-60.530289	8.132629	104.641167	-37.164997	9.74669	105.747673	23.280029	2.707653	109.616112	20.237865	27.950583	107.350281	21.758947	15.329118	108.4831965	-96.088941	4.164262	103.0121495
-60.133015	9.161322	104.734787	-37.226219	9.819304	105.955978	23.285168	2.777242	110.016342	20.257046	28.071037	107.760155	21.771107	15.4241395	108.8882485	-96.223545	4.2144685	103.0237075
-59.69516	10.134577	104.862991	-37.285812	9.871037	106.135094	23.267416	2.80735	110.356178	20.252003	28.167395	108.182396	21.7597095	15.4873725	109.269287	-96.3313335	4.2547015	103.000901
-59.275238	11.179354	104.922035	-37.358059	9.930149	106.274643	23.245617	2.818331	110.667381	20.259045	28.23144	108.589874	21.752331	15.5248855	109.6286275	-96.468449	4.3354125	102.9206585
-58.823551	12.18779	105.036339	-37.4384	9.990193	106.444565	23.200073	2.820072	110.924866	20.271711	28.270964	108.928513	21.735892	15.545518	109.9266895	-96.612692	4.434868	102.9624405
-58.108829	13.706188	105.220184	-37.52652	10.12129	106.632339	23.121178	2.842102	111.21125	20.287973	28.317064	109.329308	21.7045755	15.579583	110.270279	-96.7576155	4.662997	102.994399
-57.603817	14.68516	105.330574	-37.567348	10.226892	106.736877	23.092075	2.873904	111.36171	20.294235	28.346666	109.542168	21.693155	15.610285	110.451939	-96.827851	4.843499	103.021815
-57.067364	15.646269	105.410851	-37.600349	10.329158	106.821442	23.059248	2.91267	111.493683	20.297359	28.379541	109.741974	21.6783035	15.6461055	110.6178285	-96.8790015	5.0122105	103.0250555
-56.538464	16.587234	105.506836	-37.611858	10.438992	106.893814	23.046633	2.936979	111.620888	20.310139	28.426344	109.922195	21.678386	15.6816615	110.7715415	-96.902102	5.1963225	103.0160865
-55.998611	17.523252	105.610451	-37.628441	10.51585	106.978867	23.045792	2.962193	111.723053	20.333632	28.469742	110.052071	21.689712	15.7159675	110.887562	-96.946594	5.3157325	103.070172
-55.430908	18.404633	105.732086	-37.636524	10.597392	107.059875	23.053532	2.987005	111.823357	20.354914	28.507885	110.177216	21.704223	15.747445	111.0002865	-96.977271	5.447339	103.1194635
-54.88208	19.249043	105.835167	-37.639858	10.69044	107.141785	23.041292	3.014629	111.919571	20.363155	28.537502	110.317673	21.7022235	15.7760655	111.118622	-96.9819395	5.6048145	103.164948
-54.020626	20.512888	106.001625	-37.657486	10.796894	107.276596	23.040918	3.022402	112.072525	20.390638	28.570536	110.464951	21.715778	15.796469	111.268738	-97.03075	5.797319	103.284454
-53.483063	21.341286	106.071175	-37.677471	10.857393	107.355408	23.041723	3.032024	112.170494	20.392469	28.584227	110.567284	21.717096	15.8081255	111.368889	-97.072038	5.9066605	103.341927
-52.896481	22.107973	106.126251	-37.687443	10.934115	107.40657	23.034838	3.041211	112.28083	20.395195	28.606447	110.637703	21.7150165	15.823829	111.4592665	-97.0899025	6.044401	103.3538735
-52.331566	22.859011	106.146469	-37.725525	11.00358	107.434189	23.038622	3.051391	112.350166	20.395353	28.635052	110.679672	21.7169875	15.8432215	111.514919	-97.1680375	6.1639385	103.353459
-51.766586	23.578993	106.156502	-37.730984	11.065188	107.439827	23.0345	3.061614	112.404099	20.375156	28.656635	110.723862	21.704828	15.8591245	111.5639805	-97.166796	6.2712515	103.3156735
-51.176937	24.295715	106.122902	-37.742813	11.116253	107.43734	23.028179	3.058278	112.442528	20.380152	28.662437	110.712227	21.7041655	15.8603575	111.5773775	-97.1897915	6.3721485	103.2973025
-50.612514	24.994192	106.137909	-37.749702	11.185143	107.45298	23.030029	3.04707	112.475906	20.389164	28.654362	110.724129	21.7095965	15.850716	111.6000175	-97.2090005	6.51957	103.3059425
-49.712589	25.993887	106.213821	-37.723366	11.259405	107.50972	23.034157	3.02362	112.542686	20.44499	28.622845	110.783829	21.7395735	15.8232325	111.6632575	-97.1863055	6.6955775	103.3561825
