# Supplementary material for: How to jointly control a ball trajectory on a moving board: Methodological insights into Motor Learning and Rehabilitation
Source: PLoS One. 2025 Oct 15;20(10):e0334588. doi: 10.1371/journal.pone.0334588 (PMC12527165; doi:10.1371/journal.pone.0334588)
Supplement: S2 Data — (ZIP) [file pone.0334588.s002.zip › D2_004.csv]

Ball_X	Ball_Y	Ball_Z	BoardCentre_X	BoardCentre_Y	BoardCentre_Z	P1LeftHand_X	P1LeftHand_Y	P1LeftHand_Z	P1RightHand_X	P1RightHand_Y	P1RightHand_Z	P1MidHands_X	P1MidHands_Y	P1MidHands_Z	P2MidHands_X	P2MidHands_Y	P2MidHands_Z
7.368119	9.166995	108.634209	-12.877586	14.738044	109.521126	43.438278	-2.7315	110.279167	42.87328	33.004879	110.537338	43.155779	15.1366895	110.4082525	-68.910951	14.3393985	108.6339995
7.235931	8.802811	108.567795	-12.871097	14.717475	109.504189	43.41547	-2.754662	110.159073	42.866829	32.957111	110.552238	43.1411495	15.1012245	110.3556555	-68.8833435	14.3337255	108.6527225
7.077976	8.415978	108.489487	-12.904724	14.675459	109.476341	43.382988	-2.78103	110.022858	42.846905	32.91618	110.569992	43.1149465	15.067575	110.296425	-68.9243945	14.283343	108.656257
6.90246	8.053734	108.415833	-12.941495	14.648308	109.431519	43.33828	-2.808736	109.896576	42.800289	32.889381	110.609711	43.0692845	15.0403225	110.2531435	-68.9522745	14.2562935	108.6098945
6.704257	7.717366	108.353333	-13.003637	14.625263	109.412262	43.267544	-2.819607	109.790024	42.736942	32.886654	110.679733	43.002243	15.0335235	110.2348785	-69.009517	14.2170025	108.5896455
6.482367	7.409437	108.337631	-13.10614	14.625673	109.41745	43.194641	-2.797021	109.718529	42.651878	32.911819	110.747437	42.9232595	15.057399	110.232983	-69.1355395	14.193947	108.601917
6.218736	6.893955	108.291351	-13.277213	14.687311	109.446205	43.068771	-2.702726	109.644508	42.49369	33.015358	110.84787	42.7812305	15.156316	110.246189	-69.3356565	14.218306	108.646221
5.994593	6.557189	108.275078	-13.381418	14.771239	109.461769	42.934082	-2.573735	109.655777	42.378086	33.116013	110.89045	42.656084	15.271139	110.2731135	-69.41892	14.271339	108.6504245
5.717893	6.226788	108.270554	-13.480918	14.905332	109.456886	42.896347	-2.449216	109.640411	42.264591	33.251343	110.89975	42.580469	15.4010635	110.2700805	-69.542305	14.4096005	108.6436915
5.447425	5.853786	108.238853	-13.574423	15.030723	109.449074	42.831478	-2.293905	109.672615	42.162899	33.41296	110.879028	42.4971885	15.5595275	110.2758215	-69.6460345	14.5019185	108.6223265
5.20434	5.452989	108.171722	-13.649109	15.179387	109.400108	42.789875	-2.122936	109.675133	42.074646	33.581013	110.762108	42.4322605	15.7290385	110.2186205	-69.7304785	14.6297355	108.5815955
4.959599	5.025101	108.071304	-13.712917	15.301916	109.311295	42.752464	-1.945026	109.606049	41.979279	33.761738	110.552277	42.3658715	15.908356	110.079163	-69.7917055	14.695476	108.543427
4.69793	4.645188	107.926964	-13.746214	15.431778	109.165825	42.714809	-1.738726	109.466156	41.89135	33.954056	110.267365	42.3030795	16.107665	109.8667605	-69.7955075	14.755891	108.4648895
4.333403	4.00975	107.723473	-13.784349	15.593169	108.925644	42.666821	-1.401289	109.218895	41.726379	34.232418	109.860489	42.1966	16.4155645	109.539692	-69.765298	14.7707735	108.311596
4.097273	3.593782	107.617149	-13.829273	15.660455	108.821358	42.630486	-1.227914	109.14959	41.626667	34.370327	109.760689	42.1285765	16.5712065	109.4551395	-69.7871225	14.7497035	108.1875765
3.795809	3.164986	107.585785	-13.88876	15.712936	108.775566	42.581387	-1.115739	109.156548	41.560337	34.454983	109.774635	42.070862	16.669622	109.4655915	-69.848382	14.75625	108.0855405
3.483313	2.730589	107.572159	-13.953844	15.757842	108.77668	42.507465	-1.045731	109.201836	41.528553	34.504768	109.857094	42.018009	16.7295185	109.529465	-69.925697	14.7861655	108.023895
3.197378	2.254838	107.580017	-14.003009	15.827966	108.791817	42.452171	-0.98549	109.286644	41.514645	34.557034	109.955421	41.983408	16.785772	109.6210325	-69.989426	14.87016	107.9626015
2.895305	1.773027	107.577774	-14.04852	15.921371	108.764587	42.414001	-0.912017	109.378708	41.486351	34.649651	110.012268	41.950176	16.868817	109.695488	-70.047216	14.973925	107.833686
2.582107	1.345594	107.554375	-14.11101	16.018646	108.688011	42.359772	-0.800441	109.446106	41.435059	34.753841	109.992393	41.8974155	16.9767	109.7192495	-70.1194355	15.060592	107.6567725
2.108835	0.716135	107.484711	-14.179996	16.199955	108.542633	42.32233	-0.51897	109.500816	41.304752	35.003643	109.868599	41.813541	17.2423365	109.6847075	-70.173533	15.1575735	107.4005585
1.813117	0.310931	107.43148	-14.227917	16.327118	108.437286	42.320976	-0.327346	109.501526	41.202808	35.192253	109.811989	41.761892	17.4324535	109.6567575	-70.217726	15.2217825	107.2178145
1.421501	-0.07951	107.363251	-14.270867	16.389282	108.355354	42.316654	-0.145049	109.504257	41.125992	35.370052	109.748474	41.721323	17.6125015	109.6263655	-70.263057	15.1660625	107.0843425
1.077331	-0.546142	107.315704	-14.318474	16.465923	108.278183	42.303963	0.013043	109.495712	41.055019	35.534946	109.703865	41.679491	17.7739945	109.5997885	-70.316439	15.1578515	106.9565775
0.691107	-0.949481	107.212509	-14.355934	16.526442	108.196785	42.299606	0.147583	109.451485	40.996441	35.658501	109.638504	41.6480235	17.903042	109.5449945	-70.3598915	15.149842	106.8485755
0.312293	-1.322402	107.151291	-14.37436	16.595415	108.117058	42.267624	0.25989	109.401047	40.932739	35.768738	109.535133	41.6001815	18.014314	109.46809	-70.3489015	15.176516	106.766026
-0.075313	-1.721798	107.096184	-14.410533	16.630026	108.040108	42.247288	0.388026	109.349312	40.880672	35.862228	109.412788	41.56398	18.125127	109.38105	-70.385046	15.134925	106.699166
-0.640291	-2.261611	107.0243	-14.449465	16.69544	107.906914	42.209251	0.569971	109.297012	40.788418	36.014343	109.252655	41.4988345	18.292157	109.2748335	-70.3977645	15.098723	106.5389945
-1.04071	-2.594337	106.972374	-14.470783	16.738684	107.811806	42.206814	0.699022	109.281982	40.726772	36.135876	109.121117	41.466793	18.417449	109.2015495	-70.408359	15.059919	106.4220625
-1.473675	-2.874023	106.908813	-14.507669	16.793444	107.696083	42.202721	0.832213	109.24649	40.57922	36.302979	109.038864	41.3909705	18.567596	109.142677	-70.4063085	15.019292	106.249489
-1.909372	-3.182114	106.789902	-14.538204	16.839096	107.568764	42.200275	0.967205	109.192101	40.549644	36.372742	108.884705	41.3749595	18.6699735	109.038403	-70.4513675	15.0082185	106.099125
-2.375785	-3.477405	106.671715	-14.57064	16.879194	107.436844	42.191071	1.090049	109.123383	40.481728	36.47937	108.746269	41.3363995	18.7847095	108.934826	-70.4776795	14.9736785	105.938862
-2.847273	-3.722017	106.528595	-14.591406	16.892319	107.298912	42.180271	1.204474	109.019447	40.419476	36.580246	108.655235	41.2998735	18.89236	108.837341	-70.4826855	14.892278	105.760483
-3.300797	-3.955388	106.405815	-14.614063	16.92038	107.195618	42.185493	1.287014	108.87455	40.368748	36.66869	108.530045	41.2771205	18.977852	108.7022975	-70.5052465	14.862908	105.6889385
-3.992187	-4.239797	106.192207	-14.611162	16.991169	107.0569	42.204525	1.390114	108.596954	40.292961	36.789433	108.343468	41.248743	19.0897735	108.470211	-70.471067	14.8925645	105.643589
-4.416513	-4.374681	106.079819	-14.609631	17.0338	106.992279	42.201881	1.482222	108.443436	40.267059	36.882088	108.237434	41.23447	19.182155	108.340435	-70.453732	14.885445	105.644123
-4.887083	-4.476543	106.006859	-14.608494	17.094252	106.948196	42.209141	1.573429	108.365425	40.260712	36.986652	108.182907	41.2349265	19.2800405	108.274166	-70.4519145	14.9084635	105.622226
-5.375273	-4.570929	105.926453	-14.605401	17.152454	106.898079	42.220989	1.682411	108.327278	40.261654	37.093884	108.174911	41.2413215	19.3881475	108.2510945	-70.4521235	14.9167605	105.5450635
-5.858168	-4.650378	105.830727	-14.582083	17.205349	106.837151	42.232395	1.780834	108.298386	40.264557	37.20953	108.175972	41.248476	19.495182	108.237179	-70.412642	14.915516	105.437123
-6.371157	-4.716852	105.74173	-14.562064	17.255722	106.775917	42.244904	1.879118	108.250664	40.268505	37.311371	108.136986	41.2567045	19.5952445	108.193825	-70.3808325	14.9161995	105.358009
-6.858786	-4.788143	105.629707	-14.550199	17.299477	106.688019	42.264538	1.964861	108.180786	40.26432	37.398304	108.099487	41.264429	19.6815825	108.1401365	-70.364827	14.9173715	105.2359015
-7.552025	-4.806759	105.470535	-14.54799	17.317728	106.57122	42.294537	2.074962	108.027527	40.233196	37.522354	107.997826	41.2638665	19.798658	108.0126765	-70.3598465	14.836798	105.1297635
-7.991988	-4.806077	105.345978	-14.527771	17.308504	106.480469	42.325066	2.131876	107.924255	40.215389	37.587017	107.944168	41.2702275	19.8594465	107.9342115	-70.3257695	14.7575615	105.0267265
-8.42895	-4.809508	105.229805	-14.515752	17.289934	106.383171	42.362938	2.180893	107.830116	40.20541	37.646202	107.885399	41.284174	19.9135475	107.8577575	-70.315678	14.6663205	104.9085845
-8.806182	-4.819863	105.10553	-14.480874	17.283243	106.281448	42.39975	2.218838	107.748474	40.231438	37.71257	107.775879	41.315594	19.965704	107.7621765	-70.277342	14.600782	104.8007195
-9.243837	-4.803231	104.970398	-14.420687	17.259356	106.136833	42.458538	2.254431	107.663643	40.2407	37.767456	107.69677	41.349619	20.0109435	107.6802065	-70.190993	14.5077685	104.5934595
-9.703203	-4.759463	104.794716	-14.352814	17.224442	105.977539	42.524685	2.28341	107.564148	40.264233	37.798275	107.586197	41.394459	20.0408425	107.5751725	-70.100087	14.4080415	104.3799055
-10.144661	-4.734614	104.613098	-14.284806	17.200226	105.803444	42.597862	2.30601	107.450577	40.317528	37.828899	107.470169	41.457695	20.0674545	107.460373	-70.027307	14.3329975	104.146515
-10.767349	-4.664217	104.345047	-14.157301	17.138437	105.550705	42.703396	2.313317	107.27066	40.407093	37.846096	107.336952	41.5552445	20.0797065	107.303806	-69.8698465	14.1971675	103.797604
-11.129756	-4.577886	104.160378	-14.062105	17.114754	105.431656	42.767227	2.310504	107.141029	40.485504	37.856903	107.276405	41.6263655	20.0837035	107.208717	-69.7505755	14.1458045	103.654595
-11.493616	-4.484425	103.991196	-13.958056	17.081381	105.334618	42.848309	2.318487	106.979454	40.574047	37.868893	107.225708	41.711178	20.09369	107.102581	-69.62729	14.069072	103.566655
-11.854163	-4.346585	103.842072	-13.873504	17.074499	105.279671	42.920616	2.330965	106.813721	40.671608	37.88232	107.194435	41.796112	20.1066425	107.004078	-69.54312	14.0423555	103.555264
-12.177578	-4.209118	103.724762	-13.758244	17.063709	105.245247	42.983662	2.343197	106.648186	40.78352	37.899044	107.144096	41.883591	20.1211205	106.896141	-69.400079	14.0062975	103.594353
-12.539464	-4.037413	103.6175	-13.658716	17.090952	105.213837	43.045395	2.347352	106.503738	40.891949	37.914307	107.099174	41.968672	20.1308295	106.801456	-69.286104	14.0510745	103.626218
-12.881701	-3.908375	103.517357	-13.579784	17.141014	105.19133	43.101501	2.341541	106.390915	40.999928	37.917286	107.063118	42.0507145	20.1294135	106.7270165	-69.2102825	14.1526145	103.6556435
-13.451375	-3.688219	103.425766	-13.450058	17.208014	105.149635	43.170361	2.316301	106.25808	41.141354	37.887566	107.004395	42.1558575	20.1019335	106.6312375	-69.0559735	14.3140945	103.6680325
-13.801946	-3.561006	103.349831	-13.393682	17.221363	105.119278	43.207844	2.283213	106.172241	41.216637	37.857975	106.992126	42.2122405	20.070594	106.5821835	-68.9996045	14.372132	103.6563725
-14.107889	-3.398144	103.291473	-13.315895	17.233047	105.09169	43.247726	2.24901	106.105103	41.297626	37.819214	106.992531	42.272676	20.034112	106.548817	-68.904466	14.431982	103.634563
-14.381856	-3.252117	103.224632	-13.266377	17.225567	105.057442	43.295483	2.209832	106.056061	41.348198	37.769405	107.064667	42.3218405	19.9896185	106.560364	-68.8545945	14.4615155	103.55452
-14.62764	-3.092632	103.158295	-13.204577	17.234604	105.026627	43.357079	2.163837	106.019501	41.420235	37.73629	107.104614	42.388657	19.9500635	106.5620575	-68.797811	14.5191445	103.4911965
-14.807902	-2.978144	103.090759	-13.133022	17.22356	105.014404	43.422977	2.121467	106.026779	41.511215	37.697868	107.15593	42.467096	19.9096675	106.5913545	-68.73314	14.5374525	103.4374535
-15.029743	-2.874734	103.052811	-13.040425	17.218681	105.015289	43.467346	2.106523	106.067467	41.605602	37.667904	107.219803	42.536474	19.8872135	106.643635	-68.617324	14.5501485	103.386943
-15.317646	-2.721811	102.988991	-12.932162	17.214247	104.99382	43.627232	2.078668	106.00827	41.749443	37.653793	107.258591	42.6883375	19.8662305	106.6334305	-68.5526615	14.5622635	103.3542095
-15.495896	-2.61775	102.901924	-12.832043	17.208712	104.943253	43.71172	2.077083	105.9319	41.833363	37.645046	107.237076	42.7725415	19.8610645	106.584488	-68.4366275	14.5563595	103.302018
-15.686144	-2.52258	102.800583	-12.739998	17.251451	104.87487	43.750149	2.092026	105.853714	41.918766	37.645145	107.215439	42.8344575	19.8685855	106.5345765	-68.3144535	14.6343165	103.2151635
-15.882939	-2.46088	102.665939	-12.669544	17.258635	104.800484	43.851982	2.068614	105.73082	42.005356	37.636837	107.219467	42.928669	19.8527255	106.4751435	-68.267757	14.6645445	103.1258245
-16.125076	-2.431261	102.52887	-12.585676	17.256863	104.740669	43.873196	2.071002	105.718521	42.099346	37.621902	107.291473	42.986271	19.846452	106.504997	-68.157623	14.667274	102.976341
-16.37517	-2.33531	102.421165	-12.508586	17.27594	104.695114	43.928413	2.059952	105.733109	42.194561	37.606106	107.421005	43.061487	19.833029	106.577057	-68.078659	14.718851	102.813171
-16.612026	-2.204128	102.329948	-12.456399	17.309561	104.685471	43.988258	2.057183	105.768646	42.271324	37.601425	107.565903	43.129791	19.829304	106.6672745	-68.042589	14.789818	102.7036675
-16.94038	-1.994354	102.314995	-12.367773	17.375984	104.72039	44.081028	2.071654	105.835129	42.412529	37.611217	107.745277	43.2467785	19.8414355	106.790203	-67.9823245	14.9105325	102.650577
-17.12966	-1.901031	102.312065	-12.315619	17.414957	104.748856	44.123863	2.10172	105.883614	42.483273	37.640305	107.799217	43.303568	19.8710125	106.8414155	-67.934806	14.9589015	102.6562965
-17.283905	-1.868497	102.341064	-12.254464	17.472395	104.75885	44.186436	2.143597	105.923569	42.551048	37.684284	107.786514	43.368742	19.9139405	106.8550415	-67.87767	15.0308495	102.6626585
-17.462955	-1.826962	102.396545	-12.196509	17.525833	104.741013	44.246765	2.181302	105.960724	42.612576	37.724438	107.715462	43.4296705	19.95287	106.838093	-67.8226885	15.098796	102.643933
-17.560846	-1.807238	102.427376	-12.137103	17.568428	104.698441	44.328278	2.187091	105.96312	42.64925	37.745163	107.572891	43.488764	19.966127	106.7680055	-67.76297	15.170729	102.6288765
-17.678682	-1.799821	102.465202	-12.084215	17.568966	104.629791	44.380074	2.184104	105.968498	42.682972	37.7281	107.397675	43.531523	19.956102	106.6830865	-67.699953	15.18183	102.5764955
-17.777903	-1.815133	102.477882	-12.023372	17.553019	104.538071	44.41074	2.155247	105.980339	42.754383	37.697182	107.169579	43.5825615	19.9262145	106.574959	-67.6293055	15.1798235	102.501183
-17.913952	-1.866593	102.426575	-11.97362	17.493933	104.35376	44.469128	2.065405	105.995964	42.799263	37.610645	106.920067	43.6341955	19.838025	106.4580155	-67.5814355	15.149841	102.2495045
-18.027035	-1.925585	102.332939	-11.935661	17.43973	104.232368	44.507591	2.000305	106.01033	42.829109	37.545128	106.811348	43.66835	19.7727165	106.410839	-67.539672	15.1067435	102.053897
-18.110733	-1.973878	102.27095	-11.911733	17.35248	104.106949	44.532818	1.941468	106.031433	42.848454	37.47797	106.723717	43.690636	19.709719	106.377575	-67.514102	14.995241	101.836323
-18.219353	-2.057395	102.193031	-11.894498	17.297518	104.001617	44.564865	1.881956	106.058327	42.874058	37.419029	106.680405	43.7194615	19.6504925	106.369366	-67.5084575	14.9445435	101.633868
-18.300879	-2.123012	102.095665	-11.858138	17.247835	103.918968	44.602245	1.814462	106.095329	42.925758	37.354885	106.689713	43.7640015	19.5846735	106.392521	-67.4802775	14.9109965	101.445415
-18.391945	-2.174072	101.984825	-11.811013	17.200455	103.832748	44.629383	1.74095	106.13636	42.9673	37.282181	106.759354	43.7983415	19.5115655	106.447857	-67.4203675	14.8893445	101.217639
-18.491323	-2.235464	101.831688	-11.77602	17.142885	103.735794	44.649101	1.648775	106.191978	43.050701	37.184853	106.899048	43.849901	19.416814	106.545513	-67.401941	14.868956	100.926075
-18.715532	-2.279925	101.651443	-11.722219	17.038765	103.672935	44.693489	1.50399	106.242264	43.187317	37.054028	107.094971	43.940403	19.279009	106.6686175	-67.384841	14.798521	100.6772525
-18.836823	-2.322426	101.538239	-11.677614	17.024136	103.636909	44.730175	1.458896	106.224976	43.27253	37.005527	107.178261	44.0013525	19.2322115	106.7016185	-67.3565805	14.8160605	100.5721995
-19.012829	-2.373779	101.450096	-11.604115	17.044491	103.594353	44.788475	1.447967	106.171585	43.360149	36.997211	107.173668	44.074312	19.222589	106.6726265	-67.282542	14.866393	100.5160795
-19.240099	-2.427326	101.360786	-11.5134	17.074507	103.536606	44.867992	1.457749	106.107376	43.455677	37.008568	107.095543	44.1618345	19.2331585	106.6014595	-67.1886345	14.9158555	100.4717525
-19.466488	-2.484897	101.253746	-11.412463	17.102285	103.426361	44.932442	1.471465	106.046143	43.533112	37.025452	106.96595	44.232777	19.2484585	106.5060465	-67.057703	14.9561115	100.3466755
-19.732132	-2.539401	101.118942	-11.338689	17.123848	103.305031	44.992161	1.482583	105.971054	43.596561	37.01894	106.807495	44.294361	19.2507615	106.3892745	-66.971739	14.9969345	100.2207875
-20.084909	-2.614587	101.008675	-11.275539	17.103474	103.180267	45.056255	1.465954	105.902054	43.642979	36.986103	106.64325	44.349617	19.2260285	106.272652	-66.900695	14.9809195	100.087882
-20.636858	-2.76401	100.86908	-11.188542	16.999262	103.001404	45.143482	1.360678	105.777977	43.711361	36.860294	106.353828	44.4274215	19.110486	106.0659025	-66.8045055	14.888038	99.9369055
-21.003963	-2.860219	100.830521	-11.125369	16.878004	102.903053	45.198483	1.269129	105.682465	43.757172	36.735527	106.126656	44.4778275	19.002328	105.9045605	-66.7285655	14.75368	99.9015455
-21.391508	-2.941129	100.834152	-11.070787	16.761955	102.80825	45.246841	1.164698	105.610062	43.788239	36.623451	105.860962	44.51754	18.8940745	105.735512	-66.659114	14.6298355	99.880988
-21.766386	-3.020374	100.859238	-11.011498	16.654045	102.721382	45.306934	1.059968	105.511749	43.817657	36.498096	105.532196	44.5622955	18.779032	105.5219725	-66.5852915	14.529058	99.9207915
-22.144815	-3.103469	100.892677	-10.949551	16.532887	102.626869	45.357941	0.949633	105.3974	43.832352	36.371986	105.172432	44.5951465	18.6608095	105.284916	-66.4942485	14.4049645	99.968822
-22.537739	-3.141643	100.964317	-10.898973	16.42494	102.527512	45.407768	0.843657	105.273453	43.83976	36.23365	104.770004	44.623764	18.5386535	105.0217285	-66.42171	14.3112265	100.0332955
-22.952423	-3.13286	101.002396	-10.850067	16.29422	102.419701	45.442898	0.710625	105.138184	43.844398	36.073105	104.400215	44.643648	18.391865	104.7691995	-66.343782	14.196575	100.0702025
-23.630571	-3.080796	100.965477	-10.841593	16.099184	102.258621	45.450886	0.461147	104.911636	43.85495	35.772114	103.942017	44.652918	18.1166305	104.4268265	-66.336104	14.0817375	100.0904155
-24.104317	-3.035692	100.940895	-10.841215	15.952081	102.173019	45.400314	0.283066	104.740646	43.846085	35.596382	103.660538	44.6231995	17.939724	104.200592	-66.3056295	13.964438	100.145446
-24.57037	-2.936828	100.904762	-10.856552	15.820296	102.089417	45.348515	0.09758	104.567078	43.807133	35.3325	103.447639	44.577824	17.71504	104.0073585	-66.290928	13.925552	100.1714755
-25.007111	-2.786646	100.904358	-10.868082	15.73476	102.024254	45.279007	-0.055022	104.393974	43.717411	35.085545	103.264526	44.498209	17.5152615	103.82925	-66.234373	13.9542585	100.219258
-25.45433	-2.598953	100.868103	-10.888001	15.649836	101.953819	45.213467	-0.184667	104.237389	43.730095	35.001945	103.01387	44.471781	17.408639	103.6256295	-66.247783	13.891033	100.2820085
-25.883064	-2.393662	100.814667	-10.922886	15.586702	101.864151	45.147301	-0.27524	104.107956	43.687317	34.900845	102.84095	44.417309	17.3128025	103.474453	-66.263081	13.8606015	100.253849
-26.28104	-2.161112	100.742432	-10.951204	15.535339	101.783287	45.083488	-0.368488	104.023361	43.592453	34.761505	102.776184	44.3379705	17.1965085	103.3997725	-66.2403785	13.8741695	100.1668015
-26.821795	-1.707366	100.597153	-11.020751	15.451464	101.678383	45.021896	-0.450677	103.963242	43.562962	34.750511	102.704742	44.292429	17.149917	103.333992	-66.333931	13.753011	100.022774
-27.205616	-1.348905	100.485519	-11.051521	15.422421	101.631653	44.980865	-0.475172	103.929558	43.509712	34.729313	102.744972	44.2452885	17.1270705	103.337265	-66.3483305	13.7177715	99.926041
-27.569611	-0.988301	100.385071	-11.067495	15.399843	101.604935	44.953674	-0.480872	103.888939	43.47562	34.739399	102.787315	44.214647	17.1292635	103.338127	-66.349637	13.6704225	99.871743
-27.869558	-0.572232	100.279259	-11.092094	15.365269	101.581383	44.952961	-0.466872	103.849709	43.41256	34.713329	102.8787	44.1827605	17.1232285	103.3642045	-66.3669485	13.6073095	99.7985615
-28.194883	-0.148347	100.203934	-11.096635	15.345541	101.559357	44.955509	-0.430834	103.809525	43.438023	34.823345	102.912994	44.196766	17.1962555	103.3612595	-66.390036	13.4948265	99.7574545
-28.502937	0.309017	100.13591	-11.096148	15.336023	101.550507	44.970848	-0.377747	103.755058	43.427322	34.889389	102.959358	44.199085	17.255821	103.357208	-66.391381	13.416225	99.743806
-28.763353	0.730094	100.101959	-11.085051	15.327838	101.552368	44.98016	-0.312013	103.719017	43.415695	34.95089	103.009842	44.1979275	17.3194385	103.3644295	-66.3680295	13.3362375	99.7403065
-29.116096	1.42378	100.091743	-11.096725	15.348068	101.568726	44.988377	-0.217834	103.724228	43.390858	35.059143	103.059937	44.1896175	17.4206545	103.3920825	-66.3830675	13.2754815	99.7453695
-29.341757	1.917248	100.108673	-11.107742	15.354094	101.588318	44.992699	-0.15688	103.745773	43.358265	35.123466	103.082191	44.175482	17.483293	103.413982	-66.390966	13.224895	99.762654
-29.582211	2.411223	100.117279	-11.120862	15.345928	101.608208	44.993561	-0.120604	103.779411	43.322689	35.150658	103.099586	44.158125	17.515027	103.4394985	-66.399849	13.176829	99.7769175
-29.771805	2.931496	100.107086	-11.138209	15.325999	101.621666	44.983635	-0.114372	103.821327	43.301373	35.168076	103.112587	44.142504	17.526852	103.466957	-66.418922	13.125146	99.776375
-29.980188	3.442389	100.123253	-11.169463	15.256982	101.63945	44.977612	-0.119649	103.858528	43.277309	35.171711	103.126801	44.1274605	17.526031	103.4926645	-66.4663865	12.987933	99.7862355
-30.182365	3.913214	100.129341	-11.197625	15.200041	101.638519	44.974701	-0.119573	103.884506	43.229885	35.179424	103.155266	44.102293	17.5299255	103.519886	-66.497543	12.8701565	99.757152
-30.363733	4.375297	100.096237	-11.217197	15.117606	101.615036	44.969006	-0.107756	103.884277	43.180119	35.217049	103.166626	44.0745625	17.5546465	103.5254515	-66.5089565	12.6805655	99.7046205
-30.549959	5.097843	100.041351	-11.26137	15.005096	101.556351	44.970398	-0.069706	103.855873	43.105335	35.268509	103.130913	44.0378665	17.5994015	103.493393	-66.5606065	12.4107905	99.619309
-30.677664	5.591417	100.002243	-11.276268	14.926085	101.501846	44.966473	-0.043414	103.816208	43.040054	35.285175	103.077637	44.0032635	17.6208805	103.4469225	-66.5557995	12.2312895	99.5567695
-30.755779	6.10035	99.931297	-11.29231	14.86902	101.456581	44.954853	-0.018073	103.800247	43.001411	35.316338	103.012489	43.978132	17.6491325	103.406368	-66.562752	12.0889075	99.506794
-30.850878	6.636281	99.892471	-11.314022	14.833082	101.42907	44.952194	-0.00278	103.809227	42.957455	35.32753	102.982521	43.9548245	17.662375	103.395874	-66.5828685	12.003789	99.462266
-30.949461	7.133168	99.893745	-11.333811	14.785626	101.414314	44.951706	0.002602	103.830246	42.918617	35.330818	102.987289	43.9351615	17.66671	103.4087675	-66.6027835	11.904542	99.4198605
-30.997625	7.613349	99.88736	-11.340006	14.735258	101.41256	44.948551	-0.008997	103.862167	42.89407	35.328697	103.0336	43.9213105	17.65985	103.4478835	-66.6013225	11.810666	99.3772365
-31.060045	8.08859	99.867989	-11.345631	14.641256	101.424774	44.948795	-0.024362	103.899094	42.892563	35.335518	103.119041	43.920679	17.655578	103.5090675	-66.611941	11.626934	99.3404805
-31.117153	8.761279	99.896591	-11.361173	14.549775	101.452347	44.955734	-0.047088	103.950325	42.874065	35.310139	103.372864	43.9148995	17.6315255	103.6615945	-66.6372455	11.4680245	99.2430995
-31.114937	9.215322	99.895782	-11.362732	14.475367	101.493492	44.954845	-0.065111	104.013229	42.928772	35.38615	103.586365	43.9418085	17.6605195	103.799797	-66.6672725	11.2902145	99.187187
-31.115273	9.682038	99.894981	-11.371975	14.397155	101.558434	44.961567	-0.09232	104.063187	42.978088	35.3951	103.842461	43.9698275	17.65139	103.952824	-66.7137775	11.14292	99.164044
-31.103712	10.185921	99.899712	-11.361736	14.366158	101.611946	44.965977	-0.108368	104.07325	43.028423	35.399563	104.061798	43.9972	17.6455975	104.067524	-66.720672	11.0867185	99.156368
-31.147654	10.636222	99.93235	-11.343293	14.367379	101.647415	44.965805	-0.095523	104.047752	43.068958	35.413261	104.197517	44.0173815	17.658869	104.1226345	-66.7039675	11.075889	99.1721955
-31.109449	11.068816	99.958893	-11.33463	14.404903	101.650146	44.965252	-0.066101	104.006134	43.090855	35.449249	104.254913	44.0280535	17.691574	104.1305235	-66.6973135	11.118232	99.1697685
-31.055468	11.450178	99.949013	-11.323233	14.459804	101.620079	44.963093	-0.018818	103.959084	43.088032	35.504253	104.239426	44.0255625	17.7427175	104.099255	-66.6720285	11.1768905	99.140903
-30.963388	11.94848	99.908897	-11.342374	14.519511	101.550743	44.938885	0.053394	103.883209	43.037594	35.575497	104.125832	43.9882395	17.8144455	104.0045205	-66.6729875	11.2245765	99.0969655
-30.926605	12.238784	99.868652	-11.360981	14.524258	101.50676	44.921776	0.068101	103.836754	42.993202	35.587154	104.04966	43.957489	17.8276275	103.943207	-66.679451	11.2208885	99.070313
-30.877199	12.492679	99.866608	-11.390008	14.495169	101.486801	44.897511	0.046386	103.819679	42.944798	35.564175	103.977493	43.9211545	17.8052805	103.898586	-66.7011705	11.1850575	99.075016
-30.826511	12.70812	99.86908	-11.427198	14.454566	101.478432	44.885284	-0.004452	103.836632	42.919235	35.516338	103.921143	43.9022595	17.755943	103.8788875	-66.7566555	11.153189	99.0779765
-30.78484	12.927382	99.906044	-11.440914	14.405201	101.479233	44.872669	-0.085156	103.892601	42.902428	35.442837	103.880775	43.8875485	17.6788405	103.886688	-66.7693765	11.1315615	99.071778
-30.704712	13.134109	99.926598	-11.453453	14.338714	101.491928	44.869305	-0.171449	103.950562	42.88892	35.316299	103.841873	43.8791125	17.572425	103.8962175	-66.7860185	11.105003	99.0876385
-30.604729	13.305889	99.929245	-11.46181	14.302206	101.502953	44.888126	-0.247467	104.00882	42.897243	35.23753	103.767029	43.8926845	17.4950315	103.8879245	-66.8163045	11.1093805	99.1179815
-30.431038	13.561612	99.937401	-11.404159	14.147824	101.495125	44.961952	-0.370315	104.110847	42.889404	35.130165	103.587601	43.925678	17.379925	103.849224	-66.733996	10.915723	99.141026
-30.290863	13.685616	99.986694	-11.351933	14.066998	101.534859	45.01313	-0.451007	104.191147	42.901375	35.050007	103.519524	43.9572525	17.2995	103.8553355	-66.6611185	10.834496	99.2143825
-30.152395	13.816272	100.068024	-11.306087	13.988876	101.590172	45.057983	-0.530735	104.27272	42.929821	34.964809	103.489639	43.993902	17.217037	103.8811795	-66.606076	10.760715	99.2991645
-29.980722	13.953023	100.16832	-11.258678	13.908085	101.67215	45.109646	-0.618023	104.358223	42.933857	34.806419	103.525055	44.0217515	17.094198	103.941639	-66.5391075	10.721972	99.402661
-29.79196	14.061878	100.261749	-11.203802	13.831557	101.752182	45.16291	-0.699223	104.438293	42.996914	34.740292	103.545639	44.079912	17.0205345	103.991966	-66.487516	10.6425795	99.512398
-29.623005	14.171982	100.302399	-11.149026	13.79126	101.791443	45.206493	-0.787519	104.494133	43.114281	34.745483	103.560135	44.160387	16.978982	104.027134	-66.458439	10.603538	99.555752
-29.449558	14.267056	100.309944	-11.088657	13.759783	101.792061	45.238575	-0.868903	104.538307	43.192257	34.675735	103.53907	44.215416	16.903416	104.0386885	-66.39273	10.61615	99.5454335
-29.169044	14.387888	100.30645	-11.052463	13.760029	101.77095	45.251461	-0.966189	104.566368	43.256332	34.579941	103.474869	44.2538965	16.806876	104.0206185	-66.3588225	10.713182	99.5212815
-29.00951	14.440494	100.336792	-11.039351	13.784107	101.787399	45.234825	-1.004668	104.568611	43.265991	34.520679	103.418221	44.250408	16.7580055	103.993416	-66.32911	10.8102085	99.581382
-28.844252	14.479454	100.40995	-11.034719	13.804132	101.839279	45.222599	-1.02378	104.5849	43.26791	34.483608	103.377686	44.2452545	16.729914	103.981293	-66.3146925	10.87835	99.697265
-28.690704	14.496004	100.487984	-11.040398	13.825218	101.900711	45.216076	-1.051877	104.642609	43.272762	34.458675	103.380653	44.244419	16.703399	104.011631	-66.325215	10.947037	99.789791
-28.555069	14.511024	100.524376	-11.047256	13.842866	101.951958	45.21954	-1.097568	104.719818	43.256805	34.402771	103.441261	44.2381725	16.6526015	104.0805395	-66.3326845	11.0331305	99.8233765
-28.446362	14.49253	100.578903	-11.039696	13.83365	102.002823	45.212383	-1.148518	104.801537	43.281593	34.352844	103.471649	44.246988	16.602163	104.136593	-66.32638	11.065137	99.869053
-28.376257	14.459294	100.642601	-11.040319	13.845989	102.057579	45.203365	-1.205876	104.866982	43.314266	34.298672	103.50634	44.2588155	16.546398	104.186661	-66.3394535	11.14558	99.928497
-28.290522	14.422215	100.688217	-10.988435	13.777471	102.087128	45.209755	-1.290048	104.948509	43.406174	34.24646	103.514923	44.3079645	16.478206	104.231716	-66.2848345	11.076736	99.94254
-28.267029	14.400284	100.699387	-10.967256	13.768946	102.11483	45.230537	-1.334119	105.026794	43.430416	34.192257	103.611992	44.3304765	16.429069	104.319393	-66.2649885	11.108823	99.910267
-28.280331	14.393872	100.72805	-10.957619	13.766168	102.16478	45.242249	-1.361554	105.122566	43.485245	34.164955	103.675056	44.363747	16.4017005	104.398811	-66.278985	11.1306355	99.930749
-28.325022	14.373575	100.779831	-10.935805	13.770967	102.233299	45.251545	-1.380143	105.201324	43.516808	34.145252	103.766991	44.3841765	16.3825545	104.4841575	-66.2557865	11.1593795	99.9824405
-28.385221	14.352534	100.84864	-10.924903	13.75141	102.281845	45.259193	-1.417896	105.278709	43.540184	34.093571	103.901375	44.3996885	16.3378375	104.590042	-66.2494945	11.1649825	99.973648
-28.454157	14.323121	100.875031	-10.916889	13.712285	102.335121	45.238789	-1.503401	105.370621	43.573849	34.003487	104.071915	44.406319	16.250043	104.721268	-66.240097	11.174527	99.948974
-28.520771	14.325243	100.88308	-10.922885	13.663535	102.373657	45.210518	-1.623232	105.459084	43.674446	33.925629	104.190216	44.442482	16.1511985	104.82465	-66.288252	11.1758715	99.922664
-28.674301	14.32387	100.90126	-10.935114	13.58276	102.411758	45.147499	-1.834947	105.528893	43.75246	33.712082	104.456184	44.4499795	15.9385675	104.9925385	-66.3202075	11.2269525	99.8309775
-28.768623	14.353771	100.913025	-10.926872	13.533653	102.451874	45.10183	-1.959577	105.590729	43.836258	33.595406	104.603027	44.469044	15.8179145	105.096878	-66.322788	11.2493915	99.80687
-28.889004	14.360497	100.968002	-10.924916	13.528234	102.523529	45.097088	-2.034269	105.682526	43.904621	33.527004	104.732727	44.5008545	15.7463675	105.2076265	-66.3506865	11.3101005	99.8394315
-28.981281	14.399095	101.037575	-10.904293	13.546279	102.594635	45.124729	-2.07344	105.765724	43.841633	33.299187	104.891731	44.483181	15.6128735	105.3287275	-66.291767	11.4796845	99.8605425
-29.077602	14.418443	101.091919	-10.875401	13.580333	102.668472	45.145081	-2.105892	105.837753	43.908291	33.294464	104.897453	44.526686	15.594286	105.367603	-66.277488	11.56638	99.969341
-29.170042	14.434513	101.137634	-10.836773	13.597228	102.698151	45.175629	-2.130761	105.85363	43.959423	33.264191	104.820892	44.567526	15.566715	105.337261	-66.241072	11.627741	100.059041
-29.241285	14.415361	101.170181	-10.791433	13.588731	102.699707	45.204407	-2.157416	105.834076	44.108833	33.41354	104.641251	44.65662	15.628062	105.2376635	-66.239486	11.5494	100.1617505
-29.313835	14.362661	101.174698	-10.728379	13.544552	102.689445	45.266838	-2.227812	105.853691	44.151264	33.320618	104.511345	44.709051	15.546403	105.182518	-66.165809	11.542701	100.196372
-29.341948	14.32776	101.173912	-10.692175	13.501824	102.692123	45.322269	-2.304596	105.91127	44.187916	33.239887	104.456558	44.7550925	15.4676455	105.183914	-66.1394425	11.5360025	100.200332
-29.336531	14.262382	101.165367	-10.652893	13.437572	102.704941	45.370506	-2.385442	106.007095	44.176628	33.123459	104.447639	44.773567	15.3690085	105.227367	-66.079353	11.5061355	100.182515
-29.273197	14.166932	101.176666	-10.623988	13.407278	102.741501	45.429459	-2.47046	106.109688	44.274601	33.064465	104.357971	44.85203	15.2970025	105.2338295	-66.100006	11.5175535	100.2491725
-29.164024	14.066134	101.199791	-10.54561	13.318769	102.758598	45.482578	-2.557234	106.199753	44.280476	32.943954	104.337059	44.881527	15.19336	105.268406	-65.972747	11.444178	100.24879
-29.096275	13.981572	101.214745	-10.499359	13.275656	102.770782	45.52499	-2.642364	106.277588	44.335236	32.8479	104.263496	44.930113	15.102768	105.270542	-65.928831	11.448544	100.271022
-28.996199	13.910826	101.241829	-10.450815	13.215277	102.781845	45.572327	-2.743314	106.332733	44.378368	32.737095	104.187599	44.9753475	14.9968905	105.260166	-65.8769775	11.4336635	100.303524
-28.832649	13.843065	101.285378	-10.398963	13.134405	102.821861	45.60891	-2.904901	106.39994	44.466503	32.556892	104.121849	45.0377065	14.8259955	105.2608945	-65.8356325	11.4428145	100.3828275
-28.715286	13.840251	101.323906	-10.353016	13.061778	102.860703	45.649017	-3.01967	106.429634	44.526119	32.436481	104.102943	45.087568	14.7084055	105.2662885	-65.7936	11.4151505	100.4551175
-28.579756	13.867478	101.346886	-10.302649	13.023983	102.882469	45.69952	-3.12192	106.489372	44.605965	32.313709	104.0784	45.1527425	14.5958945	105.283886	-65.7580405	11.4520715	100.481052
-28.453646	13.922377	101.330078	-10.227541	12.986842	102.882256	45.755699	-3.215808	106.567024	44.690048	32.210258	104.056427	45.2228735	14.497225	105.3117255	-65.6779555	11.476459	100.4527865
-28.316074	14.011219	101.30098	-10.15968	12.964815	102.8666	45.839172	-3.298609	106.657669	44.759552	32.097267	104.032173	45.299362	14.399329	105.344921	-65.618722	11.530301	100.388279
-28.168997	14.118664	101.266006	-10.077294	12.941631	102.850548	45.908165	-3.382885	106.748306	44.843651	31.992317	104.022232	45.375908	14.304716	105.385269	-65.530496	11.578546	100.315827
-28.038528	14.249282	101.22728	-10.003046	12.899181	102.838203	45.983219	-3.490891	106.81881	44.934826	31.871458	104.027084	45.4590225	14.1902835	105.422947	-65.4651145	11.6080785	100.253459
-27.860706	14.474571	101.210281	-9.887312	12.808778	102.84864	46.054806	-3.699551	106.850937	45.07465	31.658756	104.02803	45.564728	13.9796025	105.4394835	-65.339352	11.6379535	100.2577965
-27.745083	14.669659	101.199188	-9.821917	12.738952	102.863609	46.087288	-3.849887	106.841789	45.187851	31.504864	104.038857	45.6375695	13.8274885	105.440323	-65.2814035	11.6504155	100.286895
-27.627146	14.911472	101.213097	-9.74156	12.667875	102.873138	46.13036	-3.996562	106.847679	45.298756	31.352196	104.066002	45.714558	13.677817	105.4568405	-65.197678	11.657933	100.2894355
-27.510818	15.179642	101.21933	-9.652308	12.598435	102.888527	46.192574	-4.139964	106.849716	45.418602	31.234705	104.106331	45.805588	13.5473705	105.4780235	-65.110204	11.6494995	100.2990305
-27.35603	15.522329	101.206436	-9.56883	12.54197	102.908409	46.258217	-4.257949	106.863319	45.541893	31.133247	104.141083	45.900055	13.437649	105.502201	-65.037715	11.646291	100.314617
-27.176962	15.938785	101.161789	-9.463515	12.506483	102.902374	46.343929	-4.358449	106.877228	45.672031	31.048908	104.157974	46.00798	13.3452295	105.517601	-64.93501	11.6677365	100.287147
-27.007187	16.423483	101.118698	-9.361419	12.482203	102.882805	46.434708	-4.452629	106.862045	45.795315	30.969307	104.158257	46.1150115	13.258339	105.510151	-64.8378495	11.706067	100.255459
-26.741489	17.327066	101.034637	-9.212132	12.431418	102.87722	46.567284	-4.573446	106.819344	45.97934	30.848391	104.171608	46.273312	13.1374725	105.495476	-64.697576	11.7253635	100.258964
-26.590538	17.978127	101.041077	-9.104659	12.384151	102.88974	46.654232	-4.671469	106.748558	46.109772	30.761284	104.199577	46.382002	13.0449075	105.4740675	-64.59132	11.7233945	100.3054125
-26.392859	18.688107	101.057312	-8.997631	12.340017	102.929291	46.73465	-4.791129	106.634438	46.256706	30.655067	104.253456	46.495678	12.931969	105.443947	-64.49094	11.748065	100.414635
-26.218632	19.392448	101.124573	-8.888787	12.271194	102.955284	46.791561	-4.930545	106.461441	46.408665	30.541912	104.329231	46.600113	12.8056835	105.395336	-64.377687	11.7367045	100.515232
-25.998983	20.129608	101.197144	-8.785559	12.194802	102.964279	46.825024	-5.090013	106.22126	46.562607	30.411917	104.389069	46.6938155	12.660952	105.3051645	-64.2649335	11.728652	100.6233935
-25.767834	20.957323	101.256927	-8.696878	12.115382	102.966988	46.85202	-5.258707	105.929588	46.697678	30.279203	104.434059	46.774849	12.510248	105.1818235	-64.168605	11.720516	100.7521525
-25.59655	21.853985	101.309631	-8.605875	12.057024	102.942909	46.877567	-5.424528	105.586243	46.836601	30.153612	104.461113	46.857084	12.364542	105.023678	-64.068834	11.749506	100.86214
-25.270636	23.174078	101.453743	-8.49122	11.978546	102.892342	46.869896	-5.637597	105.101967	47.020958	29.989836	104.499542	46.945427	12.1761195	104.8007545	-63.927867	11.7809725	100.9839295
-25.058784	24.036381	101.57682	-8.423838	11.947889	102.879837	46.865444	-5.746652	104.833221	47.131927	29.898335	104.529236	46.9986855	12.0758415	104.6812285	-63.8463615	11.8199365	101.0784455
-24.803703	24.925303	101.690361	-8.358729	11.927725	102.886711	46.873207	-5.812721	104.660179	47.223553	29.832617	104.568588	47.04838	12.009948	104.6143835	-63.765838	11.845502	101.1590385
-24.564682	25.860298	101.774384	-8.302937	11.931926	102.910843	46.921787	-5.840999	104.589699	47.29282	29.808006	104.649696	47.1073035	11.9835035	104.6196975	-63.7131775	11.8803485	101.2019885
-24.321512	26.750847	101.86441	-8.248354	11.928739	102.945984	47.001266	-5.852169	104.631889	47.354626	29.798435	104.746475	47.177946	11.973133	104.689182	-63.674654	11.884345	101.202786
-24.112925	27.605146	101.945587	-8.183299	11.863993	103.011131	47.104698	-5.871253	104.728737	47.395214	29.774725	104.84079	47.249956	11.951736	104.7847635	-63.616554	11.77625	101.2374985
-23.803095	28.409698	102.008911	-8.130736	11.787091	103.071739	47.184364	-5.924735	104.81646	47.433464	29.713917	104.913567	47.308914	11.894591	104.8650135	-63.570386	11.679591	101.2784645
-23.356726	29.704729	102.035072	-8.006464	11.563046	103.130722	47.334797	-6.131012	104.928604	47.553791	29.507294	104.997208	47.444294	11.688141	104.962906	-63.457222	11.437951	101.298538
-23.082079	30.496675	102.077255	-7.921077	11.374452	103.134003	47.431076	-6.364755	104.968582	47.668606	29.26989	105.051277	47.549841	11.4525675	105.0099295	-63.391995	11.2963365	101.2580765
-22.746231	31.245842	102.138939	-7.851381	11.133675	103.149948	47.490288	-6.651031	104.971481	47.791161	28.980419	105.110893	47.6407245	11.164694	105.041187	-63.3434865	11.102656	101.258709
-22.376785	31.99577	102.265083	-7.776797	10.891575	103.198204	47.525261	-6.948846	104.931702	47.93676	28.675703	105.19297	47.7310105	10.8634285	105.062336	-63.2846045	10.9197215	101.334072
-21.992952	32.781261	102.473137	-7.680118	10.69056	103.292229	47.565388	-7.235784	104.872581	48.092781	28.4181	105.307182	47.8290845	10.591158	105.0898815	-63.1893205	10.789962	101.4945765
-21.671516	33.58638	102.751015	-7.587123	10.517002	103.411118	47.620995	-7.475824	104.80584	48.25161	28.21125	105.445816	47.9363025	10.367713	105.125828	-63.1105485	10.666291	101.696408
-21.289454	34.36026	103.068481	-7.493778	10.423551	103.55809	47.655052	-7.642529	104.765572	48.414249	28.052488	105.588493	48.0346505	10.2049795	105.1770325	-63.0222065	10.6421225	101.9391475
-20.70792	35.43251	103.645691	-7.340455	10.387097	103.792442	47.731888	-7.80142	104.595963	48.63895	27.902525	105.746094	48.185419	10.0505525	105.1710285	-62.866329	10.7236415	102.4138555
-20.192856	36.175385	104.064438	-7.254545	10.416052	103.944839	47.783882	-7.865808	104.411842	48.797497	27.83672	105.833939	48.2906895	9.985456	105.1228905	-62.7997795	10.846648	102.7667875
-19.762993	36.923973	104.465637	-7.174385	10.480493	104.080452	47.813309	-7.883442	104.192947	48.933167	27.806479	105.924118	48.373238	9.9615185	105.0585325	-62.722008	10.9994675	103.1023715
-19.353563	37.631351	104.92128	-7.106624	10.560588	104.208649	47.827126	-7.84515	104.03334	49.044167	27.817648	106.025314	48.4356465	9.986249	105.029327	-62.6488945	11.134927	103.387971
-18.821398	38.309681	105.290672	-7.048128	10.690885	104.34903	47.875427	-7.770127	103.960075	49.137863	27.863562	106.184662	48.506645	10.0467175	105.0723685	-62.602901	11.3350525	103.6256915
-18.404133	38.874836	105.640472	-6.987418	10.84018	104.500031	47.932575	-7.688317	104.011513	49.23727	27.943245	106.391693	48.5849225	10.127464	105.201603	-62.5597585	11.552896	103.798459
-17.914314	39.358788	105.921555	-6.96293	10.996866	104.640213	47.988411	-7.603641	104.140221	49.318604	28.027264	106.611717	48.6535075	10.2118115	105.375969	-62.5793675	11.7819205	103.904457
-17.15296	40.027779	106.255173	-6.959083	11.218377	104.830299	48.055286	-7.487688	104.374825	49.36586	28.146669	106.936852	48.710573	10.3294905	105.6558385	-62.628739	12.1072635	104.0047595
-16.615351	40.403309	106.385147	-6.987677	11.322633	104.957153	48.065411	-7.432862	104.569031	49.350815	28.206371	107.100548	48.708113	10.3867545	105.8347895	-62.683467	12.2585115	104.0795165
-16.075407	40.715042	106.500862	-7.03088	11.38176	105.099419	48.07962	-7.387492	104.833282	49.30275	28.227402	107.278015	48.691185	10.419955	106.0556485	-62.752945	12.343565	104.1431895
-15.498443	40.937595	106.569229	-7.089291	11.438087	105.273674	48.124714	-7.357172	105.159737	49.250404	28.238693	107.489838	48.687559	10.4407605	106.3247875	-62.866141	12.4354135	104.2225605
-14.973285	41.044228	106.66571	-7.136374	11.448255	105.457008	48.166828	-7.354054	105.565903	49.22258	28.236135	107.737289	48.694704	10.4410405	106.651596	-62.967452	12.4554695	104.26242
-14.478477	41.056217	106.755997	-7.162367	11.448538	105.674088	48.227676	-7.386798	105.995323	49.203213	28.209389	108.02578	48.7154445	10.4112955	107.0105515	-63.0401785	12.4857805	104.3376245
-14.024364	41.036205	106.876816	-7.199851	11.40496	105.896118	48.296734	-7.462092	106.407822	49.194397	28.150362	108.324745	48.7455655	10.344135	107.3662835	-63.1452675	12.465785	104.4259525
-13.224408	40.779221	107.064674	-7.253573	11.333645	106.193016	48.354633	-7.609216	106.959366	49.197315	28.031666	108.765968	48.775974	10.211225	107.862667	-63.28312	12.456065	104.523365
-12.71104	40.563522	107.184624	-7.304424	11.266681	106.371475	48.369453	-7.7166	107.23597	49.189751	27.927345	108.996811	48.779602	10.1053725	108.1163905	-63.38845	12.4279895	104.6265595
-12.158023	40.313377	107.320717	-7.3554	11.238979	106.541809	48.36211	-7.808678	107.43998	49.175323	27.816654	109.180344	48.7687165	10.003988	108.310162	-63.4795165	12.47397	104.773456
-11.664981	39.99543	107.43103	-7.425655	11.211066	106.688988	48.315647	-7.883723	107.620941	49.152672	27.736197	109.339378	48.7341595	9.926237	108.4801595	-63.5854695	12.495895	104.8978165
-11.226124	39.643108	107.586601	-7.496894	11.234543	106.843864	48.267185	-7.945281	107.758102	49.12299	27.657478	109.491905	48.6950875	9.8560985	108.6250035	-63.6888755	12.6129875	105.0627245
-10.808698	39.264565	107.720268	-7.574594	11.253879	107.000504	48.229652	-7.993016	107.900597	49.082832	27.59898	109.619591	48.656242	9.802982	108.760094	-63.80543	12.704776	105.240914
-10.441281	38.854588	107.833542	-7.663222	11.318669	107.162262	48.16888	-8.004456	108.049606	49.038036	27.579195	109.742546	48.603458	9.7873695	108.896076	-63.929902	12.8499685	105.428448
-9.890633	38.149685	107.935867	-7.834059	11.446267	107.402145	48.056801	-7.976999	108.31356	48.922523	27.6227	109.878647	48.489662	9.8228505	109.0961035	-64.15778	13.0696835	105.7081865
-9.562209	37.61908	107.973312	-7.978254	11.559395	107.577156	47.963966	-7.910676	108.515587	48.791546	27.704838	109.928116	48.377756	9.897081	109.2218515	-64.334264	13.221709	105.9324605
-9.312559	37.065784	107.953941	-8.144422	11.697112	107.75592	47.839703	-7.805632	108.734703	48.621788	27.802896	109.937843	48.2307455	9.998632	109.336273	-64.5195895	13.395592	106.175567
-9.063215	36.487064	107.967499	-8.339847	11.841752	107.934975	47.703136	-7.676364	108.978714	48.423965	27.92271	109.89444	48.0635505	10.123173	109.436577	-64.7432445	13.560331	106.433373
-8.874084	35.910774	107.933174	-8.517938	11.986231	108.128563	47.598328	-7.531758	109.220543	48.214226	28.068501	109.817032	47.906277	10.2683715	109.5187875	-64.942153	13.7040905	106.7383385
-8.664066	35.319656	107.831039	-8.741578	12.147669	108.317734	47.459255	-7.363316	109.508644	47.972408	28.225994	109.670731	47.7158315	10.431339	109.5896875	-65.1989875	13.863999	107.0457805
-8.50396	34.688778	107.706085	-8.908405	12.240531	108.480331	47.33057	-7.170413	109.824608	47.711342	28.407946	109.47715	47.520956	10.6187665	109.650879	-65.337766	13.8622955	107.309783
-8.29122	33.724293	107.483086	-9.19383	12.387516	108.726288	47.18372	-6.854191	110.32196	47.316734	28.706184	109.222092	47.250227	10.9259965	109.772026	-65.637887	13.8490355	107.68055
-8.17775	33.137531	107.367279	-9.36723	12.452118	108.883415	47.089951	-6.64957	110.681854	47.067146	28.890842	109.075096	47.0785485	11.120636	109.878475	-65.8130085	13.7836	107.888355
-8.114615	32.548965	107.290909	-9.517015	12.486419	109.038834	47.010605	-6.465965	111.019981	46.819824	29.029629	108.990013	46.9152145	11.281832	110.004997	-65.9492445	13.691006	108.072671
-8.03124	32.010033	107.233025	-9.699555	12.522885	109.194496	46.92691	-6.330969	111.376595	46.615459	29.145422	108.957603	46.7711845	11.4072265	110.167099	-66.1702945	13.6385435	108.221893
-7.937342	31.498587	107.242157	-9.841164	12.500962	109.330437	46.833855	-6.224761	111.680313	46.448215	29.222614	108.986008	46.641035	11.4989265	110.3331605	-66.323363	13.5029975	108.3277135
-7.866707	31.001684	107.295952	-9.925518	12.425206	109.437416	46.732975	-6.145853	111.922264	46.294479	29.29439	109.065231	46.513727	11.5742685	110.4937475	-66.364763	13.2761435	108.3810845
-7.828885	30.568382	107.387863	-10.032833	12.390812	109.528267	46.600872	-6.073909	112.100578	46.173641	29.366871	109.15921	46.3872565	11.646481	110.629894	-66.4529225	13.135143	108.42664
-7.736476	30.056307	107.541885	-10.188424	12.366012	109.648499	46.413197	-5.961797	112.212074	46.003674	29.511101	109.271774	46.2084355	11.774652	110.741924	-66.5852835	12.957372	108.555074
-7.733994	29.834732	107.662727	-10.274342	12.39256	109.694824	46.314556	-5.835947	112.174141	45.893909	29.653486	109.326378	46.1042325	11.9087695	110.7502595	-66.6529165	12.8763505	108.6393885
-7.743413	29.710251	107.734856	-10.371451	12.478843	109.709503	46.240479	-5.693088	112.065437	45.781925	29.828421	109.337746	46.011202	12.0676665	110.7015915	-66.754104	12.8900195	108.7174145
-7.768658	29.651987	107.806168	-10.464864	12.588813	109.705856	46.090134	-5.480223	111.978516	45.654083	30.039883	109.328819	45.8721085	12.27983	110.6536675	-66.8018365	12.897796	108.7580445
-7.812668	29.674974	107.857063	-10.552456	12.744476	109.688438	45.977722	-5.231163	111.858475	45.509701	30.286011	109.322861	45.7437115	12.527424	110.590668	-66.8486235	12.961528	108.786208
-7.864519	29.751631	107.899132	-10.657167	12.902504	109.672714	45.878376	-4.983609	111.762939	45.360348	30.545702	109.348442	45.619362	12.7810465	110.5556905	-66.933696	13.0239615	108.7897375
-7.947831	29.861805	107.961723	-10.762611	13.04081	109.678482	45.770233	-4.74286	111.726463	45.214291	30.795092	109.410133	45.492262	13.026116	110.568298	-67.017484	13.055504	108.788666
-8.067048	30.076578	108.090424	-10.914266	13.205719	109.72644	45.62394	-4.422634	111.711929	45.021698	31.135065	109.551308	45.322819	13.3562155	110.6316185	-67.151351	13.0552225	108.8212615
-8.190456	30.25214	108.154175	-11.025023	13.298842	109.759033	45.562328	-4.257068	111.67984	44.899902	31.33202	109.649536	45.231115	13.537476	110.664688	-67.281161	13.060208	108.853378
-8.290248	30.441236	108.197021	-11.137828	13.371332	109.784042	45.488743	-4.108188	111.66227	44.781597	31.492933	109.69812	45.13517	13.6923725	110.680195	-67.410826	13.0502915	108.887889
-8.434835	30.677998	108.204521	-11.220154	13.426667	109.787941	45.395744	-3.958475	111.637413	44.651337	31.630003	109.703323	45.0235405	13.835764	110.670368	-67.4638485	13.01757	108.905514
-8.594267	30.95997	108.217529	-11.308427	13.487617	109.805801	45.315067	-3.816395	111.585068	44.52499	31.759756	109.704338	44.9200285	13.9716805	110.644703	-67.5368825	13.0035535	108.966899
-8.76018	31.285343	108.230827	-11.396157	13.543205	109.818146	45.260113	-3.686113	111.528145	44.423275	31.882736	109.718582	44.841694	14.0983115	110.6233635	-67.634008	12.9880985	109.0129285
-8.881671	31.67482	108.236145	-11.456418	13.599904	109.826187	45.193195	-3.572661	111.469559	44.352585	32.004993	109.73053	44.77289	14.216166	110.6000445	-67.685726	12.983642	109.0523295
-9.173979	32.372894	108.236649	-11.560413	13.726243	109.803604	45.061977	-3.443908	111.302773	44.264969	32.171623	109.723343	44.663473	14.3638575	110.513058	-67.784299	13.0886285	109.09415
-9.351755	32.895702	108.258835	-11.62475	13.832667	109.767738	44.948788	-3.325019	111.159706	44.219849	32.279034	109.717155	44.5843185	14.4770075	110.4384305	-67.8338185	13.1883265	109.0970455
-9.546838	33.46368	108.300842	-11.694233	13.942636	109.727371	44.832592	-3.208909	110.994659	44.170738	32.407799	109.723839	44.501665	14.599445	110.359249	-67.890131	13.285827	109.095493
-9.73761	34.037121	108.371948	-11.773386	14.059024	109.702347	44.700916	-3.072392	110.80761	44.107376	32.518295	109.7603	44.404146	14.7229515	110.283955	-67.950918	13.3950965	109.120739
-9.921378	34.612732	108.527771	-11.829276	14.160755	109.697975	44.555534	-2.936982	110.606369	44.074226	32.621811	109.842728	44.31488	14.8424145	110.2245485	-67.973432	13.4790955	109.1714015
-10.099379	35.167648	108.770416	-11.919729	14.254133	109.705223	44.413326	-2.864083	110.31089	44.047153	32.717617	109.937874	44.2302395	14.926767	110.124382	-68.0696975	13.581499	109.286064
-10.266126	35.722809	109.050896	-11.988684	14.333577	109.726318	44.233727	-2.814024	109.906982	44.032375	32.759651	110.002327	44.133051	14.9728135	109.9546545	-68.110419	13.6943405	109.4979815
-10.551986	36.506401	109.583687	-12.059897	14.48595	109.763702	43.898998	-2.806363	109.198906	44.057957	32.758991	110.07534	43.9784775	14.976314	109.637123	-68.0982715	13.995586	109.890281
-10.762698	37.06382	109.997543	-12.117441	14.552346	109.792839	43.640472	-2.817029	108.734467	44.069672	32.744171	110.116943	43.855072	14.963571	109.425705	-68.089954	14.141121	110.159973
-10.88916	37.570557	110.399094	-12.169637	14.673765	109.841415	43.421043	-2.769751	108.340332	44.073559	32.760117	110.193108	43.747301	14.995183	109.26672	-68.086575	14.352347	110.41611
-11.05019	38.057411	110.838547	-12.234385	14.815964	109.955429	43.237431	-2.662754	108.106735	44.074162	32.852718	110.334	43.6557965	15.094982	109.2203675	-68.1245665	14.536946	110.6904905
-11.138093	38.531555	111.179924	-12.304249	15.010865	110.116028	43.112831	-2.486599	108.076347	44.056446	33.017628	110.500778	43.5846385	15.2655145	109.2885625	-68.1931365	14.7562155	110.9434935
-11.338215	38.907696	111.477959	-12.400018	15.246874	110.306786	43.04454	-2.247985	108.182884	43.980198	33.244137	110.697578	43.512369	15.498076	109.440231	-68.312405	14.995672	111.173341
-11.436421	39.259068	111.629845	-12.481008	15.477882	110.47541	43.00972	-2.016165	108.397278	43.885338	33.48325	110.84446	43.447529	15.7335425	109.620869	-68.409545	15.2222215	111.329951
-11.632802	39.586765	111.689316	-12.632482	15.764078	110.675499	42.979076	-1.725228	108.780632	43.728275	33.795692	110.958504	43.3536755	16.035232	109.869568	-68.6186395	15.492924	111.48143
-11.796356	39.694721	111.665237	-12.72033	15.914432	110.798088	42.967236	-1.630104	109.058586	43.627224	33.929008	111.004593	43.29723	16.149452	110.0315895	-68.73789	15.679412	111.5645865
-11.857675	39.719646	111.617577	-12.832931	16.001055	110.917389	42.97538	-1.620938	109.302994	43.531628	33.987797	111.038208	43.253504	16.1834295	110.170601	-68.919366	15.8186805	111.664177
-11.92304	39.690083	111.599937	-12.976238	16.058216	111.057411	42.922165	-1.670371	109.548058	43.44154	33.958607	111.051643	43.1818525	16.144118	110.2998505	-69.1343285	15.972314	111.8149715
-12.015001	39.584629	111.618301	-13.054876	16.003054	111.195801	42.842628	-1.75508	109.772446	43.312141	33.913651	111.106018	43.0773845	16.0792855	110.439232	-69.1871365	15.9268225	111.95237
-12.043669	39.443867	111.624947	-13.178115	15.942822	111.335686	42.767563	-1.867336	109.971359	43.229248	33.752022	111.090469	42.9984055	15.942343	110.530914	-69.3546355	15.943301	112.140458
-12.059118	39.240273	111.651398	-13.237839	15.905226	111.463867	42.66391	-1.960701	110.177994	43.133469	33.632584	111.077789	42.8986895	15.8359415	110.6278915	-69.3743675	15.9745105	112.2998425
-12.037453	38.935783	111.539825	-13.46855	15.891665	111.670731	42.5145	-2.037395	110.46711	42.950718	33.577938	111.015686	42.732609	15.7702715	110.741398	-69.669709	16.0130585	112.600064
-12.028349	38.723652	111.445465	-13.562691	15.952948	111.76889	42.44643	-2.026631	110.61306	42.812546	33.601128	110.87632	42.629488	15.7872485	110.74469	-69.75487	16.1186475	112.79309
-11.95612	38.518105	111.287643	-13.65535	16.033789	111.834587	42.372059	-1.978436	110.709694	42.690449	33.619823	110.64801	42.531254	15.8206935	110.678852	-69.841954	16.2468845	112.990322
-11.951735	38.344055	111.141014	-13.749458	16.135637	111.860588	42.304501	-1.920678	110.768684	42.527477	33.678169	110.481003	42.415989	15.8787455	110.6248435	-69.914905	16.3925285	113.0963325
-11.927995	38.192005	111.026672	-13.816547	16.239273	111.871979	42.232136	-1.887586	110.814575	42.406532	33.71159	110.335228	42.319334	15.912002	110.5749015	-69.952428	16.566544	113.1690565
-11.855412	38.035385	110.940994	-13.842887	16.322926	111.871208	42.148605	-1.883	110.855804	42.311531	33.703388	110.273766	42.230068	15.910194	110.564785	-69.915842	16.735658	113.177631
-11.768496	37.909393	110.92807	-13.904539	16.353662	111.889053	42.051975	-1.905275	110.884651	42.253128	33.676929	110.257248	42.1525515	15.885827	110.5709495	-69.9616295	16.821497	113.2071565
-11.626276	37.704556	111.012329	-14.017161	16.348949	111.961975	41.923012	-1.954967	110.906044	42.229946	33.628544	110.302986	42.076479	15.8367885	110.604515	-70.110801	16.8611095	113.319435
-11.536645	37.584114	111.076569	-14.015579	16.354202	111.989334	41.869991	-1.993011	110.923958	42.206482	33.645329	110.419395	42.0382365	15.826159	110.6716765	-70.0693945	16.882245	113.3069915
-11.550029	37.38084	111.15992	-14.066386	16.325457	112.043465	41.829266	-2.031429	110.956345	42.25412	33.591114	110.48381	42.041693	15.7798425	110.7200775	-70.174465	16.8710715	113.3668525
-11.501722	37.175819	111.175247	-14.077632	16.335995	112.055359	41.799492	-2.036549	110.994209	42.304214	33.589603	110.522118	42.051853	15.776527	110.7581635	-70.207117	16.895463	113.3525545
-11.357627	36.966019	111.156502	-14.080976	16.344469	112.049904	41.784641	-2.020538	111.012268	42.293278	33.624126	110.587524	42.0389595	15.801794	110.799896	-70.2009115	16.887144	113.299912
-11.199808	36.742626	111.126617	-14.081953	16.376959	112.025543	41.769882	-1.986066	111.018143	42.258308	33.701031	110.598526	42.014095	15.8574825	110.8083345	-70.178001	16.8964355	113.2427515
-11.075631	36.516262	111.068382	-14.038102	16.413759	111.976265	41.752781	-1.942079	111.029198	42.205418	33.750389	110.54306	41.9790995	15.904155	110.786129	-70.0553035	16.923363	113.166401
-10.702681	36.160618	110.881447	-14.089348	16.449543	111.913406	41.727985	-1.880954	111.045906	42.131554	33.766369	110.349907	41.9297695	15.9427075	110.6979065	-70.1084655	16.9563785	113.1289055
-10.530183	35.883499	110.740997	-14.112321	16.446432	111.854721	41.707401	-1.861125	111.081825	42.055737	33.766514	110.215042	41.881569	15.9526945	110.6484335	-70.106211	16.9401695	113.0610085
-10.28625	35.611961	110.571907	-14.20554	16.395395	111.806549	41.680305	-1.887987	111.140465	41.973064	33.740032	110.078705	41.8266845	15.9260225	110.609585	-70.2377645	16.8647675	113.003513
-10.035131	35.335258	110.433945	-14.238958	16.330866	111.785339	41.656639	-1.93151	111.219513	41.897224	33.676422	109.957382	41.7769315	15.872456	110.5884475	-70.2548475	16.789276	112.9822305
-9.755082	35.088581	110.318962	-14.222555	16.232204	111.782417	41.644722	-1.992927	111.305199	41.841259	33.584438	109.86142	41.7429905	15.7957555	110.5833095	-70.1881005	16.6686525	112.9815245
-9.453311	34.842262	110.274315	-14.242371	16.092236	111.822868	41.645287	-2.080918	111.403229	41.782284	33.492188	109.804298	41.7137855	15.705635	110.6037635	-70.1985275	16.478837	113.0419725
-9.142595	34.637344	110.24408	-14.293141	15.910475	111.911217	41.655052	-2.192332	111.516014	41.744465	33.378578	109.78006	41.6997585	15.593123	110.648037	-70.2860405	16.227827	113.174397
-8.667256	34.280922	110.229111	-14.254151	15.692804	112.000366	41.673244	-2.36235	111.672401	41.716095	33.210907	109.771553	41.6946695	15.4242785	110.721977	-70.2029715	15.9613295	113.278755
-8.271793	34.012787	110.22892	-14.320633	15.549623	112.066582	41.667862	-2.47331	111.73996	41.694202	33.09383	109.772964	41.681032	15.31026	110.756462	-70.322298	15.788986	113.376702
-7.821609	33.785175	110.217667	-14.283122	15.417441	112.073341	41.669361	-2.588337	111.771835	41.678944	32.985378	109.773338	41.6741525	15.1985205	110.7725865	-70.2403965	15.6363615	113.3740955
-7.340266	33.60516	110.216812	-14.344883	15.305929	112.088646	41.647129	-2.688731	111.756409	41.669552	32.890099	109.805283	41.6583405	15.100684	110.780846	-70.3481065	15.511174	113.396446
-6.757874	33.444122	110.257759	-14.319075	15.186146	112.074936	41.618999	-2.787925	111.681114	41.65696	32.796894	109.861816	41.6379795	15.0044845	110.771465	-70.2761295	15.3678075	113.378407
-6.190084	33.295654	110.33139	-14.385186	15.047123	112.071884	41.575428	-2.889411	111.566185	41.657867	32.720242	109.954643	41.6166475	14.9154155	110.760414	-70.3870195	15.1788305	113.383354
-5.584134	33.171337	110.445854	-14.40915	14.942805	112.055183	41.536964	-2.991766	111.396645	41.662373	32.659336	110.063461	41.5996685	14.833785	110.730053	-70.4179685	15.051825	113.380313
-4.67936	33.084549	110.652962	-14.400692	14.853094	112.045776	41.453136	-3.084285	111.161278	41.644768	32.607758	110.318207	41.548952	14.7617365	110.7397425	-70.350336	14.9444515	113.3518095
-4.04457	32.977489	110.835777	-14.46804	14.829351	112.095932	41.421776	-3.112862	111.071373	41.660309	32.615105	110.519341	41.5410425	14.7511215	110.795357	-70.4771225	14.9075805	113.396507
-3.325776	32.897514	110.971474	-14.49169	14.833821	112.134315	41.401283	-3.117841	111.038673	41.659012	32.634048	110.743881	41.5301475	14.7581035	110.891277	-70.5135275	14.9095385	113.377353
-2.505748	32.832588	111.139008	-14.533305	14.827498	112.172783	41.38781	-3.116327	111.035835	41.646557	32.657383	110.988472	41.5171835	14.770528	111.0121535	-70.5837935	14.884468	113.3334125
-1.764075	32.712318	111.288765	-14.524118	14.810416	112.179886	41.373043	-3.126029	111.042801	41.62233	32.664959	111.224915	41.4976865	14.769465	111.133858	-70.5459225	14.851367	113.225914
-0.962652	32.573254	111.426476	-14.570226	14.738822	112.18576	41.350109	-3.154349	111.062538	41.605244	32.642075	111.492172	41.4776765	14.743863	111.277355	-70.6181285	14.733781	113.094165
-0.16334	32.389378	111.55397	-14.681474	14.683602	112.21608	41.334503	-3.213172	111.09819	41.596573	32.600334	111.782906	41.465538	14.693581	111.440548	-70.828486	14.673623	112.991612
1.165725	31.990263	111.782455	-14.674483	14.482112	112.239716	41.295509	-3.293859	111.215843	41.581863	32.490097	112.26088	41.438686	14.598119	111.7383615	-70.787652	14.366105	112.7410705
2.087424	31.677746	111.993492	-14.720562	14.408417	112.318977	41.27652	-3.355941	111.372742	41.569923	32.413132	112.658783	41.4232215	14.5285955	112.0157625	-70.8643455	14.2882385	112.6221915
3.02513	31.292215	112.248276	-14.691217	14.243979	112.423416	41.279739	-3.42101	111.638596	41.556583	32.355797	113.101242	41.418161	14.4673935	112.369919	-70.800595	14.0205645	112.476913
3.92352	30.927208	112.529144	-14.679569	14.146529	112.564919	41.260796	-3.462739	112.061905	41.560249	32.308655	113.635124	41.4105225	14.422958	112.8485145	-70.7696605	13.8701	112.2813235
4.839399	30.398632	112.84201	-14.703801	14.040436	112.731537	41.319256	-3.514732	112.558731	41.540928	32.281391	114.260719	41.430092	14.3833295	113.409725	-70.837694	13.6975425	112.053349
5.819243	29.866255	113.237915	-14.758733	13.980545	112.926186	41.407249	-3.578265	113.150337	41.567089	32.247318	114.958321	41.487169	14.3345265	114.054329	-71.004635	13.6265635	111.798043
6.743866	29.257267	113.623512	-14.723277	13.872482	113.075729	41.496571	-3.648798	113.754913	41.566647	32.241482	115.668961	41.531609	14.296342	114.711937	-70.978163	13.448622	111.439521
8.050888	28.254313	114.216614	-14.744226	13.747126	113.372849	41.641773	-3.724262	114.667595	41.546326	32.249046	116.721771	41.5940495	14.262392	115.694683	-71.0825015	13.23186	111.051015
8.956059	27.506521	114.632622	-14.758274	13.657914	113.571106	41.779289	-3.801019	115.257385	41.586475	32.237625	117.423752	41.682882	14.218303	116.3405685	-71.19943	13.097525	110.8016435
9.806467	26.644606	115.031555	-14.872086	13.572124	113.750587	41.897099	-3.886977	115.750191	41.649456	32.196472	118.04216	41.7732775	14.1547475	116.8961755	-71.5174495	12.9895005	110.6049985
10.602774	25.799501	115.334534	-14.831364	13.447054	113.856384	42.017872	-3.970537	116.153351	41.6982	32.14901	118.546501	41.858036	14.0892365	117.349926	-71.520764	12.8048715	110.362842
11.364276	24.841209	115.544189	-14.760707	13.361351	113.897285	42.144855	-4.045596	116.460785	41.765823	32.101704	118.911865	41.955339	14.028054	117.686325	-71.476753	12.694648	110.108245
12.132926	23.812016	115.67099	-14.721295	13.28947	113.924217	42.284603	-4.066609	116.656837	41.850636	32.079239	119.110931	42.0676195	14.006315	117.883884	-71.5102095	12.572625	109.96455
12.858316	22.746094	115.691376	-14.698555	13.206358	113.901505	42.461697	-4.061819	116.742874	41.911842	32.080368	119.160233	42.1867695	14.0092745	117.9515535	-71.5838795	12.4034415	109.8514565
13.825883	21.095865	115.455475	-14.579689	13.157012	113.765862	42.727913	-3.984494	116.61644	42.033978	32.080738	118.892082	42.3809455	14.048122	117.754261	-71.5403235	12.265902	109.777463
14.462571	19.873522	115.13002	-14.411028	13.075177	113.605392	42.892551	-3.899743	116.372322	42.126541	32.110363	118.497505	42.509546	14.10531	117.4349135	-71.331602	12.045044	109.7758705
15.052565	18.622463	114.758858	-14.259826	12.990763	113.380882	43.060932	-3.859246	116.060112	42.236774	32.085098	117.990913	42.648853	14.112926	117.0255125	-71.168505	11.8686	109.7362515
15.545713	17.400299	114.277588	-14.089127	12.886403	113.107124	43.195057	-3.870107	115.674889	42.35957	32.017517	117.379913	42.7773135	14.073705	116.527401	-70.9555675	11.699101	109.686847
16.048014	15.93384	113.784912	-13.942793	12.749561	112.812546	43.333076	-3.898058	115.265236	42.412971	31.932978	116.768227	42.8730235	14.01746	116.0167315	-70.7586095	11.481662	109.6083605
16.482723	14.516815	113.339211	-13.798777	12.592511	112.529205	43.409649	-3.916263	114.943825	42.476669	31.849277	116.178726	42.943159	13.966507	115.5612755	-70.540713	11.218515	109.4971345
16.835096	13.117697	112.929115	-13.728696	12.452083	112.270477	43.532902	-3.985432	114.658928	42.48204	31.756973	115.689491	43.007471	13.8857705	115.1742095	-70.464863	11.0183955	109.3667445
17.305248	10.799069	112.39035	-13.607772	12.206388	111.859344	43.704185	-4.096698	114.346252	42.465694	31.588682	115.117851	43.0849395	13.745992	114.7320515	-70.3004835	10.666784	108.9866365
17.547964	9.277526	112.135269	-13.512175	11.981578	111.597191	43.777584	-4.193442	114.188347	42.466434	31.476006	114.784004	43.122009	13.641282	114.4861755	-70.146359	10.321874	108.7082065
17.735914	7.795168	111.869202	-13.448755	11.811842	111.363098	43.884964	-4.304046	114.019188	42.482861	31.378185	114.474319	43.1839125	13.5370695	114.2467535	-70.0814225	10.0866145	108.4794425
17.869148	6.193671	111.604561	-13.367738	11.685367	111.12249	43.937355	-4.372039	113.909653	42.503841	31.303934	114.143562	43.220598	13.4659475	114.0266075	-69.956074	9.9047865	108.2183725
18.00712	4.622543	111.390602	-13.30141	11.563662	110.889557	44.014286	-4.412698	113.816925	42.528164	31.248882	113.880241	43.271225	13.418092	113.848583	-69.874045	9.709232	107.930531
18.066488	3.082927	111.188713	-13.228647	11.455393	110.668098	44.144829	-4.477682	113.687469	42.570866	31.189356	113.616646	43.3578475	13.355837	113.6520575	-69.8151415	9.554949	107.6841385
18.084608	1.472721	110.984566	-13.176968	11.381335	110.441635	44.21093	-4.535936	113.580147	42.580719	31.121489	113.304115	43.3958245	13.2927765	113.442131	-69.7497605	9.4698935	107.441139
18.04925	-0.87982	110.67189	-13.124728	11.219776	110.08445	44.23035	-4.6036	113.403152	42.562855	31.021896	112.793411	43.3966025	13.209148	113.0982815	-69.6460585	9.230404	107.0706185
17.958055	-2.462923	110.449722	-13.084951	11.129735	109.829773	44.25919	-4.677886	113.241722	42.549316	30.915768	112.415382	43.404253	13.118941	112.828552	-69.574155	9.140529	106.830994
17.821114	-4.065074	110.271599	-13.079147	11.019838	109.557899	44.306126	-4.785377	113.066231	42.52998	30.801395	112.052345	43.418053	13.008009	112.559288	-69.576347	9.031667	106.55651
17.654264	-5.639404	110.085449	-13.052936	10.902479	109.285461	44.333424	-4.865863	112.928406	42.507385	30.710527	111.697998	43.4204045	12.922332	112.313202	-69.5262765	8.882626	106.25772
17.444969	-7.195259	109.921326	-13.050921	10.789321	109.037842	44.343773	-4.905308	112.806046	42.443172	30.628099	111.360947	43.3934725	12.8613955	112.0834965	-69.4953145	8.7172465	105.9921875
17.17066	-8.72364	109.830055	-13.028058	10.675964	108.800468	44.378941	-4.960785	112.645081	42.406651	30.563704	111.006882	43.392796	12.8014595	111.8259815	-69.448912	8.5504685	105.7749545
16.876968	-10.237387	109.663963	-13.006824	10.545781	108.57962	44.380116	-5.060529	112.459854	42.38134	30.463982	110.65757	43.380728	12.7017265	111.558712	-69.394376	8.3898355	105.600528
16.336021	-12.45545	109.413651	-12.984455	10.352839	108.295265	44.36964	-5.274119	112.054733	42.363743	30.22797	110.145828	43.3666915	12.4769255	111.1002805	-69.3356015	8.2287525	105.4902495
15.956751	-13.899903	109.175087	-12.958156	10.239825	108.10006	44.353271	-5.462126	111.714043	42.381458	30.053429	109.794769	43.3673645	12.2956515	110.754406	-69.2836765	8.1839985	105.445714
15.502524	-15.306723	108.841469	-12.955038	10.098701	107.886292	44.311474	-5.663805	111.275986	42.425964	29.865435	109.361603	43.368719	12.100815	110.3187945	-69.278795	8.096587	105.4537895
15.04714	-16.697203	108.44606	-12.942888	9.979318	107.635162	44.226555	-5.852057	110.778656	42.428688	29.648787	108.935036	43.3276215	11.898365	109.856846	-69.2133975	8.060271	105.413478
14.571857	-18.042818	108.025337	-12.955983	9.877781	107.348946	44.106041	-6.039953	110.255936	42.424564	29.455507	108.504417	43.2653025	11.707777	109.3801765	-69.1772685	8.047785	105.3177155
14.015884	-19.333948	107.544968	-12.976651	9.795489	107.063087	43.987991	-6.231808	109.712624	42.416256	29.25643	108.114731	43.2021235	11.512311	108.9136775	-69.1554255	8.078667	105.2124965
13.47065	-20.568171	107.086456	-13.036839	9.73111	106.819572	43.845131	-6.407291	109.265831	42.374481	29.08489	107.801247	43.109806	11.3387995	108.533539	-69.183484	8.1234205	105.105605
12.162207	-21.19286	106.636635	-13.172346	9.691109	106.582985	43.631466	-6.59329	108.840706	42.307907	28.879526	107.554077	42.9696865	11.143118	108.1973915	-69.3143785	8.2391	104.9685785
11.300884	-21.58894	106.486786	-13.20845	9.647882	106.510864	43.534546	-6.673363	108.711151	42.27306	28.818268	107.461319	42.903803	11.0724525	108.086235	-69.320703	8.2233115	104.935493
10.44615	-21.899147	106.409546	-13.263695	9.652081	106.508789	43.475163	-6.733991	108.661148	42.211239	28.76516	107.463959	42.843201	11.0155845	108.0625535	-69.370591	8.2885775	104.9550245
9.536452	-22.157024	106.399872	-13.313669	9.683232	106.519852	43.425522	-6.776129	108.654572	42.18549	28.725519	107.445099	42.805506	10.974695	108.0498355	-69.432844	8.391769	104.9898685
8.612975	-22.39172	106.393013	-13.33336	9.715407	106.532417	43.398277	-6.81827	108.642876	42.185661	28.691015	107.383873	42.791969	10.9363725	108.0133745	-69.458689	8.4944415	105.0514595
7.730278	-22.606964	106.407806	-13.329781	9.728751	106.538139	43.38195	-6.862139	108.629242	42.174591	28.640074	107.321869	42.7782705	10.8889675	107.9755555	-69.4378325	8.5685345	105.1007225
6.854975	-22.778664	106.432236	-13.301158	9.737927	106.546661	43.384521	-6.915932	108.622124	42.201035	28.583616	107.209671	42.792778	10.833842	107.9158975	-69.395094	8.642012	105.1774245
5.460637	-22.950212	106.571053	-13.219254	9.705627	106.545555	43.448563	-7.011794	108.603035	42.280182	28.47451	107.004524	42.8643725	10.731358	107.8037795	-69.3028805	8.679896	105.2873305
4.589015	-23.002747	106.656326	-13.149434	9.6698	106.527306	43.511833	-7.071678	108.588364	42.333958	28.41259	106.824852	42.9228955	10.670456	107.706608	-69.2217635	8.669144	105.348004
3.70133	-23.022614	106.755188	-13.079309	9.6588	106.482864	43.570339	-7.113545	108.572319	42.373814	28.36084	106.596008	42.9720765	10.6236475	107.5841635	-69.1306945	8.6939525	105.3815645
2.875829	-22.983545	106.872627	-13.025631	9.640049	106.423866	43.64262	-7.140153	108.540596	42.399742	28.316692	106.341026	43.021181	10.5882695	107.440811	-69.072443	8.6918285	105.406921
1.988366	-22.881573	106.955376	-12.962643	9.636256	106.347397	43.705799	-7.158642	108.495728	42.412655	28.281233	106.076668	43.059227	10.5612955	107.286198	-68.984513	8.7112165	105.408596
1.150838	-22.71982	107.053207	-12.916181	9.621201	106.263206	43.763153	-7.171863	108.456192	42.426437	28.259369	105.824188	43.094795	10.543753	107.14019	-68.927157	8.698649	105.386222
0.301003	-22.499283	107.131195	-12.864016	9.618642	106.209633	43.816029	-7.164818	108.426811	42.44207	28.250834	105.610703	43.1290495	10.543008	107.018757	-68.8570815	8.694276	105.400509
-0.917472	-22.02356	107.195595	-12.806437	9.651844	106.1604	43.878429	-7.136126	108.418503	42.476276	28.259409	105.373276	43.1773525	10.5616415	106.8958895	-68.7902265	8.7420465	105.4249105
-1.741509	-21.609598	107.235947	-12.769006	9.695686	106.161621	43.819111	-7.063992	108.503189	42.506088	28.283178	105.312454	43.1625995	10.609593	106.9078215	-68.7006115	8.781779	105.4154205
-2.528017	-21.159647	107.237076	-12.754663	9.755907	106.18409	43.919434	-7.115801	108.423782	42.547112	28.309414	105.320465	43.233273	10.5968065	106.8721235	-68.742599	8.9150075	105.4960565
-3.292885	-20.632589	107.110046	-12.745852	9.796619	106.198105	43.889229	-7.112463	108.374062	42.588528	28.322369	105.36274	43.2388785	10.604953	106.868401	-68.7305825	8.988285	105.527809
-4.055884	-20.02025	106.921432	-12.745627	9.858832	106.195282	43.833397	-7.117783	108.275391	42.620075	28.34186	105.490456	43.226736	10.6120385	106.8829235	-68.71799	9.1056255	105.5076405
-4.809366	-19.358599	106.667984	-12.772569	9.909441	106.204079	43.745808	-7.11912	108.159447	42.661926	28.388489	105.672516	43.203867	10.6346845	106.9159815	-68.749005	9.1841975	105.4921765
-5.522917	-18.681013	106.341743	-12.821884	10.001804	106.202461	43.643848	-7.103242	108.023415	42.69838	28.434175	105.938911	43.171114	10.6654665	106.981163	-68.814882	9.3381415	105.423759
-6.563417	-17.559736	105.723511	-12.904022	10.168149	106.174362	43.492458	-7.046432	107.832245	42.734016	28.526363	106.522476	43.113237	10.7399655	107.1773605	-68.921281	9.5963325	105.1713635
-7.246025	-16.779404	105.313385	-12.986885	10.278397	106.17466	43.381195	-6.991537	107.735504	42.790241	28.602657	106.964783	43.085718	10.80556	107.3501435	-69.059488	9.751234	104.9991765
-7.949048	-15.996099	104.910233	-13.05689	10.398663	106.177505	43.25935	-6.919768	107.575394	42.824638	28.694094	107.413994	43.041994	10.887163	107.494694	-69.155774	9.910163	104.860316
-8.581779	-15.223567	104.485405	-13.128058	10.524694	106.153313	43.122768	-6.811326	107.350327	42.831635	28.814728	107.752357	42.9772015	11.001701	107.551342	-69.2333175	10.047687	104.755284
-9.223331	-14.419432	104.091087	-13.209665	10.682155	106.126976	42.966137	-6.633976	107.128784	42.826332	28.971083	107.986771	42.8962345	11.1685535	107.5577775	-69.3155645	10.1957565	104.6961745
-9.85155	-13.637151	103.799614	-13.2781	10.881046	106.080559	42.874279	-6.409069	106.864632	42.784035	29.175182	108.097824	42.829157	11.3830565	107.481228	-69.385357	10.3790355	104.67989
-10.430197	-12.893358	103.567696	-13.334592	11.091002	106.006729	42.799545	-6.146544	106.623924	42.710987	29.415455	108.100761	42.755266	11.6344555	107.3623425	-69.42445	10.5475485	104.6511155
-11.263754	-11.880791	103.379509	-13.415731	11.390792	105.840836	42.721043	-5.684551	106.358086	42.543701	29.833487	107.922653	42.632372	12.074468	107.1403695	-69.463834	10.707116	104.5413025
-11.80425	-11.239545	103.305122	-13.472855	11.565605	105.707344	42.690765	-5.390422	106.254486	42.405682	30.103783	107.773384	42.5482235	12.3566805	107.013935	-69.4939335	10.7745295	104.400753
-12.352543	-10.660489	103.278923	-13.555847	11.709032	105.595467	42.660275	-5.135224	106.211792	42.264664	30.351002	107.603073	42.4624695	12.607889	106.9074325	-69.5741635	10.810175	104.2835015
-12.873051	-10.122737	103.283897	-13.605171	11.796707	105.498756	42.636238	-4.912941	106.19873	42.122055	30.568335	107.443855	42.3791465	12.827697	106.8212925	-69.5894885	10.765717	104.1762195
-13.365724	-9.647606	103.325653	-13.6943	11.845812	105.439087	42.598763	-4.720486	106.193016	41.982319	30.741846	107.298447	42.290541	13.01068	106.7457315	-69.679141	10.680944	104.1324425
-13.891281	-9.217615	103.362946	-13.75673	11.862302	105.391953	42.561066	-4.564641	106.175659	41.875683	30.893776	107.170296	42.2183745	13.1645675	106.6729775	-69.7318345	10.5600365	104.1109285
-14.364855	-8.815699	103.362808	-13.821237	11.838736	105.371239	42.526825	-4.448719	106.131195	41.783447	31.023603	107.067596	42.155136	13.287442	106.5993955	-69.79761	10.39003	104.1430825
-15.083769	-8.243669	103.360619	-13.86963	11.866574	105.324303	42.531425	-4.256696	106.010475	41.675369	31.208471	106.919693	42.103397	13.4758875	106.465084	-69.842657	10.2572605	104.183522
-15.533153	-7.879257	103.33564	-13.864655	11.947392	105.288399	42.494354	-4.077796	105.941299	41.647167	31.362152	106.801811	42.0707605	13.642178	106.371555	-69.8000705	10.252606	104.205243
-15.938844	-7.517385	103.308105	-13.831742	12.06517	105.225815	42.508644	-3.880297	105.835655	41.632019	31.544777	106.666313	42.0703315	13.83224	106.250984	-69.7338155	10.2981	104.200646
-16.349339	-7.145895	103.248489	-13.799161	12.240807	105.146706	42.563046	-3.673702	105.696884	41.618694	31.762049	106.556198	42.09087	14.0441735	106.126541	-69.689192	10.4374405	104.166871
-16.746696	-6.778072	103.171158	-13.759379	12.429944	105.078056	42.543144	-3.425804	105.615639	41.630577	31.987598	106.454956	42.0868605	14.280897	106.0352975	-69.6056185	10.578991	104.1208145
-17.108641	-6.422241	103.065697	-13.742201	12.644595	105.017365	42.547424	-3.195074	105.514702	41.64407	32.217072	106.424019	42.095747	14.510999	105.9693605	-69.580149	10.778191	104.0653695
-17.451914	-6.083166	102.937546	-13.705688	12.855038	104.986969	42.536823	-2.963204	105.422165	41.656609	32.44669	106.447922	42.096716	14.741743	105.9350435	-69.508092	10.968333	104.0388945
-18.104544	-5.602805	102.787109	-13.693767	13.147706	104.99276	42.5457	-2.651776	105.244186	41.691841	32.781441	106.530396	42.1187705	15.0648325	105.887291	-69.5063045	11.2305795	104.098229
-18.507002	-5.332118	102.730583	-13.665175	13.367828	104.993263	42.494461	-2.439108	105.175568	41.731968	32.984196	106.566032	42.1132145	15.272544	105.8708	-69.4435645	11.463112	104.115726
-18.816923	-5.081407	102.668259	-13.63952	13.568391	104.972267	42.490448	-2.255982	105.088272	41.768719	33.176785	106.570267	42.1295835	15.4604015	105.8292695	-69.4086235	11.6763805	104.1152645
-19.141384	-4.834	102.623917	-13.594755	13.760483	104.945183	42.534801	-2.109023	105.004837	41.822102	33.338123	106.536545	42.1784515	15.61455	105.770691	-69.3679615	11.906416	104.119675
-19.434088	-4.635565	102.584801	-13.567117	13.946565	104.905411	42.506859	-1.948374	105.001656	41.861481	33.486542	106.474373	42.18417	15.769084	105.7380145	-69.318404	12.124046	104.0728075
-19.688335	-4.482611	102.598068	-13.509046	14.094706	104.874672	42.536007	-1.817586	104.992271	41.89193	33.622776	106.375885	42.2139685	15.902595	105.684078	-69.2320605	12.286817	104.065266
-20.005266	-4.354721	102.653328	-13.469666	14.205837	104.839935	42.634045	-1.704646	104.95343	41.906719	33.746967	106.241676	42.270382	16.0211605	105.597553	-69.209714	12.3905135	104.082317
-20.461842	-4.244185	102.79895	-13.37541	14.299732	104.838326	42.760265	-1.546133	104.980812	41.90694	33.915485	106.004585	42.3336025	16.184676	105.4926985	-69.0844225	12.414788	104.1839535
-20.719767	-4.220969	102.924538	-13.306936	14.324003	104.856064	42.834187	-1.4627	105.070129	41.923729	33.995838	105.813148	42.378958	16.266569	105.4416385	-68.99283	12.381437	104.2704895
-20.959421	-4.260493	103.067673	-13.209309	14.336149	104.848824	42.960983	-1.421575	105.131439	41.942711	34.036331	105.615189	42.451847	16.307378	105.373314	-68.870465	12.36492	104.324334
-21.167404	-4.274071	103.200172	-13.126573	14.307046	104.828056	43.110428	-1.424868	105.165054	41.962513	34.029491	105.405724	42.5364705	16.3023115	105.285389	-68.7896165	12.3117805	104.370723
-21.335285	-4.262423	103.284073	-13.035849	14.262873	104.802429	43.225113	-1.429118	105.208115	41.997425	34.032829	105.215279	42.611269	16.3018555	105.211697	-68.682967	12.2238905	104.393161
-21.458364	-4.26464	103.337433	-12.934789	14.218758	104.765404	43.350452	-1.427177	105.228256	42.030495	34.029343	105.099258	42.6904735	16.301083	105.163757	-68.5600515	12.136433	104.367051
-21.606512	-4.231237	103.334442	-12.851961	14.159985	104.738342	43.460346	-1.41622	105.245125	42.084999	34.038673	105.037079	42.7726725	16.3112265	105.141102	-68.4765945	12.0087435	104.335582
-21.824835	-4.134418	103.316544	-12.708976	14.156485	104.686592	43.620037	-1.345694	105.276558	42.199432	34.126644	105.015648	42.9097345	16.390475	105.146103	-68.3276865	11.922495	104.227081
-21.982134	-4.065391	103.287827	-12.619341	14.184994	104.65567	43.730755	-1.26005	105.26844	42.281078	34.216999	105.026581	43.0059165	16.4784745	105.1475105	-68.2445985	11.8915135	104.1638295
-22.140295	-4.013281	103.200661	-12.533811	14.227819	104.611794	43.845409	-1.158634	105.23243	42.363693	34.325539	105.039215	43.104551	16.5834525	105.1358225	-68.172173	11.8721855	104.0877655
-22.253748	-3.942749	103.052185	-12.43163	14.287753	104.540886	43.950245	-1.036725	105.155602	42.440205	34.448223	105.051247	43.195225	16.705749	105.1034245	-68.058485	11.869757	103.9783475
-22.346725	-3.891744	102.903214	-12.363626	14.29913	104.479622	44.05402	-0.909689	105.073166	42.508183	34.571018	105.083145	43.2811015	16.8306645	105.0781555	-68.0083535	11.7675955	103.8810885
-22.413122	-3.857519	102.77314	-12.288051	14.304688	104.420731	44.161518	-0.779173	105.019295	42.539719	34.705128	105.163452	43.3506185	16.9629775	105.0913735	-67.9267205	11.6463985	103.7500885
-22.447668	-3.846332	102.63826	-12.231962	14.277061	104.382858	44.263138	-0.665648	104.969856	42.570938	34.82	105.288025	43.417038	17.077176	105.1289405	-67.880962	11.476946	103.6367755
-22.501057	-3.807177	102.406479	-12.171655	14.248401	104.303894	44.379025	-0.53952	104.927826	42.647369	34.973587	105.443718	43.513197	17.2170335	105.185772	-67.856507	11.2797685	103.422016
-22.495117	-3.777473	102.264259	-12.133988	14.248189	104.212044	44.408821	-0.462236	104.908844	42.68449	35.031818	105.474106	43.5466555	17.284791	105.191475	-67.8146315	11.211587	103.232613
-22.469173	-3.762972	102.126183	-12.081003	14.271763	104.077087	44.483166	-0.393378	104.882492	42.726349	35.084053	105.419289	43.6047575	17.3453375	105.1508905	-67.7667635	11.1981885	103.0032835
-22.442896	-3.734751	102.017525	-12.002947	14.356957	103.939186	44.601334	-0.332147	104.883896	42.777618	35.141762	105.322495	43.689476	17.4048075	105.1031955	-67.69537	11.3091065	102.7751765
-22.447657	-3.744611	101.931236	-11.938482	14.428846	103.78923	44.653973	-0.240511	104.958832	42.822105	35.210171	105.193817	43.738039	17.48483	105.0763245	-67.615003	11.372862	102.5021355
-22.481371	-3.77869	101.843391	-11.882732	14.491014	103.619789	44.773312	-0.200988	104.993347	42.879833	35.261433	105.069145	43.8265725	17.5302225	105.031246	-67.5920365	11.4518055	102.208332
-22.52	-3.810915	101.71843	-11.84358	14.556089	103.430771	44.837261	-0.169397	105.033829	42.909691	35.280434	104.915466	43.873476	17.5555185	104.9746475	-67.560636	11.5566595	101.8868945
-22.640072	-3.862647	101.51796	-11.814322	14.605994	103.134064	44.905693	-0.118594	105.055153	42.931168	35.30801	104.68924	43.9184305	17.594708	104.8721965	-67.5470745	11.61728	101.3959315
-22.745949	-3.919821	101.373817	-11.784423	14.664382	102.93409	44.933727	-0.103177	105.063866	42.9692	35.321743	104.553459	43.9514635	17.609283	104.8086625	-67.5203095	11.719481	101.0595175
-22.842438	-3.959678	101.244614	-11.759762	14.716443	102.773132	44.951225	-0.092303	105.083786	43.027626	35.326298	104.466423	43.9894255	17.6169975	104.7751045	-67.5089495	11.8158885	100.7711595
-22.98781	-4.005556	101.099464	-11.720941	14.80657	102.608444	44.976967	-0.087237	105.120506	43.094711	35.334251	104.415215	44.035839	17.623507	104.7678605	-67.477721	11.989633	100.4490275
-23.149406	-4.051491	100.93132	-11.685026	14.872572	102.4562	45.001011	-0.088509	105.148788	43.164818	35.338268	104.363205	44.0829145	17.6248795	104.7559965	-67.4529665	12.1202645	100.1564035
-23.303825	-4.077446	100.797104	-11.642399	14.93264	102.332619	45.006653	-0.075321	105.115234	43.220818	35.347797	104.293808	44.1137355	17.636238	104.704521	-67.3985335	12.229042	99.960717
-23.47797	-4.084218	100.672424	-11.592735	15.0228	102.208565	45.024334	-0.051211	105.079178	43.288704	35.382114	104.233894	44.156519	17.6654515	104.656536	-67.341989	12.3801485	99.760594
-23.727064	-4.044914	100.465622	-11.504731	15.153938	102.005409	45.055473	-0.022067	105.030014	43.391457	35.430099	104.091087	44.223465	17.704016	104.5605505	-67.232927	12.60386	99.4502675
-23.911139	-3.981566	100.321747	-11.470244	15.240719	101.865326	45.062645	0.008991	104.954697	43.446346	35.435642	104.004631	44.2544955	17.7223165	104.479664	-67.1949835	12.7591215	99.250988
-24.099499	-3.863361	100.136497	-11.441528	15.327777	101.698647	45.0644	0.054376	104.892197	43.471848	35.493073	103.867638	44.268124	17.7737245	104.3799175	-67.15118	12.8818295	99.0173765
-24.322458	-3.732214	99.974213	-11.426749	15.386812	101.524208	45.075001	0.101307	104.833969	43.492012	35.53566	103.795013	44.2835065	17.8184835	104.314491	-67.1370045	12.9551405	98.733925
-24.611109	-3.566522	99.802414	-11.431305	15.487114	101.348709	45.067032	0.155792	104.786209	43.482063	35.599976	103.651276	44.2745475	17.877884	104.2187425	-67.1371575	13.096344	98.4786755
-24.894091	-3.387382	99.703438	-11.430656	15.528609	101.230606	45.05891	0.208205	104.735359	43.461643	35.646675	103.535461	44.2602765	17.92744	104.13541	-67.1215885	13.129778	98.325802
-25.208935	-3.215057	99.634758	-11.42237	15.550527	101.175247	45.06039	0.263751	104.710861	43.454281	35.69677	103.470314	44.2573355	17.9802605	104.0905875	-67.1020755	13.1207935	98.2599065
-25.64694	-2.908567	99.62851	-11.391577	15.571427	101.12426	45.101368	0.292088	104.760269	43.486633	35.735352	103.444122	44.2940005	18.01372	104.1021955	-67.0771545	13.129134	98.1463245
-25.980986	-2.687737	99.622818	-11.368756	15.555152	101.084755	45.112045	0.273226	104.778633	43.514614	35.727234	103.382935	44.3133295	18.00023	104.080784	-67.0508415	13.110074	98.088726
-26.3197	-2.433251	99.618256	-11.35288	15.548221	101.028862	45.104523	0.249511	104.738602	43.499931	35.688892	103.275192	44.302227	17.9692015	104.006897	-67.007987	13.1272405	98.050827
-26.606373	-2.146016	99.571678	-11.33885	15.50053	100.947975	45.092033	0.224685	104.647896	43.501526	35.666733	103.138901	44.2967795	17.945709	103.8933985	-66.9744795	13.055351	98.0025515
-26.864794	-1.812586	99.462708	-11.373882	15.488963	100.854729	45.061752	0.210465	104.509224	43.488426	35.660522	102.983383	44.275089	17.9354935	103.7463035	-67.022853	13.0424325	97.9631545
-27.128288	-1.429039	99.354622	-11.396848	15.453063	100.762413	45.0149	0.205279	104.334496	43.463524	35.670029	102.82917	44.239212	17.937654	103.581833	-67.032908	12.968472	97.942993
-27.394524	-0.978956	99.242249	-11.417914	15.419001	100.677025	44.972816	0.215128	104.113365	43.418327	35.694862	102.700912	44.1955715	17.954995	103.4071385	-67.0313995	12.883007	97.9469115
-27.784496	-0.289734	99.021118	-11.475006	15.373089	100.518013	44.887829	0.244881	103.68956	43.353142	35.750023	102.524414	44.1204855	17.997452	103.106987	-67.0704975	12.748726	97.929039
-28.094721	0.176809	98.822533	-11.519515	15.382472	100.381676	44.825779	0.275898	103.380249	43.318512	35.764286	102.368332	44.0721455	18.020092	102.8742905	-67.1111755	12.744852	97.8890615
-28.359837	0.649623	98.634567	-11.56158	15.40713	100.2444	44.770561	0.329892	103.121521	43.280029	35.819347	102.235413	44.025295	18.0746195	102.678467	-67.148455	12.7396405	97.810333
-28.63851	1.155197	98.462639	-11.579577	15.473887	100.105515	44.722469	0.408979	102.92746	43.231148	35.906094	102.128685	43.9768085	18.1575365	102.5280725	-67.1359625	12.7902375	97.6829575
-28.926092	1.646317	98.340889	-11.616763	15.563994	99.991821	44.686161	0.532957	102.794708	43.178017	36.024952	102.01783	43.932089	18.2789545	102.406269	-67.165615	12.8490335	97.577373
-29.210693	2.138084	98.235168	-11.626412	15.66408	99.90818	44.666119	0.684267	102.691757	43.120575	36.16658	101.911835	43.893347	18.4254235	102.301796	-67.146171	12.9027365	97.514564
-29.465004	2.68331	98.163292	-11.649923	15.738435	99.852432	44.654049	0.83224	102.622543	43.05695	36.302612	101.85276	43.8554995	18.567426	102.2376515	-67.1553455	12.909444	97.4672125
-29.840828	3.533158	98.081764	-11.66688	15.777354	99.814392	44.661827	1.008437	102.554893	43.005142	36.488056	101.860031	43.8334845	18.7482465	102.207462	-67.1672445	12.8064615	97.421322
-30.143484	4.064482	98.062752	-11.666574	15.779188	99.806946	44.682529	1.069935	102.531937	43.006973	36.569214	101.90519	43.844751	18.8195745	102.2185635	-67.177899	12.7388015	97.3953285
-30.400843	4.572074	98.004303	-11.661638	15.768883	99.797295	44.716404	1.12301	102.493477	43.020164	36.640999	101.948425	43.868284	18.8820045	102.220951	-67.19156	12.6557615	97.373639
-30.633396	5.084483	97.931023	-11.62223	15.740512	99.733452	44.751755	1.177741	102.437614	43.031494	36.706696	101.967796	43.8916245	18.9422185	102.202705	-67.1360845	12.5388055	97.264199
-30.893436	5.562991	97.805771	-11.601504	15.73303	99.667068	44.808945	1.252274	102.366386	43.049599	36.7794	101.944778	43.929272	19.015837	102.155582	-67.13228	12.450223	97.178554
-31.128538	6.062559	97.660683	-11.544321	15.734991	99.555359	44.878094	1.342054	102.268089	43.070038	36.865276	101.877342	43.974066	19.103665	102.0727155	-67.062708	12.366317	97.0380025
-31.355852	6.607465	97.573296	-11.483167	15.734468	99.450066	44.964455	1.436523	102.151253	43.081722	36.959236	101.769554	44.0230885	19.1978795	101.9604035	-66.9894225	12.2710565	96.9397285
-31.762302	7.39047	97.525673	-11.414536	15.737399	99.369408	45.087307	1.560185	101.986206	43.100437	37.095791	101.597382	44.093872	19.327988	101.791794	-66.922944	12.14681	96.947022
-32.051147	7.887215	97.516197	-11.370975	15.72383	99.330132	45.167496	1.626766	101.8759	43.111889	37.177361	101.496193	44.1396925	19.4020635	101.6860465	-66.8816425	12.0455965	96.9742175
-32.2729	8.379353	97.528664	-11.349217	15.710346	99.305496	45.209793	1.683409	101.757347	43.108406	37.235195	101.395187	44.1590995	19.459302	101.576267	-66.8575335	11.96139	97.034725
-32.552132	8.842171	97.547836	-11.336942	15.696031	99.290672	45.227684	1.715694	101.663254	43.102234	37.264114	101.29528	44.164959	19.489904	101.479267	-66.838843	11.902158	97.102077
-32.80558	9.302879	97.522278	-11.336785	15.671232	99.271355	45.228661	1.726851	101.615738	43.087315	37.272655	101.24588	44.157988	19.499753	101.430809	-66.831558	11.842711	97.111901
-33.011265	9.824192	97.498077	-11.355516	15.645669	99.262047	45.209087	1.700513	101.617432	43.074211	37.251991	101.239685	44.141649	19.476252	101.4285585	-66.852681	11.815086	97.0955355
-33.236069	10.346169	97.494659	-11.3958	15.605715	99.258675	45.176338	1.64677	101.655983	43.051155	37.210461	101.245918	44.1137465	19.4286155	101.4509505	-66.9053465	11.7828145	97.0663995
-33.679535	11.047498	97.512222	-11.491212	15.553225	99.268646	45.073425	1.551311	101.755905	42.980419	37.102448	101.243927	44.026922	19.3268795	101.499916	-67.009346	11.7795705	97.037376
-33.943665	11.494662	97.561165	-11.559396	15.514482	99.279449	44.986927	1.491683	101.788261	42.903851	37.035015	101.201569	43.945389	19.263349	101.494915	-67.064181	11.765615	97.063983
-34.206856	11.922677	97.611656	-11.63889	15.479027	99.298508	44.878899	1.428353	101.798782	42.813839	36.952656	101.130722	43.846369	19.1905045	101.464752	-67.124149	11.7675495	97.132264
-34.437225	12.34474	97.645638	-11.735264	15.423586	99.319611	44.782265	1.36749	101.77507	42.699806	36.875458	101.029846	43.7410355	19.121474	101.402458	-67.2115635	11.725698	97.236764
-34.683098	12.778696	97.703278	-11.822297	15.385745	99.323502	44.680183	1.31163	101.718498	42.574196	36.798454	100.890602	43.6271895	19.055042	101.30455	-67.2717835	11.716448	97.342454
-34.869469	13.256463	97.766541	-11.89573	15.337452	99.329361	44.574104	1.257337	101.608917	42.411308	36.673843	100.728119	43.492706	18.96559	101.168518	-67.284166	11.709314	97.490204
-35.054848	13.771348	97.829178	-11.960555	15.279171	99.325264	44.484486	1.18508	101.452888	42.306015	36.564392	100.47802	43.3952505	18.874736	100.965454	-67.3163605	11.683606	97.685074
-35.33548	14.498827	97.916939	-12.000314	15.180837	99.254219	44.35907	1.024882	101.188911	42.185085	36.377533	100.047096	43.2720775	18.7012075	100.6180035	-67.2727055	11.6604665	97.8904345
-35.510235	15.00149	97.947182	-12.041536	15.094787	99.212784	44.272907	0.893978	101.009987	42.124264	36.270325	99.76474	43.1985855	18.5821515	100.3873635	-67.2816575	11.6074225	98.0382045
-35.626694	15.469524	97.986649	-12.072873	15.029994	99.204552	44.190006	0.74142	100.883194	42.065804	36.112106	99.550842	43.127905	18.426763	100.217018	-67.273651	11.633225	98.192086
-35.719456	15.973909	98.043556	-12.136922	14.944543	99.225006	43.990456	0.636392	100.871506	42.066483	35.950676	99.398521	43.0284695	18.293534	100.1350135	-67.3023135	11.595552	98.3149985
-35.795124	16.494858	98.10318	-12.183201	14.835455	99.26767	43.916172	0.441843	100.813507	41.99242	35.787109	99.402222	42.954296	18.114476	100.1078645	-67.320698	11.556434	98.4274755
-35.82663	17.059916	98.140938	-12.273188	14.732001	99.319725	43.801014	0.285617	100.799438	41.961376	35.623962	99.433044	42.881195	17.9547895	100.116241	-67.427571	11.5092125	98.523209
-35.870937	17.645485	98.208282	-12.341022	14.65409	99.341217	43.678875	0.134581	100.782028	41.917915	35.455601	99.475159	42.798395	17.795091	100.1285935	-67.480439	11.513089	98.5538405
-35.894676	18.507853	98.264099	-12.441859	14.519966	99.346992	43.505001	-0.084133	100.719452	41.827534	35.203346	99.509026	42.6662675	17.5596065	100.114239	-67.5499855	11.4803255	98.579745
-35.885544	19.102228	98.275093	-12.505257	14.446478	99.331108	43.407543	-0.226428	100.660446	41.759605	35.049923	99.564568	42.583574	17.4117475	100.112507	-67.594088	11.4812085	98.549709
-35.808601	19.674028	98.295647	-12.585589	14.339953	99.319824	43.297771	-0.349081	100.555923	41.723598	34.936409	99.555038	42.5106845	17.293664	100.0554805	-67.6818625	11.386242	98.5841675
-35.690613	20.289276	98.37886	-12.635559	14.241174	99.344635	43.142059	-0.411342	100.443733	41.611214	34.822048	99.59494	42.3766365	17.205353	100.0193365	-67.6477545	11.276995	98.6699335
-35.557606	20.923557	98.516136	-12.685844	14.155628	99.401001	43.105934	-0.497813	100.254807	41.516735	34.74958	99.633965	42.3113345	17.1258835	99.944386	-67.6830225	11.1853725	98.857616
-35.426105	21.518034	98.713806	-12.733028	14.091998	99.491531	43.009464	-0.490719	100.17878	41.437172	34.706314	99.642059	42.223318	17.1077975	99.9104195	-67.689374	11.0761985	99.0726425
-35.212349	22.153946	98.92794	-12.73426	14.051242	99.583168	42.971134	-0.483049	100.123154	41.401855	34.702431	99.622719	42.1864945	17.109691	99.8729365	-67.6550145	10.992793	99.2933995
-34.840523	23.079031	99.237152	-12.727787	13.994675	99.792252	42.98637	-0.46543	100.131836	41.313148	34.710785	99.6623	42.149759	17.1226775	99.897068	-67.605333	10.8666725	99.687436
-34.485847	23.684048	99.4291	-12.720564	13.920439	99.961403	43.00679	-0.451544	100.193703	41.265659	34.71833	99.704659	42.1362245	17.133393	99.949181	-67.5773525	10.707485	99.973625
-34.156273	24.292336	99.63118	-12.702549	13.865203	100.125099	43.05711	-0.479125	100.257126	41.234638	34.70768	99.748306	42.145874	17.1142775	100.002716	-67.550972	10.6161285	100.247482
-33.786575	24.860332	99.805923	-12.691964	13.767083	100.268051	43.043903	-0.481946	100.386833	41.209496	34.674805	99.810776	42.1266995	17.0964295	100.0988045	-67.5106275	10.4377365	100.4372975
-33.350342	25.446716	99.957909	-12.690947	13.664794	100.407005	43.105923	-0.553342	100.481377	41.177132	34.608829	99.905449	42.1415275	17.0277435	100.193413	-67.5234215	10.3018445	100.620597
-32.908772	25.989595	100.129295	-12.702094	13.519894	100.571167	43.107872	-0.602567	100.671471	41.115749	34.541164	100.042488	42.1118105	16.9692985	100.3569795	-67.5159985	10.0704895	100.7853545
-32.355015	26.524019	100.246178	-12.741434	13.374837	100.754501	43.091099	-0.665222	100.954346	41.062321	34.461159	100.223434	42.07671	16.8979685	100.58889	-67.559578	9.8517055	100.920112
-31.564421	27.301332	100.478531	-12.836495	13.159482	101.109673	43.114613	-0.762679	101.587234	40.943027	34.349243	100.717628	42.02882	16.793282	101.152431	-67.70181	9.525682	101.066915
-30.956251	27.828793	100.660896	-12.922256	13.028796	101.422226	43.119251	-0.82601	102.136406	40.886295	34.291603	101.158104	42.002773	16.7327965	101.647255	-67.847285	9.3247955	101.197197
-30.34153	28.322306	100.884865	-13.008146	12.882772	101.756348	43.118946	-0.914023	102.70752	40.855095	34.220444	101.65583	41.9870205	16.6532105	102.181675	-68.0033125	9.1123335	101.331021
-29.665916	28.794903	101.142921	-13.091429	12.733825	102.116432	43.125298	-1.014583	103.336456	40.834965	34.118687	102.192162	41.9801315	16.552052	102.764309	-68.1629895	8.915598	101.468555
-29.01417	29.300716	101.397636	-13.18596	12.584119	102.483299	43.182125	-1.192044	103.876343	40.862663	34.006287	102.693047	42.022394	16.4071215	103.284695	-68.394314	8.7611165	101.681903
-28.276188	29.799187	101.695419	-13.25569	12.433924	102.845894	43.189793	-1.364669	104.346344	40.90197	33.878277	103.142525	42.0458815	16.256804	103.7444345	-68.5572615	8.611044	101.9473535
-27.545225	30.281521	101.992813	-13.3246	12.307536	103.182831	43.187038	-1.516959	104.76252	40.941044	33.751579	103.56208	42.064041	16.11731	104.1623	-68.713241	8.497762	102.203362
-26.366022	31.016838	102.454422	-13.390379	12.160355	103.654655	43.229954	-1.720644	105.295708	41.000427	33.621712	104.155754	42.1151905	15.950534	104.725731	-68.8959485	8.370176	102.583579
-25.645161	31.526443	102.747978	-13.414981	12.076291	103.946533	43.260674	-1.812812	105.639137	41.043098	33.552124	104.568054	42.151886	15.869656	105.1035955	-68.981848	8.282926	102.7894705
-24.760031	32.04916	103.026031	-13.428352	12.005147	104.233932	43.303493	-1.877701	106.011757	41.071205	33.496521	105.036369	42.187349	15.80941	105.524063	-69.044053	8.200884	102.943801
-24.055021	32.536049	103.382507	-13.450609	11.957238	104.529175	43.357883	-1.950216	106.414673	41.1269	33.45435	105.528572	42.2423915	15.752067	105.9716225	-69.1436095	8.162409	103.0867275
-23.110115	32.981964	103.703178	-13.459763	11.912876	104.835831	43.413738	-2.052496	106.826187	41.198357	33.412956	106.043747	42.3060475	15.68023	106.434967	-69.2255735	8.145522	103.236695
-22.288555	33.450752	104.011917	-13.487586	11.857048	105.131325	43.46796	-2.157155	107.205559	41.262844	33.35347	106.565109	42.365402	15.5981575	106.885334	-69.340574	8.1159385	103.377316
-21.373255	33.9272	104.361763	-13.501145	11.80127	105.400421	43.497322	-2.274668	107.524254	41.331528	33.272896	107.052322	42.414425	15.499114	107.288288	-69.416715	8.103426	103.512554
-20.13525	34.567268	104.932693	-13.55688	11.717356	105.779686	43.492229	-2.453276	107.898094	41.4235	33.141872	107.706001	42.4578645	15.344298	107.8020475	-69.5716245	8.090414	103.7573245
-19.248127	34.979786	105.320183	-13.570014	11.689557	106.025696	43.485661	-2.541536	108.125458	41.45945	33.06279	108.153191	42.4725555	15.260627	108.1393245	-69.6125835	8.118487	103.9120675
-18.378572	35.374332	105.689743	-13.618064	11.666528	106.259514	43.470604	-2.63505	108.376923	41.475441	33.009872	108.638214	42.4730225	15.187411	108.5075685	-69.7091505	8.145645	104.0114595
-17.434217	35.778282	106.105484	-13.668056	11.639524	106.529533	43.44783	-2.705275	108.685493	41.501896	32.966736	109.15432	42.474863	15.1307305	108.9199065	-69.810975	8.1483175	104.1391595
-16.705414	36.13015	106.59552	-13.736505	11.641021	106.816124	43.435184	-2.763653	109.048172	41.303822	33.03339	109.84597	42.369503	15.1348685	109.447071	-69.842513	8.1471735	104.185177
-15.813785	36.380962	107.061897	-13.801302	11.635292	107.103584	43.408844	-2.823966	109.463844	41.333527	32.992165	110.445557	42.3711855	15.0840995	109.9547005	-69.9737895	8.1864845	104.2524675
-14.97719	36.626354	107.528175	-13.890555	11.626309	107.415497	43.374348	-2.890175	109.93087	41.552822	32.864517	110.940338	42.463585	14.987171	110.435604	-70.244695	8.265447	104.39539
-13.650335	36.946545	108.166779	-13.974801	11.661901	107.88369	43.309723	-2.952345	110.659996	41.582569	32.819092	111.796745	42.446146	14.9333735	111.2283705	-70.395748	8.3904285	104.5390095
-12.951408	37.063183	108.602615	-14.019528	11.684274	108.17894	43.296844	-3.00816	111.05722	41.577129	32.776894	112.296509	42.4369865	14.884367	111.6768645	-70.4760425	8.484181	104.6810155
-12.249591	37.180042	108.964539	-14.049919	11.700663	108.447601	43.310364	-3.056002	111.379158	41.607521	32.757015	112.683823	42.4589425	14.8505065	112.0314905	-70.5587805	8.5508195	104.8637115
-11.474056	37.186653	109.266281	-14.112719	11.750659	108.693314	43.321365	-3.085398	111.624588	41.625805	32.742085	112.990807	42.473585	14.8283435	112.3076975	-70.699023	8.6729745	105.0789305
-10.76375	37.146091	109.504463	-14.086862	11.730828	108.868233	43.331001	-3.083484	111.816551	41.625832	32.734707	113.24601	42.4784165	14.8256115	112.5312805	-70.6521405	8.6360445	105.2051855
-10.027019	37.047626	109.703133	-14.105277	11.755635	109.001335	43.364124	-3.055177	111.9776	41.632401	32.7654	113.452873	42.4982625	14.8551115	112.7152365	-70.7088165	8.6561585	105.2874335
-9.396354	36.888035	109.860039	-14.110703	11.779613	109.116379	43.402157	-3.003073	112.132202	41.62389	32.817234	113.644157	42.5130235	14.9070805	112.8881795	-70.7344295	8.6521455	105.3445785
-8.606627	36.495926	110.092911	-14.129588	11.8621	109.210167	43.448639	-2.906737	112.325325	41.629963	32.907734	113.90239	42.539301	15.0004985	113.1138575	-70.798477	8.7237015	105.3064765
-8.106761	36.212746	110.216286	-14.159348	11.955944	109.283188	43.470718	-2.84313	112.423958	41.636959	32.970833	114.047089	42.5538385	15.0638515	113.2355235	-70.8725345	8.8480365	105.3308525
-7.629369	35.867985	110.326859	-14.104655	12.007744	109.34771	43.47979	-2.753661	112.499702	41.647034	33.05246	114.14373	42.563412	15.1493995	113.321716	-70.772722	8.8660885	105.373704
-7.22969	35.478516	110.420189	-14.104195	12.097311	109.437729	43.4916	-2.645017	112.544426	41.668022	33.149101	114.199219	42.579811	15.252042	113.3718225	-70.788201	8.94258	105.5036355
-6.865452	35.029747	110.495445	-14.098406	12.193626	109.532333	43.510841	-2.536622	112.576691	41.678879	33.257511	114.225784	42.59486	15.3604445	113.4012375	-70.791672	9.0268075	105.6634285
-6.57673	34.548512	110.561012	-14.080897	12.290941	109.62336	43.533836	-2.412159	112.604179	41.68338	33.340572	114.183441	42.608608	15.4642065	113.39381	-70.770402	9.1176755	105.85291
-6.346719	34.042	110.594383	-14.091293	12.370455	109.711884	43.539413	-2.287113	112.620483	41.671986	33.452942	114.088043	42.6056995	15.5829145	113.354263	-70.7882855	9.1579955	106.069505
-6.096965	33.223133	110.535751	-14.113196	12.467449	109.829758	43.559898	-2.10424	112.574478	41.636448	33.574886	113.700798	42.598173	15.735323	113.137638	-70.824565	9.199575	106.521878
-5.964457	32.649441	110.400536	-14.138833	12.54034	109.902908	43.562119	-1.92217	112.538353	41.558342	33.657295	113.275482	42.5602305	15.8675625	112.9069175	-70.8378965	9.2131175	106.8988985
-5.893893	32.010944	110.157707	-14.163898	12.602038	109.945763	43.574135	-1.74306	112.493668	41.449936	33.779381	112.808678	42.5120355	16.0181605	112.651173	-70.8398315	9.1859155	107.240353
-5.875975	31.333155	109.864685	-14.179331	12.63549	109.970329	43.604969	-1.592589	112.47773	41.320107	33.898468	112.275108	42.462538	16.1529395	112.376419	-70.8212	9.1180405	107.564239
-5.876802	30.677181	109.571098	-14.200112	12.658718	110.009529	43.624165	-1.459186	112.45575	41.201286	33.999191	111.688744	42.4127255	16.2700025	112.072247	-70.8129495	9.0474335	107.946811
-5.945501	30.048302	109.272659	-14.203554	12.654736	110.037186	43.632965	-1.374117	112.455276	41.088886	34.084435	111.095253	42.3609255	16.355159	111.7752645	-70.7680335	8.954313	108.2991075
-6.03822	29.443274	108.995529	-14.216319	12.637591	110.088142	43.646023	-1.303055	112.494102	40.954109	34.09919	110.557999	42.300066	16.3980675	111.5260505	-70.732704	8.8771145	108.6502335
-6.211	28.590361	108.659279	-14.22811	12.581337	110.15065	43.659565	-1.250592	112.631866	40.779938	34.070766	109.901764	42.2197515	16.410087	111.266815	-70.6759715	8.752587	109.034485
-6.321082	28.067902	108.530006	-14.267522	12.509568	110.213448	43.642937	-1.280134	112.743149	40.713436	34.013454	109.586784	42.1781865	16.36666	111.1649665	-70.7132305	8.652476	109.2619295
-6.461894	27.604818	108.462013	-14.29109	12.44386	110.273277	43.595604	-1.351522	112.858856	40.66473	33.919395	109.415642	42.130167	16.2839365	111.137249	-70.712347	8.6037835	109.409305
-6.638084	27.201389	108.455597	-14.343431	12.379661	110.33609	43.540527	-1.432226	112.95369	40.64225	33.825829	109.336678	42.0913885	16.1968015	111.145184	-70.7782505	8.5625205	109.526996
-6.796423	26.876783	108.493546	-14.395022	12.336519	110.381866	43.485001	-1.483748	113.009354	40.612854	33.770161	109.341988	42.0489275	16.1432065	111.175671	-70.8389715	8.5298315	109.588061
-6.979206	26.638683	108.521881	-14.447512	12.319188	110.395012	43.418484	-1.489412	113.017021	40.5849	33.772644	109.383774	42.001692	16.141616	111.2003975	-70.896716	8.49676	109.5896265
-7.179663	26.530874	108.547333	-14.48891	12.355939	110.367706	43.357838	-1.445184	112.972176	40.536995	33.84193	109.468201	41.9474165	16.198373	111.2201885	-70.9252365	8.513505	109.5152235
-7.497837	26.573414	108.611153	-14.516294	12.509686	110.290207	43.261616	-1.294026	112.826706	40.483269	34.03656	109.623756	41.8724425	16.371267	111.225231	-70.9050305	8.648105	109.355183
-7.711367	26.72447	108.647621	-14.614205	12.64703	110.271408	43.186554	-1.151508	112.697639	40.454132	34.203644	109.699165	41.820343	16.526068	111.198402	-71.048753	8.767992	109.344414
-7.916443	26.944315	108.72049	-14.611316	12.827617	110.240974	43.125771	-0.978386	112.561928	40.412033	34.401783	109.767464	41.768902	16.7116985	111.164696	-70.991534	8.9435355	109.317252
-8.123155	27.249104	108.780632	-14.702407	12.991956	110.277847	43.11964	-0.821085	112.378021	40.383076	34.60532	109.812737	41.751358	16.8921175	111.095379	-71.156172	9.0917945	109.460315
-8.333555	27.617922	108.846375	-14.702664	13.186552	110.277405	43.064953	-0.650247	112.24511	40.347347	34.797523	109.820763	41.70615	17.073638	111.0329365	-71.111478	9.299466	109.5218735
-8.495728	28.043488	108.879562	-14.738194	13.347946	110.300995	42.942192	-0.436729	112.184212	40.299026	34.970722	109.804596	41.620609	17.2669965	110.994404	-71.096997	9.4288955	109.607586
-8.676136	28.49522	108.930161	-14.81764	13.463237	110.356735	42.916931	-0.331103	112.052406	40.247761	35.106506	109.795891	41.582346	17.3877015	110.9241485	-71.217626	9.5387725	109.7893215
-8.850208	29.184713	108.982697	-14.847405	13.629506	110.392464	42.841915	-0.198457	111.905647	40.186749	35.264744	109.763947	41.514332	17.5331435	110.834797	-71.209142	9.7258685	109.950131
-8.919629	29.675037	109.015404	-14.893806	13.687152	110.394684	42.785721	-0.15461	111.811218	40.146408	35.326447	109.75251	41.4660645	17.5859185	110.781864	-71.2536765	9.7883855	110.007504
-8.98362	30.177715	108.996475	-14.980806	13.745938	110.399536	42.684166	-0.098054	111.689392	40.114723	35.364235	109.740685	41.3994445	17.6330905	110.7150385	-71.3610565	9.8587855	110.0840335
-9.024478	30.667591	109.000359	-15.026064	13.780673	110.375824	42.619087	-0.101337	111.541245	40.079483	35.396816	109.716774	41.349285	17.6477395	110.6290095	-71.401413	9.9136065	110.1226385
-9.016876	31.213293	109.018555	-15.063159	13.8142	110.35318	42.556686	-0.072628	111.35923	40.062347	35.439732	109.719833	41.3095165	17.683552	110.5395315	-71.4358345	9.944848	110.1668285
-8.950159	31.785357	109.086655	-15.104239	13.875975	110.334183	42.439686	0.002172	111.236931	40.040535	35.486992	109.767723	41.2401105	17.744582	110.502327	-71.4485885	10.007368	110.166039
-8.838938	32.430454	109.159019	-15.07719	13.957723	110.316788	42.429619	-0.01017	111.018799	40.033257	35.546677	109.849464	41.231438	17.7682535	110.4341315	-71.385818	10.1471925	110.1994445
-8.651875	33.423885	109.44294	-15.171836	14.066937	110.403084	42.340939	0.06349	110.807693	40.040295	35.65929	110.105133	41.190617	17.86139	110.456413	-71.534289	10.272484	110.349755
-8.46072	34.088116	109.726868	-15.187003	14.182673	110.495148	42.239555	0.14851	110.734665	40.073975	35.754639	110.331917	41.156765	17.9515745	110.533291	-71.530771	10.4137715	110.457005
-8.229318	34.738667	110.054146	-15.182302	14.303933	110.633026	42.153809	0.241078	110.692406	40.07095	35.877422	110.664116	41.1123795	18.05925	110.678261	-71.4769835	10.548616	110.587791
-7.993775	35.340237	110.450027	-15.267213	14.432242	110.832664	42.095524	0.354925	110.690598	40.115688	36.007324	111.004433	41.105606	18.1811245	110.8475155	-71.640032	10.6833595	110.8178125
-7.73274	35.92083	110.879539	-15.268991	14.606516	111.021187	42.026955	0.477866	110.764275	40.165764	36.154411	111.400475	41.0963595	18.3161385	111.082375	-71.6343415	10.8968935	110.959999
-7.398503	36.474346	111.300301	-15.378838	14.753744	111.229599	41.966644	0.643746	110.947571	40.187302	36.338062	111.863007	41.076973	18.490904	111.405289	-71.834649	11.016584	111.053909
-7.051753	37.007103	111.696579	-15.439023	14.9316	111.414703	41.967617	0.761165	111.18364	40.220234	36.518867	112.380203	41.0939255	18.640016	111.7819215	-71.9719715	11.223184	111.0474845
-6.455835	37.722839	112.295067	-15.554923	15.161432	111.646187	41.945591	0.960063	111.664513	40.23764	36.788364	113.20742	41.0916155	18.8742135	112.4359665	-72.2014615	11.4486505	110.8564075
-6.020071	38.150536	112.625633	-15.658805	15.351011	111.79335	41.924492	1.077803	111.981903	40.24778	36.94902	113.694641	41.086136	19.0134115	112.838272	-72.403746	11.6886105	110.748428
-5.639672	38.488483	112.902954	-15.701428	15.439485	111.883484	41.913624	1.193645	112.280235	40.246384	37.089664	114.129173	41.080004	19.1416545	113.204704	-72.48286	11.7373155	110.562264
-5.244324	38.753536	113.141296	-15.704897	15.566878	111.942421	41.921677	1.279909	112.52446	40.248386	37.209042	114.499626	41.0850315	19.2444755	113.512043	-72.4948255	11.8892805	110.372799
-4.907854	38.957184	113.345871	-15.846001	15.683636	112.04628	41.917046	1.348898	112.724777	40.252083	37.290936	114.808952	41.0845645	19.319917	113.7668645	-72.7765665	12.047355	110.3256955
-4.480133	39.019424	113.488708	-15.83044	15.714924	112.057854	41.918907	1.42449	112.8535	40.241375	37.355118	115.038918	41.080141	19.389804	113.946209	-72.741021	12.040044	110.169499
-4.08384	39.037838	113.593864	-15.86152	15.757176	112.031303	41.935574	1.468614	112.888802	40.247231	37.401199	115.21994	41.0914025	19.4349065	114.054371	-72.8144425	12.0794455	110.008235
-3.465052	38.940166	113.656258	-15.86128	15.801959	111.96225	41.938061	1.54865	112.836884	40.230705	37.453159	115.305817	41.084383	19.5009045	114.0713505	-72.806943	12.1030135	109.8531495
-3.010579	38.760456	113.661469	-15.84514	15.824239	111.91468	41.923843	1.662964	112.765381	40.215485	37.50087	115.306625	41.069664	19.581917	114.036003	-72.759944	12.066561	109.793357
-2.605187	38.517334	113.614822	-15.83121	15.865252	111.888161	41.977455	1.70587	112.684845	40.201603	37.553169	115.267853	41.089529	19.6295195	113.976349	-72.751949	12.1009845	109.799973
-2.252335	38.217892	113.602257	-15.818604	15.901732	111.882614	41.998432	1.789815	112.645134	40.185585	37.599751	115.228912	41.0920085	19.694783	113.937023	-72.7292165	12.108681	109.828205
-1.917461	37.863602	113.593163	-15.756032	15.967838	111.903069	42.009491	1.872421	112.623489	40.166367	37.661064	115.182816	41.087929	19.7667425	113.9031525	-72.599993	12.1689335	109.9029855
-1.633042	37.453674	113.565018	-15.82093	16.013796	111.976151	42.012733	1.926814	112.633156	40.144176	37.695259	115.123749	41.0784545	19.8110365	113.8784525	-72.7203145	12.2165555	110.0738495
-1.380586	36.982128	113.515457	-15.840012	16.084042	112.060699	41.997215	1.971159	112.643181	40.122517	37.720291	115.018913	41.059866	19.845725	113.831047	-72.73989	12.322359	110.290351
-0.999543	36.16489	113.340744	-15.879607	16.206717	112.209641	41.965549	2.007599	112.631271	40.090286	37.735588	114.775085	41.0279175	19.8715935	113.703178	-72.7871315	12.5418405	110.716104
-0.769049	35.475235	113.216057	-15.801203	16.244394	112.285141	41.932262	2.020613	112.636391	40.065376	37.734215	114.566269	40.998819	19.877414	113.60133	-72.601225	12.611374	110.968952
-0.522066	34.768631	113.11319	-15.78264	16.321718	112.415421	41.922863	2.01455	112.681236	40.056385	37.720375	114.377686	40.989624	19.8674625	113.529461	-72.554904	12.7759735	111.301381
-0.304391	34.029839	113.041817	-15.796227	16.388779	112.574509	41.908192	1.98728	112.764587	40.058414	37.699898	114.208687	40.983303	19.843589	113.486637	-72.575757	12.933969	111.662381
-0.14662	33.276329	113.022949	-15.876295	16.471956	112.784386	41.89579	1.939437	112.862183	40.069927	37.660061	114.102875	40.9828585	19.799749	113.482529	-72.7354485	13.144163	112.086243
0.028267	32.498856	112.996826	-15.802108	16.503407	112.944794	41.85627	1.879216	112.980057	40.088066	37.594337	114.025307	40.972168	19.7367765	113.502682	-72.576384	13.2700375	112.386906
0.183781	31.633413	113.019218	-15.83329	16.567204	113.103607	41.814293	1.82227	113.078049	40.095901	37.547421	113.959061	40.955097	19.6848455	113.518555	-72.621677	13.4495625	112.688659
0.420075	30.27981	112.995064	-15.889324	16.6507	113.256798	41.728573	1.739874	113.152679	40.085693	37.48975	113.837074	40.907133	19.614812	113.4948765	-72.685781	13.686588	113.0187195
0.544152	29.40456	112.932297	-15.937387	16.697834	113.290741	41.660828	1.683779	113.154755	40.066246	37.43819	113.746666	40.863537	19.5609845	113.4507105	-72.738311	13.8346835	113.1307715
0.646209	28.547359	112.889397	-15.978397	16.718996	113.300156	41.600712	1.639511	113.158546	40.041527	37.394493	113.698212	40.8211195	19.517002	113.428379	-72.7779135	13.92099	113.171933
0.781452	27.588425	112.836288	-16.01272	16.725906	113.302109	41.551277	1.59724	113.171677	40.035652	37.368481	113.658295	40.7934645	19.4828605	113.414986	-72.8189045	13.9689515	113.189232
0.883899	26.636112	112.832954	-16.041416	16.723501	113.306534	41.504391	1.552233	113.202011	40.027565	37.340061	113.647316	40.765978	19.446147	113.4246635	-72.84881	14.000855	113.1884045
1.046772	25.627956	112.811935	-16.072815	16.711374	113.319862	41.469837	1.510826	113.240204	40.014233	37.310184	113.632164	40.742035	19.410505	113.436184	-72.887665	14.012243	113.20354
1.138941	24.696747	112.79174	-16.095566	16.701824	113.347244	41.415699	1.517295	113.282478	40.005322	37.283443	113.573166	40.7105105	19.400369	113.427822	-72.9016425	14.003279	113.266666
1.317239	23.231598	112.708244	-16.11178	16.651398	113.370064	41.419334	1.414203	113.316666	39.98455	37.222595	113.469337	40.701942	19.318399	113.3930015	-72.925502	13.984397	113.3471265
1.410343	22.21117	112.678169	-16.112364	16.612925	113.384125	41.424995	1.339497	113.339981	39.986382	37.145412	113.377571	40.7056885	19.2424545	113.358776	-72.9304165	13.9833955	113.409474
1.561671	21.14378	112.639343	-16.103872	16.545839	113.384628	41.433819	1.249707	113.365471	39.986694	37.063721	113.263954	40.7102565	19.156714	113.3147125	-72.9180005	13.934964	113.4545435
1.633373	20.138466	112.584213	-16.097271	16.434284	113.384071	41.432522	1.139072	113.375687	39.992203	36.95129	113.13958	40.7123625	19.045181	113.2576335	-72.9069045	13.823387	113.5105085
1.727391	19.131985	112.501404	-16.086487	16.33926	113.36982	41.416744	1.022531	113.373207	39.982014	36.841526	112.982117	40.699379	18.9320285	113.177662	-72.872353	13.7464915	113.561978
1.820521	18.068388	112.447525	-16.081476	16.239923	113.348183	41.379494	0.946056	113.386963	39.981941	36.708961	112.851357	40.6807175	18.8275085	113.11916	-72.8436695	13.6523375	113.577206
1.899408	17.050253	112.431076	-16.074396	16.138	113.319901	41.413994	0.800854	113.395294	39.977325	36.60598	112.769058	40.6956595	18.703417	113.082176	-72.8444515	13.572583	113.557626
2.064668	15.510823	112.365219	-16.072863	15.98738	113.244019	41.450836	0.628872	113.443581	39.996262	36.459293	112.709442	40.723549	18.5440825	113.0765115	-72.869275	13.4306775	113.4115265
2.117583	14.556688	112.321068	-16.054405	15.90607	113.166534	41.442425	0.532905	113.494835	39.999535	36.351059	112.721992	40.72098	18.441982	113.1084135	-72.82979	13.370158	113.2246545
2.229396	13.525271	112.25605	-16.061392	15.838942	113.071846	41.4674	0.436794	113.507286	40.007263	36.265053	112.757942	40.7373315	18.3509235	113.132614	-72.8601155	13.3269605	113.011078
2.261997	12.55947	112.226738	-16.144682	15.769461	113.025093	41.467693	0.383536	113.536575	40.002678	36.215443	112.826836	40.7351855	18.2994895	113.1817055	-73.0245495	13.2394325	112.8684805
2.388545	11.563515	112.184776	-16.102877	15.739391	112.928688	41.434021	0.359587	113.579903	40.001343	36.184147	112.88372	40.717682	18.271867	113.2318115	-72.923436	13.206915	112.6255645
2.381637	10.628381	112.135841	-16.129921	15.734337	112.85553	41.429497	0.364032	113.577095	39.992802	36.176815	112.906853	40.7111495	18.2704235	113.241974	-72.9709915	13.1982505	112.469086
2.422025	9.709465	112.030724	-16.132744	15.738832	112.74456	41.402283	0.445065	113.589584	39.981888	36.202225	112.891022	40.6920855	18.323645	113.240303	-72.9575735	13.154019	112.248817
2.437912	8.333143	111.834122	-16.23686	15.815628	112.51899	41.467041	0.507549	113.495979	39.946194	36.281212	112.765488	40.7066175	18.3943805	113.1307335	-73.1803375	13.2368755	111.9072465
2.506906	7.36448	111.659828	-16.129801	15.814333	112.239365	41.501808	0.595165	113.414696	39.92923	36.336506	112.598549	40.715519	18.4658355	113.0066225	-72.975121	13.1628305	111.4721075
2.442746	6.489956	111.426285	-16.117353	15.828022	111.945786	41.537197	0.679426	113.305191	39.89888	36.401627	112.389862	40.7180385	18.5405265	112.8475265	-72.9527445	13.1155175	111.0440455
2.396159	5.643014	111.178543	-16.090158	15.827849	111.635712	41.554131	0.792767	113.224091	39.865417	36.455624	112.145485	40.709774	18.6241955	112.684788	-72.89009	13.0315025	110.586636
2.348473	4.704914	110.958527	-16.06735	15.827915	111.329605	41.623531	0.811617	113.1577	39.827408	36.486988	111.919952	40.7254695	18.6493025	112.538826	-72.8601695	13.0065275	110.120384
2.217877	3.863123	110.816315	-16.066797	15.790055	111.038658	41.650234	0.826017	113.118347	39.781639	36.519318	111.731781	40.7159365	18.6726675	112.425064	-72.8495305	12.9074425	109.652252
2.138482	2.953766	110.669312	-16.072397	15.715162	110.765053	41.674419	0.824723	113.064232	39.742577	36.502625	111.522247	40.708498	18.663674	112.2932395	-72.853292	12.76665	109.2368665
1.857259	1.760021	110.390762	-16.087883	15.579043	110.338959	41.677036	0.784273	112.958679	39.660328	36.427013	111.270546	40.668682	18.605643	112.1146125	-72.844448	12.552443	108.5633055
1.662252	0.998381	110.175003	-16.098303	15.471239	110.029175	41.678986	0.757041	112.882721	39.659084	36.349487	111.036179	40.669035	18.553264	111.95945	-72.865641	12.389214	108.0989
1.421558	0.245218	109.963379	-16.133469	15.387957	109.74456	41.705582	0.736503	112.748734	39.621685	36.301292	110.842941	40.6636335	18.5188975	111.7958375	-72.9305715	12.2570165	107.6932825
1.141933	-0.456834	109.739243	-16.120234	15.286992	109.440933	41.704487	0.678815	112.611565	39.600666	36.232845	110.697845	40.6525765	18.45583	111.654705	-72.8930445	12.118154	107.227161
0.838785	-1.098278	109.532761	-16.095505	15.206501	109.17778	41.692478	0.615975	112.476334	39.619411	36.161716	110.567368	40.6559445	18.3888455	111.521851	-72.8469545	12.0241565	106.833709
0.539834	-1.768893	109.300545	-16.079412	15.127228	108.94532	41.672531	0.587175	112.283501	39.625946	36.093445	110.437546	40.6492385	18.34031	111.3605235	-72.8080625	11.914146	106.5301165
0.150982	-2.330617	108.978035	-16.046947	15.060057	108.69751	41.667145	0.529106	112.022484	39.644016	36.023685	110.323807	40.6555805	18.2763955	111.1731455	-72.7494745	11.8437185	106.2218745
-0.440962	-3.110058	108.432816	-16.034525	14.974136	108.297012	41.698311	0.409065	111.480247	39.662678	35.963741	110.085739	40.6804945	18.186403	110.782993	-72.7495445	11.761869	105.811031
-0.905208	-3.615651	107.977509	-16.023117	14.920826	107.982277	41.666477	0.408269	111.065063	39.647339	35.933483	109.890816	40.656908	18.170876	110.4779395	-72.703142	11.670776	105.4866145
-1.408821	-4.025926	107.535233	-15.998414	14.908467	107.659447	41.626987	0.426287	110.670616	39.633545	35.923584	109.662354	40.630266	18.1749355	110.166485	-72.627094	11.6419985	105.152409
-1.902613	-4.413893	107.157196	-15.958648	14.89591	107.350266	41.609272	0.472948	110.286041	39.621998	35.939373	109.448303	40.615635	18.2061605	109.867172	-72.532931	11.5856595	104.83336
-2.408929	-4.829426	106.739357	-15.907459	14.864815	107.06916	41.615776	0.497749	109.955177	39.626698	35.948841	109.255196	40.621237	18.223295	109.6051865	-72.436155	11.506335	104.5331335
-2.963322	-5.167644	106.407257	-15.864812	14.850508	106.843224	41.646595	0.508464	109.661545	39.645679	35.951561	109.041832	40.646137	18.2300125	109.3516885	-72.375761	11.4710035	104.3347595
-3.594095	-5.468205	106.136147	-15.791069	14.804565	106.670906	41.696377	0.509041	109.408356	39.661369	35.941273	108.866142	40.678873	18.225157	109.137249	-72.261011	11.383973	104.204563
-4.526692	-5.992045	105.803261	-15.732598	14.726743	106.446411	41.756527	0.454118	109.128571	39.696808	35.881752	108.647964	40.7266675	18.167935	108.8882675	-72.1918635	11.285551	104.0045545
-5.202555	-6.312579	105.632195	-15.693298	14.658464	106.317451	41.775112	0.406033	108.968544	39.71172	35.83287	108.511902	40.743416	18.1194515	108.740223	-72.130012	11.1974765	103.894679
-5.91103	-6.592141	105.483734	-15.671556	14.591147	106.202888	41.775238	0.357638	108.824524	39.710186	35.764378	108.382568	40.742712	18.061008	108.603546	-72.085824	11.121286	103.80223
-6.61063	-6.876037	105.358803	-15.673879	14.515474	106.115196	41.78997	0.314494	108.690475	39.700092	35.711868	108.274055	40.745031	18.013181	108.482265	-72.092789	11.017767	103.748127
-7.366311	-7.13853	105.216942	-15.662709	14.439581	106.058899	41.796947	0.263029	108.580925	39.690208	35.657818	108.175995	40.7435775	17.9604235	108.37846	-72.0689955	10.9187385	103.739338
-8.158001	-7.357671	105.115822	-15.659766	14.376908	106.015732	41.801533	0.22234	108.495094	39.672527	35.614979	108.086838	40.73703	17.9186595	108.290966	-72.056562	10.8351565	103.740498
-8.948394	-7.589537	105.061195	-15.654156	14.323184	105.973495	41.81831	0.188346	108.436836	39.662228	35.578667	108.029068	40.740269	17.8835065	108.232952	-72.048581	10.7628615	103.714038
-10.150033	-7.882052	104.956451	-15.648881	14.255007	105.89019	41.825039	0.130372	108.3452	39.665237	35.518303	107.903992	40.745138	17.8243375	108.124596	-72.0429	10.6856765	103.655784
-10.93758	-8.035794	104.847214	-15.631044	14.232879	105.826401	41.825523	0.090374	108.24189	39.672916	35.477329	107.777664	40.7492195	17.7838515	108.009777	-72.0113075	10.6819065	103.643025
-11.853009	-8.119329	104.735443	-15.60644	14.196115	105.752922	41.821335	0.042645	108.117271	39.696941	35.427921	107.652534	40.759138	17.735283	107.8849025	-71.972018	10.656947	103.6209415
-12.711734	-8.276077	104.629921	-15.587004	14.181826	105.674042	41.813049	0.001852	107.970901	39.713726	35.378368	107.476532	40.7633875	17.69011	107.7237165	-71.9373955	10.673542	103.6243675
-13.612108	-8.376893	104.543999	-15.578832	14.173479	105.607758	41.806229	-0.016453	107.779945	39.713436	35.346241	107.284798	40.7598325	17.664894	107.5323715	-71.9174965	10.682064	103.6831445
-14.437305	-8.461409	104.416916	-15.563268	14.179303	105.535484	41.79406	-0.021544	107.541908	39.703056	35.32888	107.035088	40.748558	17.653668	107.288498	-71.875094	10.704938	103.78247
-15.33827	-8.489303	104.312172	-15.544227	14.18914	105.444168	41.76334	-0.01385	107.250504	39.685078	35.313492	106.728195	40.724209	17.649821	106.9893495	-71.812663	10.728459	103.8989865
-16.7976	-8.501322	104.077888	-15.550632	14.278558	105.258263	41.719284	0.023391	106.79277	39.636257	35.320705	106.255577	40.6777705	17.672048	106.5241735	-71.7790345	10.885068	103.9923525
-17.636171	-8.464332	103.927147	-15.517536	14.274803	105.10305	41.673206	0.051905	106.480179	39.597939	35.333576	105.952858	40.6355725	17.6927405	106.2165185	-71.6706445	10.8568655	103.9895815
-18.554346	-8.411377	103.721497	-15.516688	14.300301	104.941437	41.62402	0.068634	106.18441	39.569653	35.338188	105.676163	40.5968365	17.703411	105.9302865	-71.6302125	10.897191	103.9525875
-19.415083	-8.311977	103.557327	-15.508406	14.327577	104.79364	41.571159	0.097482	105.921104	39.550449	35.346214	105.441772	40.560804	17.721848	105.681438	-71.577616	10.933306	103.905842
-20.355051	-8.177871	103.352402	-15.503994	14.357977	104.648529	41.528542	0.121681	105.690781	39.538193	35.361401	105.239166	40.5333675	17.741541	105.4649735	-71.5413555	10.974413	103.8320845
-21.274977	-8.048947	103.220657	-15.514813	14.398852	104.511169	41.48119	0.147826	105.467499	39.515289	35.380657	105.01963	40.4982395	17.7642415	105.2435645	-71.5278655	11.0334625	103.7787735
-22.096817	-7.855851	103.117775	-15.513098	14.458225	104.390396	41.434498	0.20011	105.234001	39.47337	35.414684	104.787506	40.453934	17.807397	105.0107535	-71.48013	11.109053	103.7700385
-23.361275	-7.564873	102.93927	-15.491994	14.550519	104.179276	41.378971	0.289307	104.928764	39.428986	35.473118	104.415146	40.4039785	17.8812125	104.671955	-71.3879665	11.2198255	103.686597
-24.181995	-7.26741	102.88414	-15.488468	14.608566	104.07019	41.356705	0.36446	104.771484	39.40237	35.535545	104.188393	40.3795375	17.9500025	104.4799385	-71.3564735	11.2671295	103.6604415
-25.03694	-7.040668	102.836594	-15.465005	14.656331	103.980949	41.35424	0.436696	104.679718	39.374847	35.612171	104.000618	40.3645435	18.0244335	104.340168	-71.2945535	11.2882285	103.62173
-25.7826	-6.766591	102.841057	-15.430392	14.689502	103.928993	41.373455	0.513121	104.64814	39.361805	35.678173	103.860962	40.36763	18.095647	104.254551	-71.228414	11.283357	103.603435
-26.513439	-6.450703	102.843872	-15.374883	14.720302	103.880714	41.423222	0.566153	104.672989	39.381226	35.729332	103.778793	40.402224	18.1477425	104.225891	-71.15199	11.2928615	103.535537
-27.23304	-6.14674	102.804443	-15.328524	14.722769	103.824249	41.488594	0.559275	104.733337	39.434334	35.761578	103.738998	40.461464	18.1604265	104.2361675	-71.118512	11.2851115	103.4123305
-27.92964	-5.774447	102.768158	-15.277362	14.70832	103.768875	41.539463	0.556648	104.795853	39.502808	35.759853	103.712059	40.5211355	18.1582505	104.253956	-71.0758595	11.2583895	103.283794
-28.967051	-5.239348	102.661407	-15.171668	14.665048	103.680626	41.628014	0.541087	104.867279	39.596603	35.752411	103.729317	40.6123085	18.146749	104.298298	-70.9556445	11.183347	103.062954
-29.595657	-4.845343	102.608398	-15.10963	14.638546	103.645668	41.688766	0.529387	104.906342	39.676769	35.769474	103.7379	40.6827675	18.1494305	104.322121	-70.9020275	11.1276615	102.969215
-30.20553	-4.430828	102.557716	-15.039306	14.630267	103.61866	41.749268	0.552925	104.908646	39.750973	35.79752	103.744423	40.7501205	18.1752225	104.3265345	-70.8287325	11.0853115	102.9107855
-30.78706	-4.000421	102.505371	-14.962637	14.633538	103.584229	41.826214	0.59352	104.898003	39.818005	35.846252	103.746834	40.8221095	18.219886	104.3224185	-70.7473835	11.04719	102.8460395
-31.380802	-3.479414	102.445175	-14.886991	14.667651	103.555611	41.905518	0.652319	104.886673	39.89529	35.919121	103.730026	40.900404	18.28572	104.3083495	-70.674386	11.049582	102.8028725
-31.934271	-2.974287	102.375748	-14.803336	14.730951	103.515923	41.993263	0.736446	104.883537	39.962532	36.009647	103.72831	40.9778975	18.3730465	104.3059235	-70.5845695	11.0888555	102.7259225
-32.441074	-2.418374	102.349815	-14.713181	14.802917	103.490685	42.076656	0.83387	104.895355	40.037399	36.110332	103.735222	41.0570275	18.472101	104.3152885	-70.4833895	11.133733	102.6660815
-33.153755	-1.535958	102.289871	-14.603916	14.930413	103.448318	42.191105	0.943332	104.937492	40.160278	36.245789	103.734909	41.1756915	18.5945605	104.3362005	-70.3835235	11.2662655	102.5604355
-33.623226	-0.944824	102.250061	-14.540503	15.017687	103.411613	42.256504	1.014194	104.945267	40.23175	36.316883	103.69899	41.244127	18.6655385	104.3221285	-70.325133	11.3698355	102.5010975
-34.073502	-0.277933	102.219711	-14.494425	15.115484	103.368774	42.30146	1.084043	104.959679	40.303688	36.383022	103.639137	41.302574	18.7335325	104.299408	-70.291424	11.4974355	102.43814
-34.515835	0.376503	102.173683	-14.431917	15.205812	103.304291	42.35643	1.140041	104.997849	40.368454	36.434265	103.571869	41.362442	18.787153	104.284859	-70.226276	11.624471	102.323723
-34.892357	1.065103	102.144333	-14.368094	15.305079	103.265297	42.411018	1.197859	105.049667	40.405701	36.484024	103.52877	41.4083595	18.8409415	104.2892185	-70.1445475	11.7692165	102.2413755
-35.285564	1.759909	102.13652	-14.318766	15.37225	103.247414	42.454479	1.243026	105.119392	40.458599	36.529167	103.483185	41.456539	18.8860965	104.3012885	-70.094071	11.8584035	102.1935395
-35.623787	2.466045	102.140518	-14.266232	15.439894	103.235947	42.520741	1.278138	105.191193	40.519073	36.562462	103.438148	41.519907	18.9203	104.3146705	-70.052371	11.959488	102.1572235
-36.106525	3.564562	102.180878	-14.191958	15.4836	103.231087	42.602814	1.307911	105.262985	40.606232	36.593414	103.371216	41.604523	18.9506625	104.3171005	-69.988439	12.0165375	102.1450735
-36.344398	4.356458	102.130424	-14.132139	15.510799	103.206398	42.669712	1.315865	105.291733	40.679688	36.609123	103.305611	41.6747	18.962494	104.298672	-69.938978	12.059104	102.114124
-36.597557	5.174244	102.094948	-14.073875	15.534505	103.165779	42.737682	1.319717	105.284348	40.755436	36.615135	103.232155	41.746559	18.967426	104.2582515	-69.894309	12.101584	102.0733065
-36.849186	5.975871	102.036789	-14.001277	15.568363	103.116104	42.796093	1.313991	105.274239	40.840225	36.616711	103.178062	41.818159	18.965351	104.2261505	-69.820713	12.171375	102.0060575
-37.045567	6.8252	101.962029	-13.918834	15.603145	103.07431	42.866207	1.303116	105.264076	40.949326	36.618973	103.133141	41.9077665	18.9610445	104.1986085	-69.7454345	12.2452455	101.9500115
-37.255329	7.721655	101.956474	-13.851181	15.641393	103.069855	42.9245	1.297286	105.248535	41.045963	36.627708	103.132164	41.9852315	18.962497	104.1903495	-69.6875935	12.320289	101.9493605
-37.409481	8.663435	101.946495	-13.787749	15.707906	103.098503	42.979561	1.302978	105.253311	41.1651	36.641998	103.168571	42.0723305	18.972488	104.210941	-69.6478285	12.443324	101.986065
-37.652145	10.125206	101.986107	-13.691744	15.823875	103.157318	43.050415	1.324239	105.253647	41.318584	36.689713	103.249893	42.1844995	19.006976	104.25177	-69.5679875	12.640774	102.062866
-37.78297	11.09427	101.975075	-13.628016	15.9152	103.181038	43.076794	1.343032	105.20401	41.416103	36.718498	103.315643	42.2464485	19.030765	104.2598265	-69.5024805	12.799635	102.1022495
-37.854366	12.081136	101.975922	-13.572953	15.991272	103.185272	43.093239	1.350866	105.15168	41.5285	36.751129	103.35479	42.3108695	19.0509975	104.253235	-69.4567755	12.9315465	102.117309
-37.923553	13.102749	101.944794	-13.527348	16.092667	103.166458	43.106144	1.353184	105.084419	41.62838	36.760242	103.387985	42.367262	19.056713	104.236202	-69.421958	13.128621	102.096714
-37.989159	14.189367	101.867653	-13.488595	16.178347	103.127945	43.108879	1.364331	104.990974	41.712864	36.769257	103.404831	42.4108715	19.066794	104.1979025	-69.3880615	13.2899	102.0579875
-38.065548	15.213783	101.858543	-13.45865	16.263441	103.096245	43.097366	1.382807	104.911896	41.776955	36.792938	103.384903	42.4371605	19.0878725	104.1483995	-69.3544605	13.4390095	102.0440905
-38.090126	16.261765	101.822868	-13.418831	16.351656	103.078255	43.103565	1.42212	104.835342	41.816772	36.838722	103.346764	42.4601685	19.130421	104.091053	-69.2978305	13.572891	102.065457
-38.027962	17.841654	101.854851	-13.416222	16.461063	103.083992	43.113705	1.48601	104.734169	41.843018	36.915962	103.333664	42.4783615	19.200986	104.0339165	-69.3108055	13.72114	102.1340675
-38.002312	18.924826	101.884926	-13.411455	16.494162	103.114578	43.115036	1.514014	104.691101	41.852077	36.95393	103.357719	42.4835565	19.233972	104.02441	-69.3064665	13.754352	102.204746
-37.960636	19.983509	101.970253	-13.422529	16.495943	103.153954	43.103645	1.516548	104.632858	41.860416	36.963284	103.410065	42.4820305	19.239916	104.0214615	-69.3270885	13.75197	102.2864465
-37.865086	21.0224	102.029976	-13.438492	16.461477	103.192436	43.078484	1.501321	104.563942	41.865097	36.953636	103.470421	42.4717905	19.2274785	104.0171815	-69.3487745	13.6954755	102.3676905
-37.715443	22.063585	102.151131	-13.462593	16.405657	103.240326	43.045437	1.464612	104.463791	41.873367	36.935188	103.546814	42.459402	19.1999	104.0053025	-69.384588	13.611414	102.4753495
-37.592522	23.125069	102.226257	-13.485056	16.36544	103.266823	42.995461	1.416991	104.356552	41.872341	36.915882	103.617798	42.433901	19.1664365	103.987175	-69.404013	13.5644435	102.546471
-37.439907	24.167398	102.334534	-13.516254	16.319614	103.289726	42.950481	1.404347	104.242622	41.859295	36.907558	103.655052	42.404888	19.1559525	103.948837	-69.437396	13.4832755	102.630615
-37.126125	25.680182	102.429367	-13.55038	16.30456	103.301323	42.912968	1.430655	104.122948	41.812477	36.930069	103.688225	42.3627225	19.180362	103.9055865	-69.4634825	13.428758	102.6970595
-36.884834	26.711592	102.464142	-13.575804	16.325562	103.313019	42.898632	1.486213	104.127823	41.76144	36.983341	103.711357	42.330036	19.234777	103.91959	-69.481644	13.416347	102.706448
-36.645203	27.718189	102.525566	-13.606551	16.344727	103.348709	42.902065	1.547121	104.182159	41.715141	37.047127	103.749504	42.308603	19.297124	103.9658315	-69.521705	13.39233	102.7315865
-36.339813	28.691629	102.586761	-13.641238	16.340818	103.40731	42.893951	1.589483	104.250809	41.64814	37.087364	103.807137	42.2710455	19.3384235	104.028973	-69.5535215	13.3432125	102.785647
-36.047039	29.608038	102.663437	-13.681109	16.317385	103.451744	42.864204	1.599157	104.320824	41.587975	37.098831	103.86274	42.2260895	19.348994	104.091782	-69.5883075	13.285776	102.811706
-35.671318	30.538395	102.740685	-13.756466	16.245705	103.513786	42.819355	1.574679	104.378784	41.509411	37.075855	103.940536	42.164383	19.325267	104.15966	-69.677315	13.166143	102.867912
-35.333366	31.427046	102.868393	-13.826253	16.17535	103.575203	42.745777	1.542746	104.430412	41.426216	37.030281	104.040291	42.0859965	19.2865135	104.2353515	-69.7385025	13.0641865	102.9150545
-34.758366	32.674973	103.091347	-13.971329	16.009985	103.696121	42.618362	1.472558	104.47364	41.266659	36.956539	104.207825	41.9425105	19.2145485	104.3407325	-69.8851685	12.8054215	103.0515095
-34.32481	33.493214	103.283401	-14.077587	15.907128	103.772224	42.526859	1.422958	104.469193	41.158173	36.910336	104.336586	41.842516	19.166647	104.4028895	-69.99769	12.647609	103.1415585
-33.91996	34.268604	103.494217	-14.200393	15.820496	103.860413	42.438328	1.39591	104.44635	41.04237	36.880356	104.461525	41.740349	19.138133	104.4539375	-70.141135	12.502859	103.2668885
-33.510052	35.050327	103.775826	-14.303022	15.740149	103.95993	42.330936	1.380791	104.394661	40.918716	36.868721	104.586029	41.624826	19.124756	104.490345	-70.23087	12.355542	103.429515
-32.995945	35.71521	104.007996	-14.406281	15.67931	104.030289	42.231743	1.389655	104.320732	40.806995	36.85957	104.739441	41.519369	19.1246125	104.5300865	-70.331931	12.2340075	103.5304915
-32.494129	36.379196	104.286827	-14.509537	15.627901	104.123962	42.094154	1.423415	104.286484	40.714314	36.88142	104.867424	41.404234	19.1524175	104.576954	-70.423308	12.1033845	103.67097
-31.98798	37.029125	104.580376	-14.60447	15.607683	104.223442	42.045151	1.45482	104.207848	40.613621	36.904129	105.05806	41.329386	19.1794745	104.632954	-70.538326	12.0358915	103.81393
-31.145748	37.865891	105.001472	-14.762714	15.588432	104.377708	41.884571	1.539698	104.242348	40.446301	36.975475	105.370667	41.165436	19.2575865	104.8065075	-70.690864	11.9192775	103.9489085
-30.582909	38.349857	105.289055	-14.87644	15.613663	104.506622	41.855793	1.58812	104.278824	40.34972	37.045525	105.6007	41.1027565	19.3168225	104.939762	-70.8556365	11.9105035	104.073482
-29.971291	38.735069	105.585205	-14.979379	15.647207	104.668358	41.755745	1.675014	104.406738	40.23175	37.120468	105.846558	40.9937475	19.397741	105.126648	-70.9525055	11.896673	104.210068
-29.375818	39.113335	105.829597	-15.110575	15.692287	104.823303	41.675461	1.738951	104.550995	40.117363	37.180431	106.068649	40.896412	19.459691	105.309822	-71.117562	11.924883	104.336784
-28.745914	39.406693	106.041489	-15.225129	15.727557	104.976822	41.58746	1.809223	104.712311	39.98772	37.248718	106.254028	40.78759	19.5289705	105.4831695	-71.237848	11.9261435	104.4704745
-28.035116	39.606796	106.163742	-15.344016	15.774429	105.128944	41.52277	1.870031	104.909088	39.857063	37.297894	106.439987	40.6899165	19.5839625	105.6745375	-71.3779485	11.9648955	104.5833505
-27.39245	39.751373	106.259064	-15.463917	15.794267	105.271889	41.44772	1.915985	105.145309	39.727028	37.354446	106.570175	40.587374	19.6352155	105.857742	-71.515208	11.9533185	104.686036
-26.450193	39.77232	106.349136	-15.638937	15.782666	105.474579	41.348995	1.977862	105.489647	39.528767	37.400532	106.703987	40.438881	19.689197	106.096817	-71.716755	11.876135	104.852341
-25.774643	39.697369	106.372276	-15.73499	15.772982	105.617058	41.341419	1.994851	105.716476	39.401863	37.422867	106.774414	40.371641	19.708859	106.245445	-71.841621	11.837105	104.988671
-25.036228	39.589268	106.365433	-15.82337	15.735382	105.776169	41.299641	1.998304	106.010963	39.304554	37.439529	106.807014	40.3020975	19.7189165	106.4089885	-71.9488375	11.7518475	105.1433495
-24.338831	39.377602	106.380486	-15.887007	15.705153	105.945602	41.28582	1.984596	106.308975	39.214268	37.435947	106.848061	40.250044	19.7102715	106.578518	-72.024058	11.7000345	105.312686
-23.673294	39.141384	106.373955	-15.950709	15.648042	106.130531	41.275566	1.954595	106.625412	39.139446	37.412636	106.893394	40.207506	19.6836155	106.759403	-72.108924	11.6124685	105.501659
-22.994316	38.876476	106.324493	-16.010902	15.592001	106.320694	41.269203	1.897353	106.930496	39.07531	37.352467	106.891045	40.1722565	19.62491	106.9107705	-72.1940605	11.559092	105.7306175
-22.310453	38.516338	106.292999	-16.0564	15.528181	106.513	41.244976	1.826065	107.225159	39.019054	37.270077	106.84903	40.132015	19.548071	107.0370945	-72.244815	11.508291	105.9889055
-21.228247	37.97567	106.223228	-16.122124	15.431924	106.795868	41.247387	1.681871	107.633629	38.949577	37.107628	106.756607	40.098482	19.3947495	107.195118	-72.34273	11.4690985	106.396618
-20.552727	37.547256	106.18409	-16.147245	15.353465	106.978539	41.231949	1.56553	107.922806	38.904022	36.969151	106.703461	40.0679855	19.2673405	107.3131335	-72.3624755	11.4395895	106.6439445
-19.871254	37.145546	106.187126	-16.185028	15.253078	107.170776	41.231667	1.431058	108.212791	38.852402	36.814137	106.715179	40.0420345	19.1225975	107.463985	-72.4120905	11.3835585	106.877567
-19.218843	36.748173	106.204483	-16.225822	15.151866	107.375565	41.210285	1.279065	108.511856	38.835495	36.651051	106.748154	40.02289	18.965058	107.630005	-72.474534	11.338674	107.121125
-18.618057	36.320351	106.298698	-16.261246	15.018373	107.585701	41.185589	1.123037	108.782562	38.827698	36.481171	106.80294	40.0066435	18.802104	107.792751	-72.5291355	11.234642	107.378651
-17.962759	35.93158	106.391289	-16.303196	14.923016	107.779785	41.167999	0.976826	109.026955	38.825886	36.316257	106.842804	39.9969425	18.6465415	107.9348795	-72.6033345	11.1994905	107.6246905
-17.200447	35.510418	106.414032	-16.332682	14.819373	107.93927	41.148769	0.834465	109.250465	38.811527	36.167351	106.864342	39.980148	18.500908	108.0574035	-72.645512	11.137838	107.8211365
-16.262257	34.912254	106.493362	-16.33198	14.694733	108.115944	41.119404	0.673858	109.495476	38.776909	35.982746	106.871582	39.9481565	18.328302	108.183529	-72.6121165	11.061164	108.048359
-15.638739	34.594166	106.510857	-16.420633	14.598854	108.208099	41.101192	0.577092	109.60704	38.744457	35.896385	106.865204	39.9228245	18.2367385	108.236122	-72.7640905	10.9609695	108.180076
-15.054691	34.310635	106.53614	-16.408512	14.522222	108.24337	41.076195	0.510297	109.694633	38.697212	35.810593	106.869461	39.8867035	18.160445	108.282047	-72.7037275	10.883999	108.204693
-14.396733	33.952106	106.571136	-16.500101	14.449427	108.294609	41.067772	0.429512	109.751633	38.661282	35.74934	106.907402	39.864527	18.089426	108.3295175	-72.864729	10.809428	108.2597005
-13.705322	33.708878	106.64399	-16.53739	14.357858	108.340714	41.041836	0.340596	109.787796	38.631943	35.680866	106.97818	39.8368895	18.010731	108.382988	-72.9116695	10.704985	108.29844
-12.988114	33.455452	106.726204	-16.528278	14.300474	108.384796	41.009705	0.256898	109.792801	38.61808	35.600574	107.054459	39.8138925	17.928736	108.42363	-72.8704485	10.672212	108.345962
-12.410668	33.214272	106.858383	-16.606056	14.221154	108.449188	40.960335	0.170743	109.778748	38.611897	35.530033	107.122246	39.786116	17.850388	108.450497	-72.998228	10.59192	108.447879
-11.476872	32.943569	107.004906	-16.647205	14.180653	108.530823	40.892708	0.087957	109.744171	38.597427	35.454422	107.224724	39.7450675	17.7711895	108.4844475	-73.0394775	10.5901165	108.5771985
-10.856896	32.789879	107.070694	-16.692577	14.156148	108.561691	40.838943	0.045835	109.732124	38.559486	35.418842	107.2798	39.6992145	17.7323385	108.505962	-73.0843685	10.5799575	108.61742
-10.206016	32.611622	107.150612	-16.694069	14.152325	108.573082	40.787914	0.009101	109.729401	38.520161	35.395618	107.324074	39.6540375	17.7023595	108.5267375	-73.0421755	10.6022905	108.6194265
-9.521288	32.49955	107.209602	-16.754967	14.157161	108.619308	40.730484	-0.010607	109.746361	38.456287	35.379311	107.381119	39.5933855	17.684352	108.56374	-73.1033195	10.62997	108.674876
-8.868878	32.367546	107.276329	-16.817453	14.167099	108.653473	40.672131	-0.032548	109.794083	38.385506	35.363953	107.454971	39.5288185	17.6657025	108.624527	-73.1637245	10.6684955	108.682419
-8.239059	32.226727	107.354927	-16.935085	14.142294	108.710518	40.598145	-0.071881	109.859024	38.327351	35.338779	107.565392	39.462748	17.633449	108.712208	-73.332918	10.651139	108.708828
-7.625259	32.127102	107.415283	-17.014793	14.118032	108.769516	40.532486	-0.115022	109.910133	38.251816	35.305187	107.689857	39.392151	17.5950825	108.799995	-73.421737	10.6409815	108.739037
-6.691066	31.934912	107.586304	-17.079861	14.091468	108.834312	40.373177	-0.196353	109.969864	38.160934	35.242546	107.908417	39.2670555	17.5230965	108.9391405	-73.4267775	10.6598395	108.7294835
-6.026602	31.833952	107.727798	-17.220879	14.092368	108.919106	40.280712	-0.237744	109.99485	38.102917	35.203098	108.066559	39.1918145	17.482677	109.0307045	-73.6335725	10.702059	108.8075075
-5.342623	31.769312	107.848274	-17.240774	14.104901	108.955276	40.172657	-0.274924	110.036911	38.043659	35.191734	108.23101	39.108158	17.458405	109.1339605	-73.589706	10.751397	108.7765915
-4.69345	31.680403	107.977852	-17.339506	14.136987	109.021271	40.079899	-0.257654	110.082687	37.975113	35.205414	108.417023	39.027506	17.47388	109.249855	-73.706518	10.800094	108.792687
-4.057223	31.57391	108.113434	-17.437546	14.191687	109.092987	39.991924	-0.221543	110.160172	37.917812	35.251995	108.613274	38.954868	17.515226	109.386723	-73.82996	10.868148	108.799251
-3.43757	31.546539	108.272232	-17.518686	14.260885	109.175888	39.905399	-0.17029	110.272423	37.839016	35.31628	108.867325	38.8722075	17.572995	109.569874	-73.9095795	10.948775	108.781902
-2.75621	31.403681	108.444336	-17.609692	14.315235	109.272697	39.831234	-0.121447	110.421242	37.750271	35.374378	109.167007	38.7907525	17.6264655	109.7941245	-74.0101365	11.0040045	108.7512695
-1.7528	31.272734	108.79303	-17.760044	14.407251	109.445084	39.704132	-0.020325	110.737816	37.636082	35.479538	109.721962	38.670107	17.7296065	110.229889	-74.190195	11.0848955	108.660279
-1.10137	31.152176	109.090736	-17.85005	14.479894	109.585785	39.62719	0.042837	110.999207	37.585907	35.551514	110.143372	38.6065485	17.7971755	110.5712895	-74.3066485	11.1626125	108.6002805
-0.499971	31.005699	109.427773	-17.931946	14.533191	109.761276	39.557457	0.110968	111.285828	37.53746	35.631172	110.628784	38.5474585	17.87107	110.957306	-74.4113505	11.195312	108.565246
0.112622	30.845919	109.787415	-17.991066	14.60148	109.950851	39.505131	0.188278	111.578796	37.515926	35.736839	111.134865	38.5105285	17.9625585	111.3568305	-74.4926605	11.2404015	108.5448715
0.719928	30.619564	110.134254	-18.029888	14.68869	110.123955	39.470333	0.243192	111.868309	37.520672	35.839199	111.630775	38.4955025	18.0411955	111.749542	-74.5552785	11.3361845	108.498368
1.324669	30.389257	110.459259	-18.083433	14.752761	110.280403	39.356678	0.364953	112.172089	37.534477	35.932552	112.08744	38.4455775	18.1487525	112.1297645	-74.6124435	11.3567695	108.4310415
1.935116	30.192715	110.76487	-18.123516	14.834002	110.37822	39.334297	0.432224	112.376961	37.533897	36.027355	112.520157	38.434097	18.2297895	112.448559	-74.681129	11.4382145	108.307881
2.746176	29.682987	111.065331	-18.122387	14.974825	110.484268	39.357323	0.497047	112.610313	37.567169	36.167885	113.0327	38.462246	18.332466	112.8215065	-74.70702	11.617184	108.1470295
3.247253	29.309977	111.2201	-18.211088	15.081453	110.549141	39.350067	0.618403	112.753471	37.589794	36.251827	113.308022	38.4699305	18.435115	113.0307465	-74.8921065	11.727791	108.0675355
3.726068	28.929049	111.343239	-18.095032	15.145594	110.55175	39.371292	0.696474	112.855293	37.578136	36.327309	113.532188	38.474714	18.5118915	113.1937405	-74.664778	11.7792965	107.9097595
4.160087	28.480062	111.431824	-18.087179	15.173343	110.598251	39.454903	0.744223	112.905159	37.598587	36.405716	113.668732	38.526745	18.5749695	113.2869455	-74.701103	11.7717165	107.9095565
4.592914	28.002041	111.472023	-18.024775	15.218078	110.621536	39.486713	0.866475	112.957939	37.617569	36.483952	113.735077	38.552141	18.6752135	113.346508	-74.601691	11.7609425	107.896564
4.999069	27.467228	111.46946	-17.950371	15.246246	110.639587	39.597054	0.903663	112.974525	37.647907	36.542961	113.749901	38.6224805	18.723312	113.362213	-74.5232225	11.76918	107.916961
5.350639	26.857817	111.430954	-17.855433	15.25844	110.652184	39.697941	0.970872	113.010963	37.69043	36.588615	113.733932	38.6941855	18.7797435	113.3724475	-74.4050515	11.7371365	107.9319205
5.780974	25.895533	111.369682	-17.671881	15.245188	110.659073	39.87957	1.049067	113.073921	37.782139	36.645763	113.693573	38.8308545	18.847415	113.383747	-74.1746165	11.642961	107.934399
6.024891	25.225616	111.339165	-17.574533	15.206959	110.648872	39.996323	1.068951	113.116798	37.862221	36.660259	113.693283	38.929272	18.864605	113.4050405	-74.078338	11.549313	107.8927035
6.21864	24.525423	111.289467	-17.47938	15.164002	110.628677	40.111168	1.083754	113.151726	37.939182	36.673504	113.677704	39.025175	18.878629	113.414715	-73.983935	11.449375	107.842639
6.395943	23.765059	111.215744	-17.439442	15.129101	110.607002	40.211742	1.104265	113.159142	37.986763	36.714569	113.672867	39.0992525	18.909417	113.4160045	-73.9781365	11.348785	107.7979995
6.555856	22.992191	111.142281	-17.298552	15.106052	110.53363	40.297386	1.124808	113.154854	38.050426	36.703144	113.599686	39.173906	18.913976	113.37727	-73.77101	11.298128	107.68999
6.622282	22.188206	111.038605	-17.278904	15.07459	110.495758	40.373234	1.149197	113.115395	38.08691	36.724583	113.534531	39.230072	18.93689	113.324963	-73.78788	11.21229	107.666553
6.676416	21.360426	110.947762	-17.213533	15.041883	110.464989	40.438667	1.181511	113.052406	38.119007	36.74752	113.45948	39.278837	18.9645155	113.255943	-73.705903	11.1192505	107.674035
6.625611	20.124163	110.829208	-17.135447	15.032701	110.420181	40.532867	1.208055	112.983025	38.16721	36.793743	113.328239	39.3500385	19.000899	113.155632	-73.6209325	11.064503	107.68473
6.567125	19.246174	110.745407	-17.071095	15.044159	110.385574	40.584648	1.237062	112.928246	38.20153	36.817913	113.170685	39.393089	19.0274875	113.0494655	-73.535279	11.0608305	107.7216825
6.474354	18.340115	110.617828	-17.049459	15.041098	110.334908	40.616905	1.267654	112.843391	38.233055	36.86404	112.957672	39.42498	19.065847	112.9005315	-73.523898	11.016349	107.7692845
6.320564	17.423214	110.467842	-17.080189	15.064354	110.265671	40.682693	1.274741	112.679268	38.233822	36.902302	112.711845	39.4582575	19.0885215	112.6955565	-73.6186355	11.0401865	107.8357855
6.148264	16.527288	110.271439	-17.015924	15.09102	110.165192	40.684288	1.317332	112.531487	38.231098	36.949574	112.375473	39.457693	19.133453	112.45348	-73.489541	11.048587	107.876904
5.924374	15.615604	110.030571	-17.054359	15.120576	110.043358	40.657005	1.399882	112.357643	38.170322	37.004509	112.047447	39.4136635	19.2021955	112.202545	-73.5223815	11.0389565	107.884171
5.690018	14.666054	109.792053	-17.00358	15.16152	109.881989	40.703583	1.3906	112.11692	38.119759	37.052341	111.694702	39.411671	19.2214705	111.905811	-73.418831	11.1015695	107.858167
5.240382	13.242301	109.404602	-17.016859	15.181894	109.599976	40.745728	1.425306	111.745323	38.01973	37.128632	111.203453	39.382729	19.276969	111.474388	-73.416447	11.086819	107.725564
4.914433	12.304834	109.138367	-17.068455	15.199131	109.433342	40.752228	1.475108	111.491417	37.972305	37.191696	110.880638	39.3622665	19.333402	111.1860275	-73.4991765	11.06486	107.6806565
4.536285	11.387271	108.858536	-17.082348	15.217821	109.234489	40.759315	1.525573	111.166039	37.888206	37.242771	110.594414	39.3237605	19.384172	110.8802265	-73.4884565	11.05147	107.5887515
4.166903	10.434632	108.560028	-17.093819	15.239185	109.024368	40.747375	1.582568	110.813416	37.829609	37.304993	110.327324	39.288492	19.4437805	110.57037	-73.47613	11.0345895	107.478366
3.734073	9.478962	108.257065	-17.101854	15.256836	108.822227	40.718834	1.639238	110.456299	37.804424	37.36499	110.090065	39.261629	19.502114	110.273182	-73.465337	11.011558	107.371272
3.30111	8.536398	107.924652	-17.051369	15.293686	108.604477	40.691273	1.72058	110.104095	37.758545	37.423073	109.887276	39.224909	19.5718265	109.9956855	-73.327647	11.0155455	107.2132685
2.831669	7.60499	107.600533	-17.091156	15.321797	108.411728	40.668106	1.831116	109.737526	37.702045	37.501114	109.685623	39.1850755	19.666115	109.7115745	-73.3673875	10.977479	107.1118815
2.116856	6.133578	107.17794	-17.092762	15.431994	108.158707	40.647652	2.043665	109.337029	37.624599	37.686676	109.413406	39.1361255	19.8651705	109.3752175	-73.3216495	10.9988175	106.9421965
1.615569	5.189734	106.992569	-17.092272	15.533206	108.049103	40.657967	2.225531	109.160652	37.5662	37.841869	109.25872	39.1120835	20.0337	109.209686	-73.2966275	11.032712	106.88852
1.073725	4.227735	106.817017	-17.097406	15.621376	107.960785	40.686722	2.410206	109.029152	37.501751	38.008484	109.062576	39.0942365	20.209345	109.045864	-73.2890485	11.033407	106.875706
0.544685	3.207784	106.703972	-17.088654	15.703053	107.877419	40.730251	2.569363	108.908463	37.427368	38.144196	108.846069	39.0788095	20.3567795	108.877266	-73.2561175	11.0493265	106.877572
-0.047739	2.187653	106.595024	-17.057251	15.741422	107.800499	40.76532	2.686975	108.811272	37.387444	38.244846	108.585762	39.076382	20.4659105	108.698517	-73.190884	11.0169335	106.902481
-0.603405	1.154557	106.527756	-16.972736	15.745592	107.707573	40.82127	2.767588	108.721565	37.349751	38.299229	108.324562	39.0855105	20.5334085	108.5230635	-73.0309825	10.9577755	106.8920825
-1.177249	0.114835	106.483093	-16.929922	15.704571	107.625374	40.880215	2.803596	108.657364	37.330898	38.307468	108.0467	39.1055565	20.555532	108.352032	-72.9654005	10.85361	106.898716
-2.045464	-1.486254	106.480263	-16.890913	15.552454	107.555565	40.976784	2.769865	108.580925	37.332092	38.256042	107.689331	39.154438	20.5129535	108.135128	-72.936264	10.5919545	106.976002
-2.621284	-2.564863	106.485519	-16.820833	15.451582	107.501015	41.052948	2.692486	108.563423	37.350647	38.162888	107.517181	39.2017975	20.427687	108.040302	-72.8434635	10.475477	106.961728
-3.239335	-3.621193	106.492523	-16.770071	15.312433	107.45977	41.111767	2.596614	108.602692	37.393353	38.063614	107.394791	39.25256	20.330114	107.9987415	-72.792702	10.294752	106.9207985
-3.827492	-4.680018	106.547256	-16.694847	15.213178	107.411995	41.177284	2.500465	108.682045	37.464878	37.945786	107.323441	39.321081	20.2231255	108.002743	-72.710775	10.2032305	106.821247
-4.491512	-5.623681	106.621895	-16.625595	15.14277	107.369652	41.233814	2.389281	108.781471	37.543343	37.820972	107.282272	39.3885785	20.1051265	108.0318715	-72.6397685	10.1804135	106.7074325
-5.079701	-6.627306	106.687607	-16.548283	15.094562	107.320786	41.295589	2.286422	108.882866	37.651878	37.721901	107.194138	39.4737335	20.0041615	108.038502	-72.5702995	10.1849625	106.60307
-5.737366	-7.56577	106.75045	-16.464844	15.080934	107.245743	41.355816	2.194139	108.979439	37.748901	37.601345	107.097092	39.5523585	19.897742	108.0382655	-72.4820465	10.264126	106.4532205
-6.74333	-8.825372	106.832207	-16.330441	15.112956	107.061432	41.445698	2.083106	109.075943	37.93251	37.448883	106.843674	39.689104	19.7659945	107.9598085	-72.349986	10.4599175	106.1630555
-7.412648	-9.665797	106.88002	-16.222218	15.152346	106.906418	41.523056	1.99957	109.113403	38.065903	37.353966	106.642494	39.7944795	19.676768	107.8779485	-72.2389155	10.627924	105.9348875
-8.062961	-10.471877	106.866959	-16.113148	15.144889	106.760284	41.643448	1.911742	109.10466	38.205814	37.256344	106.487503	39.924631	19.584043	107.7960815	-72.150927	10.705735	105.7244865
-8.769683	-11.223982	106.844315	-15.993176	15.139296	106.59478	41.733799	1.804016	109.137329	38.369633	37.161072	106.366432	40.051716	19.482544	107.7518805	-72.038068	10.796048	105.4376795
-9.473605	-11.887927	106.766846	-15.891027	15.104077	106.436729	41.771908	1.690777	109.194717	38.518803	37.047188	106.275383	40.1453555	19.3689825	107.73505	-71.9274095	10.8391715	105.138408
-10.263237	-12.49146	106.680695	-15.795469	15.050012	106.270432	41.838921	1.560951	109.194519	38.656895	36.917511	106.240334	40.247908	19.239231	107.7174265	-71.838846	10.860793	104.8234375
-10.945179	-13.092478	106.534409	-15.721285	15.009734	106.09642	41.878155	1.435276	109.186218	38.790016	36.793362	106.183075	40.3340855	19.114319	107.6846465	-71.7766555	10.905149	104.5081935
-12.027934	-13.817859	106.28363	-15.604165	14.953272	105.832924	41.957756	1.273782	109.108826	38.93557	36.639153	106.08802	40.446663	18.9564675	107.598423	-71.654993	10.9500765	104.067425
-12.834509	-14.236365	106.182823	-15.554941	14.956503	105.69236	41.965233	1.237223	109.132492	39.023491	36.573528	106.051483	40.494362	18.9053755	107.5919875	-71.604244	11.0076305	103.7927325
-13.667485	-14.551464	106.08567	-15.513463	14.958532	105.584183	41.985886	1.199074	109.091858	39.075256	36.53973	106.003342	40.530571	18.869402	107.5476	-71.557497	11.047662	103.620766
-14.447626	-14.818332	105.993721	-15.485758	14.943493	105.52034	42.020008	1.140696	108.962372	39.125877	36.49765	105.937698	40.5729425	18.819173	107.450035	-71.5444585	11.067813	103.590645
-15.268686	-14.984807	105.933678	-15.472482	14.940366	105.458984	42.003101	1.082334	108.812973	39.165993	36.428993	105.833672	40.584547	18.7556635	107.3233225	-71.529511	11.1250685	103.5946455
-16.126804	-15.127188	105.844238	-15.483065	14.929314	105.394447	41.938297	1.00607	108.65818	39.197536	36.323185	105.731903	40.5679165	18.6646275	107.1950415	-71.5340465	11.1940005	103.5938525
-17.086109	-15.205433	105.769333	-15.510903	14.89941	105.317818	41.861351	0.87537	108.480385	39.245472	36.191875	105.629608	40.5534115	18.5336225	107.0549965	-71.5752175	11.2651975	103.5806395
-18.36274	-15.159946	105.50528	-15.555583	14.82625	105.175362	41.703598	0.647751	108.201241	39.284931	35.946823	105.46521	40.4942645	18.297287	106.8332255	-71.6054305	11.355213	103.5174985
-19.173933	-15.124718	105.334724	-15.570958	14.790092	105.097511	41.595409	0.506254	108.042503	39.304523	35.777115	105.381989	40.449966	18.1416845	106.712246	-71.591882	11.4384995	103.482776
-20.067789	-14.939954	105.248817	-15.58143	14.738035	105.048492	41.516724	0.387482	107.912323	39.321518	35.648029	105.320152	40.419121	18.0177555	106.6162375	-71.581981	11.4583145	103.4807465
-20.965334	-14.688148	105.190155	-15.580738	14.710779	105.024353	41.460171	0.293685	107.850014	39.35677	35.53331	105.289474	40.4084705	17.9134975	106.569744	-71.5699465	11.5080605	103.478962
-21.810129	-14.379397	105.189835	-15.578357	14.699592	105.01931	41.431965	0.210787	107.82621	39.380638	35.466675	105.252266	40.4063015	17.838731	106.539238	-71.5630155	11.560453	103.499382
-22.630177	-13.977301	105.202034	-15.572941	14.678828	105.022003	41.413857	0.141181	107.793381	39.400818	35.399811	105.179955	40.4073375	17.770496	106.486668	-71.5532195	11.58716	103.557338
-23.437649	-13.563726	105.177597	-15.559255	14.657129	105.010246	41.397575	0.072635	107.737015	39.428761	35.276012	105.083801	40.413168	17.6743235	106.410408	-71.531678	11.6399345	103.610084
-24.643618	-12.788942	105.150513	-15.534382	14.610042	104.959915	41.372047	-0.073911	107.637871	39.476784	35.135632	104.9114	40.4244155	17.5308605	106.2746355	-71.4931795	11.6892235	103.6451945
-25.453844	-12.234049	105.10939	-15.517315	14.565384	104.921814	41.349648	-0.202001	107.5382	39.529213	35.046082	104.803169	40.4394305	17.4220405	106.1706845	-71.4740605	11.7087275	103.6729435
-26.232246	-11.556296	105.031334	-15.501431	14.504253	104.879082	41.311108	-0.329098	107.462334	39.569206	34.933891	104.731834	40.440157	17.3023965	106.097084	-71.443019	11.7061095	103.66108
-26.977884	-10.878278	104.92942	-15.478887	14.453018	104.852119	41.29546	-0.443494	107.392776	39.622707	34.832767	104.690865	40.4590835	17.1946365	106.0418205	-71.4168575	11.7113995	103.6624175
-27.703199	-10.13551	104.831184	-15.462435	14.391195	104.827141	41.275711	-0.550763	107.326744	39.679016	34.755116	104.690346	40.4773635	17.1021765	106.008545	-71.4022335	11.6802135	103.645737
-28.430363	-9.357284	104.667702	-15.440401	14.36065	104.779984	41.266571	-0.644105	107.227386	39.724533	34.687138	104.70433	40.495552	17.0215165	105.965858	-71.376354	11.6997835	103.59411
-29.136995	-8.491676	104.480759	-15.414556	14.343964	104.699562	41.251419	-0.718433	107.125381	39.781067	34.59626	104.700806	40.516243	16.9389135	105.9130935	-71.345355	11.7490145	103.4860305
-30.137226	-7.131142	104.116142	-15.351224	14.32257	104.585884	41.246441	-0.808192	106.923172	39.876904	34.534409	104.728424	40.5616725	16.8631085	105.825798	-71.2641205	11.7820315	103.34597
-30.779371	-6.177607	103.901779	-15.289314	14.319457	104.525948	41.261585	-0.864876	106.810425	39.979832	34.536449	104.786171	40.6207085	16.8357865	105.798298	-71.1993365	11.8031275	103.253598
-31.390377	-5.143678	103.71698	-15.22595	14.330366	104.510925	41.315895	-0.911232	106.710938	40.090931	34.521179	104.876694	40.703413	16.8049735	105.793816	-71.155313	11.8557585	103.228034
-32.006165	-4.094011	103.583	-15.134454	14.354359	104.512466	41.377502	-0.950943	106.609688	40.207912	34.498642	105.003571	40.792707	16.7738495	105.8066295	-71.061615	11.9348685	103.2183025
-32.542747	-3.023978	103.461906	-15.047906	14.358052	104.516449	41.442375	-0.975183	106.522575	40.342209	34.489758	105.113365	40.892292	16.7572875	105.81797	-70.988104	11.9588165	103.214928
-33.083988	-1.927478	103.343521	-14.955972	14.376129	104.517235	41.533325	-0.99724	106.450821	40.471668	34.506943	105.215286	41.0024965	16.7548515	105.8330535	-70.9144405	11.9974065	103.2014165
-33.61087	-0.781857	103.26313	-14.868217	14.413874	104.517807	41.622742	-0.987749	106.364288	40.572613	34.521313	105.282768	41.0976775	16.766782	105.823528	-70.8341115	12.060966	103.212086
-34.306736	0.929189	103.142548	-14.733211	14.465582	104.476524	41.730968	-0.949232	106.225761	40.697716	34.560974	105.310677	41.214342	16.805871	105.768219	-70.680764	12.125293	103.184829
-34.762444	2.068238	103.066238	-14.653327	14.477814	104.444336	41.793736	-0.924856	106.152901	40.75869	34.568069	105.303001	41.276213	16.8216065	105.727951	-70.582867	12.1340215	103.160721
-35.241333	3.251284	103.034821	-14.593534	14.477338	104.451324	41.86013	-0.909507	106.102417	40.79303	34.565243	105.304108	41.32658	16.827868	105.7032625	-70.513648	12.126808	103.1993855
-35.66909	4.400065	103.071297	-14.543093	14.464383	104.469833	41.919567	-0.918769	106.064415	40.824516	34.547344	105.290649	41.3720415	16.8142875	105.677532	-70.4582275	12.1144785	103.262134
-36.060898	5.558712	103.093575	-14.517488	14.426872	104.483711	41.969498	-0.952254	106.004311	40.838039	34.492409	105.244896	41.4037685	16.7700775	105.6246035	-70.4387445	12.0836665	103.3428185
-36.440498	6.737297	103.104446	-14.494141	14.369789	104.469559	42.003944	-1.017481	105.917419	40.844418	34.399265	105.159966	41.424181	16.690892	105.5386925	-70.412463	12.048686	103.4004255
-36.816612	7.875129	103.06575	-14.484554	14.283679	104.419006	42.014091	-1.102857	105.790771	40.849152	34.282341	105.046974	41.4316215	16.589742	105.4188725	-70.4007295	11.977616	103.4191395
-37.247421	9.619703	102.948105	-14.448886	14.142476	104.267586	41.993343	-1.278246	105.538116	40.865402	34.051182	104.820229	41.4293725	16.386468	105.1791725	-70.3271445	11.898484	103.3559995
-37.587528	10.77911	102.93808	-14.41855	14.044671	104.157211	41.98835	-1.384647	105.343643	40.894619	33.96397	104.608932	41.4414845	16.2896615	104.9762875	-70.2785845	11.7996805	103.3381345
-37.844257	11.914994	102.859894	-14.398177	13.936747	104.065933	41.968346	-1.494442	105.146965	40.900139	33.83223	104.458488	41.4342425	16.168894	104.8027265	-70.2305965	11.7046	103.3291395
-38.060886	13.033639	102.84655	-14.354591	13.82423	103.983902	41.937618	-1.589467	104.930046	40.906643	33.706345	104.300133	41.4221305	16.058439	104.6150895	-70.1313125	11.590021	103.3527145
-38.26725	14.221621	102.884209	-14.349623	13.73042	103.923691	41.931637	-1.704637	104.679642	40.895435	33.618744	104.092964	41.413536	15.9570535	104.386303	-70.112782	11.5037865	103.461079
-38.460281	15.346003	102.947662	-14.316784	13.60112	103.885162	41.904442	-1.799551	104.418709	40.882648	33.514832	103.921021	41.393545	15.8576405	104.169865	-70.027113	11.3445995	103.600459
-38.604122	16.437801	103.054962	-14.289631	13.519827	103.858719	41.882172	-1.914184	104.143631	40.884075	33.403748	103.757454	41.3831235	15.744782	103.9505425	-69.9623855	11.294872	103.7668955
-38.710068	18.157661	103.221527	-14.258048	13.340899	103.832268	41.820335	-2.107054	103.738998	40.874256	33.222702	103.502563	41.3472955	15.557824	103.6207805	-69.8633915	11.123974	104.0437555
-38.778904	19.253099	103.313339	-14.251171	13.212018	103.802643	41.770962	-2.240639	103.470993	40.850697	33.106674	103.31781	41.3108295	15.4330175	103.3944015	-69.8131715	10.9910185	104.2108845
-38.792053	20.304445	103.431023	-14.221498	13.122754	103.759193	41.719082	-2.371976	103.22049	40.82534	32.946636	103.115555	41.272211	15.28733	103.1680225	-69.715207	10.958178	104.3503635
-38.714447	21.400101	103.506744	-14.211856	13.041985	103.735054	41.674736	-2.459757	103.041039	40.806595	32.842972	102.964928	41.2406655	15.1916075	103.0029835	-69.6643775	10.8923625	104.4671245
-38.68364	22.465305	103.642189	-14.204863	12.967038	103.753891	41.668449	-2.538863	102.973137	40.781586	32.761719	102.894714	41.2250175	15.111428	102.9339255	-69.6347435	10.822648	104.5738565
-38.558998	23.510855	103.73571	-14.204494	12.886577	103.82029	41.679253	-2.624064	103.046921	40.764389	32.684715	102.897987	41.221821	15.0303255	102.972454	-69.630809	10.7428285	104.668126
-38.377422	24.486197	103.864075	-14.199824	12.815671	103.935501	41.708286	-2.69822	103.221222	40.762669	32.622978	102.96537	41.2354775	14.962379	103.093296	-69.6351255	10.668963	104.777706
-38.028847	25.940912	104.087433	-14.184459	12.638373	104.154465	41.793369	-2.829006	103.551781	40.759239	32.515862	103.13826	41.276304	14.843428	103.3450205	-69.645222	10.433318	104.9639095
-37.71109	26.847652	104.2351	-14.16982	12.521532	104.298233	41.867485	-2.926094	103.761543	40.74501	32.425465	103.252052	41.3062475	14.7496855	103.5067975	-69.6458875	10.2933785	105.0896685
-37.360504	27.740225	104.324867	-14.151078	12.35803	104.426537	41.942661	-3.046512	103.969574	40.756157	32.310131	103.354111	41.349409	14.6318095	103.6618425	-69.651565	10.0842505	105.1912315
-36.92635	28.593105	104.384705	-14.108769	12.210739	104.546608	42.027111	-3.181975	104.159569	40.778591	32.190964	103.479828	41.402851	14.5044945	103.8196985	-69.620389	9.9169835	105.2735175
-36.50803	29.445925	104.490425	-14.0793	12.046037	104.643822	42.114479	-3.303903	104.317001	40.807297	32.101589	103.60334	41.460888	14.398843	103.9601705	-69.619488	9.693231	105.3274735
-36.001648	30.291552	104.545502	-14.05527	11.871241	104.701385	42.197689	-3.431476	104.43692	40.832802	31.98893	103.717567	41.5152455	14.278727	104.0772435	-69.6257855	9.463755	105.3255265
-35.469799	31.079079	104.582001	-14.032757	11.714962	104.728172	42.256279	-3.564305	104.496109	40.857922	31.883959	103.840187	41.5571005	14.159827	104.168148	-69.6226145	9.270097	105.288196
-34.589481	32.246258	104.663177	-13.981834	11.507435	104.73819	42.332542	-3.732832	104.491272	40.913345	31.740406	104.013535	41.6229435	14.003787	104.2524035	-69.5866115	9.011083	105.2239765
-33.959713	33.008297	104.802528	-13.949111	11.396815	104.740288	42.373165	-3.80829	104.459335	40.953411	31.667276	104.162254	41.663288	13.929493	104.3107945	-69.56151	8.864137	105.1697815
-33.246967	33.734722	104.946754	-13.907008	11.312602	104.77861	42.390778	-3.824133	104.500671	41.004105	31.61717	104.381264	41.6974415	13.8965185	104.4409675	-69.5114575	8.7286855	105.1162525
-32.546661	34.423565	105.157158	-13.867853	11.284237	104.88105	42.487022	-3.814702	104.567268	41.082016	31.639841	104.683556	41.784519	13.9125695	104.625412	-69.520225	8.6559045	105.136688
-31.816965	35.092972	105.404259	-13.826765	11.304502	105.059143	42.507095	-3.708342	104.788742	41.159142	31.71497	105.012306	41.8331185	14.003314	104.900524	-69.4866485	8.60569	105.217762
-31.006208	35.731331	105.73394	-13.794942	11.380015	105.277084	42.620529	-3.595866	105.014946	41.228745	31.832954	105.418983	41.924637	14.118544	105.2169645	-69.514521	8.641486	105.3372035
-30.189535	36.358315	106.040787	-13.763817	11.484145	105.51474	42.678703	-3.401787	105.349037	41.295856	32.024967	105.828918	41.9872795	14.31159	105.5889775	-69.5149135	8.6567	105.4405025
-28.964073	37.098949	106.536568	-13.732743	11.676732	105.891975	42.820652	-3.066952	105.818901	41.37059	32.349007	106.463776	42.095621	14.6410275	106.1413385	-69.561107	8.7124365	105.6426115
-28.152311	37.581696	106.822678	-13.734836	11.820122	106.117508	42.916718	-2.83076	106.107246	41.394939	32.596516	106.861938	42.1558285	14.882878	106.484592	-69.6255005	8.757366	105.750424
-27.232254	38.005196	107.076767	-13.732378	11.982667	106.331802	42.997726	-2.583083	106.402901	41.420837	32.848091	107.214668	42.2092815	15.132504	106.8087845	-69.6740375	8.83283	105.8548195
-26.346243	38.398598	107.280769	-13.732274	12.124285	106.519142	43.093555	-2.354988	106.688248	41.444004	33.082832	107.531883	42.2687795	15.363922	107.1100655	-69.7333275	8.884648	105.9282185
-25.489149	38.642323	107.448265	-13.735742	12.282859	106.6978	43.188965	-2.156068	106.977554	41.465408	33.298786	107.807907	42.3271865	15.571359	107.3927305	-69.7986705	8.994359	106.0028695
-24.59473	38.861252	107.570137	-13.735882	12.399757	106.866112	43.262268	-1.951424	107.294342	41.492329	33.493912	108.041092	42.3772985	15.771244	107.667717	-69.8490625	9.02827	106.064507
-23.68082	39.021698	107.624756	-13.710925	12.512557	107.022583	43.350384	-1.780638	107.596466	41.505356	33.676506	108.236542	42.42787	15.947934	107.916504	-69.84972	9.07718	106.128662
-22.282991	39.160187	107.699295	-13.677068	12.632066	107.239601	43.486618	-1.568137	108.012772	41.517494	33.889572	108.436081	42.502056	16.1607175	108.2244265	-69.856192	9.1034145	106.2547755
-21.516613	39.170708	107.765518	-13.654503	12.658659	107.392296	43.55328	-1.466009	108.291351	41.511177	33.985115	108.539452	42.5322285	16.259553	108.4154015	-69.8412345	9.057765	106.3691905
-20.573763	39.054634	107.795288	-13.631988	12.670739	107.586876	43.625683	-1.38656	108.574059	41.519894	34.051815	108.647919	42.5727885	16.3326275	108.610989	-69.8367645	9.0088505	106.562763
-19.636398	38.909748	107.866058	-13.607235	12.656619	107.807434	43.677174	-1.34545	108.865845	41.53772	34.089218	108.778885	42.607447	16.371884	108.822365	-69.821917	8.941354	106.792503
-18.724277	38.735687	107.97187	-13.589323	12.641254	108.033073	43.685715	-1.298192	109.196404	41.560677	34.098148	108.91098	42.623196	16.399978	109.053692	-69.801842	8.88253	107.012454
-17.823174	38.517704	108.079636	-13.600038	12.607503	108.26194	43.760845	-1.351209	109.442078	41.5839	34.106533	109.059311	42.6723725	16.377662	109.2506945	-69.8724485	8.837344	107.2731855
-17.028847	38.245384	108.193245	-13.623389	12.573721	108.475838	43.777447	-1.365496	109.678566	41.599674	34.103542	109.165337	42.6885605	16.369023	109.4219515	-69.9353385	8.778419	107.5297245
-15.745788	37.800343	108.319939	-13.673239	12.573263	108.744133	43.733276	-1.376096	109.969223	41.558708	34.068573	109.313217	42.645992	16.3462385	109.64122	-69.99247	8.8002875	107.847046
-14.906089	37.481247	108.428886	-13.710194	12.583926	108.897865	43.725784	-1.390646	110.112236	41.519623	34.050102	109.424034	42.6227035	16.329728	109.768135	-70.0430915	8.838124	108.027595
-14.061746	37.146549	108.567429	-13.764393	12.615201	109.060738	43.69384	-1.384035	110.33522	41.50219	34.045067	109.604774	42.598015	16.330516	109.969997	-70.126801	8.899886	108.151479
-13.266916	36.79155	108.733582	-13.821229	12.651404	109.24971	43.690952	-1.380896	110.576965	41.494633	34.057117	109.84787	42.5927925	16.3381105	110.2124175	-70.2352505	8.9646975	108.2870025
-12.462949	36.417221	108.931442	-13.874705	12.715025	109.458313	43.695866	-1.354512	110.833633	41.498486	34.087856	110.132004	42.597176	16.366672	110.4828185	-70.346586	9.063378	108.4338075
-11.693211	36.033863	109.17791	-13.905416	12.776462	109.674744	43.691326	-1.300845	111.09227	41.493061	34.140072	110.419449	42.5921935	16.4196135	110.7558595	-70.4030255	9.1333105	108.5936285
-10.930559	35.612724	109.419586	-13.952652	12.857859	109.888145	43.684402	-1.221407	111.336807	41.497498	34.225742	110.673569	42.59095	16.5021675	111.005188	-70.496254	9.2135505	108.771102
-9.835444	34.982063	109.740875	-13.981197	13.037883	110.198387	43.691204	-1.034069	111.64669	41.488049	34.416252	110.943352	42.5896265	16.6910915	111.295021	-70.5520205	9.3846745	109.101753
-9.121856	34.562244	109.860947	-13.990762	13.18482	110.372231	43.693233	-0.86659	111.825546	41.472229	34.5784	111.069893	42.582731	16.855905	111.4477195	-70.564255	9.513735	109.2967425
-8.442698	34.153046	109.955826	-14.018106	13.339515	110.509583	43.70134	-0.693912	111.999359	41.455231	34.77301	111.161102	42.5782855	17.039549	111.5802305	-70.6144975	9.639481	109.4389355
-7.800483	33.676128	110.04686	-14.041442	13.502437	110.62896	43.699028	-0.506823	112.131157	41.427578	34.956371	111.213364	42.563303	17.224774	111.6722605	-70.646187	9.7801	109.5856595
-7.120314	33.222916	110.099014	-14.075746	13.638382	110.705078	43.68705	-0.346005	112.235428	41.395222	35.121708	111.247063	42.541136	17.3878515	111.7412455	-70.692628	9.8889125	109.6689105
-6.510516	32.742069	110.125374	-14.092577	13.746056	110.754982	43.652962	-0.231907	112.307465	41.359192	35.252018	111.253204	42.506077	17.5100555	111.7803345	-70.691231	9.9820565	109.7296295
-5.884878	32.241722	110.140633	-14.129951	13.826959	110.798119	43.615395	-0.123347	112.379906	41.337093	35.337326	111.254265	42.476244	17.6069895	111.8170855	-70.736146	10.0469285	109.7791525
-5.035217	31.504625	110.149696	-14.156428	13.956997	110.855591	43.583027	0.021339	112.540039	41.322594	35.482643	111.253883	42.4528105	17.751991	111.896961	-70.7656665	10.162003	109.814221
-4.502042	30.988613	110.161194	-14.164913	14.026147	110.882713	43.580498	0.123737	112.663147	41.311825	35.579361	111.245132	42.4461615	17.851549	111.9541395	-70.7759875	10.200745	109.8112865
-3.937545	30.501265	110.150787	-14.158724	14.071621	110.900558	43.591915	0.23127	112.783768	41.317047	35.676937	111.210785	42.454481	17.9541035	111.9972765	-70.771929	10.1891385	109.8038395
-3.446852	29.984947	110.115395	-14.129911	14.136765	110.918938	43.608303	0.322319	112.89933	41.315304	35.786633	111.158302	42.4618035	18.054476	112.028816	-70.7216255	10.219054	109.80906
-2.959389	29.533281	110.084999	-14.099735	14.166615	110.945427	43.638958	0.426786	112.985649	41.318096	35.88406	111.09375	42.478527	18.155423	112.0396995	-70.677997	10.177807	109.8511545
-2.440421	29.01613	110.032967	-14.048741	14.18958	110.974678	43.692818	0.526104	113.04747	41.335766	35.9869	111.022224	42.514292	18.256502	112.034847	-70.611774	10.122658	109.914509
-2.043333	28.493483	110.049973	-14.004528	14.214596	111.016289	43.720879	0.629523	113.148605	41.355392	36.077072	110.96476	42.5381355	18.3532975	112.0566825	-70.5471915	10.0758945	109.9758955
-1.416842	27.772955	110.111389	-13.942464	14.270647	111.098907	43.837555	0.747735	113.236282	41.398518	36.21685	110.936295	42.6180365	18.4822925	112.0862885	-70.5029645	10.0590015	110.1115255
-1.032498	27.347872	110.177681	-13.89385	14.283018	111.166573	43.878326	0.821683	113.317802	41.431122	36.298409	110.949135	42.654724	18.560046	112.1334685	-70.442424	10.00599	110.1996775
-0.69322	26.938257	110.252609	-13.862335	14.314374	111.231171	43.913742	0.890206	113.380981	41.421696	36.408176	111.021721	42.667719	18.649191	112.201351	-70.392389	9.979557	110.260991
-0.353031	26.541597	110.325333	-13.827093	14.341673	111.292183	43.961281	0.964758	113.448318	41.459732	36.486919	111.052406	42.7105065	18.7258385	112.250362	-70.3646925	9.9575075	110.334004
-0.030979	26.202402	110.385574	-13.800009	14.373721	111.36335	44.004883	1.018168	113.484131	41.516487	36.530693	111.064743	42.760685	18.7744305	112.274437	-70.360703	9.9730115	110.452263
0.260637	25.854084	110.427368	-13.719231	14.437037	111.390945	44.038807	1.069409	113.448402	41.538292	36.598728	111.039444	42.7885495	18.8340685	112.243923	-70.2270115	10.0400055	110.537967
0.516074	25.500753	110.446617	-13.730047	14.470715	111.422935	44.05677	1.146952	113.343636	41.546936	36.69392	110.959862	42.801853	18.920436	112.151749	-70.261947	10.020994	110.694121
0.868124	25.052898	110.455215	-13.649991	14.55113	111.436043	44.167034	1.209398	112.994049	41.542061	36.794506	110.737061	42.8545475	19.001952	111.865555	-70.1545295	10.100308	111.006531
1.086072	24.807247	110.470581	-13.661922	14.6097	111.498047	44.195469	1.291	112.805191	41.548161	36.855942	110.634552	42.871815	19.073471	111.7198715	-70.195659	10.145929	111.2762225
1.31247	24.587034	110.513512	-13.609317	14.645691	111.578682	44.183437	1.376508	112.704216	41.555054	36.927242	110.549042	42.8692455	19.151875	111.626629	-70.0878795	10.139507	111.530735
1.518398	24.427319	110.59214	-13.576388	14.696934	111.680313	44.233669	1.423716	112.594971	41.619949	36.942436	110.466873	42.926809	19.183076	111.530922	-70.079585	10.210792	111.829704
1.712392	24.272766	110.694328	-13.541895	14.726524	111.793602	44.250713	1.472249	112.534248	41.655098	36.991364	110.45681	42.9529055	19.2318065	111.495529	-70.0366955	10.2212415	112.091675
1.889916	24.132233	110.757103	-13.532569	14.754912	111.875427	44.253983	1.494389	112.48674	41.632008	37.063374	110.484673	42.9429955	19.2788815	111.4857065	-70.0081335	10.2309425	112.2651475
2.069631	23.98889	110.793068	-13.568857	14.796185	111.945198	44.239952	1.515462	112.438293	41.62962	37.071739	110.45623	42.934786	19.2936005	111.4472615	-70.0725	10.2987695	112.4431345
2.321852	23.82406	110.861626	-13.498324	14.79707	112.027039	44.234787	1.575535	112.461075	41.615166	37.098595	110.481155	42.9249765	19.337065	111.471115	-69.9216245	10.257075	112.582963
2.508573	23.725985	110.95723	-13.543746	14.804355	112.139038	44.251793	1.616129	112.552788	41.600521	37.138237	110.565033	42.926157	19.377183	111.5589105	-70.013649	10.231527	112.7191655
2.697017	23.650972	111.107513	-13.53668	14.811486	112.302101	44.234024	1.666722	112.735054	41.614403	37.150387	110.703491	42.9242135	19.4085545	111.7192725	-69.9975735	10.2144175	112.8849295
2.923263	23.581511	111.310425	-13.530487	14.811061	112.494431	44.297253	1.686798	112.881874	41.636719	37.19738	110.920097	42.966986	19.442089	111.9009855	-70.02796	10.180033	113.0878765
3.151997	23.541248	111.517075	-13.540338	14.793693	112.68293	44.328369	1.702379	113.047539	41.657234	37.227283	111.161972	42.9928015	19.464831	112.1047555	-70.0734775	10.122555	113.2611045
3.395393	23.50828	111.703468	-13.552101	14.771131	112.841049	44.337215	1.697783	113.233742	41.663216	37.242062	111.418739	43.0002155	19.4699225	112.3262405	-70.1044175	10.0723395	113.3558575
3.661893	23.428982	111.901093	-13.587539	14.737298	112.97065	44.302513	1.728959	113.461197	41.667904	37.260277	111.73465	42.9852085	19.494618	112.5979235	-70.1602865	9.979978	113.3433765
4.109614	23.245499	112.15506	-13.638529	14.672685	113.073753	44.350029	1.705325	113.67009	41.657646	37.289307	112.231636	43.0038375	19.497316	112.950863	-70.2808955	9.848054	113.196643
4.412254	23.118486	112.304291	-13.764332	14.623851	113.14769	44.278164	1.727109	113.849846	41.620983	37.298698	112.533035	42.9495735	19.5129035	113.1914405	-70.4782375	9.7347985	113.1039395
4.705373	22.980394	112.487671	-13.784628	14.606467	113.208809	44.316761	1.720072	113.887878	41.578976	37.342552	112.820366	42.9478685	19.531312	113.354122	-70.5171245	9.681622	113.063496
5.011711	22.812639	112.652336	-13.91276	14.561078	113.335297	44.250584	1.75795	113.983414	41.526314	37.376606	113.035606	42.888449	19.567278	113.50951	-70.713969	9.554878	113.161084
5.29671	22.631929	112.790085	-14.002642	14.563756	113.43689	44.203026	1.84122	114.009109	41.466805	37.428963	113.190903	42.8349155	19.6350915	113.600006	-70.8401995	9.4924205	113.273774
5.557199	22.43742	112.873528	-13.949934	14.534979	113.45253	44.232376	1.855764	114.036858	41.429684	37.47084	113.346672	42.83103	19.663302	113.691765	-70.730898	9.406656	113.213295
5.802617	22.249662	112.921776	-13.977714	14.527479	113.460228	44.234909	1.907669	114.065346	41.364178	37.527245	113.463882	42.7995435	19.717457	113.764614	-70.7549715	9.337501	113.155842
6.246125	21.92956	112.983612	-14.069576	14.484758	113.456879	44.253891	1.976243	114.173088	41.306122	37.566364	113.7202	42.7800065	19.7713035	113.946644	-70.9191585	9.1982125	112.967114
6.532597	21.711201	113.036301	-14.058163	14.442426	113.410713	44.274033	1.953063	114.270653	41.282799	37.553513	113.98336	42.778416	19.753288	114.1270065	-70.894742	9.131564	112.6944195
6.777526	21.484951	113.110992	-14.144143	14.350832	113.397369	44.275085	1.904499	114.354553	41.256187	37.51355	114.241791	42.765636	19.7090245	114.298172	-71.053922	8.9926395	112.496566
7.052533	21.132605	113.182686	-14.133148	14.257066	113.365463	44.26162	1.845284	114.396873	41.245453	37.463684	114.489212	42.7535365	19.654484	114.4430425	-71.0198325	8.859648	112.2878835
7.2805	20.754915	113.227119	-14.224691	14.134576	113.347855	44.245975	1.765436	114.378426	41.226311	37.381779	114.733948	42.736143	19.5736075	114.556187	-71.185525	8.6955445	112.139523
7.497781	20.31398	113.255966	-14.245993	14.014326	113.323746	44.204498	1.681607	114.306129	41.208347	37.298733	114.920357	42.7064225	19.49017	114.613243	-71.1984085	8.538482	112.034249
7.698373	19.844284	113.265594	-14.285353	13.889915	113.302467	44.169662	1.601955	114.190079	41.210793	37.204723	115.06398	42.6902275	19.403339	114.6270295	-71.2609335	8.376491	111.9779045
7.937411	19.014349	113.215195	-14.341318	13.740821	113.242172	44.083534	1.46839	113.952682	41.165764	37.077755	115.192139	42.624649	19.2730725	114.5724105	-71.307285	8.2085695	111.9119335
8.046916	18.421379	113.134575	-14.380794	13.674927	113.160728	44.032852	1.43474	113.771332	41.117111	37.017818	115.219894	42.5749815	19.226279	114.495613	-71.3365695	8.123575	111.825843
8.132669	17.820459	113.057281	-14.461067	13.639392	113.14505	43.972702	1.402527	113.637337	41.054302	36.982231	115.293205	42.513502	19.192379	114.465271	-71.435636	8.086405	111.824829
8.217132	17.186811	113.028595	-14.465998	13.563717	113.137054	43.939331	1.367159	113.55584	41.016979	36.956364	115.334938	42.478155	19.1617615	114.445389	-71.410151	7.9656725	111.828719
8.255154	16.500845	112.989296	-14.514711	13.520341	113.138664	43.902454	1.333479	113.501129	40.967007	36.924351	115.346756	42.4347305	19.128915	114.4239425	-71.4641525	7.911767	111.8533855
8.273317	15.740927	112.88102	-14.577283	13.474846	113.118408	43.867096	1.3124	113.434349	40.898846	36.886127	115.244171	42.382971	19.0992635	114.33926	-71.537537	7.8504285	111.897556
8.298932	14.922136	112.710236	-14.564731	13.467221	113.02919	43.837036	1.364061	113.344299	40.798958	36.894886	115.041771	42.317997	19.1294735	114.193035	-71.447459	7.8049685	111.865345
8.239662	13.637443	112.389145	-14.685898	13.490491	112.849846	43.823261	1.459051	113.203827	40.585854	36.979916	114.635742	42.2045575	19.2194835	113.9197845	-71.5763535	7.7614985	111.7799075
8.217302	12.72511	112.126373	-14.633353	13.440657	112.664566	43.819447	1.542469	113.11525	40.456272	37.042393	114.264153	42.1378595	19.292431	113.6897015	-71.4045655	7.588883	111.6394305
8.138018	11.781664	111.887383	-14.69099	13.397529	112.498497	43.839813	1.590376	113.041412	40.331928	37.081192	113.947281	42.0858705	19.335784	113.4943465	-71.4678505	7.459274	111.5026475
8.056213	10.76974	111.69236	-14.707695	13.317223	112.326195	43.852562	1.575921	113.000778	40.249069	37.06876	113.677681	42.0508155	19.3223405	113.3392295	-71.4662055	7.3121055	111.3131605
7.937795	9.696921	111.506142	-14.678576	13.228451	112.110291	43.821289	1.574128	112.983498	40.182251	36.998207	113.454414	42.00177	19.2861675	113.218956	-71.358922	7.1707345	111.001626
7.795812	8.600796	111.292885	-14.74457	13.101324	111.888123	43.806927	1.4634	112.932846	40.126423	36.863182	113.292465	41.966675	19.163291	113.1126555	-71.455815	7.039357	110.6635905
7.631359	7.535557	111.055283	-14.76257	12.965718	111.627937	43.773277	1.311418	112.879242	40.103809	36.707348	113.146278	41.938543	19.009383	113.01276	-71.463683	6.922053	110.243114
7.336208	5.836324	110.7015	-14.781968	12.807155	111.260246	43.731449	1.137119	112.774452	40.064983	36.529125	112.973282	41.898216	18.833122	112.873867	-71.462152	6.781188	109.646625
7.078589	4.700109	110.492996	-14.804607	12.69665	111.041763	43.716091	1.049558	112.672318	40.044861	36.447334	112.920853	41.880476	18.748446	112.7965855	-71.48969	6.644854	109.2869405
6.824543	3.55179	110.252846	-14.809585	12.633053	110.84317	43.689186	0.977349	112.55027	40.043049	36.388817	112.84819	41.8661175	18.683083	112.69923	-71.4852875	6.583023	108.98711
6.519664	2.425789	109.986427	-14.838217	12.543394	110.664108	43.648773	0.9382	112.399246	40.011955	36.329315	112.811852	41.830364	18.6337575	112.605549	-71.506798	6.4530305	108.722667
6.187035	1.216438	109.706734	-14.897119	12.502824	110.507378	43.611275	0.893762	112.217056	39.966686	36.299751	112.78949	41.7889805	18.5967565	112.503273	-71.5832185	6.4088915	108.511483
5.796487	0.060963	109.430656	-14.894894	12.416578	110.353622	43.559406	0.883098	112.038193	39.916031	36.276447	112.74263	41.7377185	18.5797725	112.3904115	-71.5275065	6.2533835	108.3168325
5.409015	-1.121029	109.158997	-14.924372	12.394587	110.205826	43.524265	0.896672	111.871109	39.873337	36.275028	112.681076	41.698801	18.58585	112.2760925	-71.547545	6.203324	108.1355595
4.724634	-2.942397	108.803436	-14.958503	12.372639	110.015083	43.471954	0.934281	111.665573	39.799004	36.314999	112.514809	41.635479	18.62464	112.090191	-71.552485	6.120638	107.939975
4.219306	-4.18818	108.605896	-14.94649	12.409123	109.846519	43.462723	0.955499	111.567482	39.776817	36.335949	112.354805	41.61977	18.645724	111.9611435	-71.51275	6.172522	107.7318945
3.727283	-5.427112	108.438576	-14.950382	12.442799	109.650482	43.482265	0.941827	111.477516	39.774059	36.342403	112.130058	41.628162	18.642115	111.803787	-71.528926	6.243483	107.497177
3.163078	-6.725585	108.286301	-14.937453	12.492214	109.410034	43.508636	0.918347	111.377945	39.771484	36.322445	111.776886	41.64006	18.620396	111.5774155	-71.514966	6.364032	107.2426525
2.554886	-8.026554	108.163513	-14.907699	12.539024	109.118149	43.516464	0.909451	111.239326	39.758175	36.281105	111.334564	41.6373195	18.595278	111.286945	-71.4527175	6.48277	106.949353
1.935947	-9.32271	107.979843	-14.870694	12.557352	108.739601	43.53587	0.883863	111.092613	39.766754	36.25246	110.846458	41.651312	18.5681615	110.9695355	-71.3927	6.5465425	106.5096665
1.268041	-10.64172	107.788406	-14.823641	12.56136	108.326469	43.556953	0.839373	110.968079	39.774467	36.200905	110.314331	41.66571	18.520139	110.641205	-71.312992	6.602581	106.011733
0.213131	-12.577158	107.505966	-14.741166	12.511602	107.672188	43.601006	0.784176	110.696747	39.792294	36.089016	109.519753	41.69665	18.436596	110.10825	-71.178982	6.586608	105.236126
-0.524192	-13.837457	107.302437	-14.675834	12.473595	107.237961	43.628578	0.749243	110.49482	39.80719	36.025936	108.997032	41.717884	18.3875895	109.745926	-71.069552	6.5596005	104.729996
-1.328939	-15.027253	107.140671	-14.616381	12.414741	106.85022	43.647617	0.715522	110.239044	39.815746	35.933784	108.482208	41.7316815	18.324653	109.360626	-70.9644435	6.504829	104.339814
-2.13113	-16.297642	106.914536	-14.546519	12.361347	106.420731	43.662968	0.656268	109.948799	39.847111	35.810837	107.996162	41.7550395	18.2335525	108.9724805	-70.8480775	6.4891415	103.8689815
-2.974693	-17.444677	106.643951	-14.500162	12.34605	105.979553	43.700031	0.587842	109.575607	39.890583	35.689129	107.467499	41.795307	18.1384855	108.521553	-70.795631	6.5536145	103.437553
-3.921457	-18.483963	106.379387	-14.442055	12.328818	105.530754	43.758705	0.426678	109.065399	39.925854	35.54723	106.863297	41.8422795	17.986954	107.964348	-70.7263895	6.670682	103.09716
-4.871766	-19.522886	106.116341	-14.376904	12.331672	105.077568	43.683643	0.366395	108.64357	39.947834	35.40834	106.197891	41.8157385	17.8873675	107.4207305	-70.5695465	6.7759765	102.7344055
-6.373909	-20.908728	105.803726	-14.274408	12.355299	104.551376	43.660988	0.222896	108.008408	40.023815	35.204754	105.322456	41.8424015	17.713825	106.665432	-70.3912175	6.996773	102.43732
-7.393608	-21.893559	105.692139	-14.214514	12.359794	104.325821	43.643642	0.092355	107.713844	40.113941	35.051346	104.880524	41.8787915	17.5718505	106.297184	-70.3078195	7.1477375	102.354458
-8.51116	-22.612364	105.659439	-14.156762	12.374283	104.143372	43.651287	-0.072113	107.404732	40.193047	34.887878	104.469933	41.922167	17.4078825	105.9373325	-70.235691	7.3406835	102.3494115
-9.644518	-23.257458	105.620338	-14.101839	12.37307	103.989616	43.597515	-0.225891	107.130226	40.264561	34.711056	104.093575	41.931038	17.2425825	105.6119005	-70.134716	7.5035575	102.3673315
-10.867661	-23.826071	105.608788	-14.053506	12.354127	103.854645	43.536964	-0.386096	106.900826	40.338657	34.528439	103.757118	41.9378105	17.0711715	105.328972	-70.0448225	7.6370825	102.380318
-12.014105	-24.299557	105.558304	-14.02191	12.327917	103.752541	43.504143	-0.547203	106.698486	40.400536	34.364285	103.50872	41.9523395	16.908541	105.103603	-69.9961595	7.747293	102.401479
-13.183377	-24.695019	105.492805	-13.981952	12.286515	103.674629	43.479046	-0.721561	106.532494	40.463684	34.220921	103.352562	41.971365	16.74968	104.942528	-69.935269	7.82335	102.40673
-15.083591	-25.12295	105.412865	-13.926676	12.22568	103.576935	43.442703	-0.890469	106.325401	40.547325	34.045815	103.170761	41.995014	16.577673	104.748081	-69.848366	7.873687	102.405789
-16.248081	-25.284859	105.272568	-13.890569	12.18259	103.533577	43.427406	-1.005562	106.14463	40.600487	33.952316	103.072845	42.0139465	16.473377	104.6087375	-69.7950845	7.891803	102.4584165
-17.434511	-25.368954	105.1054	-13.831181	12.150123	103.47332	43.420269	-1.086411	105.958	40.67004	33.86845	102.98864	42.0451545	16.3910195	104.47332	-69.7075165	7.9092265	102.47332
-18.68059	-25.33021	104.92543	-13.769094	12.135406	103.438911	43.439102	-1.130514	105.797768	40.746788	33.82888	102.965569	42.092945	16.349183	104.3816685	-69.631133	7.921629	102.4961535
-19.907251	-25.2421	104.734482	-13.724134	12.135975	103.427612	43.449776	-1.144343	105.61676	40.814938	33.82386	102.96489	42.132357	16.3397585	104.290825	-69.580625	7.9321915	102.564399
-21.076565	-25.052792	104.495552	-13.660242	12.14924	103.409279	43.468353	-1.139015	105.419197	40.881378	33.850288	102.961311	42.1748655	16.3556365	104.190254	-69.4953495	7.9428435	102.628304
-22.284569	-24.76333	104.282234	-13.582071	12.221835	103.379333	43.505547	-1.114018	105.232956	40.960361	33.894566	102.955559	42.232954	16.390274	104.0942575	-69.397096	8.053396	102.6644085
-24.050926	-24.181158	104.058029	-13.476383	12.343558	103.354874	43.559994	-1.063781	105.046417	41.078671	33.960682	102.957489	42.3193325	16.4484505	104.001953	-69.2720985	8.2386655	102.707795
-25.215134	-23.688448	103.948036	-13.420097	12.413917	103.362167	43.60891	-1.027637	104.978882	41.164284	34.02084	102.979637	42.386597	16.4966015	103.9792595	-69.226791	8.3312325	102.7450745
-26.34963	-23.136911	103.887772	-13.363741	12.486197	103.386894	43.659695	-0.992767	104.947243	41.24131	34.069057	103.003677	42.4505025	16.538145	103.97546	-69.1779845	8.434249	102.798328
-27.517435	-22.519457	103.845551	-13.293898	12.531898	103.39521	43.71323	-0.965797	104.935051	41.32634	34.104721	103.006111	42.519785	16.569462	103.970581	-69.107581	8.494334	102.819839
-28.566799	-21.809311	103.851852	-13.218005	12.584779	103.389786	43.778255	-0.946826	104.921165	41.408607	34.128906	102.98439	42.593431	16.59104	103.9527775	-69.029441	8.578518	102.8267945
-29.645611	-21.049562	103.794609	-13.147311	12.593476	103.383865	43.832581	-0.948363	104.89241	41.489555	34.131073	102.935585	42.661068	16.591355	103.9139975	-68.95569	8.595597	102.8537325
-30.702963	-20.239584	103.763214	-13.076353	12.603082	103.351463	43.889816	-0.966083	104.84375	41.57851	34.113384	102.866684	42.734163	16.5736505	103.855217	-68.886869	8.6325135	102.847709
-32.238182	-18.933891	103.675499	-12.947064	12.550486	103.350113	43.973778	-1.002909	104.728111	41.709076	34.070164	102.763573	42.841427	16.5336275	103.745842	-68.735555	8.5673445	102.954384
-33.21307	-18.004587	103.626457	-12.847763	12.511494	103.373085	44.051083	-1.023045	104.659676	41.79451	34.06456	102.727066	42.9227965	16.5207575	103.693371	-68.6183225	8.5022305	103.052799
-34.172226	-16.97965	103.580154	-12.743396	12.468326	103.391579	44.141853	-1.046755	104.606461	41.906467	34.063564	102.720428	43.02416	16.5084045	103.6634445	-68.510952	8.4282475	103.1197135
-35.070999	-15.876551	103.493248	-12.638455	12.430531	103.401253	44.240044	-1.066308	104.538765	42.022877	34.064335	102.734039	43.1314605	16.4990135	103.636402	-68.4083705	8.3620485	103.166104
-35.930386	-14.78503	103.376732	-12.529066	12.391123	103.414063	44.332993	-1.068637	104.416336	42.12886	34.082951	102.750229	43.2309265	16.507157	103.5832825	-68.2890585	8.275089	103.2448435
-36.788216	-13.618426	103.247299	-12.406755	12.353448	103.426468	44.418694	-1.045194	104.256203	42.232151	34.116356	102.74942	43.3254225	16.535581	103.5028115	-68.1389325	8.171315	103.3501245
-37.594421	-12.388639	103.107246	-12.312181	12.324718	103.418037	44.511986	-1.006226	104.077736	42.312969	34.17804	102.747787	43.4124775	16.585907	103.4127615	-68.0368395	8.063529	103.4233125
-38.73138	-10.515439	102.891205	-12.181028	12.308487	103.40065	44.625408	-0.908702	103.730988	42.397282	34.306973	102.716957	43.511345	16.6991355	103.2239725	-67.873401	7.9178385	103.5773275
-39.449451	-9.192792	102.802132	-12.130518	12.306635	103.400383	44.660046	-0.757445	103.482613	42.410629	34.432037	102.682495	43.5353375	16.837296	103.082554	-67.7963735	7.775974	103.718212
-40.136074	-7.905083	102.717636	-12.095047	12.31137	103.415741	44.698029	-0.646701	103.236328	42.405792	34.571434	102.650536	43.5519105	16.9623665	102.943432	-67.7420045	7.6603735	103.88805
-40.821499	-6.578342	102.72052	-12.079309	12.30539	103.451859	44.699295	-0.528111	103.023193	42.342026	34.695442	102.699921	43.5206605	17.0836655	102.861557	-67.6792785	7.5271145	104.042161
-41.436844	-5.244588	102.797577	-12.087081	12.294644	103.517189	44.653992	-0.396878	102.889481	42.298798	34.816338	102.724312	43.476395	17.20973	102.8068965	-67.650557	7.379558	104.2274815
-41.943966	-3.908726	102.813828	-12.145126	12.304707	103.590073	44.660061	-0.338491	102.735474	42.239906	34.894207	102.757988	43.4499835	17.277858	102.746731	-67.7402355	7.331556	104.433415
-42.489006	-2.547029	102.880943	-12.129307	12.219444	103.594017	44.612549	-0.313617	102.560249	42.166546	34.93718	102.746452	43.3895475	17.3117815	102.6533505	-67.6481615	7.1271065	104.5346835
-43.130108	-0.495244	102.979233	-12.171074	12.181035	103.576538	44.482143	-0.333608	102.220551	42.081402	34.930508	102.61779	43.2817725	17.29845	102.4191705	-67.6239205	7.06362	104.7339055
-43.50869	0.873405	103.066719	-12.203767	12.164927	103.557991	44.388664	-0.397995	101.97123	42.020042	34.900028	102.522385	43.204353	17.2510165	102.2468075	-67.611887	7.0788375	104.8691745
-43.795471	2.224165	103.210793	-12.266613	12.116234	103.561996	44.287106	-0.469753	101.731155	41.978378	34.849144	102.452019	43.132742	17.1896955	102.091587	-67.665968	7.0427725	105.032405
-43.990009	3.564729	103.360497	-12.345609	12.071944	103.627953	44.107403	-0.467566	101.570023	41.900192	34.833702	102.425072	43.0037975	17.183068	101.9975475	-67.6950155	6.96082	105.2583585
-44.160477	4.868649	103.623962	-12.422709	12.041053	103.726234	43.987003	-0.451019	101.408348	41.816528	34.862709	102.415764	42.9017655	17.205845	101.912056	-67.7471835	6.876261	105.540412
-44.243568	6.137296	103.857315	-12.485193	12.074528	103.838097	43.871124	-0.37897	101.291695	41.727753	34.937347	102.420616	42.7994385	17.2791885	101.8561555	-67.7698245	6.8698675	105.8200385
-44.197117	7.422834	104.035744	-12.556241	12.121328	103.914001	43.795948	-0.278868	101.206947	41.633953	35.026039	102.455734	42.7149505	17.3735855	101.8313405	-67.8274325	6.8690705	105.9966615
-44.052406	9.237454	104.254745	-12.662935	12.238557	104.005363	43.690327	-0.065014	101.225212	41.509548	35.217346	102.570747	42.5999375	17.576166	101.8979795	-67.9258075	6.900948	106.1127465
-43.879204	10.423404	104.317329	-12.723531	12.340913	104.045067	43.663418	0.092738	101.359093	41.440289	35.364971	102.665771	42.5518535	17.7288545	102.012432	-67.9989155	6.9529715	106.077702
-43.553734	11.551141	104.362503	-12.761421	12.468296	104.088104	43.657066	0.251226	101.602684	41.368065	35.512585	102.797226	42.5125655	17.8819055	102.199955	-68.0354075	7.0546865	105.976253
-43.218319	12.625788	104.392258	-12.824747	12.567176	104.178574	43.675056	0.414449	101.944923	41.326733	35.645035	102.983025	42.5008945	18.029742	102.463974	-68.1503885	7.10461	105.893174
-42.787018	13.618975	104.43335	-12.863509	12.658251	104.307533	43.701698	0.551229	102.456306	41.28582	35.768009	103.210403	42.493759	18.159619	102.8333545	-68.220777	7.156883	105.7817115
-42.313828	14.587005	104.480125	-12.934683	12.708837	104.492859	43.749722	0.668913	103.129898	41.239906	35.855217	103.53376	42.494814	18.262065	103.331829	-68.36418	7.155609	105.653889
-41.73251	15.490759	104.532639	-12.991369	12.726789	104.748383	43.835663	0.780722	103.889343	41.205837	35.957481	103.943924	42.52075	18.3691015	103.9166335	-68.503488	7.0844765	105.5801325
-40.848179	16.715057	104.696365	-13.112833	12.716599	105.19426	43.963188	0.948592	105.052391	41.106956	36.111279	104.617859	42.535072	18.5299355	104.835125	-68.760738	6.9032625	105.553395
-40.146221	17.463875	104.821815	-13.184242	12.671977	105.52356	44.091137	1.001799	105.791512	41.039616	36.214626	105.102432	42.5653765	18.6082125	105.446972	-68.9338605	6.7357415	105.600148
-39.428265	18.21784	104.952393	-13.241802	12.573234	105.887138	44.193581	1.080126	106.653145	41.018681	36.301434	105.630859	42.606131	18.69078	106.142002	-69.089735	6.455688	105.632274
-38.678837	18.921589	105.093254	-13.263729	12.484058	106.265236	44.306343	1.145145	107.536064	41.028194	36.363304	106.234566	42.6672685	18.7542245	106.885315	-69.1947265	6.2138915	105.645157
-37.880142	19.619167	105.294479	-13.272606	12.397883	106.662079	44.436878	1.234672	108.453514	41.063751	36.430584	106.872086	42.7503145	18.832628	107.6628	-69.2955265	5.963138	105.661358
-37.052212	20.30994	105.494919	-13.252883	12.332292	107.08506	44.632305	1.348222	109.318802	41.092926	36.532894	107.518478	42.8626155	18.940558	108.41864	-69.3683815	5.724026	105.75148
-36.217461	21.013523	105.719803	-13.226779	12.315844	107.491257	44.823162	1.470866	110.04435	41.136276	36.642166	108.045753	42.979719	19.056516	109.0450515	-69.433277	5.575172	105.9374625
-34.9865	22.075623	106.032738	-13.185623	12.289422	107.974258	45.033367	1.623691	110.813347	41.186062	36.788948	108.55484	43.1097145	19.2063195	109.6840935	-69.4809605	5.3725245	106.2644225
-34.141182	22.773296	106.180763	-13.175104	12.299547	108.211685	45.14962	1.697707	111.186302	41.193287	36.884029	108.785126	43.1714535	19.290868	109.985714	-69.5216615	5.308226	106.437656
-33.309082	23.509605	106.326843	-13.170874	12.322125	108.39753	45.183384	1.779018	111.456642	41.19194	36.96347	108.961525	43.187662	19.371244	110.2090835	-69.52941	5.273006	106.5859765
-32.484947	24.246546	106.443825	-13.192635	12.337936	108.539223	45.199375	1.826896	111.615112	41.179932	37.019993	109.08815	43.1896535	19.4234445	110.351631	-69.5749235	5.2524275	106.726815
-31.669563	25.006475	106.557884	-13.232676	12.347608	108.611679	45.170517	1.860768	111.658875	41.140358	37.065445	109.177193	43.1554375	19.4631065	110.418034	-69.6207895	5.2321095	106.805324
-30.852386	25.740257	106.651482	-13.329758	12.379631	108.651566	45.076771	1.897222	111.591408	41.075611	37.105148	109.213974	43.076191	19.501185	110.402691	-69.735707	5.258077	106.900441
-30.074203	26.550869	106.764725	-13.424357	12.411242	108.632889	44.931602	1.94256	111.382828	40.962688	37.144588	109.205803	42.947145	19.543574	110.2943155	-69.795859	5.27891	106.9714625
-28.932014	27.746529	106.915512	-13.627402	12.519947	108.532021	44.663513	2.050597	111.003624	40.751678	37.238823	109.163841	42.7075955	19.64471	110.0837325	-69.9623995	5.395184	106.9803095
-28.128105	28.535583	107.021057	-13.77383	12.624709	108.495346	44.494125	2.163149	110.811424	40.579693	37.344967	109.238258	42.536909	19.754058	110.024841	-70.084569	5.49536	106.965851
-27.389315	29.348433	107.232819	-13.920967	12.762221	108.53611	44.329559	2.296238	110.754951	40.45504	37.502731	109.378075	42.3922995	19.8994845	110.066513	-70.2342335	5.6249575	107.005707
-26.61278	30.140078	107.445084	-14.068296	12.900109	108.631287	44.149982	2.448518	110.811592	40.340382	37.651028	109.617439	42.245182	20.049773	110.2145155	-70.381774	5.750445	107.0480585
-25.849136	30.899147	107.667877	-14.226538	13.026955	108.744408	44.013447	2.573346	110.888115	40.205116	37.794968	109.850037	42.1092815	20.184157	110.369076	-70.5623575	5.869753	107.11974
-25.061256	31.599951	107.887115	-14.380579	13.146678	108.87455	43.911407	2.681831	110.97821	40.068523	37.922928	110.057381	41.989965	20.3023795	110.5177955	-70.751123	5.9909765	107.2313045
-24.304134	32.306965	108.100342	-14.524258	13.249148	109.001091	43.803017	2.765568	111.094162	39.944447	38.039764	110.210106	41.873732	20.402666	110.652134	-70.922248	6.09563	107.350048
-23.131632	33.275387	108.263756	-14.694804	13.371587	109.155594	43.632072	2.874749	111.228737	39.773357	38.156425	110.324387	41.7027145	20.515587	110.776562	-71.0923225	6.227587	107.534626
-22.347513	33.858955	108.35054	-14.787157	13.413508	109.241066	43.550404	2.933075	111.282814	39.667816	38.20969	110.34288	41.60911	20.5713825	110.812847	-71.183424	6.2556335	107.669285
-21.523027	34.386539	108.398712	-14.875022	13.44433	109.296867	43.480171	2.967035	111.320457	39.574261	38.245518	110.356438	41.527216	20.6062765	110.8384475	-71.27726	6.2823835	107.7552865
-20.749214	34.916115	108.467354	-14.959899	13.441643	109.304047	43.401539	2.981195	111.312828	39.494473	38.266624	110.341621	41.448006	20.6239095	110.8272245	-71.367804	6.2593765	107.7808695
-19.932837	35.397694	108.485031	-15.043301	13.41398	109.267822	43.303932	2.995475	111.25219	39.400139	38.255726	110.332764	41.3520355	20.6256005	110.792477	-71.4386375	6.2023595	107.743167
-19.110506	35.822094	108.52504	-15.125653	13.412958	109.197128	43.174278	3.023396	111.188522	39.316879	38.261337	110.373795	41.2455785	20.6423665	110.7811585	-71.4968845	6.1835495	107.6130975
-18.242853	36.169212	108.569679	-15.223503	13.429319	109.119797	43.099976	3.041481	111.080147	39.223244	38.298309	110.485458	41.16161	20.669895	110.7828025	-71.608616	6.188743	107.4567915
-17.034184	36.615364	108.866859	-15.403271	13.470006	109.029404	42.893162	3.129266	110.915794	39.049919	38.384972	110.72818	40.9715405	20.757119	110.821987	-71.7780825	6.182893	107.236821
-16.230734	36.822342	109.092461	-15.524979	13.541463	108.99469	42.76226	3.194172	110.713837	38.950352	38.454277	110.897339	40.856306	20.8242245	110.805588	-71.906264	6.2587015	107.183792
-15.415332	36.944267	109.312546	-15.636068	13.640224	108.946655	42.609398	3.268322	110.510811	38.863808	38.533543	111.021164	40.736603	20.9009325	110.7659875	-72.008739	6.3795155	107.1273225
-14.57473	36.944767	109.48732	-15.764913	13.779757	108.910873	42.475136	3.384012	110.332855	38.776039	38.641682	111.148582	40.6255875	21.012847	110.7407185	-72.1554135	6.546667	107.0810275
-13.785145	36.905807	109.666443	-15.859133	13.966054	108.899559	42.359226	3.521348	110.227859	38.683857	38.784782	111.28566	40.5215415	21.153065	110.7567595	-72.2398075	6.779043	107.0423585
-13.062313	36.803406	109.830727	-15.956719	14.144243	108.915619	42.258572	3.681258	110.190109	38.587715	38.944019	111.447922	40.4231435	21.3126385	110.8190155	-72.3365815	6.9758475	107.0122225
-12.381801	36.629566	109.960083	-16.029558	14.316998	108.953568	42.185368	3.826227	110.175003	38.524601	39.085735	111.556412	40.3549845	21.455981	110.8657075	-72.4141005	7.178015	107.0414285
-11.275785	36.297646	110.049927	-16.118279	14.526664	109.02227	42.081066	3.960044	110.223175	38.477364	39.249485	111.653076	40.279215	21.6047645	110.9381255	-72.515773	7.4485635	107.1064145
-10.668548	35.905552	110.085617	-16.167242	14.620299	109.063377	41.984974	4.054589	110.295555	38.440697	39.308693	111.649956	40.2128355	21.681641	110.9727555	-72.5473195	7.558957	107.1539985
-10.016685	35.467224	110.029236	-16.219395	14.670888	109.08017	41.982738	4.040551	110.276901	38.391258	39.32692	111.584557	40.186998	21.6837355	110.930729	-72.625788	7.6580405	107.229611
-9.426514	34.941654	109.931969	-16.295889	14.711699	109.111992	41.945518	4.032481	110.310127	38.323082	39.364902	111.461349	40.1343	21.6986915	110.885738	-72.726078	7.7247065	107.338246
-8.825222	34.374203	109.760918	-16.312735	14.671329	109.106979	41.915081	4.005295	110.34552	38.329414	39.285858	111.215744	40.1222475	21.6455765	110.780632	-72.7477175	7.6970815	107.433326
-8.267015	33.802345	109.592949	-16.341547	14.647858	109.107948	41.882191	3.935901	110.386337	38.275906	39.239761	111.015686	40.0790485	21.587831	110.7010115	-72.7621425	7.707885	107.5148845
-7.756547	33.094643	109.427132	-16.413771	14.613875	109.132599	41.859333	3.841548	110.431145	38.238434	39.142723	110.793266	40.0488835	21.4921355	110.6122055	-72.8764255	7.7356145	107.6529925
-7.000422	31.97352	109.250282	-16.351784	14.458285	109.133598	41.803764	3.643952	110.487999	38.192795	38.962021	110.511757	39.9982795	21.3029865	110.499878	-72.7018475	7.6135835	107.767318
-6.548344	31.180466	109.162506	-16.420116	14.3578	109.176079	41.809425	3.47486	110.496666	38.184185	38.829483	110.345436	39.996805	21.1521715	110.421051	-72.837037	7.5634285	107.931107
-6.110697	30.3934	109.077789	-16.391249	14.278488	109.197685	41.776215	3.347172	110.558296	38.180565	38.679413	110.215652	39.97839	21.0132925	110.386974	-72.760888	7.5436835	108.008396
-5.700989	29.606724	109.024857	-16.447559	14.190443	109.278931	41.704803	3.219141	110.654594	38.173885	38.543674	110.081985	39.939344	20.8814075	110.3682895	-72.834462	7.4994785	108.1895725
-5.359259	28.76516	108.979881	-16.436546	14.143808	109.334206	41.690876	3.08123	110.693573	38.168991	38.41544	109.938446	39.9299335	20.748335	110.3160095	-72.8030255	7.539281	108.3524025
-4.979141	27.935007	108.945755	-16.516672	14.095699	109.419266	41.613232	2.99079	110.799156	38.144634	38.295456	109.775017	39.878933	20.643123	110.2870865	-72.912277	7.548275	108.5514455
-4.65038	27.112881	108.920036	-16.546038	14.077863	109.508881	41.594532	2.861584	110.873726	38.102222	38.162884	109.618462	39.848377	20.512234	110.246094	-72.940453	7.643492	108.771668
-4.164772	25.912878	108.856628	-16.555691	14.050929	109.611168	41.528763	2.694378	111.040184	38.076839	37.966309	109.332336	39.802801	20.3303435	110.18626	-72.914183	7.7715145	109.036076
-3.881264	25.135126	108.813164	-16.582499	14.013678	109.671745	41.498562	2.557159	111.156105	38.057693	37.824841	109.108925	39.7781275	20.191	110.132515	-72.9431255	7.836356	109.210975
-3.656147	24.325916	108.772682	-16.621498	13.951762	109.743141	41.462307	2.407022	111.261276	38.025169	37.662022	108.878265	39.743738	20.034522	110.0697705	-72.986734	7.869002	109.4165115
-3.444665	23.554272	108.759773	-16.696671	13.867455	109.814247	41.425457	2.248514	111.353134	37.984951	37.463074	108.668694	39.705204	19.855794	110.010914	-73.098546	7.879116	109.61758
-3.247667	22.820728	108.772896	-16.725981	13.757002	109.890816	41.380188	2.044741	111.437775	37.963425	37.246761	108.476616	39.6718065	19.645751	109.9571955	-73.1237685	7.868253	109.8244365
-3.0802	22.140533	108.801712	-16.699396	13.639797	109.955826	41.339451	1.821649	111.481598	37.952988	37.022381	108.320702	39.6462195	19.422015	109.90115	-73.0450115	7.857579	110.010502
-2.911934	21.540804	108.828796	-16.732403	13.482998	110.030815	41.284069	1.590598	111.508324	37.952824	36.787338	108.194901	39.6184465	19.188968	109.8516125	-73.0832525	7.777028	110.2100175
-2.647709	20.726715	108.855522	-16.736231	13.290379	110.082115	41.220097	1.236405	111.508682	37.974331	36.446064	108.042404	39.597214	18.8412345	109.775543	-73.069676	7.7395235	110.388687
-2.512811	20.286627	108.857574	-16.758369	13.165489	110.070244	41.157383	1.006273	111.495461	37.996719	36.229103	107.974495	39.577051	18.617688	109.734978	-73.093789	7.71329	110.40551
-2.358113	19.82468	108.81842	-16.781347	13.063309	110.019112	41.109974	0.804794	111.467781	38.011036	36.047207	107.93985	39.560505	18.4260005	109.7038155	-73.123199	7.7006175	110.3344085
-2.29757	19.449184	108.785919	-16.810972	12.957276	109.943237	41.059242	0.628471	111.398888	38.022903	35.895897	107.948013	39.5410725	18.262184	109.6734505	-73.1630165	7.652368	110.2130235
-2.192558	19.047487	108.729805	-16.83861	12.860744	109.849762	41.002216	0.483463	111.300148	38.014465	35.768337	107.968391	39.5083405	18.1259	109.6342695	-73.1855605	7.595588	110.0652545
-2.133206	18.766094	108.688965	-16.859604	12.801883	109.768745	40.938194	0.363698	111.16967	38.002666	35.675034	107.986259	39.47043	18.019366	109.5779645	-73.189638	7.5844	109.9595255
-2.093017	18.501619	108.688522	-16.910944	12.770055	109.726357	40.887474	0.301577	111.044968	37.984627	35.62635	108.02932	39.4360505	17.9639635	109.537144	-73.2579385	7.5761465	109.91557
-2.092224	18.229349	108.744347	-16.950943	12.776745	109.769455	40.816833	0.248099	110.863411	37.967079	35.607334	108.124138	39.391956	17.9277165	109.4937745	-73.293842	7.6257735	110.0451355
-2.101478	18.092649	108.81443	-16.963717	12.80703	109.821228	40.770607	0.218915	110.761345	37.965336	35.596222	108.167648	39.3679715	17.9075685	109.4644965	-73.2954055	7.7064915	110.1779595
-2.143224	17.99139	108.856621	-16.99262	12.829596	109.864212	40.740768	0.187813	110.653915	37.952663	35.58009	108.23407	39.3467155	17.8839515	109.4439925	-73.3319555	7.7752405	110.2844315
-2.178506	17.939123	108.884666	-17.025148	12.836493	109.904922	40.694809	0.143734	110.578285	37.93721	35.551662	108.310165	39.3160095	17.847698	109.444225	-73.3663055	7.825288	110.365619
-2.233625	17.880762	108.940971	-17.052219	12.831587	109.932259	40.660099	0.088802	110.543991	37.938538	35.516434	108.415176	39.2993185	17.802618	109.4795835	-73.4037565	7.860556	110.3849345
-2.252373	17.853031	109.009483	-17.067204	12.827991	109.975281	40.634533	0.024039	110.527382	37.939892	35.460518	108.514404	39.2872125	17.7422785	109.520893	-73.4216205	7.9137035	110.429669
-2.260481	17.853481	109.081688	-17.076719	12.809488	110.046326	40.612671	-0.060674	110.527756	37.970055	35.387852	108.610069	39.291363	17.663589	109.5689125	-73.444801	7.955387	110.5237395
-2.248933	17.851038	109.202156	-17.110737	12.7546	110.208977	40.609589	-0.180431	110.521248	38.034843	35.265629	108.683304	39.322216	17.542599	109.602276	-73.54369	7.966601	110.815678
-2.22039	17.876886	109.290253	-17.012423	12.726876	110.30909	40.642273	-0.278542	110.498299	38.082455	35.176525	108.679413	39.362364	17.4489915	109.588856	-73.38721	8.0047605	111.029324
-2.180941	17.922771	109.336784	-16.94006	12.68824	110.418526	40.628952	-0.356101	110.485306	38.140606	35.073818	108.626556	39.384779	17.3588585	109.555931	-73.264899	8.0176215	111.281121
-2.129948	17.964247	109.368744	-16.867401	12.638365	110.506569	40.674324	-0.495885	110.34877	38.205906	34.951908	108.517204	39.440115	17.2280115	109.432987	-73.174917	8.0487185	111.580151
-2.088701	18.040575	109.354843	-16.80714	12.574725	110.577621	40.646973	-0.657725	110.128212	38.246815	34.798473	108.357086	39.446894	17.070374	109.242649	-73.061174	8.079076	111.912593
-2.05355	18.09013	109.324791	-16.807568	12.497321	110.625671	40.58223	-0.821612	109.904037	38.288464	34.618832	108.206245	39.435347	16.89861	109.055141	-73.050483	8.096032	112.196201
-2.017045	18.1493	109.377525	-16.720156	12.428222	110.682365	40.601334	-0.959016	109.821381	38.339207	34.484463	108.195099	39.4702705	16.7627235	109.00824	-72.9105825	8.0937205	112.35649
-1.967814	18.262959	109.654251	-16.713329	12.390553	110.922768	40.735592	-1.048623	109.974731	38.458038	34.432472	108.495949	39.596815	16.6919245	109.23534	-73.023473	8.0891815	112.610196
-1.844249	18.304283	109.817589	-16.681511	12.38784	111.084053	40.79269	-1.078866	110.060478	38.528591	34.435036	108.694984	39.6606405	16.678085	109.377731	-73.0236625	8.097595	112.790375
-1.730744	18.38291	109.905327	-16.616693	12.405404	111.152611	40.799885	-1.107632	110.012733	38.587543	34.403183	108.791496	39.693714	16.6477755	109.4021145	-72.9271	8.1630325	112.9031075
-1.608112	18.44046	109.938957	-16.564947	12.44468	111.207596	40.787251	-1.119662	109.977081	38.646187	34.366085	108.854469	39.716719	16.6232115	109.415775	-72.846613	8.2661485	112.999417
-1.459798	18.52037	110.051521	-16.592297	12.550245	111.315536	40.845436	-1.096065	110.053658	38.731407	34.39579	109.020866	39.7884215	16.6498625	109.537262	-72.9730155	8.4506275	113.09381
-1.3067	18.582827	110.214699	-16.490549	12.606197	111.42498	40.920895	-1.044335	110.169235	38.821308	34.474365	109.253479	39.8711015	16.715015	109.711357	-72.8521995	8.497379	113.138603
-1.126157	18.645624	110.339691	-16.48126	12.701289	111.537277	40.93996	-1.021273	110.187447	38.853077	34.524269	109.382332	39.8965185	16.751498	109.7848895	-72.8590385	8.65108	113.2896645
-0.829939	18.695377	110.402679	-16.476515	12.780364	111.658348	40.878418	-1.014317	110.052765	38.874401	34.50803	109.405327	39.8764095	16.7468565	109.729046	-72.8294395	8.8138715	113.58765
-0.602711	18.693527	110.480179	-16.436083	12.82727	111.748192	40.857567	-1.005229	110.07016	38.919811	34.49715	109.487152	39.888689	16.7459605	109.778656	-72.760855	8.9085795	113.717728
-0.339337	18.64072	110.626411	-16.401518	12.884581	111.908104	40.894642	-1.018787	110.11454	38.966976	34.494667	109.602501	39.930809	16.73794	109.8585205	-72.733845	9.031222	113.9576875
-0.04762	18.537846	110.790848	-16.373196	12.893887	112.104378	40.953842	-1.07584	110.111954	39.033298	34.458015	109.703018	39.99357	16.6910875	109.907486	-72.739962	9.0966865	114.30127
0.34272	18.358644	110.887146	-16.313631	12.883484	112.236496	40.975208	-1.15103	110.142754	39.10358	34.386574	109.770264	40.039394	16.617772	109.956509	-72.666656	9.149196	114.516483
0.746779	18.179863	110.928299	-16.26342	12.881767	112.305916	40.961105	-1.201542	110.28756	39.197536	34.2896	109.847763	40.0793205	16.544029	110.0676615	-72.6061605	9.219505	114.5441705
1.219077	17.994772	110.960815	-16.191513	12.876987	112.35585	40.99482	-1.249739	110.459373	39.275154	34.199066	110.004517	40.134987	16.4746635	110.231945	-72.518013	9.2793105	114.479755
1.986815	17.688698	111.195816	-16.086433	12.833764	112.55423	41.171951	-1.368274	110.985374	39.390095	34.090744	110.500046	40.281023	16.361235	110.74271	-72.453889	9.306293	114.36575
2.494524	17.426445	111.519577	-16.034828	12.805684	112.810341	41.30571	-1.412442	111.507416	39.471558	34.081173	111.033043	40.388634	16.3343655	111.2702295	-72.45829	9.2770025	114.3504525
3.062914	17.100216	111.904488	-15.959087	12.783587	113.120949	41.4501	-1.493238	112.10997	39.614479	34.006386	111.576668	40.5322895	16.256574	111.843319	-72.4504635	9.3106	114.398579
3.618216	16.798706	112.308632	-15.92387	12.748565	113.439621	41.574169	-1.58522	112.69529	39.773594	33.939796	112.12648	40.6738815	16.177288	112.410885	-72.5216215	9.319842	114.468357
4.149286	16.516188	112.656631	-15.886499	12.696719	113.674866	41.690594	-1.696387	113.250443	39.918579	33.850159	112.671814	40.8045865	16.076886	112.9611285	-72.5775845	9.316552	114.3886035
4.728379	16.084484	112.937439	-15.861357	12.651117	113.822021	41.784679	-1.794606	113.779747	40.057106	33.78196	113.209358	40.9208925	15.993677	113.4945525	-72.6436065	9.308557	114.1494895
5.293009	15.699698	113.126442	-15.875398	12.599766	113.84449	41.870499	-1.880004	114.244553	40.171017	33.729153	113.730362	41.020758	15.9245745	113.9874575	-72.771554	9.2749575	113.7015225
6.172206	15.111643	113.353287	-15.864261	12.585152	113.753807	42.002396	-1.952437	114.855286	40.298534	33.69051	114.546539	41.150465	15.8690365	114.7009125	-72.878987	9.3012675	112.8067015
6.707253	14.678605	113.507797	-15.858519	12.655355	113.66922	42.077419	-1.937625	115.226028	40.403435	33.718491	115.049683	41.240427	15.890433	115.1378555	-72.957465	9.420277	112.2005845
7.225071	14.278934	113.64006	-15.843657	12.737036	113.587151	42.146145	-1.89469	115.551888	40.503887	33.781998	115.542839	41.325016	15.943654	115.5473635	-73.01233	9.530418	111.6269385
7.697064	13.866955	113.749062	-15.834713	12.87663	113.466202	42.200764	-1.850188	115.809418	40.603195	33.872501	115.942726	41.4019795	16.0111565	115.876072	-73.0714055	9.7421035	111.056332
8.138309	13.400496	113.786362	-15.824242	13.049912	113.346191	42.194004	-1.728984	115.960709	40.665421	33.958961	116.17627	41.4297125	16.1149885	116.0684895	-73.0781965	9.9848355	110.6238925
8.534436	12.912167	113.7015	-15.815863	13.230652	113.174995	42.23114	-1.661785	115.93605	40.725269	34.070683	116.2621	41.4782045	16.204449	116.099075	-73.1099305	10.256855	110.250915
8.911837	12.383214	113.523949	-15.872532	13.464435	112.959633	42.231617	-1.56669	115.738724	40.766808	34.168842	116.12748	41.4992125	16.301076	115.933102	-73.2442765	10.627794	109.986164
9.374668	11.574218	113.056885	-15.775134	13.741853	112.495003	42.272327	-1.42006	115.186058	40.815884	34.280144	115.541008	41.5441055	16.430042	115.363533	-73.0943735	11.053664	109.626473
9.632541	11.018539	112.613358	-15.624751	13.892356	112.058167	42.310696	-1.320634	114.673576	40.859119	34.335114	114.945946	41.5849075	16.50724	114.809761	-72.8344095	11.277472	109.306573
9.809128	10.411134	112.065712	-15.590019	14.036454	111.600998	42.330109	-1.270404	114.080322	40.875687	34.393944	114.169159	41.602898	16.56177	114.1247405	-72.782936	11.511138	109.0772555
9.943648	9.771509	111.445023	-15.486086	14.172864	111.096451	42.361675	-1.229584	113.440643	40.88707	34.40173	113.376549	41.6243725	16.586073	113.408596	-72.5965445	11.759655	108.784306
10.084116	9.083891	110.81842	-15.388675	14.286725	110.55925	42.376175	-1.231439	112.833763	40.904499	34.422573	112.613037	41.640337	16.595567	112.7234	-72.417687	11.977883	108.3951
10.14019	8.425436	110.254333	-15.293339	14.351155	110.054359	42.383865	-1.243763	112.237915	40.967041	34.376698	111.829987	41.675453	16.5664675	112.033951	-72.262131	12.1358425	108.074767
10.139838	7.789656	109.738121	-15.195128	14.395266	109.60511	42.418652	-1.238558	111.697891	41.010044	34.379368	111.221275	41.714348	16.570405	111.459583	-72.104604	12.220127	107.750637
10.084677	6.825462	109.031975	-15.045317	14.546669	109.022614	42.478294	-1.223179	110.962799	41.068233	34.41824	110.449127	41.7732635	16.5975305	110.705963	-71.8638975	12.4958075	107.339265
9.963835	6.196008	108.615173	-14.941248	14.652769	108.705399	42.520882	-1.167706	110.54808	41.126339	34.461845	110.018982	41.8236105	16.6470695	110.283531	-71.7061065	12.6584685	107.127267
9.797796	5.543136	108.216248	-14.847488	14.783801	108.402275	42.568134	-1.082158	110.169327	41.171028	34.532963	109.660187	41.869581	16.7254025	109.914757	-71.564557	12.8421995	106.889793
9.617948	4.922867	107.858932	-14.748229	14.936779	108.119011	42.630264	-1.021148	109.818283	41.21579	34.633999	109.362732	41.923027	16.8064255	109.5905075	-71.419485	13.0671325	106.6475145
9.347487	4.353534	107.546021	-14.6816	15.114108	107.825073	42.632717	-0.888236	109.558167	41.2607	34.753944	109.125885	41.9467085	16.932854	109.342026	-71.3099085	13.295362	106.30812
9.120434	3.764923	107.205673	-14.610681	15.285002	107.545387	42.637543	-0.76454	109.337845	41.295895	34.878532	108.953323	41.966719	17.056996	109.145584	-71.188081	13.513008	105.94519
8.794348	3.200773	106.924751	-14.550541	15.463037	107.287148	42.634613	-0.595469	109.171661	41.34304	35.032665	108.857635	41.9888265	17.218598	109.014648	-71.0899085	13.707476	105.559648
8.240777	2.301169	106.522987	-14.466132	15.774314	107.003738	42.606911	-0.323999	109.023895	41.410858	35.303043	108.773232	42.0088845	17.489522	108.8985635	-70.9411485	14.059106	105.1089125
7.82301	1.745771	106.335709	-14.40061	15.99391	106.863106	42.646698	-0.135876	108.882431	41.451435	35.510017	108.724045	42.0490665	17.6870705	108.803238	-70.8502865	14.3007495	104.922974
7.388896	1.173931	106.149719	-14.345096	16.194418	106.692123	42.668064	0.056971	108.783813	41.503704	35.715153	108.651939	42.085884	17.886062	108.717876	-70.776076	14.502774	104.66637
6.9227	0.616755	105.937561	-14.274953	16.416523	106.522438	42.691475	0.250546	108.709633	41.523048	35.918312	108.528915	42.1072615	18.084429	108.619274	-70.6571675	14.748617	104.425602
6.391419	0.036124	105.768608	-14.23167	16.622458	106.35128	42.699127	0.457586	108.688522	41.553703	36.110523	108.405159	42.126415	18.2840545	108.5468405	-70.589755	14.9608615	104.1557195
5.823748	-0.539352	105.616035	-14.190926	16.77306	106.185928	42.725399	0.633219	108.693909	41.567589	36.298595	108.271317	42.146494	18.465907	108.482613	-70.528346	15.080213	103.889243
5.219377	-1.098511	105.565132	-14.123112	16.908058	106.07283	42.804165	0.767668	108.695053	41.578869	36.454506	108.119164	42.191517	18.611087	108.4071085	-70.437741	15.205029	103.7385515
4.296413	-1.957699	105.560944	-14.031619	17.04417	105.936638	42.864227	0.968117	108.790001	41.6171	36.672306	107.906403	42.2406635	18.8202115	108.348202	-70.3039015	15.2681285	103.525074
3.622855	-2.52114	105.55085	-13.975103	17.10651	105.868683	42.899555	1.078953	108.847023	41.635784	36.792713	107.72036	42.2676695	18.935833	108.2836915	-70.2178755	15.277187	103.4536745
2.888716	-3.080724	105.569565	-13.936281	17.162277	105.776466	42.91988	1.14834	108.88472	41.658215	36.862453	107.507744	42.2890475	19.0053965	108.196232	-70.1616095	15.3191575	103.3567
2.148562	-3.584152	105.580521	-13.895157	17.205	105.651222	42.924114	1.188292	108.891724	41.699066	36.902763	107.289291	42.31159	19.0455275	108.0905075	-70.101904	15.3644725	103.2119365
1.382767	-4.114147	105.519417	-13.866046	17.26391	105.525566	42.920605	1.205087	108.860397	41.737751	36.915989	107.074867	42.329178	19.060538	107.967632	-70.06127	15.467282	103.0835
0.580026	-4.572188	105.390564	-13.839975	17.273817	105.400452	42.91301	1.225592	108.761467	41.765358	36.927345	106.89373	42.339184	19.0764685	107.8275985	-70.019134	15.4711655	102.9733055
-0.259718	-5.014625	105.200447	-13.799411	17.285986	105.284073	42.908298	1.239645	108.62793	41.811714	36.941204	106.773018	42.360006	19.0904245	107.700474	-69.958828	15.4815475	102.867672
-1.51908	-5.636347	104.891182	-13.745218	17.293304	105.11277	42.936131	1.255054	108.383347	41.885643	36.964123	106.650009	42.410887	19.1095885	107.516678	-69.901323	15.4770195	102.708862
-2.379521	-5.972313	104.655457	-13.70767	17.324497	104.976448	42.951794	1.279589	108.213516	41.931129	36.995586	106.582108	42.4414615	19.1375875	107.397812	-69.8568015	15.5114065	102.555084
-3.280218	-6.304079	104.435493	-13.659143	17.364164	104.865372	42.961334	1.338411	108.081924	41.976536	37.052475	106.518463	42.468935	19.195443	107.3001935	-69.787221	15.532885	102.4305505
-4.228206	-6.579207	104.253242	-13.603687	17.468451	104.773643	42.987511	1.424572	107.991325	41.999382	37.164112	106.46907	42.4934465	19.294342	107.2301975	-69.7008205	15.64256	102.3170885
-5.15405	-6.815511	104.147842	-13.582417	17.562052	104.72599	42.994015	1.538924	107.929565	42.014481	37.28363	106.431519	42.504248	19.411277	107.180542	-69.669082	15.712827	102.271438
-6.11837	-6.977427	104.048714	-13.540045	17.670031	104.709961	42.999874	1.640355	107.87175	42.050587	37.386875	106.408707	42.5252305	19.513615	107.1402285	-69.6053205	15.826447	102.2796935
-7.067638	-7.208297	103.971375	-13.507872	17.728502	104.705833	43.024704	1.704022	107.820282	42.095684	37.442894	106.38369	42.560194	19.573458	107.101986	-69.575938	15.883546	102.30968
-8.590543	-7.474028	103.841766	-13.433083	17.785227	104.692459	43.0443	1.691961	107.750359	42.185452	37.430492	106.351402	42.614876	19.5612265	107.0508805	-69.481042	16.0092275	102.3340375
-9.601856	-7.598202	103.796707	-13.380451	17.788652	104.686501	43.063824	1.642437	107.731781	42.261333	37.3713	106.328773	42.6625785	19.5068685	107.030277	-69.4234805	16.0704355	102.342725
-10.60108	-7.690154	103.75074	-13.340656	17.769489	104.689491	43.081402	1.566552	107.715904	42.327747	37.295753	106.314316	42.7045745	19.4311525	107.01511	-69.3858865	16.1078255	102.363872
-11.626659	-7.806155	103.739441	-13.287884	17.712049	104.708275	43.117603	1.472101	107.694374	42.388561	37.192909	106.280365	42.753082	19.332505	106.9873695	-69.32885	16.091593	102.4291805
-12.701863	-7.920872	103.744911	-13.229445	17.63695	104.731178	43.167614	1.366562	107.676506	42.456963	37.087563	106.244644	42.8122885	19.2270625	106.960575	-69.2711785	16.0468375	102.501781
-13.667838	-7.975593	103.764847	-13.168398	17.561581	104.757866	43.21233	1.235635	107.654762	42.521973	36.948856	106.189049	42.8671515	19.0922455	106.9219055	-69.2039475	16.0309165	102.5938265
-14.700153	-7.991301	103.822289	-13.095772	17.475471	104.761658	43.259068	1.102746	107.651566	42.597706	36.81448	106.098915	42.928387	18.958613	106.8752405	-69.119931	15.992329	102.6480755
-16.335178	-7.984591	103.858589	-12.988256	17.315117	104.751801	43.335503	0.874941	107.636047	42.714405	36.588318	105.946709	43.024954	18.7316295	106.791378	-69.001466	15.8986045	102.712224
-17.37409	-7.952389	103.869972	-12.928995	17.23012	104.721855	43.37635	0.721902	107.582413	42.79594	36.438446	105.821075	43.086145	18.580174	106.701744	-68.944135	15.880066	102.741966
-18.427729	-7.841286	103.805565	-12.871063	17.126038	104.692101	43.404396	0.567156	107.464218	42.862778	36.284863	105.695877	43.133587	18.4260095	106.5800475	-68.875713	15.8260665	102.8041545
-19.467991	-7.737433	103.739502	-12.810673	17.002565	104.645836	43.416069	0.424719	107.296158	42.933952	36.127602	105.564308	43.1750105	18.2761605	106.430233	-68.7963565	15.7289695	102.861439
-20.54361	-7.57903	103.636421	-12.767962	16.914139	104.610107	43.425579	0.267683	107.089386	43.005642	35.971016	105.42408	43.2156105	18.1193495	106.256733	-68.7515345	15.7089285	102.963481
-21.578867	-7.359993	103.506699	-12.698232	16.830997	104.530716	43.43943	0.10934	106.898758	43.081684	35.804989	105.291916	43.260557	17.9571645	106.095337	-68.657021	15.7048295	102.966095
-22.614088	-7.119126	103.374077	-12.655383	16.74526	104.455696	43.442207	-0.039484	106.742859	43.15971	35.66003	105.180466	43.3009585	17.810273	105.9616625	-68.6117245	15.680247	102.9497295
-24.162422	-6.682229	103.236534	-12.571261	16.674194	104.378723	43.458355	-0.185392	106.580772	43.260048	35.484566	105.035126	43.3592015	17.649587	105.807949	-68.5017235	15.698801	102.949497
-25.176224	-6.371228	103.26812	-12.515066	16.632833	104.359116	43.479652	-0.257539	106.514824	43.310902	35.395931	104.915222	43.395277	17.569196	105.715023	-68.425409	15.69647	103.003209
-26.133883	-6.030475	103.313148	-12.467516	16.620794	104.355682	43.522186	-0.305568	106.463394	43.344746	35.342987	104.78492	43.433466	17.5187095	105.624157	-68.368498	15.7228785	103.087207
-27.108156	-5.635659	103.368744	-12.413284	16.591373	104.358353	43.565975	-0.360324	106.426384	43.373619	35.288433	104.645302	43.469797	17.4640545	105.535843	-68.296365	15.7186915	103.180863
-28.089396	-5.22681	103.428856	-12.373022	16.56415	104.342316	43.587624	-0.43218	106.40699	43.412979	35.211353	104.486801	43.5003015	17.3895865	105.4468955	-68.2463455	15.7387135	103.2377365
-29.037077	-4.779768	103.498993	-12.34928	16.515314	104.324379	43.605057	-0.537932	106.377342	43.433575	35.104065	104.336037	43.519316	17.2830665	105.3566895	-68.217876	15.7475615	103.2920685
-29.936018	-4.295871	103.579033	-12.335008	16.450844	104.308426	43.589088	-0.652434	106.339668	43.426762	34.947849	104.181931	43.507925	17.1477075	105.2607995	-68.177941	15.7539805	103.3560525
-31.29501	-3.544454	103.68676	-12.349312	16.317022	104.276588	43.537796	-0.835565	106.311394	43.405685	34.742558	103.913391	43.4717405	16.9534965	105.1123925	-68.1703645	15.6805475	103.4407835
-32.162338	-2.987304	103.758179	-12.386349	16.236883	104.249748	43.500839	-0.967799	106.26004	43.357571	34.607361	103.720322	43.429205	16.819781	104.990181	-68.201903	15.653985	103.509315
-33.020538	-2.375562	103.801323	-12.43596	16.147091	104.209282	43.42263	-1.095421	106.166801	43.31707	34.485073	103.515587	43.36985	16.694826	104.841194	-68.24177	15.599356	103.57737
-33.833885	-1.707874	103.826073	-12.474284	16.059967	104.149612	43.326614	-1.227411	106.004356	43.240871	34.351578	103.275826	43.2837425	16.5620835	104.640091	-68.2323105	15.5578505	103.659133
-34.64341	-1.026693	103.797745	-12.54584	15.950523	104.078529	43.222599	-1.338813	105.807022	43.150658	34.225262	103.01664	43.1866285	16.4432245	104.411831	-68.2783085	15.4578215	103.745227
-35.398392	-0.272881	103.753746	-12.597266	15.897017	104.005066	43.115841	-1.429532	105.642021	43.081745	34.133297	102.83445	43.098793	16.3518825	104.2382355	-68.293325	15.4421515	103.7718965
-36.129848	0.54427	103.67514	-12.658072	15.816249	103.941872	43.032001	-1.523398	105.488586	43.011719	34.043705	102.722145	43.02186	16.2601535	104.1053655	-68.338004	15.3723445	103.7783785
-37.0984	1.841244	103.56234	-12.725597	15.713299	103.862083	42.889709	-1.645188	105.268875	42.933178	33.934475	102.578316	42.9114435	16.1446435	103.9235955	-68.3626375	15.2819545	103.8005705
-37.74892	2.721816	103.482651	-12.773652	15.665495	103.80938	42.807434	-1.688115	105.119743	42.87756	33.903069	102.5028	42.842497	16.107477	103.8112715	-68.389801	15.223513	103.8074885
-38.315685	3.693343	103.373657	-12.829315	15.599935	103.755592	42.756977	-1.724484	104.996788	42.826012	33.865963	102.446381	42.7914945	16.0707395	103.7215845	-68.4501245	15.1291305	103.7895995
-38.863628	4.693214	103.284119	-12.862289	15.557143	103.692924	42.693851	-1.75212	104.882324	42.776756	33.846176	102.399872	42.7353035	16.047028	103.641098	-68.4598815	15.067258	103.74475
-39.319511	5.702024	103.215218	-12.877077	15.516129	103.656624	42.652607	-1.772536	104.786232	42.743942	33.828747	102.370514	42.6982745	16.0281055	103.578373	-68.4524285	15.0041525	103.734875
-39.777328	6.743686	103.175865	-12.890609	15.464952	103.651108	42.628307	-1.782642	104.741348	42.737843	33.815506	102.378883	42.683075	16.016432	103.5601155	-68.464293	14.913472	103.7421005
-40.166492	7.865556	103.15918	-12.892035	15.429667	103.677925	42.639126	-1.802705	104.728088	42.753765	33.801533	102.40966	42.6964455	15.999414	103.568874	-68.4805155	14.85992	103.786976
-40.584171	9.531633	103.195694	-12.856424	15.377506	103.719078	42.677406	-1.861557	104.694283	42.793209	33.771851	102.425934	42.7353075	15.955147	103.5601085	-68.4481555	14.799865	103.8780475
-40.816696	10.676709	103.204796	-12.806149	15.322495	103.735077	42.707054	-1.896707	104.643456	42.819408	33.748539	102.41835	42.763231	15.925916	103.530903	-68.375529	14.719074	103.939251
-41.020309	11.874041	103.201363	-12.793644	15.241636	103.739609	42.736645	-1.942891	104.558983	42.835072	33.716831	102.416885	42.7858585	15.88697	103.487934	-68.3731465	14.596302	103.991284
-41.196476	13.039734	103.221619	-12.769334	15.156749	103.741158	42.742805	-2.00206	104.453697	42.847572	33.662331	102.405617	42.7951885	15.8301355	103.429657	-68.3338565	14.4833625	104.052659
-41.272305	14.21784	103.228226	-12.753918	15.07194	103.749153	42.729332	-2.079785	104.332031	42.85265	33.604027	102.397934	42.790991	15.762121	103.3649825	-68.298827	14.381759	104.1333235
-41.367306	15.458391	103.259575	-12.777899	14.988624	103.757332	42.696362	-2.148805	104.214005	42.840282	33.545788	102.415062	42.768322	15.6984915	103.3145335	-68.32412	14.2787565	104.2001305
-41.405029	16.664085	103.326782	-12.811504	14.882437	103.777863	42.648453	-2.203227	104.077484	42.803364	33.505405	102.442635	42.7259085	15.651089	103.2600595	-68.3489165	14.113785	104.2956665
-41.362907	18.449757	103.452576	-12.89476	14.749917	103.821388	42.54649	-2.274395	103.86776	42.719059	33.461464	102.526512	42.6327745	15.5935345	103.197136	-68.4222945	13.9062995	104.44564
-41.289417	19.665318	103.598618	-12.95366	14.664264	103.863953	42.486523	-2.285564	103.710365	42.635857	33.464401	102.577293	42.56119	15.5894185	103.143829	-68.46851	13.7391095	104.584077
-41.174644	20.858488	103.729736	-13.020767	14.592591	103.90509	42.407124	-2.255925	103.568565	42.542866	33.488689	102.636162	42.474995	15.616382	103.1023635	-68.516529	13.5688	104.7078165
-40.965385	22.025505	103.820992	-13.101378	14.522256	103.94397	42.31208	-2.17189	103.517769	42.433865	33.544273	102.723671	42.3729725	15.6861915	103.12072	-68.5757285	13.3583205	104.76722
-40.783535	23.211454	103.949608	-13.176361	14.492178	104.013466	42.313965	-2.097746	103.49662	42.326519	33.633472	102.867088	42.320242	15.767863	103.181854	-68.672964	13.216493	104.845078
-40.499237	24.362436	104.082664	-13.250462	14.491564	104.102936	42.295815	-1.968762	103.605614	42.225449	33.741032	103.023827	42.260632	15.886135	103.3147205	-68.761556	13.096993	104.8911515
-40.187645	25.504097	104.193428	-13.333275	14.507985	104.224945	42.309254	-1.867084	103.745865	42.122421	33.849136	103.200508	42.2158375	15.991026	103.4731865	-68.8823875	13.024944	104.9767035
-39.668072	27.166016	104.445015	-13.444047	14.504247	104.408966	42.313545	-1.725746	103.947922	41.981129	34.025906	103.422653	42.147337	16.15008	103.6852875	-69.035431	12.858414	105.1326445
-39.212112	28.224125	104.600349	-13.498512	14.469305	104.533722	42.286144	-1.668361	104.058792	41.887821	34.056492	103.531815	42.0869825	16.1940655	103.7953035	-69.0840065	12.7445445	105.2721405
-38.755451	29.24729	104.741608	-13.562162	14.433475	104.652954	42.26535	-1.631502	104.184357	41.803059	34.060955	103.651718	42.0342045	16.2147265	103.9180375	-69.1585285	12.6522235	105.3878705
-38.238041	30.267324	104.896164	-13.602424	14.409523	104.797997	42.247009	-1.593079	104.361771	41.731724	34.059925	103.795456	41.9893665	16.233423	104.0786135	-69.1942145	12.585623	105.5173805
-37.674477	31.205481	105.04866	-13.6717	14.361016	104.948448	42.236774	-1.576786	104.584503	41.669197	34.071095	103.997696	41.9529855	16.2471545	104.2910995	-69.2963855	12.4748775	105.6057965
-37.063835	32.131069	105.158363	-13.730793	14.324602	105.102448	42.230682	-1.567936	104.810318	41.612938	34.075905	104.215714	41.92181	16.2539845	104.513016	-69.383396	12.3952195	105.69188
-36.406128	33.014816	105.302574	-13.816224	14.265786	105.243973	42.209759	-1.558613	104.992447	41.534027	34.088634	104.428421	41.871893	16.2650105	104.710434	-69.504341	12.2665615	105.777512
-35.375416	34.286156	105.586418	-13.943681	14.223097	105.446938	42.130821	-1.538458	105.142853	41.420273	34.10363	104.675583	41.775547	16.282586	104.909218	-69.662909	12.163608	105.984658
-34.63562	35.098419	105.744957	-14.043406	14.189834	105.538239	42.03463	-1.522785	105.204758	41.342934	34.104248	104.843819	41.688782	16.2907315	105.0242885	-69.775594	12.0889365	106.0521895
-33.874378	35.860538	105.938164	-14.133332	14.195972	105.639633	41.951241	-1.507802	105.263123	41.267101	34.122253	105.026176	41.609171	16.3072255	105.1446495	-69.875835	12.0847185	106.1346165
-33.079536	36.608036	106.125092	-14.248462	14.190274	105.755142	41.879471	-1.468133	105.346535	41.194706	34.162621	105.221214	41.5370885	16.347244	105.2838745	-70.0340125	12.033304	106.2264095
-32.203751	37.312805	106.301346	-14.357728	14.229245	105.861031	41.79768	-1.404825	105.46907	41.117279	34.222984	105.443993	41.4574795	16.4090795	105.4565315	-70.1729355	12.0494105	106.2655305
-31.348494	37.964294	106.480621	-14.462381	14.290333	105.989204	41.729095	-1.340474	105.581413	41.035133	34.298149	105.647087	41.382114	16.4788375	105.61425	-70.306876	12.1018285	106.364158
-30.444702	38.539848	106.642891	-14.583473	14.342409	106.097237	41.658638	-1.263274	105.687965	40.938816	34.383347	105.82782	41.298727	16.5600365	105.7578925	-70.465673	12.1247815	106.4365815
-29.040155	39.377094	106.880531	-14.763817	14.409159	106.224998	41.533321	-1.133215	105.822159	40.774391	34.503094	106.078529	41.153856	16.6849395	105.950344	-70.68149	12.1333785	106.499652
-28.083712	39.817242	106.996368	-14.868837	14.455943	106.296417	41.406147	-1.038015	105.943535	40.668152	34.572594	106.223083	41.0371495	16.7672895	106.083309	-70.7748235	12.1445965	106.509525
-27.113295	40.19405	107.133675	-14.985247	14.488019	106.354698	41.360535	-0.976117	106.015251	40.557247	34.64045	106.383087	40.958891	16.8321665	106.199169	-70.929385	12.1438715	106.510227
-26.093288	40.539886	107.218979	-15.113086	14.505895	106.397423	41.278839	-0.915865	106.10347	40.448971	34.691334	106.535049	40.863905	16.8877345	106.3192595	-71.090077	12.1240555	106.4755865
-25.041571	40.836121	107.301628	-15.223093	14.534393	106.431976	41.188755	-0.861526	106.203125	40.340061	34.744415	106.64904	40.764408	16.9414445	106.4260825	-71.210594	12.1273415	106.4378695
-24.031984	41.047817	107.340858	-15.346148	14.558418	106.47123	41.056747	-0.771672	106.347	40.220051	34.794228	106.770447	40.638399	17.011278	106.5587235	-71.330695	12.105558	106.3837365
-23.006323	41.179417	107.389748	-15.465239	14.551513	106.535423	41.003975	-0.719511	106.45517	40.076168	34.850716	106.893829	40.5400715	17.0656025	106.6744995	-71.4705495	12.0374235	106.3963465
-21.349329	41.320583	107.465958	-15.676364	14.642313	106.680855	40.867661	-0.61762	106.720818	39.902771	34.957031	107.008698	40.385216	17.1697055	106.864758	-71.737944	12.1149205	106.496952
-20.380884	41.34623	107.517982	-15.781403	14.636379	106.777702	40.785248	-0.565874	106.890907	39.749531	34.994335	107.121124	40.2673895	17.2142305	107.0060155	-71.8301955	12.0585275	106.5493885
-19.272903	41.227249	107.504845	-15.891917	14.652602	106.878258	40.690701	-0.537083	107.05658	39.617867	35.022171	107.185814	40.154284	17.242544	107.121197	-71.938118	12.06266	106.635319
-18.089325	41.113548	107.49295	-16.030653	14.665386	106.957886	40.567436	-0.518515	107.192184	39.5014	35.039562	107.208458	40.034418	17.2605235	107.200321	-72.095724	12.0702485	106.715451
-17.011049	40.9207	107.483337	-16.163221	14.678794	107.00753	40.462646	-0.514957	107.302948	39.360626	35.041107	107.268227	39.911636	17.263075	107.2855875	-72.238078	12.094513	106.7294725
-15.983767	40.72266	107.461655	-16.322998	14.680269	107.03083	40.343311	-0.51769	107.397972	39.232777	35.047375	107.319702	39.788044	17.2648425	107.358837	-72.43404	12.0956955	106.702823
-14.874347	40.402336	107.454773	-16.467499	14.711314	107.034409	40.213444	-0.511994	107.452286	39.100109	35.061325	107.370995	39.6567765	17.2746655	107.4116405	-72.5917745	12.1479625	106.6571775
-13.213544	39.8825	107.4571	-16.691498	14.744123	107.020927	40.012188	-0.438058	107.495964	38.909737	35.125835	107.45919	39.4609625	17.3438885	107.477577	-72.8439585	12.1443575	106.564277
-12.14438	39.539433	107.436028	-16.813887	14.801952	107.037178	39.891838	-0.347112	107.511032	38.768936	35.220402	107.507088	39.330387	17.436645	107.50906	-72.958161	12.167259	106.565296
-11.039001	39.123737	107.454071	-16.919853	14.928964	107.055939	39.778717	-0.198985	107.518089	38.633598	35.356407	107.545555	39.2061575	17.578711	107.531822	-73.0458635	12.279217	106.580056
-9.960446	38.629887	107.51519	-17.02796	15.062036	107.102295	39.689972	-0.028828	107.530807	38.511669	35.505409	107.607582	39.1008205	17.7382905	107.5691945	-73.1567405	12.3857815	106.6353955
-8.878433	38.157497	107.560684	-17.056337	15.215802	107.156563	39.614548	0.139536	107.576561	38.4105	35.671631	107.719948	39.012524	17.9055835	107.6482545	-73.125198	12.5260205	106.6648715
-7.804051	37.59029	107.657982	-17.187014	15.363865	107.2621	39.572769	0.314512	107.654778	38.325165	35.850761	107.881042	38.948967	18.0826365	107.76791	-73.322995	12.6450935	106.75629
-6.745322	36.978088	107.755783	-17.260929	15.496461	107.336914	39.520653	0.476584	107.757584	38.255363	36.020622	108.040283	38.888008	18.248603	107.8989335	-73.409866	12.744319	106.7748945
-5.170557	36.005821	107.83371	-17.357	15.70151	107.40976	39.464481	0.699296	107.882103	38.175114	36.256058	108.266808	38.8197975	18.477677	108.0744555	-73.5337975	12.925343	106.7450645
-4.162999	35.275429	107.895836	-17.40629	15.805192	107.434174	39.420124	0.854717	107.928757	38.135857	36.418228	108.383789	38.7779905	18.6364725	108.156273	-73.5905705	12.9739115	106.712075
-3.126177	34.484734	107.901443	-17.467609	15.903544	107.427284	39.40155	1.005489	107.9319	38.087349	36.584152	108.47541	38.7444495	18.7948205	108.203655	-73.6796675	13.0122675	106.650913
-2.082531	33.686493	107.840729	-17.482784	16.027025	107.372154	39.373547	1.139574	107.899216	38.040577	36.730755	108.51561	38.707062	18.9351645	108.207413	-73.67263	13.1188855	106.536895
-1.102226	32.788761	107.779076	-17.523249	16.129759	107.320824	39.356026	1.295038	107.853958	38.008995	36.894447	108.517265	38.6825105	19.0947425	108.1856115	-73.7290085	13.1647755	106.4560365
-0.084364	31.839088	107.734612	-17.54007	16.249737	107.260117	39.3526	1.472774	107.82238	37.965015	37.063141	108.522346	38.6588075	19.2679575	108.172363	-73.7389475	13.2315165	106.347871
0.8862	30.875019	107.61322	-17.557631	16.368519	107.202927	39.325195	1.67036	107.850143	37.915894	37.253113	108.540581	38.6205445	19.4617365	108.195362	-73.7358065	13.2753015	106.210492
2.332861	29.275593	107.50753	-17.486418	16.557629	107.154449	39.441738	1.949608	107.888458	37.871445	37.566689	108.516075	38.6565915	19.7581485	108.2022665	-73.6294275	13.3571095	106.1066315
3.246506	28.169146	107.428322	-17.516226	16.634136	107.141022	39.495216	2.114863	107.962128	37.868282	37.7393	108.502304	38.681749	19.9270815	108.232216	-73.714201	13.3411905	106.049828
4.166301	26.94977	107.312332	-17.471161	16.727089	107.110252	39.563919	2.242627	108.04882	37.876732	37.884285	108.45916	38.7203255	20.063456	108.25399	-73.6626475	13.390722	105.966514
5.081591	25.692139	107.233871	-17.43112	16.753923	107.092537	39.643486	2.349314	108.114578	37.895771	37.988682	108.407104	38.7696285	20.168998	108.260841	-73.6318685	13.338848	105.924233
5.936499	24.406532	107.108925	-17.375431	16.776592	107.059456	39.716442	2.407165	108.153877	37.918777	38.05938	108.319069	38.8176095	20.2332725	108.236473	-73.5684715	13.3199115	105.882439
6.758999	23.027401	106.959618	-17.315678	16.776217	107.042839	39.781113	2.462481	108.170738	37.941677	38.102661	108.182861	38.861395	20.282571	108.1767995	-73.492751	13.269863	105.9088785
7.595938	21.628216	106.852303	-17.261766	16.772512	107.014107	39.829166	2.506181	108.177246	37.959324	38.131664	108.024193	38.894245	20.3189225	108.1007195	-73.417777	13.2261015	105.9274945
8.76935	19.4809	106.702682	-17.215261	16.738659	106.96566	39.902069	2.519815	108.217575	37.985935	38.138	107.810959	38.944002	20.3289075	108.014267	-73.374524	13.1484105	105.917053
9.552413	17.996231	106.605461	-17.180338	16.7013	106.919823	39.946918	2.517409	108.260056	38.006416	38.126816	107.682816	38.976667	20.3221125	107.971436	-73.337343	13.0804875	105.86821
10.284161	16.521376	106.502831	-17.134306	16.679577	106.846306	39.98777	2.510939	108.304832	38.020901	38.122639	107.561363	39.0043355	20.316789	107.9330975	-73.2729475	13.042365	105.7595145
11.008861	14.999175	106.414749	-17.114132	16.690639	106.734421	40.049446	2.523256	108.344612	38.051804	38.121437	107.432846	39.050625	20.3223465	107.888729	-73.278889	13.0589315	105.580113
11.723989	13.478844	106.327332	-17.06423	16.703447	106.600212	40.105202	2.553064	108.389458	38.08461	38.136543	107.260857	39.094906	20.3448035	107.8251575	-73.223366	13.0620905	105.3752665
12.391556	11.98807	106.202904	-17.013403	16.753839	106.445953	40.169914	2.580623	108.419121	38.108913	38.148148	107.109154	39.1394135	20.3643855	107.7641375	-73.1662195	13.1432925	105.1277685
13.034706	10.431428	106.158867	-16.984457	16.779072	106.300606	40.223137	2.597299	108.47303	38.138248	38.162518	106.964241	39.1806925	20.3799085	107.7186355	-73.1496065	13.1782355	104.8825765
13.895911	8.127687	106.122849	-16.920929	16.79006	106.150291	40.331211	2.643763	108.560005	38.149277	38.159657	106.736885	39.240244	20.40171	107.648445	-73.082102	13.17841	104.652137
14.458862	6.56291	106.16243	-16.861979	16.826979	106.045845	40.393929	2.629676	108.645676	38.198227	38.135574	106.550552	39.296078	20.382625	107.598114	-73.020036	13.271333	104.493576
14.956704	4.982315	106.249405	-16.797831	16.824753	105.946907	40.468449	2.558121	108.734261	38.264702	38.065121	106.331802	39.3665755	20.311621	107.5330315	-72.9622375	13.337885	104.3607825
15.408978	3.451859	106.284012	-16.743235	16.801411	105.858521	40.50312	2.452302	108.795357	38.338356	37.940987	106.149139	39.420738	20.1966445	107.472248	-72.907208	13.4061775	104.244794
15.797416	1.902537	106.356834	-16.700466	16.759455	105.770851	40.513611	2.281173	108.823753	38.423172	37.759789	105.994049	39.4683915	20.020481	107.408901	-72.8693235	13.498429	104.132801
16.106628	0.370091	106.392036	-16.664194	16.698359	105.704201	40.500153	2.091795	108.833504	38.501404	37.570137	105.868233	39.5007785	19.830966	107.3508685	-72.8291665	13.565752	104.0575335
16.430622	-1.115789	106.382347	-16.656893	16.63937	105.682182	40.472717	1.901376	108.785698	38.560226	37.357765	105.757462	39.5164715	19.6295705	107.27158	-72.8302575	13.6491695	104.092784
16.776243	-3.295959	106.458244	-16.622213	16.599066	105.680763	40.413826	1.706512	108.71003	38.641949	37.156704	105.600487	39.5278875	19.431608	107.1552585	-72.7723135	13.766524	104.2062675
16.938118	-4.724469	106.503334	-16.611725	16.615866	105.663589	40.394733	1.628364	108.681595	38.680107	37.08379	105.524239	39.53742	19.356077	107.102917	-72.76087	13.875655	104.224261
17.076218	-6.010726	106.574226	-16.621807	16.669147	105.64933	40.373211	1.567899	108.641502	38.704456	37.031765	105.441925	39.5388335	19.299832	107.0417135	-72.7824475	14.038462	104.2569465
17.13171	-7.300377	106.628906	-16.61957	16.718004	105.615379	40.330635	1.498691	108.603195	38.729546	36.97303	105.337143	39.5300905	19.2358605	106.970169	-72.7692305	14.2001475	104.260589
17.115812	-8.538915	106.677071	-16.618013	16.812925	105.599884	40.292583	1.427279	108.566605	38.75605	36.908428	105.236122	39.5243165	19.1678535	106.9013635	-72.7603425	14.4579965	104.2984045
16.72617	-8.940371	106.72271	-16.62513	16.884937	105.616951	40.265377	1.35846	108.553108	38.788666	36.84779	105.170151	39.5270215	19.103125	106.8616295	-72.7772815	14.666749	104.3722725
16.088585	-8.990308	106.765625	-16.605574	16.928829	105.647751	40.241543	1.261845	108.575264	38.850662	36.763386	105.135033	39.5461025	19.0126155	106.8551485	-72.7572505	14.8450425	104.4403535
15.164973	-9.070109	106.841171	-16.559553	16.955414	105.66851	40.237625	1.09711	108.640793	38.958611	36.620945	105.165611	39.598118	18.8590275	106.903202	-72.717224	15.0518005	104.433818
14.608054	-9.082168	106.764206	-16.547649	16.894094	105.639503	40.233624	0.927809	108.634056	39.02425	36.481758	105.204346	39.628937	18.7047835	106.919201	-72.724235	15.0834045	104.359805
14.050295	-9.042384	106.600014	-16.523449	16.809309	105.550232	40.197227	0.731841	108.572495	39.083046	36.319576	105.207535	39.6401365	18.5257085	106.890015	-72.6870345	15.0929095	104.210449
13.475583	-8.953535	106.384361	-16.527227	16.712633	105.419647	40.147308	0.542741	108.441483	39.111717	36.147816	105.168137	39.6295125	18.3452785	106.80481	-72.6839665	15.0799875	104.034484
12.87373	-8.75142	106.172684	-16.528137	16.622841	105.324829	40.08614	0.391517	108.294167	39.133327	35.994972	105.160782	39.6097335	18.1932445	106.7274745	-72.6660075	15.0524375	103.9221835
12.26228	-8.573643	105.998718	-16.523455	16.544331	105.280998	40.041512	0.244423	108.172974	39.154591	35.867901	105.181946	39.5980515	18.056162	106.67746	-72.6449615	15.0325	103.884536
11.672393	-8.39122	105.866302	-16.537199	16.491911	105.276146	40.011318	0.087887	108.079399	39.192055	35.743992	105.25972	39.6016865	17.9159395	106.6695595	-72.6760845	15.0678825	103.8827325
10.84372	-7.970674	105.693115	-16.554199	16.43984	105.271446	39.959824	-0.113329	107.969963	39.237709	35.577347	105.417313	39.5987665	17.732009	106.693638	-72.7071645	15.147671	103.849254
10.338523	-7.714274	105.471802	-16.561785	16.425205	105.261955	39.944885	-0.22394	107.88665	39.249359	35.495201	105.511131	39.597122	17.6356305	106.6988905	-72.720692	15.2147795	103.8250195
9.772635	-7.334851	105.350639	-16.5641	16.41423	105.242065	39.919121	-0.314481	107.790581	39.260948	35.436008	105.616997	39.5900345	17.5607635	106.703789	-72.7182345	15.2676965	103.780341
9.207535	-6.961774	105.127296	-16.558479	16.410135	105.218575	39.913738	-0.385406	107.677803	39.27721	35.410046	105.709091	39.595474	17.51232	106.693447	-72.712432	15.30795	103.743703
8.649766	-6.59223	104.946533	-16.528454	16.40851	105.166756	39.930424	-0.441443	107.527519	39.292961	35.384338	105.797455	39.6116925	17.4714475	106.662487	-72.6686005	15.3455725	103.671025
8.182675	-6.268924	104.699913	-16.492804	16.414602	105.104553	39.981892	-0.513101	107.338654	39.326202	35.371857	105.869949	39.654047	17.429378	106.6043015	-72.639655	15.399826	103.6048045
7.706534	-5.85262	104.423332	-16.461102	16.427553	105.014679	40.024323	-0.579317	107.15313	39.380306	35.362041	105.926064	39.7023145	17.391362	106.539597	-72.6245185	15.463744	103.489761
7.037972	-5.21461	104.036865	-16.415558	16.485912	104.883156	40.068905	-0.601205	106.855301	39.442768	35.381565	105.991676	39.7558365	17.39018	106.4234885	-72.5869525	15.581644	103.3428235
6.508242	-4.780265	103.837479	-16.392033	16.577274	104.815445	40.085629	-0.589277	106.71228	39.484089	35.477039	106.019173	39.784859	17.443881	106.3657265	-72.568925	15.710667	103.2651635
6.034469	-4.373786	103.704491	-16.377558	16.654833	104.799103	40.101391	-0.585188	106.607094	39.512199	35.537567	106.045898	39.806795	17.4761895	106.326496	-72.561911	15.8334765	103.27171
5.591984	-4.022214	103.625908	-16.354887	16.735886	104.798698	40.111721	-0.544414	106.53952	39.544071	35.610027	106.083389	39.827896	17.5328065	106.3114545	-72.53767	15.9389655	103.2859415
5.191022	-3.684105	103.552612	-16.347708	16.822397	104.80014	40.124763	-0.491702	106.499611	39.572552	35.683701	106.124222	39.8486575	17.5959995	106.3119165	-72.5440735	16.0487945	103.2883635
4.779672	-3.32082	103.505501	-16.352678	16.870995	104.759308	40.1408	-0.495726	106.49778	39.586891	35.784973	106.16256	39.8638455	17.6446235	106.33017	-72.5692015	16.0973665	103.188446
4.370552	-3.051459	103.430092	-16.336056	16.867342	104.684387	40.142147	-0.527645	106.497131	39.616291	35.684361	106.106583	39.879219	17.578358	106.301857	-72.551331	16.156326	103.066917
3.667672	-2.673758	103.363907	-16.303493	16.767271	104.543373	40.138287	-0.638904	106.498718	39.648354	35.426666	106.094864	39.8933205	17.393881	106.296791	-72.5003065	16.140661	102.789955
3.215907	-2.491141	103.310417	-16.281281	16.661438	104.460075	40.144875	-0.797532	106.514427	39.721207	35.372501	106.068359	39.933041	17.2874845	106.291393	-72.495603	16.0353915	102.628757
2.774718	-2.380648	103.282333	-16.227219	16.491425	104.399612	40.15971	-0.948707	106.508614	39.780483	35.13784	106.081459	39.9700965	17.0945665	106.2950365	-72.4245345	15.8882835	102.5041875
2.385214	-2.305933	103.277649	-16.14604	16.340281	104.374207	40.167595	-1.102948	106.503769	39.87915	34.934242	106.132805	40.0233725	16.915647	106.318287	-72.3154525	15.764915	102.430127
1.997292	-2.168962	103.253517	-16.05982	16.171547	104.361549	40.163834	-1.25253	106.491318	39.988358	34.731247	106.189964	40.076096	16.7393585	106.340641	-72.195736	15.6037355	102.382457
1.610654	-2.094291	103.171448	-15.956001	16.030893	104.33197	40.200634	-1.399853	106.414307	40.100315	34.554989	106.254807	40.1504745	16.577568	106.334557	-72.0624765	15.484218	102.329383
1.213712	-2.011834	103.047142	-15.849503	15.904667	104.268883	40.292488	-1.529602	106.3032	40.224586	34.444305	106.313828	40.258537	16.4573515	106.308514	-71.957543	15.3519825	102.229252
0.542541	-1.92788	102.836319	-15.675332	15.784605	104.125938	40.455864	-1.674225	106.1157	40.37677	34.290462	106.348206	40.416317	16.3081185	106.231953	-71.766981	15.2610915	102.019923
0.125063	-1.896817	102.693405	-15.587544	15.741575	104.044106	40.556034	-1.731874	105.977501	40.45998	34.231937	106.379578	40.508007	16.2500315	106.1785395	-71.683095	15.2331185	101.9096725
-0.279296	-1.892673	102.567139	-15.467758	15.747501	103.975464	40.653351	-1.753578	105.895363	40.547897	34.205513	106.433235	40.600624	16.2259675	106.164299	-71.53614	15.2690345	101.786629
-0.690668	-1.899883	102.513824	-15.409188	15.768766	103.978882	40.729866	-1.729077	105.854546	40.628498	34.227734	106.504318	40.679182	16.2493285	106.179432	-71.497558	15.2882035	101.778332
-1.112308	-1.870391	102.509666	-15.352647	15.811997	104.015686	40.796394	-1.663249	105.824188	40.69083	34.294472	106.575073	40.743612	16.3156115	106.1996305	-71.448906	15.3083825	101.8317415
-1.555077	-1.886233	102.474998	-15.278058	15.883768	104.064201	40.85321	-1.593281	105.783165	40.753738	34.370068	106.62532	40.803474	16.3883935	106.2042425	-71.35959	15.3791425	101.9241595
-1.997881	-1.91772	102.394676	-15.226847	15.961101	104.069939	40.902431	-1.516111	105.724609	40.821953	34.446686	106.655739	40.862192	16.4652875	106.190174	-71.315886	15.4569145	101.949704
-2.77507	-2.129598	102.236732	-15.156989	16.061649	104.006042	40.947231	-1.444405	105.696014	40.930035	34.503017	106.665894	40.938633	16.529306	106.180954	-71.252611	15.593992	101.83113
-3.271842	-2.26069	102.150452	-15.1092	16.115425	103.93885	40.995575	-1.431719	105.727028	40.994431	34.518486	106.680595	40.995003	16.5433835	106.2038115	-71.213403	15.6874665	101.6738885
-3.759187	-2.481217	102.081284	-15.063919	16.143631	103.849289	41.038784	-1.426605	105.771828	41.052441	34.513073	106.678391	41.0456125	16.543234	106.2251095	-71.1734505	15.744028	101.4734685
-4.257222	-2.706122	102.039169	-15.058682	16.144091	103.766129	41.072021	-1.429988	105.823532	41.083008	34.492321	106.655037	41.0775145	16.5311665	106.2392845	-71.1948785	15.7570155	101.2929735
-4.807414	-2.956594	102.037514	-15.027268	16.126173	103.712021	41.102524	-1.448966	105.882713	41.095589	34.45496	106.59127	41.0990565	16.502997	106.2369915	-71.1535925	15.749349	101.1870505
-5.379523	-3.255626	102.057686	-15.010816	16.090506	103.697517	41.13525	-1.47218	105.951843	41.07719	34.40694	106.502274	41.10622	16.46738	106.2270585	-71.127852	15.713632	101.1679755
-6.017238	-3.60923	102.140175	-15.002671	16.047331	103.70089	41.162891	-1.503613	106.027206	41.053875	34.327663	106.397736	41.108383	16.412025	106.212471	-71.113725	15.682637	101.189309
-6.959539	-4.149012	102.264198	-14.997303	15.935248	103.705467	41.195118	-1.595289	106.16201	41.049568	34.221859	106.248322	41.122343	16.313285	106.205166	-71.116949	15.557211	101.205768
-7.610346	-4.565922	102.319145	-14.99585	15.873426	103.686272	41.225872	-1.699443	106.20153	41.042381	34.125305	106.135765	41.1341265	16.212931	106.1686475	-71.1258265	15.533921	101.2038965
-8.265617	-4.945175	102.334938	-14.989098	15.831244	103.610611	41.20068	-1.801731	106.276932	41.050751	34.016521	106.025276	41.1257155	16.107395	106.151104	-71.1039115	15.555093	101.070118
-8.994417	-5.294761	102.288689	-14.996592	15.779951	103.514503	41.184696	-1.913216	106.327568	41.05711	33.89846	105.928192	41.120903	15.992622	106.12788	-71.114087	15.56728	100.901126
-9.746229	-5.697811	102.223709	-15.025134	15.743251	103.397278	41.139503	-2.009253	106.357719	41.05574	33.811638	105.822083	41.0976215	15.9011925	106.089901	-71.1478895	15.5853095	100.704655
-10.507562	-6.068971	102.110123	-15.012282	15.684052	103.292503	41.101028	-2.079377	106.363365	41.058235	33.718086	105.733131	41.0796315	15.8193545	106.048248	-71.1041955	15.5487495	100.536758
-11.256972	-6.463389	102.053284	-15.015165	15.659688	103.209793	41.072063	-2.134448	106.365906	41.065849	33.656017	105.646446	41.068956	15.7607845	106.006176	-71.099286	15.5585915	100.41341
-12.387432	-6.959415	102.027702	-14.993177	15.629477	103.146301	41.058041	-2.201667	106.390846	41.083893	33.588795	105.497681	41.070967	15.693564	105.9442635	-71.057321	15.56539	100.3483385
-13.166496	-7.290248	102.001213	-14.966517	15.598353	103.135643	41.053734	-2.250877	106.40683	41.095463	33.532745	105.39299	41.0745985	15.640934	105.89991	-71.0076325	15.555772	100.371376
-14.105314	-7.647108	102.014229	-14.956724	15.549728	103.137848	41.033859	-2.312307	106.40715	41.105766	33.472485	105.295631	41.0698125	15.580089	105.8513905	-70.9832605	15.519367	100.4243055
-14.940992	-7.975155	102.041695	-14.94839	15.490543	103.128746	41.003281	-2.409747	106.387589	41.118942	33.383701	105.182663	41.0611115	15.486977	105.785126	-70.9578915	15.494109	100.472366
-15.779671	-8.33311	101.988495	-14.949981	15.399796	103.095604	40.955933	-2.524577	106.360992	41.129658	33.25666	105.07209	41.0427955	15.3660415	105.716541	-70.9427575	15.4335505	100.474667
-16.69433	-8.625579	101.947571	-14.944548	15.29768	103.035149	40.918152	-2.668929	106.306183	41.134315	33.1194	104.960213	41.0262335	15.2252355	105.633198	-70.9153295	15.3701245	100.4371
-17.580137	-8.94245	101.847054	-14.963176	15.166931	102.966263	40.8741	-2.823824	106.263245	41.143574	32.950905	104.845467	41.008837	15.0635405	105.554356	-70.935189	15.2703215	100.37817
-18.988939	-9.36684	101.741699	-14.965365	14.982904	102.841125	40.821796	-3.040737	106.229767	41.136349	32.756077	104.67305	40.9790725	14.85767	105.4514085	-70.9098025	15.108138	100.2308415
-19.929264	-9.650941	101.72728	-14.969569	14.8643	102.777351	40.796627	-3.158965	106.223503	41.12228	32.644829	104.571663	40.9594535	14.742932	105.397583	-70.8985915	14.985668	100.157119
-20.837276	-9.837966	101.759048	-14.976756	14.749691	102.770615	40.790447	-3.286617	106.220734	41.088371	32.501827	104.444084	40.939409	14.607605	105.332409	-70.892921	14.891777	100.208821
-21.809942	-10.013898	101.859222	-14.975073	14.62028	102.804802	40.769062	-3.403476	106.236061	41.058765	32.364483	104.308609	40.9139135	14.4805035	105.272335	-70.8640595	14.7600565	100.337269
-22.815769	-10.17331	102.009117	-14.998362	14.499812	102.864647	40.757984	-3.534458	106.252037	41.029602	32.220684	104.158661	40.893793	14.343113	105.205349	-70.890517	14.656511	100.523945
-23.785757	-10.266967	102.211464	-14.999408	14.376992	102.942703	40.740837	-3.702513	106.289101	40.994789	32.051128	103.999916	40.867813	14.1743075	105.1445085	-70.866629	14.5796765	100.7408975
-24.743898	-10.367506	102.437363	-15.040167	14.225798	103.00312	40.717117	-3.88935	106.33744	40.952988	31.860245	103.805611	40.8350525	13.9854475	105.0715255	-70.9153865	14.4661485	100.9347145
-26.246265	-10.394149	102.813164	-15.110164	13.992889	103.095222	40.665264	-4.150848	106.36554	40.846794	31.569233	103.442917	40.756029	13.7091925	104.9042285	-70.976357	14.2765855	101.2862155
-27.26915	-10.34651	103.059174	-15.150671	13.830362	103.143921	40.615116	-4.323354	106.358551	40.757591	31.364172	103.133156	40.6863535	13.520409	104.7458535	-70.9876955	14.140315	101.5419885
-28.255766	-10.238156	103.359818	-15.208021	13.670995	103.188156	40.560951	-4.470833	106.326988	40.663574	31.202435	102.782867	40.6122625	13.365801	104.5549275	-71.0283045	13.976189	101.8213845
-29.210323	-10.111794	103.631523	-15.250751	13.523318	103.213188	40.517361	-4.62851	106.278397	40.564201	31.019032	102.436569	40.540781	13.195261	104.357483	-71.042283	13.851375	102.068893
-30.140114	-9.867414	103.868881	-15.298656	13.375727	103.22435	40.451942	-4.784668	106.227921	40.46471	30.834017	102.092896	40.458326	13.0246745	104.1604085	-71.055638	13.7267795	102.2882915
-31.15814	-9.589239	104.032181	-15.359035	13.215937	103.24408	40.360741	-4.933363	106.16983	40.365143	30.650463	101.809441	40.362942	12.85855	103.9896355	-71.081012	13.573324	102.4985245
-32.072964	-9.228916	104.124985	-15.416265	13.053821	103.243347	40.278183	-5.092605	106.083389	40.281784	30.482752	101.582062	40.2799835	12.6950735	103.8327255	-71.1125135	13.4125685	102.6539685
-33.389671	-8.598645	104.074654	-15.516266	12.825341	103.188217	40.132092	-5.296709	105.919289	40.166252	30.281607	101.35453	40.149172	12.492449	103.6369095	-71.181704	13.158233	102.7395245
-34.250904	-8.01717	103.924599	-15.576318	12.700708	103.122345	40.013779	-5.368864	105.838264	40.080822	30.189081	101.273468	40.0473005	12.4101085	103.555866	-71.1999365	12.9913075	102.688824
-35.104919	-7.383537	103.729355	-15.651194	12.595116	103.045067	39.964588	-5.441555	105.711411	39.999481	30.161118	101.230118	39.9820345	12.3597815	103.4707645	-71.2844225	12.8304505	102.6193695
-35.915161	-6.689516	103.555855	-15.73586	12.538298	102.976204	39.908066	-5.445912	105.613029	39.899525	30.168703	101.207748	39.9037955	12.3613955	103.4103885	-71.3755155	12.7152005	102.5420195
-36.667572	-5.95997	103.386711	-15.818423	12.478676	102.925644	39.836838	-5.418762	105.511116	39.786091	30.21129	101.210007	39.8114645	12.396264	103.3605615	-71.4483105	12.561088	102.4907265
-37.420414	-5.065577	103.2593	-15.873128	12.453173	102.91951	39.792484	-5.366653	105.434525	39.687336	30.261225	101.224876	39.73991	12.447286	103.3297005	-71.486166	12.45906	102.5093195
-38.12505	-4.108028	103.160522	-15.940825	12.430226	102.955009	39.775131	-5.325851	105.379234	39.59557	30.338869	101.283028	39.6853505	12.506509	103.331131	-71.5670005	12.353943	102.578887
-39.120815	-2.670856	103.073158	-16.001797	12.369666	103.019104	39.756748	-5.262164	105.284203	39.504452	30.444422	101.415657	39.6306	12.591129	103.34993	-71.634194	12.148203	102.688278
-39.732594	-1.593824	103.005386	-16.030588	12.34015	103.058197	39.747135	-5.238228	105.20948	39.445797	30.496048	101.490845	39.596466	12.62891	103.3501625	-71.657642	12.05139	102.7662315
-40.338699	-0.440049	102.889801	-16.082102	12.284473	103.071281	39.73819	-5.222044	105.104813	39.377628	30.531343	101.544357	39.557909	12.6546495	103.324585	-71.722113	11.9142965	102.817977
-40.850529	0.687144	102.802155	-16.129759	12.232475	103.063751	39.704887	-5.193269	105.00679	39.289913	30.569843	101.583847	39.4974	12.688287	103.2953185	-71.756918	11.776663	102.8321835
-41.37759	1.874691	102.728317	-16.203236	12.172157	103.072121	39.6497	-5.138095	104.980217	39.180599	30.634924	101.6343	39.4151495	12.7484145	103.3072585	-71.8216215	11.5958995	102.8369835
-41.867378	3.180547	102.69619	-16.289442	12.15998	103.11319	39.601849	-5.060048	104.998276	39.055344	30.717817	101.686409	39.3285965	12.8288845	103.3423425	-71.9074805	11.4910755	102.8840375
-42.305981	4.459721	102.727249	-16.394119	12.161398	103.184441	39.547123	-4.956803	105.041901	38.91898	30.825319	101.704391	39.2330515	12.934258	103.373146	-72.0212895	11.388538	102.995736
-42.89003	6.454877	102.846947	-16.552284	12.212309	103.279366	39.41983	-4.759568	105.043808	38.679142	31.01955	101.644196	39.049486	13.129991	103.344002	-72.154054	11.294627	103.21473
-43.230961	7.917097	102.879623	-16.664146	12.278995	103.330788	39.330135	-4.616217	105.015732	38.538757	31.156462	101.582657	38.934446	13.2701225	103.2991945	-72.262738	11.2878675	103.3623815
-43.522022	9.326831	102.893295	-16.750267	12.336391	103.367615	39.275883	-4.485327	104.965797	38.40593	31.290489	101.553795	38.8409065	13.402581	103.259796	-72.3414405	11.270201	103.475434
-43.776581	10.807878	102.87709	-16.850641	12.407854	103.402916	39.16497	-4.352396	105.006882	38.301937	31.427351	101.589462	38.7334535	13.5374775	103.298172	-72.4347355	11.2782305	103.50766
-43.984474	12.362171	102.81459	-16.923883	12.473238	103.415894	39.111023	-4.263606	105.012749	38.227642	31.546043	101.675201	38.6693325	13.6412185	103.343975	-72.5170985	11.3052575	103.487813
-44.156082	13.886316	102.718712	-16.987076	12.511097	103.41288	39.027496	-4.158485	105.061089	38.173149	31.6621	101.815155	38.6003225	13.7518075	103.438122	-72.5744745	11.2703865	103.387638
-44.269703	15.470264	102.627968	-17.062607	12.562487	103.403183	38.98	-4.082415	105.042717	38.139072	31.763071	101.976624	38.559536	13.840328	103.5096705	-72.68475	11.284646	103.2966955
-44.372498	17.904291	102.637573	-17.161085	12.630651	103.45681	38.889042	-3.922591	105.025688	38.069859	31.93992	102.230522	38.4794505	14.0086645	103.628105	-72.8016205	11.2526375	103.285515
-44.404213	19.488649	102.707306	-17.213875	12.696838	103.537094	38.824329	-3.799395	105.010712	38.007118	32.089237	102.449287	38.4157235	14.144921	103.7299995	-72.8434735	11.248755	103.3441885
-44.407467	21.158657	102.851021	-17.263943	12.781885	103.671524	38.786762	-3.638325	105.017029	37.972336	32.247959	102.683151	38.379549	14.304817	103.85009	-72.907435	11.258953	103.492958
-44.327564	22.828657	103.01683	-17.308487	12.871761	103.815102	38.746281	-3.453561	105.0849	37.958805	32.452957	102.923294	38.352543	14.499698	104.004097	-72.969517	11.243824	103.626107
-44.226261	24.506863	103.188148	-17.381729	12.976164	103.968407	38.726658	-3.253284	105.17485	37.905979	32.670517	103.277	38.3163185	14.7086165	104.225925	-73.0797765	11.2437115	103.710889
-44.151218	26.190435	103.412941	-17.459002	13.054519	104.11673	38.690479	-3.046318	105.264595	37.839828	32.889374	103.646706	38.2651535	14.921528	104.4556505	-73.1831575	11.18751	103.7778095
-44.026127	27.809158	103.666779	-17.565973	13.134151	104.259766	38.63966	-2.856432	105.329872	37.764713	33.104927	104.007339	38.2021865	15.1242475	104.6686055	-73.3341325	11.1440545	103.8509265
-43.755486	30.296097	104.159843	-17.727398	13.245755	104.486015	38.525944	-2.583721	105.329773	37.61208	33.378323	104.505989	38.069012	15.397301	104.917881	-73.523808	11.094209	104.054149
-43.549271	31.857821	104.502213	-17.851126	13.329032	104.648842	38.387081	-2.402658	105.351517	37.494949	33.555729	104.77153	37.941015	15.5765355	105.0615235	-73.643267	11.0815285	104.2361605
-43.276932	33.44381	104.890427	-17.997299	13.410583	104.822983	38.31197	-2.271768	105.308411	37.381165	33.688892	105.031693	37.8465675	15.708562	105.170052	-73.8411655	11.112604	104.475914
-43.014656	34.967617	105.307053	-18.134718	13.50023	104.966736	38.158905	-2.139325	105.324448	37.264423	33.810337	105.309532	37.711664	15.835506	105.31699	-73.9811	11.164954	104.616482
-42.696102	36.412952	105.650017	-18.264791	13.576373	105.091164	38.031395	-2.016898	105.323174	37.147461	33.913757	105.589378	37.589428	15.9484295	105.456276	-74.11901	11.2043165	104.726052
-42.349075	37.881828	105.956078	-18.41239	13.657272	105.18309	37.9133	-1.909065	105.337761	37.043209	34.014973	105.842079	37.4782545	16.052954	105.58992	-74.3030345	11.26159	104.77626
-41.969688	39.255394	106.23951	-18.543663	13.750776	105.232277	37.798676	-1.795945	105.363068	36.921238	34.111687	106.10437	37.359957	16.157871	105.733719	-74.447283	11.343681	104.730835
-41.332119	41.195953	106.603638	-18.752197	13.938676	105.282486	37.627548	-1.605658	105.448029	36.715328	34.23988	106.53801	37.171438	16.317111	105.9930195	-74.675832	11.560241	104.5719525
-40.907776	42.450031	106.866684	-18.88467	14.055154	105.356232	37.536385	-1.489971	105.520271	36.640388	34.372204	106.744431	37.0883865	16.4411165	106.132351	-74.8577265	11.6691915	104.580113
-40.396877	43.60796	107.148277	-18.980957	14.178178	105.450844	37.451096	-1.353064	105.57618	36.519226	34.477909	106.998634	36.985161	16.5624225	106.287407	-74.947075	11.7939335	104.614281
-39.910717	44.644379	107.453217	-19.027737	14.340886	105.525795	37.371464	-1.227698	105.59771	36.436928	34.600819	107.188271	36.904196	16.6865605	106.3929905	-74.95967	11.9952115	104.6585995
-39.318752	45.628925	107.734001	-19.16507	14.426897	105.616463	37.299355	-1.140351	105.590187	36.385651	34.686886	107.346939	36.842503	16.7732675	106.468563	-75.172643	12.0805265	104.764363
-38.755146	46.571777	108.046356	-19.237061	14.567265	105.649185	37.226845	-1.051888	105.58416	36.354893	34.755844	107.497665	36.790869	16.851978	106.5409125	-75.264991	12.282552	104.7574575
-38.121422	47.37545	108.296204	-19.287312	14.659301	105.707062	37.174767	-0.986945	105.579079	36.337482	34.817081	107.650879	36.7561245	16.915068	106.614979	-75.3307485	12.403534	104.799145
-37.207977	48.407097	108.569969	-19.370995	14.861308	105.756378	37.129208	-0.889571	105.609001	36.330791	34.888847	107.867012	36.7299995	16.999638	106.7380065	-75.4719895	12.722978	104.7747495
-36.539436	48.967983	108.705948	-19.393663	14.906129	105.777382	37.106701	-0.792737	105.639442	36.297268	34.973167	107.993462	36.7019845	17.090215	106.816452	-75.4893105	12.722043	104.738312
-35.861195	49.467266	108.879341	-19.356199	15.055929	105.80233	37.093487	-0.691011	105.684113	36.271389	35.070271	108.118164	36.682438	17.18963	106.9011385	-75.394836	12.922228	104.7035215
-35.143875	49.848244	108.999504	-19.456978	15.147133	105.892899	37.080963	-0.566202	105.754745	36.246918	35.183475	108.234932	36.6639405	17.3086365	106.9948385	-75.5778965	12.9856295	104.7909595
-34.461582	50.138313	109.148834	-19.40008	15.287341	105.982002	37.093029	-0.455044	105.83017	36.221264	35.298271	108.364998	36.6571465	17.4216135	107.097584	-75.4573065	13.1530685	104.86642
-33.817356	50.360371	109.235741	-19.476072	15.409877	106.047668	37.109673	-0.345294	105.936768	36.221901	35.400185	108.506073	36.665787	17.5274455	107.2214205	-75.617931	13.2923085	104.8739155
-33.146721	50.379593	109.33342	-19.49214	15.51507	106.115677	37.137024	-0.254356	106.049408	36.229492	35.501202	108.643135	36.683258	17.623423	107.3462715	-75.667538	13.406717	104.8850825
-32.136902	50.30862	109.392181	-19.511948	15.678851	106.199036	37.173004	-0.09774	106.215919	36.230907	35.64613	108.872688	36.7019555	17.774195	107.5443035	-75.7258515	13.583507	104.8537685
-31.380186	50.144451	109.394196	-19.513363	15.820229	106.274139	37.201591	0.013821	106.36097	36.240295	35.748009	109.026039	36.720943	17.880915	107.6935045	-75.747669	13.759543	104.8547735
-30.762646	49.856876	109.423195	-19.5172	15.949917	106.376923	37.235199	0.141682	106.509674	36.252289	35.881977	109.156509	36.743744	18.0118295	107.8330915	-75.778144	13.8880045	104.9207545
-30.084736	49.530563	109.397926	-19.527828	16.093008	106.441833	37.263023	0.293393	106.674896	36.263702	36.028351	109.273651	36.7633625	18.160872	107.9742735	-75.8190185	14.025144	104.9093925
-29.466831	49.110279	109.32515	-19.51408	16.264618	106.534424	37.305084	0.484386	106.866516	36.281239	36.216103	109.359406	36.7931615	18.3502445	108.112961	-75.8213215	14.1789915	104.955887
-28.869215	48.548038	109.25045	-19.502928	16.458658	106.645058	37.36771	0.704639	107.073151	36.285965	36.437649	109.423187	36.8268375	18.571144	108.248169	-75.8326935	14.346172	105.041947
-28.249397	47.929585	109.141861	-19.467745	16.652382	106.763092	37.452965	0.946661	107.302094	36.306988	36.683804	109.428238	36.8799765	18.8152325	108.365166	-75.8154665	14.4895315	105.161018
-27.38238	46.91782	108.908783	-19.337807	16.965372	106.946495	37.599731	1.30973	107.719292	36.358746	37.058807	109.359016	36.9792385	19.1842685	108.539154	-75.6548525	14.7464755	105.353836
-26.824072	46.150341	108.679474	-19.274378	17.132835	107.105408	37.710213	1.522924	108.002174	36.387833	37.266247	109.264496	37.049023	19.3945855	108.633335	-75.597779	14.8710845	105.577481
-26.251835	45.301311	108.378983	-19.173841	17.312864	107.278419	37.836739	1.688951	108.284393	36.443501	37.437286	109.068474	37.14012	19.5631185	108.6764335	-75.487802	15.0626095	105.8804045
-25.73761	44.397465	108.085373	-19.113436	17.436018	107.463051	37.994057	1.807199	108.555138	36.475548	37.559753	108.850189	37.2348025	19.683476	108.7026635	-75.4616745	15.18856	106.2234385
-25.228024	43.465511	107.836327	-19.077696	17.493481	107.661842	38.095551	1.857878	108.851837	36.526474	37.603168	108.650955	37.3110125	19.730523	108.751396	-75.4664045	15.256439	106.572288
-24.706245	42.500854	107.62397	-18.955175	17.539619	107.848251	38.190739	1.82987	109.160294	36.594589	37.573959	108.461739	37.392664	19.7019145	108.8110165	-75.303014	15.3773235	106.8854855
-24.219082	41.487495	107.476517	-18.885084	17.548431	108.054688	38.254185	1.755369	109.442688	36.674389	37.48901	108.302185	37.464287	19.6221895	108.8724365	-75.234455	15.4746725	107.2369395
-23.53384	39.929802	107.399963	-18.810478	17.531845	108.343735	38.299988	1.590345	109.812973	36.7966	37.31358	108.150848	37.548294	19.4519625	108.9819105	-75.16925	15.6117275	107.7055595
-23.080185	38.975914	107.335625	-18.773832	17.520174	108.482239	38.318588	1.493001	110.027626	36.887169	37.202549	108.002296	37.6028785	19.347775	109.014961	-75.1505425	15.692573	107.949517
-22.643688	38.009151	107.274948	-18.775547	17.528547	108.610741	38.326477	1.459129	110.212029	36.948158	37.14761	107.901466	37.6373175	19.3033695	109.0567475	-75.1884115	15.7537245	108.1647345
-22.224863	37.035179	107.216904	-18.738932	17.578886	108.666862	38.350609	1.465351	110.383621	36.997959	37.145397	107.817749	37.674284	19.305374	109.100685	-75.152148	15.852398	108.233039
-21.831242	36.137104	107.212051	-18.657797	17.660288	108.685349	38.383419	1.512407	110.523949	37.035633	37.19302	107.73201	37.709526	19.3527135	109.1279795	-75.02512	15.9678625	108.2427185
-21.4417	35.308002	107.179169	-18.625332	17.724068	108.694504	38.40189	1.596316	110.617386	37.07708	37.261368	107.675552	37.739485	19.428842	109.146469	-74.990149	16.019294	108.242539
-21.062969	34.504982	107.150734	-18.58519	17.816887	108.690788	38.413216	1.670887	110.660568	37.122265	37.332222	107.616867	37.7677405	19.5015545	109.1387175	-74.9381205	16.1322195	108.2428585
-20.531473	33.327274	107.190857	-18.526188	17.950489	108.706902	38.44709	1.787241	110.673187	37.201157	37.439354	107.515419	37.8241235	19.6132975	109.094303	-74.8764995	16.2876805	108.319501
-20.179533	32.620144	107.247253	-18.47097	18.031734	108.738853	38.485424	1.855744	110.676559	37.262814	37.499981	107.465805	37.874119	19.6778625	109.071182	-74.816059	16.3856055	108.406524
-19.863071	31.956547	107.304146	-18.402723	18.110783	108.770966	38.539009	1.905937	110.718826	37.348991	37.553223	107.446579	37.944	19.72958	109.0827025	-74.749446	16.491986	108.4592295
-19.492165	31.378559	107.345184	-18.319332	18.173611	108.81295	38.587906	1.928798	110.781609	37.439144	37.578793	107.476654	38.013525	19.7537955	109.1291315	-74.652189	16.5934265	108.4967685
-19.155439	30.797403	107.404884	-18.25481	18.199694	108.854256	38.658333	1.921217	110.836502	37.536442	37.569206	107.535103	38.0973875	19.7452115	109.1858025	-74.6070075	16.6541765	108.5227095
-18.846853	30.210648	107.476868	-18.181263	18.198654	108.872818	38.714172	1.876007	110.898468	37.643181	37.53223	107.589569	38.1786765	19.7041185	109.2440185	-74.5412025	16.6931895	108.5016175
-18.57634	29.651508	107.539307	-18.111338	18.194794	108.909187	38.772335	1.827365	110.940018	37.739437	37.494419	107.643951	38.255886	19.660892	109.2919845	-74.478562	16.728696	108.5263895
-18.110497	28.93021	107.610825	-18.028141	18.144785	108.954117	38.860806	1.750502	110.978127	37.842186	37.42968	107.723129	38.351496	19.590091	109.350628	-74.407778	16.699479	108.557606
-17.860022	28.509054	107.703308	-17.961983	18.111771	108.990646	38.927864	1.701697	111.001709	37.914528	37.389462	107.784821	38.421196	19.5455795	109.393265	-74.345162	16.6779625	108.588027
-17.583406	28.153988	107.776894	-17.877888	18.078175	109.041664	38.98299	1.64845	111.025322	37.991436	37.342754	107.838913	38.487213	19.495602	109.4321175	-74.242989	16.660748	108.6512105
-17.322388	27.86231	107.83873	-17.804325	18.046967	109.094261	39.071854	1.586295	111.019005	38.082844	37.293842	107.898186	38.577349	19.4400685	109.4585955	-74.185999	16.6538655	108.7299265
-17.096107	27.617041	107.908775	-17.717924	18.009558	109.140991	39.157139	1.555496	111.029648	38.177799	37.262447	107.988724	38.667469	19.4089715	109.509186	-74.103317	16.6101445	108.772796
-16.85708	27.383953	107.938324	-17.63184	17.999598	109.160065	39.24889	1.532262	111.040512	38.278763	37.243126	108.059586	38.7638265	19.387694	109.550049	-74.0275065	16.611502	108.770081
-16.688633	27.221901	107.986702	-17.540628	17.984741	109.163406	39.352299	1.515449	111.02977	38.385086	37.232391	108.129944	38.8686925	19.37392	109.579857	-73.9499485	16.595562	108.746955
-16.294937	26.9062	107.977844	-17.380783	17.97624	109.128914	39.494503	1.515837	110.99585	38.52972	37.255035	108.214035	39.0121115	19.385436	109.6049425	-73.7736775	16.567044	108.6528855
-15.992403	26.716915	107.98317	-17.335423	17.970345	109.133804	39.597927	1.525527	110.944702	38.630383	37.261288	108.258698	39.114155	19.3934075	109.6017	-73.785001	16.5472825	108.665908
-15.721705	26.543224	108.034149	-17.181982	17.981138	109.138527	39.696739	1.526741	110.883141	38.742599	37.267025	108.286621	39.219669	19.396883	109.584881	-73.583633	16.565393	108.692173
-15.451831	26.376263	108.09877	-17.058468	17.99037	109.182487	39.79126	1.52876	110.834732	38.859348	37.274899	108.302711	39.325304	19.4018295	109.5687215	-73.44224	16.5789105	108.7962525
-15.188903	26.232983	108.125267	-16.94162	17.982796	109.213432	39.891857	1.521502	110.797264	38.988655	37.262676	108.315399	39.440256	19.392089	109.5563315	-73.323496	16.573503	108.8705325
-14.930233	26.088493	108.152298	-16.872759	17.956116	109.239944	39.993103	1.484699	110.768364	39.109711	37.229694	108.315468	39.551407	19.3571965	109.541916	-73.296925	16.5550355	108.937972
-14.71308	25.972218	108.164284	-16.755823	17.914333	109.224533	40.090187	1.428579	110.752022	39.236492	37.16349	108.310165	39.6633395	19.2960345	109.5310935	-73.1749855	16.5326315	108.9179725
-14.349834	25.835136	108.109917	-16.594978	17.82765	109.169662	40.228107	1.304824	110.766983	39.413471	37.026901	108.289543	39.820789	19.1658625	109.528263	-73.010745	16.4894375	108.811061
-14.13451	25.74671	108.089088	-16.480783	17.758707	109.159019	40.329067	1.203374	110.783539	39.512848	36.929207	108.27774	39.9209575	19.0662905	109.5306395	-72.8825235	16.4511235	108.7873985
-13.958636	25.700491	108.08712	-16.369804	17.663769	109.16748	40.415718	1.113943	110.826157	39.62019	36.813583	108.272705	40.017954	18.963763	109.549431	-72.757562	16.363775	108.785529
-13.801627	25.663017	108.087265	-16.218721	17.566036	109.187508	40.520157	1.006202	110.886505	39.72419	36.71064	108.283257	40.1221735	18.858421	109.584881	-72.5596155	16.273651	108.790135
-13.636683	25.669905	108.118439	-16.171274	17.464403	109.242668	40.619118	0.904423	110.950745	39.827503	36.596905	108.313896	40.2233105	18.750664	109.6323205	-72.5658585	16.178142	108.8530155
-13.494449	25.694176	108.156822	-16.065382	17.379833	109.279778	40.711983	0.780891	111.016571	39.946754	36.468658	108.348145	40.3293685	18.6247745	109.682358	-72.4601325	16.1348915	108.877198
-13.363816	25.761127	108.162964	-16.001942	17.3209	109.320236	40.801308	0.640599	111.072685	40.038609	36.385174	108.424126	40.4199585	18.5128865	109.7484055	-72.4238425	16.1289135	108.8920665
-13.186103	25.872274	108.149124	-15.819563	17.151384	109.288002	40.912464	0.420078	111.088623	40.234486	36.172897	108.475662	40.573475	18.2964875	109.7821425	-72.212601	16.0062805	108.7938615
-13.082674	25.991381	108.104118	-15.714267	17.06414	109.240494	40.9944	0.284018	111.06572	40.357254	36.03643	108.490326	40.675827	18.160224	109.778023	-72.104361	15.968056	108.702965
-12.98235	26.157688	108.056511	-15.615161	16.9706	109.200645	41.059589	0.146097	111.023155	40.479164	35.916935	108.531082	40.7693765	18.031516	109.7771185	-71.9996985	15.909684	108.6241715
-12.896461	26.346556	108.053574	-15.506665	16.893564	109.182182	41.125259	0.039688	110.986038	40.615707	35.77969	108.585297	40.870483	17.909689	109.7856675	-71.883813	15.877439	108.5786965
-12.815536	26.556822	108.097549	-15.41633	16.845169	109.196281	41.19556	-0.06035	110.961273	40.725235	35.72612	108.702644	40.9603975	17.832885	109.8319585	-71.7930575	15.857453	108.5606035
-12.747412	26.810455	108.160568	-15.33605	16.786591	109.231903	41.242031	-0.136575	110.93544	40.841747	35.620487	108.806458	41.041889	17.741956	109.870949	-71.713989	15.831226	108.592857
-12.674445	27.132343	108.241669	-15.224643	16.753983	109.285782	41.283524	-0.212181	110.911537	40.927715	35.581657	108.9599	41.1056195	17.684738	109.9357185	-71.5549055	15.823228	108.6358455
-12.7507	27.648497	108.396088	-15.131606	16.701187	109.365906	41.350582	-0.30905	110.9002	41.086231	35.465019	109.14743	41.2184065	17.5779845	110.023815	-71.4816185	15.8243895	108.707997
-12.774629	28.032885	108.431244	-15.138595	16.678219	109.374382	41.384796	-0.395908	110.887375	41.172264	35.399323	109.242188	41.27853	17.5017075	110.0647815	-71.55572	15.8547305	108.6839825
-12.823385	28.427687	108.420502	-15.054339	16.669844	109.32959	41.417496	-0.458053	110.861923	41.2262	35.338531	109.2621	41.321848	17.440239	110.0620115	-71.430526	15.899449	108.5971685
-12.87255	28.805632	108.396889	-15.038122	16.635332	109.312019	41.459126	-0.496766	110.828888	41.271912	35.290051	109.247589	41.365519	17.3966425	110.0382385	-71.441763	15.8740215	108.5857995
-12.970498	29.15918	108.368446	-14.986965	16.59967	109.312012	41.525959	-0.540307	110.820114	41.302155	35.272697	109.257233	41.414057	17.366195	110.0386735	-71.387987	15.833145	108.5853505
-13.054374	29.492107	108.417725	-14.910035	16.519804	109.33844	41.61713	-0.619842	110.81916	41.373795	35.223522	109.241173	41.4954625	17.30184	110.0301665	-71.3155325	15.737768	108.6467135
-13.144815	29.829538	108.464134	-14.847342	16.419979	109.39373	41.700699	-0.713025	110.817276	41.449593	35.138035	109.22084	41.575146	17.212505	110.019058	-71.26983	15.627453	108.768402
-13.27184	30.334303	108.51712	-14.736319	16.219503	109.455429	41.829926	-0.906411	110.741493	41.558327	34.972076	109.167374	41.6941265	17.0328325	109.9544335	-71.1667645	15.4061735	108.9564245
-13.376981	30.688181	108.535614	-14.64397	16.08111	109.484566	41.908203	-1.062837	110.663948	41.63686	34.781502	109.111893	41.7725315	16.8593325	109.8879205	-71.0604715	15.3028875	109.0812115
-13.496304	31.046368	108.56736	-14.549212	15.937103	109.50676	41.990498	-1.233325	110.587646	41.740028	34.606136	109.095345	41.865263	16.6864055	109.8414955	-70.963687	15.1878005	109.1720245
-13.597725	31.445244	108.629837	-14.457237	15.80102	109.531654	42.066574	-1.412663	110.539261	41.841	34.418152	109.126892	41.953787	16.5027445	109.8330765	-70.868261	15.0992955	109.2302315
-13.660722	31.830618	108.672539	-14.374493	15.656376	109.564445	42.147167	-1.590286	110.535339	41.934166	34.264641	109.232506	42.0406665	16.3371775	109.8839225	-70.7896525	14.9755745	109.2449675
-13.862795	32.183067	108.730103	-14.286847	15.541786	109.584114	42.217178	-1.767722	110.566452	42.044727	34.092709	109.312569	42.1309525	16.1624935	109.9395105	-70.7046465	14.9210785	109.2287175
-13.979401	32.529579	108.764435	-14.238283	15.44052	109.593178	42.274422	-1.936151	110.599007	42.138817	33.926868	109.383965	42.2066195	15.9953585	109.991486	-70.6831855	14.8856815	109.19487
-14.158821	33.047413	108.801094	-14.183322	15.316015	109.632584	42.346416	-2.174004	110.613014	42.241398	33.701344	109.413445	42.293907	15.76367	110.0132295	-70.660551	14.86836	109.2519385
-14.286588	33.393261	108.860207	-14.108591	15.16788	109.655426	42.383381	-2.32452	110.576225	42.318924	33.533554	109.348915	42.3511525	15.604517	109.96257	-70.5683345	14.731243	109.348282
-14.49519	33.765717	108.939789	-14.07548	15.014252	109.689056	42.411549	-2.489044	110.465385	42.361149	33.411659	109.297905	42.386349	15.4613075	109.881645	-70.537309	14.5671965	109.496467
-14.604325	34.083595	109.035858	-14.027158	14.848731	109.708	42.422779	-2.629227	110.263397	42.398762	33.251163	109.213722	42.4107705	15.310968	109.7385595	-70.4650865	14.386494	109.6774405
-14.733732	34.457954	109.105537	-13.993597	14.673491	109.706772	42.423077	-2.791929	109.973763	42.480724	33.031944	108.992027	42.4519005	15.1200075	109.482895	-70.4390945	14.2269745	109.930649
-14.929721	34.788521	109.169128	-13.962997	14.507319	109.614929	42.375488	-2.950488	109.57029	42.492825	32.847282	108.751808	42.4341565	14.948397	109.161049	-70.3601505	14.066241	110.068809
-15.093517	35.098057	109.136055	-13.939243	14.34374	109.438133	42.319302	-3.088693	109.019379	42.470631	32.671871	108.398727	42.3949665	14.791589	108.709053	-70.2734525	13.895891	110.167213
-15.312973	35.505718	109.017708	-13.880051	14.208087	109.112724	42.237541	-3.271785	108.166298	42.436073	32.446045	107.757904	42.336807	14.58713	107.962101	-70.096909	13.829044	110.263347
-15.410614	35.771885	108.887825	-13.85408	14.1623	108.91069	42.174713	-3.367422	107.695892	42.403671	32.353203	107.35495	42.289192	14.4928905	107.525421	-69.997352	13.8317095	110.295959
-15.493643	36.021496	108.802177	-13.866636	14.11581	108.788742	42.111271	-3.441299	107.368423	42.358292	32.272919	107.01989	42.2347815	14.41581	107.1941565	-69.9680535	13.81581	110.3833275
-15.546817	36.248112	108.738602	-13.877519	14.119655	108.721748	42.057301	-3.513273	107.120667	42.293846	32.199631	106.760132	42.1755735	14.343179	106.9403995	-69.9306115	13.896131	110.5030965
-15.581852	36.451641	108.718849	-13.910776	14.079353	108.722603	42.006912	-3.565852	106.980156	42.21542	32.12228	106.545494	42.111166	14.278214	106.762825	-69.932718	13.880492	110.682381
-15.589683	36.639034	108.70327	-13.933769	14.052723	108.781418	41.983192	-3.579322	106.978584	42.116261	32.086628	106.450081	42.0497265	14.253653	106.7143325	-69.9172645	13.851793	110.8485035
-15.56708	36.811462	108.701279	-13.968865	14.00837	108.867096	41.978577	-3.576116	107.118141	42.013485	32.070675	106.473137	41.996031	14.2472795	106.795639	-69.933761	13.7694605	110.938553
-15.512501	37.060268	108.797394	-14.055981	13.913075	109.092354	41.989891	-3.594758	107.513382	41.884117	32.047821	106.685043	41.937004	14.2265315	107.0992125	-70.048966	13.5996185	111.0854955
-15.375267	37.227222	108.873352	-14.097243	13.859873	109.247055	41.989594	-3.650173	107.816055	41.83847	32.02779	106.896606	41.914032	14.1888085	107.3563305	-70.108518	13.5309375	111.1377795
-15.231459	37.405838	109.001007	-14.178404	13.774315	109.394562	41.962559	-3.716639	108.044907	41.798866	31.989277	107.091431	41.8807125	14.136319	107.568169	-70.2375205	13.412311	111.220955
-15.069885	37.569603	109.113564	-14.230764	13.675284	109.517143	41.910343	-3.764039	108.173561	41.751457	31.948063	107.242546	41.8309	14.092012	107.7080535	-70.292428	13.258556	111.3262325
-14.82741	37.727493	109.202454	-14.282537	13.616397	109.570564	41.849346	-3.793693	108.185646	41.697861	31.913551	107.353363	41.7736035	14.059929	107.7695045	-70.3386775	13.172865	111.3716235
-14.585958	37.893208	109.307655	-14.34553	13.555331	109.585358	41.761543	-3.812745	108.099281	41.644993	31.904215	107.431541	41.703268	14.045735	107.765411	-70.394328	13.064927	111.405305
-14.323002	38.087482	109.432236	-14.391187	13.529091	109.570694	41.669102	-3.791703	107.968391	41.611652	31.912554	107.503845	41.640377	14.0604255	107.736118	-70.422751	12.9977565	111.40527
-13.832042	38.439014	109.639236	-14.436729	13.592252	109.552597	41.551311	-3.719739	107.765045	41.589096	31.988092	107.630753	41.5702035	14.1341765	107.697899	-70.4436615	13.0503275	111.407295
-13.470693	38.644192	109.820404	-14.456198	13.685061	109.570076	41.448006	-3.626941	107.72718	41.577354	32.074871	107.821129	41.51268	14.223965	107.7741545	-70.425076	13.146157	111.3659975
-13.159084	38.877735	110.082451	-14.513018	13.830759	109.643303	41.412624	-3.557961	107.740494	41.601997	32.159771	108.092735	41.5073105	14.300905	107.9166145	-70.5333465	13.360613	111.3699915
-12.707286	39.067474	110.303772	-14.521768	13.925941	109.705582	41.388908	-3.510265	107.785179	41.625275	32.227615	108.40844	41.5070915	14.358675	108.0968095	-70.5506275	13.493207	111.3143545
-12.252555	39.248791	110.561218	-14.559573	14.025167	109.809967	41.344185	-3.453971	107.849815	41.643162	32.274784	108.721336	41.4936735	14.4104065	108.2855755	-70.6128195	13.6399275	111.3343585
-11.748207	39.36232	110.817215	-14.606144	14.140375	109.934738	41.303368	-3.405597	107.957771	41.661705	32.320637	109.04982	41.4825365	14.45752	108.5037955	-70.6948245	13.82323	111.3656805
-11.233028	39.412319	111.028275	-14.665768	14.237004	110.08828	41.28014	-3.360883	108.124649	41.666679	32.356289	109.369423	41.4734095	14.497703	108.747036	-70.8049455	13.976305	111.429524
-10.381173	39.413853	111.305443	-14.736979	14.397253	110.321152	41.276516	-3.29657	108.516434	41.665604	32.418652	109.877289	41.47106	14.561041	109.1968615	-70.945018	14.233465	111.4454425
-9.777515	39.39259	111.491417	-14.767298	14.454081	110.489166	41.300079	-3.26374	108.830406	41.69466	32.474632	110.252823	41.4973695	14.605446	109.5416145	-71.0319655	14.302716	111.4367175
-9.122849	39.324348	111.668465	-14.781634	14.532235	110.647224	41.321381	-3.25578	109.179604	41.744122	32.50729	110.598709	41.5327515	14.625755	109.8891565	-71.0960195	14.438715	111.4052915
-8.455578	39.309265	111.826797	-14.80262	14.585792	110.796631	41.362453	-3.233383	109.457626	41.782951	32.559811	110.907364	41.572702	14.663214	110.182495	-71.177942	14.50837	111.410767
-7.73306	39.297123	111.954308	-14.800379	14.621538	110.905602	41.399471	-3.217114	109.692146	41.820801	32.592945	111.13559	41.610136	14.6879155	110.413868	-71.210894	14.5551605	111.397336
-7.021837	39.196552	112.022507	-14.808008	14.653823	110.987595	41.430931	-3.201593	109.879433	41.851295	32.615059	111.27523	41.641113	14.706733	110.5773315	-71.257129	14.600913	111.3978585
-6.277897	39.100803	112.015358	-14.807627	14.678444	111.035713	41.450485	-3.134735	110.01915	41.854694	32.645157	111.347496	41.6525895	14.755211	110.683323	-71.2678435	14.601677	111.388103
-5.125464	38.956608	111.939751	-14.769265	14.740993	111.105453	41.532646	-3.119861	110.155869	41.87368	32.697735	111.363091	41.703163	14.788937	110.75948	-71.241693	14.693049	111.451426
-4.327072	38.832249	111.862396	-14.756456	14.751303	111.127449	41.57428	-3.093494	110.228966	41.869968	32.710808	111.350739	41.722124	14.808657	110.7898525	-71.235036	14.693949	111.4650455
-3.506989	38.745892	111.803261	-14.75135	14.775358	111.154732	41.585812	-3.094169	110.296288	41.857468	32.703094	111.347878	41.72164	14.8044625	110.822083	-71.22434	14.7462535	111.487381
-2.668625	38.617672	111.813187	-14.762625	14.794787	111.194527	41.580402	-3.098832	110.338844	41.853874	32.688667	111.357964	41.717138	14.7949175	110.848404	-71.242388	14.7946565	111.54065
-1.803758	38.462917	111.851181	-14.727343	14.811463	111.218056	41.552525	-3.109716	110.364136	41.848667	32.665043	111.443665	41.700596	14.7776635	110.9039005	-71.155282	14.8452625	111.5322115
-0.936618	38.34174	111.94278	-14.822637	14.839855	111.299599	41.508034	-3.10515	110.394325	41.84507	32.653408	111.587868	41.676552	14.774129	110.9910965	-71.321826	14.905581	111.6081015
-0.045408	38.195995	112.104713	-14.858733	14.829564	111.333168	41.479706	-3.064664	110.413101	41.854012	32.677734	111.812653	41.666859	14.806535	111.112877	-71.384325	14.852593	111.553459
1.321249	38.031048	112.412498	-14.870021	14.852001	111.319855	41.455654	-2.937268	110.431419	41.844738	32.797573	112.197937	41.650196	14.9301525	111.314678	-71.390238	14.7738495	111.325032
2.235363	37.846786	112.589241	-14.880441	14.915842	111.319557	41.472633	-2.765747	110.460106	41.835766	32.94696	112.486801	41.6541995	15.0906065	111.4734535	-71.4150815	14.7410775	111.1656605
3.198157	37.72974	112.760201	-14.9161	15.077719	111.295609	41.510059	-2.543578	110.510269	41.793503	33.161823	112.827446	41.651781	15.3091225	111.6688575	-71.483981	14.8463155	110.9223605
4.163973	37.556923	112.928665	-14.880875	15.185671	111.241661	41.548462	-2.269876	110.594986	41.78191	33.40649	113.128197	41.665186	15.568307	111.8615915	-71.426936	14.803035	110.6217305
5.160558	37.421993	113.099228	-14.855893	15.375972	111.2304	41.605576	-1.987349	110.694145	41.76199	33.695778	113.46666	41.683783	15.8542145	112.0804025	-71.395569	14.8977295	110.3803975
6.157597	37.162941	113.249741	-14.831432	15.568564	111.214813	41.690598	-1.691504	110.816574	41.783237	34.001347	113.771774	41.7369175	16.1549215	112.294174	-71.3997815	14.9822065	110.135452
7.197279	36.919708	113.421318	-14.76547	15.750635	111.174393	41.791626	-1.388542	110.933014	41.770153	34.338474	114.172089	41.7808895	16.474966	112.5525515	-71.3118295	15.026304	109.7962345
8.787081	36.447941	113.606133	-14.687322	16.029533	111.1483	41.936157	-0.959761	111.039528	41.850071	34.744797	114.517403	41.893114	16.892518	112.7784655	-71.267758	15.166548	109.5181345
9.822868	36.004288	113.654305	-14.617012	16.234896	111.060966	42.025486	-0.701534	111.052467	41.913609	35.00864	114.666435	41.9695475	17.153553	112.859451	-71.2035715	15.316239	109.262481
10.919398	35.582577	113.573776	-14.545496	16.410982	110.927406	42.104225	-0.481354	111.020897	41.973301	35.230015	114.741394	42.038763	17.3743305	112.8811455	-71.129755	15.4476335	108.9736665
11.99756	34.991829	113.397934	-14.48741	16.57025	110.726189	42.162601	-0.29321	110.953346	42.038551	35.403202	114.716248	42.100576	17.554996	112.834797	-71.075396	15.585504	108.617581
13.076721	34.429405	113.178658	-14.417831	16.688461	110.4776	42.222546	-0.14756	110.888687	42.077068	35.585018	114.668312	42.149807	17.718729	112.7784995	-70.985469	15.658193	108.1767005
14.144423	33.700638	112.917641	-14.376598	16.866102	110.231361	42.264145	-0.023548	110.845184	42.131714	35.675358	114.567673	42.1979295	17.825905	112.7064285	-70.9511255	15.906299	107.7562935
15.259703	32.90443	112.651291	-14.2631	16.916611	109.944664	42.355389	0.049974	110.859528	42.210163	35.774315	114.500961	42.282776	17.9121445	112.6802445	-70.808976	15.9210775	107.2090835
16.862694	31.590103	112.21154	-14.137586	17.043015	109.497704	42.495823	0.135895	110.867035	42.330368	35.904755	114.318886	42.4130955	18.020325	112.5929605	-70.6882675	16.065705	106.4024475
17.971231	30.65848	111.843025	-14.042046	17.132481	109.164749	42.59539	0.203226	110.82103	42.414864	36.000954	114.106003	42.505127	18.10209	112.4635165	-70.589219	16.162872	105.8659815
19.037148	29.585691	111.442459	-13.935778	17.193956	108.807465	42.696945	0.257553	110.710617	42.514374	36.078186	113.830338	42.6056595	18.1678695	112.2704775	-70.4772155	16.2200425	105.3444525
20.105085	28.512421	111.021217	-13.793382	17.250637	108.458725	42.794689	0.318945	110.55658	42.63736	36.154125	113.481163	42.7160245	18.236535	112.0188715	-70.3027885	16.264739	104.8985785
21.242895	27.381117	110.559669	-13.615918	17.344208	108.111809	42.931328	0.377449	110.412727	42.785938	36.232063	113.138855	42.858633	18.304756	111.775791	-70.090469	16.38366	104.447827
22.297291	26.141066	110.158386	-13.450644	17.436739	107.790199	43.067482	0.423975	110.32753	42.929634	36.338364	112.870636	42.998558	18.3811695	111.599083	-69.899846	16.4923085	103.981315
23.349159	24.884171	109.832848	-13.313005	17.592773	107.442383	43.175392	0.488158	110.285362	43.13858	36.35767	112.564087	43.156986	18.422914	111.4247245	-69.782996	16.762632	103.4600415
24.873915	22.852528	109.30986	-13.061044	17.720301	106.84314	43.373512	0.485389	110.183426	43.369164	36.425461	112.222923	43.371338	18.455425	111.2031745	-69.493426	16.985177	102.4831055
25.558594	21.584423	109.096268	-12.950918	17.830847	106.428513	43.464836	0.520506	110.109123	43.495701	36.471119	112.014664	43.4802685	18.4958125	111.0618935	-69.3821045	17.1658815	101.7951325
25.384384	20.39654	108.613739	-12.841437	17.945398	106.055664	43.530689	0.581615	110.004936	43.590233	36.546085	111.761711	43.560461	18.56385	110.8833235	-69.243335	17.326946	101.2280045
25.14782	19.215395	108.20929	-12.758454	18.043219	105.767227	43.598198	0.697318	109.851051	43.639606	36.647701	111.514351	43.618902	18.6725095	110.682701	-69.13581	17.4139285	100.851753
24.787058	17.983435	107.849182	-12.680236	18.160927	105.541061	43.676132	0.809497	109.726334	43.700481	36.768028	111.261429	43.6883065	18.7887625	110.4938815	-69.0487785	17.5330915	100.5882405
24.424965	16.698153	107.488037	-12.624352	18.271166	105.369774	43.731613	0.94536	109.606537	43.752014	36.913723	110.950958	43.7418135	18.9295415	110.2787475	-68.9905175	17.6127905	100.4608005
24.057022	15.308105	107.176437	-12.577166	18.397249	105.234016	43.790867	1.097897	109.457924	43.763973	37.054482	110.609009	43.77742	19.0761895	110.0334665	-68.931752	17.7183085	100.4345655
23.420759	13.224855	106.706772	-12.493078	18.586748	105.07209	43.869156	1.334825	109.317383	43.806934	37.257889	110.056213	43.838045	19.296357	109.686798	-68.824201	17.877139	100.457382
22.9772	11.722618	106.467438	-12.443538	18.679161	104.973877	43.950291	1.468337	109.185341	43.814526	37.408974	109.69548	43.8824085	19.4386555	109.4404105	-68.7694845	17.9196665	100.5073435
22.492514	10.192979	106.208374	-12.389853	18.752068	104.878975	43.9967	1.607687	109.111557	43.826797	37.520279	109.337616	43.9117485	19.563983	109.2245865	-68.6914545	17.940153	100.5333635
22.031868	8.641123	106.032768	-12.355255	18.793022	104.79007	44.03574	1.715818	109.053146	43.835136	37.613098	108.97673	43.935438	19.664458	109.014938	-68.645948	17.921586	100.565202
21.513838	7.036294	105.857559	-12.325157	18.795301	104.701363	44.052269	1.818829	108.964249	43.820744	37.694664	108.644066	43.9365065	19.7567465	108.8041575	-68.5868205	17.8338555	100.5985685
21.007849	5.429375	105.704185	-12.29498	18.772285	104.634094	44.062458	1.870461	108.894646	43.809616	37.741833	108.320602	43.936037	19.806147	108.607624	-68.525997	17.738423	100.660564
20.49473	3.759948	105.583038	-12.262375	18.749882	104.569229	44.08115	1.903479	108.85228	43.815399	37.766094	108.015869	43.9482745	19.8347865	108.4340745	-68.4730245	17.6649775	100.7043835
19.714798	1.244522	105.426277	-12.245846	18.7208	104.473076	44.097054	1.941907	108.791748	43.810524	37.793987	107.634148	43.953789	19.867947	108.212948	-68.445481	17.573653	100.733204
19.162319	-0.46282	105.370399	-12.230428	18.717688	104.388901	44.080196	1.958727	108.784012	43.810776	37.811108	107.408371	43.945486	19.8849175	108.0961915	-68.406342	17.5504585	100.6816105
18.617481	-2.134289	105.283699	-12.235833	18.723219	104.317688	44.052292	1.992076	108.774551	43.788891	37.837254	107.183372	43.9205915	19.914665	107.9789615	-68.3922575	17.531773	100.6564145
18.07585	-3.833961	105.285538	-12.237207	18.728329	104.234444	44.032593	2.021765	108.754837	43.756912	37.866982	106.977806	43.8947525	19.9443735	107.8663215	-68.3691665	17.5122845	100.6025665
17.468937	-5.510105	105.243858	-12.250564	18.738377	104.174515	43.996666	2.05036	108.749474	43.732433	37.891693	106.766296	43.8645495	19.9710265	107.757885	-68.3656775	17.5057275	100.591145
16.900434	-7.170317	105.285881	-12.268575	18.744875	104.129028	43.964371	2.0781	108.732437	43.695541	37.918098	106.571793	43.829956	19.998099	107.652115	-68.367106	17.491651	100.605941
16.265984	-8.807794	105.322632	-12.30774	18.775333	104.056046	43.931816	2.099752	108.729492	43.652752	37.930202	106.391716	43.792284	20.014977	107.560604	-68.407764	17.535689	100.551488
15.192218	-10.890789	105.468384	-12.35105	18.795486	103.98632	43.860538	2.115499	108.737267	43.596333	37.928989	106.126999	43.7284355	20.022244	107.432133	-68.4305355	17.568728	100.540507
14.089759	-11.233532	105.435059	-12.377857	18.794533	103.942261	43.81871	2.10689	108.719788	43.560917	37.91296	105.995415	43.6898135	20.009925	107.3576015	-68.4455275	17.579141	100.5269205
12.969689	-11.623187	105.344048	-12.405352	18.784922	103.913155	43.772812	2.079371	108.732567	43.543877	37.883167	105.900642	43.6583445	19.981269	107.3166045	-68.4690485	17.588575	100.5097055
11.772139	-12.066411	105.34687	-12.437639	18.76907	103.901962	43.739243	2.045887	108.745384	43.522202	37.842823	105.83857	43.6307225	19.944355	107.291977	-68.5060005	17.593785	100.511947
10.595784	-12.477863	105.3619	-12.450743	18.756624	103.91687	43.70475	2.001467	108.756378	43.509212	37.801353	105.801788	43.606981	19.90141	107.279083	-68.508467	17.611838	100.554657
9.373366	-12.791846	105.278099	-12.471889	18.734703	103.940186	43.671272	1.943761	108.740257	43.502155	37.760719	105.782578	43.5867135	19.85224	107.2614175	-68.5304915	17.617166	100.6189545
8.15401	-13.13218	105.175171	-12.4821	18.707708	103.959099	43.653751	1.902604	108.697083	43.503334	37.721313	105.755379	43.5785425	19.8119585	107.226231	-68.5427425	17.6034575	100.691967
6.366851	-13.61191	104.991699	-12.473735	18.698736	103.944374	43.658672	1.857842	108.596436	43.503819	37.675076	105.682388	43.5812455	19.766459	107.139412	-68.5287155	17.631013	100.749336
5.00431	-13.901944	104.944145	-12.460394	18.710548	103.895226	43.684662	1.853137	108.512665	43.514172	37.666874	105.579712	43.599417	19.7600055	107.0461885	-68.520205	17.6610905	100.7442635
3.740553	-14.1948	104.90979	-12.43693	18.736017	103.838158	43.709084	1.856322	108.43856	43.520538	37.671581	105.424706	43.614811	19.7639515	106.931633	-68.488671	17.7080825	100.744683
2.463779	-14.456847	104.909668	-12.422866	18.749891	103.776337	43.732826	1.85613	108.369492	43.503098	37.723392	105.257622	43.617962	19.789761	106.813557	-68.463694	17.710021	100.739117
1.168172	-14.74475	104.88031	-12.410904	18.758436	103.72715	43.734215	1.840051	108.314575	43.499744	37.607079	104.999184	43.6169795	19.723565	106.6568795	-68.4387875	17.793307	100.7974205
-0.160776	-15.021479	104.94754	-12.424748	18.72892	103.710403	43.70805	1.798303	108.24881	43.477203	37.541012	104.772987	43.5926265	19.6696575	106.5108985	-68.4421225	17.7881825	100.9099075
-1.500328	-15.266018	105.060783	-12.438853	18.670006	103.710876	43.679146	1.708107	108.163818	43.454548	37.437145	104.535255	43.566847	19.572626	106.3495365	-68.444553	17.767386	101.0722155
-3.578227	-15.575189	105.196892	-12.477525	18.538567	103.688766	43.591873	1.551023	108.051971	43.383865	37.231041	104.161644	43.487869	19.391032	106.1068075	-68.442919	17.686102	101.2707245
-4.969955	-15.774637	105.32267	-12.513863	18.461578	103.652588	43.545593	1.419019	107.971176	43.330734	36.984509	103.915634	43.4381635	19.201764	105.943405	-68.4658895	17.721392	101.361771
-6.366886	-15.912657	105.337074	-12.565337	18.366833	103.58033	43.477135	1.288402	107.878647	43.280865	36.822926	103.665329	43.379	19.055664	105.771988	-68.509674	17.678002	101.388672
-7.750847	-16.013033	105.339432	-12.60501	18.260141	103.506149	43.410503	1.165664	107.746796	43.216412	36.67358	103.411865	43.3134575	18.919622	105.5793305	-68.5234775	17.60066	101.4329675
-9.113636	-16.091099	105.232285	-12.649643	18.151583	103.399811	43.315369	1.033558	107.544876	43.161453	36.590019	103.137863	43.238411	18.8117885	105.3413695	-68.537697	17.4913775	101.4582525
-10.565262	-16.131338	105.12326	-12.686035	18.056259	103.261246	43.187233	0.887819	107.271362	43.090389	36.425228	102.81913	43.138811	18.6565235	105.045246	-68.510881	17.4559945	101.477246
-11.980474	-16.111097	104.896317	-12.759401	17.945179	103.098724	43.038383	0.740073	106.909477	42.989155	36.262543	102.493546	43.013769	18.501308	104.7015115	-68.532571	17.38905	101.4959365
-14.122846	-16.018736	104.473755	-12.874129	17.802282	102.817001	42.81192	0.524398	106.382133	42.836048	36.041214	102.061989	42.823984	18.282806	104.222061	-68.572242	17.321758	101.411941
-15.518991	-15.875901	104.201714	-12.969223	17.739067	102.661499	42.681499	0.389384	106.060699	42.731934	35.923038	101.840569	42.7067165	18.156211	103.950634	-68.6451625	17.321923	101.372364
-16.895506	-15.729711	103.957222	-13.058374	17.682631	102.540741	42.557449	0.28178	105.780472	42.626362	35.827999	101.649895	42.5919055	18.0548895	103.7151835	-68.7086535	17.3103725	101.3662985
-18.263548	-15.534	103.814125	-13.141622	17.668123	102.42382	42.436852	0.222719	105.582092	42.521301	35.770405	101.47493	42.4790765	17.996562	103.528511	-68.7623205	17.339684	101.319129
-19.676235	-15.231005	103.701385	-13.241503	17.677963	102.334198	42.332748	0.192335	105.461395	42.401047	35.740013	101.335564	42.3668975	17.966174	103.3984795	-68.8499035	17.389752	101.2699165
-21.039038	-14.941846	103.64344	-13.327681	17.67539	102.284744	42.221561	0.162445	105.364204	42.263355	35.725082	101.19268	42.242458	17.9437635	103.278442	-68.89782	17.4070165	101.291046
-22.433939	-14.604542	103.626045	-13.455719	17.666214	102.250504	42.07959	0.143447	105.296478	42.111664	35.727764	101.012299	42.095627	17.9356055	103.1543885	-69.007065	17.3968225	101.3466195
-24.472593	-14.02589	103.651619	-13.604448	17.599035	102.21138	41.901798	-0.009065	105.061211	41.865913	35.63224	100.698555	41.8838555	17.8115875	102.879883	-69.0927515	17.3864825	101.542877
-25.827255	-13.589543	103.654572	-13.721204	17.510143	102.194893	41.717384	-0.122568	104.908218	41.709114	35.518578	100.462532	41.713249	17.698005	102.685375	-69.155657	17.322281	101.704411
-27.159536	-13.120653	103.677368	-13.827785	17.379816	102.174164	41.578487	-0.343811	104.646591	41.569565	35.368469	100.207375	41.574026	17.512329	102.426983	-69.229596	17.247303	101.921345
-28.508646	-12.645523	103.684441	-13.93564	17.239111	102.151199	41.401211	-0.578697	104.361427	41.424103	35.168095	99.926376	41.412657	17.294699	102.1439015	-69.283937	17.183523	102.1584965
-29.805449	-12.09049	103.702415	-14.032352	17.083447	102.130531	41.177429	-0.764783	104.087006	41.289978	34.975147	99.627441	41.2337035	17.105182	101.8572235	-69.2984075	17.061712	102.4038385
-31.060759	-11.501034	103.722122	-14.129132	16.936863	102.115311	41.02787	-0.969194	103.726021	41.155743	34.793522	99.344429	41.0918065	16.912164	101.535225	-69.3500705	16.961562	102.695397
-32.362534	-10.900754	103.712463	-14.192863	16.778067	102.084312	40.856789	-1.147902	103.394936	41.036137	34.629341	99.094597	40.946463	16.7407195	101.2447665	-69.332189	16.8154145	102.9238575
-34.145428	-9.888557	103.607689	-14.312752	16.572054	102.029228	40.602024	-1.350445	102.976227	40.870018	34.428604	98.81942	40.736021	16.5390795	100.8978235	-69.361525	16.6050285	103.1606325
-35.373543	-9.186583	103.567078	-14.407242	16.430655	102.023972	40.42141	-1.445099	102.798904	40.748276	34.323746	98.75367	40.584843	16.4393235	100.776287	-69.399327	16.4219865	103.271657
-36.458569	-8.452598	103.505089	-14.51078	16.289772	102.061295	40.341534	-1.539097	102.66037	40.6394	34.244896	98.777771	40.490467	16.3528995	100.7190705	-69.512027	16.2266445	103.4035195
-37.586655	-7.702961	103.517807	-14.608155	16.170527	102.162445	40.261887	-1.607278	102.595451	40.534988	34.208015	98.880615	40.3984375	16.3003685	100.738033	-69.6147475	16.0406855	103.586857
-38.712944	-6.933349	103.573502	-14.700207	16.053293	102.292267	40.151989	-1.634704	102.575684	40.438065	34.188644	99.01828	40.295027	16.27697	100.796982	-69.695441	15.829616	103.787552
-39.731323	-6.117328	103.63678	-14.771247	15.962589	102.428139	40.098194	-1.666006	102.560638	40.36705	34.172203	99.179123	40.232622	16.2530985	100.8698805	-69.775116	15.6720795	103.9863975
-40.732391	-5.304255	103.703392	-14.816457	15.866611	102.574471	40.066376	-1.695396	102.549301	40.317654	34.161514	99.340286	40.192015	16.233059	100.9447935	-69.824929	15.500163	104.2041485
-42.190983	-4.016089	103.815826	-14.871889	15.736387	102.773026	40.03059	-1.736803	102.506958	40.243469	34.139343	99.567696	40.1370295	16.20127	101.037327	-69.8808075	15.271504	104.508725
-43.113396	-3.170366	103.869377	-14.911893	15.645758	102.871658	40.005997	-1.775879	102.471855	40.204071	34.129814	99.688492	40.105034	16.1769675	101.0801735	-69.92882	15.1145485	104.6631425
-43.980362	-2.306382	103.981255	-14.935298	15.567361	102.978645	39.98827	-1.793353	102.433304	40.147903	34.121593	99.757477	40.0680865	16.16412	101.0953905	-69.9386825	14.970602	104.8618995
-44.875042	-1.436742	104.123856	-14.982696	15.478015	103.064903	39.963089	-1.784264	102.367249	40.05241	34.127892	99.752769	40.0077495	16.171814	101.060009	-69.9731415	14.784216	105.069797
-45.698547	-0.599909	104.313683	-15.019582	15.405108	103.167534	39.975365	-1.776001	102.245499	39.933205	34.150799	99.701691	39.954285	16.187399	100.973595	-69.993449	14.622817	105.361473
-46.489132	0.222824	104.509644	-15.058276	15.32819	103.249489	39.962658	-1.764415	102.107681	39.834164	34.159832	99.631165	39.898411	16.1977085	100.869423	-70.014963	14.4586715	105.629555
-47.291828	1.081236	104.661812	-15.080025	15.210978	103.305161	39.932846	-1.781028	101.94931	39.749157	34.139481	99.544792	39.8410015	16.1792265	100.747051	-70.0010515	14.2427295	105.863271
-48.307045	2.362302	104.863945	-15.087372	15.047897	103.363083	39.87318	-1.842049	101.682747	39.647038	34.070675	99.44857	39.760109	16.114313	100.5656585	-69.934853	13.981481	106.1605075
-48.971912	3.228864	105.024506	-15.100172	14.934307	103.437782	39.830727	-1.894738	101.543304	39.608662	34.000092	99.436798	39.7196945	16.052677	100.490051	-69.9200385	13.815937	106.385513
-49.610165	4.107064	105.189529	-15.094392	14.829482	103.523674	39.780899	-1.966448	101.442589	39.614841	33.932884	99.44046	39.69787	15.983218	100.4415245	-69.886654	13.675746	106.6058235
-50.165646	4.987341	105.344429	-15.099719	14.724994	103.624817	39.744141	-2.051383	101.359795	39.616974	33.869473	99.503868	39.6805575	15.909045	100.4318315	-69.8799955	13.540943	106.8178025
-50.670033	5.827279	105.462944	-15.094434	14.662414	103.697983	39.710365	-2.104827	101.306084	39.625999	33.814762	99.60128	39.668182	15.8549675	100.453682	-69.85705	13.4698605	106.942284
-51.200539	6.698076	105.558739	-15.113214	14.593157	103.746506	39.694633	-2.136338	101.27169	39.62888	33.774353	99.6996	39.6617565	15.8190075	100.485645	-69.8881845	13.3673065	107.007367
-51.611	7.586255	105.557907	-15.117405	14.561397	103.758217	39.642586	-2.134667	101.251961	39.634102	33.760368	99.784096	39.638344	15.8128505	100.5180285	-69.873154	13.3099435	106.9984055
-52.14666	8.849728	105.553986	-15.144847	14.549367	103.75695	39.59079	-2.115477	101.184311	39.611805	33.772606	99.899986	39.6012975	15.8285645	100.5421485	-69.8909915	13.2701695	106.9717515
-52.495552	9.64636	105.601791	-15.173123	14.529903	103.791687	39.563114	-2.085405	101.146889	39.574966	33.80756	99.980049	39.56904	15.8610775	100.563469	-69.915286	13.1987285	107.019905
-52.815502	10.477798	105.706047	-15.204744	14.530524	103.840004	39.542	-2.059913	101.132858	39.542072	33.838257	100.063538	39.542036	15.889172	100.598198	-69.951524	13.171876	107.08181
-52.994652	11.30168	105.803093	-15.238884	14.504027	103.887024	39.525261	-2.039772	101.126755	39.513786	33.855541	100.167511	39.5195235	15.9078845	100.647133	-69.9972915	13.1001695	107.126915
-53.160679	12.04702	105.880722	-15.250272	14.483836	103.94278	39.549534	-2.04714	101.086189	39.502171	33.870922	100.246117	39.5258525	15.911891	100.666153	-70.0263965	13.055781	107.219407
-53.261936	12.75889	105.958809	-15.25361	14.469084	103.967842	39.509407	-2.036935	101.087448	39.485611	33.873493	100.30172	39.497509	15.918279	100.694584	-70.004729	13.019889	107.2411
-53.335136	13.446866	106.023598	-15.268569	14.414101	103.969063	39.488289	-2.049362	101.060547	39.464386	33.85759	100.369896	39.4763375	15.904114	100.7152215	-70.0134755	12.924088	107.2229045
-53.398205	14.533517	105.990425	-15.317713	14.331247	103.966751	39.450607	-2.090096	101.054749	39.425327	33.810852	100.484344	39.437967	15.860378	100.7695465	-70.073393	12.802116	107.1639555
-53.435486	15.22408	106.000961	-15.350463	14.282263	103.988625	39.419209	-2.130737	101.071075	39.386318	33.765129	100.573029	39.4027635	15.817196	100.822052	-70.1036895	12.74733	107.155198
-53.40374	15.831947	106.071686	-15.408863	14.192958	104.051224	39.3876	-2.18436	101.117088	39.358112	33.707581	100.679909	39.372856	15.7616105	100.8984985	-70.190582	12.6243055	107.2039495
-53.290558	16.442688	106.126724	-15.44542	14.10865	104.141106	39.371754	-2.255602	101.192024	39.342003	33.653095	100.787178	39.3568785	15.6987465	100.989601	-70.2477185	12.5185535	107.292611
-53.157978	17.061453	106.197975	-15.466537	14.018446	104.226974	39.37772	-2.32373	101.257637	39.319889	33.594315	100.921844	39.3488045	15.6352925	101.0897405	-70.2818785	12.4015995	107.3642075
-52.986305	17.653519	106.309219	-15.488945	13.92781	104.31131	39.385761	-2.379536	101.322189	39.311256	33.540459	101.023575	39.3485085	15.5804615	101.172882	-70.3263985	12.2751585	107.449738
-52.715778	18.210449	106.354156	-15.487167	13.875447	104.365875	39.398266	-2.443257	101.386475	39.311039	33.480831	101.110374	39.3546525	15.518787	101.2484245	-70.3289865	12.232107	107.4833255
-52.264076	18.963905	106.374695	-15.49741	13.733239	104.420868	39.424805	-2.52769	101.497292	39.309914	33.384941	101.24395	39.3673595	15.4286255	101.370621	-70.3621795	12.0378525	107.471115
-51.867355	19.466103	106.336678	-15.512986	13.674411	104.445145	39.438324	-2.585361	101.583633	39.285618	33.324707	101.318588	39.361971	15.369673	101.4511105	-70.387943	11.979149	107.4391795
-51.413876	19.993147	106.343819	-15.550165	13.615465	104.479706	39.447559	-2.638446	101.686241	39.26664	33.270065	101.399323	39.3570995	15.3158095	101.542782	-70.4574295	11.9151205	107.41663
-50.973297	20.474783	106.318748	-15.585561	13.552306	104.508064	39.458321	-2.696211	101.779877	39.241959	33.224606	101.467979	39.35014	15.2641975	101.623928	-70.521262	11.8404145	107.3922
-50.504131	20.948557	106.298431	-15.620544	13.462706	104.537964	39.458874	-2.745514	101.870201	39.193882	33.173866	101.542557	39.326378	15.214176	101.706379	-70.567466	11.711236	107.369549
-49.951027	21.404495	106.271759	-15.659549	13.386458	104.58847	39.452408	-2.790053	101.975906	39.152561	33.120483	101.62648	39.3024845	15.165215	101.801193	-70.6215825	11.607701	107.375747
-49.408779	21.867388	106.233284	-15.705903	13.30603	104.614594	39.442848	-2.842411	102.081467	39.11285	33.065483	101.712837	39.277849	15.111536	101.897152	-70.689655	11.500524	107.332036
-48.445381	22.586315	106.150696	-15.777376	13.188735	104.645218	39.430149	-2.917246	102.238152	39.042065	32.985863	101.851463	39.236107	15.0343085	102.0448075	-70.790859	11.3431615	107.2456285
-47.80212	23.032473	106.144974	-15.826789	13.097243	104.683495	39.420448	-2.956055	102.361168	39.001762	32.933968	101.990685	39.211105	14.9889565	102.1759265	-70.864683	11.2055295	107.1910635
-47.084156	23.447559	106.127098	-15.864193	13.020349	104.736473	39.416901	-2.999633	102.520134	38.968357	32.88496	102.139854	39.192629	14.9426635	102.329994	-70.921015	11.0980345	107.142952
-46.346699	23.915781	106.101135	-15.914595	12.9427	104.811417	39.41769	-3.057809	102.677284	38.944469	32.85421	102.287148	39.1810795	14.8982005	102.482216	-71.0102695	10.9871995	107.140618
-45.539375	24.410934	106.063805	-15.947673	12.907073	104.859909	39.404209	-3.10494	102.821663	38.91338	32.809196	102.408852	39.1587945	14.852128	102.6152575	-71.0541405	10.962018	107.1045605
-44.726704	24.856255	106.061256	-16.002325	12.840292	104.906235	39.392838	-3.12901	102.935722	38.871468	32.787804	102.490128	39.132153	14.829397	102.712925	-71.136803	10.851187	107.099545
-43.840088	25.295731	106.044052	-16.035799	12.807155	104.934708	39.384174	-3.144262	103.001511	38.817822	32.771065	102.518066	39.100998	14.8134015	102.7597885	-71.172596	10.8009085	107.1096275
-42.51305	26.003605	105.998802	-16.06049	12.752591	104.965248	39.355446	-3.159895	103.059433	38.752827	32.748692	102.475594	39.0541365	14.7943985	102.7675135	-71.1751165	10.7107835	107.1629825
-41.524124	26.464388	105.910233	-16.069899	12.720622	104.967789	39.360691	-3.163275	103.089966	38.706062	32.744137	102.387848	39.0333765	14.790431	102.738907	-71.1731745	10.650813	107.196671
-40.565567	26.939547	105.854866	-16.080612	12.697651	104.965141	39.368851	-3.15555	103.122078	38.650826	32.739246	102.293503	39.0098385	14.791848	102.7077905	-71.1710625	10.603454	107.2224915
-39.537033	27.381447	105.758957	-16.084219	12.670645	104.958954	39.374817	-3.155536	103.162277	38.610352	32.728794	102.218155	38.9925845	14.786629	102.690216	-71.1610225	10.554661	107.227692
-38.465054	27.919596	105.675697	-16.08152	12.632587	104.958595	39.374954	-3.176516	103.207565	38.583588	32.695736	102.160431	38.979271	14.75961	102.683998	-71.142311	10.505564	107.233192
-37.358658	28.379065	105.611969	-16.101955	12.568228	104.970406	39.380375	-3.23023	103.232147	38.564598	32.637981	102.148834	38.9724865	14.7038755	102.6904905	-71.1763965	10.4325805	107.2503215
-36.226234	28.869545	105.5765	-16.115395	12.525281	105.015373	39.356018	-3.292742	103.296173	38.558033	32.547676	102.188705	38.9570255	14.627467	102.742439	-71.1878155	10.423095	107.288307
-34.441345	29.681206	105.486084	-16.163509	12.451255	105.091095	39.270424	-3.373785	103.509727	38.557415	32.404018	102.347015	38.9139195	14.5151165	102.928371	-71.2409375	10.3873935	107.253819
-33.197075	30.210945	105.429222	-16.18899	12.436493	105.166176	39.272438	-3.436181	103.684021	38.533428	32.309338	102.533745	38.902933	14.4365785	103.108883	-71.280913	10.4364075	107.223469
-31.937366	30.757126	105.424324	-16.225021	12.426719	105.277344	39.24305	-3.489492	103.998482	38.550423	32.233196	102.793419	38.8967365	14.371852	103.3959505	-71.3467785	10.481586	107.1587375
-30.623404	31.397835	105.430046	-16.263931	12.429039	105.435074	39.254734	-3.559273	104.365791	38.59882	32.162189	103.104675	38.926777	14.301458	103.735233	-71.454639	10.55662	107.134915
-29.254454	31.970341	105.455101	-16.278662	12.421572	105.617996	39.253937	-3.621037	104.777481	38.645309	32.078522	103.4925	38.949623	14.2287425	104.1349905	-71.506947	10.6144015	107.1010015
-27.919897	32.581375	105.559471	-16.302704	12.414709	105.837593	39.268009	-3.690324	105.290428	38.716393	31.988585	104.005302	38.992201	14.1491305	104.647865	-71.597609	10.6802875	107.027321
-26.479307	33.26181	105.663887	-16.330183	12.392138	106.086578	39.322956	-3.766039	105.881294	38.801022	31.953424	104.620132	39.061989	14.0936925	105.250713	-71.722355	10.6905835	106.922443
-24.408978	34.249603	106.08004	-16.389038	12.346847	106.514526	39.378994	-3.868866	106.786537	38.959126	31.911266	105.679062	39.16906	14.0212	106.2327995	-71.947136	10.672494	106.7962525
-22.988008	34.97665	106.388306	-16.440002	12.314785	106.79039	39.427586	-3.91983	107.342339	39.063644	31.895018	106.43647	39.245615	13.987594	106.8894045	-72.125619	10.641976	106.6913755
-21.567394	35.708611	106.763283	-16.484722	12.314384	107.021523	39.495049	-3.971431	107.787323	39.198132	31.898966	107.139648	39.3465905	13.9637675	107.4634855	-72.3160345	10.6650005	106.5795605
-20.187002	36.47934	107.158188	-16.497696	12.339158	107.204247	39.503014	-3.981645	108.162926	39.288029	31.89979	107.789673	39.3955215	13.9590725	107.9762995	-72.3909135	10.7192435	106.4321945
-18.713961	37.285881	107.442307	-16.516787	12.392532	107.316879	39.542603	-3.938903	108.506203	39.416691	31.949001	108.396736	39.479647	14.005049	108.4514695	-72.513221	10.780015	106.1822885
-17.345619	38.080338	107.834496	-16.498011	12.480571	107.399246	39.569794	-3.848834	108.824715	39.522366	32.021122	108.961998	39.54608	14.086144	108.8933565	-72.542102	10.874998	105.9051355
-15.970293	38.910057	108.188644	-16.503994	12.593468	107.47715	39.618401	-3.710586	109.067955	39.579903	32.119003	109.469177	39.599152	14.2042085	109.268566	-72.60714	10.9827275	105.685734
-14.036476	40.192749	108.778549	-16.408098	12.797864	107.538795	39.747993	-3.437881	109.393715	39.66851	32.34264	110.178986	39.7082515	14.4523795	109.7863505	-72.5244475	11.1433485	105.2912395
-12.630928	40.884197	109.051704	-16.423891	12.922795	107.591179	39.826542	-3.27248	109.623192	39.724201	32.489933	110.552574	39.7753715	14.6087265	110.087883	-72.6231535	11.2368635	105.094475
-11.308384	41.641941	109.327744	-16.400158	13.026266	107.596573	39.915855	-3.110527	109.822754	39.758827	32.615223	110.957024	39.837341	14.752348	110.389889	-72.637657	11.300184	104.803257
-10.109961	42.358418	109.677803	-16.368113	13.158618	107.60363	39.997295	-2.955576	109.97673	39.778198	32.72961	111.30629	39.8877465	14.887017	110.64151	-72.6239725	11.430219	104.56575
-8.850815	42.974007	109.943237	-16.346548	13.250611	107.585274	40.040501	-2.832781	110.038963	39.776752	32.851376	111.618507	39.9086265	15.0092975	110.828735	-72.6017225	11.4919245	104.341813
-7.679742	43.582336	110.266411	-16.323017	13.325155	107.513794	40.078197	-2.730472	110.005844	39.798061	32.897549	111.906113	39.938129	15.0835385	110.9559785	-72.584163	11.5667715	104.0716095
-6.55736	44.127686	110.621979	-16.272848	13.387167	107.44059	40.102161	-2.656983	109.923431	39.882286	32.899399	112.076973	39.9922235	15.121208	111.000202	-72.5379195	11.653126	103.880978
-4.97454	44.873795	111.166168	-16.2115	13.487933	107.277695	40.186859	-2.537972	109.771637	39.977791	32.977688	112.395988	40.082325	15.219858	111.0838125	-72.505325	11.756008	103.4715775
-3.872149	45.193523	111.387253	-16.169012	13.575379	107.155647	40.238029	-2.457988	109.675125	40.040073	33.032337	112.575661	40.139051	15.2871745	111.125393	-72.477075	11.8635835	103.185901
-2.821417	45.538372	111.540855	-16.098438	13.702743	107.036842	40.318214	-2.337379	109.57621	40.087547	33.127239	112.628433	40.2028805	15.39493	111.1023215	-72.3997565	12.010556	102.9713625
-1.87775	45.796925	111.643707	-16.015942	13.815125	106.906487	40.426418	-2.202585	109.46373	40.135212	33.250244	112.652061	40.280815	15.5238295	111.0578955	-72.312699	12.1064205	102.7550785
-0.952053	45.981804	111.629044	-15.943069	13.934955	106.803276	40.507332	-2.039487	109.374786	40.173618	33.400471	112.598267	40.340475	15.680492	110.9865265	-72.226613	12.189418	102.6200255
-0.075704	46.12965	111.574898	-15.843918	14.055425	106.750168	40.621586	-1.856746	109.334419	40.217037	33.58326	112.509285	40.4193115	15.863257	110.921852	-72.1071475	12.247593	102.578484
0.78243	46.166256	111.549995	-15.754596	14.163971	106.757507	40.766838	-1.685584	109.371078	40.24667	33.756741	112.495384	40.506754	16.0355785	110.933231	-72.015946	12.2923635	102.581783
1.989273	46.121723	111.540268	-15.635246	14.251067	106.854317	40.963516	-1.50202	109.554398	40.33107	33.986931	112.524437	40.647293	16.2424555	111.0394175	-71.917785	12.2596785	102.6692165
2.73478	45.952087	111.540344	-15.575711	14.272483	106.900131	41.082531	-1.41131	109.686432	40.396221	34.084854	112.567665	40.739376	16.336772	111.1270485	-71.890798	12.208194	102.6732135
3.414019	45.719856	111.488785	-15.50975	14.273056	106.916069	41.18269	-1.352573	109.794937	40.46487	34.161625	112.583908	40.82378	16.404526	111.1894225	-71.84328	12.141586	102.6427155
4.057684	45.457203	111.396255	-15.42271	14.281514	106.900337	41.277462	-1.261572	109.862267	40.51181	34.251099	112.542664	40.894636	16.4947635	111.2024655	-71.740056	12.0682645	102.5982085
4.713976	45.128098	111.263969	-15.357201	14.306529	106.864586	41.381836	-1.149341	109.902725	40.55415	34.355858	112.504028	40.967993	16.6032585	111.2033765	-71.682395	12.0097995	102.5257955
5.369063	44.72578	111.091438	-15.247522	14.373253	106.81913	41.494785	-1.020832	109.959648	40.588123	34.497147	112.455223	41.041454	16.7381575	111.2074355	-71.536498	12.0083485	102.4308245
5.975624	44.299328	110.976242	-15.137858	14.455941	106.807243	41.614742	-0.869292	110.020813	40.650578	34.645397	112.443459	41.13266	16.8880525	111.232136	-71.408376	12.0238295	102.38235
6.794547	43.500622	110.841774	-14.973527	14.577778	106.842384	41.806313	-0.618206	110.141243	40.771786	34.917755	112.489769	41.2890495	17.1497745	111.315506	-71.2361035	12.0057815	102.369262
