# Supplementary material for: How to jointly control a ball trajectory on a moving board: Methodological insights into Motor Learning and Rehabilitation
Source: PLoS One. 2025 Oct 15;20(10):e0334588. doi: 10.1371/journal.pone.0334588 (PMC12527165; doi:10.1371/journal.pone.0334588)
Supplement: S2 Data — (ZIP) [file pone.0334588.s002.zip › D2_005.csv]

Ball_X	Ball_Y	Ball_Z	BoardCentre_X	BoardCentre_Y	BoardCentre_Z	P1LeftHand_X	P1LeftHand_Y	P1LeftHand_Z	P1RightHand_X	P1RightHand_Y	P1RightHand_Z	P1MidHands_X	P1MidHands_Y	P1MidHands_Z	P2MidHands_X	P2MidHands_Y	P2MidHands_Z
1.292956	27.77145	102.367851	-11.352325	14.619048	103.123344	44.10416	-1.063139	104.696121	46.67915	28.639851	105.099869	45.391655	13.788356	104.897995	-68.096305	15.44974	101.348693
1.91903	27.473465	102.59594	-11.422899	14.704278	103.279793	44.079582	-1.102024	105.039337	46.610966	28.710947	105.580582	45.345274	13.8044615	105.3099595	-68.191072	15.6040945	101.2496265
2.53562	27.174511	102.839455	-11.475505	14.765507	103.452278	44.0592	-1.128218	105.40593	46.652252	28.722101	106.014183	45.355726	13.7969415	105.7100565	-68.306736	15.7340725	101.1944995
3.196836	26.815334	103.048347	-11.508306	14.827549	103.608658	44.003246	-1.141565	105.800629	46.708008	28.734238	106.403992	45.355627	13.7963365	106.1023105	-68.372239	15.8587615	101.1150055
3.825372	26.414183	103.249237	-11.52581	14.860366	103.750107	44.004066	-1.171081	106.143639	46.798077	28.689936	106.738747	45.4010715	13.7594275	106.441193	-68.4526915	15.9613045	101.059021
4.50343	26.000326	103.428146	-11.525084	14.879034	103.870522	44.025726	-1.201697	106.455704	46.858902	28.698	107.082924	45.442314	13.7481515	106.769314	-68.492482	16.0099165	100.97173
5.468831	25.356976	103.67868	-11.506283	14.886583	104.022766	44.087975	-1.28743	106.835556	46.97393	28.690252	107.513451	45.5309525	13.701411	107.1745035	-68.5435185	16.071755	100.8710285
6.09587	24.872311	103.820587	-11.466167	14.893929	104.109261	44.136559	-1.343129	107.043411	47.041061	28.656969	107.781067	45.58881	13.65692	107.412239	-68.521144	16.130938	100.806283
6.690983	24.415739	103.961945	-11.430882	14.915867	104.206215	44.219631	-1.420723	107.242813	47.102444	28.620461	108.051765	45.6610375	13.599869	107.647289	-68.5228015	16.231865	100.765141
7.28335	23.886646	104.111626	-11.40082	14.947897	104.323769	44.231342	-1.464853	107.506493	47.189533	28.577705	108.282944	45.7104375	13.556426	107.8947185	-68.5120775	16.339368	100.7528195
7.853638	23.352371	104.245636	-11.370182	14.993724	104.436371	44.317928	-1.520864	107.707451	47.219421	28.599972	108.517395	45.7686745	13.539554	108.112423	-68.5090385	16.447894	100.760319
8.404742	22.835415	104.416946	-11.336229	15.038931	104.564156	44.343643	-1.5092	107.946609	47.271328	28.547796	108.705345	45.8074855	13.519298	108.325977	-68.4799435	16.558564	100.802335
8.938701	22.239292	104.543289	-11.339896	15.081594	104.663872	44.395412	-1.502908	108.149506	47.270908	28.6043	108.868599	45.83316	13.550696	108.5090525	-68.512952	16.612492	100.8186915
9.658124	21.351358	104.641533	-11.326346	15.159334	104.775871	44.451668	-1.472717	108.401344	47.27232	28.627916	108.998779	45.861994	13.5775995	108.7000615	-68.514686	16.7410685	100.8516805
10.099901	20.757038	104.691399	-11.314734	15.205198	104.813019	44.48502	-1.450957	108.539757	47.242413	28.635492	109.090355	45.8637165	13.5922675	108.815056	-68.4931845	16.8181285	100.810982
10.517398	20.113804	104.720627	-11.327856	15.23315	104.841339	44.486233	-1.446697	108.667038	47.353542	28.547976	109.060921	45.9198875	13.5506395	108.8639795	-68.5755995	16.9156605	100.8186985
10.916045	19.479803	104.732666	-11.339562	15.254892	104.843208	44.48801	-1.437941	108.761612	47.356098	28.507488	109.022224	45.922054	13.5347735	108.891918	-68.601178	16.9750105	100.794498
11.299418	18.824728	104.719879	-11.353259	15.286493	104.80719	44.494186	-1.421036	108.815765	47.319805	28.483206	108.985611	45.9069955	13.531085	108.900688	-68.6135135	17.041901	100.713692
11.625275	18.160049	104.682709	-11.361632	15.309793	104.773125	44.481258	-1.393282	108.839394	47.275959	28.486534	108.930161	45.8786085	13.546626	108.8847775	-68.6018725	17.07296	100.6614725
11.933466	17.504852	104.642891	-11.350872	15.343664	104.74054	44.476994	-1.353682	108.85569	47.264309	28.494141	108.830276	45.8706515	13.5702295	108.842983	-68.5723955	17.1170985	100.638097
12.323583	16.538282	104.571617	-11.330091	15.400031	104.7043	44.514214	-1.259317	108.842087	47.203953	28.549105	108.744827	45.8590835	13.644894	108.793457	-68.5192655	17.155168	100.615143
12.559721	15.900739	104.573227	-11.316427	15.429227	104.693092	44.542412	-1.187866	108.847198	47.180386	28.610939	108.720695	45.861399	13.7115365	108.7839465	-68.494253	17.1469175	100.6022375
12.790665	15.247828	104.569496	-11.30739	15.469912	104.683983	44.56625	-1.1203	108.836876	47.169022	28.677755	108.722687	45.867636	13.7787275	108.7797815	-68.482416	17.1610965	100.5881845
12.955467	14.598298	104.543594	-11.298308	15.52115	104.675316	44.604542	-1.059681	108.769455	47.153397	28.743734	108.725784	45.8789695	13.8420265	108.7476195	-68.4755855	17.2002735	100.6030125
13.082324	13.973705	104.529167	-11.310375	15.581197	104.679237	44.574459	-0.968621	108.744789	47.146404	28.810474	108.715797	45.8604315	13.9209265	108.730293	-68.4811815	17.2414675	100.628181
13.201191	13.357404	104.519066	-11.315748	15.659568	104.686562	44.568016	-0.869726	108.687675	47.126286	28.890934	108.707985	45.847151	14.010604	108.69783	-68.478647	17.308532	100.675294
13.263596	12.75682	104.489578	-11.319633	15.760949	104.682434	44.572399	-0.736922	108.644524	47.108097	29.006477	108.700073	45.840248	14.1347775	108.6722985	-68.479514	17.3871205	100.6925695
13.330257	11.864073	104.456261	-11.316553	15.909161	104.645836	44.59737	-0.520095	108.628067	47.092243	29.200712	108.655128	45.8448065	14.3403085	108.6415975	-68.4779125	17.4780135	100.6500745
13.362302	11.264455	104.435776	-11.314088	16.02911	104.607025	44.614944	-0.339216	108.642899	47.070274	29.34935	108.615494	45.842609	14.505067	108.6291965	-68.470785	17.553153	100.5848535
13.372853	10.673122	104.400787	-11.311421	16.149035	104.557869	44.646706	-0.151871	108.669868	47.033779	29.512306	108.547211	45.8402425	14.6802175	108.6085395	-68.4630845	17.6178525	100.5071985
13.345914	10.115471	104.351059	-11.288203	16.259817	104.502533	44.707077	0.051498	108.713684	47.006428	29.676554	108.472885	45.8567525	14.864026	108.5932845	-68.4331585	17.655608	100.4117815
13.304875	9.551709	104.332886	-11.248023	16.366282	104.457245	44.776455	0.258358	108.765839	46.972492	29.865965	108.394798	45.8744735	15.0621615	108.5803185	-68.3705195	17.6704025	100.3341715
13.211827	9.017203	104.313721	-11.209001	16.426954	104.429916	44.846638	0.449326	108.814117	46.956615	30.057079	108.314774	45.9016265	15.2532025	108.5644455	-68.3196285	17.6007055	100.2953865
13.109297	8.445806	104.32843	-11.155624	16.480179	104.417542	44.926647	0.634829	108.855125	46.967709	30.21139	108.250282	45.947178	15.4231095	108.5527035	-68.258426	17.5372485	100.2823805
12.898308	7.63535	104.348137	-11.065209	16.52681	104.407372	45.048611	0.848773	108.908676	47.001984	30.411339	108.156754	46.0252975	15.630056	108.532715	-68.1557155	17.423564	100.282029
12.690709	7.123595	104.329536	-11.009396	16.537439	104.386391	45.135616	0.956303	108.92643	47.042412	30.518061	108.101021	46.089014	15.737182	108.5137255	-68.107806	17.337696	100.2590565
12.484501	6.659229	104.290703	-10.948763	16.527971	104.33847	45.203648	1.040095	108.933868	47.090897	30.596622	108.030678	46.1472725	15.8183585	108.482273	-68.0447985	17.2375835	100.194667
12.22112	6.234747	104.250931	-10.861287	16.509722	104.27774	45.275448	1.123369	108.919716	47.134308	30.656359	107.941948	46.204878	15.889864	108.430832	-67.927452	17.12958	100.124648
11.896574	5.874507	104.192993	-10.819457	16.503143	104.194328	45.343792	1.19086	108.912643	47.170414	30.716246	107.890869	46.257103	15.953553	108.401756	-67.896017	17.052733	99.9869
11.500839	5.566247	104.149338	-10.772077	16.494751	104.124023	45.411118	1.271798	108.89299	47.203342	30.786747	107.846222	46.30723	16.0292725	108.369606	-67.851384	16.9602295	99.87844
11.131389	5.263334	104.078758	-10.740078	16.496817	104.071571	45.476822	1.349096	108.867516	47.250702	30.868629	107.798912	46.363762	16.1088625	108.333214	-67.843918	16.8847715	99.809928
10.528001	4.932721	104.021683	-10.680888	16.51956	104.036095	45.590275	1.500689	108.765457	47.279366	30.992353	107.774338	46.4348205	16.246521	108.2698975	-67.7965965	16.792599	99.8022925
10.078844	4.754377	103.923653	-10.64612	16.555811	104.021454	45.695091	1.570504	108.619057	47.316994	31.078138	107.715858	46.5060425	16.324321	108.1674575	-67.7982825	16.787301	99.8754505
9.674378	4.602268	103.758347	-10.610747	16.59811	103.980637	45.748543	1.657797	108.391357	47.321175	31.147442	107.679153	46.534859	16.4026195	108.035255	-67.756353	16.7936005	99.926019
9.269544	4.408016	103.536415	-10.567839	16.639015	103.905418	45.752998	1.769083	108.060013	47.331051	31.188053	107.658295	46.5420245	16.478568	107.859154	-67.6777025	16.799462	99.951682
8.826113	4.28827	103.257408	-10.536843	16.686131	103.828499	45.782818	1.82072	107.687569	47.374111	31.226894	107.590553	46.5784645	16.523807	107.639061	-67.6521505	16.848455	100.017937
8.337001	4.244166	102.958527	-10.519095	16.742498	103.738045	45.821877	1.88176	107.254707	47.424828	31.242544	107.533096	46.6233525	16.562152	107.3939015	-67.6615425	16.922844	100.0821885
7.850025	4.165909	102.666138	-10.494205	16.827406	103.622314	45.785065	1.976855	106.824944	47.450584	31.274042	107.470551	46.6178245	16.6254485	107.1477475	-67.6062345	17.0293635	100.0968805
7.104725	4.05514	102.290833	-10.480198	16.984282	103.521095	45.700779	2.127403	106.304184	47.483055	31.347528	107.401016	46.591917	16.7374655	106.8526	-67.552313	17.2310985	100.18959
6.603897	3.991656	102.133156	-10.490092	17.12752	103.465462	45.661522	2.262747	106.06601	47.478069	31.445154	107.404457	46.5697955	16.8539505	106.7352335	-67.5499795	17.4010895	100.1956905
6.123728	3.912639	101.975204	-10.504728	17.218609	103.445015	45.621262	2.37806	105.907524	47.48172	31.572174	107.383553	46.551491	16.975117	106.6455385	-67.560947	17.462101	100.2444915
5.641019	3.825095	101.877174	-10.532122	17.358557	103.422287	45.588326	2.486204	105.795837	47.446869	31.707808	107.366882	46.5175975	17.097006	106.5813595	-67.5818415	17.620108	100.2632145
5.205439	3.596463	101.766907	-10.558538	17.433708	103.388229	45.551788	2.59895	105.720207	47.410915	31.809902	107.336678	46.4813515	17.204426	106.5284425	-67.5984275	17.66299	100.2480155
4.72366	3.365206	101.649475	-10.585958	17.474527	103.342209	45.523766	2.682229	105.670143	47.353664	31.902691	107.326271	46.438715	17.29246	106.498207	-67.610631	17.656594	100.186211
4.235177	3.145034	101.57225	-10.6253	17.503725	103.295097	45.503262	2.753893	105.660629	47.309433	31.982622	107.347504	46.4063475	17.3682575	106.5040665	-67.6569475	17.6391925	100.0861275
3.441009	2.749328	101.541794	-10.67986	17.499569	103.279282	45.487888	2.866729	105.746986	47.23753	32.118774	107.378616	46.362709	17.4927515	106.562801	-67.722429	17.5063865	99.995763
2.905749	2.446704	101.575485	-10.728237	17.504004	103.297173	45.480091	2.952198	105.842499	47.192078	32.22308	107.405495	46.3360845	17.587639	106.623997	-67.7925585	17.420369	99.970349
2.383652	2.142444	101.628075	-10.751253	17.512522	103.325951	45.470894	3.053677	105.957855	47.121223	32.359375	107.39595	46.2960585	17.706526	106.6769025	-67.7985645	17.318518	99.9749995
1.870538	1.804522	101.722168	-10.75549	17.544865	103.34787	45.490517	3.170999	106.088257	47.061478	32.492199	107.315269	46.2759975	17.831599	106.701763	-67.7869775	17.258131	99.993977
1.368871	1.459841	101.816162	-10.757288	17.601278	103.357231	45.51189	3.298402	106.222321	46.974232	32.607857	107.217094	46.243061	17.9531295	106.7197075	-67.757637	17.2494265	99.9947545
0.808435	1.11368	101.92231	-10.760479	17.655151	103.362167	45.535759	3.420008	106.338524	46.891479	32.705887	107.089447	46.213619	18.0629475	106.7139855	-67.734577	17.2473545	100.0103485
0.232981	0.800564	102.005974	-10.771961	17.691525	103.364098	45.553204	3.510829	106.417587	46.817524	32.779881	106.972649	46.185364	18.145355	106.695118	-67.729286	17.237695	100.033078
-0.672612	0.270666	102.037086	-10.783823	17.693232	103.306496	45.606606	3.53569	106.406799	46.762424	32.829605	106.800232	46.184515	18.1826475	106.6035155	-67.752161	17.2038165	100.0094765
-1.284593	-0.027468	101.929001	-10.79234	17.654852	103.20536	45.567112	3.542835	106.382942	46.736099	32.818111	106.753471	46.1516055	18.180473	106.5682065	-67.7362855	17.129231	99.8425135
-1.83944	-0.396904	101.765335	-10.809108	17.612106	103.124748	45.55006	3.538607	106.324814	46.729721	32.816067	106.752708	46.1398905	18.177337	106.538761	-67.7581065	17.046875	99.710735
-2.39968	-0.718618	101.633858	-10.831717	17.603905	103.039169	45.548233	3.560851	106.269394	46.726273	32.847	106.766724	46.137253	18.2039255	106.518059	-67.800687	17.0038845	99.560279
-3.022055	-1.033899	101.526878	-10.858429	17.649109	103.002487	45.548241	3.629295	106.235374	46.711838	32.930756	106.764114	46.1300395	18.2800255	106.499744	-67.8468975	17.0181925	99.50523
-3.64597	-1.291652	101.462685	-10.865505	17.722815	102.998016	45.545597	3.74666	106.190598	46.67168	33.031834	106.724739	46.1086385	18.389247	106.4576685	-67.8396485	17.056383	99.5383635
-4.308839	-1.58789	101.449951	-10.892839	17.834242	103.016571	45.547672	3.885894	106.14077	46.610771	33.162769	106.671181	46.0792215	18.5243315	106.4059755	-67.8648995	17.1441525	99.6271665
-5.273092	-1.957376	101.47271	-10.916224	17.991993	103.059662	45.532558	4.08134	106.130562	46.520046	33.350986	106.630287	46.026302	18.716163	106.3804245	-67.85875	17.267823	99.7388995
-5.890486	-2.277598	101.497116	-10.960769	18.088821	103.086342	45.565731	4.164156	106.14122	46.485909	33.454182	106.606018	46.02582	18.809169	106.373619	-67.947358	17.368473	99.799065
-6.556374	-2.582737	101.496529	-11.01395	18.155151	103.106949	45.540462	4.233289	106.195473	46.451729	33.548187	106.571182	45.9960955	18.890738	106.3833275	-68.0239955	17.419564	99.8305705
-7.21977	-2.857671	101.537033	-11.062869	18.209541	103.103874	45.523598	4.293196	106.231117	46.403152	33.641338	106.484474	45.963375	18.967267	106.3577955	-68.089113	17.451815	99.8499525
-7.947404	-3.154474	101.622559	-11.090863	18.256893	103.081718	45.500202	4.368839	106.239357	46.346859	33.700214	106.299721	45.9235305	19.0345265	106.269539	-68.1052565	17.4792595	99.893897
-8.601327	-3.456415	101.752853	-11.117096	18.338083	103.037285	45.470795	4.44547	106.252716	46.24921	33.75388	106.058632	45.8600025	19.099675	106.155674	-68.0941945	17.576491	99.918896
-9.316954	-3.682627	101.898933	-11.139318	18.374126	102.990486	45.440979	4.491337	106.255135	46.170628	33.801643	105.754616	45.8058035	19.14649	106.0048755	-68.0844395	17.601762	99.9760965
-10.301753	-4.049732	102.125839	-11.161298	18.420311	102.897499	45.416477	4.507941	106.206406	46.063362	33.824776	105.22171	45.7399195	19.1663585	105.714058	-68.0625155	17.6742635	100.08094
-10.929882	-4.294921	102.277992	-11.176961	18.418728	102.847687	45.403595	4.487559	106.171753	45.982201	33.783161	104.885551	45.692898	19.13536	105.528652	-68.04682	17.702096	100.166722
-11.633875	-4.445837	102.439285	-11.199292	18.413105	102.81179	45.384182	4.442839	106.138084	45.92207	33.708042	104.557526	45.653126	19.0754405	105.347805	-68.05171	17.7507695	100.275775
-12.305297	-4.585045	102.625046	-11.194601	18.380062	102.767738	45.350685	4.385942	106.107262	45.869534	33.6371	104.269562	45.6101095	19.011521	105.188412	-67.9993115	17.748603	100.347064
-12.930756	-4.673487	102.748001	-11.229609	18.326149	102.72963	45.317646	4.312678	106.069183	45.829018	33.540287	104.041603	45.573332	18.9264825	105.055393	-68.03255	17.7258155	100.403867
-13.532329	-4.695837	102.796661	-11.245836	18.292152	102.66658	45.278381	4.23693	106.048241	45.797112	33.443321	103.852333	45.5377465	18.8401255	104.950287	-68.0294185	17.7441785	100.382873
-14.123459	-4.635704	102.826157	-11.260553	18.260098	102.596024	45.252083	4.176094	106.022903	45.774071	33.360344	103.716949	45.513077	18.768219	104.869926	-68.034183	17.751977	100.322122
-14.869327	-4.502554	102.722595	-11.291327	18.202547	102.487373	45.16526	4.097224	105.948196	45.739403	33.281136	103.579269	45.4523315	18.68918	104.7637325	-68.0349855	17.715914	100.2110135
-15.450994	-4.306929	102.654495	-11.342178	18.173018	102.422585	45.089802	4.064568	105.860809	45.712349	33.243423	103.487846	45.4010755	18.6539955	104.6743275	-68.0854315	17.6920405	100.1708425
-15.964524	-4.05711	102.584267	-11.385275	18.169598	102.360275	45.024017	4.05529	105.754974	45.663502	33.215061	103.395149	45.3437595	18.6351755	104.5750615	-68.1143095	17.7040205	100.1454885
-16.39395	-3.730015	102.476242	-11.418387	18.190836	102.297951	44.966309	4.074065	105.655777	45.625637	33.211395	103.327652	45.295973	18.64273	104.4917145	-68.132747	17.738942	100.1041875
-16.833143	-3.346895	102.372978	-11.473798	18.240227	102.24028	44.90097	4.087253	105.585632	45.593983	33.233364	103.287865	45.2474765	18.6603085	104.4367485	-68.1950725	17.8201455	100.0438115
-17.250944	-2.909015	102.277901	-11.516303	18.316809	102.189041	44.851501	4.10561	105.506805	45.536072	33.276279	103.294777	45.1937865	18.6909445	104.400791	-68.2263925	17.9426735	99.977291
-17.595329	-2.415546	102.166214	-11.561374	18.386057	102.169975	44.78149	4.130988	105.477264	45.51342	33.301769	103.352142	45.147455	18.7163785	104.414703	-68.270203	18.0557355	99.925247
-18.030279	-1.648184	101.996758	-11.594746	18.467888	102.191414	44.681183	4.143485	105.489777	45.522736	33.323498	103.621361	45.1019595	18.7334915	104.555569	-68.2914515	18.2022845	99.827259
-18.277779	-1.096787	101.841293	-11.617875	18.521381	102.230743	44.651344	4.112253	105.501175	45.595917	33.336761	103.897247	45.1236305	18.724507	104.699211	-68.3593805	18.318255	99.762275
-18.44894	-0.483687	101.626183	-11.605991	18.556019	102.262878	44.640453	4.062252	105.509331	45.701393	33.336796	104.263161	45.170923	18.699524	104.886246	-68.382905	18.412514	99.63951
-18.57542	0.178259	101.42009	-11.559471	18.599545	102.314545	44.640301	4.002997	105.504456	45.832458	33.325615	104.66291	45.2363795	18.664306	105.083683	-68.3553215	18.534784	99.545407
-18.705576	0.834082	101.234306	-11.497375	18.626259	102.374496	44.680943	3.936235	105.479515	45.987331	33.296661	105.120789	45.334137	18.616448	105.300152	-68.328887	18.63607	99.44884
-18.846125	1.452838	101.038811	-11.475723	18.65143	102.459	44.649105	3.892677	105.5177	46.136631	33.280766	105.610809	45.392868	18.5867215	105.5642545	-68.344314	18.7161385	99.3537455
-18.886019	2.05556	100.879181	-11.438836	18.705801	102.542458	44.64864	3.861394	105.522644	46.28138	33.28828	106.056297	45.46501	18.574837	105.7894705	-68.342682	18.836765	99.2954455
-18.919268	2.896536	100.72583	-11.397255	18.794964	102.686928	44.646866	3.847225	105.528198	46.44207	33.309731	106.667374	45.544468	18.578478	106.097786	-68.338978	19.01145	99.27607
-18.920223	3.397717	100.676155	-11.379334	18.882406	102.77063	44.640686	3.848449	105.535423	46.54324	33.321278	106.965897	45.591963	18.5848635	106.25066	-68.350631	19.1799485	99.2906
-18.883564	3.904834	100.656296	-11.353786	18.977108	102.855804	44.642838	3.865523	105.533012	46.610538	33.334969	107.206238	45.626688	18.600246	106.369625	-68.33426	19.35397	99.341983
-18.794895	4.339588	100.649628	-11.346172	19.062717	102.920677	44.645432	3.879006	105.536827	46.676224	33.360855	107.374283	45.660828	18.6199305	106.455555	-68.353172	19.5055035	99.385799
-18.745724	4.714183	100.67009	-11.328972	19.170685	102.959419	44.648945	3.88936	105.544174	46.718491	33.375042	107.471062	45.683718	18.632201	106.507618	-68.341662	19.709169	99.41122
-18.68465	5.037099	100.684227	-11.319778	19.23616	102.97496	44.654797	3.890946	105.563736	46.753769	33.378155	107.511536	45.704283	18.6345505	106.537636	-68.343839	19.8377695	99.412284
-18.62604	5.273294	100.720551	-11.320676	19.275858	102.97139	44.661072	3.881319	105.570557	46.762093	33.362209	107.492363	45.7115825	18.621764	106.53146	-68.3529345	19.929952	99.41132
-18.50028	5.462828	100.757599	-11.30706	19.302135	102.951027	44.681404	3.8474	105.559746	46.774231	33.303116	107.418823	45.7278175	18.575258	106.4892845	-68.3419375	20.029012	99.4127695
-18.457605	5.510875	100.77121	-11.289673	19.288174	102.932861	44.702293	3.791383	105.568779	46.790157	33.238392	107.354317	45.746225	18.5148875	106.461548	-68.325571	20.0614605	99.404174
-18.428263	5.499466	100.778076	-11.267845	19.261568	102.910248	44.734917	3.722419	105.588997	46.805851	33.159046	107.30368	45.770384	18.4407325	106.4463385	-68.306074	20.0824035	99.3741575
-18.384579	5.412712	100.783119	-11.24624	19.217705	102.884361	44.769875	3.642926	105.622292	46.816776	33.075596	107.265648	45.7933255	18.359261	106.44397	-68.2858055	20.076149	99.324752
-18.349491	5.273956	100.806198	-11.187872	19.154942	102.856216	44.805096	3.549963	105.657455	46.823158	32.972832	107.233902	45.814127	18.2613975	106.4456785	-68.189871	20.0484865	99.2667535
-18.258585	5.111238	100.81942	-11.161108	19.103722	102.85025	44.851723	3.460526	105.697144	46.846848	32.872307	107.221031	45.8492855	18.1664165	106.4590875	-68.1715015	20.0410275	99.2414125
-18.144318	4.868472	100.80719	-11.120988	19.040245	102.837006	44.905193	3.359621	105.739128	46.886593	32.775791	107.227013	45.895893	18.067706	106.4830705	-68.137869	20.012784	99.1909415
-18.047659	4.383121	100.772728	-11.063148	18.950294	102.807152	44.979702	3.189931	105.802689	46.957241	32.618805	107.23716	45.9684715	17.904368	106.5199245	-68.0947675	19.99622	99.0943795
-17.97168	4.041361	100.724701	-11.014453	18.912575	102.780579	45.029087	3.085468	105.824806	47.025566	32.512947	107.21685	46.0273265	17.7992075	106.520828	-68.0562325	20.0259425	99.04033
-17.876009	3.705862	100.679306	-10.969545	18.897728	102.742218	45.074562	2.989688	105.831375	47.080189	32.401005	107.181885	46.0773755	17.6953465	106.50663	-68.0164655	20.1001095	98.977806
-17.797276	3.340467	100.615761	-10.906844	18.883041	102.673317	45.127678	2.895829	105.84861	47.13879	32.28809	107.126572	46.133234	17.5919595	106.487591	-67.946922	20.1741225	98.859043
-17.746937	2.953514	100.523613	-10.853432	18.872625	102.586571	45.210777	2.819598	105.837906	47.188828	32.18137	107.065514	46.1998025	17.500484	106.45171	-67.9066665	20.244766	98.721432
-17.707508	2.577968	100.438484	-10.80875	18.863279	102.465263	45.229717	2.763252	105.915382	47.218029	32.082741	107.013062	46.223873	17.4229965	106.464222	-67.841373	20.3035615	98.466304
-17.739286	2.135952	100.318573	-10.784771	18.859409	102.33548	45.278336	2.693048	105.959663	47.237034	32.003365	106.921944	46.257685	17.3482065	106.4408035	-67.827227	20.3706115	98.2301565
-17.853207	1.483601	100.228355	-10.733752	18.844963	102.147087	45.331108	2.591585	106.006882	47.226822	31.897709	106.675255	46.278965	17.244647	106.3410685	-67.746469	20.445279	97.9531055
-17.952116	0.95231	100.217903	-10.713255	18.817329	102.039627	45.365028	2.538738	106.03981	47.184658	31.803612	106.476044	46.274843	17.171175	106.257927	-67.701353	20.463483	97.821327
-18.069012	0.387891	100.295708	-10.681638	18.770905	101.990005	45.394768	2.490932	106.072533	47.13427	31.703176	106.240479	46.264519	17.097054	106.156506	-67.627795	20.444756	97.823504
-18.218674	-0.224586	100.389687	-10.667471	18.700369	101.9636	45.426979	2.435183	106.092705	47.08107	31.626324	106.037094	46.2540245	17.0307535	106.0648995	-67.5889665	20.3699845	97.8623005
-18.364534	-0.827274	100.465599	-10.625337	18.596745	101.938477	45.502697	2.359473	106.066177	47.018139	31.53195	105.863739	46.260418	16.9457115	105.964958	-67.511092	20.2477785	97.911996
-18.473352	-1.401441	100.535248	-10.627006	18.497278	101.906548	45.505287	2.292126	106.082153	46.988071	31.435984	105.686447	46.246679	16.864055	105.8843	-67.500691	20.130501	97.928796
-18.577597	-1.950852	100.577698	-10.577092	18.396692	101.846954	45.538361	2.20427	106.045853	46.949055	31.336248	105.554497	46.243708	16.770259	105.800175	-67.397892	20.023125	97.893733
-18.805264	-2.696699	100.593826	-10.546656	18.27725	101.77549	45.565613	2.079268	105.99073	46.92025	31.18391	105.382095	46.2429315	16.631589	105.6864125	-67.3362435	19.922911	97.8645675
-19.016376	-3.125122	100.613853	-10.518187	18.229628	101.733269	45.566227	2.011515	105.94165	46.931782	31.113344	105.237984	46.2490045	16.5624295	105.589817	-67.2853785	19.8968265	97.876721
-19.20652	-3.571613	100.654259	-10.477106	18.217451	101.686035	45.556522	1.977565	105.892792	46.919891	31.068846	105.07679	46.2382065	16.5232055	105.484791	-67.1924185	19.9116965	97.887279
-19.42808	-4.009579	100.710632	-10.470577	18.25555	101.655319	45.553188	1.987612	105.857758	46.891106	31.049862	104.877937	46.222147	16.518737	105.3678475	-67.163301	19.992363	97.9427905
-19.689714	-4.463264	100.831902	-10.462196	18.293991	101.626465	45.546951	2.054951	105.817223	46.820621	31.094269	104.668854	46.183786	16.57461	105.2430385	-67.108178	20.013372	98.0098915
-19.965935	-4.879362	100.929749	-10.457139	18.35075	101.604774	45.536659	2.162406	105.783333	46.685772	31.188309	104.500175	46.1112155	16.6753575	105.141754	-67.0254935	20.0261425	98.067794
-20.211763	-5.216029	101.077065	-10.45695	18.425344	101.585686	45.530968	2.29837	105.801727	46.564377	31.292572	104.336617	46.0476725	16.795471	105.069172	-66.9615725	20.055217	98.1022
-20.520506	-5.636846	101.221642	-10.470081	18.490036	101.535057	45.514656	2.470676	105.828651	46.383892	31.494926	104.139496	45.949274	16.982801	104.9840735	-66.889436	19.997271	98.0860405
-20.737904	-5.855058	101.279747	-10.522786	18.539927	101.469742	45.517109	2.552193	105.824974	46.300964	31.584951	104.040977	45.9090365	17.068572	104.9329755	-66.9546085	20.011282	98.0065085
-20.923855	-6.047615	101.241615	-10.566921	18.565695	101.402573	45.482403	2.629951	105.872429	46.244095	31.641506	103.976479	45.863249	17.1357285	104.924454	-66.997091	19.9956615	97.880692
-21.073196	-6.260212	101.286247	-10.607339	18.56959	101.35025	45.411221	2.680788	105.954018	46.200848	31.678438	103.976151	45.8060345	17.179613	104.9650845	-67.0207125	19.959567	97.7354155
-21.192408	-6.335438	101.282654	-10.625449	18.57243	101.303505	45.416584	2.670119	106.002388	46.207138	31.69986	104.002914	45.811861	17.1849895	105.002651	-67.062759	19.9598705	97.604359
-21.291218	-6.372303	101.277901	-10.648027	18.560705	101.265572	45.395157	2.650653	106.076118	46.232605	31.701061	104.028664	45.813881	17.175857	105.052391	-67.109935	19.945553	97.478753
-21.38052	-6.410159	101.285698	-10.647173	18.5357	101.231422	45.384823	2.617204	106.147301	46.257965	31.683424	104.056259	45.821394	17.150314	105.10178	-67.11574	19.921086	97.361064
-21.547325	-6.444047	101.342026	-10.626155	18.495188	101.231468	45.385117	2.567826	106.287804	46.318523	31.636396	104.119072	45.85182	17.102111	105.203438	-67.10413	19.888265	97.259498
-21.710529	-6.427434	101.423241	-10.58358	18.457464	101.27739	45.401737	2.533152	106.416344	46.364166	31.609163	104.198586	45.8829515	17.0711575	105.307465	-67.0501115	19.8437705	97.247315
-21.888809	-6.380676	101.505791	-10.546654	18.421833	101.317505	45.431038	2.500765	106.558594	46.420731	31.594681	104.31881	45.9258845	17.047723	105.438702	-67.0191925	19.795943	97.196308
-22.081911	-6.312441	101.510155	-10.527775	18.369669	101.33654	45.453224	2.455638	106.71463	46.50111	31.574335	104.458527	45.977167	17.0149865	105.5865785	-67.032717	19.7243515	97.0865015
-22.28974	-6.211743	101.430321	-10.51524	18.324192	101.326248	45.47876	2.394203	106.848442	46.582123	31.557947	104.593597	46.0304415	16.976075	105.7210195	-67.0609215	19.672309	96.9314765
-22.548283	-6.05722	101.2957	-10.494826	18.273186	101.294395	45.499142	2.336328	106.917107	46.641289	31.52371	104.713127	46.0702155	16.930019	105.815117	-67.0598675	19.616353	96.773673
-22.872471	-5.886154	101.185928	-10.455303	18.229662	101.223076	45.51564	2.281059	106.966843	46.717793	31.469339	104.79834	46.1167165	16.875199	105.8825915	-67.0273225	19.584125	96.5635605
-23.399252	-5.599402	100.971481	-10.413437	18.194948	101.101425	45.544987	2.207623	106.980988	46.805347	31.40093	104.862747	46.175167	16.8042765	105.9218675	-67.002041	19.5856195	96.2809825
-23.731033	-5.352179	100.867393	-10.3789	18.18849	101.031769	45.55978	2.183958	106.956413	46.841358	31.373692	104.86232	46.200569	16.778825	105.9093665	-66.958369	19.598155	96.1541715
-24.061785	-5.054949	100.800232	-10.335016	18.184189	101.015404	45.587395	2.179102	106.909668	46.884506	31.360031	104.823044	46.2359505	16.7695665	105.866356	-66.9059825	19.5988115	96.164452
-24.410049	-4.788845	100.783157	-10.30979	18.209082	101.015923	45.625992	2.186554	106.884071	46.933556	31.350813	104.762688	46.279774	16.7686835	105.8233795	-66.899354	19.6494805	96.2084665
-24.806921	-4.527625	100.774338	-10.248252	18.196878	100.998451	45.6782	2.192669	106.85228	46.963257	31.340033	104.693817	46.3207285	16.766351	105.7730485	-66.8172325	19.627405	96.2238535
-25.255293	-4.223073	100.759377	-10.225352	18.195934	100.987267	45.720615	2.199135	106.814682	46.971195	31.312115	104.632652	46.345905	16.755625	105.723667	-66.796609	19.636243	96.250867
-25.690577	-3.885056	100.706352	-10.197261	18.172428	100.970306	45.752087	2.189692	106.7714	46.95644	31.272449	104.593147	46.3542635	16.7310705	105.6822735	-66.7487855	19.6137855	96.2583385
-26.440317	-3.345604	100.668045	-10.173927	18.118587	100.971916	45.74456	2.176335	106.728401	46.961292	31.206379	104.547859	46.352926	16.691357	105.63813	-66.70078	19.545817	96.305702
-26.976446	-2.946079	100.644302	-10.158603	18.0749	100.960747	45.799374	2.144465	106.635597	46.981804	31.165064	104.513153	46.390589	16.6547645	105.574375	-66.707795	19.4950355	96.347119
-27.516592	-2.485614	100.557999	-10.137017	18.012135	100.928207	45.801579	2.140064	106.555649	47.004272	31.127872	104.44487	46.4029255	16.633968	105.5002595	-66.6769595	19.390302	96.3561545
-28.102148	-2.060975	100.472366	-10.120667	17.973291	100.862503	45.798939	2.149318	106.421623	47.000717	31.099287	104.344925	46.399828	16.6243025	105.383274	-66.641162	19.3222795	96.341732
-28.734116	-1.590088	100.357033	-10.1038	17.949251	100.778854	45.800018	2.184387	106.201515	47.009689	31.081375	104.179337	46.4048535	16.632881	105.190426	-66.6124535	19.265621	96.367282
-29.316553	-1.062197	100.161766	-10.068282	17.933611	100.642265	45.788116	2.237058	105.871414	47.017349	31.076378	103.942444	46.4027325	16.656718	104.906929	-66.5392965	19.210504	96.377601
-29.998243	-0.526933	99.959106	-10.006075	17.920715	100.443222	45.734421	2.300066	105.460068	47.021805	31.078764	103.616211	46.378113	16.689415	104.5381395	-66.390263	19.152015	96.3483045
-30.947287	0.406523	99.565613	-9.949718	17.939568	100.07814	45.665768	2.359509	104.836655	46.978394	31.087381	103.075287	46.322081	16.723445	103.955971	-66.221517	19.155691	96.200309
-31.666243	0.997773	99.338676	-9.94511	17.947918	99.859146	45.633713	2.414339	104.456017	46.946247	31.098133	102.733139	46.28998	16.756236	103.594578	-66.1802	19.1396	96.123714
-32.33519	1.636224	99.149124	-9.966282	17.95125	99.681618	45.58432	2.44648	104.104485	46.888409	31.132761	102.41375	46.2363645	16.7896205	103.2591175	-66.1689285	19.1128795	96.1041185
-33.088551	2.306792	99.088196	-10.008495	17.934862	99.573418	45.511757	2.48243	103.759193	46.759544	31.173212	102.114677	46.1356505	16.827821	102.936935	-66.1526405	19.041903	96.209901
-33.833321	3.049547	99.094986	-10.084291	17.945456	99.528702	45.376492	2.530841	103.512894	46.673954	31.175369	101.802025	46.025223	16.853105	102.6574595	-66.193805	19.037807	96.3999445
-34.605728	3.742648	99.1222	-10.174294	17.921703	99.472786	45.342842	2.492393	103.221825	46.555084	31.172318	101.507019	45.948963	16.8323555	102.364422	-66.297551	19.0110505	96.58115
-35.398647	4.483668	99.128792	-10.280369	17.880648	99.426109	45.222473	2.476291	102.975639	46.423401	31.159214	101.212135	45.822937	16.8177525	102.093887	-66.383675	18.9435435	96.758331
-36.573738	5.637941	99.144402	-10.468194	17.778128	99.345566	44.997864	2.429574	102.533485	46.221943	31.142096	100.789032	45.6099035	16.785835	101.6612585	-66.5462915	18.770421	97.0298735
-37.342911	6.478093	99.110023	-10.582381	17.742992	99.251823	44.836704	2.384636	102.243439	46.077625	31.115414	100.492332	45.4571645	16.750025	101.3678855	-66.6219265	18.735959	97.1357605
-38.152321	7.285434	99.048996	-10.685909	17.684828	99.143478	44.742027	2.328764	101.877258	45.935768	31.067064	100.202164	45.3388975	16.697914	101.039711	-66.7107155	18.671742	97.247245
-38.890141	8.14311	99.008652	-10.776328	17.616045	99.049255	44.579185	2.332733	101.529266	45.788609	31.041065	99.90033	45.183897	16.686899	100.714798	-66.736553	18.545191	97.383712
-39.650944	9.023591	99.03907	-10.860942	17.57634	98.977371	44.431847	2.309872	101.187408	45.657845	31.027237	99.616768	45.044846	16.6685545	100.402088	-66.76673	18.4841255	97.552654
-40.387859	9.937816	99.048004	-10.914515	17.519375	98.90081	44.310959	2.295486	100.847015	45.535572	31.009161	99.37838	44.9232655	16.6523235	100.1126975	-66.7522955	18.3864265	97.6889225
-41.110359	10.849216	99.087746	-10.967459	17.463152	98.86866	44.186096	2.298862	100.555267	45.433575	31.020031	99.177643	44.8098355	16.6594465	99.866455	-66.7447535	18.2668575	97.870865
-42.117878	12.260786	99.227783	-11.045622	17.393238	98.875519	44.063671	2.288407	100.146233	45.274914	31.081635	98.962982	44.6692925	16.685021	99.5546075	-66.7605365	18.101455	98.1964305
-42.760681	13.240618	99.30719	-11.087576	17.341089	98.873268	44.005089	2.306623	99.921967	45.183083	31.153053	98.860764	44.594086	16.729838	99.3913655	-66.769238	17.95234	98.3551705
-43.41922	14.199235	99.369743	-11.14596	17.335785	98.871948	43.947769	2.349068	99.733177	45.11026	31.25079	98.778824	44.5290145	16.799929	99.2560005	-66.8209345	17.871641	98.4878955
-43.979729	15.200196	99.402847	-11.214663	17.338322	98.871231	43.897255	2.41765	99.570831	45.011814	31.37109	98.734871	44.4545345	16.89437	99.152851	-66.8838605	17.782274	98.589611
-44.567509	16.157095	99.474609	-11.29153	17.334118	98.870827	43.819542	2.550653	99.427635	44.91481	31.501379	98.736504	44.367176	17.026016	99.0820695	-66.950236	17.64222	98.6595845
-45.122047	17.111715	99.534752	-11.401336	17.372719	98.874954	43.751995	2.693706	99.293739	44.848503	31.676254	98.745033	44.300249	17.18498	99.019386	-67.102921	17.560458	98.730522
-45.656513	18.081125	99.586266	-11.439467	17.364031	98.870499	43.697472	2.835764	99.167694	44.771202	31.855684	98.764328	44.234337	17.345724	98.966011	-67.113271	17.382338	98.774987
-46.368401	19.506083	99.799835	-11.548088	17.402735	98.951553	43.643288	3.102722	99.027451	44.631855	32.124344	98.824692	44.1375715	17.613533	98.9260715	-67.2337475	17.191937	98.9770345
-46.825462	20.404758	99.998055	-11.587349	17.431076	99.048714	43.637802	3.286327	98.986771	44.572754	32.314045	98.903679	44.105278	17.800186	98.945225	-67.279976	17.061966	99.152203
-47.253429	21.327112	100.203339	-11.601057	17.466761	99.160652	43.642918	3.48273	98.956474	44.54361	32.508533	98.991974	44.093264	17.9956315	98.974224	-67.295378	16.9378905	99.34708
-47.597946	22.219456	100.409142	-11.611986	17.513968	99.289581	43.679398	3.659677	98.948776	44.539494	32.691418	99.089249	44.109446	18.1755475	99.0190125	-67.333418	16.8523885	99.5601495
-47.899349	23.09901	100.682808	-11.601937	17.525063	99.424652	43.711697	3.830662	98.958961	44.531258	32.864475	99.208733	44.1214775	18.3475685	99.083847	-67.3253515	16.7025575	99.765457
-48.178135	23.917192	100.985443	-11.563463	17.555414	99.578003	43.755325	3.981194	98.956146	44.543297	33.024342	99.326309	44.149311	18.502768	99.1412275	-67.276237	16.60806	100.0147785
-48.424255	24.738386	101.254631	-11.530809	17.598906	99.714691	43.79929	4.135443	98.931412	44.576023	33.193924	99.428192	44.1876565	18.6646835	99.179802	-67.2492745	16.5331285	100.24958
-48.677601	25.940176	101.605675	-11.462023	17.619156	99.888611	43.877071	4.354773	98.867378	44.65065	33.415077	99.567032	44.2638605	18.884925	99.217205	-67.1879065	16.353387	100.560017
-48.781055	26.722387	101.843658	-11.400722	17.633848	99.980186	43.932468	4.487083	98.820259	44.70097	33.561619	99.633018	44.316719	19.024351	99.2266385	-67.118163	16.243345	100.7337335
-48.832317	27.428347	102.034447	-11.354032	17.673561	100.041946	43.980728	4.621669	98.77961	44.725403	33.690487	99.687576	44.3530655	19.156078	99.233593	-67.0611295	16.191044	100.850299
-48.873909	28.06876	102.219246	-11.315582	17.711754	100.10759	44.02401	4.746058	98.752762	44.746819	33.819298	99.744843	44.3854145	19.282678	99.2488025	-67.0165785	16.14083	100.9663775
-48.828594	28.685469	102.386299	-11.307263	17.74791	100.197014	44.059326	4.869651	98.759125	44.751278	33.938057	99.823738	44.405302	19.403854	99.2914315	-67.019828	16.091966	101.1025965
-48.757088	29.298889	102.547874	-11.299675	17.767569	100.295242	44.08337	4.983346	98.81942	44.741577	34.05069	99.930283	44.4124735	19.517018	99.3748515	-67.0118235	16.01812	101.2156325
-48.65757	29.879513	102.672943	-11.293975	17.792385	100.395493	44.12281	5.079911	98.905632	44.73386	34.144245	100.077118	44.428335	19.612078	99.491375	-67.016285	15.972692	101.299611
-48.437958	30.706259	102.811226	-11.316435	17.805616	100.525375	44.115631	5.219378	99.117836	44.698208	34.286472	100.325737	44.4069195	19.752925	99.7217865	-67.0397895	15.858307	101.3289635
-48.250645	31.188959	102.936638	-11.34738	17.818806	100.591469	44.121918	5.299914	99.226044	44.657818	34.374321	100.501106	44.389868	19.8371175	99.863575	-67.084628	15.8004945	101.319363
-48.022259	31.620136	102.989876	-11.382893	17.814953	100.670578	44.118961	5.374545	99.32206	44.635998	34.451729	100.653366	44.3774795	19.913137	99.987713	-67.1432655	15.716769	101.353443
-47.728127	32.01886	103.053032	-11.4219	17.844934	100.74202	44.107731	5.453761	99.432175	44.609158	34.517597	100.781593	44.3584445	19.985679	100.106884	-67.2022445	15.704189	101.377156
-47.42371	32.405388	103.108093	-11.457415	17.859755	100.830498	44.105881	5.563548	99.584885	44.599922	34.579506	100.917435	44.3529015	20.071527	100.25116	-67.2677315	15.647983	101.409836
-47.068249	32.778484	103.153839	-11.469959	17.878519	100.956329	44.118519	5.67942	99.840126	44.596798	34.653072	101.079857	44.3576585	20.166246	100.4599915	-67.2975765	15.590792	101.4526665
-46.631119	33.131413	103.149437	-11.473442	17.887463	101.111374	44.141418	5.807256	100.219933	44.58604	34.728508	101.330696	44.363729	20.267882	100.7753145	-67.310613	15.507044	101.4474335
-45.857742	33.605213	103.087723	-11.459439	17.866354	101.40873	44.218781	5.919584	100.952324	44.653965	34.832073	101.761589	44.436373	20.3758285	101.3569565	-67.355251	15.3568795	101.4605035
-45.366081	33.895428	103.067688	-11.434745	17.794239	101.628288	44.321049	5.952024	101.514183	44.716106	34.847725	102.083794	44.5185775	20.3998745	101.7989885	-67.3880675	15.1886035	101.4575875
-44.807732	34.144356	103.058769	-11.420026	17.697681	101.883743	44.466488	5.926363	102.099884	44.776649	34.852711	102.485298	44.6215685	20.389537	102.292591	-67.4616205	15.005825	101.474895
-44.220463	34.363792	103.08831	-11.372276	17.561817	102.158203	44.636349	5.85935	102.679756	44.864849	34.853329	102.879593	44.750599	20.3563395	102.7796745	-67.495151	14.7672945	101.5367315
-43.641884	34.57671	103.162109	-11.335776	17.38471	102.400185	44.889484	5.75527	103.181908	44.971783	34.831078	103.286072	44.9306335	20.293174	103.23399	-67.6021855	14.476246	101.56638
-42.990562	34.813583	103.191551	-11.294567	17.208019	102.621689	45.104809	5.632934	103.660988	45.099651	34.806652	103.700134	45.10223	20.219793	103.680561	-67.691364	14.196245	101.562817
-42.328762	35.050629	103.22496	-11.238158	17.044645	102.803734	45.301693	5.535424	104.073647	45.224583	34.774063	104.101707	45.263138	20.1547435	104.087677	-67.739454	13.9345465	101.519791
-41.354752	35.411663	103.346489	-11.155682	16.829338	103.038475	45.571072	5.40527	104.573097	45.385284	34.693905	104.708839	45.478178	20.0495875	104.640968	-67.789542	13.6090885	101.435982
-40.69537	35.660255	103.449669	-11.09056	16.735796	103.177238	45.676605	5.325338	104.823769	45.505039	34.646053	105.041595	45.590822	19.9856955	104.932682	-67.771942	13.4858965	101.421794
-40.039867	35.921745	103.593842	-11.038693	16.659124	103.309319	45.751213	5.244589	105.020187	45.61948	34.602692	105.29995	45.6853465	19.9236405	105.1600685	-67.7627325	13.3946075	101.4585695
-39.386715	36.205719	103.784775	-10.983866	16.609198	103.441635	45.801628	5.194946	105.12719	45.695858	34.589268	105.506561	45.748743	19.892107	105.3168755	-67.716475	13.326289	101.5663945
-38.65667	36.505951	103.951935	-10.959432	16.607605	103.550018	45.807098	5.182816	105.198143	45.742558	34.576969	105.636559	45.774828	19.8798925	105.417351	-67.693692	13.3353175	101.682685
-37.945251	36.789314	104.135277	-10.920416	16.619978	103.629601	45.810078	5.184871	105.186699	45.750309	34.563725	105.74131	45.7801935	19.874298	105.4640045	-67.6210255	13.365658	101.7951975
-37.272255	37.059479	104.275597	-10.924595	16.634796	103.664444	45.804146	5.178875	105.111649	45.758865	34.556107	105.812775	45.7815055	19.867491	105.462212	-67.6306955	13.402101	101.866676
-36.269012	37.463387	104.441162	-10.976645	16.663078	103.687218	45.693718	5.18384	105.015793	45.729458	34.535084	105.817139	45.711588	19.859462	105.416466	-67.664878	13.466694	101.95797
-35.59824	37.747112	104.509781	-11.013645	16.676435	103.679749	45.633541	5.172611	104.957726	45.665226	34.489841	105.817482	45.6493835	19.831226	105.387604	-67.6766735	13.521644	101.971894
-34.873398	38.006855	104.497055	-11.085611	16.693003	103.665649	45.579605	5.156851	104.948616	45.611401	34.431328	105.815063	45.595503	19.7940895	105.3818395	-67.766725	13.5919165	101.9494585
-34.108791	38.235123	104.446915	-11.135187	16.678833	103.657875	45.523499	5.127889	104.992867	45.541374	34.380932	105.861641	45.5324365	19.7544105	105.427254	-67.8028105	13.6032555	101.888496
-33.390926	38.432331	104.405807	-11.181782	16.654604	103.663651	45.49342	5.076099	105.089554	45.508949	34.318432	105.889191	45.5011845	19.6972655	105.4893725	-67.8647485	13.6119425	101.8379295
-32.667656	38.619377	104.362396	-11.219129	16.586178	103.699158	45.516407	4.979958	105.167809	45.485485	34.243427	105.885956	45.500946	19.6116925	105.5268825	-67.939204	13.5606635	101.8714335
-31.914717	38.751945	104.351982	-11.222222	16.495205	103.746033	45.501404	4.88538	105.257645	45.45142	34.135918	105.87915	45.476412	19.510649	105.5683975	-67.920856	13.479761	101.9236685
-30.722328	38.960518	104.26738	-11.196372	16.326288	103.841637	45.473557	4.715651	105.435432	45.451359	33.924465	105.837929	45.462458	19.320058	105.6366805	-67.855202	13.332518	102.0465935
-29.85968	39.063984	104.196999	-11.159829	16.179749	103.89782	45.485348	4.538507	105.536285	45.472324	33.741821	105.803238	45.478836	19.140164	105.6697615	-67.798494	13.219334	102.1258785
-29.04423	39.180267	104.13414	-11.12508	16.015097	103.952515	45.541851	4.319628	105.617538	45.511147	33.516846	105.764915	45.526499	18.918237	105.6912265	-67.776659	13.111957	102.2138035
-28.244406	39.296879	104.064026	-11.083381	15.844342	103.99984	45.586296	4.097327	105.70816	45.550922	33.283867	105.729675	45.568609	18.690597	105.7189175	-67.735371	12.998087	102.2807625
-27.409094	39.420734	104.021584	-11.029193	15.652961	104.049347	45.619408	3.862401	105.816391	45.584293	33.051327	105.72879	45.6018505	18.456864	105.7725905	-67.6602365	12.849058	102.3261035
-26.555014	39.573418	103.975761	-10.985867	15.459855	104.125977	45.657383	3.623076	105.917206	45.630367	32.814331	105.736221	45.643875	18.2187035	105.8267135	-67.615609	12.7010065	102.4252405
-25.624979	39.723343	103.937958	-10.97831	15.323358	104.198967	45.698479	3.393041	106.052544	45.689919	32.57312	105.80069	45.694199	17.9830805	105.926617	-67.650819	12.6636355	102.471317
-24.40929	40.031509	104.056763	-10.886805	15.06199	104.298889	45.756977	3.053437	106.245247	45.786819	32.227451	105.985199	45.771898	17.640444	106.115223	-67.545508	12.483536	102.482555
-23.452316	40.235741	104.112038	-10.86356	14.923567	104.386292	45.74025	2.842334	106.373619	45.854443	32.029137	106.153938	45.7973465	17.4357355	106.2637785	-67.5244665	12.4113985	102.5088055
-22.582077	40.47958	104.279564	-10.82597	14.805285	104.444382	45.799015	2.63517	106.420311	45.914665	31.858477	106.351318	45.85684	17.2468235	106.3858145	-67.50878	12.3637465	102.5029495
-21.617825	40.759541	104.421425	-10.828376	14.744825	104.476891	45.809681	2.481798	106.460724	45.982712	31.736357	106.5868	45.8961965	17.1090775	106.523762	-67.5529485	12.3805725	102.43002
-20.718979	41.059589	104.636086	-10.835186	14.703896	104.492104	45.751511	2.403006	106.496216	46.021839	31.681263	106.823822	45.886675	17.0421345	106.660019	-67.557047	12.3656575	102.324189
-19.953661	41.435276	104.943024	-10.838619	14.690336	104.521881	45.722267	2.359761	106.483284	46.052513	31.678587	107.058456	45.88739	17.019174	106.77087	-67.564628	12.361498	102.272892
-19.042971	41.740021	105.181908	-10.854308	14.717066	104.54277	45.692139	2.386262	106.475975	46.068726	31.717285	107.29287	45.8804325	17.0517735	106.8844225	-67.5890485	12.3823585	102.2011175
-17.733723	42.270866	105.539429	-10.901627	14.853083	104.602814	45.669422	2.478011	106.516281	46.08144	31.862587	107.634888	45.875431	17.170299	107.0755845	-67.678685	12.535867	102.1300435
-16.80724	42.609829	105.754868	-10.925921	14.930449	104.656914	45.654488	2.53504	106.556808	46.085155	31.962427	107.855881	45.8698215	17.2487335	107.2063445	-67.7216635	12.6121645	102.1074835
-15.955617	42.930943	105.967056	-10.979678	15.015453	104.687653	45.636459	2.579016	106.591736	46.095459	32.047188	108.028412	45.865959	17.313102	107.310074	-67.825315	12.717804	102.065232
-15.131362	43.257172	106.181648	-11.006859	15.092577	104.708221	45.624371	2.595562	106.606583	46.092396	32.083313	108.175659	45.8583835	17.3394375	107.391121	-67.8721015	12.8457165	102.025321
-14.272821	43.497948	106.339897	-11.033087	15.14421	104.712769	45.590523	2.581393	106.623695	46.090687	32.07745	108.292725	45.840605	17.3294215	107.45821	-67.906779	12.9589985	101.967328
-13.361469	43.732071	106.439484	-11.052743	15.174609	104.71698	45.551926	2.538327	106.672028	46.09129	32.0467	108.410049	45.821608	17.2925135	107.5410385	-67.927094	13.0567045	101.8929215
-12.423851	43.926285	106.535126	-11.07281	15.180093	104.748428	45.542141	2.488848	106.741043	46.088211	31.995419	108.520195	45.815176	17.2421335	107.630619	-67.960796	13.1180525	101.866237
-11.185502	44.138031	106.68354	-11.06553	15.149677	104.843201	45.53793	2.411052	106.881966	46.082943	31.918484	108.672043	45.8104365	17.164768	107.7770045	-67.9414965	13.134586	101.9093975
-10.304546	44.18338	106.750191	-11.051593	15.109262	104.899666	45.572792	2.35199	106.998184	46.085213	31.861528	108.762047	45.8290025	17.106759	107.8801155	-67.9321885	13.111765	101.9192165
-9.426476	44.223431	106.76371	-10.994221	15.068598	104.977394	45.628735	2.293788	107.121613	46.094948	31.816425	108.838104	45.8618415	17.0551065	107.9798585	-67.8502835	13.0820895	101.9749295
-8.495762	44.23679	106.755409	-10.945686	15.012058	105.01255	45.701935	2.229451	107.239655	46.123199	31.762272	108.912384	45.912567	16.9958615	108.0760195	-67.803939	13.0282545	101.9490805
-7.640521	44.203579	106.817665	-10.883269	14.943154	105.021545	45.781116	2.162529	107.34713	46.159348	31.710035	109.032104	45.970232	16.936282	108.189617	-67.73677	12.950026	101.853473
-6.746135	44.090225	106.873413	-10.818836	14.8396	105.028152	45.864895	2.084081	107.418167	46.215378	31.656557	109.155807	46.0401365	16.870319	108.286987	-67.6778085	12.808881	101.769317
-5.86445	43.952	106.986443	-10.756205	14.744416	105.004593	45.941177	1.997972	107.4412	46.284916	31.591335	109.309792	46.1130465	16.7946535	108.375496	-67.6254565	12.6941785	101.63369
-4.534228	43.67976	107.231293	-10.636454	14.617723	104.987885	46.024525	1.927776	107.412468	46.394283	31.507229	109.546852	46.209404	16.7175025	108.47966	-67.482312	12.5179435	101.49611
-3.618711	43.468208	107.420837	-10.547128	14.565879	104.985634	46.092117	1.910406	107.381371	46.480724	31.479979	109.715691	46.2864205	16.6951925	108.548531	-67.3806765	12.4365655	101.422737
-2.717134	43.202278	107.637474	-10.478001	14.55862	105.018852	46.161591	1.926977	107.357452	46.563824	31.495157	109.884224	46.3627075	16.711067	108.620838	-67.3187095	12.406173	101.416866
-1.863036	42.925529	107.838966	-10.401571	14.587079	105.043732	46.239723	1.996292	107.359245	46.64447	31.565317	110.050026	46.4420965	16.7808045	108.7046355	-67.2452385	12.3933535	101.3828285
-0.965185	42.558041	108.003929	-10.346618	14.666626	105.066391	46.31802	2.086658	107.379723	46.713619	31.657421	110.206856	46.5158195	16.8720395	108.7932895	-67.2090555	12.4612125	101.3394925
-0.042667	42.173347	108.098099	-10.291544	14.737193	105.103935	46.398548	2.213876	107.416153	46.756588	31.784954	110.356674	46.577568	16.999415	108.8864135	-67.160656	12.474971	101.3214565
0.873515	41.725193	108.173141	-10.265974	14.885826	105.116043	46.475132	2.324149	107.454506	46.80777	31.917881	110.459686	46.641451	17.121015	108.957096	-67.173399	12.650637	101.27499
2.22098	40.950188	108.18605	-10.210389	14.990584	105.104256	46.567139	2.487701	107.486023	46.832901	32.092667	110.56546	46.70002	17.290184	109.0257415	-67.120798	12.690984	101.1827705
3.14756	40.310669	108.123825	-10.183547	15.062225	105.114426	46.620991	2.587122	107.512939	46.848915	32.183506	110.576401	46.734953	17.385314	109.04467	-67.102047	12.739136	101.184182
4.097284	39.646004	108.012619	-10.148896	15.13194	105.140457	46.691906	2.667836	107.578575	46.878662	32.271275	110.538994	46.785284	17.4695555	109.0587845	-67.083076	12.7943245	101.2221295
5.028924	38.881771	107.837524	-10.100975	15.19932	105.170059	46.765873	2.756706	107.664299	46.909775	32.343784	110.477852	46.837824	17.550245	109.0710755	-67.039774	12.848395	101.2690425
6.020687	38.095127	107.645081	-10.049422	15.221727	105.2286	46.854202	2.82565	107.770386	46.940067	32.417824	110.37767	46.8971345	17.621737	109.074028	-66.9959785	12.821717	101.383172
7.018027	37.186279	107.394341	-9.976344	15.244386	105.253288	46.966099	2.87358	107.85186	46.986919	32.459633	110.21801	46.976509	17.6666065	109.034935	-66.929197	12.8221655	101.471641
8.007808	36.229084	107.12384	-9.918824	15.272902	105.255272	47.07629	2.888657	107.937218	47.005497	32.475227	110.058174	47.0408935	17.681942	108.997696	-66.8785415	12.863862	101.512848
9.563806	34.703915	106.717873	-9.756818	15.167037	105.234398	47.242672	2.857179	108.029305	47.074516	32.415092	109.798637	47.158594	17.6361355	108.913971	-66.67223	12.6979385	101.554825
10.620439	33.599136	106.449783	-9.670647	15.09135	105.190483	47.353065	2.793162	108.057114	47.113712	32.354511	109.652565	47.2333885	17.5738365	108.8548395	-66.5746825	12.6088635	101.5261265
11.659512	32.464691	106.249809	-9.596353	15.021144	105.152725	47.440002	2.752226	108.048019	47.153549	32.306713	109.519699	47.2967755	17.5294695	108.783859	-66.4894815	12.5128185	101.521591
12.753734	31.306183	106.089783	-9.522222	14.963992	105.109619	47.524601	2.717479	108.023628	47.196548	32.272633	109.424225	47.3605745	17.495056	108.7239265	-66.4050185	12.432928	101.4953115
13.857343	30.095806	105.946922	-9.445753	14.942627	105.0728	47.609638	2.712373	108.000877	47.266273	32.244343	109.371696	47.4379555	17.478358	108.6862865	-66.3294615	12.406896	101.4593135
14.965672	28.890947	105.826202	-9.342968	14.952521	105.033127	47.677757	2.739907	107.995033	47.366436	32.251694	109.360138	47.5220965	17.4958005	108.6775855	-66.2080325	12.4092415	101.3886685
16.120329	27.638885	105.728699	-9.238725	15.030642	104.990791	47.776039	2.809674	107.993279	47.455303	32.314041	109.365738	47.615671	17.5618575	108.6795085	-66.093121	12.4994265	101.3020735
17.83091	25.73995	105.519829	-9.094554	15.20683	104.902184	47.932796	3.012247	108.011795	47.571148	32.474976	109.313408	47.751972	17.7436115	108.6626015	-65.94108	12.6700485	101.1417665
19.022144	24.42243	105.395721	-8.995002	15.369614	104.839531	48.042263	3.199599	108.054367	47.631149	32.623161	109.24147	47.836706	17.91138	108.6479185	-65.82671	12.827848	101.0311435
20.182844	23.088888	105.214104	-8.898332	15.531572	104.786369	48.157566	3.407656	108.138779	47.671562	32.770313	109.135651	47.914564	18.0889845	108.637215	-65.711228	12.9741595	100.935523
21.387529	21.716808	105.090462	-8.826371	15.694125	104.730095	48.275871	3.592675	108.299149	47.675339	32.92654	109.065376	47.975605	18.2596075	108.6822625	-65.628347	13.1286425	100.7779275
22.583719	20.289595	104.982147	-8.778874	15.810209	104.691864	48.414482	3.755536	108.498444	47.665916	33.062218	108.967545	48.040199	18.408877	108.7329945	-65.597947	13.211541	100.6507335
23.738375	18.848476	104.92276	-8.752212	15.862295	104.637955	48.515762	3.855078	108.705772	47.64505	33.153236	108.84845	48.080406	18.504157	108.777111	-65.58483	13.220433	100.498799
24.91754	17.333948	104.894547	-8.740284	15.891276	104.580154	48.583801	3.916691	108.897385	47.593113	33.194275	108.703888	48.088457	18.555483	108.8006365	-65.569025	13.227069	100.3596715
26.685032	15.05513	104.851105	-8.737774	15.834449	104.515709	48.688213	3.952373	109.150185	47.519268	33.163574	108.48645	48.1037405	18.5579735	108.8183175	-65.5792885	13.1109245	100.2131005
27.850073	13.528277	104.881538	-8.746257	15.798412	104.476974	48.739128	3.896593	109.305099	47.477962	33.105095	108.347633	48.108545	18.500844	108.826366	-65.601059	13.09598	100.127582
29.003155	12.016986	104.913307	-8.732774	15.737293	104.431961	48.764904	3.826556	109.426521	47.444878	33.023666	108.233025	48.104891	18.425111	108.829773	-65.570439	13.049475	100.034149
30.180201	10.485872	104.963615	-8.744514	15.658453	104.395317	48.771748	3.731	109.510193	47.429234	32.924816	108.155296	48.100491	18.327908	108.8327445	-65.589519	12.988998	99.9578895
30.537706	9.191081	105.023087	-8.753677	15.599343	104.367081	48.756733	3.643167	109.534012	47.418926	32.825665	108.087265	48.0878295	18.234416	108.8106385	-65.5951835	12.96427	99.9235235
30.718079	7.833409	104.950882	-8.764074	15.565488	104.348419	48.707611	3.570778	109.52816	47.402977	32.729431	108.026527	48.055294	18.1501045	108.7773435	-65.583442	12.9808715	99.9194945
30.638248	6.690075	105.103752	-8.795416	15.551439	104.341438	48.651691	3.521244	109.523216	47.383186	32.663773	107.993874	48.0174385	18.0925085	108.758545	-65.6082705	13.0103695	99.924331
30.842913	4.58849	105.042328	-8.835665	15.607359	104.351898	48.579643	3.520448	109.524139	47.349606	32.648067	107.950745	47.9646245	18.0842575	108.737442	-65.6359545	13.1304605	99.966354
30.905094	3.402886	105.044876	-8.879279	15.67712	104.35524	48.538704	3.55931	109.52636	47.301506	32.681854	107.910194	47.920105	18.120582	108.718277	-65.678663	13.233658	99.992203
30.900293	2.267661	105.040298	-8.910714	15.749157	104.322182	48.507511	3.609475	109.504524	47.262718	32.740562	107.826828	47.8851145	18.1750185	108.665676	-65.7065425	13.3232955	99.978688
30.955072	1.059165	104.986214	-8.942674	15.870539	104.26252	48.505447	3.63714	109.428535	47.232796	32.794373	107.694313	47.8691215	18.2157565	108.561424	-65.7544695	13.5253215	99.963616
31.006464	-0.006219	104.99762	-8.976852	15.936446	104.205788	48.4305	3.687758	109.414879	47.229271	32.834534	107.520782	47.8298855	18.261146	108.4678305	-65.7835895	13.611746	99.9437455
30.969122	-0.999604	105.076149	-9.022796	15.991001	104.138077	48.392944	3.709145	109.370842	47.231564	32.874378	107.348595	47.812254	18.2917615	108.3597185	-65.857846	13.6902405	99.9164355
31.173092	-2.266003	104.953552	-9.059925	16.017237	104.087135	48.354931	3.721062	109.333061	47.210163	32.891041	107.178116	47.782547	18.3060515	108.2555885	-65.902397	13.7284225	99.9186815
31.241182	-3.787441	105.006912	-9.087367	16.01811	104.043877	48.326458	3.718309	109.312202	47.189079	32.885223	106.932899	47.7577685	18.301766	108.1225505	-65.9325025	13.734454	99.9652035
31.071466	-4.409699	105.029274	-9.094701	16.00116	104.026604	48.31913	3.685217	109.310623	47.174599	32.858898	106.806633	47.7468645	18.2720575	108.058628	-65.9362665	13.7302625	99.99458
30.407234	-4.329311	105.068169	-9.098705	15.960333	104.009033	48.307243	3.614565	109.302055	47.171993	32.79929	106.686005	47.739618	18.2069275	107.99403	-65.937028	13.7137385	100.024036
29.743328	-4.252017	105.031624	-9.090067	15.863912	103.974236	48.280125	3.530637	109.285149	47.184513	32.707783	106.585251	47.732319	18.11921	107.9352	-65.912453	13.608614	100.013272
29.105076	-4.124534	104.937935	-9.0829	15.80668	103.914284	48.283543	3.407699	109.205559	47.193394	32.585083	106.511391	47.7384685	17.996391	107.858475	-65.9042685	13.616969	99.970093
28.399578	-4.015453	104.803642	-9.099022	15.734066	103.848137	48.222153	3.295183	109.169243	47.208622	32.471962	106.461586	47.7153875	17.8835725	107.8154145	-65.9134315	13.5845595	99.8808595
27.65159	-3.845645	104.713348	-9.100214	15.647232	103.766037	48.185883	3.186467	109.118271	47.21962	32.370075	106.465111	47.7027515	17.778271	107.791691	-65.9031795	13.516193	99.740383
26.672672	-3.538089	104.583336	-9.136477	15.582416	103.687286	48.166245	3.029883	109.019913	47.226974	32.261051	106.542465	47.6966095	17.645467	107.781189	-65.9695635	13.519365	99.593383
25.989862	-3.227658	104.467941	-9.175467	15.564585	103.665329	48.081459	2.973054	109.018692	47.231735	32.217373	106.602539	47.656597	17.5952135	107.8106155	-66.007531	13.5339565	99.5200425
25.260767	-2.898489	104.382111	-9.222402	15.581044	103.650795	48.029114	2.948918	109.003845	47.223274	32.196499	106.679367	47.626194	17.5727085	107.841606	-66.070998	13.5893795	99.459984
24.531143	-2.563416	104.334389	-9.257859	15.605371	103.638779	48.042542	2.932526	108.957863	47.20108	32.212147	106.741669	47.621811	17.5723365	107.849766	-66.137529	13.6384055	99.427792
23.829481	-2.191224	104.242882	-9.294331	15.649587	103.60569	48.022591	2.952312	108.940491	47.180439	32.248989	106.777275	47.601515	17.6006505	107.858883	-66.190177	13.6985235	99.352497
23.164389	-1.777958	104.176476	-9.326963	15.715313	103.552567	47.974674	2.999354	108.943558	47.149109	32.295303	106.796898	47.5618915	17.6473285	107.870228	-66.2158175	13.7832975	99.234906
22.473522	-1.343476	104.050896	-9.354743	15.757306	103.476479	47.9524	3.017234	108.906998	47.130825	32.331467	106.788826	47.5416125	17.6743505	107.847912	-66.2510985	13.8402615	99.105046
21.387131	-0.694303	103.859421	-9.37254	15.773762	103.350426	47.916199	3.017764	108.794693	47.110008	32.348709	106.769196	47.5131035	17.6832365	107.7819445	-66.2581835	13.8642875	98.9189075
20.654819	-0.229425	103.717018	-9.397249	15.779766	103.259644	47.888676	2.999253	108.695091	47.090214	32.334976	106.780312	47.489445	17.6671145	107.7377015	-66.283943	13.8924175	98.7815865
19.984064	0.184086	103.594147	-9.413669	15.756519	103.17749	47.862286	2.960224	108.597099	47.088215	32.278244	106.83606	47.4752505	17.619234	107.7165795	-66.3025885	13.893804	98.6384005
19.294697	0.624716	103.416908	-9.444963	15.720071	103.119293	47.832207	2.895218	108.493408	47.092979	32.217361	106.927002	47.462593	17.5562895	107.710205	-66.352519	13.8838525	98.528381
18.539324	1.070962	103.248428	-9.472808	15.685402	103.051033	47.795807	2.848264	108.380257	47.11187	32.154308	107.043098	47.4538385	17.501286	107.7116775	-66.3994545	13.869518	98.3903885
17.792402	1.487218	103.08136	-9.493132	15.624947	102.986839	47.730194	2.821779	108.245895	47.134796	32.118832	107.157242	47.432495	17.4703055	107.7015685	-66.418759	13.7795885	98.2721095
17.077259	1.891082	102.897606	-9.512045	15.598847	102.934578	47.676929	2.800103	108.090233	47.153362	32.112385	107.241463	47.4151455	17.456244	107.665848	-66.4392355	13.74145	98.203308
15.953747	2.424561	102.630341	-9.55438	15.588075	102.855492	47.583122	2.834553	107.802269	47.136269	32.151653	107.234634	47.3596955	17.493103	107.5184515	-66.4684555	13.683047	98.1925325
15.164924	2.823302	102.459312	-9.574722	15.614894	102.818321	47.518192	2.900169	107.607864	47.085632	32.190983	107.165611	47.301912	17.545576	107.3867375	-66.451356	13.684212	98.2499045
14.327905	3.097991	102.329491	-9.596853	15.644739	102.796318	47.456524	2.971121	107.427597	47.031666	32.256645	107.080223	47.244095	17.613883	107.25391	-66.437801	13.675595	98.338726
13.525322	3.376345	102.235619	-9.648224	15.693053	102.781799	47.413464	3.025407	107.288101	46.956799	32.323151	107.000122	47.1851315	17.674279	107.1441115	-66.4815795	13.711827	98.4194865
12.76353	3.610988	102.169632	-9.703612	15.724735	102.76635	47.366505	3.081057	107.201363	46.883804	32.380222	106.938004	47.1251545	17.7306395	107.0696835	-66.5323785	13.7188305	98.4630165
11.915173	3.839213	102.124451	-9.765456	15.74742	102.751579	47.294632	3.12464	107.153305	46.805576	32.431095	106.897667	47.050104	17.7778675	107.025486	-66.581016	13.7169725	98.477672
11.052572	4.010093	102.083885	-9.863531	15.764239	102.753983	47.229431	3.162147	107.127724	46.724529	32.467033	106.858292	46.97698	17.81459	106.993008	-66.704042	13.713888	98.514958
9.744443	4.172754	102.051399	-9.975503	15.771155	102.755035	47.126198	3.223843	107.092789	46.553604	32.534721	106.821609	46.839901	17.879282	106.957199	-66.790907	13.663028	98.552871
8.924889	4.239398	102.037796	-10.055633	15.791695	102.759155	47.064396	3.272883	107.064461	46.462128	32.592911	106.772041	46.763262	17.932897	106.918251	-66.874528	13.650493	98.600059
8.113317	4.255186	101.991531	-10.136932	15.802164	102.767654	47.020645	3.330443	107.022545	46.363506	32.67099	106.746483	46.6920755	18.0007165	106.884514	-66.9659395	13.6036115	98.650794
7.255782	4.278542	101.919159	-10.203176	15.81329	102.772926	46.964016	3.399231	106.942871	46.275131	32.760975	106.71241	46.6195735	18.080103	106.8276405	-67.0259255	13.546477	98.7182115
6.372437	4.187431	101.817284	-10.279601	15.825669	102.778122	46.906811	3.464972	106.83802	46.18782	32.844822	106.704941	46.5473155	18.154897	106.7714805	-67.1065175	13.496441	98.7847635
5.531162	4.089477	101.748314	-10.343083	15.842269	102.790306	46.843739	3.536363	106.73201	46.12648	32.930523	106.724678	46.4851095	18.233443	106.728344	-67.1712755	13.451095	98.852268
4.74109	3.96281	101.661514	-10.409164	15.877071	102.809631	46.792011	3.616398	106.638161	46.081482	33.035179	106.757309	46.4367465	18.3257885	106.697735	-67.2550745	13.4283535	98.921527
3.570386	3.647581	101.522362	-10.495787	15.969296	102.801834	46.719849	3.749969	106.49688	46.018391	33.217228	106.781853	46.36912	18.4835985	106.6393665	-67.360694	13.4549935	98.9643015
2.751219	3.367641	101.373169	-10.559949	16.062746	102.768959	46.671127	3.873824	106.405624	45.96492	33.35191	106.757355	46.3180235	18.612867	106.5814895	-67.4379215	13.512625	98.9564285
1.976722	3.01251	101.256653	-10.624169	16.180008	102.724228	46.64119	3.992979	106.295357	45.890823	33.503281	106.693855	46.2660065	18.74813	106.494606	-67.5143445	13.611886	98.95385
1.203452	2.687761	101.196548	-10.686962	16.329369	102.688599	46.5564	4.138932	106.272064	45.806137	33.649654	106.584099	46.1812685	18.894293	106.4280815	-67.5551925	13.764445	98.9491165
0.539732	2.307655	101.209595	-10.740312	16.429737	102.655243	46.508266	4.268672	106.282135	45.711815	33.781082	106.471298	46.1100405	19.024877	106.3767165	-67.5906645	13.834597	98.9337695
-0.084659	1.837035	101.226463	-10.79816	16.566601	102.642838	46.458614	4.367665	106.327888	45.61203	33.902611	106.311623	46.035322	19.135138	106.3197555	-67.631642	13.998064	98.9659205
-0.736028	1.304716	101.279747	-10.887506	16.669659	102.638885	46.400661	4.450614	106.408264	45.507854	33.987354	106.127777	45.9542575	19.218984	106.2680205	-67.7292695	14.120334	99.0097495
-1.618035	0.416444	101.528839	-10.994918	16.791737	102.633919	46.326385	4.535642	106.55265	45.347343	34.068291	105.739937	45.836864	19.3019665	106.1462935	-67.8267	14.2815075	99.1215445
-2.171875	-0.163893	101.689934	-11.059546	16.861931	102.634033	46.278881	4.592615	106.632523	45.209442	34.093544	105.440605	45.7441615	19.3430795	106.036564	-67.8632535	14.3807825	99.231502
-2.653902	-0.707285	101.877937	-11.12211	16.851967	102.631248	46.241192	4.652552	106.720718	45.082844	34.096001	105.152931	45.662018	19.3742765	105.9368245	-67.906238	14.3296575	99.3256715
-3.083942	-1.318381	102.061867	-11.165854	16.832621	102.617279	46.248959	4.669525	106.763802	44.980568	34.102169	104.858932	45.6147635	19.385847	105.811367	-67.9464715	14.279395	99.423191
-3.537722	-1.943381	102.163193	-11.196013	16.7801	102.580307	46.240089	4.693137	106.816193	44.893559	34.105797	104.610695	45.566824	19.399467	105.713444	-67.95885	14.160733	99.44717
-3.974255	-2.583597	102.249481	-11.226686	16.691286	102.540718	46.233994	4.709866	106.877777	44.827408	34.081894	104.414619	45.530701	19.39588	105.646198	-67.984073	13.986692	99.435238
-4.356702	-3.179895	102.330551	-11.225533	16.604143	102.479744	46.230473	4.704068	106.911255	44.768063	34.044479	104.282806	45.499268	19.3742735	105.5970305	-67.950334	13.8340125	99.3624575
-4.891428	-3.97923	102.336273	-11.234067	16.441219	102.374626	46.223053	4.63471	106.960739	44.739471	33.960739	104.150139	45.481262	19.2977245	105.555439	-67.949396	13.5847135	99.193813
-5.177896	-4.497656	102.343025	-11.255073	16.364672	102.307007	46.181377	4.586174	107.008949	44.726242	33.892036	104.124451	45.4538095	19.239105	105.5667	-67.9639555	13.490239	99.047314
-5.474288	-4.986264	102.29435	-11.269915	16.315027	102.255569	46.157616	4.540126	107.013916	44.713802	33.836735	104.132462	45.435709	19.1884305	105.573189	-67.975539	13.4416235	98.937949
-5.791648	-5.492281	102.246925	-11.300465	16.275713	102.229645	46.166958	4.49451	106.986824	44.71426	33.805756	104.156349	45.440609	19.150133	105.5715865	-68.041539	13.401293	98.8877035
-6.119342	-5.914765	102.202118	-11.339927	16.266062	102.217224	46.142185	4.492387	106.978836	44.711365	33.803364	104.200813	45.426775	19.1478755	105.5898245	-68.106629	13.3842485	98.8446235
-6.384961	-6.369565	102.190018	-11.359906	16.308113	102.216316	46.106815	4.494257	106.968094	44.703522	33.833241	104.250015	45.4051685	19.163749	105.6090545	-68.1249805	13.452477	98.8235775
-6.684531	-6.725698	102.154434	-11.405729	16.373196	102.229248	46.08572	4.495822	106.929794	44.702648	33.868019	104.270828	45.394184	19.1819205	105.600311	-68.205642	13.5644715	98.858185
-7.081884	-7.157351	102.122055	-11.441216	16.462769	102.253052	46.056164	4.512977	106.884918	44.676323	33.890068	104.340744	45.3662435	19.2015225	105.612831	-68.2486755	13.7240155	98.893273
-7.330746	-7.4252	102.090111	-11.468993	16.539925	102.287758	46.042015	4.528049	106.889359	44.680382	33.91935	104.412399	45.3611985	19.2236995	105.650879	-68.2991845	13.8561505	98.924637
-7.538947	-7.618521	102.076805	-11.485422	16.618423	102.32357	46.038334	4.539571	106.917168	44.698982	33.945007	104.508995	45.368658	19.242289	105.7130815	-68.339502	13.994557	98.9340585
-7.734882	-7.835496	102.090546	-11.489945	16.661312	102.359055	46.034775	4.550042	106.949196	44.72311	33.967075	104.597473	45.3789425	19.2585585	105.7733345	-68.3588325	14.0640655	98.9447755
-7.93312	-8.068846	102.114403	-11.491672	16.714289	102.393257	46.018127	4.557904	106.985008	44.755775	33.968994	104.635704	45.386951	19.263449	105.810356	-68.370295	14.165129	98.976158
-8.140683	-8.292689	102.143082	-11.468255	16.757824	102.40976	46.013069	4.560349	106.998322	44.776814	33.949978	104.630936	45.3949415	19.2551635	105.814629	-68.3314515	14.2604845	99.004891
-8.371815	-8.52379	102.168655	-11.456514	16.785475	102.417336	46.013142	4.556391	107.005623	44.792194	33.9203	104.594826	45.402668	19.2383455	105.8002245	-68.315696	14.3326045	99.0344475
-8.736829	-8.772412	102.275787	-11.425212	16.808453	102.41777	46.007816	4.534097	107.039108	44.803162	33.869621	104.546341	45.405489	19.201859	105.7927245	-68.255913	14.415047	99.0428155
-8.961967	-8.934726	102.318802	-11.410429	16.79384	102.415527	46.016022	4.489199	107.077194	44.834694	33.821003	104.536903	45.425358	19.155101	105.8070485	-68.246216	14.432579	99.0240055
-9.154349	-9.116714	102.333817	-11.395834	16.764038	102.396843	46.025158	4.422177	107.120117	44.871521	33.761578	104.55278	45.4483395	19.0918775	105.8364485	-68.2400075	14.4361985	98.9572375
-9.303623	-9.325034	102.299049	-11.373764	16.727966	102.359756	46.028595	4.335907	107.137062	44.907551	33.680443	104.566429	45.468073	19.008175	105.8517455	-68.215601	14.447757	98.8677665
-9.454959	-9.453938	102.258278	-11.355722	16.68935	102.324257	46.024578	4.249629	107.118271	44.937126	33.593048	104.572121	45.480852	18.9213385	105.845196	-68.192296	14.4573615	98.803318
-9.594425	-9.564991	102.197609	-11.333679	16.659584	102.318237	45.982933	4.205384	107.110085	44.965897	33.51963	104.581108	45.474415	18.862507	105.8455965	-68.141773	14.456661	98.7908775
-9.702852	-9.620886	102.144875	-11.29963	16.646341	102.316521	46.015488	4.153578	107.053902	45.020866	33.472431	104.609467	45.518177	18.8130045	105.8316845	-68.117437	14.4796775	98.8013575
-9.84985	-9.594419	102.038467	-11.250259	16.644073	102.265503	46.034634	4.108816	107.038628	45.104164	33.438107	104.666756	45.569399	18.7734615	105.852692	-68.069917	14.5146845	98.678314
-9.925816	-9.49885	101.956177	-11.224796	16.65774	102.208687	46.042709	4.091138	107.049652	45.15274	33.416069	104.694557	45.5977245	18.7536035	105.8721045	-68.0473165	14.5618765	98.5452695
-9.998483	-9.357343	101.886765	-11.194408	16.673264	102.150932	46.050705	4.073139	107.087563	45.183708	33.397945	104.734184	45.6172065	18.735542	105.9108735	-68.0060225	14.610986	98.3909905
-10.082325	-9.142912	101.834213	-11.181499	16.690783	102.115715	46.063091	4.063243	107.157219	45.204956	33.381824	104.804565	45.6340235	18.7225335	105.980892	-67.9970215	14.6590325	98.250538
-10.157478	-8.911775	101.821945	-11.187556	16.689491	102.10762	46.07008	4.063645	107.278076	45.209389	33.385536	104.921997	45.6397345	18.7245905	106.1000365	-68.0148465	14.6543915	98.1152035
-10.25182	-8.648821	101.811562	-11.209	16.672199	102.121475	46.073307	4.063203	107.421967	45.219006	33.401169	105.089661	45.6461565	18.732186	106.255814	-68.0641565	14.612212	97.987136
-10.356936	-8.36329	101.816025	-11.239485	16.645571	102.146461	46.060123	4.04407	107.595573	45.230869	33.414669	105.294296	45.645496	18.7293695	106.4449345	-68.124466	14.5617725	97.8479875
-10.554463	-7.805812	101.763168	-11.289532	16.591995	102.15403	46.051159	3.971299	107.834267	45.253521	33.392517	105.628792	45.65234	18.681908	106.7315295	-68.231404	14.502082	97.5765305
-10.696805	-7.465919	101.67099	-11.320633	16.558092	102.142487	46.042385	3.904282	107.936165	45.27433	33.349751	105.815796	45.6583575	18.6270165	106.8759805	-68.2996235	14.4891675	97.4089935
-10.843173	-7.121538	101.587608	-11.339717	16.535532	102.120125	46.047039	3.84602	107.987038	45.294907	33.314342	105.983879	45.670973	18.580181	106.9854585	-68.350407	14.490883	97.2547915
-11.015499	-6.73619	101.502861	-11.34522	16.539423	102.122261	46.044285	3.816454	107.990326	45.320862	33.30162	106.088806	45.6825735	18.559037	107.039566	-68.3730135	14.519809	97.204956
-11.143161	-6.392233	101.428642	-11.334669	16.573399	102.140633	46.043694	3.830761	107.944527	45.342331	33.30629	106.161522	45.6930125	18.5685255	107.0530245	-68.3623505	14.5782725	97.2282415
-11.256264	-6.138897	101.367149	-11.30652	16.646511	102.141701	46.051311	3.875149	107.865891	45.362507	33.333069	106.176338	45.706909	18.604109	107.0211145	-68.319949	14.688913	97.2622875
-11.486083	-5.844279	101.277748	-11.281911	16.704702	102.140114	46.03717	3.946882	107.783867	45.384769	33.3829	106.128922	45.7109695	18.664891	106.9563945	-68.2747915	14.744513	97.3238335
-11.921904	-5.549095	101.109871	-11.230471	16.828798	102.082703	46.071522	4.035319	107.512917	45.416378	33.469677	106.013779	45.74395	18.752498	106.763348	-68.204892	14.905098	97.402058
-12.295026	-5.34407	100.934769	-11.199023	16.880108	102.00592	46.085297	4.072296	107.310577	45.432003	33.480301	105.917252	45.75865	18.7762985	106.6139145	-68.156696	14.9839175	97.3979255
-12.692426	-5.151435	100.740158	-11.169397	16.938978	101.952255	46.096725	4.085218	107.149979	45.451527	33.461567	105.85759	45.774126	18.7733925	106.5037845	-68.11292	15.1045635	97.4007255
-13.062145	-4.931914	100.579536	-11.15249	16.981571	101.904854	46.099953	4.091906	107.050201	45.484646	33.438404	105.880714	45.7922995	18.765155	106.4654575	-68.0972795	15.197987	97.3442505
-13.615398	-4.734893	100.505104	-11.137017	17.022655	101.867821	46.102528	4.08325	107.034447	45.53339	33.429062	105.935547	45.817959	18.756156	106.484997	-68.091993	15.289154	97.250645
-14.008384	-4.552077	100.44342	-11.117881	17.057356	101.867653	46.125603	4.087096	107.055496	45.573013	33.440952	105.995834	45.849308	18.764024	106.525665	-68.08507	15.350688	97.209641
-14.445479	-4.408794	100.448433	-11.101916	17.081656	101.883171	46.182961	4.106297	107.061234	45.598705	33.476963	106.034348	45.890833	18.79163	106.547791	-68.094665	15.371682	97.218551
-15.077233	-4.241922	100.557816	-11.065372	17.115889	101.92205	46.232063	4.188037	107.087769	45.606987	33.574593	105.980133	45.919525	18.881315	106.533951	-68.050269	15.350463	97.310149
-15.460038	-4.076588	100.605431	-11.0301	17.15324	101.943245	46.237915	4.257271	107.099846	45.624275	33.64666	105.844025	45.931095	18.9519655	106.4719355	-67.991295	15.3545145	97.4145545
-15.804646	-3.843719	100.674591	-10.993476	17.167597	101.931	46.285828	4.305329	107.055092	45.630096	33.714123	105.666862	45.957962	19.009726	106.360977	-67.944914	15.325468	97.501023
-16.202473	-3.6321	100.691414	-10.938377	17.164227	101.870331	46.333054	4.347268	106.968666	45.623466	33.761612	105.462227	45.97826	19.05444	106.2154465	-67.855014	15.274014	97.5252155
-16.564877	-3.403544	100.627937	-10.873251	17.133028	101.788963	46.421997	4.358655	106.843842	45.639595	33.793812	105.235802	46.030796	19.0762335	106.039822	-67.777298	15.1898225	97.538104
-17.047888	-3.148301	100.567375	-10.828302	17.108171	101.691628	46.440136	4.392447	106.768738	45.658417	33.816757	105.020714	46.0492765	19.104602	105.894726	-67.7058805	15.11174	97.48853
-17.4883	-2.908054	100.510475	-10.779033	17.062933	101.59407	46.518665	4.396235	106.639633	45.65897	33.837803	104.856705	46.0888175	19.117019	105.748169	-67.6468835	15.008847	97.439971
-18.095987	-2.603389	100.408531	-10.715313	17.003111	101.50087	46.538986	4.455749	106.540207	45.672066	33.857338	104.68119	46.105526	19.1565435	105.6106985	-67.536152	14.8496785	97.3910415
-18.483742	-2.414761	100.374924	-10.695068	16.976265	101.46376	46.556187	4.474631	106.471527	45.673313	33.871208	104.639267	46.11475	19.1729195	105.555397	-67.504886	14.7796105	97.372123
-18.832952	-2.145627	100.309494	-10.673958	16.941387	101.446579	46.597218	4.473456	106.369614	45.695946	33.884659	104.627754	46.146582	19.1790575	105.498684	-67.494498	14.7037165	97.394474
-19.183083	-1.819121	100.238457	-10.657441	16.926369	101.428947	46.594612	4.472257	106.287941	45.714703	33.895901	104.638588	46.1546575	19.184079	105.4632645	-67.4695395	14.668659	97.3946295
-19.567213	-1.482826	100.142372	-10.661905	16.925785	101.40271	46.542381	4.491153	106.253174	45.727371	33.904964	104.670456	46.134876	19.1980585	105.461815	-67.458686	14.6535115	97.343605
-20.004677	-1.090845	100.050949	-10.663927	16.948267	101.386429	46.528225	4.510344	106.1978	45.763866	33.913502	104.710022	46.1460455	19.211923	105.453911	-67.4738995	14.684611	97.318947
-20.461252	-0.687723	99.971138	-10.670187	16.989977	101.375854	46.518658	4.540644	106.15387	45.795776	33.944412	104.74366	46.157217	19.242528	105.448765	-67.497591	14.737426	97.302943
-21.064606	-0.117036	99.924271	-10.650718	17.085583	101.382896	46.546165	4.618601	106.103043	45.820705	34.04401	104.76886	46.183435	19.3313055	105.4359515	-67.484871	14.8398605	97.3298405
-21.438204	0.229382	99.876991	-10.616582	17.140471	101.381264	46.586838	4.695464	106.069275	45.843666	34.129997	104.769089	46.215252	19.4127305	105.419182	-67.448416	14.8682115	97.343346
-21.783817	0.532707	99.84903	-10.578201	17.187374	101.366768	46.640358	4.765573	106.042084	45.869041	34.216553	104.76104	46.2546995	19.491063	105.401562	-67.4111015	14.883685	97.331974
-22.105259	0.899731	99.822319	-10.53463	17.245516	101.355194	46.692688	4.826628	106.009506	45.899509	34.288918	104.769432	46.2960985	19.557773	105.389469	-67.3653585	14.933259	97.320919
-22.402328	1.269044	99.788322	-10.482756	17.270386	101.355156	46.783337	4.848658	105.957924	45.937828	34.325008	104.798637	46.3605825	19.586833	105.3782805	-67.3260945	14.953939	97.3320315
-22.740948	1.651021	99.764343	-10.445621	17.273149	101.377258	46.835373	4.855057	105.94313	45.994331	34.340965	104.849693	46.414852	19.598011	105.3964115	-67.306094	14.948287	97.3581045
-23.096224	2.04785	99.769989	-10.402088	17.268045	101.419411	46.84874	4.872495	105.969475	46.063541	34.350292	104.90271	46.4561405	19.6113935	105.4360925	-67.2603165	14.9246965	97.4027295
-23.706957	2.622968	99.751785	-10.32235	17.267019	101.446747	46.919556	4.875693	105.965828	46.158146	34.366043	104.949142	46.538851	19.620868	105.457485	-67.183551	14.91317	97.436009
-24.038134	2.943713	99.773193	-10.278653	17.262806	101.451088	46.970211	4.885396	105.958046	46.213207	34.386887	104.935349	46.591709	19.6361415	105.4466975	-67.149015	14.8894705	97.4554785
-24.399237	3.242882	99.744156	-10.227345	17.27486	101.434662	47.024094	4.902141	105.939011	46.25285	34.414139	104.887451	46.638472	19.65814	105.413231	-67.093162	14.89158	97.456093
-24.700539	3.490526	99.728508	-10.189445	17.301325	101.402702	47.075447	4.921576	105.910339	46.286945	34.445511	104.811752	46.681196	19.6835435	105.3610455	-67.060086	14.9191065	97.4443585
-25.022757	3.793938	99.696198	-10.156055	17.309999	101.364075	47.125935	4.95511	105.865601	46.302711	34.483906	104.726265	46.714323	19.719508	105.295933	-67.026433	14.90049	97.432217
-25.292286	4.112749	99.669991	-10.129378	17.323467	101.325783	47.167725	4.98658	105.835022	46.305878	34.516468	104.669144	46.7368015	19.751524	105.252083	-66.9955575	14.89541	97.399483
-25.606049	4.428692	99.654892	-10.113551	17.314329	101.312843	47.20866	5.008491	105.828438	46.307846	34.544052	104.648651	46.758253	19.7762715	105.2385445	-66.985355	14.8523865	97.3871415
-26.066498	4.939146	99.701271	-10.081261	17.297949	101.346626	47.280666	5.02301	105.861137	46.337914	34.563465	104.691849	46.80929	19.7932375	105.276493	-66.971812	14.8026605	97.416759
-26.443954	5.323089	99.707062	-10.059628	17.288555	101.37619	47.316151	5.014704	105.90136	46.380238	34.565311	104.734627	46.8481945	19.7900075	105.3179935	-66.9674505	14.7871025	97.4343865
-26.722797	5.657641	99.716064	-10.055612	17.307783	101.398781	47.341328	4.99795	105.918655	46.426785	34.550877	104.756859	46.8840565	19.7744135	105.337757	-66.9952805	14.8411525	97.459805
-27.025688	5.946573	99.735329	-9.996348	17.27632	101.394989	47.367306	4.985043	105.913879	46.477448	34.531464	104.745567	46.922377	19.7582535	105.329723	-66.915073	14.7943865	97.460255
-27.312624	6.207002	99.720703	-9.960538	17.288624	101.393112	47.389641	4.977796	105.90316	46.518795	34.517921	104.718742	46.954218	19.7478585	105.310951	-66.875294	14.8293895	97.475273
-27.591557	6.424259	99.714584	-9.926238	17.29763	101.378738	47.419739	4.979257	105.890976	46.561852	34.517815	104.687393	46.9907955	19.748536	105.2891845	-66.8432715	14.846724	97.4682915
-27.875954	6.604435	99.694099	-9.892422	17.308258	101.351807	47.442394	4.987464	105.890427	46.605251	34.526096	104.657104	47.0238225	19.75678	105.2737655	-66.8086665	14.859736	97.4298485
-28.380003	6.803479	99.626686	-9.836948	17.334023	101.298538	47.480106	5.001927	105.892014	46.668728	34.550411	104.598534	47.074417	19.776169	105.245274	-66.748313	14.891877	97.351802
-28.781393	6.922917	99.544823	-9.80541	17.347548	101.230385	47.504601	4.995827	105.889664	46.700584	34.546082	104.537651	47.1025925	19.7709545	105.2136575	-66.7134125	14.9241415	97.2471125
-29.141565	7.046506	99.426559	-9.778712	17.372274	101.134705	47.521187	4.983261	105.890045	46.719883	34.538738	104.45211	47.120535	19.7609995	105.1710775	-66.677959	14.9835485	97.0983325
-29.596699	7.158481	99.370232	-9.761206	17.371216	101.051498	47.532547	4.975701	105.879189	46.736916	34.519531	104.347977	47.1347315	19.747616	105.113583	-66.6571435	14.994816	96.989413
-30.068264	7.254936	99.320473	-9.721986	17.362789	101.00058	47.546406	4.966628	105.852486	46.751915	34.485001	104.236008	47.1491605	19.7258145	105.044247	-66.5931325	14.9997635	96.956913
-30.47212	7.337566	99.266785	-9.689405	17.35154	100.950981	47.598896	4.926338	105.822945	46.789024	34.455826	104.133896	47.19396	19.691082	104.9784205	-66.57277	15.011998	96.9235415
-30.904207	7.380806	99.216286	-9.659508	17.342855	100.856354	47.62262	4.892538	105.832825	46.832352	34.422947	104.010452	47.227486	19.6577425	104.9216385	-66.546502	15.0279675	96.7910695
-31.466297	7.503447	99.128349	-9.612186	17.35784	100.719856	47.599594	4.863269	105.835274	46.856846	34.364716	103.768799	47.22822	19.6139925	104.8020365	-66.452592	15.1016875	96.6376755
-31.823933	7.569357	99.061218	-9.600334	17.370468	100.637665	47.614948	4.847699	105.789886	46.869747	34.328808	103.60022	47.2423475	19.5882535	104.695053	-66.4430155	15.1526825	96.580277
-32.261063	7.660094	98.983208	-9.572606	17.38332	100.550819	47.62479	4.834282	105.743706	46.874088	34.31551	103.426132	47.249439	19.574896	104.584919	-66.394651	15.191744	96.516719
-32.782272	7.77266	98.94828	-9.568015	17.407175	100.491585	47.636242	4.81671	105.682114	46.872364	34.311764	103.234062	47.254303	19.564237	104.458088	-66.390333	15.250113	96.525082
-33.267475	7.897001	98.915054	-9.57617	17.422789	100.423904	47.633114	4.807527	105.598465	46.849651	34.305077	103.045906	47.2413825	19.556302	104.3221855	-66.3937225	15.289276	96.5256225
-33.789803	8.059445	98.894005	-9.620632	17.467434	100.35865	47.609131	4.81087	105.501488	46.794552	34.29813	102.851227	47.2018415	19.5545	104.1763575	-66.4431055	15.380368	96.5409425
-34.39534	8.236826	98.847221	-9.675582	17.493942	100.278175	47.563866	4.804766	105.370476	46.73148	34.289803	102.643738	47.147673	19.5472845	104.007107	-66.498837	15.4405995	96.549243
-35.157185	8.470922	98.797699	-9.797039	17.545158	100.139534	47.426178	4.796459	105.13446	46.596889	34.242771	102.318642	47.0115335	19.519615	103.726551	-66.6056115	15.570701	96.552517
-35.661892	8.606456	98.755142	-9.887855	17.572405	100.051842	47.290195	4.79411	104.963181	46.497715	34.205494	102.106262	46.893955	19.499802	103.5347215	-66.669665	15.645008	96.5689625
-36.151638	8.760464	98.730377	-9.99777	17.613243	99.967796	47.134506	4.7666	104.780624	46.379505	34.151737	101.874069	46.7570055	19.4591685	103.3273465	-66.7525455	15.7673175	96.6082455
-36.624123	8.894958	98.732712	-10.119021	17.661861	99.893951	47.009617	4.729868	104.556679	46.247158	34.099072	101.622734	46.6283875	19.41447	103.0897065	-66.8664295	15.909252	96.6981955
-37.125378	9.010239	98.720833	-10.236358	17.697437	99.807503	46.835247	4.707352	104.341301	46.11005	34.066719	101.362946	46.4726485	19.3870355	102.8521235	-66.9453645	16.0078385	96.7628825
-37.648609	9.125565	98.714569	-10.372495	17.740995	99.711029	46.664131	4.700785	104.105125	45.968662	33.973892	101.06456	46.3163965	19.3373385	102.5848425	-67.0613865	16.1446515	96.8372155
-38.190742	9.258545	98.686913	-10.506143	17.775621	99.595085	46.503387	4.688273	103.845512	45.821342	33.943462	100.756813	46.1623645	19.3158675	102.3011625	-67.1746505	16.2353745	96.8890075
-38.957302	9.485152	98.650246	-10.681379	17.815985	99.450363	46.25116	4.69179	103.515099	45.572983	33.907932	100.327721	45.9120715	19.299861	101.92141	-67.2748295	16.332109	96.979316
-39.546509	9.662773	98.6661	-10.806719	17.842646	99.39257	46.106922	4.696867	103.362289	45.419598	33.879311	100.113213	45.76326	19.288089	101.737751	-67.376698	16.397203	97.047389
-40.108383	9.869495	98.678299	-10.91699	17.842978	99.341187	45.980072	4.680552	103.255676	45.283455	33.854698	99.941757	45.6317635	19.267625	101.5987165	-67.4657435	16.418331	97.0836575
-40.593647	10.067573	98.704239	-11.037239	17.849756	99.304855	45.862282	4.64919	103.201126	45.154602	33.817604	99.803787	45.508442	19.233397	101.5024565	-67.58292	16.466115	97.1072535
-41.02034	10.262001	98.742859	-11.127317	17.82737	99.299004	45.764778	4.609325	103.166664	45.049332	33.805134	99.698616	45.407055	19.2072295	101.43264	-67.661689	16.4475105	97.165368
-41.466969	10.527538	98.782127	-11.186405	17.787811	99.300598	45.665741	4.549795	103.145645	44.941673	33.748466	99.624405	45.303707	19.1491305	101.385025	-67.676517	16.4264915	97.216171
-41.868435	10.742965	98.840118	-11.25533	17.754622	99.318237	45.564098	4.49279	103.125229	44.853363	33.669537	99.556831	45.2087305	19.0811635	101.34103	-67.7193905	16.4280805	97.295444
-42.540756	11.088405	98.962128	-11.357801	17.673401	99.359779	45.398407	4.401449	103.10733	44.740425	33.572182	99.47065	45.069416	18.9868155	101.28899	-67.785018	16.3599865	97.430568
-42.996552	11.369575	99.006287	-11.416493	17.611797	99.382057	45.360027	4.319265	103.035103	44.664917	33.500984	99.434921	45.012472	18.9101245	101.235012	-67.845458	16.3134695	97.529102
-43.415909	11.698544	99.041115	-11.463011	17.564398	99.407845	45.29084	4.267922	102.985916	44.603825	33.449131	99.412766	44.9473325	18.8585265	101.199341	-67.8733545	16.2702695	97.616349
-43.87352	12.093116	99.093452	-11.503119	17.509415	99.4375	45.227959	4.227632	102.944199	44.549934	33.426994	99.41127	44.8889465	18.827313	101.1777345	-67.8951845	16.191517	97.6972655
-44.287537	12.492106	99.099823	-11.539891	17.47295	99.4468	45.181252	4.200588	102.888527	44.504814	33.427811	99.413834	44.843033	18.8141995	101.1511805	-67.922815	16.1317005	97.7424195
-44.640499	12.937146	99.080971	-11.573419	17.45937	99.4384	45.129459	4.19226	102.824799	44.45195	33.45388	99.433723	44.7907045	18.82307	101.129261	-67.9375425	16.09567	97.747539
-44.976532	13.336781	99.063622	-11.620775	17.460197	99.429085	45.081417	4.196481	102.751526	44.387905	33.49844	99.458595	44.734661	18.8474605	101.1050605	-67.976211	16.0729335	97.7531095
-45.555531	13.985662	99.060501	-11.714196	17.477161	99.43042	44.967793	4.245456	102.591827	44.29369	33.58923	99.564682	44.6307415	18.917343	101.0782545	-68.0591335	16.036979	97.7825855
-45.921791	14.488443	99.054703	-11.773774	17.510937	99.431618	44.864567	4.286665	102.488945	44.24012	33.648129	99.658676	44.5523435	18.967397	101.0738105	-68.0998915	16.054477	97.7894255
-46.308323	15.027884	99.057159	-11.85289	17.560492	99.459862	44.723557	4.357687	102.437881	44.198055	33.710392	99.774826	44.460806	19.0340395	101.1063535	-68.166586	16.0869445	97.8133705
-46.679039	15.611913	99.084229	-11.93756	17.609484	99.504433	44.650246	4.408998	102.35231	44.135006	33.749069	99.918839	44.392626	19.0790335	101.1355745	-68.267746	16.1399345	97.8732915
-47.04031	16.168232	99.108963	-12.031482	17.67573	99.549225	44.545425	4.490069	102.315567	44.068596	33.841026	100.05275	44.3070105	19.1655475	101.1841585	-68.3699745	16.1859125	97.9142915
-47.368893	16.729136	99.158737	-12.147294	17.746288	99.593636	44.437378	4.590914	102.292358	43.970741	33.96526	100.177277	44.2040595	19.278087	101.2348175	-68.4986475	16.214489	97.9524545
-47.684067	17.22468	99.233513	-12.23498	17.81032	99.643753	44.33036	4.709247	102.268066	43.86441	34.079433	100.252495	44.097385	19.39434	101.2602805	-68.567345	16.2263	98.0272255
-48.182289	17.900124	99.375412	-12.379268	17.920208	99.727402	44.181202	4.892324	102.209305	43.682896	34.263794	100.326241	43.932049	19.578059	101.267773	-68.690585	16.262357	98.187031
-48.567471	18.347584	99.507942	-12.489853	17.977209	99.787041	44.08213	5.004505	102.18029	43.55547	34.379349	100.353279	43.8188	19.691927	101.2667845	-68.798506	16.262491	98.3072975
-48.952545	18.772821	99.646439	-12.583017	18.018785	99.854355	43.992867	5.067538	102.118835	43.439526	34.47345	100.356308	43.7161965	19.770494	101.2375715	-68.8822305	16.267076	98.4711385
-49.336723	19.195187	99.820015	-12.684506	18.015535	99.916771	43.900208	5.112757	102.022339	43.34404	34.528469	100.347672	43.622124	19.820613	101.1850055	-68.991136	16.210457	98.6485365
-49.712795	19.605236	100.016228	-12.750748	18.006403	99.995438	43.781441	5.139042	101.916122	43.251698	34.550049	100.334236	43.5165695	19.8445455	101.125179	-69.0180655	16.1682605	98.865697
-50.061798	19.980293	100.209717	-12.804575	17.992262	100.076736	43.655083	5.147609	101.810287	43.186279	34.553726	100.321114	43.420681	19.8506675	101.0657005	-69.029831	16.1338565	99.0877715
-50.332115	20.333332	100.405098	-12.870579	17.965061	100.142136	43.540298	5.135634	101.706741	43.120415	34.544544	100.300217	43.3303565	19.840089	101.003479	-69.0715145	16.090033	99.280793
-50.646748	20.766233	100.661064	-12.958601	17.936941	100.255295	43.373669	5.130537	101.59893	43.02037	34.524902	100.294319	43.1970195	19.8277195	100.9466245	-69.1142215	16.0461625	99.5639655
-50.822945	20.979517	100.839256	-13.038787	17.913801	100.33268	43.272526	5.146866	101.566246	42.9464	34.5284	100.307289	43.109463	19.837633	100.9367675	-69.187037	15.989969	99.7285925
-50.999363	21.143936	100.968445	-13.102513	17.899408	100.412491	43.186058	5.161682	101.542938	42.866718	34.549522	100.316513	43.026388	19.855602	100.9297255	-69.231414	15.943214	99.8952565
-51.105576	21.345709	101.081528	-13.16186	17.894796	100.46492	43.11153	5.182885	101.522995	42.791946	34.571465	100.311172	42.951738	19.877175	100.9170835	-69.275458	15.912417	100.0127565
-51.187195	21.540594	101.158455	-13.248807	17.912476	100.507904	43.022789	5.21111	101.50528	42.697849	34.589733	100.299416	42.860319	19.9004215	100.902348	-69.357933	15.9245305	100.11346
-51.227345	21.739569	101.219788	-13.341957	17.907373	100.532791	42.925957	5.22986	101.491249	42.612057	34.605808	100.287865	42.769007	19.917834	100.889557	-69.452921	15.896912	100.176025
-51.261478	21.972389	101.263344	-13.413806	17.913033	100.548912	42.82756	5.262997	101.489708	42.527481	34.627918	100.275459	42.6775205	19.9454575	100.8825835	-69.5051325	15.8806085	100.2152405
-51.259876	22.339912	101.309761	-13.567129	17.940037	100.588753	42.702129	5.30572	101.521942	42.397507	34.657032	100.300026	42.549818	19.981376	100.910984	-69.684076	15.898698	100.266522
-51.220367	22.603947	101.326324	-13.651299	17.932119	100.615349	42.644569	5.319702	101.56263	42.317501	34.688396	100.341583	42.481035	20.004049	100.9521065	-69.783633	15.860189	100.2785915
-51.111897	22.861074	101.331795	-13.745297	17.927963	100.639137	42.576859	5.320271	101.613571	42.247211	34.717796	100.37191	42.412035	20.0190335	100.9927405	-69.902629	15.8368925	100.2855335
-50.948151	23.115211	101.358643	-13.832172	17.940556	100.657501	42.532764	5.320455	101.6436	42.169285	34.723915	100.39241	42.3510245	20.022185	101.018005	-70.0153685	15.858927	100.296997
-50.7733	23.392193	101.350891	-13.895908	17.92766	100.663879	42.490723	5.323413	101.674667	42.100243	34.725716	100.397789	42.295483	20.0245645	101.036228	-70.087299	15.8307555	100.29153
-50.60957	23.663465	101.305687	-13.965176	17.914116	100.669624	42.434269	5.318571	101.707603	42.02919	34.717453	100.429413	42.2317295	20.018012	101.068508	-70.1620815	15.81022	100.27074
-50.434494	23.897732	101.287888	-14.02695	17.905699	100.669479	42.391262	5.292239	101.740005	41.97699	34.695896	100.460068	42.184126	19.9940675	101.1000365	-70.238026	15.8173305	100.2389215
-50.08123	24.234625	101.247047	-14.100372	17.838423	100.659393	42.330666	5.225551	101.769615	41.904171	34.625744	100.531494	42.1174185	19.9256475	101.1505545	-70.3181625	15.7511985	100.1682315
-49.820004	24.464132	101.213219	-14.146813	17.790218	100.657394	42.293571	5.159977	101.792946	41.864563	34.559307	100.602638	42.079067	19.859642	101.197792	-70.372693	15.720794	100.116996
-49.560822	24.671286	101.205185	-14.178883	17.730066	100.656166	42.249496	5.096014	101.830231	41.836445	34.480911	100.678909	42.0429705	19.7884625	101.25457	-70.4007365	15.6716695	100.057762
-49.27187	24.914774	101.203499	-14.233033	17.660055	100.683571	42.20837	5.021267	101.88578	41.79665	34.387936	100.779251	42.00251	19.7046015	101.3325155	-70.468576	15.6155085	100.0346265
-48.962906	25.174999	101.249107	-14.274873	17.618973	100.73407	42.166111	4.930559	101.9748	41.762604	34.300602	100.910225	41.9643575	19.6155805	101.4425125	-70.5141035	15.6223655	100.0256275
-48.592728	25.448481	101.282822	-14.315783	17.566122	100.816856	42.082478	4.876633	102.130493	41.721466	34.214939	101.075027	41.901972	19.545786	101.60276	-70.533538	15.586458	100.030952
-48.16943	25.69915	101.326874	-14.367178	17.475197	100.922348	42.080242	4.785671	102.262093	41.688824	34.130089	101.257179	41.884533	19.45788	101.759636	-70.618889	15.492514	100.08506
-47.54866	26.09013	101.393059	-14.423347	17.363989	101.071144	42.038292	4.647657	102.544151	41.657993	33.97723	101.540466	41.8481425	19.3124435	102.0423085	-70.6948365	15.4155345	100.0999795
-47.127758	26.312334	101.438019	-14.457959	17.250751	101.173149	41.986603	4.55287	102.806519	41.640263	33.849796	101.76104	41.813433	19.201333	102.2837795	-70.729351	15.300169	100.0625185
-46.689457	26.535166	101.456276	-14.479254	17.147078	101.279816	42.006348	4.401393	103.068031	41.639866	33.697399	101.99884	41.823107	19.049396	102.5334355	-70.781615	15.24476	100.0261965
-46.245918	26.73595	101.459213	-14.477059	16.975372	101.377617	42.048634	4.229414	103.323662	41.653076	33.555321	102.23864	41.850855	18.8923675	102.781151	-70.804973	15.0583765	99.974083
-45.797924	26.974222	101.509109	-14.482111	16.804258	101.494255	42.142281	4.045437	103.548157	41.677643	33.412388	102.490173	41.909962	18.7289125	103.019165	-70.874184	14.8796035	99.969345
-45.320332	27.214918	101.539291	-14.472398	16.636154	101.604057	42.142643	3.869645	103.823944	41.706734	33.245857	102.754768	41.9246885	18.557751	103.289356	-70.8694845	14.714557	99.918758
-44.768322	27.43302	101.574936	-14.459126	16.429214	101.718102	42.254974	3.67117	104.014374	41.751759	33.069691	102.989937	42.0033665	18.3704305	103.5021555	-70.9216185	14.4879975	99.9340485
-44.029583	27.783266	101.660881	-14.416567	16.14414	101.868675	42.368469	3.380686	104.323494	41.824951	32.784451	103.320137	42.09671	18.0825685	103.8218155	-70.929844	14.2057115	99.9155345
-43.512543	27.973724	101.70697	-14.394956	15.942839	101.975739	42.446384	3.208279	104.532837	41.872257	32.61409	103.548668	42.1593205	17.9111845	104.0407525	-70.9492325	13.9744935	99.9107255
-43.005318	28.169876	101.785004	-14.382439	15.764334	102.10836	42.487576	3.056082	104.757584	41.926472	32.449532	103.750168	42.207024	17.752807	104.253876	-70.971902	13.775861	99.962844
-42.510109	28.400003	101.881584	-14.348499	15.592222	102.230301	42.5298	2.926846	104.984268	41.962223	32.307579	103.956917	42.2460115	17.6172125	104.4705925	-70.9430095	13.5672315	99.9900095
-42.028564	28.64719	101.961472	-14.325454	15.419693	102.36676	42.526974	2.818386	105.219315	42.011482	32.172337	104.134247	42.269228	17.4953615	104.676781	-70.920136	13.3440245	100.056739
-41.468517	28.896151	102.023384	-14.309902	15.27831	102.485153	42.605713	2.699639	105.35405	42.051125	32.053623	104.279831	42.328419	17.376631	104.8169405	-70.948223	13.179989	100.1533655
-40.968864	29.187071	102.069939	-14.280184	15.125325	102.555763	42.640896	2.613036	105.471817	42.080559	31.920696	104.397308	42.3607275	17.266866	104.9345625	-70.9210955	12.983784	100.1769635
-40.251888	29.53816	102.150879	-14.238301	14.899545	102.63678	42.692177	2.448051	105.583893	42.127094	31.723701	104.536072	42.4096355	17.085876	105.0599825	-70.8862375	12.713214	100.2135775
-39.750702	29.770174	102.180717	-14.213592	14.779055	102.669975	42.721855	2.319019	105.639671	42.15699	31.580051	104.615852	42.4394225	16.949535	105.1277615	-70.8666065	12.608575	100.2121885
-39.291267	30.047285	102.220963	-14.181797	14.639219	102.70195	42.7169	2.200929	105.702362	42.194084	31.430054	104.676796	42.455492	16.8154915	105.189579	-70.819086	12.4629465	100.214321
-38.837097	30.338421	102.282394	-14.16839	14.52402	102.738365	42.746441	2.065282	105.723122	42.209564	31.291315	104.742752	42.4780025	16.6782985	105.232937	-70.8147825	12.3697415	100.243793
-38.380199	30.621141	102.331306	-14.14078	14.394152	102.764465	42.769497	1.94403	105.733978	42.240749	31.148838	104.801811	42.505123	16.546434	105.2678945	-70.786683	12.24187	100.2610355
-37.885143	30.912382	102.383636	-14.125298	14.286007	102.787086	42.818375	1.79191	105.734871	42.271507	31.00773	104.861298	42.544941	16.39982	105.2980845	-70.795537	12.172194	100.2760875
-37.436203	31.241344	102.437767	-14.103642	14.15213	102.822052	42.854462	1.669612	105.755821	42.298893	30.878687	104.943703	42.5766775	16.2741495	105.349762	-70.7839615	12.0301105	100.294342
-36.800163	31.634247	102.537132	-14.074908	13.989154	102.850548	42.874084	1.512254	105.842194	42.346741	30.708248	105.072609	42.6104125	16.110251	105.4574015	-70.7602285	11.868057	100.2436945
-36.388416	31.895435	102.587784	-14.05215	13.879098	102.869675	42.918781	1.411029	105.880394	42.378746	30.610329	105.140793	42.6487635	16.010679	105.5105935	-70.7530635	11.747517	100.2287565
-35.997154	32.152946	102.615929	-14.041821	13.78722	102.897682	42.956333	1.335084	105.917313	42.401047	30.536566	105.200958	42.67869	15.935825	105.5591355	-70.762332	11.638615	100.2362285
-35.610088	32.429943	102.666344	-14.006974	13.699977	102.898361	43.008144	1.263022	105.917778	42.414688	30.472055	105.252838	42.711416	15.8675385	105.585308	-70.725364	11.5324155	100.211414
-35.250751	32.693096	102.713081	-14.002074	13.605012	102.898911	43.049179	1.218436	105.912468	42.422268	30.420935	105.280151	42.7357235	15.8196855	105.5963095	-70.7398715	11.3903385	100.2015125
-34.834919	32.968235	102.749336	-13.979	13.50822	102.906944	43.082458	1.180477	105.900826	42.431835	30.381826	105.289581	42.7571465	15.7811515	105.5952035	-70.7151465	11.2352885	100.2186845
-34.47467	33.250187	102.787613	-13.959188	13.438962	102.902245	43.117508	1.148896	105.892006	42.44083	30.349312	105.299866	42.779169	15.749104	105.595936	-70.697545	11.12882	100.208554
-34.003334	33.647644	102.833176	-13.954146	13.305323	102.896713	43.161751	1.083422	105.879738	42.464752	30.29615	105.304756	42.8132515	15.689786	105.592247	-70.7215435	10.92086	100.201179
-33.659428	33.845322	102.855049	-13.939348	13.238394	102.883507	43.208733	1.012515	105.842606	42.487686	30.245512	105.27787	42.8482095	15.6290135	105.560238	-70.7269055	10.8477745	100.206776
-33.365147	34.034985	102.832863	-13.92619	13.145515	102.85025	43.193882	0.963199	105.850052	42.509274	30.175669	105.238686	42.851578	15.569434	105.544369	-70.703958	10.721596	100.156131
-33.08139	34.227325	102.839195	-13.930302	13.04972	102.819351	43.203773	0.882265	105.780205	42.514427	30.11253	105.178658	42.8591	15.4973975	105.4794315	-70.719704	10.6020425	100.1592705
-32.788242	34.407227	102.838531	-13.918802	12.949944	102.755035	43.201782	0.779566	105.647453	42.510338	30.035147	105.062035	42.85606	15.4073565	105.354744	-70.693664	10.4925315	100.155326
-32.516533	34.580902	102.863884	-13.926414	12.828249	102.694023	43.189297	0.685861	105.474197	42.506252	29.926109	104.919304	42.8477745	15.305985	105.1967505	-70.7006025	10.350513	100.1912955
-32.221409	34.752388	102.869736	-13.914	12.743507	102.617767	43.149391	0.596539	105.262123	42.475788	29.826159	104.767944	42.8125895	15.211349	105.0150335	-70.6405895	10.275665	100.2205005
-31.758112	34.991222	102.861992	-13.939126	12.591402	102.498535	43.054546	0.481824	104.932976	42.425709	29.648214	104.479477	42.7401275	15.065019	104.7062265	-70.6183795	10.117785	100.2908435
-31.447092	35.177265	102.815094	-13.939481	12.534423	102.397835	43.032677	0.388385	104.674957	42.382286	29.540712	104.296562	42.7074815	14.9645485	104.4857595	-70.5864435	10.1042975	100.3099105
-31.161318	35.3409	102.800476	-13.940151	12.44659	102.31813	42.930035	0.334274	104.478195	42.354919	29.449305	104.063156	42.642477	14.8917895	104.2706755	-70.522779	10.0013905	100.3655845
-30.922245	35.505871	102.797676	-13.956242	12.381051	102.239479	42.891167	0.28255	104.264343	42.321136	29.350901	103.843216	42.6061515	14.8167255	104.0537795	-70.5186355	9.9453765	100.4251785
-30.686775	35.624229	102.771202	-13.958165	12.331534	102.164009	42.829594	0.247438	104.091934	42.271511	29.289541	103.68631	42.5505525	14.7684895	103.889122	-70.4668825	9.8945785	100.438896
-30.428541	35.724892	102.739456	-13.990608	12.261777	102.102425	42.78566	0.224179	103.970909	42.241207	29.242266	103.559662	42.5134335	14.7332225	103.7652855	-70.4946495	9.7903315	100.4395645
-30.197748	35.797657	102.715172	-14.001293	12.221992	102.036461	42.75124	0.202233	103.866219	42.217545	29.225481	103.466377	42.4843925	14.713857	103.666298	-70.4869785	9.730127	100.406624
-29.855495	35.90937	102.718315	-14.036033	12.131227	101.928368	42.70536	0.195132	103.679596	42.156136	29.217026	103.371201	42.430748	14.706079	103.5253985	-70.502814	9.556375	100.3313375
-29.598289	35.960918	102.715477	-14.052889	12.090356	101.87162	42.67321	0.204248	103.535751	42.125214	29.214611	103.31321	42.399212	14.7094295	103.4244805	-70.50499	9.4712825	100.3187595
-29.321146	36.036629	102.752663	-14.062717	12.066044	101.825455	42.621193	0.216106	103.398499	42.105949	29.205519	103.239334	42.363571	14.7108125	103.3189165	-70.489005	9.4212755	100.3319935
-29.013533	36.080208	102.806686	-14.073589	12.059079	101.771439	42.577518	0.236294	103.268768	42.087952	29.205088	103.188393	42.332735	14.720691	103.2285805	-70.479913	9.397467	100.3142975
-28.654203	36.114609	102.844284	-14.064209	12.041849	101.763474	42.549118	0.260668	103.151703	42.076847	29.209072	103.159157	42.3129825	14.73487	103.15543	-70.4414005	9.348828	100.371518
-28.296295	36.138245	102.889801	-14.055434	12.05228	101.752296	42.51873	0.289113	103.080322	42.074379	29.217175	103.131691	42.2965545	14.753144	103.1060065	-70.4074225	9.351416	100.3985855
-27.871078	36.187668	102.916588	-14.055347	12.060539	101.782837	42.506371	0.327943	103.027237	42.07452	29.237303	103.10582	42.2904455	14.782623	103.0665285	-70.4011395	9.338455	100.4991455
-27.092785	36.232697	102.896545	-14.035048	12.09616	101.818001	42.508118	0.396404	102.997162	42.082058	29.282452	103.052757	42.295088	14.839428	103.0249595	-70.365184	9.352892	100.6110425
-26.612806	36.232071	102.876366	-14.007637	12.138297	101.856995	42.530476	0.436624	103.046509	42.088924	29.315838	103.006348	42.3097	14.876231	103.0264285	-70.324974	9.400363	100.6875615
-26.123655	36.218296	102.839874	-13.978079	12.170174	101.937401	42.513428	0.576005	103.167892	42.091969	29.34618	102.979721	42.3026985	14.9610925	103.0738065	-70.2588565	9.3792555	100.8009955
-25.643057	36.233074	102.785812	-13.956978	12.194638	102.017632	42.566193	0.587107	103.302658	42.108387	29.363173	102.974449	42.33729	14.97514	103.1385535	-70.251246	9.414136	100.8967105
-25.11911	36.225918	102.713028	-13.937319	12.205736	102.111183	42.604244	0.578957	103.48661	42.143322	29.375353	102.985001	42.373783	14.977155	103.2358055	-70.248421	9.434317	100.9865605
-24.542007	36.187275	102.675163	-13.923459	12.209409	102.218338	42.646061	0.559291	103.695343	42.159882	29.381783	103.013123	42.4029715	14.970537	103.354233	-70.2498895	9.448281	101.082443
-23.950274	36.117527	102.651962	-13.885431	12.200109	102.384056	42.677681	0.54356	103.966156	42.191635	29.368929	103.088974	42.434658	14.9562445	103.527565	-70.20552	9.4439735	101.240547
-22.941246	36.116425	102.578865	-13.853092	12.178573	102.64994	42.858124	0.418355	104.395638	42.304985	29.351135	103.286743	42.5815545	14.884745	103.8411905	-70.2877385	9.472401	101.4586895
-22.181679	36.111267	102.543976	-13.804674	12.158118	102.821693	42.924088	0.338034	104.69313	42.379639	29.318884	103.397881	42.6518635	14.828459	104.0455055	-70.2612115	9.487777	101.5978805
-21.479687	36.160839	102.509094	-13.762775	12.141254	102.969147	42.993347	0.26214	104.96479	42.457436	29.263206	103.484177	42.7253915	14.762673	104.2244835	-70.2509415	9.519835	101.7138105
-20.844517	36.258118	102.518669	-13.727583	12.133232	103.077995	43.069847	0.18958	105.195908	42.529682	29.202982	103.567741	42.7997645	14.696281	104.3818245	-70.2549305	9.570183	101.7741655
-20.093632	36.342022	102.488197	-13.679269	12.123669	103.178993	43.131302	0.13811	105.397499	42.595909	29.158199	103.677116	42.8636055	14.6481545	104.5373075	-70.2221435	9.5991835	101.8206785
-19.308468	36.463146	102.490318	-13.646635	12.126027	103.277573	43.186153	0.099105	105.626381	42.665352	29.121363	103.833374	42.9257525	14.610234	104.7298775	-70.2190225	9.64182	101.8252685
-18.522484	36.628021	102.520515	-13.59593	12.147326	103.376366	43.252483	0.07436	105.859924	42.752941	29.102629	104.053772	43.002712	14.5884945	104.956848	-70.194572	9.7061575	101.795884
-17.233042	36.957123	102.662643	-13.526779	12.220565	103.535172	43.342628	0.036747	106.216621	42.900928	29.126722	104.48909	43.121778	14.5817345	105.3528555	-70.175336	9.8593955	101.7174885
-16.560869	37.292145	102.908562	-13.491095	12.265978	103.642693	43.406616	0.030372	106.43885	43.023441	29.179701	104.822113	43.2150285	14.6050365	105.6304815	-70.1972185	9.9269195	101.6549045
-15.687673	37.561508	103.064896	-13.44418	12.35038	103.731918	43.49239	0.043992	106.638977	43.14328	29.240355	105.168365	43.317835	14.6421735	105.903671	-70.206195	10.0585865	101.560165
-14.883156	37.909897	103.301796	-13.398745	12.460867	103.824249	43.565243	0.075047	106.807861	43.255726	29.318567	105.543228	43.4104845	14.696807	106.1755445	-70.2079745	10.224927	101.4729535
-14.043956	38.296951	103.568565	-13.358604	12.580158	103.913033	43.585697	0.154514	106.995216	43.374519	29.437166	105.932358	43.480108	14.79584	106.463787	-70.197316	10.364476	101.362279
-13.217005	38.685482	103.873428	-13.321389	12.712465	103.995583	43.652241	0.253852	107.145355	43.491722	29.567533	106.332001	43.5719815	14.9106925	106.738678	-70.2147595	10.5142375	101.252488
-12.470765	39.142296	104.250275	-13.287936	12.899431	104.089424	43.71085	0.359042	107.284401	43.599033	29.716986	106.700073	43.6549415	15.038014	106.992237	-70.2308135	10.760848	101.186611
-11.298053	39.797325	104.708336	-13.23487	13.17063	104.201653	43.813473	0.549221	107.458344	43.732876	29.975307	107.218567	43.7731745	15.262264	107.3384555	-70.2429145	11.078996	101.0648505
-10.51816	40.195274	104.990944	-13.19837	13.356744	104.279175	43.879543	0.689522	107.581223	43.810291	30.143421	107.522476	43.844917	15.4164715	107.5518495	-70.241657	11.2970165	101.0065005
-9.752559	40.600544	105.250755	-13.15787	13.577944	104.347229	43.937336	0.835995	107.730125	43.856033	30.311152	107.8591	43.8966845	15.5735735	107.7946125	-70.2124245	11.5823145	100.8998455
-8.976909	41.011612	105.504105	-13.120678	13.777617	104.413971	43.992188	0.990896	107.910179	43.889858	30.484209	108.236053	43.941023	15.7375525	108.073116	-70.182379	11.8176815	100.754826
-8.213573	41.399342	105.758644	-13.098134	13.97714	104.466797	44.044285	1.112368	108.11882	43.93227	30.639925	108.634583	43.9882775	15.8761465	108.3767015	-70.1845455	12.0781335	100.5568925
-7.621623	41.783684	106.11911	-13.07596	14.149989	104.546478	44.079582	1.211663	108.36837	43.958469	30.787668	109.07309	44.0190255	15.9996655	108.72073	-70.1709455	12.3003125	100.372226
-6.945408	42.115612	106.449417	-13.050306	14.297899	104.665863	44.1357	1.317235	108.619537	44.022869	30.93409	109.483047	44.0792845	16.1256625	109.051292	-70.1798965	12.4701355	100.280434
-5.954051	42.475098	106.913139	-12.990326	14.589964	104.846397	44.233372	1.499974	108.981033	44.123459	31.164938	110.089279	44.1784155	16.332456	109.535156	-70.1590675	12.847472	100.157638
-5.322449	42.677956	107.212708	-12.945443	14.756229	104.961479	44.299732	1.636709	109.19986	44.20018	31.327227	110.41925	44.249956	16.481968	109.809555	-70.140842	13.03049	100.113403
-4.698039	42.86491	107.433258	-12.910147	14.928778	105.071342	44.393108	1.782679	109.377716	44.274868	31.490225	110.675537	44.333988	16.636452	110.0266265	-70.154282	13.221104	100.1160575
-4.087161	43.005131	107.581116	-12.830247	15.122572	105.121971	44.455349	1.944403	109.547714	44.33604	31.660131	110.879745	44.3956945	16.802267	110.2137295	-70.0561885	13.442877	100.0302125
-3.513731	43.122566	107.689728	-12.752578	15.312605	105.152939	44.537159	2.102391	109.666	44.412552	31.824356	111.017784	44.4748555	16.9633735	110.341892	-69.9800115	13.6618365	99.963986
-2.993942	43.187767	107.769371	-12.697856	15.479914	105.160568	44.629581	2.237791	109.737488	44.498066	31.982159	111.121658	44.5638235	17.109975	110.429573	-69.9595355	13.849853	99.891563
-2.492788	43.215691	107.792343	-12.613471	15.634529	105.120705	44.717304	2.37584	109.771118	44.567196	32.133995	111.199394	44.64225	17.2549175	110.485256	-69.869192	14.0141405	99.756154
-1.75752	43.151455	107.818542	-12.481156	15.835601	105.074608	44.832088	2.579629	109.76107	44.706314	32.322357	111.246536	44.769201	17.450993	110.503803	-69.731513	14.220209	99.645413
-1.292122	43.008469	107.831146	-12.382771	15.963498	105.036041	44.924534	2.698609	109.715866	44.796936	32.438881	111.263618	44.860735	17.568745	110.489742	-69.626277	14.358251	99.58234
-0.845276	42.818825	107.834915	-12.280633	16.079809	105.002739	45.011845	2.825314	109.670815	44.893734	32.559147	111.268654	44.9527895	17.6922305	110.4697345	-69.5140555	14.4673875	99.5357435
-0.385376	42.564304	107.827713	-12.161562	16.204298	104.989876	45.113884	2.95169	109.628555	44.998753	32.677559	111.281715	45.0563185	17.8146245	110.455135	-69.3794425	14.5939715	99.524617
0.078336	42.274536	107.818985	-12.045206	16.318472	104.998245	45.215443	3.072812	109.607292	45.11665	32.782707	111.299881	45.1660465	17.9277595	110.4535865	-69.2564585	14.7091845	99.5429035
0.500341	41.907246	107.801498	-11.927069	16.451111	105.008842	45.31979	3.200392	109.601959	45.247128	32.891865	111.286308	45.283459	18.0461285	110.4441335	-69.137597	14.8560935	99.5735505
0.941887	41.51384	107.740196	-11.812492	16.571259	105.012909	45.43203	3.313615	109.604088	45.359989	33.019512	111.259415	45.3960095	18.1665635	110.4317515	-69.0209935	14.9759545	99.5940665
1.673497	40.873482	107.587196	-11.668734	16.764053	105.002167	45.575684	3.499674	109.590897	45.522579	33.2257	111.124588	45.5491315	18.362687	110.3577425	-68.8865995	15.165419	99.6465915
2.158347	40.378246	107.446358	-11.601328	16.85586	104.998657	45.6703	3.627523	109.569206	45.608326	33.377327	110.96666	45.639313	18.502425	110.267933	-68.841969	15.209295	99.729381
2.643011	39.84491	107.245872	-11.538995	16.968588	104.988335	45.76479	3.75112	109.528587	45.701492	33.525021	110.687363	45.733141	18.6380705	110.107975	-68.811131	15.2991055	99.868695
3.135863	39.275787	106.982635	-11.489635	17.05315	104.977654	45.869019	3.867918	109.468369	45.770374	33.683197	110.345909	45.8196965	18.7755575	109.907139	-68.7989665	15.3307425	100.048169
3.605512	38.627716	106.674316	-11.444073	17.143305	104.951607	46.017921	3.956053	109.361626	45.798569	33.833141	109.972313	45.908245	18.894597	109.6669695	-68.796391	15.392013	100.2362445
4.07207	37.981579	106.347252	-11.382579	17.212893	104.926277	46.158253	4.038463	109.256363	45.806675	33.968269	109.555183	45.982464	19.003366	109.405773	-68.747622	15.42242	100.446781
4.552666	37.265068	106.018234	-11.30655	17.27561	104.893875	46.275204	4.149298	109.151756	45.793819	34.104244	109.152412	46.0345115	19.126771	109.152084	-68.6476115	15.424449	100.635666
5.323661	36.127682	105.52906	-11.154334	17.314695	104.851425	46.431252	4.307743	108.994423	45.802349	34.293995	108.60659	46.1168005	19.300869	108.8005065	-68.4254685	15.328521	100.9023435
5.846503	35.363747	105.27182	-11.067701	17.326595	104.819809	46.545868	4.387701	108.902809	45.812283	34.386517	108.310959	46.1790755	19.387109	108.606884	-68.3144775	15.266081	101.032734
6.384455	34.565388	105.054054	-10.956964	17.323456	104.779007	46.63892	4.446884	108.825157	45.862396	34.421398	108.062256	46.250658	19.434141	108.4437065	-68.164586	15.212771	101.1143075
6.942663	33.778599	104.914619	-10.856348	17.293653	104.746521	46.727146	4.48735	108.75827	45.932587	34.432465	107.896873	46.3298665	19.4599075	108.3275715	-68.0425625	15.1273985	101.1654705
7.505008	32.96867	104.822472	-10.77069	17.303974	104.730629	46.786396	4.495522	108.728363	46.030647	34.423004	107.804718	46.4085215	19.459263	108.2665405	-67.9499015	15.148685	101.1947175
8.113748	32.159912	104.778816	-10.662351	17.298895	104.743233	46.857971	4.504764	108.712341	46.133385	34.418747	107.748207	46.495678	19.4617555	108.230274	-67.82038	15.1360345	101.256192
8.712755	31.365562	104.805504	-10.594851	17.308578	104.80574	46.909966	4.539855	108.718277	46.217564	34.430576	107.734619	46.563765	19.4852155	108.226448	-67.753467	15.1319405	101.385032
9.627974	30.199263	104.868492	-10.52406	17.35815	104.919579	47.001041	4.64221	108.757271	46.301704	34.512505	107.774826	46.6513725	19.5773575	108.2660485	-67.6994925	15.1389425	101.5731095
10.231826	29.408321	104.925476	-10.481318	17.418333	104.984055	47.0457	4.727243	108.788612	46.339157	34.589138	107.802895	46.6924285	19.6581905	108.2957535	-67.6550645	15.1784755	101.6723565
10.890255	28.63229	104.96434	-10.460216	17.492132	105.037323	47.088711	4.822546	108.808228	46.348137	34.653679	107.851494	46.718424	19.7381125	108.329861	-67.638856	15.2461515	101.744785
11.515752	27.866835	104.999374	-10.45603	17.539911	105.055176	47.121632	4.908906	108.833443	46.336685	34.693966	107.921707	46.7291585	19.801436	108.377575	-67.6412185	15.278386	101.732777
12.182046	27.12093	105.014084	-10.466726	17.612698	105.035042	47.166992	5.001292	108.842445	46.310425	34.725475	108.003166	46.7387085	19.8633835	108.4228055	-67.6721605	15.3620125	101.6472785
12.836101	26.333887	105.008507	-10.465142	17.690731	104.992081	47.194992	5.078913	108.84864	46.275879	34.758492	108.091293	46.7354355	19.9187025	108.4699665	-67.6657195	15.4627595	101.5141955
13.531609	25.571754	104.989281	-10.482884	17.750904	104.941132	47.217182	5.138154	108.859482	46.257679	34.78878	108.210007	46.7374305	19.963467	108.5347445	-67.7031985	15.538341	101.3475195
14.571198	24.411896	105.024147	-10.455475	17.843637	104.859566	47.271904	5.257083	108.88324	46.2556	34.857288	108.439514	46.763752	20.0571855	108.661377	-67.674702	15.6300885	101.057755
15.292377	23.639505	105.05983	-10.419434	17.903542	104.822327	47.303478	5.341252	108.918205	46.271141	34.92696	108.655457	46.7873095	20.134106	108.786831	-67.6261775	15.672978	100.857823
16.008818	22.82696	105.12973	-10.376677	17.96368	104.826736	47.341164	5.450478	108.989891	46.30299	35.001442	108.904282	46.822077	20.22596	108.9470865	-67.575431	15.7014	100.7063855
16.738447	21.997736	105.220505	-10.346987	18.043278	104.871819	47.388119	5.567013	109.092499	46.351631	35.091888	109.170341	46.869875	20.3294505	109.13142	-67.563849	15.7571055	100.612218
17.440207	21.175249	105.311874	-10.307685	18.122591	104.910126	47.419472	5.688871	109.21521	46.3815	35.207924	109.400436	46.900486	20.4483975	109.307823	-67.515856	15.7967845	100.512429
18.174038	20.328321	105.342781	-10.260571	18.196003	104.948425	47.468246	5.828581	109.305252	46.382626	35.326096	109.57589	46.925436	20.5773385	109.440571	-67.446578	15.8146675	100.456279
18.903913	19.424753	105.338715	-10.226583	18.291912	104.946663	47.513351	5.955434	109.40889	46.369164	35.445518	109.69622	46.9412575	20.700476	109.552555	-67.3944235	15.883348	100.340771
19.949394	18.018623	105.27623	-10.216466	18.386312	104.89669	47.55756	6.098177	109.542847	46.327389	35.582905	109.725121	46.9424745	20.840541	109.633984	-67.3754065	15.932083	100.159396
20.657438	17.041389	105.207504	-10.223036	18.402275	104.827843	47.56488	6.160783	109.593391	46.248703	35.62804	109.677826	46.9067915	20.8944115	109.6356085	-67.3528635	15.9101385	100.0200775
21.374012	16.00646	105.122017	-10.261343	18.382648	104.774048	47.559925	6.190385	109.635139	46.179352	35.640549	109.623634	46.8696385	20.915467	109.6293865	-67.3923245	15.849829	99.9187095
22.049511	14.933703	105.106888	-10.292621	18.329712	104.747711	47.540424	6.166652	109.700287	46.131966	35.606682	109.590103	46.836195	20.886667	109.645195	-67.421437	15.772757	99.850227
22.728434	13.806355	105.122932	-10.326305	18.23262	104.754349	47.522419	6.10425	109.786263	46.107803	35.536282	109.569016	46.815111	20.820266	109.6776395	-67.467721	15.644974	99.8310585
23.401852	12.671493	105.164978	-10.33952	18.134367	104.793991	47.507217	6.031301	109.867607	46.083225	35.452419	109.55117	46.795221	20.74186	109.7093885	-67.474261	15.526874	99.8785935
24.117762	11.51399	105.151855	-10.362789	18.032366	104.838264	47.505863	5.946437	109.926773	46.070168	35.363945	109.519066	46.7880155	20.655191	109.7229195	-67.5135935	15.409541	99.9536085
25.126207	9.753581	105.133224	-10.353437	17.894789	104.846741	47.513947	5.826859	109.967697	46.070435	35.239258	109.400093	46.792191	20.5330585	109.683895	-67.499065	15.2565195	100.009587
25.79211	8.541646	105.077087	-10.355498	17.834682	104.810478	47.502029	5.74718	109.947708	46.066517	35.165588	109.288002	46.784273	20.456384	109.617855	-67.495269	15.21298	100.003101
26.475573	7.335518	104.97451	-10.344175	17.753866	104.746689	47.482765	5.678259	109.898224	46.065937	35.079468	109.167305	46.774351	20.3788635	109.5327645	-67.462701	15.1288685	99.9606135
27.09252	6.115653	104.889252	-10.348309	17.697512	104.697815	47.458191	5.627686	109.856644	46.057205	35.024807	109.052948	46.757698	20.3262465	109.454796	-67.454316	15.0687775	99.940834
27.739725	4.887186	104.8564	-10.359122	17.66271	104.656532	47.425144	5.588006	109.843826	46.053146	34.978645	108.972946	46.739145	20.2833255	109.408386	-67.457389	15.0420945	99.904678
28.391052	3.661161	104.818054	-10.394871	17.638729	104.630188	47.389755	5.566881	109.857368	46.061474	34.958603	108.881233	46.7256145	20.262742	109.3693005	-67.5153565	15.014716	99.8910755
29.033154	2.406517	104.834808	-10.43899	17.627779	104.599403	47.356064	5.566962	109.872864	46.079121	34.959877	108.749031	46.7175925	20.2634195	109.3109475	-67.5955725	14.9921385	99.8878585
29.608246	0.716907	104.954758	-10.515719	17.633566	104.527664	47.301327	5.578893	109.886787	45.978348	34.951801	108.601234	46.6398375	20.265347	109.2440105	-67.6712755	15.001785	99.8113175
29.601515	-0.51331	104.765663	-10.579996	17.633789	104.476379	47.258724	5.582801	109.879395	45.921837	34.938412	108.432686	46.5902805	20.2606065	109.1560405	-67.7502725	15.0069715	99.7967175
29.518467	-1.639737	104.746559	-10.624949	17.63006	104.38652	47.221684	5.580286	109.859322	45.834637	34.920887	108.267227	46.5281605	20.2505865	109.0632745	-67.7780585	15.0095335	99.7097655
29.443949	-2.736047	104.712471	-10.666555	17.601978	104.301048	47.181545	5.563355	109.8367	45.75354	34.882244	108.104477	46.4675425	20.2227995	108.9705885	-67.8006525	14.9811565	99.6315075
28.613182	-2.640712	104.699173	-10.726412	17.534437	104.187408	47.133884	5.511117	109.825424	45.688751	34.826233	107.961609	46.4113175	20.168675	108.8935165	-67.8641415	14.900199	99.4812995
27.825186	-2.651958	104.634705	-10.772072	17.457458	104.068504	47.086548	5.426171	109.81144	45.620716	34.737701	107.832146	46.353632	20.081936	108.821793	-67.897776	14.83298	99.315215
26.995962	-2.676404	104.548058	-10.824189	17.342251	103.947876	47.032543	5.320364	109.78968	45.565189	34.626461	107.709396	46.298866	19.9734125	108.749538	-67.947244	14.7110895	99.146214
25.683668	-2.671227	104.463699	-10.881443	17.187437	103.793106	46.967918	5.143311	109.727928	45.498066	34.424393	107.539276	46.232992	19.783852	108.633602	-67.995878	14.591022	98.95261
24.789068	-2.715197	104.373718	-10.891375	17.059534	103.706184	46.93903	5.012431	109.677567	45.482559	34.301525	107.434479	46.2107945	19.656978	108.556023	-67.9935445	14.46209	98.856345
23.915077	-2.681877	104.283287	-10.915884	16.945782	103.635025	46.934601	4.896506	109.57782	45.486786	34.191288	107.324348	46.2106935	19.543897	108.451084	-68.0424615	14.347667	98.818966
23.067205	-2.640303	104.084038	-10.89911	16.849659	103.534874	46.933773	4.773038	109.421982	45.522682	34.105381	107.184258	46.2282275	19.4392095	108.30312	-68.0264475	14.2601085	98.766628
22.135075	-2.590341	103.811195	-10.892385	16.771414	103.421913	46.923206	4.63891	109.177795	45.560032	34.012516	106.984749	46.241619	19.325713	108.081272	-68.026389	14.217115	98.762554
21.221607	-2.574827	103.477463	-10.883136	16.678585	103.257195	46.90205	4.510147	108.825211	45.592289	33.918217	106.716408	46.2471695	19.214182	107.7708095	-68.0134415	14.142988	98.7435805
20.362667	-2.498218	103.083488	-10.864886	16.634102	103.052231	46.876591	4.385386	108.412888	45.60677	33.798882	106.398262	46.2416805	19.092134	107.405575	-67.9714525	14.17607	98.698887
18.979776	-2.358452	102.425072	-10.84699	16.580458	102.75016	46.800446	4.170824	107.719269	45.586311	33.606449	105.915031	46.1933785	18.8886365	106.81715	-67.8873585	14.2722795	98.68317
18.004795	-2.307706	102.037941	-10.820209	16.552111	102.546417	46.712055	4.074873	107.261566	45.580761	33.465561	105.582222	46.146408	18.770217	106.421894	-67.786826	14.334005	98.67094
17.118387	-2.328098	101.637939	-10.804536	16.520218	102.383934	46.629726	3.988352	106.846931	45.581772	33.310486	105.308937	46.105749	18.649419	106.077934	-67.714821	14.391017	98.689934
16.218967	-2.287292	101.338158	-10.811715	16.475338	102.248215	46.556438	3.900876	106.480934	45.561871	33.180939	105.128036	46.0591545	18.5409075	105.804485	-67.6825845	14.4097685	98.691945
15.303463	-2.24582	101.088295	-10.812559	16.444065	102.140411	46.460297	3.803947	106.243172	45.567928	33.068535	104.963898	46.0141125	18.436241	105.603535	-67.6392305	14.451889	98.677287
14.3646	-2.254087	100.94725	-10.823322	16.408052	102.101746	46.407478	3.72726	106.09864	45.552589	32.965069	104.894676	45.9800335	18.3461645	105.496658	-67.6266775	14.4699395	98.706834
13.472083	-2.310925	100.883972	-10.848826	16.367044	102.113976	46.378551	3.68269	106.02536	45.504555	32.90596	104.904869	45.941553	18.294325	105.4651145	-67.639205	14.439763	98.7628375
12.158632	-2.396778	100.869026	-10.879238	16.273537	102.188148	46.341503	3.615185	105.993271	45.442917	32.851814	104.917038	45.89221	18.2334995	105.4551545	-67.650686	14.3135745	98.9211415
11.283772	-2.440994	100.848457	-10.89367	16.23962	102.218925	46.342678	3.579581	105.982887	45.38192	32.809578	104.937431	45.862299	18.1945795	105.460159	-67.649639	14.2846605	98.977691
10.358899	-2.514254	100.831375	-10.927612	16.190308	102.225494	46.343048	3.553309	105.977631	45.321526	32.782013	104.940414	45.832287	18.167661	105.4590225	-67.687511	14.212955	98.9919655
9.507067	-2.705156	100.771568	-10.948047	16.153782	102.196693	46.336555	3.525987	105.954445	45.265156	32.749809	104.904999	45.8008555	18.137898	105.429722	-67.6969495	14.169666	98.963664
8.679419	-2.826724	100.676933	-10.961752	16.09791	102.137589	46.337341	3.492353	105.899132	45.202801	32.719002	104.86673	45.770071	18.1056775	105.382931	-67.693575	14.0901425	98.892247
7.852362	-2.97109	100.5541	-10.968208	16.02566	102.075836	46.337555	3.462411	105.834213	45.172714	32.687325	104.830101	45.7551345	18.074868	105.332157	-67.6915505	13.976452	98.819515
6.971525	-3.181842	100.478348	-10.965112	15.979496	102.0355	46.339405	3.43492	105.770096	45.16674	32.665016	104.811646	45.7530725	18.049968	105.290871	-67.6832965	13.909024	98.780129
5.761756	-3.571811	100.373825	-10.964144	15.904297	102.034286	46.358154	3.414686	105.717209	45.172066	32.660713	104.843758	45.76511	18.0376995	105.2804835	-67.693398	13.7708945	98.7880885
4.983486	-3.809081	100.337395	-10.955268	15.882789	102.050041	46.377335	3.426896	105.711365	45.180645	32.698879	104.865005	45.77899	18.0628875	105.288185	-67.689526	13.7026905	98.811897
4.172547	-4.051635	100.299606	-10.948114	15.875342	102.076683	46.396812	3.470563	105.710724	45.17667	32.764069	104.875443	45.786741	18.117316	105.2930835	-67.682969	13.633368	98.8602825
3.344893	-4.369761	100.277008	-10.940683	15.882154	102.094223	46.418278	3.525696	105.707703	45.182369	32.836876	104.853233	45.8003235	18.181286	105.280468	-67.6816895	13.583022	98.907978
2.5467	-4.724487	100.262428	-10.940743	15.894775	102.080048	46.424541	3.578487	105.701508	45.181934	32.889572	104.793823	45.8032375	18.2340295	105.2476655	-67.6847235	13.5555205	98.9124305
1.778097	-5.08612	100.232658	-10.942084	15.900345	102.037849	46.430363	3.60686	105.683365	45.174984	32.90612	104.692993	45.8026735	18.25649	105.188179	-67.6868415	13.5442	98.887519
0.988145	-5.44319	100.204025	-10.951318	15.885194	101.980255	46.436249	3.607988	105.659676	45.173244	32.885109	104.542282	45.8047465	18.2465485	105.100979	-67.7073825	13.5238395	98.859531
-0.222039	-6.074177	100.182411	-10.940211	15.785307	101.871429	46.477039	3.547132	105.626205	45.146049	32.795151	104.275658	45.811544	18.1711415	104.9509315	-67.691966	13.3994725	98.7919265
-0.959379	-6.626446	100.233223	-10.934311	15.678185	101.827332	46.504135	3.48984	105.616379	45.123009	32.71217	104.077232	45.813572	18.101005	104.8468055	-67.682194	13.255365	98.8078585
-1.689038	-7.113995	100.315811	-10.903188	15.549034	101.774834	46.533375	3.4089	105.614319	45.113262	32.603977	103.844894	45.8233185	18.0064385	104.7296065	-67.6296945	13.0916295	98.8200615
-2.44967	-7.635155	100.418922	-10.859119	15.39135	101.725899	46.551136	3.297606	105.60273	45.089687	32.484592	103.585938	45.8204115	17.891099	104.594334	-67.5386495	12.891601	98.857464
-3.187268	-8.145205	100.527618	-10.813668	15.225323	101.677254	46.582615	3.169221	105.583893	45.073547	32.342133	103.307327	45.828081	17.755677	104.44561	-67.455417	12.694969	98.908898
-3.956606	-8.727687	100.619278	-10.790142	15.059012	101.622261	46.605862	3.019375	105.557648	45.057045	32.181202	103.038849	45.8314535	17.6002885	104.2982485	-67.4117375	12.5177355	98.9462735
-4.685958	-9.275248	100.704575	-10.778924	14.874542	101.539612	46.61747	2.862885	105.528793	45.01952	31.995674	102.826904	45.818495	17.4292795	104.1778485	-67.376343	12.3198045	98.9013755
-5.733763	-10.024473	100.694992	-10.813731	14.612323	101.407471	46.559532	2.594384	105.464828	44.951469	31.708946	102.601921	45.7555005	17.151665	104.0333745	-67.3829625	12.072981	98.7815675
-6.499106	-10.477511	100.645241	-10.877378	14.473496	101.349579	46.500282	2.42645	105.432106	44.908108	31.538504	102.540413	45.704195	16.982477	103.9862595	-67.458951	11.964515	98.7128985
-7.245254	-10.944942	100.614128	-10.932162	14.346025	101.320816	46.425098	2.287522	105.401321	44.861374	31.377411	102.545502	45.643236	16.8324665	103.9734115	-67.50756	11.8595835	98.6682205
-7.968018	-11.407344	100.539169	-10.986427	14.276479	101.297226	46.344982	2.171866	105.397179	44.833279	31.259199	102.585411	45.5891305	16.7155325	103.991295	-67.5619845	11.8374255	98.603157
-8.646297	-11.820385	100.491425	-11.047915	14.234738	101.279579	46.283295	2.101212	105.413498	44.802971	31.186661	102.641106	45.543133	16.6439365	104.027302	-67.638963	11.8255395	98.531856
-9.310035	-12.201668	100.435486	-11.110619	14.24435	101.271629	46.254105	2.05061	105.408028	44.758709	31.158485	102.694611	45.506407	16.6045475	104.0513195	-67.727645	11.8841525	98.4919385
-9.977806	-12.514644	100.406578	-11.162528	14.262726	101.263298	46.153595	2.058662	105.44828	44.696701	31.149813	102.735855	45.425148	16.6042375	104.0920675	-67.750204	11.9212145	98.4345285
-11.020624	-12.965994	100.354095	-11.253549	14.300515	101.257912	46.05814	2.061004	105.457245	44.625412	31.146774	102.760254	45.341776	16.603889	104.1087495	-67.848874	11.997141	98.4070745
-11.655979	-13.350294	100.34417	-11.30699	14.323421	101.264015	45.99416	2.051324	105.451241	44.581535	31.129826	102.735695	45.2878475	16.590575	104.093468	-67.9018275	12.056267	98.434562
-12.320777	-13.647159	100.430527	-11.343111	14.32981	101.263153	45.928211	2.023721	105.448112	44.548195	31.090378	102.663292	45.238203	16.5570495	104.055702	-67.924425	12.1025705	98.470604
-12.939472	-13.933283	100.495087	-11.407316	14.351468	101.255119	45.903103	1.961101	105.419243	44.492989	31.036686	102.575699	45.198046	16.4988935	103.997471	-68.012678	12.2040425	98.512767
-13.520495	-14.158712	100.585472	-11.430017	14.304506	101.223946	45.84586	1.901091	105.442139	44.44891	30.964872	102.465752	45.147385	16.4329815	103.9539455	-68.007419	12.1760305	98.4939465
-14.182697	-14.371808	100.708862	-11.474874	14.273262	101.201797	45.802498	1.828432	105.466339	44.387932	30.884624	102.338394	45.095215	16.356528	103.9023665	-68.044963	12.189996	98.5012275
-14.73509	-14.576017	100.830032	-11.526094	14.206248	101.187492	45.755409	1.752566	105.489075	44.333221	30.789665	102.188316	45.044315	16.2711155	103.8386955	-68.096503	12.1413805	98.5362885
-15.668324	-14.882544	101.053604	-11.601532	14.139032	101.1745	45.648148	1.656438	105.577866	44.242252	30.646563	101.976288	44.9452	16.1515005	103.777077	-68.148264	12.1265635	98.571923
-16.29089	-15.041637	101.298973	-11.614981	14.031784	101.176476	45.656597	1.566244	105.589691	44.168396	30.554077	101.830635	44.9124965	16.0601605	103.710163	-68.1424585	12.0034075	98.642789
-16.798855	-15.175017	101.465393	-11.628687	13.95193	101.187241	45.584015	1.509497	105.665291	44.111046	30.469782	101.716003	44.8475305	15.9896395	103.690647	-68.1049045	11.9142205	98.683835
-17.284182	-15.283236	101.600174	-11.662726	13.845446	101.201454	45.593182	1.415114	105.681076	44.071537	30.379417	101.653358	44.8323595	15.8972655	103.667217	-68.1578115	11.7936265	98.735691
-17.786892	-15.283051	101.67334	-11.684122	13.734947	101.211563	45.562462	1.339263	105.713333	44.042942	30.304428	101.643288	44.802702	15.8218455	103.6783105	-68.170946	11.6480485	98.7448155
-18.274965	-15.259187	101.660858	-11.715034	13.618641	101.207611	45.520168	1.263844	105.732903	44.031578	30.224186	101.658752	44.775873	15.744015	103.6958275	-68.205941	11.493267	98.7193945
-18.784378	-15.172293	101.626732	-11.741214	13.536286	101.197853	45.485172	1.183582	105.746353	44.04641	30.145655	101.681938	44.765791	15.6646185	103.7141455	-68.248219	11.4079535	98.6815605
-19.565828	-14.967781	101.545418	-11.756119	13.438479	101.175674	45.435688	1.128223	105.752182	44.053413	30.081903	101.701508	44.7445505	15.605063	103.726845	-68.2567885	11.271895	98.624503
-20.005871	-14.796398	101.563248	-11.771004	13.408134	101.161942	45.393074	1.126795	105.748199	44.051216	30.072134	101.678871	44.722145	15.5994645	103.713535	-68.264153	11.2168035	98.610349
-20.442499	-14.564281	101.534126	-11.776868	13.405625	101.154068	45.356895	1.146342	105.736099	44.038536	30.08506	101.646255	44.6977155	15.615701	103.691177	-68.2514515	11.195549	98.616959
-20.799635	-14.297305	101.52935	-11.783937	13.398687	101.151825	45.315762	1.167649	105.705978	44.035294	30.097443	101.628662	44.675528	15.632546	103.66732	-68.243402	11.164828	98.63633
-21.135504	-14.007679	101.463699	-11.791524	13.377283	101.15377	45.272442	1.161144	105.663696	44.047783	30.092161	101.626991	44.6601125	15.6266525	103.6453435	-68.2431605	11.1279135	98.6621965
-21.455107	-13.598518	101.375107	-11.809417	13.333443	101.154968	45.227287	1.128895	105.621956	44.067249	30.070734	101.647102	44.647268	15.5998145	103.634529	-68.266102	11.0670715	98.675407
-21.835344	-13.19031	101.276779	-11.845816	13.304928	101.149681	45.171581	1.086383	105.594681	44.096958	30.0305	101.686813	44.6342695	15.5584415	103.640747	-68.3259015	11.0514145	98.658615
-22.462494	-12.43335	101.065788	-11.848081	13.207868	101.105095	45.087456	1.021568	105.574631	44.155029	29.948191	101.753494	44.6212425	15.4848795	103.6640625	-68.3174045	10.9308565	98.5461275
-22.778896	-11.96497	100.993217	-11.86752	13.164939	101.071342	45.04644	0.976806	105.571388	44.166817	29.909906	101.786682	44.6066285	15.443356	103.679035	-68.3416685	10.886522	98.463649
-23.084055	-11.47379	100.913773	-11.880795	13.132623	101.040901	45.009117	0.957569	105.575668	44.169376	29.878067	101.8237	44.5892465	15.417818	103.699684	-68.3508365	10.847428	98.382118
-23.34029	-10.967173	100.828728	-11.894911	13.125316	100.989281	44.981365	0.94615	105.571953	44.176228	29.863245	101.849129	44.5787965	15.4046975	103.710541	-68.3686185	10.8459345	98.268021
-23.567045	-10.39546	100.721275	-11.912277	13.118034	100.954727	44.95993	0.94647	105.567467	44.173794	29.868551	101.870712	44.566862	15.4075105	103.7190895	-68.391416	10.8285575	98.1903645
-23.760935	-9.742005	100.626633	-11.934224	13.125428	100.938118	44.94944	0.968081	105.561676	44.166908	29.888491	101.924171	44.558174	15.428286	103.7429235	-68.426622	10.82257	98.1333125
-24.010773	-9.03436	100.519196	-11.966609	13.154406	100.92733	44.947643	1.003373	105.578575	44.173668	29.932837	101.999985	44.5606555	15.468105	103.78928	-68.4938735	10.840707	98.06538
-24.307941	-8.00668	100.307236	-11.960858	13.156896	100.851379	44.954014	1.088335	105.598	44.194977	30.047829	102.119759	44.5744955	15.568082	103.8588795	-68.4962115	10.74571	97.8438785
-24.438263	-7.318165	100.105225	-11.9636	13.18289	100.753342	44.96241	1.17374	105.575157	44.208797	30.150614	102.169884	44.5856035	15.662177	103.8725205	-68.5128035	10.703603	97.6341635
-24.561573	-6.619679	99.82737	-11.952107	13.225394	100.616302	44.970055	1.26967	105.535736	44.218376	30.253521	102.183517	44.5942155	15.7615955	103.8596265	-68.4984295	10.6891925	97.3729775
-24.718079	-5.845281	99.578568	-11.951427	13.271971	100.450226	44.978718	1.382108	105.467224	44.225433	30.366829	102.169754	44.6020755	15.8744685	103.818489	-68.5049295	10.6694735	97.081963
-24.850336	-5.04941	99.29985	-11.954976	13.345819	100.264908	44.979008	1.502953	105.406715	44.22578	30.480635	102.144516	44.602394	15.991794	103.7756155	-68.512346	10.699844	96.7542005
-24.996618	-4.222528	98.987778	-11.945399	13.409606	100.077011	44.998669	1.612875	105.3396	44.224838	30.602798	102.11927	44.6117535	16.1078365	103.729435	-68.5025515	10.7113755	96.424587
-25.118048	-3.428327	98.734512	-11.926747	13.467897	99.902184	45.007313	1.716332	105.278206	44.223755	30.706861	102.129173	44.615534	16.2115965	103.7036895	-68.469028	10.7241975	96.1006785
-25.282452	-2.310339	98.402206	-11.896179	13.519393	99.684814	45.020016	1.811838	105.208481	44.256237	30.833021	102.164635	44.6381265	16.3224295	103.686558	-68.4304845	10.7163565	95.68307
-25.426352	-1.494732	98.244614	-11.871203	13.561244	99.567787	45.019516	1.843174	105.162918	44.283615	30.864794	102.188812	44.6515655	16.353984	103.675865	-68.3939715	10.768504	95.459709
-25.596624	-0.681778	98.087814	-11.84015	13.615982	99.452827	45.012619	1.857045	105.11953	44.325802	30.880991	102.198219	44.6692105	16.369018	103.6588745	-68.3495105	10.862946	95.2467795
-25.770351	0.187825	97.899261	-11.820815	13.682228	99.317192	44.993526	1.865496	105.026993	44.365555	30.878071	102.177086	44.6795405	16.3717835	103.6020395	-68.3211705	10.9926725	95.0323445
-25.934568	0.992135	97.731705	-11.789708	13.740458	99.194283	44.922153	1.904963	104.909935	44.396938	30.858704	102.141396	44.6595455	16.3818335	103.5256655	-68.2389615	11.0990825	94.8629005
-26.098289	1.77628	97.578171	-11.771708	13.805858	99.053047	44.909565	1.925519	104.726494	44.43145	30.860954	102.099182	44.6705075	16.3932365	103.412838	-68.2139235	11.2184795	94.693256
-26.300997	2.534472	97.371346	-11.753767	13.898471	98.896675	44.866875	1.967386	104.557182	44.454155	30.889616	102.01992	44.660515	16.428501	103.288551	-68.168049	11.368441	94.504799
-26.654127	3.782545	97.112206	-11.744679	14.080718	98.663887	44.767899	2.066771	104.298691	44.44595	30.968845	101.87088	44.6069245	16.517808	103.0847855	-68.0962825	11.643628	94.2429885
-26.931545	4.633032	96.974602	-11.757134	14.203148	98.526604	44.697468	2.156195	104.118492	44.425972	31.047079	101.737747	44.56172	16.601637	102.9281195	-68.075988	11.804659	94.1250885
-27.184925	5.436959	96.83567	-11.755717	14.328115	98.392471	44.635902	2.252724	103.914246	44.393551	31.13246	101.59153	44.5147265	16.692592	102.752888	-68.0261605	11.963638	94.032054
-27.427902	6.217507	96.698936	-11.761007	14.486051	98.244888	44.564579	2.339188	103.780617	44.363556	31.227774	101.442314	44.4640675	16.783481	102.6114655	-67.9860815	12.188621	93.8783105
-27.667355	6.962081	96.604912	-11.776752	14.658825	98.1185	44.531666	2.415588	103.689232	44.327633	31.307243	101.299561	44.4296495	16.8614155	102.4943965	-67.9831535	12.4562345	93.7426035
-27.940359	7.699735	96.501266	-11.790874	14.790737	98.038101	44.500023	2.485523	103.603386	44.290512	31.377748	101.180328	44.3952675	16.9316355	102.391857	-67.9770155	12.6498385	93.684345
-28.234922	8.499222	96.419945	-11.801633	14.913673	97.959297	44.40123	2.572874	103.575935	44.264351	31.441626	101.116028	44.3327905	17.00725	102.3459815	-67.9360565	12.820096	93.5726125
-28.751165	9.700031	96.307411	-11.822715	15.062515	97.864159	44.391823	2.637702	103.511742	44.235149	31.543461	101.104233	44.313486	17.0905815	102.3079875	-67.958916	13.0344485	93.4203305
-29.048866	10.46797	96.218399	-11.837251	15.169814	97.810295	44.323055	2.695021	103.530884	44.224861	31.612608	101.126076	44.273958	17.1538145	102.32848	-67.94846	13.1858135	93.29211
-29.345884	11.239642	96.1502	-11.870117	15.262323	97.756126	44.282116	2.741166	103.526161	44.209587	31.674395	101.153931	44.2458515	17.2077805	102.340046	-67.9860855	13.3168655	93.172206
-29.670986	11.933682	96.12915	-11.890023	15.361166	97.731613	44.279377	2.78308	103.450333	44.204067	31.727654	101.183128	44.241722	17.255367	102.3167305	-68.021768	13.466965	93.1464955
-30.025911	12.65262	96.054413	-11.906142	15.469284	97.704765	44.188568	2.84923	103.414787	44.205753	31.786438	101.201164	44.1971605	17.317834	102.3079755	-68.0094445	13.620734	93.1015545
-30.431864	13.417663	95.994232	-11.905959	15.580805	97.65609	44.141548	2.914942	103.332352	44.205959	31.848562	101.208008	44.1737535	17.381752	102.27018	-67.9856715	13.779858	93.042
-30.857727	14.2085	95.946632	-11.903414	15.722341	97.612175	44.098343	2.981652	103.240051	44.207077	31.918999	101.205185	44.15271	17.4503255	102.222618	-67.959538	13.9943565	93.001732
-31.449932	15.325698	95.90551	-11.880931	15.918123	97.558228	44.05151	3.124383	103.065216	44.231956	32.05756	101.16304	44.141733	17.5909715	102.114128	-67.903595	14.2452745	93.002328
-31.82761	16.034643	95.884056	-11.867948	16.062632	97.51403	44.033638	3.228916	102.94809	44.255238	32.158173	101.115356	44.144438	17.6935445	102.031723	-67.880334	14.4317195	92.996337
-32.215321	16.745325	95.849541	-11.841859	16.204653	97.476288	44.034859	3.335833	102.814507	44.269402	32.296913	101.041496	44.1521305	17.816373	101.9280015	-67.8358485	14.592933	93.0245745
-32.608665	17.479753	95.848511	-11.82528	16.341623	97.447708	44.066803	3.44991	102.648964	44.273071	32.427826	100.918022	44.169937	17.938868	101.783493	-67.820497	14.744378	93.111923
-33.08548	18.169325	95.890221	-11.807278	16.492138	97.425232	44.049423	3.573149	102.492157	44.270878	32.565422	100.752304	44.1601505	18.0692855	101.6222305	-67.7747065	14.9149905	93.2282335
-33.549873	18.921339	95.938797	-11.796963	16.62705	97.430923	43.996914	3.679467	102.327751	44.250965	32.691757	100.53933	44.1239395	18.185612	101.4335405	-67.7178655	15.068488	93.4283055
-33.978634	19.576147	96.079567	-11.784329	16.729414	97.449646	43.964642	3.752162	102.131187	44.240044	32.78286	100.272301	44.102343	18.267511	101.201744	-67.671001	15.191317	93.697548
-34.590916	20.548557	96.253868	-11.757545	16.875992	97.468117	43.966206	3.784695	101.810684	44.204247	32.897881	99.858055	44.0852265	18.341288	100.8343695	-67.6003165	15.410696	94.1018645
-34.983456	21.185194	96.340233	-11.752405	16.929071	97.469009	43.935673	3.741277	101.602081	44.168388	32.947739	99.562309	44.0520305	18.344508	100.582195	-67.5568405	15.513634	94.355823
-35.415993	21.835983	96.444099	-11.738949	16.982561	97.459061	43.89209	3.71086	101.369347	44.13372	32.958267	99.242332	44.012905	18.3345635	100.3058395	-67.490803	15.6305585	94.6122825
-35.860409	22.509483	96.550682	-11.737429	17.046885	97.466156	43.789288	3.71213	101.154243	44.085629	32.956028	98.946411	43.9374585	18.334079	100.050327	-67.4123165	15.759691	94.881985
-36.267723	23.196445	96.662239	-11.752453	17.098652	97.471413	43.756458	3.664695	100.884926	44.029144	32.95393	98.697014	43.892801	18.3093125	99.79097	-67.397707	15.8879915	95.151856
-36.608036	23.820679	96.805328	-11.789033	17.125023	97.481812	43.680771	3.621727	100.642845	43.95047	32.953556	98.47403	43.8156205	18.2876415	99.5584375	-67.3936865	15.9624045	95.4051865
-36.937992	24.431402	96.974792	-11.827008	17.158434	97.514023	43.57708	3.643368	100.411629	43.850941	32.928932	98.300484	43.7140105	18.28615	99.3560565	-67.3680265	16.030718	95.6719895
-37.311325	25.351084	97.209396	-11.924978	17.208136	97.607735	43.381023	3.683744	100.170052	43.72419	32.928871	98.214775	43.5526065	18.3063075	99.1924135	-67.4025625	16.1099645	96.0230565
-37.593006	26.036163	97.37516	-12.000422	17.257053	97.683403	43.274288	3.704449	100.094818	43.656548	32.940067	98.234474	43.465418	18.322258	99.164646	-67.466262	16.191848	96.20216
-37.797108	26.700968	97.536659	-12.079397	17.311657	97.778534	43.212276	3.744746	100.024246	43.610012	32.959755	98.284302	43.411144	18.3522505	99.154274	-67.569938	16.2710635	96.402794
-37.992817	27.414358	97.684708	-12.140606	17.365118	97.851578	43.187138	3.784722	99.966454	43.584911	32.989754	98.358086	43.3860245	18.387238	99.16227	-67.6672365	16.342998	96.540886
-38.102757	28.083452	97.88163	-12.200183	17.441896	97.941154	43.19809	3.832751	99.867561	43.566307	33.045048	98.426781	43.3821985	18.4388995	99.147171	-67.7825645	16.4448925	96.735137
-38.157291	28.739246	98.041016	-12.208654	17.550213	98.004784	43.209393	3.890196	99.745956	43.558674	33.121792	98.471565	43.3840335	18.505994	99.1087605	-67.8013415	16.594432	96.9008075
-38.151005	29.332048	98.2341	-12.187117	17.653952	98.069389	43.196487	4.014349	99.696007	43.551697	33.190002	98.532173	43.374092	18.6021755	99.11409	-67.748326	16.7057285	97.024688
-38.073811	30.192057	98.44313	-12.151003	17.862415	98.242577	43.223309	4.227263	99.747597	43.528702	33.314358	98.746292	43.3760055	18.7708105	99.2469445	-67.6780115	16.9540195	97.2382095
-37.977806	30.756155	98.586731	-12.133703	18.00173	98.336014	43.263687	4.34374	99.84671	43.556305	33.464005	98.882851	43.409996	18.9038725	99.3647805	-67.677402	17.0995875	97.3072475
-37.84251	31.335121	98.653481	-12.106464	18.130569	98.430992	43.294792	4.452287	99.95993	43.617512	33.622601	98.99408	43.456152	19.037444	99.477005	-67.66908	17.223694	97.384979
-37.670975	31.936237	98.714203	-12.072699	18.260185	98.497841	43.324505	4.552935	100.060699	43.663891	33.736557	99.088501	43.494198	19.144746	99.5746	-67.639596	17.375624	97.421082
-37.443588	32.549088	98.777374	-12.043847	18.357384	98.534897	43.321571	4.621834	100.137482	43.690865	33.810539	99.163338	43.506218	19.2161865	99.65041	-67.593912	17.4985815	97.419384
-37.155991	33.079502	98.786926	-12.060181	18.450094	98.573906	43.301929	4.677931	100.206627	43.700199	33.843655	99.249496	43.501064	19.260793	99.7280615	-67.621426	17.639395	97.4197505
-36.901409	33.577156	98.803963	-12.074133	18.511318	98.60215	43.269814	4.724218	100.314484	43.699673	33.868198	99.350006	43.4847435	19.296208	99.832245	-67.6330095	17.726428	97.372055
-36.492828	34.245441	98.750832	-12.129133	18.619717	98.638542	43.250607	4.771216	100.541328	43.683987	33.936878	99.561813	43.467297	19.354047	100.0515705	-67.725563	17.885387	97.2255135
-36.164322	34.558495	98.727173	-12.194571	18.680182	98.692833	43.249641	4.814629	100.732735	43.652176	33.998035	99.728058	43.4509085	19.406332	100.2303965	-67.8400505	17.954032	97.1552695
-35.786289	34.858135	98.742958	-12.27063	18.743351	98.767357	43.202827	4.884443	100.99649	43.624992	34.073517	99.918518	43.4139095	19.47898	100.457504	-67.9551695	18.007722	97.07721
-35.294506	35.150974	98.736969	-12.345422	18.810444	98.871468	43.171242	4.951262	101.249802	43.592438	34.138752	100.133911	43.38184	19.545007	100.6918565	-68.072684	18.075881	97.0510795
-34.861622	35.419552	98.780815	-12.431895	18.88271	98.986702	43.131119	5.027629	101.521301	43.565422	34.234573	100.358269	43.3482705	19.631101	100.939785	-68.2120605	18.134319	97.033619
-34.301964	35.669605	98.837921	-12.510827	18.936243	99.122063	43.107777	5.104003	101.788307	43.546543	34.34214	100.571739	43.32716	19.7230715	101.180023	-68.348814	18.1494145	97.064103
-33.79414	35.86422	98.882469	-12.563334	18.99177	99.223938	43.112411	5.175754	102.064301	43.548897	34.439919	100.789963	43.330654	19.8078365	101.427132	-68.457322	18.1757035	97.020744
-33.040192	36.15379	98.909592	-12.629536	19.067238	99.381325	43.144669	5.253467	102.460083	43.564247	34.565613	101.108536	43.354458	19.90954	101.7843095	-68.61353	18.224936	96.9783405
-32.581432	36.301144	98.929474	-12.643771	19.079933	99.478279	43.187229	5.30353	102.697289	43.583736	34.614494	101.287628	43.3854825	19.959012	101.9924585	-68.6730245	18.200854	96.9640995
-32.029758	36.402737	98.95192	-12.622597	19.103977	99.569115	43.25016	5.338791	102.915276	43.641266	34.667389	101.425484	43.445713	20.00309	102.17038	-68.690907	18.204864	96.96785
-31.409803	36.517437	98.980179	-12.590478	19.103558	99.670021	43.32793	5.362999	103.09713	43.708714	34.748684	101.528763	43.518322	20.0558415	102.3129465	-68.699278	18.1512745	97.0270955
-30.811108	36.617805	99.012993	-12.50823	19.122366	99.766655	43.415539	5.397977	103.268517	43.778564	34.764938	101.585999	43.5970515	20.0814575	102.427258	-68.6135115	18.1632745	97.106052
-30.105242	36.713799	99.051407	-12.416222	19.104248	99.870132	43.536743	5.424864	103.43914	43.87368	34.784069	101.606331	43.7052115	20.1044665	102.5227355	-68.5376555	18.1040295	97.2175285
-29.467661	36.754635	99.064049	-12.308736	19.106493	99.972984	43.697796	5.443196	103.602982	43.953598	34.800034	101.660179	43.825697	20.121615	102.6315805	-68.443169	18.091371	97.3143875
-28.55438	36.841961	99.10614	-12.140224	19.058491	100.152878	43.994202	5.419782	103.889191	44.108025	34.780796	101.763046	44.0511135	20.100289	102.8261185	-68.3315615	18.016693	97.4796375
-27.964262	36.898495	99.152748	-12.041551	19.002897	100.293495	44.193867	5.390488	104.11676	44.228111	34.754337	101.847878	44.210989	20.0724125	102.982319	-68.294091	17.9333815	97.604671
-27.372435	36.941147	99.152168	-11.947401	18.921173	100.416267	44.403576	5.359236	104.350533	44.33868	34.702446	101.947594	44.371128	20.030841	103.1490635	-68.26593	17.811505	97.6834705
-26.753843	36.977478	99.177849	-11.844153	18.804739	100.524368	44.606293	5.312754	104.595879	44.456776	34.63752	102.055946	44.5315345	19.975137	103.3259125	-68.2198405	17.634341	97.7228235
-26.055155	37.074589	99.123886	-11.759007	18.68202	100.606796	44.798599	5.25765	104.825821	44.568604	34.584904	102.164818	44.6836015	19.921277	103.4953195	-68.2016155	17.442763	97.7182725
-25.370842	37.189808	99.121086	-11.681643	18.550535	100.667297	44.972233	5.196191	105.021622	44.644676	34.515179	102.274384	44.8084545	19.855685	103.648003	-68.1717405	17.245385	97.686591
-24.679539	37.302879	99.117943	-11.611147	18.398186	100.73053	45.126274	5.140869	105.196144	44.715916	34.438644	102.392509	44.921095	19.7897565	103.7943265	-68.143389	17.0066155	97.6667335
-23.716558	37.487091	99.106384	-11.521132	18.196819	100.806404	45.326088	5.040699	105.396637	44.833282	34.314846	102.526077	45.079685	19.6777725	103.961357	-68.121949	16.7158655	97.651451
-23.12644	37.623428	99.161682	-11.456631	18.040039	100.876091	45.435535	4.950496	105.466042	44.894676	34.234798	102.585152	45.1651055	19.592647	104.025597	-68.0783675	16.487431	97.726585
-22.431456	37.755539	99.224121	-11.39374	17.922693	100.931503	45.507927	4.870866	105.49295	44.958664	34.146355	102.63295	45.2332955	19.5086105	104.06295	-68.0207755	16.3367755	97.800056
-21.74608	37.93512	99.276634	-11.331804	17.795572	100.987778	45.568924	4.795042	105.490784	45.024776	34.071838	102.665924	45.29685	19.43344	104.078354	-67.960458	16.157704	97.897202
-21.009733	38.156422	99.365952	-11.294533	17.728571	101.023376	45.613697	4.715624	105.4683	45.082703	33.994846	102.710068	45.3482	19.355235	104.089184	-67.937266	16.101907	97.957568
-20.261032	38.41713	99.428116	-11.243945	17.654968	101.025604	45.648991	4.646225	105.412201	45.125694	33.929344	102.774307	45.3873425	19.2877845	104.093254	-67.8752325	16.0221515	97.957954
-19.570072	38.672619	99.507851	-11.232924	17.586657	101.009521	45.669231	4.581439	105.34687	45.158714	33.866226	102.87027	45.4139725	19.2238325	104.10857	-67.8798205	15.9494815	97.910472
-18.620743	39.07515	99.674286	-11.212293	17.481712	100.985405	45.65963	4.486523	105.28611	45.209236	33.781822	103.099457	45.434433	19.1341725	104.1927835	-67.859019	15.8292515	97.7780265
-17.894743	39.349228	99.80661	-11.220583	17.430744	100.984917	45.643799	4.42036	105.275513	45.243538	33.752151	103.264091	45.4436685	19.0862555	104.269802	-67.8848345	15.7752325	97.700032
-17.19549	39.650257	99.998985	-11.252503	17.369398	100.997963	45.628277	4.362065	105.243172	45.27113	33.721737	103.44471	45.4497035	19.041901	104.343941	-67.9547095	15.696895	97.651985
-16.472698	39.955338	100.160156	-11.266869	17.332258	101.016403	45.599342	4.307132	105.216446	45.290966	33.693237	103.593956	45.445154	19.0001845	104.405201	-67.978892	15.6643315	97.627605
-15.77664	40.230652	100.33828	-11.309937	17.29566	101.017014	45.583767	4.276289	105.178246	45.291916	33.670784	103.71759	45.4378415	18.9735365	104.447918	-68.0577155	15.6177835	97.58611
-15.134452	40.506313	100.472435	-11.342632	17.263912	101.016953	45.561241	4.263191	105.147064	45.2682	33.668789	103.837677	45.4147205	18.96599	104.4923705	-68.0999845	15.561834	97.5415355
-14.427258	40.729328	100.580765	-11.377481	17.239044	101.015488	45.53418	4.265026	105.125954	45.242668	33.672409	103.936386	45.388424	18.9687175	104.53117	-68.143386	15.5093705	97.499806
-13.388659	41.055893	100.774529	-11.406972	17.212326	101.009956	45.500935	4.272792	105.075668	45.212112	33.696548	104.098526	45.3565235	18.98467	104.587097	-68.1704675	15.439982	97.432815
-12.634501	41.266911	100.897346	-11.403316	17.189014	101.005341	45.486893	4.260895	105.048767	45.19677	33.699234	104.212166	45.3418315	18.9800645	104.6304665	-68.1484635	15.3979635	97.3802155
-11.942443	41.40987	101.039742	-11.4063	17.173178	101.006058	45.479027	4.243838	105.025314	45.189743	33.692986	104.341019	45.334385	18.968412	104.6831665	-68.146985	15.377944	97.3289495
-11.293344	41.552128	101.207649	-11.416062	17.134226	101.001022	45.481979	4.208134	105.01342	45.190914	33.656727	104.506645	45.3364465	18.9324305	104.7600325	-68.1685705	15.3360215	97.2420115
-10.643213	41.602089	101.359665	-11.419327	17.100147	100.995293	45.455414	4.154427	105.039452	45.208549	33.600079	104.684814	45.3319815	18.877253	104.862133	-68.1706355	15.323041	97.128453
-9.956848	41.607391	101.534775	-11.409266	17.064445	101.000389	45.475735	4.075902	105.038574	45.236923	33.547485	104.874825	45.356329	18.8116935	104.9566995	-68.174861	15.3171965	97.0440785
-9.283803	41.573456	101.747421	-11.388586	17.007862	101.027466	45.506878	3.996513	105.047737	45.26395	33.495132	105.084969	45.385414	18.7458225	105.066353	-68.162586	15.2699015	96.988579
-8.240252	41.424759	102.074585	-11.34719	16.949181	101.113579	45.561073	3.917645	105.086494	45.321304	33.421368	105.367172	45.4411885	18.6695065	105.226833	-68.1355685	15.2288555	97.000325
-7.592483	41.24131	102.284767	-11.318438	16.925562	101.188492	45.591099	3.897035	105.109894	45.351894	33.417053	105.532623	45.4714965	18.657044	105.3212585	-68.1083725	15.19408	97.0557255
-6.994043	41.033207	102.429413	-11.291487	16.926769	101.258171	45.62458	3.913834	105.14476	45.387371	33.437588	105.657288	45.5059755	18.675711	105.401024	-68.0889495	15.177827	97.115318
-6.466952	40.789242	102.485825	-11.254899	16.948221	101.29039	45.670994	3.956951	105.187561	45.40131	33.505791	105.766998	45.536152	18.731371	105.4772795	-68.04595	15.165071	97.1035005
-5.941768	40.391323	102.521049	-11.223668	16.979958	101.312317	45.712631	4.012359	105.255653	45.407791	33.599129	105.853188	45.560211	18.805744	105.5544205	-68.007547	15.154172	97.0702135
-5.390903	39.970337	102.503822	-11.217303	17.029554	101.305115	45.74601	4.066919	105.333664	45.409847	33.679932	105.914772	45.5779285	18.8734255	105.624218	-68.0125345	15.1856825	96.986012
-4.858803	39.442589	102.467621	-11.213552	17.081596	101.29744	45.766624	4.105345	105.401978	45.400448	33.74659	105.96244	45.583536	18.9259675	105.682209	-68.01064	15.2372245	96.912671
-4.159941	38.613201	102.43924	-11.253413	17.112593	101.308701	45.772442	4.132581	105.482803	45.381401	33.772968	105.980301	45.5769215	18.9527745	105.731552	-68.0837475	15.2724115	96.88585
-3.744805	38.03849	102.414169	-11.302133	17.105129	101.336411	45.754303	4.125557	105.529312	45.355804	33.754715	105.94014	45.5550535	18.940136	105.734726	-68.1593195	15.270122	96.938096
-3.363728	37.355614	102.382637	-11.343374	17.078869	101.411591	45.721592	4.14742	105.594894	45.331326	33.713406	105.855156	45.526459	18.930413	105.725025	-68.213207	15.227325	97.098157
-3.000094	36.610298	102.349838	-11.372386	17.044661	101.510391	45.694431	4.191614	105.693161	45.293636	33.682041	105.760284	45.4940335	18.9368275	105.7267225	-68.2388055	15.1524945	97.2940595
-2.630594	35.774284	102.283134	-11.411595	17.023981	101.612564	45.680885	4.227174	105.817284	45.22921	33.690033	105.658051	45.4550475	18.9586035	105.7376675	-68.2782375	15.0893585	97.4874605
-2.303984	34.962891	102.191902	-11.453902	16.995472	101.716576	45.676582	4.281213	105.932907	45.16539	33.725067	105.462135	45.420986	19.00314	105.697521	-68.32879	14.987804	97.735631
-2.013669	34.155216	102.00856	-11.47524	16.989538	101.757729	45.67411	4.332248	106.036552	45.076324	33.774891	105.205521	45.375217	19.0535695	105.6210365	-68.325697	14.9255065	97.8944215
-1.613574	32.861107	101.612175	-11.511593	16.970274	101.745392	45.660675	4.396879	106.136772	44.921658	33.827785	104.751442	45.2911665	19.112332	105.444107	-68.3143525	14.828216	98.046677
-1.337437	31.936344	101.377869	-11.554161	16.935871	101.712738	45.64674	4.411182	106.186317	44.806259	33.827095	104.448059	45.2264995	19.1191385	105.317188	-68.3348215	14.7526035	98.108288
-1.091491	31.030863	101.210045	-11.590901	16.861988	101.69352	45.630981	4.386352	106.227898	44.701389	33.786449	104.179886	45.166185	19.0864005	105.203892	-68.347987	14.6375755	98.183148
-0.876068	30.133846	101.069366	-11.619436	16.768473	101.693748	45.61412	4.315423	106.264687	44.641804	33.705574	103.975006	45.127962	19.0104985	105.1198465	-68.366834	14.5264475	98.2676495
-0.695131	29.302124	101.001862	-11.634969	16.662823	101.707581	45.633781	4.209777	106.277168	44.597073	33.596306	103.84861	45.115427	18.9030415	105.062889	-68.385365	14.4226045	98.352273
-0.517372	28.396738	100.975777	-11.646263	16.545589	101.735977	45.571007	4.123266	106.341568	44.586288	33.490707	103.783524	45.0786475	18.8069865	105.062546	-68.3711735	14.2841915	98.409408
-0.335171	27.528948	100.973869	-11.658628	16.434278	101.758369	45.558704	4.012936	106.369987	44.59201	33.373161	103.736115	45.075357	18.6930485	105.053051	-68.392613	14.1755075	98.463687
-0.05739	26.272261	100.969398	-11.644692	16.32003	101.751434	45.582737	3.845809	106.368431	44.601624	33.215435	103.664375	45.0921805	18.530622	105.016403	-68.3815645	14.109438	98.486465
0.092342	25.513121	100.954674	-11.649286	16.28183	101.73539	45.568802	3.774895	106.384445	44.589798	33.142384	103.625023	45.0793	18.4586395	105.004734	-68.377872	14.1050205	98.466046
0.210843	24.839874	100.941872	-11.666816	16.24498	101.721977	45.551884	3.728073	106.398163	44.582863	33.093529	103.587769	45.0673735	18.410801	104.992966	-68.4010055	14.079159	98.450988
0.277158	24.170773	100.94104	-11.68671	16.215271	101.710976	45.53751	3.69865	106.400337	44.554688	33.076172	103.562248	45.046099	18.387411	104.9812925	-68.419519	14.043131	98.4406595
0.351555	23.501335	100.930939	-11.720114	16.204245	101.711617	45.514671	3.677885	106.39608	44.513149	33.060421	103.543854	45.01391	18.369153	104.969967	-68.454138	14.039337	98.453267
0.422491	22.811687	100.972679	-11.764532	16.190252	101.71875	45.491497	3.653383	106.378235	44.473663	33.043575	103.533134	44.98258	18.348479	104.9556845	-68.511644	14.032025	98.4818155
0.464258	22.174807	101.001808	-11.798549	16.184258	101.73658	45.459908	3.631787	106.37075	44.435467	33.030224	103.534088	44.9476875	18.3310055	104.952419	-68.5447855	14.0375105	98.520741
0.48745	21.328836	101.089157	-11.886315	16.172028	101.784409	45.395607	3.588167	106.371979	44.385857	32.99844	103.563179	44.890732	18.2933035	104.967579	-68.663362	14.0507525	98.601239
0.487008	20.830219	101.115631	-11.926932	16.146221	101.802002	45.35569	3.546306	106.350731	44.352478	32.964619	103.589592	44.854084	18.2554625	104.9701615	-68.707948	14.0369795	98.6338425
0.418597	20.370581	101.136948	-11.985027	16.109238	101.811554	45.306908	3.493636	106.326172	44.3274	32.915684	103.608368	44.817154	18.20466	104.96727	-68.787208	14.013816	98.655838
0.312771	19.945078	101.145889	-12.026546	16.076502	101.79689	45.256508	3.430258	106.299187	44.305813	32.856674	103.62619	44.7811605	18.143466	104.9626885	-68.8342525	14.009538	98.6310915
0.219312	19.506866	101.110413	-12.066335	16.067152	101.762947	45.221539	3.361352	106.257286	44.285065	32.798294	103.644707	44.753302	18.079823	104.9509965	-68.885972	14.054481	98.5748975
0.094165	19.05563	101.095238	-12.098206	16.044344	101.729843	45.188286	3.296669	106.212914	44.257915	32.736942	103.669701	44.7231005	18.0168055	104.9413075	-68.9195125	14.0718825	98.5183785
-0.042687	18.566031	101.122375	-12.149863	16.006025	101.724777	45.118645	3.268476	106.219902	44.226109	32.693714	103.726006	44.672377	17.981095	104.972954	-68.972103	14.030955	98.4766
-0.248195	17.935556	101.154495	-12.202058	15.949512	101.765381	45.116512	3.217469	106.169594	44.179947	32.680008	103.867027	44.6482295	17.9487385	105.0183105	-69.0523455	13.9502855	98.5124515
-0.381196	17.558302	101.211075	-12.242935	15.908802	101.808609	45.099518	3.206723	106.147171	44.157364	32.702183	103.959213	44.628441	17.954453	105.053192	-69.114311	13.863151	98.564026
-0.539452	17.21349	101.257195	-12.280477	15.865246	101.842903	45.044903	3.21681	106.139862	44.138218	32.717892	104.044495	44.5915605	17.967351	105.0921785	-69.1525145	13.763141	98.5936275
-0.642952	16.876389	101.271042	-12.318767	15.848263	101.858673	45.056499	3.203007	106.049942	44.118408	32.725113	104.119171	44.5874535	17.96406	105.0845565	-69.2249875	13.732466	98.6327895
-0.789177	16.571918	101.254822	-12.356084	15.827018	101.8414	44.975609	3.204243	105.994263	44.088528	32.721867	104.171967	44.5320685	17.963055	105.083115	-69.2442365	13.690981	98.599685
-0.933171	16.321489	101.216141	-12.38372	15.815924	101.81955	44.927647	3.19486	105.90239	44.068382	32.714375	104.212044	44.4980145	17.9546175	105.057217	-69.2654545	13.6772305	98.581883
-1.135276	16.086309	101.187576	-12.437263	15.809027	101.799095	44.915726	3.166803	105.801453	44.040157	32.700256	104.244026	44.4779415	17.9335295	105.0227395	-69.3524675	13.6845245	98.5754505
-1.50339	15.747149	101.164841	-12.502644	15.832651	101.795555	44.805637	3.160144	105.752602	43.983814	32.670647	104.307816	44.3947255	17.9153955	105.030209	-69.4000135	13.7499065	98.560901
-1.759911	15.497522	101.165749	-12.564649	15.86141	101.818123	44.750988	3.153303	105.722939	43.94376	32.652416	104.352867	44.347374	17.9028595	105.037903	-69.476672	13.8199605	98.598343
-2.022344	15.225556	101.160492	-12.626031	15.881612	101.840279	44.706223	3.144003	105.693069	43.877712	32.651161	104.405952	44.2919675	17.897582	105.0495105	-69.5440295	13.865642	98.6310475
-2.327277	14.882037	101.173271	-12.692489	15.894391	101.859558	44.663128	3.141538	105.650345	43.796738	32.664585	104.466949	44.229933	17.9030615	105.058647	-69.614911	13.8857205	98.660469
-2.657143	14.527045	101.140549	-12.768799	15.913719	101.870667	44.619144	3.168807	105.607239	43.716022	32.698849	104.512489	44.167583	17.933828	105.059864	-69.705181	13.89361	98.68147
-2.993054	14.180374	101.127037	-12.836954	15.915868	101.873985	44.588451	3.209754	105.550194	43.6287	32.746426	104.5439	44.1085755	17.97809	105.047047	-69.7824835	13.853646	98.700923
-3.290237	13.810497	101.087257	-12.896709	15.937276	101.858543	44.562183	3.2598	105.500122	43.540035	32.811703	104.576828	44.051109	18.0357515	105.038475	-69.844527	13.8388005	98.678611
-3.702626	13.285258	100.999466	-12.99452	15.993741	101.794243	44.508423	3.340991	105.439171	43.435329	32.919281	104.596054	43.971876	18.130136	105.0176125	-69.960916	13.857346	98.5708735
-4.002197	12.943787	100.924004	-13.045205	16.022589	101.753235	44.478878	3.390239	105.396484	43.366997	32.988628	104.582939	43.9229375	18.1894335	104.9897115	-70.0133475	13.8557445	98.5167585
-4.321978	12.621991	100.867401	-13.099557	16.065962	101.729927	44.425072	3.431728	105.359093	43.303226	33.033894	104.538895	43.864149	18.232811	104.948994	-70.063263	13.899113	98.51086
-4.693966	12.226908	100.822044	-13.143587	16.110954	101.717163	44.388218	3.47477	105.314079	43.230915	33.054745	104.47966	43.8095665	18.2647575	104.8968695	-70.0967405	13.9571505	98.5374565
-5.040441	11.828856	100.78788	-13.198082	16.14061	101.713921	44.349907	3.510538	105.298904	43.161972	33.0779	104.423225	43.7559395	18.294219	104.8610645	-70.1521035	13.987001	98.5667775
-5.418796	11.353055	100.781105	-13.247604	16.181458	101.72963	44.297779	3.541413	105.308296	43.097549	33.095058	104.369987	43.697664	18.3182355	104.8391415	-70.192872	14.0446805	98.6201185
-5.818105	10.892965	100.768959	-13.298498	16.188107	101.748405	44.250481	3.573524	105.318405	43.05069	33.101048	104.287384	43.6505855	18.337286	104.8028945	-70.2475815	14.038928	98.6939155
-6.345174	10.107257	100.75396	-13.373202	16.164801	101.750824	44.164879	3.598699	105.32354	42.971779	33.117535	104.182945	43.568329	18.358117	104.7532425	-70.314733	13.971485	98.7484055
-6.679899	9.601162	100.719727	-13.422603	16.138975	101.737999	44.126945	3.607957	105.312386	42.915245	33.123871	104.133369	43.521095	18.365914	104.7228775	-70.366301	13.912036	98.7531205
-7.040636	9.094629	100.676331	-13.461514	16.102669	101.706985	44.09029	3.61074	105.302933	42.860222	33.131016	104.07515	43.475256	18.370878	104.6890415	-70.398284	13.83446	98.7249285
-7.44243	8.601121	100.607147	-13.50493	16.066956	101.664055	44.061703	3.608681	105.301689	42.815937	33.148621	104.029778	43.43882	18.378651	104.6657335	-70.44868	13.755261	98.6623765
-7.804161	8.067189	100.549545	-13.528574	16.050207	101.621124	44.037144	3.60419	105.302307	42.768364	33.162582	103.97493	43.402754	18.383386	104.6386185	-70.459902	13.717028	98.6036295
-8.179459	7.430493	100.515434	-13.561381	16.021833	101.601234	44.006378	3.602037	105.294785	42.733402	33.168541	103.917274	43.36989	18.385289	104.6060295	-70.492652	13.658377	98.5964385
-8.57326	6.870609	100.495995	-13.595326	16.004408	101.595726	43.959881	3.604268	105.292976	42.687035	33.178596	103.867363	43.323458	18.391432	104.5801695	-70.51411	13.617384	98.6112825
-9.101745	5.993361	100.510284	-13.668381	15.964456	101.611794	43.893654	3.639712	105.305954	42.605579	33.19006	103.779015	43.2496165	18.414886	104.5424845	-70.5863785	13.514026	98.6811035
-9.487694	5.444689	100.497559	-13.72243	15.96873	101.620422	43.836857	3.685336	105.331291	42.551727	33.203457	103.724693	43.194292	18.4443965	104.527992	-70.639152	13.4930635	98.712852
-9.907392	4.905756	100.468353	-13.781985	15.970548	101.593521	43.785385	3.763098	105.357086	42.497864	33.23373	103.624344	43.1416245	18.498414	104.490715	-70.7055945	13.442682	98.696327
-10.296004	4.34512	100.421181	-13.83816	15.992157	101.545868	43.737015	3.880788	105.357185	42.439564	33.291954	103.403648	43.0882895	18.586371	104.3804165	-70.7646095	13.397943	98.7113195
-10.696909	3.731853	100.343346	-13.913551	16.061657	101.430824	43.740746	3.990831	105.269203	42.304066	33.387634	103.148941	43.022406	18.6892325	104.209072	-70.849508	13.4340815	98.652576
-11.133095	3.189157	100.274696	-13.954459	16.138971	101.296806	43.702599	4.126486	105.207611	42.093521	33.499996	102.917336	42.89806	18.813241	104.0624735	-70.806978	13.464701	98.5311385
-11.512141	2.606795	100.17675	-14.022218	16.209572	101.160637	43.693989	4.221447	105.14492	41.920719	33.607697	102.7202	42.807354	18.914572	103.93256	-70.85179	13.504572	98.388714
-12.136591	1.811959	100.062195	-14.118695	16.201447	101.016197	43.655159	4.2693	105.084023	41.735695	33.688847	102.540901	42.695427	18.9790735	103.812462	-70.932817	13.4238205	98.219932
-12.586267	1.293955	99.971153	-14.176926	16.16766	100.951279	43.623371	4.258738	105.040398	41.634785	33.699837	102.515244	42.629078	18.9792875	103.777821	-70.98293	13.3560325	98.124737
-13.011921	0.757802	99.872169	-14.239688	16.113382	100.898026	43.587673	4.220183	105.000534	41.572018	33.679161	102.519203	42.5798455	18.949672	103.7598685	-71.0592215	13.277092	98.0361835
-13.461436	0.180346	99.773331	-14.282767	16.048237	100.85833	43.553608	4.151803	104.943192	41.529373	33.633232	102.5354	42.5414905	18.8925175	103.739296	-71.1070245	13.2039565	97.977364
-13.893715	-0.335291	99.695847	-14.30584	15.98857	100.834869	43.513203	4.094785	104.874847	41.502426	33.559162	102.550758	42.5078145	18.8269735	103.7128025	-71.1194945	13.1501665	97.9569355
-14.308262	-0.883149	99.616875	-14.325203	15.924637	100.810333	43.459801	4.043848	104.826332	41.49762	33.461807	102.553543	42.4787105	18.7528275	103.6899375	-71.1291165	13.0964465	97.9307285
-14.716372	-1.377458	99.55265	-14.330215	15.886598	100.793861	43.417133	4.000485	104.806053	41.502483	33.38969	102.548874	42.459808	18.6950875	103.6774635	-71.120238	13.0781085	97.9102585
-15.359741	-2.066206	99.481407	-14.338768	15.848659	100.7593	43.384758	3.968375	104.775467	41.496822	33.350937	102.47995	42.44079	18.659656	103.6277085	-71.118326	13.037662	97.8908915
-15.839778	-2.537936	99.414917	-14.349926	15.830257	100.730003	43.383614	3.978254	104.734146	41.455669	33.339451	102.425697	42.4196415	18.6588525	103.5799215	-71.1194935	13.0016615	97.8800845
-16.180201	-3.093884	99.314728	-14.359005	15.813583	100.677063	43.390476	3.97163	104.684471	41.395496	33.32843	102.383926	42.392986	18.65003	103.5341985	-71.110996	12.977136	97.8199275
-16.721458	-3.597918	99.206635	-14.36581	15.781803	100.591751	43.415958	3.918399	104.630066	41.342838	33.327042	102.33976	42.379398	18.6227205	103.484913	-71.111018	12.9408855	97.698589
-17.169895	-4.082243	99.089226	-14.364661	15.758178	100.515724	43.43515	3.824529	104.585159	41.293716	33.328144	102.306679	42.364433	18.5763365	103.445919	-71.093755	12.9400195	97.585529
-17.624294	-4.529648	98.991135	-14.3631	15.737031	100.430176	43.458305	3.745421	104.551491	41.244259	33.33173	102.300179	42.351282	18.5385755	103.425835	-71.077482	12.9354865	97.434517
-18.031103	-4.957376	98.869339	-14.350232	15.708611	100.347267	43.490288	3.719363	104.52005	41.198017	33.358826	102.28521	42.3441525	18.5390945	103.40263	-71.0446165	12.8781275	97.291904
-18.789248	-5.566374	98.739037	-14.299099	15.689781	100.24823	43.557873	3.731184	104.480949	41.111668	33.426762	102.210854	42.3347705	18.578973	103.3459015	-70.9329685	12.800589	97.1505585
-19.225546	-5.995778	98.671272	-14.277729	15.678061	100.176392	43.595791	3.756784	104.457794	41.077961	33.447273	102.14151	42.336876	18.6020285	103.299652	-70.892334	12.7540935	97.053132
-19.764229	-6.434232	98.612923	-14.239791	15.659242	100.108246	43.641396	3.770836	104.435715	41.084351	33.455456	102.030197	42.3628735	18.613146	103.232956	-70.8424555	12.705338	96.983536
-20.217831	-6.841265	98.586586	-14.201864	15.615334	100.013794	43.68679	3.782788	104.407394	41.096832	33.451797	101.887527	42.391811	18.6172925	103.1474605	-70.795539	12.6133755	96.8801275
-20.65167	-7.254888	98.533684	-14.16368	15.567635	99.921394	43.740341	3.778471	104.366531	41.094128	33.448139	101.702675	42.4172345	18.613305	103.034603	-70.7445945	12.521965	96.808185
-21.096056	-7.637956	98.540947	-14.110584	15.521378	99.820503	43.807037	3.774184	104.307846	41.079609	33.426373	101.480614	42.443323	18.6002785	102.89423	-70.664491	12.4424775	96.746776
-21.599228	-7.955347	98.581139	-14.045819	15.466036	99.701935	43.862854	3.796377	104.261337	41.076557	33.441933	101.209045	42.4697055	18.619155	102.735191	-70.5613435	12.312917	96.668679
-22.236668	-8.505966	98.701111	-13.943066	15.325663	99.586754	43.933544	3.755995	104.151741	41.053314	33.41433	100.763908	42.493429	18.5851625	102.4578245	-70.379561	12.0661635	96.7156835
-22.756027	-8.878202	98.785553	-13.887697	15.225655	99.503311	43.984241	3.745354	104.082596	41.058826	33.385059	100.502182	42.5215335	18.5652065	102.292389	-70.2969275	11.8861035	96.714233
-23.187084	-9.247526	98.86306	-13.819045	15.110948	99.412247	44.016197	3.718819	104.007248	41.058956	33.35722	100.25383	42.5375765	18.5380195	102.130539	-70.1756665	11.6838765	96.693955
-23.57682	-9.594476	98.875511	-13.762826	14.986515	99.300125	44.044106	3.65875	103.903046	41.061222	33.301517	100.035286	42.552664	18.4801335	101.969166	-70.078316	11.4928965	96.631084
-23.950825	-9.923426	98.82325	-13.73989	14.859429	99.175957	44.08942	3.607141	103.744148	41.060612	33.24226	99.843651	42.575016	18.4247005	101.7938995	-70.054796	11.2941575	96.5580145
-24.306002	-10.182058	98.75705	-13.711162	14.753492	99.062363	44.049923	3.564692	103.657745	41.077774	33.195335	99.689919	42.5638485	18.3800135	101.673832	-69.9861725	11.1269705	96.450894
-24.712257	-10.371408	98.669441	-13.699163	14.649495	98.950165	44.017536	3.537112	103.545288	41.080318	33.15131	99.570618	42.548927	18.344211	101.557953	-69.947253	10.954779	96.342377
-25.3221	-10.550766	98.527046	-13.723743	14.577622	98.806129	43.901505	3.499817	103.441063	41.083481	33.110054	99.448318	42.492493	18.3049355	101.4446905	-69.939979	10.8503085	96.1675675
-25.720226	-10.620799	98.433594	-13.761499	14.551794	98.725662	43.813007	3.491854	103.406235	41.070713	33.115532	99.36673	42.44186	18.303693	101.3864825	-69.964858	10.799895	96.0648415
-26.176298	-10.668463	98.358719	-13.805201	14.526428	98.620667	43.742104	3.505051	103.348862	41.034878	33.13414	99.270905	42.388491	18.3195955	101.3098835	-69.998893	10.7332605	95.9314505
-26.654732	-10.665844	98.301041	-13.841831	14.511813	98.539909	43.703125	3.54703	103.276062	40.990795	33.163055	99.122963	42.34696	18.3550425	101.1995125	-70.030622	10.6685835	95.8803055
-27.027018	-10.613307	98.289658	-13.856324	14.509381	98.476318	43.679539	3.596728	103.20369	40.958767	33.198704	98.983345	42.319153	18.397716	101.0935175	-70.031801	10.621046	95.8591185
-27.410988	-10.535398	98.314873	-13.852437	14.495405	98.437141	43.659641	3.624315	103.15435	40.935371	33.223873	98.860306	42.297506	18.424094	101.007328	-70.00238	10.566716	95.866954
-27.756655	-10.435941	98.334373	-13.834281	14.451212	98.392937	43.663342	3.606234	103.099525	40.953125	33.221313	98.759834	42.3082335	18.4137735	100.9296795	-69.9767955	10.4886505	95.8561945
-28.173262	-10.239496	98.274208	-13.729273	14.339779	98.290802	43.694782	3.491371	102.99884	41.032448	33.126064	98.608482	42.363615	18.3087175	100.803661	-69.822161	10.3708405	95.777943
-28.429445	-10.027343	98.191711	-13.649212	14.207389	98.195938	43.724365	3.349498	102.921677	41.116112	32.990353	98.525375	42.4202385	18.1699255	100.723526	-69.7186625	10.2448525	95.66835
-28.663132	-9.780487	98.099579	-13.546367	14.073622	98.113136	43.755623	3.168533	102.845207	41.217945	32.817192	98.474022	42.486784	17.9928625	100.6596145	-69.579518	10.1543815	95.5666575
-28.910997	-9.478991	97.993958	-13.470202	13.907263	98.035805	43.772789	2.961245	102.747833	41.330353	32.628258	98.414055	42.551571	17.7947515	100.580944	-69.491975	10.0197745	95.490666
-29.109797	-9.146825	97.885361	-13.399816	13.759293	97.97451	43.776516	2.763446	102.629265	41.440212	32.423023	98.357849	42.608364	17.5932345	100.493557	-69.407996	9.9253515	95.455463
-29.310888	-8.702358	97.752136	-13.330682	13.60413	97.902771	43.742493	2.559657	102.539635	41.530296	32.237698	98.33503	42.6363945	17.3986775	100.4373325	-69.2977585	9.8095825	95.3682095
-29.530493	-8.298024	97.698677	-13.279894	13.458787	97.833275	43.703522	2.354942	102.449562	41.593334	32.060169	98.334801	42.648428	17.2075555	100.3921815	-69.208216	9.7100185	95.2743685
-29.774084	-7.600863	97.450081	-13.256481	13.302907	97.709961	43.661705	2.08898	102.289536	41.679134	31.795162	98.341438	42.6704195	16.942071	100.315487	-69.1833815	9.663743	95.104435
-29.873573	-7.113291	97.274719	-13.246353	13.235853	97.607643	43.637325	1.977346	102.205833	41.714096	31.656834	98.365746	42.6757105	16.81709	100.2857895	-69.1684165	9.654616	94.9294965
-29.930328	-6.554683	97.070183	-13.248698	13.19271	97.487381	43.620663	1.896876	102.107712	41.733238	31.582758	98.429115	42.6769505	16.739817	100.2684135	-69.1743465	9.645603	94.7063485
-29.995686	-5.945395	96.808151	-13.248809	13.186085	97.346672	43.596367	1.851379	102.041328	41.784389	31.547234	98.504707	42.690378	16.6993065	100.2730175	-69.187996	9.6728635	94.4203265
-30.012741	-5.287449	96.480072	-13.251236	13.187997	97.217171	43.580399	1.852261	101.999596	41.838585	31.492939	98.684982	42.709492	16.6726	100.342289	-69.211964	9.703394	94.092053
-30.050573	-4.600877	96.144394	-13.257092	13.198389	97.083321	43.580688	1.843389	102.002594	41.928707	31.462339	98.973206	42.7546975	16.652864	100.4879	-69.2688815	9.743914	93.678742
-30.05814	-3.953872	95.823082	-13.24801	13.222631	96.967606	43.601074	1.815504	102.058319	42.04924	31.450588	99.312462	42.825157	16.633046	100.6853905	-69.321177	9.812216	93.2498215
-30.008099	-2.990262	95.325737	-13.21996	13.263625	96.849014	43.653797	1.777757	102.155701	42.269855	31.429928	99.851845	42.961826	16.6038425	101.003773	-69.401746	9.9234075	92.694255
-29.976845	-2.339056	95.063545	-13.182467	13.28556	96.785995	43.668289	1.750146	102.192726	42.416466	31.436443	100.183167	43.0423775	16.5932945	101.1879465	-69.4073115	9.9778255	92.3840435
-29.879177	-1.679913	94.90712	-13.103251	13.353448	96.748047	43.711166	1.737518	102.164169	42.555763	31.441271	100.393784	43.1334645	16.5893945	101.2789765	-69.3399665	10.1175015	92.2171175
-29.809471	-1.021648	94.754318	-12.986477	13.461307	96.698021	43.748363	1.771968	102.119675	42.688118	31.437496	100.494179	43.2182405	16.604732	101.306927	-69.1911945	10.317882	92.089115
-29.709963	-0.35965	94.626343	-12.861423	13.582568	96.622879	43.770466	1.860027	102.035614	42.797276	31.447956	100.49176	43.283871	16.6539915	101.263687	-69.006717	10.5111445	91.982071
-29.627424	0.311025	94.559441	-12.700397	13.700443	96.526978	43.859219	1.952695	101.885048	42.93037	31.517479	100.389816	43.3947945	16.735087	101.137432	-68.7955885	10.665799	91.916524
-29.526218	0.920051	94.511932	-12.516104	13.818108	96.428062	43.960991	2.054536	101.713684	43.057461	31.613091	100.232819	43.509226	16.8338135	100.9732515	-68.541434	10.8024025	91.8828725
-29.334286	1.763294	94.367302	-12.27267	14.022286	96.235451	44.111259	2.236591	101.508018	43.204582	31.784487	100.002205	43.6579205	17.010539	100.7551115	-68.2032605	11.034033	91.7157905
-29.209799	2.288973	94.27018	-12.149446	14.128357	96.113243	44.212154	2.360845	101.400284	43.280254	31.898653	99.855911	43.746204	17.129749	100.6280975	-68.045096	11.126965	91.5983885
-29.063866	2.818714	94.16008	-12.055265	14.241193	95.982132	44.291763	2.4598	101.306557	43.347775	32.010719	99.750587	43.819769	17.2352595	100.528572	-67.930299	11.2471265	91.435692
-28.940088	3.297819	94.045898	-11.980879	14.313356	95.864861	44.330776	2.530227	101.22123	43.406181	32.079369	99.661385	43.8684785	17.304798	100.4413075	-67.8302365	11.321914	91.2884145
-28.816996	3.776925	93.947372	-11.922776	14.389438	95.74427	44.366577	2.54546	101.131416	43.469093	32.100914	99.575035	43.917835	17.323187	100.3532255	-67.763387	11.455689	91.1353145
-28.666582	4.284887	93.805626	-11.869021	14.422305	95.639793	44.391388	2.536021	101.009727	43.51136	32.068504	99.502106	43.951374	17.3022625	100.2559165	-67.689416	11.5423475	91.0236695
-28.573263	4.743067	93.700966	-11.82526	14.448958	95.536201	44.409298	2.500446	100.871933	43.557278	32.016178	99.42598	43.983288	17.258312	100.1489565	-67.633808	11.639604	90.9234455
-28.44722	5.400058	93.546097	-11.75339	14.490803	95.372635	44.426556	2.429891	100.718369	43.63332	31.927732	99.360168	44.029938	17.1788115	100.0392685	-67.536718	11.8027945	90.7060015
-28.355343	5.763595	93.445351	-11.703932	14.529063	95.278397	44.446224	2.388827	100.630165	43.688858	31.890932	99.327919	44.067541	17.1398795	99.979042	-67.475405	11.9182465	90.577752
-28.233957	6.070058	93.351593	-11.660195	14.587493	95.17524	44.476131	2.34809	100.53949	43.760067	31.875759	99.280884	44.118099	17.1119245	99.910187	-67.438489	12.0630615	90.440293
-28.118303	6.350512	93.213234	-11.597929	14.644508	95.065254	44.505169	2.352669	100.448105	43.814125	31.876043	99.229752	44.159647	17.114356	99.8389285	-67.355505	12.17466	90.2915795
-28.003962	6.576709	93.074829	-11.529244	14.726165	94.947067	44.532101	2.39533	100.358459	43.87421	31.899469	99.167984	44.2031555	17.1473995	99.7632215	-67.2616435	12.3049305	90.1309125
-27.872812	6.755977	92.945694	-11.455448	14.833735	94.81192	44.56839	2.444436	100.271515	43.940472	31.968534	99.088852	44.254431	17.206485	99.6801835	-67.165327	12.460985	89.9436565
-27.784777	6.927302	92.80336	-11.388351	14.953564	94.680168	44.61507	2.504647	100.171921	43.98798	32.060291	98.977974	44.301525	17.282469	99.5749475	-67.078227	12.624659	89.7853885
-27.658394	7.11261	92.625633	-11.266526	15.08085	94.497665	44.706409	2.624106	99.985298	44.083767	32.188667	98.759727	44.395088	17.4063865	99.3725125	-66.92814	12.7553135	89.6228175
-27.577267	7.191475	92.497208	-11.160707	15.18023	94.356689	44.770641	2.673179	99.83004	44.169098	32.268902	98.562584	44.4698695	17.4710405	99.196312	-66.7912835	12.8894195	89.517066
-27.50989	7.248561	92.361252	-11.036217	15.225129	94.208595	44.842403	2.712457	99.630928	44.243568	32.305355	98.360794	44.5429855	17.508906	98.995861	-66.6154195	12.941352	89.421329
-27.444733	7.276434	92.205925	-10.913186	15.28626	94.040916	44.920139	2.714236	99.441254	44.347809	32.292877	98.171036	44.633974	17.5035565	98.806145	-66.460346	13.0689635	89.275687
-27.368391	7.273558	92.045914	-10.789942	15.319236	93.882355	45.004887	2.658845	99.259048	44.475479	32.266026	97.993393	44.740183	17.4624355	98.6262205	-66.320067	13.1760365	89.1384895
-27.293461	7.245979	91.864449	-10.675821	15.320817	93.707687	45.073666	2.582478	99.10083	44.621357	32.215927	97.826775	44.8475115	17.3992025	98.4638025	-66.1991535	13.2424315	88.9515715
-27.235205	7.186032	91.721741	-10.556083	15.309116	93.562538	45.122925	2.504122	98.974579	44.75507	32.134056	97.680763	44.9389975	17.319089	98.327671	-66.0511635	13.299143	88.797405
-27.159002	6.994456	91.566078	-10.387486	15.309496	93.38765	45.176144	2.39324	98.810234	44.912048	32.025402	97.500656	45.044096	17.209321	98.155445	-65.819068	13.409671	88.619855
-27.113554	6.85759	91.48214	-10.304498	15.313066	93.317345	45.197643	2.330764	98.730164	44.972733	31.950436	97.429916	45.085188	17.1406	98.08004	-65.694184	13.485532	88.55465
-27.076801	6.662806	91.437469	-10.230757	15.324677	93.278191	45.220654	2.246237	98.657112	45.048347	31.903223	97.383125	45.1345005	17.07473	98.0201185	-65.5960145	13.574624	88.5362635
-27.022869	6.415958	91.40593	-10.172828	15.329048	93.261459	45.234688	2.199791	98.617088	45.125423	31.85552	97.347687	45.1800555	17.0276555	97.9823875	-65.5257115	13.6304405	88.5405305
-26.985374	6.106672	91.378906	-10.135345	15.340948	93.254379	45.263607	2.141104	98.583588	45.188667	31.82379	97.317017	45.226137	16.982447	97.9503025	-65.496827	13.699449	88.5584555
-26.964409	5.757921	91.370773	-10.110794	15.374567	93.247627	45.326832	2.072753	98.527824	45.249825	31.787256	97.269234	45.2883285	16.9300045	97.898529	-65.5099165	13.8191295	88.596725
-26.95393	5.448622	91.36071	-10.091678	15.431352	93.241096	45.296825	2.024048	98.514191	45.282112	31.748919	97.234055	45.2894685	16.8864835	97.874123	-65.4728245	13.9762205	88.608069
-26.966726	4.991815	91.349899	-10.070314	15.481785	93.206253	45.338268	1.912942	98.394516	45.318439	31.666609	97.17276	45.3283535	16.7897755	97.783638	-65.4689815	14.1737945	88.628868
-26.945156	4.670006	91.322502	-10.056644	15.526943	93.183693	45.302299	1.873173	98.388817	45.361652	31.622517	97.125778	45.3319755	16.747845	97.7572975	-65.4452635	14.306041	88.6100885
-26.959541	4.387329	91.291588	-10.04581	15.560186	93.163559	45.326164	1.820783	98.34375	45.393681	31.582737	97.082878	45.3599225	16.70176	97.713314	-65.4515425	14.418612	88.613804
-26.935026	4.112586	91.276543	-10.014476	15.610166	93.126999	45.344116	1.765534	98.316406	45.435112	31.559151	97.032471	45.389614	16.6623425	97.6744385	-65.418566	14.5579895	88.5795595
-26.914007	3.830274	91.255852	-9.975394	15.677197	93.09288	45.398827	1.716914	98.272095	45.492897	31.557247	96.978981	45.445862	16.6370805	97.625538	-65.39665	14.7173135	88.560222
-26.879505	3.514515	91.279472	-9.945973	15.71824	93.083611	45.420349	1.687559	98.262238	45.538273	31.558195	96.919479	45.479311	16.622877	97.5908585	-65.371257	14.813603	88.5763635
-26.839495	3.164242	91.365631	-9.897064	15.728043	93.094345	45.39978	1.670119	98.285904	45.586151	31.550222	96.858292	45.4929655	16.6101705	97.572098	-65.2870935	14.8459155	88.616592
-26.754709	2.594818	91.472855	-9.822778	15.739129	93.122398	45.435287	1.598106	98.291603	45.668156	31.507015	96.742859	45.5517215	16.5525605	97.517231	-65.1972775	14.9256975	88.727565
-26.673162	2.152061	91.540405	-9.779361	15.716908	93.13739	45.461689	1.527905	98.309692	45.713596	31.450329	96.668655	45.5876425	16.489117	97.4891735	-65.1463645	14.944699	88.7856065
-26.621189	1.720466	91.630165	-9.759627	15.681068	93.148674	45.478157	1.451604	98.353546	45.727695	31.366205	96.619736	45.602926	16.4089045	97.486641	-65.12218	14.9532315	88.810707
-26.577169	1.306122	91.695648	-9.738383	15.635949	93.159859	45.543179	1.349988	98.369225	45.743591	31.282265	96.585136	45.643385	16.3161265	97.4771805	-65.120151	14.9557715	88.8425375
-26.525146	0.946478	91.754745	-9.722063	15.591953	93.167656	45.571346	1.263787	98.422531	45.767601	31.189426	96.557541	45.6694735	16.2266065	97.490036	-65.1135995	14.9572995	88.845276
-26.489887	0.588654	91.796509	-9.702841	15.534051	93.168709	45.594482	1.190974	98.467072	45.788315	31.122707	96.535393	45.6913985	16.1568405	97.5012325	-65.0970805	14.9112615	88.8361855
-26.42178	0.277064	91.83963	-9.66165	15.480836	93.174706	45.631119	1.122599	98.505058	45.820076	31.064823	96.500671	45.7255975	16.093711	97.5028645	-65.0488975	14.867961	88.8465475
-26.327545	-0.107957	91.874542	-9.609252	15.410081	93.143456	45.673847	1.044628	98.550941	45.874683	30.981806	96.454788	45.774265	16.013217	97.5028645	-64.992769	14.806945	88.7840475
-26.238838	-0.318439	91.864243	-9.551467	15.381804	93.10762	45.697792	1.001891	98.568512	45.923595	30.925175	96.4254	45.8106935	15.963533	97.496956	-64.9136275	14.800075	88.718284
-26.143942	-0.483841	91.802139	-9.50292	15.367625	93.052628	45.741081	0.952361	98.55706	45.972748	30.87376	96.405502	45.8569145	15.9130605	97.481281	-64.8627545	14.8221895	88.623975
-26.05204	-0.631808	91.724571	-9.462865	15.350725	92.969254	45.770733	0.909625	98.530731	46.009678	30.826115	96.407455	45.8902055	15.86787	97.469093	-64.8159355	14.83358	88.469415
-25.933954	-0.759608	91.612885	-9.436582	15.340693	92.902046	45.787411	0.871754	98.512817	46.056156	30.783276	96.415726	45.9217835	15.827515	97.4642715	-64.7949475	14.853871	88.3398205
-25.803566	-0.869332	91.488693	-9.414242	15.333878	92.810562	45.805698	0.835457	98.49678	46.103935	30.751389	96.420059	45.9548165	15.793423	97.4584195	-64.7833005	14.874333	88.1627045
-25.684776	-0.964859	91.360909	-9.406415	15.34269	92.715324	45.826149	0.817702	98.474358	46.130455	30.736	96.427887	45.978302	15.776851	97.4511225	-64.791132	14.908529	87.9795255
-25.496765	-1.113656	91.151276	-9.367864	15.369452	92.573204	45.86911	0.816787	98.432144	46.179447	30.745518	96.433113	46.0242785	15.7811525	97.4326285	-64.7600065	14.9577515	87.7137795
-25.335493	-1.210547	90.995094	-9.344838	15.39887	92.473923	45.907219	0.822421	98.394203	46.211319	30.762142	96.447792	46.059269	15.7922815	97.4209975	-64.748945	15.0054585	87.5268485
-25.17712	-1.328665	90.867386	-9.329123	15.4049	92.405312	45.939983	0.829409	98.352203	46.240662	30.783113	96.469185	46.0903225	15.806261	97.410694	-64.7485685	15.003539	87.39993
-25.036064	-1.421237	90.776321	-9.296462	15.437185	92.337822	45.966995	0.840714	98.323784	46.270424	30.802402	96.485672	46.1187095	15.821558	97.404728	-64.7116335	15.052812	87.270916
-24.893148	-1.489384	90.718132	-9.266222	15.456146	92.306313	45.990612	0.837434	98.298309	46.305981	30.810732	96.490845	46.1482965	15.824083	97.394577	-64.6807405	15.088209	87.218049
-24.743225	-1.551239	90.677284	-9.240973	15.470436	92.275063	46.02433	0.835038	98.267975	46.337612	30.806726	96.484413	46.180971	15.820882	97.376194	-64.662917	15.11999	87.173932
-24.600784	-1.587689	90.650894	-9.210421	15.48904	92.234909	46.048294	0.826193	98.244934	46.379662	30.79711	96.467659	46.213978	15.8116515	97.3562965	-64.63482	15.1664285	87.1135215
-24.433609	-1.578207	90.629333	-9.146246	15.557941	92.172371	46.096397	0.79415	98.223587	46.463844	30.779856	96.427361	46.2801205	15.787003	97.325474	-64.5726125	15.328879	87.019268
-24.358835	-1.540399	90.638054	-9.092154	15.603894	92.168411	46.136822	0.765957	98.228249	46.531147	30.759304	96.397881	46.3339845	15.7626305	97.313065	-64.5182925	15.4451575	87.023757
-24.333921	-1.484429	90.689644	-9.046178	15.660596	92.183914	46.180378	0.745335	98.241043	46.592846	30.734829	96.379456	46.386612	15.740082	97.3102495	-64.478968	15.58111	87.0575785
-24.320673	-1.386122	90.749542	-8.994709	15.736363	92.229805	46.212952	0.726379	98.26059	46.647945	30.711227	96.369057	46.4304485	15.718803	97.3148235	-64.4198665	15.753923	87.1447865
-24.367445	-1.257679	90.823738	-8.968738	15.796882	92.274376	46.230541	0.711423	98.269501	46.683662	30.699572	96.375549	46.4571015	15.7054975	97.322525	-64.3945775	15.8882665	87.226227
-24.406094	-1.10203	90.852722	-8.955219	15.839767	92.30719	46.239826	0.693016	98.274475	46.726837	30.694092	96.393661	46.4833315	15.693554	97.334068	-64.3937695	15.98598	87.280312
-24.450291	-0.93761	90.868149	-8.945588	15.885438	92.330788	46.235176	0.668088	98.281502	46.763962	30.682665	96.417877	46.499569	15.6753765	97.3496895	-64.390745	16.0954995	87.3118865
-24.574656	-0.651955	90.863663	-8.920597	15.955877	92.347115	46.232754	0.635848	98.280006	46.801601	30.66143	96.428589	46.5171775	15.648639	97.3542975	-64.3583715	16.263115	87.3399325
-24.654528	-0.459924	90.878548	-8.909198	15.995842	92.354301	46.219795	0.636366	98.313728	46.830814	30.647072	96.430786	46.5253045	15.641719	97.372257	-64.3437005	16.349965	87.336345
-24.747948	-0.278277	90.916039	-8.900375	16.026749	92.375542	46.223949	0.628681	98.347534	46.865509	30.636608	96.428001	46.544729	15.6326445	97.3877675	-64.345479	16.4208535	87.3633165
-24.851145	-0.112225	90.946373	-8.888825	16.050377	92.403831	46.241451	0.607828	98.362389	46.89077	30.628565	96.428879	46.5661105	15.6181965	97.395634	-64.3437605	16.4825575	87.412028
-24.957401	0.04904	90.989311	-8.879571	16.060648	92.422531	46.250198	0.583391	98.362701	46.914925	30.612309	96.430382	46.5825615	15.59785	97.3965415	-64.3417035	16.523446	87.4485205
-25.054499	0.173649	91.01992	-8.873861	16.053274	92.436005	46.249859	0.549356	98.36554	46.930511	30.578787	96.432281	46.590185	15.5640715	97.3989105	-64.337907	16.5424765	87.4730995
-25.142166	0.269344	91.029152	-8.874391	16.02466	92.442444	46.25864	0.503491	98.35788	46.934681	30.528727	96.439796	46.5966605	15.516109	97.398838	-64.3454425	16.533211	87.48605
-25.275934	0.412445	91.022736	-8.861043	15.977115	92.455345	46.27903	0.427308	98.345627	46.95137	30.466553	96.435104	46.6152	15.4469305	97.3903655	-64.337286	16.5072995	87.5203245
-25.354677	0.497719	91.04583	-8.841145	15.94407	92.468346	46.301743	0.387684	98.340179	46.957542	30.42025	96.429619	46.6296425	15.403967	97.384899	-64.3119325	16.484173	87.551793
-25.424492	0.58082	91.05983	-8.821113	15.914538	92.480766	46.330173	0.354935	98.336624	46.959614	30.380562	96.43589	46.6448935	15.3677485	97.386257	-64.2871195	16.4613275	87.575275
-25.471821	0.644235	91.085297	-8.805273	15.895375	92.493835	46.356152	0.32484	98.3349	46.977524	30.361498	96.443481	46.666838	15.343169	97.3891905	-64.277384	16.447581	87.5984795
-25.46291	0.668766	91.096428	-8.787292	15.863143	92.505714	46.392735	0.299952	98.321487	46.997116	30.352957	96.447357	46.6949255	15.3264545	97.384422	-64.2695095	16.3998315	87.627006
-25.430492	0.699867	91.080994	-8.757254	15.80835	92.498505	46.431759	0.289033	98.293587	47.000999	30.348051	96.456749	46.716379	15.318542	97.375168	-64.230887	16.298158	87.621842
-25.417372	0.789394	91.030121	-8.735308	15.7637	92.475021	46.469643	0.271026	98.255684	47.003464	30.350956	96.461311	46.7365535	15.310991	97.3584975	-64.2071695	16.216409	87.5915445
-25.6535	0.900698	90.942451	-8.686728	15.687174	92.427155	46.512119	0.256838	98.170418	47.0144	30.360973	96.452667	46.7632595	15.3089055	97.3115425	-64.1367155	16.0654425	87.5427675
-25.810486	0.895314	90.860489	-8.664467	15.618791	92.396797	46.535221	0.251004	98.111069	47.018742	30.359661	96.450066	46.7769815	15.3053325	97.2805675	-64.1059155	15.9322495	87.5130265
-26.02272	0.913262	90.821533	-8.670325	15.535951	92.369659	46.533951	0.240201	98.096581	47.015659	30.361473	96.458832	46.774805	15.300837	97.2777065	-64.115455	15.771065	87.4616115
-26.258915	0.944601	90.788094	-8.694907	15.47374	92.353508	46.53471	0.220828	98.117752	47.001442	30.374342	96.4795	46.768076	15.297585	97.298626	-64.15789	15.649895	87.40839
-26.534636	1.011764	90.755936	-8.730515	15.402192	92.356316	46.531742	0.201294	98.167152	46.97073	30.368725	96.507652	46.751236	15.2850095	97.337402	-64.212266	15.5193745	87.37523
-26.852842	1.104434	90.754257	-8.77526	15.337822	92.370895	46.507664	0.181429	98.221001	46.938671	30.347031	96.531769	46.7231675	15.26423	97.376385	-64.2736875	15.411414	87.365405
-27.23637	1.222969	90.790962	-8.814684	15.30767	92.398895	46.478096	0.153106	98.277939	46.906048	30.312025	96.553841	46.692072	15.2325655	97.41589	-64.32144	15.3827745	87.3819
-27.867847	1.432325	90.850777	-8.892929	15.285556	92.45356	46.445419	0.105007	98.362961	46.868416	30.253532	96.583427	46.6569175	15.1792695	97.473194	-64.4427755	15.3918425	87.433926
-28.234867	1.594395	90.880241	-8.913197	15.289408	92.487679	46.442959	0.073681	98.432732	46.867695	30.224586	96.588776	46.655327	15.1491335	97.510754	-64.481721	15.4296825	87.464604
-28.65601	1.770748	90.901527	-8.917735	15.298624	92.505569	46.455078	0.059524	98.471947	46.868061	30.209309	96.598015	46.6615695	15.1344165	97.534981	-64.4970395	15.4628315	87.476157
-29.019058	1.960003	90.90007	-8.910954	15.310061	92.513039	46.476002	0.058314	98.474052	46.867813	30.215397	96.602753	46.6719075	15.1368555	97.5384025	-64.4938155	15.4832665	87.4876755
-29.374266	2.139666	90.936134	-8.886118	15.31796	92.5317	46.500935	0.078047	98.451248	46.880779	30.239265	96.589569	46.690857	15.158656	97.5204085	-64.463093	15.477264	87.5429915
-29.748825	2.304422	90.917824	-8.838084	15.339409	92.552086	46.525269	0.112859	98.425522	46.891766	30.257425	96.572021	46.7085175	15.185142	97.4987715	-64.3846855	15.493676	87.6054005
-30.165344	2.418099	90.954819	-8.784862	15.329814	92.567291	46.554764	0.144453	98.39357	46.899544	30.279812	96.560326	46.727154	15.2121325	97.476948	-64.296878	15.4474955	87.657634
-30.814568	2.626775	91.000587	-8.740165	15.328797	92.601295	46.596291	0.15031	98.344872	46.923954	30.309692	96.528503	46.7601225	15.230001	97.4366875	-64.2404525	15.427593	87.7659025
-31.305521	2.81798	91.005379	-8.713787	15.335073	92.600456	46.610352	0.134965	98.30629	46.904766	30.29277	96.517159	46.757559	15.2138675	97.4117245	-64.185133	15.4562785	87.7891875
-31.820211	3.039673	90.944267	-8.717631	15.3043	92.568352	46.60849	0.100313	98.256378	46.881386	30.26959	96.489838	46.744938	15.1849515	97.373108	-64.1802	15.4236485	87.763596
-32.283127	3.244669	90.876053	-8.733288	15.291315	92.504311	46.600445	0.059135	98.177284	46.861256	30.259747	96.423866	46.7308505	15.159441	97.300575	-64.1974265	15.423189	87.708047
-32.787846	3.446356	90.788033	-8.772507	15.274509	92.420074	46.605114	0.023471	98.048134	46.801941	30.265322	96.339226	46.7035275	15.1443965	97.19368	-64.2485415	15.4046215	87.646468
-33.259193	3.684256	90.755867	-8.830985	15.245356	92.359123	46.611984	0.00539	97.888283	46.723965	30.284569	96.225067	46.6679745	15.1449795	97.056675	-64.3299445	15.3457325	87.661571
-33.722462	3.893103	90.774757	-8.866557	15.243633	92.323814	46.625874	0.01258	97.68541	46.638912	30.317724	96.06102	46.632393	15.165152	96.873215	-64.365507	15.322114	87.774413
-34.526192	4.13944	90.884109	-8.931758	15.28585	92.277756	46.657856	0.033242	97.320023	46.486374	30.372917	95.746826	46.572115	15.2030795	96.5334245	-64.435631	15.3686205	88.0220875
-35.027805	4.335137	90.938873	-8.960041	15.304585	92.252884	46.649189	0.051152	97.049133	46.400757	30.414167	95.463402	46.524973	15.2326595	96.2562675	-64.445055	15.3765105	88.2495005
-35.613235	4.565608	91.016708	-8.981	15.310896	92.198158	46.564735	0.108765	96.757217	46.305622	30.440336	95.138428	46.4351785	15.2745505	95.9478225	-64.3971785	15.3472415	88.4484935
-36.182579	4.818789	91.040199	-9.000964	15.320855	92.121223	46.535915	0.123779	96.362457	46.207973	30.460289	94.810516	46.371944	15.292034	95.5864865	-64.373872	15.349676	88.6559595
-36.742268	5.057502	91.087303	-9.028664	15.30761	92.017265	46.358601	0.176483	96.006271	46.10284	30.46563	94.449951	46.2307205	15.3210565	95.228111	-64.2880485	15.2941635	88.806419
-37.262024	5.300868	91.115227	-9.054396	15.289849	91.90538	46.213562	0.193989	95.625076	45.988285	30.44799	94.116386	46.1009235	15.3209895	94.870731	-64.2097155	15.2587085	88.940029
-37.715958	5.572645	91.121277	-9.092796	15.262145	91.790367	46.035416	0.198778	95.306152	45.859398	30.380142	93.838608	45.947407	15.28946	94.57238	-64.132999	15.23483	89.008354
-38.447552	5.887835	91.168892	-9.193094	15.20907	91.711983	45.794724	0.152643	94.915382	45.685921	30.29122	93.528664	45.7403225	15.2219315	94.222023	-64.1265105	15.1962085	89.201943
-38.91856	6.13517	91.232788	-9.277854	15.166709	91.701767	45.637569	0.115515	94.757317	45.575787	30.237415	93.40358	45.606678	15.176465	94.0804485	-64.162386	15.156953	89.3230855
-39.373852	6.418159	91.257614	-9.3866	15.133466	91.698441	45.494888	0.056985	94.639229	45.469017	30.183441	93.30632	45.4819525	15.120213	93.9727745	-64.2551525	15.146719	89.4241075
-39.880543	6.716811	91.326431	-9.495287	15.091091	91.691528	45.374149	0.001478	94.540733	45.371815	30.142763	93.222336	45.372982	15.0721205	93.8815345	-64.363556	15.1100615	89.5015215
-40.352394	7.065113	91.335831	-9.589793	15.070899	91.667297	45.260067	-0.055978	94.443138	45.270302	30.113041	93.13063	45.2651845	15.0285315	93.786884	-64.4447705	15.1132665	89.54771
-40.739189	7.395236	91.373131	-9.698007	15.025297	91.648857	45.142094	-0.073367	94.338394	45.170944	30.092299	93.014854	45.156519	15.009466	93.676624	-64.552533	15.041128	89.62109
-41.099899	7.706445	91.400436	-9.809949	15.014921	91.612885	45.024315	-0.078504	94.246796	45.068966	30.088621	92.89209	45.0466405	15.0050585	93.569443	-64.6665385	15.0247835	89.656327
-41.542538	8.186141	91.427788	-9.957512	14.970787	91.574448	44.883514	-0.038555	94.123184	44.895264	30.056032	92.761627	44.889389	15.0087385	93.4424055	-64.804413	14.9328355	89.7064905
-41.817459	8.501588	91.422607	-10.040116	14.948866	91.56675	44.800179	-0.011828	94.07843	44.810009	30.065786	92.722572	44.805094	15.026979	93.400501	-64.885326	14.870753	89.732999
-42.134274	8.767647	91.42701	-10.123718	14.918597	91.570541	44.756611	0.013438	94.055344	44.743649	30.103758	92.716286	44.75013	15.058598	93.385815	-64.997566	14.778596	89.755267
-42.391987	9.080291	91.424477	-10.172528	14.89536	91.573044	44.748245	0.041534	94.037979	44.712978	30.152502	92.72097	44.7306115	15.097018	93.3794745	-65.0756675	14.693702	89.7666135
-42.627354	9.439413	91.417236	-10.195889	14.884286	91.580505	44.770622	0.077553	94.014099	44.697311	30.18782	92.727318	44.7339665	15.1326865	93.3707085	-65.1257445	14.6358855	89.7903015
-42.859276	9.806506	91.441917	-10.195951	14.874204	91.586479	44.806923	0.12147	93.984665	44.698196	30.22171	92.722755	44.7525595	15.17159	93.35371	-65.1444615	14.576818	89.819248
-43.061188	10.238321	91.467537	-10.169699	14.861809	91.593842	44.845528	0.169823	93.960724	44.710503	30.266644	92.730843	44.7780155	15.2182335	93.3457835	-65.1174135	14.5053845	89.8419005
-43.255165	10.867306	91.506645	-10.127086	14.852539	91.620583	44.903984	0.252549	93.916756	44.732586	30.352644	92.809174	44.818285	15.3025965	93.362965	-65.072457	14.4024815	89.878201
-43.352421	11.266055	91.492775	-10.092374	14.837628	91.632706	45.001541	0.299723	93.871277	44.762047	30.440235	92.880127	44.881794	15.369979	93.375702	-65.066542	14.305277	89.88971
-43.400234	11.657722	91.465889	-10.065536	14.829093	91.639664	44.979549	0.394522	93.909348	44.789944	30.522896	92.950287	44.8847465	15.458709	93.4298175	-65.0158185	14.199477	89.8495105
-43.405235	12.025498	91.454094	-10.040141	14.843993	91.62645	44.997604	0.469587	93.897057	44.802181	30.604935	93.006256	44.8998925	15.537261	93.4516565	-64.9801745	14.150725	89.8012435
-43.434544	12.393948	91.429466	-10.04068	14.855101	91.614243	44.998093	0.540014	93.859634	44.816406	30.709808	93.041748	44.9072495	15.624911	93.450691	-64.9886095	14.085291	89.777795
-43.440357	12.799247	91.397171	-10.060505	14.869963	91.608604	44.967243	0.608843	93.826782	44.795082	30.777376	93.078239	44.8811625	15.6931095	93.4525105	-65.0021725	14.0468165	89.7646975
-43.419781	13.207552	91.406128	-10.106497	14.888835	91.618256	44.918217	0.675917	93.813148	44.758408	30.839134	93.131416	44.8383125	15.7575255	93.472282	-65.0513065	14.0201445	89.76423
-43.315346	13.853648	91.464767	-10.199726	14.923842	91.678322	44.845657	0.748172	93.850838	44.684601	30.912096	93.27623	44.765129	15.830134	93.563534	-65.164581	14.01755	89.79311
-43.192474	14.345447	91.506454	-10.265734	14.936152	91.737709	44.78838	0.783945	93.904076	44.632336	30.955511	93.397156	44.710358	15.869728	93.650616	-65.241826	14.002576	89.824802
-43.085529	14.784363	91.532883	-10.357652	14.96373	91.796654	44.723156	0.813198	93.966103	44.578281	31.019964	93.535721	44.6507185	15.916581	93.750912	-65.3660225	14.010879	89.842396
-42.959137	15.195368	91.556419	-10.442973	14.954491	91.834335	44.712673	0.823588	93.977913	44.521954	31.076714	93.655273	44.6173135	15.950151	93.816593	-65.5032595	13.958831	89.852077
-42.8414	15.582144	91.576027	-10.538381	14.956551	91.863403	44.601128	0.892793	94.04377	44.451668	31.142155	93.754135	44.526398	16.017474	93.8989525	-65.60316	13.895628	89.8278535
-42.684277	15.937072	91.586563	-10.629962	14.980048	91.884232	44.547527	0.957174	94.079605	44.375877	31.211826	93.835464	44.461702	16.0845	93.9575345	-65.721626	13.875596	89.8109295
-42.539875	16.315884	91.592537	-10.697322	15.005374	91.901276	44.506603	1.029363	94.132683	44.308647	31.281715	93.906807	44.407625	16.155539	94.019745	-65.802269	13.855209	89.782807
-42.380966	16.881935	91.586456	-10.77896	15.07744	91.935181	44.463184	1.178093	94.223045	44.21423	31.419516	94.010582	44.338707	16.2988045	94.1168135	-65.896627	13.8560755	89.7535485
-42.215046	17.256527	91.574532	-10.806168	15.127714	91.956146	44.449249	1.271841	94.287071	44.192825	31.532887	94.074318	44.321037	16.402364	94.1806945	-65.933373	13.853064	89.7315975
-41.997242	17.619123	91.554352	-10.831618	15.174091	91.958038	44.435436	1.359913	94.332588	44.159992	31.644669	94.121254	44.297714	16.502291	94.226921	-65.96095	13.845891	89.689155
-41.731792	18.035492	91.558685	-10.856269	15.226254	91.959885	44.426853	1.455076	94.354401	44.133778	31.74028	94.144386	44.2803155	16.597678	94.2493935	-65.9928535	13.85483	89.6703765
-41.439064	18.451054	91.56295	-10.876348	15.267183	91.965599	44.420822	1.535881	94.382362	44.105183	31.814468	94.146942	44.2630025	16.6751745	94.264652	-66.0156985	13.8591915	89.666546
-41.181511	18.849474	91.589401	-10.890087	15.290934	91.996635	44.414898	1.603255	94.420204	44.067837	31.862333	94.168892	44.2413675	16.732794	94.294548	-66.0215415	13.849074	89.698722
-40.905144	19.207884	91.652466	-10.911376	15.304271	92.042747	44.405277	1.669326	94.490829	44.040409	31.896709	94.236847	44.222843	16.7830175	94.363838	-66.045595	13.8255245	89.721656
-40.509003	19.654184	91.724907	-10.922758	15.308097	92.156693	44.393036	1.703207	94.684166	44.056828	31.939728	94.379341	44.224932	16.8214675	94.5317535	-66.070448	13.7947265	89.7816325
-40.252232	19.988031	91.771294	-10.93711	15.301301	92.24044	44.393509	1.702864	94.835602	44.062073	31.949556	94.510315	44.227791	16.82621	94.6729585	-66.102011	13.776392	89.8079215
-40.063705	20.33811	91.813675	-10.96765	15.291704	92.316483	44.405113	1.699464	94.980415	44.096272	31.951553	94.631714	44.2506925	16.8255085	94.8060645	-66.1859925	13.7578995	89.8269015
-39.854675	20.697529	91.870789	-11.005379	15.279475	92.40773	44.418072	1.680392	95.134583	44.136253	31.958965	94.746658	44.2771625	16.8196785	94.9406205	-66.2879205	13.7392715	89.8748395
-39.605808	21.057663	91.911392	-11.037524	15.265971	92.4925	44.426479	1.64681	95.289909	44.155964	31.963259	94.853935	44.2912215	16.8050345	95.071922	-66.3662695	13.7269075	89.913078
-39.3018	21.486069	91.938782	-11.072098	15.279341	92.570976	44.435631	1.623874	95.444054	44.156246	31.969255	94.963585	44.2959385	16.7965645	95.2038195	-66.4401345	13.7621175	89.9381325
-38.985653	21.935074	91.994057	-11.105114	15.287362	92.647591	44.427471	1.606373	95.608452	44.164551	31.972551	95.050171	44.296011	16.789462	95.3293115	-66.506239	13.785262	89.9658705
-38.538189	22.531689	92.048637	-11.125631	15.317774	92.755417	44.396786	1.609064	95.834366	44.132538	31.981676	95.206215	44.264662	16.79537	95.5202905	-66.515924	13.840178	89.9905435
-38.250538	22.915754	92.093376	-11.148426	15.339425	92.844131	44.375004	1.633878	95.990181	44.124561	31.997299	95.325447	44.2497825	16.8155885	95.657814	-66.5466345	13.8632615	90.030448
-37.949383	23.298397	92.133934	-11.171791	15.375389	92.917351	44.379318	1.64976	96.158554	44.152969	32.024269	95.457092	44.2661435	16.8370145	95.807823	-66.6097255	13.9137635	90.026879
-37.702511	23.713135	92.170403	-11.177641	15.426515	93.001709	44.418781	1.648531	96.317459	44.200211	32.071373	95.607002	44.309496	16.859952	95.9622305	-66.664778	13.993078	90.0411875
-37.530159	24.071787	92.199478	-11.168822	15.485428	93.0765	44.458206	1.63341	96.468895	44.260849	32.123688	95.747849	44.3595275	16.878549	96.108372	-66.6971715	14.092307	90.044628
-37.30484	24.487703	92.243431	-11.139708	15.544767	93.151474	44.512005	1.620659	96.599236	44.33593	32.155018	95.867203	44.4239675	16.8878385	96.2332195	-66.7033835	14.2016955	90.0697285
-37.068626	24.915077	92.319336	-11.096143	15.603934	93.232513	44.555569	1.61179	96.695229	44.407711	32.164902	95.973282	44.48164	16.888346	96.3342555	-66.673926	14.319522	90.1307705
-36.609982	25.68421	92.471489	-11.000093	15.724276	93.36998	44.596966	1.597149	96.79982	44.515564	32.147327	96.123596	44.556265	16.872238	96.461708	-66.556451	14.576314	90.278252
-36.297703	26.227402	92.576813	-10.94643	15.800342	93.468323	44.670898	1.566342	96.836891	44.592888	32.120422	96.247795	44.631893	16.843382	96.542343	-66.524753	14.757302	90.394303
-35.999611	26.761684	92.651413	-10.880166	15.861911	93.538254	44.723717	1.537152	96.902252	44.680607	32.114437	96.397148	44.702162	16.8257945	96.6497	-66.462494	14.8980275	90.426808
-35.736717	27.27034	92.734612	-10.846147	15.909234	93.615654	44.777523	1.475431	96.985229	44.776058	32.122864	96.573654	44.7767905	16.7991475	96.7794415	-66.4690845	15.0193205	90.4518665
-35.488041	27.758593	92.799171	-10.823327	15.971473	93.682343	44.797852	1.452039	97.093109	44.860939	32.125595	96.757355	44.8293955	16.788817	96.925232	-66.4760495	15.154129	90.439454
-35.215534	28.237617	92.834343	-10.812878	16.036758	93.767754	44.823978	1.430622	97.211273	44.932575	32.130722	96.942886	44.8782765	16.780672	97.0770795	-66.5040325	15.292844	90.4584285
-35.059158	28.718815	92.942223	-10.834267	16.098461	93.838737	44.850441	1.405223	97.328094	44.990261	32.131268	97.108582	44.920351	16.7682455	97.218338	-66.588885	15.4286765	90.459136
-34.819691	29.392788	93.048264	-10.872297	16.152706	93.959564	44.862713	1.371496	97.481796	45.020859	32.104649	97.33992	44.941786	16.7380725	97.410858	-66.68638	15.5673395	90.50827
-34.658455	29.868713	93.10701	-10.899804	16.181637	94.018623	44.837433	1.363226	97.595558	44.987999	32.090065	97.492233	44.912716	16.7266455	97.5438955	-66.712324	15.6366285	90.4933505
-34.464367	30.376131	93.130615	-10.939396	16.237896	94.061424	44.803047	1.363756	97.704391	44.962849	32.081985	97.630013	44.882948	16.7228705	97.667202	-66.76174	15.7529215	90.455646
-34.267563	30.914625	93.150505	-10.983871	16.290262	94.0756	44.791935	1.378099	97.793976	44.934578	32.104351	97.741394	44.8632565	16.741225	97.767685	-66.8309985	15.839299	90.383515
-34.100216	31.431765	93.149284	-11.049695	16.337738	94.099846	44.782707	1.418274	97.870514	44.877346	32.129829	97.841881	44.8300265	16.7740515	97.8561975	-66.9294165	15.9014245	90.3434945
-33.942699	31.901646	93.172493	-11.111422	16.38739	94.119492	44.753613	1.47438	97.943344	44.829704	32.167599	97.940582	44.7916585	16.8209895	97.941963	-67.0145025	15.9537905	90.297021
-33.819225	32.330017	93.201759	-11.174612	16.416115	94.135872	44.722317	1.525446	98.000603	44.773521	32.219776	98.051575	44.747919	16.872611	98.026089	-67.097143	15.959619	90.245655
-33.56218	32.928242	93.282501	-11.263682	16.455872	94.18483	44.681133	1.584541	98.039146	44.682186	32.282265	98.255875	44.6816595	16.933403	98.1475105	-67.2090235	15.978341	90.2221495
-33.35038	33.177845	93.379707	-11.328691	16.464611	94.234047	44.65424	1.60456	98.059807	44.62043	32.313271	98.401154	44.637335	16.9589155	98.2304805	-67.294717	15.9703065	90.2376135
-33.088623	33.433758	93.481934	-11.379787	16.492268	94.293106	44.61676	1.606717	98.084946	44.577099	32.320221	98.517258	44.5969295	16.963469	98.301102	-67.3565035	16.021067	90.28511
-32.812439	33.71273	93.626114	-11.433335	16.521557	94.383293	44.578083	1.604629	98.104317	44.555676	32.317692	98.600517	44.5668795	16.9611605	98.352417	-67.4335495	16.0819535	90.414169
-32.502335	34.002525	93.764023	-11.490088	16.552786	94.46637	44.526695	1.602688	98.120682	44.52766	32.314964	98.666344	44.5271775	16.958826	98.393513	-67.5073535	16.146746	90.539227
-32.191406	34.300385	93.872093	-11.543062	16.603781	94.546379	44.460529	1.604225	98.134232	44.499573	32.306759	98.697433	44.480051	16.955492	98.4158325	-67.566175	16.25207	90.6769255
-31.865475	34.600555	93.947601	-11.589987	16.656885	94.595634	44.404255	1.608504	98.139549	44.470959	32.303177	98.705742	44.437607	16.9558405	98.4226455	-67.617581	16.3579295	90.7686225
-31.48584	34.987892	94.032974	-11.692928	16.765032	94.630287	44.285339	1.6206	98.166306	44.410629	32.289486	98.715408	44.347984	16.955043	98.440857	-67.73384	16.575021	90.819717
-31.260824	35.245644	94.079201	-11.778663	16.811729	94.658401	44.201653	1.636055	98.208267	44.349869	32.275536	98.74453	44.275761	16.9557955	98.4763985	-67.833087	16.6676625	90.8404035
-31.029245	35.474758	94.116173	-11.869253	16.845999	94.706604	44.142986	1.637506	98.250557	44.28611	32.265961	98.792747	44.214548	16.9517335	98.521652	-67.953054	16.7402645	90.891556
-30.795265	35.663746	94.164871	-11.940713	16.861034	94.748535	44.084465	1.635608	98.313805	44.236294	32.258755	98.845413	44.1603795	16.9471815	98.579609	-68.0418055	16.7748865	90.917461
-30.585909	35.812275	94.1884	-12.030859	16.869555	94.819489	44.006966	1.636897	98.43866	44.192368	32.227863	98.909119	44.099667	16.93238	98.6738895	-68.161385	16.80673	90.9650885
-30.370283	35.770901	94.261078	-12.094135	16.871374	94.890465	43.926704	1.654782	98.597977	44.151821	32.194714	99.008194	44.0392625	16.924748	98.8030855	-68.2275325	16.818	90.9778445
-30.21199	35.671516	94.280243	-12.161951	16.863997	94.990829	43.846935	1.65795	98.812889	44.108189	32.173477	99.133598	43.977562	16.9157135	98.9732435	-68.301464	16.8122805	91.0084145
-29.896645	35.469048	94.349411	-12.299009	16.831104	95.159912	43.728436	1.720788	99.263527	44.036312	32.118763	99.375603	43.882374	16.9197755	99.319565	-68.480392	16.7424325	91.000259
-29.674498	35.314026	94.395744	-12.384076	16.814627	95.321045	43.685551	1.752324	99.598625	43.969501	32.099731	99.567169	43.827526	16.9260275	99.582897	-68.595678	16.7032265	91.059193
-29.446468	35.155006	94.405945	-12.478542	16.753485	95.463875	43.647221	1.766438	99.966339	43.901661	32.09687	99.736603	43.774441	16.931654	99.851471	-68.731525	16.575316	91.076279
-29.215836	34.991405	94.414864	-12.57841	16.723932	95.611877	43.561016	1.82439	100.366714	43.834866	32.091743	99.873146	43.697941	16.9580665	100.11993	-68.854761	16.4897975	91.103824
-28.970409	34.838123	94.439903	-12.708995	16.697481	95.730988	43.539818	1.854419	100.706612	43.765331	32.100098	100.012955	43.6525745	16.9772585	100.3597835	-69.0705645	16.4177035	91.1021925
-28.708427	34.696056	94.434128	-12.824374	16.644699	95.837311	43.521164	1.870358	101.000572	43.68301	32.118824	100.121521	43.602087	16.994591	100.5610465	-69.250835	16.294807	91.1135755
-28.536602	34.590942	94.459778	-12.918255	16.604763	95.93911	43.519733	1.875484	101.208244	43.593494	32.114597	100.220474	43.5566135	16.9950405	100.714359	-69.3931235	16.2144855	91.163861
-28.35392	34.467392	94.546959	-13.03988	16.496984	96.077682	43.414177	1.89587	101.499977	43.497066	32.091728	100.31427	43.4556215	16.993799	100.9071235	-69.5353815	16.000169	91.2482405
-28.296804	34.381149	94.622849	-13.08915	16.453648	96.155983	43.404926	1.889548	101.576111	43.425163	32.056591	100.366737	43.4150445	16.9730695	100.971424	-69.5933445	15.9342265	91.340542
-28.224316	34.325748	94.706619	-13.134962	16.420166	96.253845	43.368195	1.894985	101.655342	43.376797	32.016651	100.398399	43.372496	16.955818	101.0268705	-69.64242	15.884514	91.4808195
-28.199551	34.301178	94.777588	-13.158584	16.38653	96.329865	43.349056	1.88924	101.720009	43.349277	31.991486	100.423836	43.3491665	16.940363	101.0719225	-69.6663345	15.832697	91.5878075
-28.214397	34.314426	94.851311	-13.192089	16.336546	96.411636	43.324368	1.890158	101.777687	43.31752	31.983263	100.455788	43.320944	16.9367105	101.1167375	-69.705122	15.7363815	91.7065345
-28.284491	34.334129	94.955574	-13.203712	16.310678	96.498283	43.276211	1.904145	101.850746	43.294834	31.983971	100.478867	43.2855225	16.944058	101.1648065	-69.6929465	15.677298	91.8317595
-28.388447	34.381596	95.017624	-13.229634	16.269693	96.564522	43.271606	1.898069	101.885414	43.277771	31.984585	100.495827	43.2746885	16.941327	101.1906205	-69.7339565	15.598059	91.9384235
-28.540274	34.502426	95.037155	-13.26531	16.223335	96.61808	43.237049	1.871138	101.919189	43.228416	31.975979	100.492645	43.2327325	16.9235585	101.205917	-69.7633525	15.5231115	92.030243
-28.684076	34.616116	95.056976	-13.309556	16.202223	96.65609	43.231449	1.853845	101.905464	43.181576	31.95752	100.493279	43.2065125	16.9056825	101.1993715	-69.8256245	15.4987635	92.1128085
-28.887949	34.771103	95.113373	-13.353435	16.169117	96.711823	43.191006	1.849518	101.91127	43.129314	31.939772	100.503075	43.16016	16.894645	101.2071725	-69.86703	15.443589	92.2164735
-29.127439	34.945919	95.22052	-13.399233	16.107738	96.799644	43.152225	1.83439	101.914024	43.080479	31.925213	100.527168	43.116352	16.8798015	101.220596	-69.914818	15.3356745	92.378692
-29.393547	35.152912	95.381401	-13.418383	16.076616	96.903687	43.114044	1.823199	101.932434	43.041523	31.914949	100.578308	43.0777835	16.869074	101.255371	-69.9145495	15.284158	92.552003
-29.702446	35.37719	95.54351	-13.459036	16.043612	97.021271	43.10004	1.798363	101.935127	43.029259	31.913164	100.647095	43.0646495	16.8557635	101.291111	-69.9827215	15.2314605	92.751431
-30.049038	35.57362	95.739189	-13.496548	16.000055	97.129974	43.023495	1.796083	101.963516	43.009903	31.920279	100.707748	43.016699	16.858181	101.335632	-70.009795	15.141929	92.924316
-30.40221	35.928024	95.962852	-13.561794	15.972623	97.249557	42.967808	1.787193	101.883385	42.955303	31.947952	100.786827	42.9615555	16.8675725	101.335106	-70.0851435	15.0776735	93.164008
-30.67923	36.135056	96.103195	-13.605859	15.935651	97.322357	42.90414	1.783419	101.798714	42.905239	31.961464	100.81662	42.9046895	16.8724415	101.307667	-70.1164075	14.9988605	93.337047
-30.955849	36.293499	96.275803	-13.652891	15.922546	97.371147	42.834591	1.777596	101.700165	42.860664	31.970675	100.822662	42.8476275	16.8741355	101.2614135	-70.1534095	14.9709565	93.4808805
-31.216469	36.445011	96.432198	-13.714223	15.923008	97.420311	42.760502	1.774138	101.583496	42.810951	31.965796	100.812386	42.7857265	16.869967	101.197941	-70.2141725	14.976049	93.642681
-31.504959	36.572285	96.615486	-13.775627	15.929455	97.489914	42.70509	1.75864	101.457489	42.736557	31.950825	100.819229	42.7208235	16.8547325	101.138359	-70.2720775	15.0041775	93.841469
-31.797812	36.685291	96.802673	-13.8564	15.952654	97.581192	42.566135	1.765135	101.426468	42.673019	31.928591	100.842194	42.619577	16.846863	101.134331	-70.332377	15.058445	94.028053
-32.090179	36.790184	97.004227	-13.935968	15.931952	97.710732	42.492554	1.744561	101.399277	42.626125	31.909901	100.890144	42.5593395	16.827231	101.1447105	-70.4312755	15.036673	94.2767535
-32.592854	36.911427	97.311737	-14.057485	15.920933	97.896301	42.367352	1.698548	101.445862	42.545959	31.848818	100.981079	42.4566555	16.773683	101.2134705	-70.5716255	15.068183	94.5791315
-32.901588	36.986752	97.456116	-14.160824	15.89844	98.05365	42.333282	1.661398	101.478973	42.49025	31.807507	101.040527	42.411766	16.7344525	101.25975	-70.733414	15.0624275	94.84755
-33.260147	37.052761	97.582756	-14.251698	15.874132	98.176491	42.230408	1.640318	101.591515	42.417618	31.758488	101.0793	42.324013	16.699403	101.3354075	-70.827409	15.048861	95.0175745
-33.629673	37.08522	97.67881	-14.345301	15.831421	98.290512	42.199333	1.592683	101.659813	42.322601	31.681082	101.10321	42.260967	16.6368825	101.3815115	-70.951569	15.0259595	95.1995125
-34.029858	37.127789	97.752365	-14.43093	15.771425	98.394798	42.128136	1.542254	101.749313	42.230286	31.600492	101.081894	42.179211	16.571373	101.4156035	-71.041071	14.971477	95.3739925
-34.40258	37.110714	97.782356	-14.526865	15.709698	98.484108	42.085526	1.479655	101.819862	42.127632	31.52095	101.044571	42.106579	16.5003025	101.4322165	-71.160309	14.9190935	95.5359995
-34.732594	37.100086	97.813828	-14.614826	15.611964	98.570953	41.998222	1.407025	101.917816	42.014549	31.426859	101.006462	42.0063855	16.416942	101.462139	-71.2360375	14.806986	95.679767
-35.126984	37.03186	97.891678	-14.696744	15.440665	98.685852	41.97897	1.273295	101.971794	41.873585	31.281324	100.98909	41.9262775	16.2773095	101.480442	-71.3197655	14.6040205	95.891262
-35.346039	36.979877	97.980629	-14.748722	15.316007	98.766083	41.94368	1.173198	102.022301	41.828121	31.19553	101.013542	41.8859005	16.184364	101.5179215	-71.3833445	14.44765	96.0142445
-35.538368	36.914501	98.050529	-14.786354	15.172646	98.828415	41.883705	1.095949	102.089264	41.79417	31.124193	101.055061	41.8389375	16.110071	101.5721625	-71.4116455	14.235221	96.0846675
-35.704037	36.840282	98.120079	-14.811975	15.052454	98.865051	41.900406	1.005177	102.057671	41.778309	31.069052	101.100174	41.8393575	16.0371145	101.5789225	-71.4633075	14.0677935	96.1511795
-35.857029	36.738766	98.223618	-14.818133	14.950603	98.904274	41.844879	0.963326	102.049164	41.772972	31.022713	101.129128	41.8089255	15.9930195	101.589146	-71.4451915	13.9081865	96.219402
-35.968407	36.633816	98.328979	-14.824433	14.88683	98.949165	41.868919	0.928553	101.979317	41.772835	30.989447	101.150772	41.820877	15.959	101.5650445	-71.469743	13.81466	96.3332855
-36.044018	36.509609	98.444786	-14.819002	14.826987	98.992035	41.873207	0.925987	101.93251	41.772217	30.981382	101.166687	41.822712	15.9536845	101.5495985	-71.460716	13.7002895	96.4344715
-36.105061	36.303349	98.649246	-14.803952	14.795574	99.054466	41.887363	0.953433	101.862801	41.76413	31.012291	101.185379	41.8257465	15.982862	101.52409	-71.4336505	13.608286	96.584842
-36.117485	36.128307	98.768959	-14.807587	14.767824	99.105728	41.900261	0.990075	101.823112	41.754505	31.040844	101.1978	41.827383	16.0154595	101.510456	-71.442557	13.5201885	96.701
-36.096039	35.930702	98.892555	-14.80621	14.748661	99.173477	41.871677	1.036504	101.817146	41.742451	31.067377	101.207245	41.807064	16.0519405	101.5121955	-71.419484	13.4453815	96.8347585
-36.087971	35.728455	99.005241	-14.809126	14.735556	99.223244	41.87928	1.061077	101.802383	41.729782	31.080883	101.211784	41.804531	16.07098	101.5070835	-71.422783	13.400132	96.9394045
-36.04327	35.508694	99.053642	-14.818905	14.714538	99.274033	41.92226	1.057248	101.796677	41.724922	31.076389	101.203331	41.823591	16.0668185	101.500004	-71.461401	13.3622575	97.048062
-35.953808	35.264935	99.06472	-14.831573	14.684444	99.309441	41.933701	1.053911	101.834343	41.718025	31.061953	101.181267	41.825863	16.057932	101.507805	-71.489009	13.310956	97.111077
-35.824989	35.004993	99.024773	-14.851862	14.646901	99.321381	41.90469	1.048025	101.920547	41.705261	31.028622	101.161148	41.8049755	16.0383235	101.5408475	-71.5086995	13.2554785	97.1019145
-35.623753	34.540756	98.907219	-14.892989	14.563224	99.32074	41.951828	0.958915	101.990807	41.676105	30.937365	101.130272	41.8139665	15.94814	101.5605395	-71.5999445	13.178308	97.0809405
-35.46981	34.233074	98.843765	-14.93205	14.457795	99.323921	41.953003	0.878334	102.035561	41.666214	30.864689	101.105072	41.8096085	15.8715115	101.5703165	-71.6737085	13.0440785	97.0775255
-35.350246	33.950626	98.795227	-14.947751	14.367268	99.322678	41.945545	0.79206	102.086815	41.650066	30.76292	101.086555	41.7978055	15.77749	101.586685	-71.6933075	12.957046	97.058671
-35.211079	33.68058	98.798386	-14.944664	14.224479	99.35247	41.937824	0.68069	102.122833	41.637585	30.647299	101.06572	41.7877045	15.6639945	101.5942765	-71.6770325	12.7849635	97.1106635
-35.097042	33.425869	98.832314	-14.948651	14.088546	99.402328	41.935505	0.567158	102.153275	41.636452	30.527121	101.065735	41.7859785	15.5471395	101.609505	-71.6832805	12.6299525	97.195151
-35.003323	33.229389	98.871696	-14.933446	13.981592	99.43998	41.936497	0.442136	102.175201	41.653694	30.403826	101.075005	41.7950955	15.422981	101.625103	-71.6619875	12.540203	97.254857
-34.883392	33.057995	98.841454	-14.905463	13.893255	99.480019	41.933311	0.313788	102.201927	41.682041	30.299377	101.070473	41.807676	15.3065825	101.6362	-71.618602	12.4799275	97.323838
-34.703808	32.862423	98.850975	-14.879582	13.820606	99.522003	41.943192	0.170266	102.238396	41.736465	30.153004	101.049828	41.8398285	15.161635	101.644112	-71.5989925	12.479577	97.399894
-34.619762	32.74884	98.844307	-14.853823	13.78564	99.515022	41.945152	0.087104	102.264114	41.758041	30.081446	101.025536	41.8515965	15.084275	101.644825	-71.5592425	12.487005	97.385219
-34.543999	32.703232	98.812714	-14.833331	13.775051	99.498184	41.957062	0.031913	102.281067	41.77005	30.022219	100.991737	41.863556	15.027066	101.636402	-71.530218	12.523036	97.359966
-34.417927	32.691231	98.756775	-14.827212	13.774951	99.485405	41.959599	0.001243	102.287903	41.767155	29.969946	100.964287	41.863377	14.9855945	101.626095	-71.517801	12.5643075	97.344715
-34.385208	32.769222	98.726669	-14.813262	13.763803	99.475479	41.958805	-0.02937	102.295174	41.763538	29.932741	100.931595	41.8611715	14.9516855	101.6133845	-71.4876955	12.5759205	97.3375735
-34.371632	32.901619	98.712196	-14.809677	13.764048	99.472824	41.959675	-0.059872	102.300262	41.759224	29.895708	100.913414	41.8594495	14.917918	101.606838	-71.4788035	12.610178	97.33881
-34.366043	33.068832	98.702721	-14.804995	13.762161	99.478844	41.963161	-0.099237	102.300629	41.757172	29.858109	100.891998	41.8601665	14.879436	101.5963135	-71.4701565	12.644886	97.3613745
-34.369884	33.426376	98.731216	-14.792506	13.759075	99.505081	41.944088	-0.166259	102.297256	41.749146	29.789719	100.853821	41.846617	14.81173	101.5755385	-71.431629	12.70642	97.4346235
-34.315773	33.657001	98.728973	-14.785227	13.753739	99.518326	41.930229	-0.219205	102.281616	41.747086	29.735111	100.838974	41.8386575	14.757953	101.560295	-71.4091115	12.749525	97.476357
-34.290375	33.935532	98.781944	-14.785065	13.735789	99.547012	41.879578	-0.268705	102.266754	41.748993	29.674694	100.824966	41.8142855	14.7029945	101.54586	-71.3844155	12.7685835	97.548164
-34.237713	34.273029	98.875877	-14.77817	13.72376	99.579178	41.849548	-0.346196	102.207756	41.755482	29.614063	100.83078	41.802515	14.6339335	101.519268	-71.358855	12.8135865	97.639088
-34.17728	34.655437	99.01059	-14.768616	13.687947	99.614075	41.861797	-0.433577	102.088142	41.781609	29.563969	100.84565	41.821703	14.565196	101.466896	-71.358935	12.810698	97.761254
-34.091644	35.047874	99.118141	-14.750789	13.652274	99.633804	41.772991	-0.500302	102.007988	41.801823	29.505121	100.852715	41.787407	14.5024095	101.4303515	-71.288985	12.8021385	97.8372565
-33.999706	35.420959	99.237114	-14.743151	13.638502	99.64817	41.724396	-0.574697	101.910172	41.820843	29.415863	100.87291	41.7726195	14.420583	101.391541	-71.2589215	12.856421	97.904799
-33.850269	35.938477	99.457718	-14.722278	13.632727	99.669083	41.725693	-0.677828	101.72802	41.85862	29.308954	100.913956	41.7921565	14.315563	101.320988	-71.2367125	12.949891	98.017178
-33.745419	36.277199	99.562073	-14.712447	13.639582	99.674438	41.694347	-0.729962	101.620926	41.881283	29.270681	100.921227	41.787815	14.2703595	101.2710765	-71.212709	13.0088045	98.0777995
-33.586155	36.587261	99.644135	-14.693453	13.678087	99.672325	41.618729	-0.744149	101.565887	41.900616	29.234541	100.916161	41.7596725	14.245196	101.241024	-71.1465785	13.110978	98.103626
-33.4473	36.870049	99.708649	-14.682714	13.706388	99.673912	41.605694	-0.775793	101.489952	41.897652	29.192234	100.913361	41.751673	14.2082205	101.2016565	-71.117101	13.2045555	98.1461675
-33.151749	37.056496	99.732872	-14.67256	13.755552	99.663719	41.619205	-0.824682	101.404778	41.905132	29.149088	100.889763	41.7621685	14.162203	101.1472705	-71.1072885	13.348901	98.1801675
-32.842396	37.151394	99.741516	-14.671606	13.78478	99.655373	41.568378	-0.855812	101.373589	41.9021	29.097429	100.859138	41.735239	14.1208085	101.1163635	-71.078451	13.4487515	98.1943825
-32.475723	37.224434	99.762787	-14.672777	13.799829	99.651443	41.543716	-0.912775	101.317909	41.904625	29.03562	100.839699	41.7241705	14.0614225	101.078804	-71.0697245	13.5382355	98.224082
-31.736752	37.331001	99.792549	-14.659651	13.823421	99.638496	41.552361	-1.055451	101.222168	41.922085	28.906796	100.83506	41.737223	13.9256725	101.028614	-71.056525	13.7211695	98.248378
-31.241428	37.39674	99.786278	-14.664486	13.820347	99.629013	41.478199	-1.132213	101.222168	41.942791	28.807671	100.850143	41.710495	13.837729	101.0361555	-71.039467	13.802965	98.2218705
-30.687492	37.477859	99.803261	-14.672479	13.804852	99.616768	41.501896	-1.24601	101.185715	41.962994	28.711906	100.879539	41.732445	13.732948	101.032627	-71.077403	13.876756	98.200909
-30.101145	37.553905	99.761795	-14.676593	13.797585	99.612602	41.459129	-1.318688	101.236259	41.981129	28.609818	100.905991	41.720129	13.645565	101.071125	-71.073315	13.949605	98.154079
-29.554859	37.623966	99.77272	-14.678926	13.787988	99.624855	41.4533	-1.392785	101.286713	41.998577	28.518217	100.931763	41.7259385	13.562716	101.109238	-71.0837905	14.01326	98.140472
-28.959364	37.666073	99.7332	-14.67939	13.773218	99.641762	41.492352	-1.470589	101.311623	42.009567	28.443018	100.944923	41.7509595	13.4862145	101.128273	-71.1097395	14.0602215	98.155251
-28.386593	37.681099	99.66716	-14.669852	13.770112	99.654457	41.470798	-1.518652	101.428673	42.027531	28.372923	100.9356	41.7491645	13.4271355	101.1821365	-71.0888685	14.1130885	98.1267775
-27.450966	37.556236	99.550545	-14.645267	13.731898	99.678955	41.496166	-1.612856	101.570007	42.071079	28.240685	100.913467	41.7836225	13.3139145	101.241737	-71.0741565	14.1498815	98.116173
-26.748974	37.458157	99.440834	-14.620268	13.675366	99.690048	41.52874	-1.720041	101.661919	42.092113	28.120527	100.924179	41.8104265	13.200243	101.293049	-71.0509625	14.150489	98.087047
-26.010326	37.345821	99.413452	-14.603586	13.604379	99.707779	41.54557	-1.837843	101.766014	42.122425	27.944994	100.98394	41.8339975	13.0535755	101.374977	-71.0411695	14.1551825	98.040581
-25.273727	37.244339	99.352196	-14.573942	13.500628	99.724052	41.552242	-2.011321	101.88221	42.178482	27.754242	101.067612	41.865362	12.8714605	101.474911	-71.013246	14.1297955	97.973193
-24.552309	37.138237	99.34166	-14.568974	13.374263	99.720688	41.554012	-2.219903	101.965462	42.254795	27.570656	101.185074	41.9044035	12.6753765	101.575268	-71.0423515	14.0731495	97.866108
-23.806528	37.002869	99.281105	-14.548804	13.273006	99.702744	41.533779	-2.415967	102.0653	42.311737	27.364094	101.35939	41.922758	12.4740635	101.712345	-71.020366	14.0719485	97.693143
-23.126333	36.77729	99.301552	-14.563521	13.158367	99.699783	41.553253	-2.630342	102.168449	42.385204	27.166954	101.555618	41.9692285	12.268306	101.8620335	-71.0962705	14.048428	97.5375325
-21.913336	36.422672	99.272606	-14.572001	13.050015	99.722733	41.502888	-2.874854	102.43119	42.515854	26.912725	101.843857	42.009371	12.0189355	102.1375235	-71.153373	14.0810945	97.3079425
-21.121141	36.145901	99.33168	-14.580093	13.018353	99.748825	41.505611	-2.999258	102.611435	42.575397	26.774696	102.05336	42.040504	11.887719	102.3323975	-71.20069	14.148987	97.1652525
-20.311275	35.941147	99.357986	-14.586602	13.010508	99.793892	41.531712	-3.085511	102.825478	42.634579	26.667955	102.300835	42.0831455	11.791222	102.5631565	-71.2563495	14.229794	97.0246275
-19.570585	35.720867	99.425972	-14.600098	13.021956	99.843628	41.602425	-3.185089	103.034683	42.701584	26.620171	102.55555	42.1520045	11.717541	102.7951165	-71.3522005	14.326371	96.8921395
-18.872564	35.486061	99.457756	-14.607202	13.043152	99.897537	41.608974	-3.234725	103.287636	42.77964	26.590973	102.801201	42.194307	11.678124	103.0444185	-71.408711	14.40818	96.7506555
-18.122023	35.174168	99.518974	-14.618566	13.062816	99.950829	41.657188	-3.274305	103.50013	42.862289	26.561073	103.020966	42.2597385	11.643384	103.260548	-71.4968705	14.482248	96.64111
-17.373777	34.861198	99.555962	-14.608191	13.130514	100.023415	41.755737	-3.324727	103.670372	42.932693	26.520084	103.176376	42.344215	11.5976785	103.423374	-71.560597	14.6633495	96.623456
-16.185537	34.401207	99.608421	-14.579542	13.195104	100.125145	41.79134	-3.338801	103.955711	42.975716	26.434502	103.315369	42.383528	11.5478505	103.63554	-71.542612	14.8423575	96.61475
-15.502755	34.112461	99.679947	-14.56102	13.226183	100.21138	41.830467	-3.336628	104.101265	42.996475	26.382149	103.353249	42.413471	11.5227605	103.727257	-71.535511	14.9296055	96.695503
-14.842526	33.816086	99.698112	-14.532743	13.256544	100.280556	41.866795	-3.352065	104.246605	43.014954	26.33782	103.359177	42.4408745	11.4928775	103.802891	-71.5063605	15.0202105	96.758221
-14.177439	33.443172	99.697868	-14.506761	13.268428	100.358429	41.908611	-3.390043	104.392944	43.03133	26.275597	103.356697	42.4699705	11.442777	103.8748205	-71.4834925	15.094079	96.8420375
-13.520466	33.04501	99.670181	-14.496168	13.218902	100.427834	41.941101	-3.444191	104.54258	43.065159	26.192411	103.339455	42.50313	11.37411	103.9410175	-71.495466	15.063694	96.9146505
-12.813351	32.607685	99.647995	-14.488229	13.160215	100.49057	41.963497	-3.522405	104.679047	43.084564	26.093891	103.334084	42.5240305	11.285743	104.0065655	-71.5004885	15.034687	96.9745745
-12.132953	32.221516	99.619316	-14.461017	13.087638	100.550507	41.979393	-3.638972	104.823776	43.117138	25.953159	103.323196	42.5482655	11.1570935	104.073486	-71.4702995	15.0181825	97.027528
-11.251556	31.690247	99.637489	-14.439811	12.901018	100.654472	42.031002	-3.868235	104.960617	43.159706	25.702242	103.265442	42.595354	10.9170035	104.1130295	-71.474976	14.8850325	97.1959145
-10.674845	31.346113	99.60424	-14.388437	12.781138	100.712563	41.998306	-4.02671	105.067482	43.198292	25.504299	103.229012	42.598299	10.7387945	104.148247	-71.375173	14.8234815	97.276879
-10.086691	31.005161	99.573097	-14.358001	12.672245	100.754097	42.046635	-4.232414	105.118111	43.258568	25.301388	103.181862	42.6526015	10.534487	104.1499865	-71.3686035	14.810003	97.3582075
-9.452526	30.675346	99.536987	-14.316545	12.557024	100.799133	42.072304	-4.422207	105.186806	43.319576	25.104248	103.146469	42.69594	10.3410205	104.1666375	-71.32903	14.7730275	97.4316285
-8.850624	30.407265	99.565796	-14.277047	12.470519	100.840042	42.053349	-4.596303	105.261185	43.37418	24.906286	103.136292	42.7137645	10.1549915	104.1987385	-71.2678585	14.7860465	97.4813455
-8.137712	30.120506	99.559128	-14.225207	12.352233	100.868607	42.076279	-4.766729	105.283607	43.442188	24.745163	103.135345	42.7592335	9.989217	104.209476	-71.2096475	14.715249	97.527738
-7.547407	29.921413	99.621567	-14.175783	12.28316	100.88736	42.137714	-4.943998	105.243179	43.507008	24.601412	103.146469	42.822361	9.828707	104.194824	-71.173927	14.737613	97.579896
-6.663846	29.696215	99.703369	-14.114706	12.201263	100.905968	42.172375	-5.138524	105.191002	43.610668	24.435766	103.185448	42.8915215	9.648621	104.188225	-71.1209335	14.753905	97.623711
-6.138685	29.632006	99.766518	-14.078304	12.154179	100.899147	42.185795	-5.22242	105.126869	43.657822	24.362345	103.218079	42.9218085	9.5699625	104.172474	-71.0784165	14.7383955	97.62582
-5.620011	29.537788	99.813988	-14.035283	12.158654	100.896896	42.197533	-5.269772	105.068382	43.701153	24.311243	103.24118	42.949343	9.5207355	104.154781	-71.019909	14.7965725	97.639011
-5.051098	29.492369	99.872177	-14.006941	12.173388	100.8993	42.213352	-5.301424	105.010269	43.74453	24.276703	103.268669	42.978941	9.4876395	104.139469	-70.992823	14.8591365	97.659131
-4.479096	29.491863	99.922737	-13.99224	12.198098	100.910042	42.188683	-5.30091	105.003044	43.768345	24.2719	103.294281	42.978514	9.485495	104.1486625	-70.962994	14.910701	97.6714215
-3.855173	29.470152	99.971985	-13.992496	12.245163	100.91925	42.190258	-5.31237	104.962585	43.782875	24.273386	103.326477	42.9865665	9.480508	104.144531	-70.9715585	15.009818	97.693969
-3.240112	29.516865	100.013649	-13.983194	12.306378	100.9226	42.186646	-5.327927	104.932335	43.797047	24.266014	103.373039	42.9918465	9.4690435	104.152687	-70.9582345	15.1437125	97.692513
-2.408698	29.602259	100.147141	-13.988752	12.379958	100.93721	42.204659	-5.407293	104.863693	43.835266	24.221666	103.471588	43.0199625	9.4071865	104.1676405	-70.9974665	15.3527295	97.7067795
-1.889857	29.683277	100.245773	-14.000604	12.392165	100.960838	42.179974	-5.468036	104.843834	43.861008	24.164751	103.541504	43.020491	9.3483575	104.192669	-71.021699	15.4359725	97.729007
-1.417709	29.847706	100.35627	-14.017336	12.411172	100.987991	42.126499	-5.529953	104.856827	43.890629	24.093004	103.631699	43.008564	9.2815255	104.244263	-71.043236	15.5408185	97.731719
-0.930964	29.970953	100.406662	-14.013232	12.418399	101.013931	42.112473	-5.621096	104.862236	43.923378	24.017487	103.709854	43.0179255	9.1981955	104.286045	-71.0443895	15.6386025	97.741817
-0.389969	30.157143	100.482178	-14.010027	12.415467	101.03775	42.12096	-5.738888	104.868912	43.968857	23.928808	103.778305	43.0449085	9.09496	104.3236085	-71.0649625	15.735974	97.7518915
0.143017	30.353201	100.54538	-13.999089	12.402738	101.059471	42.13549	-5.836649	104.869797	44.001148	23.846363	103.836586	43.068319	9.004857	104.3531915	-71.066497	15.800619	97.7657505
0.711826	30.562914	100.590874	-13.982288	12.382921	101.078835	42.189323	-5.954323	104.843475	44.042671	23.763411	103.883255	43.115997	8.904544	104.363365	-71.080573	15.861298	97.794305
1.518683	30.905195	100.65744	-13.931555	12.331457	101.118919	42.231758	-6.090172	104.830704	44.125946	23.641296	103.938988	43.178852	8.775562	104.384846	-71.041962	15.887352	97.852992
2.027856	31.098032	100.689758	-13.903719	12.272594	101.149193	42.239731	-6.169005	104.846481	44.182106	23.571949	103.974625	43.2109185	8.701472	104.410553	-71.0183565	15.843716	97.887833
2.488628	31.295692	100.766136	-13.860895	12.229915	101.171623	42.27787	-6.242927	104.813232	44.2528	23.50391	104.009293	43.265335	8.6304915	104.4112625	-70.987125	15.8293385	97.9319835
2.91073	31.562624	100.84745	-13.798407	12.198294	101.180756	42.3634	-6.313707	104.735306	44.326351	23.46246	104.055428	43.3448755	8.5743765	104.395367	-70.9416895	15.8222115	97.966145
3.367349	31.810537	100.87706	-13.7444	12.173003	101.187912	42.421471	-6.368343	104.672066	44.399788	23.449352	104.105202	43.4106295	8.5405045	104.388634	-70.8994295	15.8055015	97.98719
3.853665	32.072849	100.948143	-13.683546	12.17693	101.196884	42.475788	-6.375795	104.599701	44.466576	23.459793	104.126312	43.471182	8.541999	104.3630065	-70.838274	15.811861	98.0307615
4.310935	32.372963	100.991287	-13.624595	12.208494	101.199554	42.52998	-6.331786	104.531883	44.522572	23.498276	104.152931	43.526276	8.583245	104.342407	-70.775466	15.833743	98.056701
5.041278	32.890324	101.145325	-13.545993	12.31083	101.201057	42.579315	-6.155192	104.471779	44.577633	23.651825	104.259369	43.578474	8.7483165	104.365574	-70.67046	15.8733435	98.03654
5.485337	33.234695	101.270294	-13.502473	12.453812	101.215538	42.654888	-6.000721	104.401245	44.630627	23.817053	104.378174	43.6427575	8.908166	104.3897095	-70.6477035	15.999458	98.0413665
5.882179	33.55571	101.439842	-13.450297	12.594445	101.213608	42.67395	-5.77682	104.427208	44.663383	24.028482	104.557167	43.6686665	9.125831	104.4921875	-70.5692605	16.063059	97.9350285
6.276275	33.840805	101.644371	-13.430982	12.7945	101.221504	42.738605	-5.522198	104.475914	44.722919	24.29044	104.787323	43.730762	9.384121	104.6316185	-70.592726	16.204879	97.8113895
6.60049	34.124882	101.890709	-13.407909	12.99547	101.258209	42.838787	-5.253161	104.533005	44.776829	24.599607	105.050873	43.807808	9.673223	104.791939	-70.623626	16.317717	97.724479
6.902921	34.392357	102.125214	-13.371301	13.22936	101.329819	42.8633	-4.941812	104.678741	44.831963	24.92358	105.339417	43.8476315	9.990884	105.009079	-70.5902335	16.467836	97.650559
7.176724	34.536041	102.392433	-13.345641	13.501336	101.408745	42.928211	-4.642273	104.831108	44.877052	25.257259	105.643059	43.9026315	10.307493	105.2370835	-70.5939135	16.695179	97.5804065
7.606228	34.626019	102.774643	-13.315799	13.87286	101.553902	43.033455	-4.198532	105.052986	44.949196	25.761097	106.087097	43.9913255	10.7812825	105.5700415	-70.6229235	16.9644375	97.5377625
7.923938	34.637764	102.98481	-13.303173	14.135568	101.645126	43.091721	-3.901969	105.200684	44.993923	26.081938	106.353867	44.042822	11.0899845	105.7772755	-70.649168	17.1811515	97.5129765
8.251374	34.596672	103.127136	-13.272794	14.405113	101.730057	43.161613	-3.6251	105.356346	45.036003	26.396296	106.572868	44.098808	11.385598	105.964607	-70.644396	17.424628	97.495507
8.565693	34.519524	103.261673	-13.242112	14.633146	101.803032	43.237835	-3.390094	105.51429	45.083164	26.701763	106.741455	44.1604995	11.6558345	106.1278725	-70.6447235	17.6104575	97.4781915
8.895471	34.334236	103.316055	-13.205218	14.848858	101.854858	43.306969	-3.156772	105.645767	45.122162	26.962099	106.877113	44.2145655	11.9026635	106.26144	-70.6250015	17.7950525	97.448276
9.188747	34.169804	103.386375	-13.15254	15.025802	101.927505	43.380905	-2.944936	105.75322	45.153912	27.193884	106.983353	44.2674085	12.124474	106.3682865	-70.5724885	17.92713	97.4867235
9.464672	33.956779	103.445038	-13.106212	15.179987	101.983498	43.455498	-2.763704	105.846451	45.201126	27.38595	107.054588	44.328312	12.311123	106.4505195	-70.540736	18.048851	97.5164765
9.818409	33.599464	103.47403	-13.002502	15.319939	102.046394	43.58173	-2.563955	105.945335	45.269455	27.586636	107.094109	44.4255925	12.5113405	106.519722	-70.4305965	18.1285375	97.573066
10.0671	33.358013	103.437782	-12.934505	15.409301	102.058472	43.673859	-2.495116	106.007172	45.321392	27.676891	107.10627	44.4976255	12.5908875	106.556721	-70.3666355	18.2277145	97.560223
10.323226	33.058777	103.386749	-12.874332	15.458897	102.053024	43.76469	-2.45765	106.071915	45.359928	27.73106	107.109604	44.562309	12.636705	106.5907595	-70.310973	18.281089	97.5152885
10.580277	32.652042	103.355011	-12.807949	15.487494	102.041672	43.841118	-2.438138	106.122169	45.405529	27.747259	107.091812	44.6233235	12.6545605	106.6069905	-70.2392215	18.3204275	97.4763535
10.845534	32.205822	103.270294	-12.755937	15.514001	102.028442	43.937218	-2.443263	106.119064	45.449554	27.748171	107.074036	44.693386	12.652454	106.59655	-70.20526	18.375548	97.460334
11.072612	31.734789	103.209198	-12.700669	15.507025	102.003883	43.960587	-2.427001	106.141266	45.472031	27.747795	107.039665	44.716309	12.660397	106.5904655	-70.117647	18.353653	97.4173005
11.351236	31.118483	103.096405	-12.654532	15.48456	101.972305	44.004814	-2.417874	106.113098	45.489754	27.756086	106.998314	44.747284	12.669106	106.555706	-70.056348	18.300014	97.388904
11.6483	30.326138	102.978584	-12.612688	15.505147	101.918388	44.036041	-2.376843	106.049622	45.501698	27.8346	106.937073	44.7688695	12.7288785	106.4933475	-69.9942455	18.2814155	97.3434285
11.81721	29.766993	102.930473	-12.589902	15.541038	101.903603	44.06311	-2.330198	106.033943	45.491543	27.923542	106.923912	44.7773265	12.796672	106.4789275	-69.9571305	18.285404	97.3282785
12.014945	29.261648	102.885971	-12.582676	15.614568	101.916084	44.114628	-2.241392	106.055428	45.475002	28.034248	106.94828	44.794815	12.896428	106.501854	-69.960167	18.332708	97.330314
12.198604	28.627127	102.925514	-12.572716	15.701778	101.954994	44.164619	-2.111515	106.101738	45.468773	28.178904	107.007065	44.816696	13.0336945	106.5544015	-69.962128	18.3698615	97.3555865
12.39787	28.039721	102.902534	-12.554214	15.821203	102.007225	44.203121	-1.947109	106.157349	45.462799	28.37039	107.046417	44.83296	13.2116405	106.601883	-69.941388	18.4307655	97.412567
12.612237	27.349468	102.873001	-12.526281	15.964861	102.034203	44.255657	-1.750808	106.210304	45.460976	28.58518	107.070091	44.8583165	13.417186	106.6401975	-69.9108785	18.512536	97.4282085
12.773614	26.695963	102.861801	-12.528772	16.123917	102.058792	44.29969	-1.526697	106.265854	45.448792	28.824572	107.097412	44.874241	13.6489375	106.681633	-69.931785	18.5988965	97.435951
13.064114	25.760937	102.822319	-12.512271	16.38183	102.080132	44.350216	-1.150348	106.344643	45.414433	29.215427	107.114983	44.8823245	14.0325395	106.729813	-69.9068665	18.7311205	97.430451
13.244803	25.05208	102.762726	-12.513197	16.54735	102.091324	44.37394	-0.891884	106.388138	45.383465	29.471287	107.099808	44.8787025	14.2897015	106.743973	-69.9050965	18.8049985	97.438675
13.466973	24.259792	102.718292	-12.513041	16.732515	102.082024	44.384392	-0.622598	106.428169	45.348778	29.707161	107.055626	44.866585	14.5422815	106.7418975	-69.892667	18.9227485	97.4221505
13.651668	23.509554	102.668503	-12.542566	16.910616	102.066681	44.383366	-0.344262	106.475952	45.300903	29.937059	106.980011	44.8421345	14.7963985	106.7279815	-69.9272665	19.0248335	97.4053805
13.836805	22.788256	102.598701	-12.564388	17.036983	102.056839	44.374249	-0.068433	106.510948	45.225941	30.177685	106.863068	44.800095	15.054626	106.687008	-69.928871	19.01934	97.42667
14.044068	22.000071	102.522743	-12.619129	17.187197	102.036522	44.354275	0.196877	106.551086	45.135792	30.419481	106.684349	44.7450335	15.308179	106.6177175	-69.9832915	19.066215	97.4553265
14.238821	21.209099	102.400574	-12.682331	17.317598	102.013885	44.308033	0.468799	106.604149	45.004417	30.634043	106.464317	44.656225	15.551421	106.534233	-70.020887	19.083775	97.493537
14.538951	19.938576	102.204117	-12.781938	17.433338	101.935432	44.263859	0.827487	106.654419	44.779385	30.937948	106.144081	44.521622	15.8827175	106.39925	-70.085498	18.9839585	97.471614
14.720983	19.120289	102.106812	-12.863471	17.487789	101.875961	44.187569	1.008158	106.720116	44.618633	31.090714	105.943771	44.403101	16.049436	106.3319435	-70.130043	18.926142	97.4199785
14.94152	18.284401	102.059402	-12.944536	17.492682	101.82592	44.137554	1.156375	106.778732	44.463665	31.202469	105.816986	44.3006095	16.179422	106.297859	-70.1896815	18.805942	97.353981
15.158176	17.412477	102.012405	-13.011882	17.478722	101.776314	44.088779	1.253042	106.85717	44.344746	31.299946	105.775703	44.2167625	16.276494	106.3164365	-70.2405265	18.68095	97.2361915
15.403756	16.530613	102.019905	-13.073617	17.467836	101.740662	44.03825	1.31285	106.931923	44.272511	31.367674	105.797668	44.1553805	16.340262	106.3647955	-70.3026145	18.59541	97.1165285
15.590258	15.701782	102.035477	-13.131335	17.455608	101.718292	43.989746	1.360996	106.998428	44.23259	31.410746	105.853081	44.111168	16.385871	106.4257545	-70.373838	18.525345	97.0108295
15.847879	14.942905	102.056656	-13.152781	17.468678	101.707504	43.909149	1.411245	107.080696	44.227962	31.449839	105.890335	44.0685555	16.430542	106.4855155	-70.3741175	18.506814	96.9294925
16.193192	13.738801	102.056526	-13.15005	17.561111	101.70417	43.930061	1.505639	107.087791	44.249569	31.539732	105.903412	44.089815	16.5226855	106.4956015	-70.389915	18.5995365	96.9127385
16.472656	12.925201	102.020439	-13.10267	17.669147	101.656006	43.948792	1.615253	107.093025	44.278793	31.638432	105.898079	44.1137925	16.6268425	106.495552	-70.3191325	18.7114515	96.81646
16.722532	12.152963	101.970375	-13.041097	17.762508	101.547409	43.986347	1.728293	107.076767	44.329121	31.754082	105.87999	44.157734	16.7411875	106.4783785	-70.239928	18.7838285	96.6164395
16.945583	11.459165	101.870552	-12.979656	17.876122	101.394882	43.992901	1.864842	107.066223	44.395283	31.886997	105.840591	44.194092	16.8759195	106.453407	-70.153404	18.8763245	96.336357
17.210068	10.712026	101.761688	-12.90154	17.965189	101.167297	44.042686	1.956371	107.011864	44.462456	31.995287	105.79361	44.252571	16.975829	106.402737	-70.055651	18.954549	95.931857
17.45318	9.983242	101.538177	-12.820975	18.037651	100.902534	44.096046	2.016483	106.928955	44.521317	32.075459	105.730423	44.3086815	17.045971	106.329689	-69.9506315	19.029331	95.475379
17.68557	9.175159	101.35038	-12.762064	18.061481	100.633087	44.133804	2.064998	106.835304	44.562111	32.105858	105.657455	44.3479575	17.085428	106.2463795	-69.8720855	19.037534	95.0197945
17.988373	8.067622	101.123917	-12.673087	18.085375	100.230682	44.170414	2.077741	106.764587	44.602776	32.093193	105.564949	44.386595	17.085467	106.164768	-69.732769	19.085283	94.296596
18.145506	7.36406	101.006058	-12.624666	18.090755	99.989738	44.202694	2.056972	106.746223	44.631924	32.069752	105.508408	44.417309	17.063362	106.1273155	-69.666641	19.118148	93.8521605
18.355192	6.631805	100.927414	-12.58194	18.081341	99.791	44.229401	2.018456	106.748352	44.66264	32.040588	105.424644	44.4460205	17.029522	106.086498	-69.6099005	19.13316	93.495502
18.511312	5.901562	100.842651	-12.514626	18.047018	99.634651	44.268116	1.993031	106.735382	44.691395	31.996181	105.309143	44.4797555	16.994606	106.0222625	-69.5090075	19.09943	93.2470395
18.645517	5.15222	100.817062	-12.448383	18.024612	99.485176	44.326569	1.957653	106.749329	44.750549	31.933847	105.172516	44.538559	16.94575	105.9609225	-69.435325	19.103474	93.0094295
18.780611	4.378544	100.756439	-12.374169	17.985504	99.348389	44.395073	1.896989	106.72908	44.805882	31.89019	104.981552	44.6004775	16.8935895	105.855316	-69.3488155	19.0774185	92.841462
18.859991	3.669288	100.70121	-12.285206	17.95026	99.233612	44.449799	1.854952	106.685043	44.842056	31.828505	104.788498	44.6459275	16.8417285	105.7367705	-69.2163395	19.0587915	92.7304535
18.944416	2.690037	100.612915	-12.202707	17.867182	99.036057	44.558964	1.771442	106.604469	44.896378	31.744251	104.530777	44.727671	16.7578465	105.567623	-69.133085	18.9765175	92.504491
19.047575	2.042749	100.586876	-12.16862	17.801834	98.928635	44.564091	1.734094	106.599632	44.910141	31.685167	104.394913	44.737116	16.7096305	105.4972725	-69.074356	18.8940375	92.3599975
19.100845	1.399019	100.536644	-12.130691	17.75248	98.810287	44.593918	1.683528	106.588432	44.920238	31.628176	104.320541	44.757078	16.655852	105.4544865	-69.01846	18.849108	92.1660875
19.088818	0.776946	100.512634	-12.101501	17.676739	98.726967	44.654026	1.603896	106.549049	44.944412	31.561789	104.263092	44.799219	16.5828425	105.4060705	-69.002221	18.7706355	92.0478635
19.091892	0.14353	100.509468	-12.085257	17.58514	98.673401	44.657124	1.554052	106.588127	44.967556	31.482761	104.240921	44.81234	16.5184065	105.414524	-68.982854	18.6518735	91.932278
19.06435	-0.455495	100.530457	-12.042275	17.490582	98.620918	44.720467	1.469281	106.579659	45.002117	31.416092	104.214943	44.861292	16.4426865	105.397301	-68.945842	18.5384775	91.844535
18.971451	-0.996117	100.510719	-12.022902	17.41086	98.576515	44.760506	1.411798	106.58934	45.032158	31.362673	104.185081	44.896332	16.3872355	105.3872105	-68.942136	18.4344845	91.7658195
18.835236	-1.690274	100.532593	-11.954169	17.265936	98.507355	44.841473	1.344642	106.599174	45.073803	31.288397	104.143677	44.957638	16.3165195	105.3714255	-68.865976	18.2153525	91.6432845
18.77239	-2.119355	100.507973	-11.918065	17.170523	98.482254	44.886486	1.30395	106.590332	45.108509	31.237078	104.114578	44.9974975	16.270514	105.352455	-68.8336275	18.070532	91.612053
18.700188	-2.553493	100.496735	-11.881042	17.07781	98.441673	44.929459	1.264095	106.589188	45.133663	31.198841	104.104591	45.031561	16.231468	105.3468895	-68.793645	17.924152	91.5364565
18.596188	-2.964023	100.4907	-11.842518	16.976849	98.420418	44.971272	1.223801	106.592163	45.161282	31.155256	104.090584	45.066277	16.1895285	105.3413735	-68.751313	17.7641695	91.4994625
18.42734	-3.357655	100.505272	-11.797415	16.885017	98.415306	45.016506	1.172843	106.586327	45.200447	31.109562	104.070686	45.1084765	16.1412025	105.3285065	-68.7033065	17.6288315	91.5021055
18.239834	-3.75764	100.490425	-11.76938	16.831577	98.40094	45.052807	1.124871	106.573059	45.243557	31.062773	104.029396	45.148182	16.093822	105.3012275	-68.686942	17.569332	91.5006525
18.030327	-4.150053	100.442657	-11.739388	16.78702	98.374947	45.084064	1.072873	106.531036	45.280773	31.013453	103.974464	45.1824185	16.043163	105.25275	-68.6611945	17.530877	91.497144
17.640244	-4.624279	100.364601	-11.697935	16.69762	98.318443	45.118816	0.989814	106.43364	45.324837	30.930796	103.883347	45.2218265	15.960305	105.1584935	-68.6176965	17.434935	91.4783925
17.392649	-4.968489	100.302849	-11.692473	16.652687	98.290695	45.128925	0.927922	106.391571	45.337402	30.862009	103.838776	45.2331635	15.8949655	105.1151735	-68.6181095	17.4104085	91.4662165
17.095497	-5.237915	100.255081	-11.677771	16.603428	98.289513	45.139256	0.875817	106.371284	45.342041	30.798117	103.824142	45.2406485	15.836967	105.097713	-68.5961905	17.369889	91.481313
16.812267	-5.471432	100.197639	-11.665201	16.551617	98.308441	45.143669	0.821302	106.361603	45.348801	30.73863	103.832184	45.246235	15.779966	105.0968935	-68.576637	17.323268	91.5199885
16.52265	-5.679848	100.20636	-11.661654	16.468151	98.317123	45.157867	0.751701	106.340263	45.358997	30.682522	103.837189	45.258432	15.7171115	105.088726	-68.58174	17.2191905	91.54552
16.214781	-5.859746	100.174973	-11.640499	16.39415	98.321793	45.173199	0.686188	106.308075	45.363895	30.611095	103.84343	45.268547	15.6486415	105.0757525	-68.549545	17.1396585	91.5678335
15.86234	-6.047859	100.092636	-11.611738	16.331425	98.309669	45.18346	0.628834	106.279198	45.378899	30.549053	103.84388	45.2811795	15.5889435	105.061539	-68.5046555	17.0739065	91.557799
15.210072	-6.278208	99.955841	-11.55175	16.228746	98.266144	45.177086	0.558353	106.260429	45.418072	30.464884	103.830803	45.297579	15.5116185	105.045616	-68.401079	16.9458735	91.486672
14.710325	-6.399635	99.861366	-11.520434	16.166607	98.230759	45.193672	0.508692	106.213631	45.444561	30.413151	103.819489	45.3191165	15.4609215	105.01656	-68.3599845	16.8722925	91.444958
14.138408	-6.565001	99.746742	-11.474989	16.107698	98.186501	45.239128	0.4478	106.136368	45.465019	30.362421	103.79628	45.3520735	15.4051105	104.966324	-68.3020515	16.8102855	91.406678
13.555498	-6.677952	99.654755	-11.44053	16.058416	98.136673	45.219296	0.425006	106.102989	45.481979	30.320066	103.761414	45.3506375	15.372536	104.9322015	-68.2316975	16.744296	91.3411445
12.974122	-6.770348	99.541428	-11.407223	16.018583	98.107491	45.225319	0.397493	106.04911	45.503681	30.284351	103.724693	45.3645	15.340922	104.8869015	-68.178946	16.696244	91.3280805
12.404863	-6.870359	99.468201	-11.368009	15.980755	98.084793	45.238743	0.380206	106.011429	45.517288	30.270586	103.70784	45.3780155	15.325396	104.8596345	-68.1140335	16.636114	91.3099515
11.790215	-6.997403	99.382301	-11.333786	15.946062	98.075905	45.290436	0.356575	105.956314	45.527538	30.258842	103.707108	45.408987	15.3077085	104.831711	-68.076559	16.5844155	91.320099
10.782532	-7.149088	99.260529	-11.302231	15.923238	98.078278	45.267872	0.351036	105.945778	45.543262	30.256847	103.712463	45.405567	15.3039415	104.8291205	-68.010029	16.5425345	91.3274355
10.004226	-7.288265	99.185013	-11.287858	15.914054	98.087555	45.29739	0.334922	105.871025	45.546379	30.257622	103.715172	45.4218845	15.296272	104.7930985	-67.9976005	16.531836	91.3820115
9.24271	-7.388536	99.091911	-11.27352	15.91565	98.098274	45.260792	0.342079	105.826675	45.557659	30.262869	103.701675	45.4092255	15.302474	104.764175	-67.9562655	16.528826	91.432373
8.472083	-7.470678	98.949738	-11.254583	15.918176	98.102119	45.242805	0.328946	105.715546	45.56226	30.262619	103.684685	45.4025325	15.2957825	104.7001155	-67.9116985	16.5405695	91.5041225
7.687286	-7.573551	98.811089	-11.228526	15.920509	98.103951	45.227894	0.336363	105.580917	45.571163	30.244076	103.688721	45.3995285	15.2902195	104.634819	-67.8565805	16.5507985	91.573083
6.862865	-7.67819	98.615608	-11.201338	15.934606	98.086205	45.208038	0.323968	105.459045	45.597477	30.230522	103.690681	45.4027575	15.277245	104.574863	-67.8054335	16.591967	91.597547
5.946032	-7.76922	98.454781	-11.183773	15.953835	98.08461	45.201405	0.323527	105.365143	45.62767	30.222523	103.696266	45.4145375	15.273025	104.5307045	-67.7820835	16.634645	91.6385155
4.564114	-7.933782	98.27961	-11.160405	16.021894	98.113518	45.189461	0.36809	105.252693	45.666794	30.249033	103.707756	45.4281275	15.3085615	104.4802245	-67.7489375	16.7352265	91.7468115
3.668569	-8.012919	98.205498	-11.138288	16.085743	98.135246	45.181511	0.426064	105.206703	45.677044	30.30093	103.681389	45.4292775	15.363497	104.444046	-67.7058535	16.807989	91.826446
2.748643	-8.136166	98.151978	-11.130791	16.141014	98.150368	45.192684	0.496101	105.167137	45.663063	30.369526	103.618416	45.4278735	15.4328135	104.3927765	-67.6894555	16.8492145	91.9079595
1.695413	-8.261891	98.126396	-11.131643	16.214106	98.155067	45.211029	0.560209	105.111221	45.646706	30.452263	103.488518	45.4288675	15.506236	104.2998695	-67.6921535	16.921976	92.0102645
0.680555	-8.441696	98.076744	-11.114763	16.281336	98.133675	45.23518	0.627057	105.008186	45.628639	30.529758	103.281151	45.4319095	15.5784075	104.1446685	-67.6614355	16.9842645	92.1226815
-0.316536	-8.56256	98.015862	-11.10698	16.315643	98.061905	45.271866	0.692339	104.839706	45.605103	30.599026	103.015991	45.4384845	15.6456825	103.9278485	-67.6524445	16.9856035	92.1959615
-1.326611	-8.754313	97.846336	-11.084482	16.337347	97.957184	45.287663	0.750929	104.615257	45.584053	30.650408	102.69101	45.435858	15.7006685	103.6531335	-67.604822	16.9740255	92.2612345
-2.914826	-8.995095	97.521645	-11.035522	16.316803	97.720848	45.315937	0.851989	104.193893	45.540489	30.73724	102.230621	45.428213	15.7946145	103.212257	-67.499257	16.8389915	92.229439
-3.977571	-9.239518	97.274033	-11.004157	16.292358	97.539589	45.308094	0.911565	103.886589	45.541599	30.801746	101.875008	45.4248465	15.8566555	102.8807985	-67.4331605	16.7280605	92.1983795
-5.006748	-9.402231	97.050522	-10.968176	16.287758	97.359619	45.288944	0.993781	103.569901	45.537075	30.851265	101.500557	45.4130095	15.922523	102.535229	-67.3493615	16.652993	92.184009
-6.071015	-9.62078	96.841499	-10.943887	16.296949	97.198799	45.281628	1.08306	103.216301	45.481117	30.902803	101.131439	45.3813725	15.9929315	102.17387	-67.2691465	16.6009665	92.223728
-7.181907	-9.819077	96.652512	-10.908942	16.304842	97.039101	45.233986	1.133736	102.889595	45.450333	30.950987	100.731804	45.3421595	16.0423615	101.8106995	-67.1600435	16.5673225	92.2675025
-8.262559	-10.023415	96.519531	-10.872856	16.324745	96.890404	45.145679	1.197175	102.578056	45.43354	30.988094	100.302185	45.2896095	16.0926345	101.4401205	-67.0353215	16.5568555	92.3406875
-9.311647	-10.230268	96.391022	-10.845842	16.346426	96.740082	45.065071	1.306699	102.253662	45.384052	31.010836	99.898682	45.2245615	16.1587675	101.076172	-66.9162455	16.5340845	92.403992
-10.964985	-10.551611	96.189575	-10.822191	16.380211	96.480171	44.974659	1.274932	101.697685	45.318832	31.013569	99.222794	45.1467455	16.1442505	100.4602395	-66.7911275	16.6161715	92.5001025
-12.06366	-10.7586	96.056404	-10.81326	16.399103	96.307304	44.881844	1.262274	101.31768	45.244041	31.002968	98.786369	45.0629425	16.132621	100.0520245	-66.6894625	16.665585	92.5625835
-13.070398	-10.933503	95.943817	-10.833686	16.415943	96.129517	44.752171	1.219383	100.962326	45.181232	30.990017	98.335625	44.9667015	16.1047	99.6489755	-66.6340735	16.727186	92.6100585
-14.067665	-11.117811	95.854584	-10.888374	16.458838	95.986671	44.605782	1.236542	100.643944	45.096241	30.986765	97.903915	44.8510115	16.1116535	99.2739295	-66.6277595	16.8060225	92.6994125
-15.178299	-11.255166	95.845375	-10.964291	16.501348	95.860252	44.490158	1.247987	100.330055	44.975307	31.00206	97.51535	44.7327325	16.1250235	98.9227025	-66.6613145	16.8776725	92.7978015
-16.234375	-11.404776	95.854622	-11.026104	16.562311	95.743271	44.364906	1.250033	100.0299	44.861954	31.043026	97.091553	44.61343	16.1465295	98.5607265	-66.665638	16.9780925	92.9258155
-17.234514	-11.468205	95.851814	-11.077842	16.610441	95.603195	44.259163	1.294616	99.731544	44.750126	31.076313	96.653191	44.5046445	16.1854645	98.1923675	-66.6603285	17.0354175	93.0140225
-18.51227	-11.673987	95.88327	-11.152884	16.708288	95.385178	44.110123	1.363165	99.288956	44.558491	31.166357	96.001656	44.334307	16.264761	97.645306	-66.640075	17.151815	93.12505
-19.493456	-11.769685	95.952515	-11.187982	16.753607	95.254745	44.061832	1.445009	99.005852	44.462833	31.224901	95.57338	44.2623325	16.334955	97.289616	-66.6382965	17.172259	93.219874
-20.317335	-11.832714	96.032188	-11.230249	16.781313	95.147453	43.942848	1.562699	98.791283	44.349323	31.287783	95.186798	44.1460855	16.425241	96.9890405	-66.6065835	17.137385	93.3058655
-21.161184	-11.85776	96.111511	-11.276801	16.821421	95.029205	43.883736	1.660809	98.565056	44.240326	31.372231	94.818001	44.062031	16.51652	96.6915285	-66.615633	17.126322	93.3668815
-21.862587	-11.870393	96.204102	-11.298894	16.83588	94.931885	43.87669	1.747517	98.322083	44.146969	31.446795	94.463989	44.0118295	16.597156	96.393036	-66.6096175	17.074604	93.470734
-22.595688	-11.83082	96.281021	-11.325123	16.861996	94.828453	43.813099	1.856557	98.119827	44.039623	31.508123	94.162682	43.926361	16.68234	96.1412545	-66.576607	17.041652	93.5156515
-23.263416	-11.778152	96.286888	-11.339438	16.877466	94.718491	43.718678	1.977226	97.960464	43.960918	31.574497	93.894417	43.839798	16.7758615	95.9274405	-66.518674	16.9790705	93.5095415
-24.318966	-11.56398	96.277153	-11.380741	16.894773	94.550453	43.6791	2.114088	97.66909	43.875923	31.698498	93.578705	43.7775115	16.906293	95.6238975	-66.5389935	16.883253	93.4770085
-24.884914	-11.386488	96.184013	-11.421469	16.927246	94.440346	43.632172	2.207436	97.500854	43.834431	31.768421	93.422142	43.7333015	16.9879285	95.461498	-66.5762395	16.8665635	93.419194
-25.444883	-11.15661	96.066628	-11.442155	16.957989	94.330841	43.586628	2.313869	97.353653	43.797745	31.843454	93.304153	43.6921865	17.0786615	95.328903	-66.5764965	16.8373165	93.332779
-25.9233	-10.875559	95.955208	-11.473141	16.980715	94.238266	43.534554	2.408943	97.231476	43.779652	31.929562	93.225494	43.657103	17.1692525	95.228485	-66.603385	16.7921775	93.248047
-26.403507	-10.591326	95.843849	-11.503783	17.043953	94.168793	43.484447	2.520817	97.13269	43.774456	32.046238	93.186371	43.6294515	17.2835275	95.1595305	-66.6370175	16.8043785	93.1780555
-26.867119	-10.199764	95.740112	-11.540937	17.111244	94.134834	43.425854	2.66335	97.05703	43.750999	32.182392	93.176888	43.5884265	17.422871	95.116959	-66.6703005	16.799617	93.152709
-27.299097	-9.788302	95.651161	-11.565308	17.214294	94.12429	43.378593	2.828749	96.995438	43.733688	32.346745	93.183289	43.5561405	17.587747	95.0893635	-66.6867565	16.840841	93.1592165
-27.911686	-8.95872	95.640526	-11.615874	17.411665	94.139	43.338284	3.100721	96.923515	43.703987	32.625217	93.196968	43.5211355	17.862969	95.0602415	-66.7528835	16.960361	93.2177585
-28.254246	-8.318892	95.633301	-11.620978	17.569818	94.157127	43.332077	3.294023	96.885216	43.686752	32.829407	93.205658	43.5094145	18.061715	95.045437	-66.7513705	17.077921	93.268817
-28.5215	-7.637789	95.609894	-11.642907	17.718941	94.171463	43.332874	3.490455	96.867706	43.677006	33.034855	93.195503	43.50494	18.262655	95.0316045	-66.790754	17.175227	93.3113215
-28.772545	-6.983366	95.612099	-11.658384	17.898373	94.178864	43.336365	3.705091	96.846298	43.661453	33.234135	93.200775	43.498909	18.469613	95.0235365	-66.815677	17.327133	93.3341915
-29.013908	-6.256949	95.586983	-11.671876	18.065395	94.197983	43.327156	3.914555	96.839767	43.652004	33.436401	93.23423	43.48958	18.675478	95.0369985	-66.833332	17.455312	93.3589675
-29.215816	-5.498103	95.530449	-11.697638	18.211779	94.219887	43.317768	4.120626	96.831978	43.653896	33.640999	93.279411	43.485832	18.8808125	95.0556945	-66.881108	17.5427455	93.3840795
-29.439253	-4.644564	95.479027	-11.702821	18.357542	94.234535	43.294289	4.322958	96.806541	43.653099	33.84679	93.322098	43.473694	19.084874	95.0643195	-66.879336	17.63021	93.4047505
-29.69051	-3.24895	95.374847	-11.75838	18.59103	94.25724	43.287937	4.60462	96.764374	43.633427	34.111305	93.423866	43.460682	19.3579625	95.09412	-66.977442	17.8240975	93.42036
-29.839939	-2.303147	95.282097	-11.788966	18.71302	94.28051	43.274872	4.792368	96.747704	43.629559	34.275887	93.536484	43.4522155	19.5341275	95.142094	-67.0301475	17.8919125	93.418926
-29.943327	-1.349061	95.174934	-11.809728	18.859127	94.307007	43.21666	4.976342	96.787842	43.633717	34.440239	93.709038	43.4251885	19.7082905	95.24844	-67.0446445	18.0099635	93.365574
-29.993073	-0.335902	95.048019	-11.837739	18.99486	94.365562	43.201344	5.137317	96.844765	43.674992	34.607384	93.950562	43.438168	19.8723505	95.3976635	-67.113646	18.1173695	93.3334605
-30.068319	0.76819	94.919609	-11.85557	19.137533	94.424126	43.243324	5.281316	96.917412	43.752514	34.781982	94.246048	43.497919	20.031649	95.58173	-67.209059	18.243417	93.266522
-30.110382	1.912077	94.806618	-11.859761	19.283405	94.497612	43.252823	5.42051	97.041435	43.850395	34.954288	94.582855	43.551609	20.187399	95.812145	-67.271131	18.379411	93.183079
-30.166805	3.038244	94.697968	-11.872469	19.438517	94.581039	43.268665	5.552568	97.165176	43.950981	35.115906	94.924835	43.609823	20.334237	96.0450055	-67.354761	18.542797	93.1170725
-30.150894	4.808929	94.567146	-11.883229	19.68771	94.71933	43.279346	5.781511	97.354591	44.083061	35.346012	95.439804	43.6812035	20.5637615	96.3971975	-67.4476615	18.8116585	93.0414625
-30.187502	6.029121	94.510284	-11.871647	19.859882	94.808502	43.280224	5.939663	97.466164	44.14679	35.513515	95.806404	43.713507	20.726589	96.636284	-67.456801	18.993175	92.98072
-30.165133	7.277665	94.421692	-11.910361	20.039957	94.886826	43.251091	6.097905	97.590889	44.213531	35.676048	96.155235	43.732311	20.8869765	96.873062	-67.553033	19.1929375	92.90059
-30.161333	8.479606	94.249161	-11.91633	20.197248	94.889038	43.212742	6.257464	97.727715	44.273643	35.832348	96.48777	43.7431925	21.044906	97.1077425	-67.5758525	19.34959	92.6703335
-30.131239	9.713341	94.00415	-11.948462	20.392448	94.804947	43.182987	6.387666	97.847336	44.335686	35.979202	96.782394	43.7593365	21.183434	97.314865	-67.6562605	19.601462	92.295029
-30.118919	10.961448	93.690727	-12.004035	20.586086	94.637787	43.156631	6.505703	97.956589	44.38298	36.100098	97.035103	43.7698055	21.3029005	97.495846	-67.7778755	19.8692715	91.779728
-30.126963	12.244859	93.347137	-12.055508	20.75102	94.450668	43.125172	6.625112	98.051018	44.381886	36.149769	97.30407	43.753529	21.3874405	97.677544	-67.864545	20.1145995	91.223792
-30.181595	14.023884	92.886749	-12.116634	20.964828	94.197754	43.03783	6.799141	98.209282	44.381325	36.219093	97.748573	43.7095775	21.509117	97.9789275	-67.9428455	20.420539	90.4165805
-30.221802	15.205018	92.655914	-12.153213	21.072275	94.098106	42.929214	6.921425	98.294083	44.396381	36.234047	98.016014	43.6627975	21.577736	98.1550485	-67.9692235	20.566814	90.0411635
-30.301619	16.379128	92.549553	-12.186955	21.156685	94.040955	42.782829	7.031234	98.340317	44.383247	36.252781	98.268326	43.583038	21.6420075	98.3043215	-67.956948	20.6713625	89.7775885
-30.409256	17.552927	92.488411	-12.21066	21.247427	94.013527	42.631428	7.133333	98.362495	44.379848	36.263527	98.424934	43.505638	21.69843	98.3937145	-67.926958	20.796424	89.6333395
-30.542728	18.638723	92.416306	-12.211418	21.318932	93.950401	42.489689	7.210891	98.325203	44.357262	36.270374	98.500198	43.4234755	21.7406325	98.4127005	-67.8463115	20.8972315	89.4881015
-30.712709	19.709122	92.282799	-12.231634	21.391281	93.850258	42.387569	7.272252	98.255524	44.327736	36.269386	98.507797	43.3576525	21.770819	98.3816605	-67.8209205	21.011743	89.3188555
-30.906412	20.780951	92.16935	-12.256195	21.473894	93.717979	42.302715	7.305308	98.144867	44.311581	36.274529	98.431404	43.307148	21.7899185	98.2881355	-67.819538	21.1578695	89.1478225
-31.269827	22.327835	92.057922	-12.305265	21.54682	93.549774	42.212978	7.339962	97.96553	44.206844	36.298794	98.255211	43.209911	21.819378	98.1103705	-67.820441	21.274262	88.9891775
-31.538328	23.27894	92.012634	-12.352938	21.574112	93.46386	42.154377	7.355421	97.876205	44.1063	36.31797	98.13369	43.1303385	21.8366955	98.0049475	-67.8362145	21.3115285	88.9227725
-31.847095	24.20549	91.957024	-12.431187	21.589251	93.405602	42.097664	7.362419	97.794975	44.012428	36.354439	98.020561	43.055046	21.858429	97.907768	-67.91742	21.320073	88.903436
-32.213943	25.15661	91.925201	-12.541735	21.615828	93.350395	42.024143	7.346744	97.740784	43.885918	36.388187	97.935448	42.9550305	21.8674655	97.838116	-68.0385005	21.3641905	88.862674
-32.600815	26.067221	91.971718	-12.679021	21.588465	93.338493	41.925846	7.331318	97.705452	43.74844	36.450085	97.848305	42.837143	21.8907015	97.7768785	-68.195185	21.2862285	88.9001075
-33.030762	26.911074	92.057648	-12.816121	21.588594	93.363083	41.803741	7.321587	97.653076	43.583328	36.474102	97.749176	42.6935345	21.8978445	97.701126	-68.3257765	21.2793435	89.02504
-33.484032	27.715946	92.155273	-12.985391	21.573511	93.423286	41.648373	7.309066	97.617546	43.403015	36.488907	97.64325	42.525694	21.8989865	97.630398	-68.496476	21.2480355	89.216174
-34.229664	28.91466	92.450287	-13.203779	21.519268	93.610847	41.424221	7.309642	97.544472	43.122707	36.499535	97.42852	42.273464	21.9045885	97.486496	-68.681022	21.1339475	89.735198
-34.743565	29.702864	92.675766	-13.332312	21.481686	93.748192	41.277538	7.292605	97.510086	42.951424	36.487846	97.303429	42.114481	21.8902255	97.4067575	-68.779105	21.0731465	90.0896265
-35.268425	30.457699	92.904953	-13.458866	21.418486	93.884033	41.144104	7.238962	97.443977	42.788692	36.45874	97.167282	41.966398	21.848851	97.3056295	-68.88413	20.988121	90.4624365
-35.815166	31.142044	93.108925	-13.586733	21.376894	94.008812	41.013126	7.152153	97.366547	42.658718	36.403999	97.048309	41.835922	21.778076	97.207428	-69.009388	20.975712	90.810196
-36.351288	31.844286	93.324661	-13.723683	21.312521	94.131287	40.890659	7.056455	97.254158	42.516533	36.335339	96.934227	41.703596	21.695897	97.0941925	-69.150962	20.929145	91.1683815
-36.927624	32.532043	93.574478	-13.850074	21.253714	94.265137	40.767979	6.958581	97.155838	42.352146	36.269154	96.847069	41.5600625	21.6138675	97.0014535	-69.2602105	20.8935605	91.5288205
-37.543663	33.212933	93.818375	-13.987666	21.213778	94.399368	40.627796	6.844166	97.076469	42.179619	36.205887	96.761719	41.4037075	21.5250265	96.919094	-69.3790395	20.9025295	91.879642
-38.365166	34.183601	94.240051	-14.243078	21.134872	94.607971	40.413807	6.699859	96.984222	41.912533	36.121284	96.672142	41.16317	21.4105715	96.828182	-69.649326	20.8591725	92.38776
-38.948105	34.764458	94.515137	-14.396109	21.098753	94.7668	40.257721	6.619926	96.943451	41.740742	36.079185	96.633461	40.9992315	21.3495555	96.788456	-69.7914495	20.8479505	92.745144
-39.503605	35.355011	94.76915	-14.565611	21.056873	94.925728	40.091705	6.53898	96.922043	41.594105	36.020718	96.611847	40.842905	21.279849	96.766945	-69.974127	20.833897	93.084511
-40.026726	35.929367	94.994728	-14.711243	21.041832	95.058212	39.95155	6.44059	96.904442	41.460423	35.956268	96.616714	40.7059865	21.198429	96.760578	-70.1284725	20.885235	93.355846
-40.587772	36.517258	95.225487	-14.869243	21.011419	95.156281	39.835365	6.309365	96.85891	41.309052	35.885597	96.626495	40.5722085	21.097481	96.7427025	-70.3106945	20.925357	93.5698595
-41.079224	37.048645	95.457283	-15.052877	20.981827	95.246681	39.702793	6.189601	96.78891	41.141197	35.801678	96.646103	40.421995	20.9956395	96.7175065	-70.527749	20.9680145	93.7758555
-41.546986	37.543304	95.687027	-15.254007	20.936903	95.355103	39.510639	6.115858	96.721527	40.967102	35.713123	96.688675	40.2388705	20.9144905	96.705101	-70.7468845	20.9593155	94.005105
-42.206036	38.187157	96.094139	-15.556691	20.885241	95.528069	39.152668	6.020793	96.654716	40.674412	35.592815	96.808258	39.91354	20.806804	96.731487	-71.026922	20.963678	94.324651
-42.602318	38.588009	96.29763	-15.758806	20.828215	95.644279	38.919483	5.970621	96.630692	40.494423	35.512188	96.890381	39.706953	20.7414045	96.7605365	-71.224565	20.9150255	94.5280215
-43.016632	38.961536	96.542953	-15.954425	20.795097	95.752602	38.715157	5.948679	96.627983	40.332409	35.440056	96.976807	39.523783	20.6943675	96.802395	-71.432633	20.8958265	94.702809
-43.398678	39.311832	96.717903	-16.11268	20.747993	95.849586	38.567181	5.902115	96.640533	40.180992	35.369377	97.067879	39.3740865	20.635746	96.854206	-71.5994465	20.86024	94.844966
-43.772552	39.654964	96.882339	-16.281456	20.734341	95.930382	38.431362	5.840709	96.662804	40.023415	35.315563	97.129097	39.2273885	20.578136	96.8959505	-71.7903005	20.890546	94.9648135
-44.11216	39.97945	97.023705	-16.417561	20.685572	95.997635	38.299709	5.779165	96.687981	39.872364	35.254108	97.170395	39.0860365	20.5166365	96.929188	-71.9211585	20.8545075	95.066082
-44.411613	40.207993	97.157394	-16.550533	20.63072	96.090904	38.168797	5.715459	96.734566	39.70673	35.16151	97.213211	38.9377635	20.4384845	96.9738885	-72.0388295	20.8229555	95.2079195
-44.741943	40.473644	97.380569	-16.757187	20.54615	96.240891	37.98621	5.593432	96.800804	39.480324	35.004414	97.307037	38.733267	20.298923	97.0539205	-72.247641	20.793377	95.4278615
-44.889877	40.55777	97.504692	-16.852068	20.479979	96.333984	37.864857	5.466903	96.849892	39.374363	34.886669	97.376244	38.61961	20.176786	97.113068	-72.323746	20.783172	95.5549
-44.975994	40.608971	97.624786	-16.929358	20.381754	96.399185	37.760536	5.326612	96.902069	39.290337	34.742756	97.467957	38.5254365	20.034684	97.185013	-72.3841525	20.728824	95.613357
-45.029976	40.610512	97.702705	-16.995165	20.310148	96.454201	37.672165	5.166176	96.955643	39.242664	34.582294	97.584656	38.4574145	19.874235	97.2701495	-72.4477445	20.746061	95.6382525
-45.022018	40.571709	97.759819	-17.064878	20.232925	96.518867	37.61002	5.003446	97.017761	39.192272	34.429024	97.692787	38.401146	19.716235	97.355274	-72.530902	20.749615	95.68246
-44.976158	40.471786	97.813599	-17.123989	20.15719	96.575516	37.55183	4.836068	97.09919	39.148102	34.25787	97.801704	38.349966	19.546969	97.450447	-72.597944	20.767411	95.700585
-44.900635	40.349873	97.860619	-17.18424	20.084742	96.633789	37.507256	4.68511	97.178848	39.10638	34.106804	97.890465	38.306818	19.395957	97.5346565	-72.675298	20.773527	95.7329215
-44.751842	40.062584	97.861557	-17.264471	19.993433	96.706711	37.441616	4.497828	97.297638	39.050686	33.944046	97.954575	38.246151	19.220937	97.6261065	-72.775093	20.765929	95.7873155
-44.590496	39.782551	97.831345	-17.322243	19.951078	96.74115	37.404705	4.409005	97.352798	38.994274	33.874588	97.951569	38.1994895	19.1417965	97.6521835	-72.8439755	20.7603595	95.8301165
-44.415821	39.456566	97.78476	-17.376236	19.905924	96.755745	37.342541	4.319101	97.412178	38.922554	33.79636	97.913895	38.1325475	19.0577305	97.6630365	-72.8850195	20.7541175	95.8484535
-44.202812	39.072052	97.731651	-17.438732	19.855976	96.777634	37.304775	4.231934	97.453705	38.844254	33.707294	97.868469	38.0745145	18.969614	97.661087	-72.9519785	20.742338	95.894181
-43.975521	38.687317	97.712715	-17.510818	19.813707	96.815193	37.237583	4.114098	97.517242	38.748547	33.584496	97.843155	37.993065	18.849297	97.6801985	-73.014701	20.778117	95.9501875
-43.761593	38.252007	97.68663	-17.592331	19.756952	96.869827	37.165672	3.979295	97.629349	38.674313	33.423706	97.854256	37.9199925	18.7015005	97.7418025	-73.1046545	20.8124035	95.9978515
-43.484737	37.809933	97.659439	-17.688732	19.666655	96.958313	37.086285	3.801862	97.79718	38.603706	33.252525	97.897659	37.8449955	18.5271935	97.8474195	-73.2224595	20.8061165	96.0692065
-43.098236	37.126534	97.665245	-17.836201	19.466204	97.128258	36.963192	3.492901	98.113235	38.488979	32.920235	98.014534	37.7260855	18.206568	98.0638845	-73.3984875	20.72584	96.1926315
-42.822357	36.598839	97.617424	-17.903637	19.30608	97.245827	36.887054	3.287261	98.392197	38.442604	32.675026	98.104408	37.664829	17.9811435	98.2483025	-73.472103	20.6310165	96.2433515
-42.519634	36.027058	97.575012	-17.993805	19.158653	97.360718	36.821625	3.091104	98.747879	38.39661	32.421658	98.241089	37.6091175	17.756381	98.494484	-73.5967275	20.560925	96.226952
-42.179611	35.471268	97.507683	-18.053043	19.014063	97.512253	36.810898	2.912611	99.1959	38.337597	32.176529	98.440681	37.5742475	17.54457	98.8182905	-73.6803335	20.483556	96.2062155
-41.792156	34.858196	97.406158	-18.117979	18.882378	97.678703	36.849369	2.742812	99.731453	38.286919	31.976328	98.706665	37.568144	17.35957	99.219059	-73.804102	20.405186	96.138347
-41.439671	34.286015	97.391029	-18.147091	18.722641	97.871338	36.932709	2.591858	100.290665	38.229218	31.807503	99.018631	37.5809635	17.1996805	99.654648	-73.8751455	20.2456015	96.088028
-41.033245	33.709526	97.429665	-18.163828	18.579617	98.113533	37.043278	2.471745	100.868347	38.210926	31.654596	99.395134	37.627102	17.0631705	100.1317405	-73.954758	20.0960635	96.0953255
-40.468468	32.890556	97.587067	-18.154409	18.340374	98.497467	37.248238	2.300581	101.724159	38.247356	31.501902	100.047363	37.747797	16.9012415	100.885761	-74.056615	19.7795065	96.109173
-40.085114	32.359196	97.71785	-18.146437	18.19256	98.747261	37.379681	2.195368	102.239456	38.299908	31.412674	100.491592	37.8397945	16.804021	101.365524	-74.1326685	19.581099	96.128998
-39.693348	31.792618	97.869057	-18.121189	18.045408	99.000145	37.52494	2.07021	102.691338	38.392853	31.319887	100.895248	37.9588965	16.6950485	101.793293	-74.2012745	19.3957675	96.206997
-39.261631	31.310591	98.029419	-18.087952	17.964666	99.20887	37.669147	1.952948	103.064728	38.500629	31.243616	101.253128	38.084888	16.598282	102.158928	-74.260792	19.33105	96.258812
-38.802437	30.81863	98.139206	-18.033401	17.874477	99.37574	37.805271	1.856695	103.372314	38.608559	31.151751	101.558266	38.206915	16.504223	102.46529	-74.273717	19.244731	96.28619
-38.360889	30.362925	98.248878	-17.97344	17.815035	99.524368	37.947189	1.762203	103.631821	38.702099	31.08576	101.800896	38.324644	16.4239815	102.7163585	-74.271524	19.2060885	96.3323775
-37.971184	29.95001	98.346611	-17.923004	17.788145	99.641342	38.046329	1.712451	103.892052	38.808086	31.022409	101.982475	38.4272075	16.36743	102.9372635	-74.2732155	19.20886	96.3454205
-37.395214	29.405998	98.4673	-17.833611	17.776363	99.800629	38.212749	1.654956	104.174446	38.889206	31.005161	102.186264	38.5509775	16.3300585	103.180355	-74.2181995	19.2226675	96.420903
-37.063412	29.073429	98.588806	-17.777361	17.76963	99.943604	38.304821	1.668993	104.321327	38.907307	31.01412	102.295135	38.606064	16.3415565	103.308231	-74.160786	19.1977035	96.578977
-36.736881	28.744825	98.689949	-17.738087	17.765041	100.066269	38.394371	1.687304	104.473183	38.946621	31.037415	102.39167	38.670496	16.3623595	103.4324265	-74.14667	19.1677225	96.7001115
-36.41478	28.425255	98.779175	-17.69305	17.74361	100.158775	38.485081	1.703701	104.628197	38.976753	31.077311	102.48008	38.730917	16.390506	103.5541385	-74.117017	19.096714	96.7634115
-36.08617	28.113777	98.809113	-17.685472	17.752789	100.236534	38.571568	1.734257	104.765594	39.004879	31.116199	102.558861	38.7882235	16.425228	103.6622275	-74.1591675	19.08035	96.8108405
-35.734715	27.845829	98.840149	-17.667307	17.759146	100.286575	38.658112	1.778702	104.879341	39.022472	31.175276	102.647148	38.840292	16.476989	103.7632445	-74.174906	19.041303	96.8099055
-35.353378	27.592922	98.882072	-17.658297	17.751537	100.329865	38.71011	1.803717	104.956459	39.030029	31.224409	102.710709	38.8700695	16.514063	103.833584	-74.1866635	18.989011	96.826146
-34.879887	27.291409	98.972755	-17.641926	17.743862	100.407043	38.774281	1.849736	105.021286	39.059475	31.263035	102.795265	38.916878	16.5563855	103.9082755	-74.20073	18.9313385	96.9058105
-34.602299	27.13899	99.044579	-17.603886	17.732721	100.444328	38.812939	1.8645	105.051781	39.095135	31.280359	102.850197	38.954037	16.5724295	103.950989	-74.161809	18.8930125	96.937667
-34.319256	27.009132	99.082794	-17.552191	17.716331	100.478027	38.877247	1.875264	105.100044	39.151455	31.289982	102.91114	39.014351	16.582623	104.005592	-74.118733	18.850039	96.950462
-34.048428	26.918333	99.085152	-17.513544	17.696047	100.496849	38.905735	1.93995	105.193207	39.206722	31.298382	102.95813	39.0562285	16.619166	104.0756685	-74.0833165	18.772928	96.9180295
-33.802898	26.866903	99.081871	-17.468002	17.668629	100.500366	39.001076	1.883036	105.191299	39.268349	31.313833	102.998863	39.1347125	16.5984345	104.095081	-74.0707165	18.7388235	96.905651
-33.566742	26.83943	99.085617	-17.431326	17.640507	100.508896	39.07399	1.84772	105.171219	39.313324	31.324074	103.005241	39.193657	16.585897	104.08823	-74.056309	18.695117	96.929562
-33.351986	26.848164	99.106613	-17.396656	17.602779	100.540565	39.093082	1.852256	105.178726	39.339485	31.325346	102.990578	39.2162835	16.588801	104.084652	-74.0095955	18.616757	96.996478
-33.110428	27.092657	99.163094	-17.370121	17.548162	100.597694	39.114513	1.84	105.193199	39.368847	31.303957	102.952515	39.24168	16.5719785	104.072857	-73.981922	18.5243455	97.122531
-33.025867	27.26372	99.158386	-17.380527	17.49926	100.623787	39.107578	1.823227	105.230942	39.370239	31.277243	102.940956	39.2389085	16.550235	104.085949	-73.9999625	18.448285	97.161625
-32.939209	27.515512	99.180748	-17.402149	17.455408	100.661591	39.096756	1.791297	105.285561	39.366299	31.235291	102.961647	39.2315275	16.513294	104.123604	-74.0358255	18.397522	97.199578
-32.842583	27.80574	99.17952	-17.424749	17.405119	100.696716	39.081284	1.732879	105.365967	39.355766	31.179062	103.012192	39.218525	16.4559705	104.1890795	-74.068023	18.3542675	97.2043525
-32.704922	28.199902	99.163391	-17.45442	17.343693	100.729431	39.051037	1.64022	105.455276	39.359051	31.093752	103.074303	39.205044	16.366986	104.2647895	-74.113884	18.3204	97.1940725
-32.55621	28.679701	99.178246	-17.48609	17.277462	100.769661	38.977985	1.558202	105.556999	39.375767	30.979046	103.129242	39.176876	16.268624	104.3431205	-74.149056	18.2863	97.1962015
-32.380421	29.174433	99.212883	-17.511644	17.193504	100.828697	38.905243	1.500687	105.613312	39.389931	30.869514	103.188324	39.147587	16.1851005	104.400818	-74.170875	18.2019075	97.256576
-32.135952	29.945568	99.314651	-17.54318	17.072756	100.926506	38.836296	1.363923	105.604446	39.406246	30.67359	103.29229	39.121271	16.0187565	104.448368	-74.207631	18.1267555	97.404644
-31.965149	30.459087	99.43737	-17.529966	16.987167	101.019356	38.854252	1.156849	105.490784	39.426495	30.565845	103.374908	39.1403735	15.861347	104.432846	-74.2003055	18.112987	97.605866
-31.894154	31.002178	99.598541	-17.515854	16.906462	101.084625	38.82217	1.057922	105.34977	39.500393	30.462555	103.442093	39.1612815	15.7602385	104.3959315	-74.1929895	18.0526855	97.7733185
-31.843788	31.615126	99.785461	-17.47941	16.838259	101.142929	38.836193	0.93516	105.094681	39.564457	30.396526	103.498253	39.200325	15.665843	104.296467	-74.159145	18.010675	97.989391
-31.7803	32.264278	99.994873	-17.44916	16.770838	101.187256	38.789402	0.840149	104.798508	39.639477	30.320894	103.525925	39.2144395	15.5805215	104.1622165	-74.1127595	17.9611545	98.2122955
-31.718761	33.005684	100.251366	-17.416029	16.72196	101.223564	38.671173	0.776243	104.500923	39.699684	30.26646	103.526779	39.1854285	15.5213515	104.013851	-74.0174865	17.9225685	98.433277
-31.595417	33.714935	100.541901	-17.393057	16.693451	101.273201	38.61853	0.672723	104.12458	39.735722	30.231455	103.530777	39.177126	15.452089	103.8276785	-73.96324	17.934813	98.7187235
-31.446764	34.713104	101.070168	-17.40159	16.686302	101.410583	38.495468	0.646617	103.625885	39.767807	30.197573	103.585068	39.1316375	15.422095	103.6054765	-73.9348175	17.950509	99.2156895
-31.437716	35.351742	101.450752	-17.429312	16.719297	101.514839	38.397831	0.624423	103.38575	39.768307	30.208752	103.64122	39.083069	15.4165875	103.513485	-73.941693	18.0220065	99.516193
-31.410471	36.02808	101.822868	-17.469059	16.755486	101.644089	38.286644	0.63796	103.242874	39.751057	30.223816	103.747871	39.0188505	15.430888	103.4953725	-73.9569685	18.080084	99.7928055
-31.357998	36.663506	102.132668	-17.527302	16.81044	101.781143	38.216671	0.669803	103.188179	39.720684	30.253544	103.87632	38.9686775	15.4616735	103.5322495	-74.0232815	18.1592065	100.0300365
-31.281385	37.368561	102.427628	-17.610727	16.870472	101.925789	38.174931	0.686703	103.182327	39.681831	30.304209	104.003082	38.928381	15.495456	103.5927045	-74.149835	18.245488	100.2588735
-31.178198	37.976734	102.639481	-17.699381	16.912663	102.050102	38.101059	0.721324	103.257141	39.612965	30.335039	104.120125	38.857012	15.5281815	103.688633	-74.255774	18.2971445	100.411571
-31.078419	38.552284	102.800453	-17.797483	16.932371	102.161774	38.062031	0.744133	103.335167	39.528259	30.356003	104.232597	38.795145	15.550068	103.783882	-74.390111	18.314674	100.539666
-30.921665	39.237514	102.945366	-17.911102	16.914234	102.310181	38.017872	0.735072	103.469467	39.41782	30.347765	104.348198	38.717846	15.5414185	103.9088325	-74.54005	18.2870495	100.7115295
-30.892239	39.64315	103.068802	-17.993542	16.875639	102.39798	38.040348	0.68134	103.522964	39.346989	30.290598	104.417351	38.6936685	15.485969	103.9701575	-74.6807525	18.265309	100.8258025
-30.842691	40.015057	103.145966	-18.045816	16.825628	102.462982	37.996365	0.64525	103.640427	39.287983	30.231262	104.486549	38.642174	15.438256	104.063488	-74.733806	18.213	100.862476
-30.812035	40.377457	103.220108	-18.088377	16.738552	102.547546	37.993507	0.588778	103.727699	39.257786	30.179443	104.564499	38.6256465	15.3841105	104.146099	-74.8024005	18.0929935	100.948993
-30.660921	40.745987	103.296875	-18.118212	16.646978	102.607307	37.995815	0.524324	103.779091	39.234745	30.135178	104.644714	38.61528	15.329751	104.2119025	-74.851704	17.964205	101.0027115
-30.500885	41.125095	103.433395	-18.148212	16.557125	102.672279	38.001175	0.454984	103.786407	39.216377	30.082878	104.698967	38.608776	15.268931	104.242687	-74.9052	17.845319	101.101871
-30.300272	41.446835	103.561798	-18.166439	16.480715	102.752861	37.995506	0.394638	103.758255	39.202614	30.019552	104.733452	38.59906	15.207095	104.2458535	-74.931938	17.754335	101.2598685
-29.98892	41.824703	103.821495	-18.158928	16.334484	102.867821	37.987007	0.309596	103.728592	39.194313	29.910463	104.792763	38.59066	15.1100295	104.2606775	-74.908516	17.5589385	101.4749645
-29.79962	42.004822	103.940704	-18.165251	16.267885	102.941826	37.98867	0.246218	103.740845	39.205994	29.859564	104.835739	38.597332	15.052891	104.288292	-74.927834	17.482879	101.59536
-29.569765	42.124199	104.053841	-18.160658	16.224413	103.005791	37.99398	0.177317	103.772507	39.211075	29.810043	104.872093	38.6025275	14.99368	104.3223	-74.9238435	17.455146	101.689282
-29.313612	42.18116	104.116234	-18.161119	16.190411	103.084778	38.008713	0.104924	103.820625	39.211994	29.746452	104.907623	38.6103535	14.925688	104.364124	-74.9325915	17.455134	101.805432
-29.027388	42.154408	104.146172	-18.168036	16.154264	103.143295	38.016678	0.024662	103.877914	39.20536	29.66901	104.923759	38.611019	14.846836	104.4008365	-74.947091	17.461692	101.8857535
-28.688368	42.055504	104.169106	-18.212152	16.068933	103.209259	38.009892	-0.080166	103.926231	39.184181	29.571432	104.938599	38.5970365	14.745633	104.432415	-75.0213405	17.392233	101.986103
-28.298315	41.929958	104.200134	-18.22636	16.016869	103.257729	37.989388	-0.204954	103.988182	39.15715	29.452579	104.968643	38.573269	14.6238125	104.4784125	-75.025989	17.4099255	102.0370455
-27.640625	41.642841	104.233589	-18.293755	15.863034	103.374458	37.94537	-0.417577	104.120216	39.122158	29.241013	105.055962	38.533764	14.411718	104.588089	-75.121274	17.31435	102.160827
-27.112919	41.390141	104.274223	-18.340588	15.767874	103.463638	37.91563	-0.541587	104.251495	39.089058	29.097006	105.129745	38.502344	14.2777095	104.69062	-75.18352	17.2580385	102.236656
-26.637852	41.098759	104.252831	-18.392641	15.676737	103.58049	37.888454	-0.673187	104.462288	39.069702	28.946617	105.217697	38.479078	14.136715	104.8399925	-75.26436	17.216759	102.3209875
-26.122055	40.81435	104.221306	-18.4382	15.615988	103.708908	37.869011	-0.773993	104.743324	39.049843	28.816807	105.282852	38.459427	14.021407	105.013088	-75.335827	17.210569	102.404728
-25.5509	40.497066	104.115555	-18.482491	15.549553	103.85611	37.870934	-0.85134	105.095398	39.015869	28.692017	105.329086	38.4434015	13.9203385	105.212242	-75.4083835	17.1787675	102.499978
-25.035271	40.195198	103.956772	-18.472481	15.499926	104.022919	37.899826	-0.939625	105.486259	38.976826	28.585646	105.380798	38.438326	13.8230105	105.4335285	-75.383288	17.1768415	102.6123095
-24.491335	39.811417	103.819969	-18.557409	15.39847	104.185501	37.915451	-1.023254	105.907997	38.937969	28.46945	105.410088	38.42671	13.723098	105.6590425	-75.541528	17.073842	102.7119595
-23.528147	39.259727	103.538109	-18.58124	15.216167	104.389595	37.923931	-1.204861	106.466866	38.881084	28.256565	105.441322	38.4025075	13.525852	105.954094	-75.5649875	16.906482	102.825096
-22.925722	38.844772	103.437302	-18.659966	15.030887	104.53373	37.987804	-1.387566	106.71785	38.823875	28.054977	105.458984	38.4058395	13.3337055	106.088417	-75.7257715	16.7280685	102.979043
-22.235435	38.492184	103.376877	-18.659027	14.848343	104.612396	37.949875	-1.583499	106.952751	38.789246	27.823729	105.474747	38.3695605	13.120115	106.213749	-75.6876145	16.576571	103.011043
-21.512794	38.142471	103.322456	-18.694105	14.656808	104.685425	37.961952	-1.857709	107.074692	38.77549	27.56325	105.524277	38.368721	12.8527705	106.2994845	-75.756931	16.4608455	103.0713655
-20.902184	37.80949	103.3386	-18.77243	14.46828	104.736504	37.937336	-2.155153	107.156548	38.781631	27.275461	105.578278	38.3594835	12.560154	106.367413	-75.9043435	16.376406	103.105595
-20.180696	37.485733	103.352165	-18.797621	14.305583	104.743576	37.858978	-2.431548	107.205391	38.807461	26.986847	105.625298	38.3332195	12.2776495	106.4153445	-75.9284615	16.3335165	103.0718075
-19.395935	37.191132	103.391113	-18.803699	14.15022	104.725555	37.789009	-2.70745	107.163239	38.848618	26.714632	105.671059	38.3188135	12.003591	106.417149	-75.9262115	16.296849	103.033961
-18.200953	36.794998	103.463028	-18.793583	13.995875	104.696571	37.717972	-3.061272	107.065132	38.899654	26.386553	105.746689	38.308813	11.6626405	106.4059105	-75.895979	16.3291095	102.9872315
-17.379271	36.56311	103.549431	-18.726616	13.912737	104.67955	37.738388	-3.261876	106.980118	38.950886	26.226294	105.83551	38.344637	11.482209	106.407814	-75.797869	16.343265	102.951286
-16.646082	36.375671	103.66198	-18.763508	13.839345	104.659691	37.755474	-3.424433	106.92382	39.041119	26.126369	105.945679	38.3982965	11.350968	106.4347495	-75.9253125	16.327722	102.8846325
-15.795914	36.09251	103.738022	-18.719681	13.805507	104.613068	37.748878	-3.533919	106.892326	39.137623	26.09074	106.0681	38.4432505	11.2784105	106.480213	-75.8826125	16.3326035	102.745923
-14.978811	35.897564	103.772949	-18.671564	13.806046	104.526947	37.850197	-3.664639	106.790543	39.254478	26.079655	106.180313	38.5523375	11.207508	106.485428	-75.8954655	16.404584	102.568466
-14.081721	35.659477	103.823471	-18.61224	13.809403	104.427208	37.881973	-3.743399	106.714417	39.36076	26.070326	106.276939	38.6213665	11.1634635	106.495678	-75.8458465	16.4553425	102.358738
-13.198935	35.445976	103.88591	-18.559198	13.808147	104.330849	37.977364	-3.853391	106.56897	39.457752	26.041874	106.345284	38.717558	11.0942415	106.457127	-75.835954	16.5220525	102.204571
-11.895195	35.123135	103.955818	-18.439331	13.8305	104.231056	38.029583	-3.935907	106.458221	39.613289	25.956789	106.422356	38.821436	11.010441	106.4402885	-75.700098	16.650559	102.0218235
-11.019492	34.833645	103.992592	-18.339645	13.839304	104.179642	38.134926	-4.004488	106.422234	39.712288	25.89407	106.471527	38.923607	10.944791	106.4468805	-75.602897	16.733817	101.9124035
-10.130569	34.563046	103.998734	-18.261259	13.843262	104.149796	38.255699	-4.049053	106.417831	39.83445	25.850872	106.530083	39.0450745	10.9009095	106.473957	-75.5675925	16.7856145	101.825635
-9.190494	34.242023	103.981163	-18.172094	13.83671	104.135834	38.382809	-4.091577	106.422737	39.92828	25.841633	106.564484	39.1555445	10.875028	106.4936105	-75.4997325	16.798392	101.7780575
-8.257895	33.936016	103.972137	-18.077745	13.829243	104.110107	38.508179	-4.1201	106.446983	40.001732	25.813433	106.567528	39.2549555	10.8466665	106.5072555	-75.4104455	16.8118195	101.7129585
-7.406458	33.602268	103.903755	-17.994595	13.81049	104.073547	38.632473	-4.159675	106.466148	40.070217	25.781864	106.579521	39.351345	10.8110945	106.5228345	-75.340535	16.8098855	101.6242595
-6.519755	33.193745	103.858498	-17.918962	13.789918	104.041931	38.744484	-4.204021	106.469917	40.125515	25.740879	106.58567	39.4349995	10.768429	106.5277935	-75.2729235	16.811407	101.5560685
-5.151459	32.56031	103.801712	-17.814531	13.730067	103.956184	38.888256	-4.235478	106.456604	40.20055	25.645754	106.65377	39.544403	10.705138	106.555187	-75.173465	16.754996	101.357181
-4.249887	32.104332	103.823242	-17.751247	13.696347	103.917839	38.959995	-4.216766	106.468491	40.283318	25.633987	106.741333	39.6216565	10.7086105	106.604912	-75.1241505	16.6840835	101.230766
-3.361017	31.659496	103.867172	-17.688082	13.687122	103.889191	39.032902	-4.188072	106.494713	40.372433	25.684551	106.871536	39.7026675	10.7482395	106.6831245	-75.0788315	16.6260045	101.0952575
-2.50161	31.149971	103.93853	-17.635391	13.701632	103.889084	39.134361	-4.122056	106.541779	40.445721	25.769711	107.043861	39.790041	10.8238275	106.79282	-75.060823	16.5794365	100.985348
-1.623632	30.637541	104.03875	-17.559505	13.781406	103.931084	39.266891	-4.021917	106.63459	40.531574	25.892235	107.212402	39.8992325	10.935159	106.923496	-75.0182425	16.627653	100.938672
-0.735533	30.08996	104.164627	-17.472479	13.875194	104.012344	39.408237	-3.86797	106.772675	40.62767	26.077408	107.408592	40.0179535	11.104719	107.0906335	-74.9629115	16.645669	100.9340545
0.139772	29.539902	104.289177	-17.397903	13.991146	104.108681	39.552261	-3.681164	106.927956	40.706722	26.310516	107.609627	40.1294915	11.314676	107.2687915	-74.9252975	16.667616	100.9485705
1.388927	28.644529	104.431107	-17.267946	14.226391	104.266083	39.791767	-3.36397	107.198524	40.844749	26.704247	107.871971	40.318258	11.6701385	107.5352475	-74.85415	16.7826435	100.9969185
2.266705	28.041279	104.501343	-17.174625	14.377141	104.333794	39.965523	-3.147861	107.360374	40.942757	26.951128	108.034874	40.45414	11.9016335	107.697624	-74.80339	16.8526485	100.969964
3.103145	27.396688	104.57653	-17.073608	14.532438	104.381775	40.136929	-2.943468	107.511726	41.064426	27.199078	108.133423	40.6006775	12.127805	107.8225745	-74.7478935	16.937071	100.9409755
3.905115	26.767763	104.600082	-16.937838	14.680982	104.415253	40.318748	-2.734022	107.630096	41.190128	27.416151	108.214096	40.754438	12.3410645	107.922096	-74.630114	17.0208995	100.90841
4.719557	25.996393	104.595062	-16.793278	14.81909	104.415283	40.524475	-2.547749	107.736351	41.313713	27.613995	108.305336	40.919094	12.533123	108.0208435	-74.50565	17.105057	100.8097225
5.558114	25.241529	104.606735	-16.626951	14.925432	104.423141	40.741085	-2.405798	107.83017	41.481232	27.788717	108.373604	41.1111585	12.6914595	108.101887	-74.3650605	17.1594045	100.744395
6.345766	24.468315	104.632904	-16.437517	15.005191	104.441246	40.966	-2.256966	107.903732	41.65321	27.930531	108.419456	41.309605	12.8367825	108.161594	-74.184639	17.1735995	100.720898
7.505208	23.240084	104.648796	-16.104923	15.110977	104.497742	41.324188	-2.065874	108.03405	41.91642	28.098986	108.477768	41.620304	13.016556	108.255909	-73.83015	17.205398	100.739575
8.26863	22.370565	104.658485	-15.891854	15.147692	104.51902	41.583332	-1.979021	108.15139	42.116802	28.199005	108.528862	41.850067	13.109992	108.340126	-73.633775	17.185392	100.697914
9.004628	21.445051	104.63636	-15.686308	15.189226	104.534889	41.826874	-1.877427	108.281944	42.309971	28.28356	108.563805	42.0684225	13.2030665	108.4228745	-73.4410385	17.1753855	100.6469035
9.742843	20.538622	104.636169	-15.450112	15.232057	104.516777	42.121452	-1.762357	108.400642	42.4907	28.389063	108.583435	42.306076	13.313353	108.4920385	-73.2063	17.150761	100.5415155
10.396091	19.63072	104.602898	-15.244148	15.248756	104.47924	42.366104	-1.612995	108.587227	42.640881	28.523779	108.605537	42.5034925	13.455392	108.596382	-72.9917885	17.04212	100.362098
11.059828	18.644819	104.581261	-15.035754	15.297442	104.439972	42.639099	-1.447772	108.744141	42.791195	28.680712	108.617447	42.715147	13.61647	108.680794	-72.786655	16.978414	100.19915
11.686499	17.6833	104.566933	-14.833275	15.334472	104.393661	42.897099	-1.288565	108.905754	42.95174	28.837152	108.614716	42.9244195	13.7742935	108.760235	-72.5909695	16.8946505	100.027087
12.577889	16.247229	104.526413	-14.521377	15.379627	104.283333	43.257141	-1.057359	109.086594	43.201679	29.063522	108.602966	43.22941	14.0030815	108.84478	-72.272164	16.7561725	99.721886
13.128452	15.247658	104.458771	-14.34861	15.416137	104.173805	43.44685	-0.923212	109.182991	43.35783	29.166582	108.589622	43.40234	14.121685	108.8863065	-72.09956	16.710589	99.4613035
13.64876	14.20981	104.391243	-14.165443	15.423496	104.019997	43.658897	-0.82298	109.213272	43.505928	29.252083	108.557854	43.5824125	14.2145515	108.885563	-71.9132985	16.6324405	99.154431
14.12349	13.250293	104.313232	-13.982389	15.437561	103.852966	43.776737	-0.718325	109.25666	43.644714	29.306866	108.491203	43.7107255	14.2942705	108.8739315	-71.6755035	16.5808515	98.8320005
14.565259	12.265034	104.188965	-13.831032	15.471266	103.650162	43.894608	-0.656263	109.248695	43.777817	29.319359	108.397385	43.8362125	14.331548	108.82304	-71.4982765	16.610984	98.477284
14.961542	11.261437	104.009125	-13.669285	15.477369	103.404442	43.996761	-0.626796	109.225937	43.89576	29.316166	108.321259	43.9462605	14.344685	108.773598	-71.2848305	16.610053	98.035286
15.325694	10.21728	103.854202	-13.541574	15.493618	103.15374	44.0825	-0.626906	109.185829	44.020889	29.2952	108.21656	44.0516945	14.334147	108.7011945	-71.1348425	16.653089	97.6062855
15.778168	8.763723	103.660583	-13.353902	15.499234	102.828835	44.203354	-0.622036	109.073517	44.169434	29.235481	107.986328	44.186394	14.3067225	108.5299225	-70.894198	16.6917455	97.1277475
15.988358	7.815049	103.523972	-13.247445	15.524822	102.585266	44.307678	-0.622327	108.9991	44.251572	29.213249	107.844246	44.279625	14.295461	108.421673	-70.774515	16.754183	96.748859
16.159595	6.84163	103.319481	-13.135184	15.512811	102.37751	44.387695	-0.605466	108.906898	44.308121	29.212389	107.646111	44.347908	14.3034615	108.2765045	-70.618276	16.7221605	96.4785155
16.288944	5.852537	103.16346	-13.053428	15.51129	102.169189	44.458069	-0.546193	108.800278	44.335236	29.217279	107.485092	44.3966525	14.335543	108.142685	-70.5035085	16.687037	96.195693
16.362679	4.935659	103.043678	-12.968924	15.502779	101.965523	44.531261	-0.514986	108.704063	44.368645	29.244995	107.339569	44.449953	14.3650045	108.021816	-70.387801	16.6405535	95.90923
16.40226	4.026495	102.890625	-12.891958	15.474293	101.797844	44.594006	-0.494458	108.60746	44.408566	29.283747	107.167725	44.501286	14.3946445	107.8875925	-70.285202	16.5539415	95.7080955
16.322042	3.129717	102.781441	-12.840854	15.464978	101.623749	44.641994	-0.450864	108.539795	44.427402	29.312675	107.031952	44.534698	14.4309055	107.7858735	-70.216406	16.4990505	95.4616245
16.171429	1.761209	102.597847	-12.767677	15.446009	101.374092	44.69236	-0.378005	108.447983	44.448387	29.365448	106.806412	44.5703735	14.4937215	107.6271975	-70.1057275	16.3982965	95.1209865
15.983921	0.93253	102.503609	-12.72578	15.43019	101.196381	44.711967	-0.323576	108.39431	44.456833	29.395176	106.675705	44.5844	14.5358	107.5350075	-70.03596	16.32458	94.8577545
15.774603	0.110369	102.385269	-12.699708	15.435384	101.004387	44.729488	-0.297452	108.323738	44.485638	29.422812	106.525291	44.607563	14.56268	107.4245145	-70.006979	16.308088	94.5842595
15.490473	-0.663762	102.254883	-12.666108	15.437659	100.814926	44.740356	-0.283088	108.223343	44.528164	29.444609	106.341553	44.63426	14.5807605	107.282448	-69.966476	16.2945575	94.347404
15.13825	-1.417805	102.080513	-12.63796	15.446947	100.631416	44.775105	-0.277049	108.085312	44.560165	29.450714	106.154861	44.667635	14.5868325	107.1200865	-69.943555	16.3070615	94.1427455
14.748599	-2.203049	101.910248	-12.602954	15.452369	100.45974	44.746391	-0.24233	107.963654	44.59911	29.451519	105.937401	44.6727505	14.6045945	106.9505275	-69.8786585	16.3001435	93.9689525
14.291358	-2.882386	101.741516	-12.54978	15.450543	100.305939	44.792061	-0.22723	107.738152	44.663166	29.437798	105.663391	44.7276135	14.605284	106.7007715	-69.8271735	16.295802	93.9111065
13.59232	-3.850791	101.430222	-12.452934	15.464574	100.049934	44.822208	-0.165462	107.380257	44.716145	29.428175	105.249451	44.7691765	14.6313565	106.314854	-69.6750445	16.2977915	93.785014
13.016004	-4.433377	101.175949	-12.387228	15.473177	99.891556	44.829762	-0.099282	107.048676	44.778095	29.428947	104.91301	44.8039285	14.6648325	105.980843	-69.5783845	16.2815215	93.802269
12.433228	-5.015419	100.859573	-12.311821	15.51609	99.685814	44.77005	-0.0452	106.69117	44.84457	29.414295	104.546844	44.80731	14.6845475	105.619007	-69.430952	16.3476325	93.752621
11.798898	-5.550148	100.492775	-12.236512	15.530738	99.440834	44.709663	0.006443	106.264938	44.923107	29.411238	104.154358	44.816385	14.7088405	105.209648	-69.289409	16.3526355	93.67202
11.142132	-6.049386	100.096153	-12.167292	15.559797	99.158493	44.612591	0.064384	105.793633	45.008732	29.404799	103.709587	44.8106615	14.7345915	104.75161	-69.1452455	16.3850025	93.565376
10.475339	-6.464509	99.692123	-12.106224	15.605959	98.839287	44.480225	0.11277	105.408653	45.017097	29.405264	103.336464	44.748661	14.759017	104.3725585	-68.961109	16.452901	93.3060155
9.696213	-6.798593	99.306427	-12.076955	15.655777	98.554146	44.362007	0.189747	105.030289	45.057602	29.436134	102.999176	44.7098045	14.8129405	104.0147325	-68.8637145	16.4986135	93.0935595
8.486325	-7.340015	98.780296	-12.056056	15.761855	98.18885	44.194172	0.330411	104.508171	45.063831	29.520325	102.489868	44.6290015	14.925368	103.4990195	-68.7411135	16.598342	92.8786805
7.665154	-7.580439	98.486977	-12.03936	15.842093	97.963219	44.123859	0.474589	104.169548	45.04314	29.604084	102.181686	44.5834995	15.0393365	103.175617	-68.6622195	16.6448495	92.750821
6.838326	-7.825472	98.220566	-12.057242	15.921666	97.76046	44.057549	0.5982	103.885735	45.032837	29.707769	101.850525	44.545193	15.1529845	102.86813	-68.659677	16.6903475	92.65279
5.981106	-7.961701	97.981628	-12.022011	16.034021	97.569748	43.985744	0.714869	103.659592	44.993519	29.825624	101.552353	44.4896315	15.2702465	102.6059725	-68.5336535	16.7977955	92.5335235
5.079425	-8.124026	97.761719	-12.009224	16.120298	97.387344	43.947403	0.846851	103.438629	44.956322	29.958162	101.320503	44.4518625	15.4025065	102.379566	-68.4703105	16.8380895	92.395122
4.121429	-8.215298	97.545525	-12.020013	16.206209	97.241287	43.897232	0.942966	103.236641	44.92207	30.077377	101.108864	44.409651	15.5101715	102.1727525	-68.449677	16.9022465	92.3098215
3.196043	-8.294	97.3582	-12.014024	16.289873	97.104988	43.862843	1.007584	103.00499	44.897671	30.15011	100.943085	44.380257	15.578847	101.9740375	-68.408305	17.000899	92.2359385
1.766148	-8.312577	97.069672	-12.041114	16.393356	96.928825	43.709591	1.121484	102.779198	44.878147	30.225431	100.777504	44.293869	15.6734575	101.778351	-68.376097	17.1132545	92.079299
0.766285	-8.281178	96.865639	-12.054462	16.447109	96.825432	43.628246	1.155325	102.594986	44.875687	30.26939	100.692451	44.2519665	15.7123575	101.6437185	-68.3608905	17.1818605	92.0071455
-0.288496	-8.219522	96.636772	-12.044264	16.5362	96.69812	43.543503	1.205634	102.408508	44.895851	30.314754	100.610039	44.219677	15.760194	101.5092735	-68.308205	17.312206	91.8869665
-1.26595	-8.117847	96.407036	-12.058655	16.632853	96.537437	43.457703	1.250675	102.205261	44.926723	30.38488	100.507965	44.192213	15.8177775	101.356613	-68.309523	17.4479285	91.718261
-2.263497	-7.963327	96.119843	-12.058955	16.751873	96.344528	43.410728	1.27754	101.913902	44.938244	30.464857	100.356377	44.174486	15.8711985	101.1351395	-68.292396	17.6325475	91.5539165
-3.296593	-7.770749	95.766708	-12.048992	16.891756	96.099022	43.308647	1.376451	101.642624	44.933857	30.547258	100.1577	44.121252	15.9618545	100.900162	-68.219236	17.8216575	91.297882
-4.375319	-7.560201	95.408203	-12.034659	17.036495	95.839294	43.219631	1.497071	101.34108	44.933487	30.639727	99.922386	44.076559	16.068399	100.631733	-68.145877	18.004591	91.046855
-5.90396	-7.194593	94.906387	-12.019534	17.274458	95.436844	43.114101	1.720695	100.874641	44.92981	30.830929	99.521538	44.0219555	16.275812	100.1980895	-68.0610235	18.273104	90.6755985
-6.922783	-6.88271	94.582108	-11.983866	17.453547	95.159386	43.058048	1.887152	100.54953	44.924442	30.986553	99.208954	43.991245	16.4368525	99.879242	-67.958977	18.4702415	90.43953
-7.97997	-6.573237	94.239792	-11.9512	17.636229	94.875084	42.993328	2.055894	100.25251	44.904953	31.167051	98.885529	43.9491405	16.6114725	99.5690195	-67.8515405	18.6609855	90.1811485
-9.090731	-6.253824	93.925194	-11.921674	17.796604	94.588158	43.008774	2.203584	99.878098	44.893459	31.353828	98.523338	43.9511165	16.778706	99.200718	-67.7944645	18.814502	89.975598
-10.123807	-5.915894	93.661644	-11.885422	17.956711	94.333679	42.935093	2.367515	99.539909	44.872925	31.526598	98.158363	43.904009	16.9470565	98.849136	-67.674853	18.9663655	89.818222
-11.176234	-5.531306	93.393898	-11.843046	18.099905	94.068344	42.885853	2.526797	99.159767	44.856762	31.677183	97.770538	43.8713075	17.10199	98.4651525	-67.5573995	19.09782	89.6715355
-12.278964	-5.137887	93.087425	-11.785509	18.215179	93.806847	42.866825	2.647827	98.745995	44.852879	31.799047	97.356918	43.859852	17.223437	98.0514565	-67.43087	19.206921	89.5622375
-13.914026	-4.534738	92.668579	-11.700839	18.36948	93.410446	42.766361	2.833385	98.193253	44.835018	31.935835	96.803673	43.8006895	17.38461	97.498463	-67.2023675	19.35435	89.322429
-14.970139	-4.079477	92.373566	-11.658404	18.468042	93.142738	42.779644	2.917189	97.822289	44.851547	32.025002	96.462662	43.8155955	17.4710955	97.1424755	-67.1324035	19.4649885	89.1430005
-16.044052	-3.595228	92.077682	-11.629815	18.575413	92.893784	42.764549	2.993345	97.51799	44.852592	32.122303	96.15451	43.8085705	17.557824	96.83625	-67.0682005	19.593002	88.951318
-17.171236	-3.049563	91.802254	-11.588571	18.673489	92.676147	42.747353	3.09367	97.246384	44.847931	32.214226	95.887627	43.797642	17.653948	96.5670055	-66.974784	19.69303	88.7852885
-18.192596	-2.536979	91.626472	-11.558715	18.795218	92.512512	42.729034	3.20132	97.0214	44.846245	32.325031	95.664642	43.7876395	17.7631755	96.343021	-66.9050695	19.8272605	88.682003
-19.194208	-1.980287	91.482185	-11.519387	18.913342	92.39843	42.728256	3.316411	96.844254	44.84354	32.436626	95.499458	43.785898	17.8765185	96.171856	-66.824672	19.9501655	88.625004
-20.30755	-1.382442	91.371758	-11.495856	19.05077	92.3237	42.734291	3.446429	96.726578	44.84798	32.555267	95.375427	43.7911355	18.000848	96.0510025	-66.7828475	20.100692	88.5963975
-21.849684	-0.423406	91.307739	-11.444789	19.230383	92.243889	42.785305	3.643236	96.61911	44.865784	32.782261	95.263405	43.8255445	18.2127485	95.9412575	-66.7151225	20.2480175	88.5465205
-22.800388	0.245072	91.254471	-11.405046	19.381742	92.212128	42.846306	3.804696	96.587029	44.878143	32.956989	95.190025	43.8622245	18.3808425	95.888527	-66.6723165	20.3826415	88.535729
-23.840696	0.979832	91.214546	-11.370291	19.523474	92.188927	42.907101	3.991663	96.587715	44.908909	33.146805	95.124313	43.908005	18.569234	95.856014	-66.648587	20.477714	88.52184
-24.799036	1.733614	91.196762	-11.31346	19.688385	92.164398	42.994099	4.193966	96.61396	44.9133	33.352341	95.08297	43.9536995	18.7731535	95.848465	-66.5806195	20.6036165	88.480331
-25.769638	2.491476	91.200462	-11.249794	19.84565	92.137436	43.099518	4.393654	96.660271	44.934662	33.56596	95.030045	44.01709	18.979807	95.845158	-66.516678	20.711493	88.429714
-26.692802	3.286807	91.198868	-11.192083	19.995626	92.128059	43.206989	4.594795	96.716217	44.967365	33.78582	94.970039	44.087177	19.1903075	95.843128	-66.471343	20.8009445	88.41299
-27.681473	4.118673	91.122284	-11.122895	20.139698	92.098663	43.312504	4.770302	96.750778	45.005875	33.984116	94.904938	44.1591895	19.377209	95.827858	-66.4049795	20.902187	88.369468
-29.053297	5.39184	91.107178	-11.013932	20.3239	92.053001	43.467873	4.985273	96.734734	45.078365	34.247978	94.751236	44.273119	19.6166255	95.742985	-66.300983	21.0311745	88.363017
-29.943068	6.297436	91.040543	-10.948261	20.419676	91.985664	43.577923	5.0708	96.678329	45.12009	34.401924	94.609711	44.3490065	19.736362	95.64402	-66.2455285	21.10299	88.327308
-30.855442	7.213604	90.893127	-10.899334	20.5026	91.862953	43.701298	5.086239	96.562202	45.163391	34.5485	94.411278	44.4323445	19.8173695	95.48674	-66.2310125	21.1878305	88.239166
-31.777653	8.162579	90.76088	-10.853122	20.587063	91.723038	43.828197	5.085303	96.379822	45.181004	34.678944	94.153175	44.5046005	19.8821235	95.2664985	-66.2108445	21.2920025	88.1795775
-32.590233	9.131862	90.614288	-10.840186	20.656277	91.555656	43.908409	5.14817	96.144363	45.185837	34.78957	93.851295	44.547123	19.96887	94.997829	-66.227495	21.343684	88.113483
-33.454983	10.170166	90.497711	-10.832852	20.73245	91.370972	43.907249	5.240031	95.864647	45.166321	34.910145	93.508736	44.536785	20.075088	94.6866915	-66.202489	21.389812	88.0552525
-34.27047	11.243587	90.369484	-10.849195	20.802248	91.175888	43.856236	5.326837	95.517715	45.102871	35.039516	93.090599	44.4795535	20.1831765	94.304157	-66.1779435	21.4213195	88.047619
-35.448368	12.857953	90.239159	-10.955876	20.909647	90.899101	43.720016	5.446701	94.822464	44.921131	35.190014	92.343506	44.3205735	20.3183575	93.582985	-66.2323255	21.5009365	88.215217
-36.188126	14.000548	90.205147	-11.073403	20.975348	90.720978	43.576069	5.524553	94.279785	44.750969	35.263195	91.801575	44.163519	20.393874	93.04068	-66.310325	21.556822	88.401276
-36.903	15.160532	90.176682	-11.237678	21.035263	90.515785	43.424381	5.56978	93.636543	44.562603	35.346733	91.195045	43.993492	20.4582565	92.415794	-66.468848	21.6122695	88.615776
-37.582104	16.309801	90.12796	-11.418869	21.104622	90.282944	43.227463	5.617071	92.919693	44.322784	35.409191	90.577789	43.7751235	20.513131	91.748741	-66.6128615	21.696113	88.817147
-38.236084	17.480925	90.104256	-11.632542	21.145811	90.043198	42.951736	5.682117	92.123322	44.078457	35.481487	89.880363	43.5150965	20.581802	91.0018425	-66.7801805	21.70982	89.0845535
-38.807846	18.715038	90.080017	-11.873663	21.188955	89.761696	42.647114	5.730631	91.200256	43.808834	35.563545	89.085701	43.227974	20.647088	90.1429785	-66.9753	21.730822	89.3804135
-39.370541	19.909842	90.04422	-12.093859	21.251797	89.455208	42.312424	5.809836	90.223969	43.478333	35.632038	88.301315	42.8953785	20.720937	89.262642	-67.0830965	21.782657	89.647774
-40.026245	21.723232	89.98188	-12.467157	21.361431	88.998962	41.675842	6.063601	88.915665	43.019859	35.742691	87.181129	42.3478505	20.903146	88.048397	-67.2821645	21.819716	89.949527
-40.367928	23.019466	89.953194	-12.737171	21.469542	88.76664	41.396229	6.127653	88.140923	42.688133	35.860886	86.598976	42.042181	20.9942695	87.3699495	-67.516523	21.9448145	90.1633305
-40.632278	24.259481	90.010071	-13.00897	21.587524	88.614067	41.038792	6.30243	87.607994	42.366711	35.99884	86.166603	41.7027515	21.150635	86.8872985	-67.7206915	22.024413	90.3408355
-40.793938	25.474716	90.092453	-13.247709	21.686281	88.565155	40.677788	6.514533	87.264275	42.095676	36.17445	85.884537	41.386732	21.3444915	86.574406	-67.88215	22.0280705	90.555904
-40.838097	26.693964	90.122169	-13.488194	21.775967	88.531837	40.492847	6.689887	87.019691	41.861629	36.357841	85.740822	41.177238	21.523864	86.3802565	-68.153626	22.02807	90.6834175
-40.804901	27.967251	90.172997	-13.707649	21.885204	88.537674	40.37619	6.854516	86.954567	41.674427	36.527634	85.730225	41.0253085	21.691075	86.342396	-68.4406065	22.079333	90.732952
-40.661415	29.153713	90.223038	-13.895596	21.967699	88.613899	40.295689	7.053895	87.068726	41.517822	36.644249	85.851158	40.9067555	21.849072	86.459942	-68.6979475	22.086326	90.767856
-40.191662	30.877464	90.361931	-14.061533	22.035994	88.877052	40.237171	7.331194	87.534912	41.417713	36.853397	86.273582	40.827442	22.0922955	86.904247	-68.950508	21.9796925	90.849857
-39.80677	32.023346	90.488838	-14.113954	22.050186	89.126358	40.311562	7.47297	88.010147	41.429256	36.986267	86.673637	40.870409	22.2296185	87.341892	-69.098317	21.8707535	90.910824
-39.268051	33.146027	90.609833	-14.134593	22.027353	89.426315	40.490704	7.600422	88.598816	41.470058	37.089622	87.148514	40.980381	22.345022	87.873665	-69.249567	21.709684	90.978965
-38.641064	34.215282	90.762291	-14.100237	21.984985	89.785744	40.759747	7.699683	89.265572	41.547905	37.179871	87.692322	41.153826	22.439777	88.478947	-69.3543	21.530193	91.092541
-37.942474	35.305241	90.938774	-14.071807	21.910978	90.156693	41.064651	7.758334	89.996948	41.624786	37.243389	88.316841	41.3447185	22.5008615	89.1568945	-69.4883325	21.3210945	91.1564915
-37.140007	36.358295	91.100494	-14.025393	21.812225	90.591362	41.387112	7.786237	90.778358	41.711491	37.284531	88.997513	41.5493015	22.535384	89.8879355	-69.6000875	21.089066	91.2947885
-36.277161	37.365723	91.309669	-13.963047	21.67798	91.034042	41.710293	7.763708	91.570061	41.847931	37.307316	89.699921	41.779112	22.535512	90.634991	-69.705206	20.820448	91.433093
-34.8423	38.932152	91.669556	-13.868395	21.438908	91.711464	42.135612	7.66809	92.751816	42.029335	37.2728	90.852371	42.0824735	22.470445	91.8020935	-69.8192635	20.407371	91.6208345
-33.821609	39.919373	91.934486	-13.835218	21.254654	92.183578	42.367477	7.588422	93.520813	42.155735	37.226887	91.622772	42.261606	22.4076545	92.5717925	-69.932042	20.1016535	91.7953635
-32.726616	40.957088	92.272964	-13.825814	21.093704	92.655396	42.545109	7.512515	94.244865	42.239716	37.17194	92.42067	42.3924125	22.3422275	93.3327675	-70.0440405	19.8451805	91.9780245
-31.688372	42.003693	92.673035	-13.848354	20.92975	93.110893	42.65612	7.419273	94.917305	42.293602	37.1213	93.211349	42.474861	22.2702865	94.064327	-70.171569	19.5892135	92.157459
-30.434668	42.964466	93.078026	-13.901588	20.784002	93.558128	42.773193	7.334733	95.490433	42.320107	37.068787	93.98642	42.54665	22.20176	94.7384265	-70.349826	19.366244	92.3778295
-29.247543	44.006355	93.550194	-14.022599	20.658426	93.978981	42.85178	7.276519	95.981766	42.309292	37.03167	94.731461	42.580536	22.1540945	95.3566135	-70.625734	19.1627575	92.6013485
-28.092539	45.02079	94.088417	-14.138295	20.562445	94.383163	42.862671	7.229205	96.412605	42.282082	37.025944	95.407471	42.5723765	22.1275745	95.910038	-70.8489665	18.9973155	92.856288
-26.184549	46.542271	94.931602	-14.33936	20.468239	94.963982	42.758133	7.193432	96.966141	42.136745	37.006546	96.383888	42.447439	22.099989	96.6750145	-71.126159	18.836489	93.2529495
-24.919636	47.536263	95.514114	-14.499028	20.47167	95.363495	42.653862	7.174884	97.352112	42.059593	37.010002	97.010109	42.3567275	22.092443	97.1811105	-71.3547835	18.850897	93.5458795
-23.618181	48.487167	96.067413	-14.687813	20.484903	95.750549	42.578976	7.169736	97.779114	41.949665	37.028885	97.690933	42.2643205	22.0993105	97.7350235	-71.6399465	18.8704955	93.7660745
-22.254456	49.444431	96.613396	-14.85818	20.551727	96.152397	42.520107	7.188956	98.325409	41.820789	37.072067	98.443924	42.170448	22.1305115	98.3846665	-71.886808	18.9729425	93.9201275
-20.913729	50.329971	97.169914	-15.040233	20.620171	96.584442	42.513309	7.21897	98.932228	41.747837	37.144886	99.200272	42.130573	22.181928	99.06625	-72.211039	19.058414	94.102634
-19.488426	51.203411	97.709999	-15.223789	20.675869	97.038773	42.527061	7.251489	99.622345	41.670654	37.227539	99.999748	42.0988575	22.239514	99.8110465	-72.5464355	19.112224	94.2664995
-18.163336	51.992123	98.314095	-15.382068	20.74217	97.511658	42.583961	7.263417	100.336731	41.557438	37.297489	100.860847	42.0706995	22.280453	100.598789	-72.8348355	19.203887	94.424527
-15.994409	53.021473	99.303162	-15.613529	20.789364	98.242744	42.733009	7.261998	101.424835	41.441216	37.384193	102.13623	42.0871125	22.3230955	101.7805325	-73.3141705	19.2556325	94.7049555
-14.671493	53.610195	99.958572	-15.714634	20.82128	98.73909	42.826862	7.260653	102.13385	41.378304	37.441574	102.969086	42.102583	22.3511135	102.551468	-73.531851	19.2914465	94.926712
-13.270696	54.134743	100.61586	-15.805252	20.843506	99.212173	42.947502	7.229174	102.787743	41.358067	37.512718	103.774818	42.1527845	22.370946	103.2812805	-73.7632885	19.316066	95.1430655
-11.824412	54.646786	101.30162	-15.850246	20.864553	99.643639	43.086697	7.213294	103.353668	41.409485	37.527367	104.450478	42.248091	22.3703305	103.902073	-73.948583	19.3587755	95.385205
-10.426501	55.057152	101.888672	-15.875271	20.902159	100.004349	43.199886	7.184704	103.852654	41.44191	37.529163	105.066238	42.320898	22.3569335	104.459446	-74.07144	19.4473845	95.549252
-9.015436	55.42215	102.389549	-15.870401	20.953812	100.330017	43.286934	7.18023	104.311859	41.483582	37.52021	105.611839	42.385258	22.35022	104.961849	-74.12606	19.557404	95.698185
-7.633714	55.476833	102.915421	-15.850951	21.006506	100.593224	43.38438	7.178679	104.73362	41.537033	37.509453	106.08345	42.4607065	22.344066	105.408535	-74.1626085	19.668946	95.777913
-5.520399	56.016392	103.433167	-15.794081	21.100122	100.911606	43.5644	7.16792	105.260994	41.560329	37.50716	106.721138	42.5623645	22.33754	105.991066	-74.1505265	19.862704	95.832146
-4.16173	56.150322	103.800896	-15.765408	21.144781	101.092484	43.659626	7.169276	105.610237	41.545723	37.492752	107.143608	42.6026745	22.331014	106.3769225	-74.1334905	19.958548	95.8080455
-2.865003	56.166615	104.174232	-15.736596	21.184612	101.246056	43.784653	7.186781	105.894867	41.565575	37.512165	107.531082	42.675114	22.349473	106.7129745	-74.148306	20.019751	95.7791375
-1.61856	56.105621	104.484665	-15.719766	21.20001	101.386467	43.901642	7.210368	106.15834	41.572319	37.557583	107.877144	42.7369805	22.3839755	107.017742	-74.1765125	20.0160445	95.755192
-0.449061	55.969036	104.784302	-15.695799	21.232832	101.518723	44.022259	7.264234	106.39595	41.56144	37.611942	108.181534	42.7918495	22.438088	107.288742	-74.1834475	20.027576	95.748704
0.625745	55.605553	104.990685	-15.66458	21.258808	101.611534	44.151485	7.344326	106.589447	41.577755	37.691273	108.387733	42.86462	22.5177995	107.48859	-74.19378	19.9998165	95.734478
1.49169	55.035103	105.066971	-15.610536	21.339092	101.673767	44.25845	7.401709	106.750404	41.593163	37.774147	108.541367	42.9258065	22.587928	107.6458855	-74.1468785	20.090256	95.7016485
2.682508	54.039238	105.058846	-15.501411	21.441233	101.717361	44.394379	7.506042	106.91584	41.627407	37.847572	108.64679	43.010893	22.676807	107.781315	-74.013715	20.205659	95.653407
3.401507	53.2323	105.01413	-15.431018	21.488691	101.74601	44.45826	7.585424	106.968987	41.645699	37.862103	108.660255	43.0519795	22.7237635	107.814621	-73.9140155	20.2536185	95.677399
4.03906	52.389038	104.944901	-15.351383	21.555101	101.773056	44.513695	7.65771	107.047523	41.645546	37.866817	108.668945	43.0796205	22.7622635	107.858234	-73.7823865	20.3479385	95.687878
4.629289	51.455013	104.858246	-15.287735	21.592802	101.816467	44.562073	7.728571	107.157265	41.678143	37.870335	108.65654	43.120108	22.799453	107.9069025	-73.695578	20.386151	95.7260315
5.127172	50.481815	104.776749	-15.208064	21.648109	101.89431	44.648811	7.788816	107.251343	41.718452	37.884468	108.640671	43.1836315	22.836642	107.946007	-73.5997595	20.459576	95.842613
5.558329	49.42334	104.651978	-15.137497	21.681091	101.940369	44.724388	7.816094	107.371017	41.75005	37.887825	108.576653	43.237219	22.8519595	107.973835	-73.512213	20.5102225	95.906903
5.908748	48.308014	104.488579	-15.055201	21.719458	101.973412	44.795166	7.839248	107.493462	41.755451	37.86013	108.47361	43.2753085	22.849689	107.983536	-73.3857105	20.589227	95.963288
6.297333	46.60815	104.171394	-14.938927	21.767633	101.989105	44.868614	7.9091	107.659355	41.736752	37.805508	108.280777	43.302683	22.857304	107.970066	-73.180537	20.677962	96.008144
6.463456	45.422558	103.946152	-14.866549	21.758118	101.987442	44.876526	7.944156	107.808777	41.73616	37.746132	108.086121	43.306343	22.845144	107.947449	-73.039441	20.671092	96.027435
6.603939	44.136284	103.722748	-14.77393	21.740164	102.005638	44.906963	7.981251	107.928871	41.69841	37.685043	107.963516	43.3026865	22.833147	107.9461935	-72.8505465	20.647181	96.0650825
6.675013	42.877613	103.528198	-14.689757	21.694407	102.029182	44.9893	7.995146	108.015015	41.683414	37.634007	107.814117	43.336357	22.8145765	107.914566	-72.715871	20.5742375	96.143798
6.647438	41.569321	103.352501	-14.602444	21.632536	102.034103	45.106064	7.991399	108.078087	41.683498	37.607872	107.647339	43.394781	22.7996355	107.862713	-72.599669	20.4654365	96.205493
6.583603	40.250443	103.156647	-14.505146	21.583839	102.016762	45.229588	8.007318	108.072174	41.694527	37.636631	107.457268	43.4620575	22.8219745	107.764721	-72.4723495	20.3457035	96.268803
6.459007	38.929138	102.934608	-14.3968	21.519911	101.969826	45.31517	8.000818	108.021255	41.753742	37.682198	107.17057	43.534456	22.841508	107.5959125	-72.328056	20.198314	96.3437395
6.183011	36.961666	102.520409	-14.250814	21.445444	101.807556	45.280441	7.987955	107.72802	41.802849	37.726383	106.596039	43.541645	22.857169	107.1620295	-72.043273	20.033719	96.4530825
