# Supplementary material for: How to jointly control a ball trajectory on a moving board: Methodological insights into Motor Learning and Rehabilitation
Source: PLoS One. 2025 Oct 15;20(10):e0334588. doi: 10.1371/journal.pone.0334588 (PMC12527165; doi:10.1371/journal.pone.0334588)
Supplement: S2 Data — (ZIP) [file pone.0334588.s002.zip › D2_006.csv]

Ball_X	Ball_Y	Ball_Z	BoardCentre_X	BoardCentre_Y	BoardCentre_Z	P1LeftHand_X	P1LeftHand_Y	P1LeftHand_Z	P1RightHand_X	P1RightHand_Y	P1RightHand_Z	P1MidHands_X	P1MidHands_Y	P1MidHands_Z	P2MidHands_X	P2MidHands_Y	P2MidHands_Z
13.706396	17.788271	100.57753	-15.634018	18.499807	99.470245	44.263012	4.17477	106.332932	41.866642	30.850342	106.008636	43.064827	17.512556	106.170784	-74.332863	19.487058	92.769706
13.876579	16.685017	100.32505	-15.629719	18.387634	99.312637	44.25589	4.037488	106.069221	41.837658	30.67334	105.594078	43.046774	17.355414	105.8316495	-74.306212	19.419854	92.7936245
13.967742	15.598059	100.054405	-15.603128	18.294018	99.150208	44.252575	3.938578	105.782112	41.783031	30.495422	105.224182	43.017803	17.217	105.503147	-74.224059	19.371036	92.797269
14.104284	14.414336	99.839958	-15.6074	18.170134	99.003868	44.22084	3.88153	105.570259	41.742649	30.31941	104.864433	42.9817445	17.10047	105.217346	-74.1965445	19.239798	92.79039
14.182188	13.298117	99.630043	-15.6206	18.067804	98.876015	44.164406	3.850126	105.455627	41.686409	30.170912	104.54258	42.9254075	17.010519	104.9991035	-74.1666075	19.125089	92.7529265
14.303303	12.178729	99.511742	-15.645809	17.972778	98.750221	44.164936	3.861004	105.372894	41.587658	30.058542	104.297325	42.876297	16.959773	104.8351095	-74.167915	18.985783	92.6653325
14.388448	10.487827	99.355141	-15.686186	17.82272	98.578674	44.195332	3.832421	105.359901	41.434414	30.004906	103.983078	42.814873	16.9186635	104.6714895	-74.187245	18.7267765	92.4858585
14.472808	9.39432	99.31752	-15.713169	17.721027	98.452667	44.244545	3.84054	105.399704	41.345219	29.971684	103.799805	42.794882	16.906112	104.5997545	-74.22122	18.535942	92.3055795
14.554022	8.320807	99.290382	-15.695299	17.616018	98.318771	44.324055	3.827307	105.445496	41.257809	29.916784	103.672501	42.790932	16.8720455	104.5589985	-74.18153	18.3599905	92.0785435
14.688706	7.224769	99.27153	-15.693824	17.487984	98.174286	44.385887	3.763422	105.508675	41.2229	29.828659	103.56115	42.8043935	16.7960405	104.5349125	-74.1920415	18.1799275	91.8136595
14.757988	6.113721	99.238594	-15.651469	17.301985	98.042961	44.438663	3.673025	105.536758	41.230301	29.691788	103.465233	42.834482	16.6824065	104.5009955	-74.13742	17.9215635	91.5849265
14.820605	5.01503	99.181602	-15.610281	17.147062	97.891357	44.479786	3.530975	105.501305	41.244843	29.48798	103.369667	42.8623145	16.5094775	104.435486	-74.0828765	17.7846465	91.347228
14.854609	3.969837	99.073715	-15.554174	16.944588	97.729668	44.475925	3.346753	105.445007	41.275467	29.270115	103.237679	42.875696	16.308434	104.341343	-73.984044	17.580742	91.117993
14.948271	2.372833	98.935394	-15.469758	16.641342	97.489349	44.508751	3.113403	105.345299	41.341972	28.951344	103.107811	42.9253615	16.0323735	104.226555	-73.8648775	17.2503105	90.752143
14.954612	1.346751	98.847328	-15.435516	16.455122	97.340187	44.545624	2.976106	105.29586	41.394043	28.79734	103.062645	42.9698335	15.886723	104.1792525	-73.8408655	17.023521	90.5011215
14.957568	0.308097	98.790146	-15.406698	16.298784	97.181786	44.563179	2.860446	105.278275	41.440273	28.707399	103.051926	43.001726	15.7839225	104.1651005	-73.815122	16.8136455	90.1984715
14.942921	-0.636203	98.694832	-15.375036	16.183357	97.002571	44.559631	2.783715	105.255493	41.453907	28.660572	103.045364	43.006769	15.7221435	104.1504285	-73.756841	16.6445705	89.8547135
14.898568	-1.536401	98.608505	-15.356917	16.1259	96.841904	44.523506	2.741981	105.200752	41.456215	28.615124	102.980743	42.9898605	15.6785525	104.0907475	-73.7036945	16.5732475	89.5930605
14.889208	-2.449589	98.502419	-15.346141	16.071806	96.661232	44.454445	2.747828	105.156418	41.45834	28.590023	102.879417	42.9563925	15.6689255	104.0179175	-73.6486745	16.4746865	89.3045465
14.807113	-3.303999	98.365532	-15.355788	16.067484	96.488968	44.393127	2.77352	105.072739	41.451458	28.61602	102.762047	42.9222925	15.69477	103.917393	-73.6338685	16.440198	89.060543
14.642193	-4.571372	98.186287	-15.394094	16.082623	96.292923	44.289536	2.806754	104.892006	41.436623	28.673531	102.560448	42.8630795	15.7401425	103.726227	-73.6512675	16.4251035	88.859619
14.525688	-5.329648	97.98748	-15.417178	16.08773	96.195457	44.229725	2.832384	104.725777	41.418484	28.721571	102.44342	42.8241045	15.7769775	103.5845985	-73.6584605	16.3984825	88.8063155
14.363692	-6.078471	97.833344	-15.458107	16.103121	96.086349	44.148674	2.862056	104.533432	41.403328	28.754087	102.292923	42.776001	15.8080715	103.4131775	-73.692215	16.3981705	88.7595205
14.213209	-6.872211	97.670074	-15.496254	16.123676	95.982498	44.074284	2.888032	104.343559	41.365021	28.768015	102.157715	42.7196525	15.8280235	103.250637	-73.7121605	16.4193285	88.714359
13.930945	-7.517495	97.539742	-15.565133	16.150661	95.881088	44.006882	2.888573	104.152504	41.336987	28.76263	102.019157	42.6719345	15.8256015	103.0858305	-73.8022005	16.4757205	88.6763455
13.739257	-8.362549	97.341385	-15.603847	16.166172	95.788483	43.922039	2.895902	104.010101	41.313461	28.755049	101.869881	42.61775	15.8254755	102.939991	-73.825444	16.5068685	88.636975
13.472208	-9.088076	97.232285	-15.643558	16.187164	95.701637	43.82943	2.94139	103.91394	41.282604	28.771015	101.723671	42.556017	15.8562025	102.8188055	-73.843133	16.5181255	88.5844685
13.082645	-10.02424	97.184525	-15.684544	16.213871	95.577316	43.766979	3.039743	103.797028	41.241013	28.847134	101.479256	42.503996	15.9434385	102.638142	-73.873084	16.4843035	88.51649
12.800511	-10.712298	97.222153	-15.691911	16.226038	95.495415	43.737659	3.148951	103.754555	41.21191	28.931725	101.276955	42.4747845	16.040338	102.515755	-73.8586065	16.411738	88.475075
12.496113	-11.370114	97.208313	-15.688768	16.218672	95.422417	43.73349	3.245313	103.708305	41.193005	29.02615	101.063789	42.4632475	16.1357315	102.386047	-73.8407835	16.3016125	88.458787
12.303053	-12.0063	97.178902	-15.665631	16.195818	95.372383	43.757393	3.344036	103.652641	41.177509	29.106766	100.844467	42.467451	16.225401	102.248554	-73.798713	16.166235	88.496212
11.833956	-12.591881	97.326599	-15.636818	16.170965	95.329025	43.764339	3.444333	103.611038	41.169624	29.181198	100.664536	42.4669815	16.3127655	102.137787	-73.7406175	16.0291645	88.520263
11.492652	-13.112356	97.386169	-15.609026	16.150312	95.302216	43.763466	3.52542	103.598557	41.189053	29.242567	100.516594	42.4762595	16.3839935	102.0575755	-73.6943115	15.9166305	88.5468565
11.141517	-13.597295	97.46981	-15.56704	16.126518	95.273148	43.769382	3.607672	103.57946	41.215782	29.285246	100.397202	42.492582	16.446459	101.988331	-73.626662	15.806577	88.557965
10.428703	-14.038841	97.465576	-15.508084	16.119114	95.185081	43.761246	3.734316	103.528084	41.275269	29.383528	100.269447	42.5182575	16.558922	101.8987655	-73.5344255	15.679306	88.4713965
9.900748	-14.272101	97.426239	-15.486166	16.157711	95.128075	43.762051	3.846042	103.459702	41.313477	29.483969	100.187347	42.537764	16.6650055	101.8235245	-73.510096	15.6504165	88.4326255
9.361092	-14.506599	97.333855	-15.455233	16.221638	95.066162	43.753223	3.981566	103.365685	41.331585	29.618681	100.106392	42.542404	16.8001235	101.7360385	-73.45287	15.6431525	88.3962855
8.83076	-14.732536	97.206871	-15.442716	16.337711	94.987732	43.724674	4.13168	103.253044	41.36541	29.770098	100.014565	42.545042	16.950889	101.6338045	-73.430474	15.724533	88.3416595
8.292686	-14.897148	97.007095	-15.42928	16.457806	94.908119	43.670177	4.292213	103.136841	41.373379	29.930115	99.913254	42.521778	17.111164	101.5250475	-73.380338	15.804448	88.2911905
7.731105	-14.995052	96.837227	-15.415157	16.604168	94.842712	43.593483	4.460248	103.029869	41.383045	30.106735	99.842751	42.488264	17.2834915	101.43631	-73.318578	15.9248445	88.249114
7.130028	-15.171772	96.691635	-15.424149	16.762922	94.786873	43.527145	4.650156	102.906082	41.397728	30.286535	99.778107	42.4624365	17.4683455	101.3420945	-73.3107345	16.0574985	88.2316515
6.189883	-15.31192	96.430679	-15.43702	16.991949	94.720871	43.426926	4.903266	102.707504	41.435017	30.551525	99.673187	42.4309715	17.7273955	101.1903455	-73.3050115	16.2565025	88.2513965
5.524597	-15.42245	96.232674	-15.437658	17.151649	94.656303	43.359737	5.073554	102.547928	41.461582	30.715183	99.573029	42.4106595	17.8943685	101.0604785	-73.2859755	16.4089295	88.2521275
4.872137	-15.544454	96.05278	-15.418895	17.300852	94.585754	43.28336	5.236014	102.395584	41.491566	30.854151	99.463211	42.387463	18.0450825	100.9293975	-73.225253	16.5566215	88.2421105
4.244534	-15.626785	95.855972	-15.391095	17.44051	94.525391	43.235558	5.387588	102.233376	41.509678	30.975428	99.357857	42.372618	18.181508	100.7956165	-73.154808	16.699512	88.2551655
3.565045	-15.688449	95.699387	-15.367319	17.584768	94.445862	43.174633	5.501607	102.114365	41.54047	31.086576	99.262238	42.3575515	18.2940915	100.6883015	-73.0921895	16.8754445	88.2034225
2.864537	-15.770308	95.583618	-15.355687	17.698336	94.394867	43.108303	5.598736	102.045891	41.559391	31.16943	99.191437	42.333847	18.384083	100.618664	-73.045221	17.012589	88.17107
2.138268	-15.835039	95.481941	-15.339417	17.814163	94.370148	43.067818	5.667514	101.981232	41.569588	31.236076	99.15345	42.318703	18.451795	100.567341	-72.997537	17.176531	88.172955
0.983804	-15.911531	95.36512	-15.36021	17.932419	94.33075	42.997768	5.690521	101.85199	41.588219	31.277403	99.073105	42.2929935	18.483962	100.4625475	-73.0134135	17.380876	88.1989525
0.224762	-16.022928	95.228127	-15.362212	17.994175	94.277435	42.944267	5.679276	101.716957	41.599701	31.268007	98.97113	42.271984	18.4736415	100.3440435	-72.996408	17.5147085	88.2108265
-0.554423	-16.064943	95.114037	-15.375742	18.04336	94.189316	42.871174	5.670685	101.579247	41.604565	31.250343	98.815361	42.2378695	18.460514	100.197304	-72.9893535	17.626206	88.181328
-1.35552	-16.131895	95.020447	-15.398152	18.082186	94.073586	42.775555	5.662704	101.465378	41.584503	31.225628	98.625198	42.180029	18.444166	100.045288	-72.976333	17.720206	88.101884
-2.20651	-16.173157	94.975052	-15.420002	18.136101	93.951904	42.676666	5.651378	101.354492	41.538109	31.216234	98.404823	42.1073875	18.433806	99.8796575	-72.9473915	17.838396	88.0241505
-3.07127	-16.180082	94.930923	-15.490314	18.184761	93.843147	42.589489	5.648892	101.256523	41.473099	31.232655	98.139481	42.031294	18.4407735	99.698002	-73.011922	17.9287485	87.988292
-3.919912	-16.210739	94.905945	-15.552179	18.215775	93.734184	42.490433	5.65782	101.141647	41.381153	31.246296	97.845207	41.935793	18.452058	99.493427	-73.040151	17.979492	87.974941
-5.240033	-16.216167	94.845345	-15.659724	18.230593	93.543243	42.316967	5.622947	100.907433	41.230831	31.256788	97.34465	41.773899	18.4398675	99.1260415	-73.093347	18.0213185	87.9604445
-6.129719	-16.174446	94.782578	-15.72793	18.23662	93.38604	42.175732	5.612424	100.731041	41.13282	31.24155	96.984741	41.654276	18.426987	98.857891	-73.110136	18.046253	87.914189
-7.023521	-16.142441	94.669991	-15.783379	18.220942	93.211868	42.024334	5.594841	100.534668	41.036407	31.206768	96.637077	41.5303705	18.4008045	98.5858725	-73.0971285	18.0410795	87.8378635
-7.958245	-16.055342	94.523331	-15.838374	18.220005	93.025177	41.880474	5.568418	100.313583	40.945549	31.169458	96.313332	41.4130115	18.368938	98.3134575	-73.0897595	18.071072	87.7368965
-8.880642	-15.951678	94.348213	-15.89743	18.216656	92.831818	41.722916	5.532192	100.065804	40.859837	31.117884	95.999313	41.2913765	18.325038	98.0325585	-73.0862365	18.108274	87.6310775
-9.803769	-15.835264	94.146233	-15.962638	18.224466	92.659302	41.55444	5.487646	99.833351	40.773304	31.077278	95.726105	41.163872	18.282462	97.779728	-73.089148	18.16647	87.538876
-10.72555	-15.653428	93.973282	-16.030897	18.234066	92.531479	41.389523	5.473097	99.636246	40.671627	31.045319	95.544083	41.030575	18.259208	97.5901645	-73.092369	18.208924	87.4727935
-12.156461	-15.366035	93.736359	-16.120367	18.261065	92.425514	41.210728	5.479089	99.423637	40.570992	31.055101	95.466156	40.89086	18.267095	97.4448965	-73.131594	18.255035	87.4061315
-13.140093	-15.124479	93.582512	-16.18309	18.316782	92.40036	41.119938	5.498916	99.345413	40.535576	31.109957	95.516945	40.827757	18.3044365	97.431179	-73.193937	18.3291275	87.369541
-14.098209	-14.868524	93.471703	-16.207991	18.404118	92.407547	41.056171	5.565408	99.317741	40.512253	31.19717	95.627518	40.784212	18.381289	97.4726295	-73.200194	18.426947	87.3424645
-15.080317	-14.583445	93.352257	-16.226231	18.530931	92.415482	41.03133	5.656594	99.297211	40.507359	31.301992	95.773788	40.7693445	18.479293	97.5354995	-73.2218065	18.582569	87.2954645
-15.977547	-14.242552	93.186256	-16.226486	18.675856	92.453674	40.994629	5.772994	99.283928	40.536846	31.445747	95.927963	40.7657375	18.6093705	97.6059455	-73.2187095	18.7423415	87.3014025
-16.975964	-13.88721	93.061218	-16.20344	18.863291	92.504929	40.967812	5.890203	99.270477	40.569012	31.610786	96.08493	40.768412	18.7504945	97.6777035	-73.175292	18.9760875	87.3321545
-17.95278	-13.518622	92.945274	-16.163761	19.049353	92.566696	40.949745	6.048497	99.263779	40.618973	31.75337	96.256996	40.784359	18.9009335	97.7603875	-73.111881	19.1977725	87.3730045
-19.342783	-12.937265	92.800613	-16.087446	19.317636	92.647499	40.946022	6.253531	99.242111	40.726765	31.953144	96.483246	40.8363935	19.1033375	97.8626785	-73.0112855	19.5319345	87.4323195
-20.332554	-12.56247	92.697227	-16.040543	19.492222	92.700874	40.938812	6.356074	99.227791	40.783722	32.077686	96.588997	40.861267	19.21688	97.908394	-72.942353	19.767564	87.493354
-21.340374	-12.160332	92.616638	-16.011303	19.653067	92.740448	40.925453	6.456787	99.213097	40.814678	32.203205	96.674004	40.8700655	19.329996	97.9435505	-72.8926715	19.976138	87.5373455
-22.349258	-11.759934	92.587715	-15.998011	19.795021	92.77858	40.91029	6.565816	99.19146	40.820114	32.334484	96.73465	40.865202	19.45015	97.963055	-72.861224	20.139892	87.594105
-23.332897	-11.371017	92.587677	-16.005348	19.942799	92.808693	40.857513	6.662186	99.178917	40.794281	32.473961	96.742126	40.825897	19.5680735	97.9605215	-72.836593	20.3175245	87.6568645
-24.360785	-10.965119	92.596909	-16.04088	20.065382	92.806557	40.77626	6.77003	99.183067	40.746864	32.616718	96.725952	40.761562	19.693374	97.9545095	-72.843322	20.43739	87.6586045
-25.394308	-10.572626	92.59642	-16.120939	20.206774	92.775215	40.673653	6.893188	99.185898	40.658916	32.767113	96.67733	40.6662845	19.8301505	97.931614	-72.9081625	20.5833975	87.618816
-26.985329	-9.958521	92.613953	-16.270319	20.384687	92.69516	40.511189	7.071542	99.130478	40.458523	32.962448	96.516945	40.484856	20.016995	97.8237115	-73.025494	20.752379	87.5666085
-28.038586	-9.513853	92.576195	-16.384115	20.477591	92.607483	40.390606	7.159581	99.042099	40.30201	33.076385	96.381325	40.346308	20.117983	97.711712	-73.114538	20.837199	87.503254
-29.112715	-9.097981	92.522957	-16.507128	20.551451	92.50798	40.243969	7.236265	98.918945	40.167351	33.17878	96.208801	40.20566	20.2075225	97.563873	-73.219916	20.8953795	87.452087
-30.185047	-8.652412	92.455338	-16.640551	20.630793	92.412781	40.09996	7.279572	98.746368	40.038101	33.281372	96.022232	40.0690305	20.280472	97.3843	-73.3501325	20.981114	87.441262
-31.25985	-8.204201	92.381126	-16.74843	20.684038	92.332756	39.968906	7.324699	98.520706	39.917362	33.380455	95.839622	39.943134	20.352577	97.180164	-73.439994	21.015499	87.485348
-32.322842	-7.71889	92.305946	-16.826681	20.758068	92.243462	39.832558	7.393026	98.28064	39.831509	33.4823	95.650909	39.8320335	20.437663	96.9657745	-73.4853955	21.078473	87.5211495
-33.403934	-7.195189	92.248955	-16.905243	20.854355	92.165794	39.699051	7.475132	98.056458	39.773899	33.593361	95.467117	39.736475	20.5342465	96.7617875	-73.546961	21.1744635	87.5698005
-35.038506	-6.476348	92.160225	-16.989664	21.017778	92.014023	39.548485	7.61818	97.728638	39.699585	33.802872	95.197624	39.624035	20.710526	96.463131	-73.603363	21.32503	87.564915
-36.099628	-5.93058	92.09626	-17.013422	21.166325	91.922913	39.459106	7.721584	97.528145	39.665813	33.944267	95.002541	39.5624595	20.8329255	96.265343	-73.5893035	21.4997245	87.580483
-37.134396	-5.356087	92.083702	-17.008003	21.320621	91.829948	39.406437	7.844484	97.303864	39.630234	34.088108	94.822403	39.5183355	20.966296	96.0631335	-73.5343415	21.674946	87.5967625
-38.182148	-4.790452	92.068245	-16.995911	21.45826	91.744461	39.398746	7.966502	97.075851	39.638874	34.227825	94.614655	39.51881	21.0971635	95.845253	-73.510632	21.8193565	87.643669
-39.200291	-4.224732	92.052628	-16.961729	21.6007	91.652618	39.404331	8.099081	96.868225	39.654942	34.35656	94.418648	39.5296365	21.2278205	95.6434365	-73.4530945	21.9735795	87.6617995
-40.204315	-3.602148	92.057648	-16.945366	21.710257	91.590393	39.452286	8.219973	96.673897	39.676407	34.480427	94.24865	39.5643465	21.3502	95.4612735	-73.4550785	22.070314	87.7195125
-41.159466	-2.95996	92.149857	-16.894623	21.815495	91.570023	39.509403	8.324594	96.525314	39.691158	34.59557	94.116112	39.6002805	21.460082	95.320713	-73.3895265	22.170908	87.819333
-42.652012	-1.975024	92.220367	-16.85454	21.924864	91.590309	39.595032	8.474072	96.385727	39.726246	34.754955	94.042953	39.660639	21.6145135	95.21434	-73.369719	22.2352145	87.966278
-43.609142	-1.284543	92.273155	-16.833439	21.99762	91.618568	39.627129	8.540827	96.319733	39.776146	34.854794	94.008644	39.7016375	21.6978105	95.1641885	-73.3685155	22.2974295	88.0729475
-44.555073	-0.555402	92.320862	-16.822054	22.037085	91.644814	39.623951	8.602695	96.276459	39.807396	34.919064	93.969833	39.7156735	21.7608795	95.123146	-73.3597815	22.3132905	88.166482
-45.520264	0.190871	92.328377	-16.838707	22.064568	91.645905	39.605698	8.652477	96.200294	39.811718	34.94751	93.94075	39.708708	21.7999935	95.070522	-73.386122	22.3291425	88.221288
-46.416847	0.965946	92.299934	-16.894808	22.080091	91.657082	39.558636	8.683872	96.091484	39.813488	34.962551	93.90136	39.686062	21.8232115	94.996422	-73.475678	22.3369705	88.317742
-47.358562	1.770498	92.300179	-16.945602	22.072353	91.67141	39.472599	8.701427	95.982147	39.823227	34.962799	93.855949	39.647913	21.832113	94.919048	-73.539117	22.312593	88.423772
-48.279926	2.601495	92.309875	-17.004526	22.072992	91.681732	39.374962	8.685582	95.855843	39.82674	34.963593	93.818352	39.600851	21.8245875	94.8370975	-73.609903	22.3213965	88.5263665
-49.622219	3.925514	92.262779	-17.072123	22.079918	91.699722	39.251347	8.659855	95.639229	39.844807	34.969349	93.74205	39.548077	21.814602	94.6906395	-73.692323	22.345234	88.7088045
-50.467987	4.832962	92.254936	-17.104713	22.096638	91.713402	39.186493	8.663543	95.483871	39.837624	34.971844	93.690079	39.5120585	21.8176935	94.586975	-73.7214845	22.3755825	88.839829
-51.317394	5.757067	92.266068	-17.144302	22.144264	91.727379	39.141098	8.683116	95.317673	39.837776	34.992619	93.673676	39.489437	21.8378675	94.4956745	-73.778041	22.4506605	88.9590835
-52.153336	6.730393	92.245956	-17.159828	22.194674	91.750488	39.10186	8.712183	95.149284	39.884109	35.050411	93.646332	39.4929845	21.881297	94.397808	-73.8126405	22.508051	89.103168
-52.934338	7.745062	92.234505	-17.154846	22.271412	91.765251	39.073147	8.733171	94.984695	39.918495	35.114899	93.608681	39.495821	21.924035	94.296688	-73.805513	22.618789	89.233814
-53.704689	8.737443	92.264572	-17.170477	22.373823	91.781517	39.060509	8.782685	94.814255	39.946671	35.18354	93.565987	39.50359	21.9831125	94.190121	-73.844544	22.7645335	89.372913
-54.480587	9.753295	92.331955	-17.148983	22.466816	91.810104	39.057541	8.865438	94.634048	39.973606	35.263714	93.507095	39.5155735	22.064576	94.0705715	-73.8135395	22.869056	89.5496365
-55.279255	11.406406	92.5047	-17.123074	22.630239	91.841141	39.070114	9.068387	94.317657	40.006142	35.421223	93.413086	39.538128	22.244805	93.8653715	-73.784276	23.015673	89.8169105
-55.427052	12.354154	92.682678	-17.092632	22.743719	91.859283	39.10289	9.194402	94.141586	40.043251	35.551964	93.35968	39.5730705	22.373183	93.750633	-73.7583345	23.114255	89.967933
-55.367077	13.058191	92.640472	-17.048054	22.868984	91.882118	39.141453	9.326863	93.987312	40.099113	35.696907	93.312889	39.620283	22.511885	93.6501005	-73.716391	23.226083	90.1141355
-55.24926	14.023134	92.726051	-16.99716	22.985489	91.905441	39.198483	9.473595	93.836594	40.168602	35.848858	93.266983	39.6835425	22.6612265	93.5517885	-73.6778625	23.3097515	90.2590935
-55.026257	14.99023	92.692093	-16.940161	23.102043	91.939171	39.272041	9.611602	93.717422	40.228092	36.004604	93.245987	39.7500665	22.808103	93.4817045	-73.6303885	23.395983	90.3966375
-54.743828	15.878886	92.676918	-16.861477	23.236736	91.976768	39.347485	9.754567	93.664642	40.282021	36.145489	93.257019	39.814753	22.950028	93.4608305	-73.537707	23.523444	90.4927055
-54.423195	16.792917	92.694328	-16.792475	23.335339	92.016808	39.442169	9.890065	93.65052	40.333008	36.266792	93.31424	39.8875885	23.0784285	93.48238	-73.4725385	23.5922495	90.551236
-53.778042	18.091177	92.703972	-16.744337	23.473291	92.099716	39.551319	10.014251	93.723297	40.440594	36.412941	93.510246	39.9959565	23.213596	93.6167715	-73.4846305	23.732986	90.5826605
-53.25452	18.968895	92.734375	-16.691355	23.554571	92.195175	39.58799	10.056474	93.818291	40.524685	36.467819	93.693314	40.0563375	23.2621465	93.7558025	-73.4390475	23.8469955	90.6345475
-52.644783	19.841681	92.785149	-16.665102	23.593885	92.327309	39.630238	10.083414	93.917702	40.598541	36.492542	93.916122	40.1143895	23.287978	93.916912	-73.4445935	23.899792	90.737706
-52.081306	20.715574	92.893356	-16.644026	23.623568	92.474052	39.677708	10.091729	94.03524	40.677887	36.494324	94.151649	40.1777975	23.2930265	94.0934445	-73.4658495	23.9541095	90.8546595
-51.472549	21.536537	93.019524	-16.631153	23.644499	92.623505	39.708485	10.105429	94.198822	40.758541	36.478745	94.399017	40.233513	23.292087	94.2989195	-73.495819	23.996911	90.9480905
-50.836002	22.33004	93.109993	-16.598509	23.657169	92.794212	39.751072	10.140996	94.408684	40.818924	36.449642	94.706253	40.284998	23.295319	94.5574685	-73.482016	24.019019	91.0309555
-50.150627	23.151001	93.144852	-16.566984	23.668804	92.974907	39.853939	10.200584	94.679451	40.907051	36.429062	95.086639	40.380495	23.314823	94.883045	-73.514463	24.022785	91.066769
-49.157864	24.365578	93.271378	-16.547817	23.657917	93.316986	40.015907	10.351509	95.269028	41.058929	36.426537	95.842865	40.537418	23.389023	95.5559465	-73.633052	23.926811	91.0780255
-48.465794	25.113005	93.359161	-16.550436	23.646433	93.608398	40.184204	10.532193	95.742073	41.187981	36.445408	96.441986	40.6860925	23.4888005	96.0920295	-73.7869645	23.8040655	91.1247665
-47.802116	25.943508	93.488838	-16.54318	23.61602	93.949905	40.420689	10.67424	96.224686	41.315823	36.460609	97.081779	40.868256	23.5674245	96.6532325	-73.954616	23.6646155	91.2465775
-47.070045	26.7477	93.622437	-16.538143	23.587755	94.283424	40.659283	10.80525	96.703217	41.442501	36.473759	97.719261	41.050892	23.6395045	97.211239	-74.127178	23.5360055	91.355609
-46.364666	27.515654	93.831802	-16.48361	23.522585	94.627289	40.86491	10.887778	97.183601	41.581924	36.480328	98.293785	41.223417	23.684053	97.738693	-74.190637	23.361117	91.515885
-45.666931	28.281832	94.046539	-16.437645	23.474751	94.925941	41.032818	10.930511	97.642067	41.714203	36.484528	98.789017	41.3735105	23.7075195	98.215542	-74.2488005	23.2419825	91.63634
-45.007576	29.114309	94.208824	-16.383432	23.415472	95.186142	41.166122	10.943738	98.008896	41.844402	36.451633	99.205711	41.505262	23.6976855	98.6073035	-74.272126	23.1332585	91.7649805
-43.967907	30.341631	94.430771	-16.259096	23.296432	95.460419	41.259365	10.930523	98.387909	42.029274	36.334682	99.69931	41.6443195	23.6326025	99.0436095	-74.1625115	22.9602615	91.8772285
-43.33432	31.110382	94.526306	-16.169983	23.208801	95.570557	41.261765	10.849842	98.552299	42.153057	36.227016	99.960335	41.707411	23.538429	99.256317	-74.047377	22.879173	91.884797
-42.719395	31.936771	94.583092	-16.114948	23.124052	95.632294	41.27153	10.760645	98.613289	42.257515	36.081264	100.173912	41.7645225	23.4209545	99.3936005	-73.9944185	22.8271495	91.8709875
-42.143883	32.818176	94.641495	-16.067026	23.043982	95.697899	41.284977	10.642067	98.604843	42.352898	35.920891	100.351631	41.8189375	23.281479	99.478237	-73.9529895	22.806485	91.917561
-41.612835	33.669506	94.755028	-16.015507	22.955471	95.74839	41.301907	10.515876	98.564819	42.435246	35.77692	100.518272	41.8685765	23.146398	99.5415455	-73.8995905	22.764544	91.9552345
-41.056175	34.488071	94.91655	-15.993235	22.886297	95.808159	41.296127	10.378909	98.509865	42.50692	35.625916	100.664879	41.9015235	23.0024125	99.587372	-73.8879935	22.7701815	92.028946
-40.586857	35.311161	95.079269	-15.936672	22.798903	95.900742	41.298641	10.265825	98.461517	42.575348	35.489361	100.805054	41.9369945	22.877593	99.6332855	-73.8103385	22.720213	92.1681985
-39.902317	36.562145	95.300186	-15.92492	22.70356	95.990662	41.287384	10.082332	98.42067	42.68399	35.298084	100.951385	41.985687	22.690208	99.6860275	-73.835527	22.716912	92.2952965
-39.499504	37.358414	95.440315	-15.875724	22.633308	96.026451	41.30051	9.928311	98.375648	42.72921	35.190258	101.007011	42.01486	22.5592845	99.6913295	-73.766308	22.7073315	92.3615725
-39.079865	38.137554	95.541672	-15.855035	22.571697	96.021423	41.310032	9.759251	98.323532	42.783821	35.085835	101.02774	42.0469265	22.422543	99.675636	-73.7569965	22.720851	92.36721
-38.720695	38.849056	95.618073	-15.830535	22.491575	96.004295	41.292099	9.59756	98.246872	42.817162	34.984093	101.025986	42.0546305	22.2908265	99.636429	-73.7157005	22.6923235	92.372161
-38.386555	39.589611	95.733284	-15.799912	22.425444	95.992699	41.258709	9.468884	98.18383	42.851048	34.874413	101.047096	42.0548785	22.1716485	99.615463	-73.6547025	22.6792395	92.369935
-38.075237	40.310986	95.844376	-15.793039	22.349781	96.000046	41.23616	9.340158	98.113121	42.894981	34.7659	101.086899	42.0655705	22.053029	99.60001	-73.6516485	22.646533	92.400082
-37.804398	40.984745	95.985519	-15.779473	22.252346	96.030212	41.212608	9.220944	98.072174	42.943199	34.644535	101.125526	42.0779035	21.9327395	99.59885	-73.6368495	22.5719525	92.461574
-37.416698	41.874538	96.246071	-15.746405	22.126461	96.097115	41.169933	9.046915	98.003784	42.980869	34.471519	101.222565	42.075401	21.759217	99.6131745	-73.568211	22.493705	92.5810555
-37.198154	42.399776	96.400734	-15.745932	22.032124	96.142708	41.147758	8.88372	97.989388	43.007229	34.337578	101.255966	42.0774935	21.610649	99.622677	-73.5693575	22.453599	92.662739
-37.002987	42.92281	96.542267	-15.733682	21.951506	96.174286	41.126652	8.738955	97.986183	43.01963	34.210987	101.290749	42.073141	21.474971	99.638466	-73.540505	22.428041	92.710106
-36.838318	43.436325	96.626381	-15.739499	21.867176	96.218407	41.105232	8.584201	98.004646	43.024246	34.067276	101.311752	42.064739	21.3257385	99.658199	-73.543737	22.4086135	92.778615
-36.711666	43.902073	96.687393	-15.742863	21.778717	96.235809	41.091347	8.423931	98.019661	43.029778	33.931126	101.33107	42.0605625	21.1775285	99.6753655	-73.5462885	22.3799055	92.7962525
-36.590374	44.353069	96.751114	-15.749338	21.686695	96.246529	41.101036	8.280576	98.038528	43.021484	33.798939	101.372467	42.06126	21.0397575	99.7054975	-73.559936	22.3336325	92.7875605
-36.478649	44.707493	96.822037	-15.765359	21.601906	96.254585	41.086395	8.144132	98.081299	43.024391	33.668198	101.401093	42.055393	20.906165	99.741196	-73.586111	22.297647	92.767974
-36.350697	45.129566	96.968475	-15.751526	21.470875	96.305099	41.088951	7.956322	98.106262	43.000298	33.518112	101.453033	42.0446245	20.737217	99.7796475	-73.5476765	22.204533	92.8305505
-36.295319	45.323296	97.103996	-15.747751	21.41696	96.352539	41.099915	7.845466	98.09745	42.988739	33.414772	101.467041	42.044327	20.630119	99.7822455	-73.539829	22.203801	92.9228325
-36.302532	45.438095	97.244347	-15.743305	21.353006	96.402367	41.122417	7.737052	98.065689	42.991112	33.327976	101.457092	42.0567645	20.532514	99.7613905	-73.5433745	22.173498	93.0433435
-36.317753	45.49818	97.392609	-15.72601	21.303272	96.467415	41.131145	7.636486	98.028938	42.990196	33.25322	101.457008	42.0606705	20.444853	99.742973	-73.5126905	22.161691	93.191857
-36.37883	45.522049	97.541161	-15.70681	21.262575	96.525993	41.154953	7.564215	97.99144	43.00132	33.178841	101.457558	42.0781365	20.371528	99.724499	-73.4917565	22.153622	93.327487
-36.449329	45.464622	97.681221	-15.693188	21.223503	96.585136	41.158226	7.499485	97.960579	43.022404	33.127033	101.449371	42.090315	20.313259	99.704975	-73.476691	22.133747	93.465297
-36.557262	45.354893	97.782402	-15.691972	21.206558	96.64492	41.127628	7.504891	97.954704	43.034016	33.071526	101.430214	42.080822	20.2882085	99.692459	-73.464766	22.1249075	93.597381
-36.723049	45.076286	97.869995	-15.699487	21.169558	96.744492	41.094452	7.581381	97.973511	43.037659	33.006878	101.378616	42.0660555	20.2941295	99.6760635	-73.4650295	22.0449865	93.8129205
-36.853851	44.808586	97.847221	-15.709082	21.157892	96.84433	41.077335	7.645864	98.075935	43.011303	33.008358	101.297806	42.044319	20.327111	99.6868705	-73.462483	21.988673	94.0017895
-36.991508	44.464195	97.793976	-15.709172	21.177895	96.953812	41.095482	7.727336	98.229385	42.950363	33.034725	101.20108	42.0229225	20.3810305	99.7152325	-73.4412665	21.9747595	94.1923915
-37.122837	44.07275	97.732521	-15.709601	21.192114	97.083626	41.145428	7.820875	98.42215	42.861279	33.076729	101.10817	42.0033535	20.448802	99.76516	-73.4225555	21.935426	94.402092
-37.171696	43.592243	97.662262	-15.725989	21.194557	97.248993	41.201103	7.895927	98.657272	42.790516	33.113884	101.032112	41.9958095	20.5049055	99.844692	-73.4477875	21.8842085	94.653294
-37.239353	43.123093	97.66761	-15.753952	21.174257	97.419533	41.263935	7.937478	98.875862	42.707043	33.139908	101.005661	41.985489	20.538693	99.9407615	-73.493393	21.809821	94.8983045
-37.231068	42.666042	97.731735	-15.787909	21.128925	97.60141	41.295586	7.932919	99.064758	42.642105	33.124889	101.04628	41.9688455	20.528904	100.055519	-73.5446635	21.728946	95.147301
-37.22979	41.960152	97.889915	-15.846008	21.04616	97.814545	41.250759	7.867552	99.252708	42.592037	33.069454	101.142517	41.921398	20.468503	100.1976125	-73.613414	21.623817	95.4314775
-37.216248	41.528313	98.008469	-15.877671	20.993942	97.881187	41.190903	7.763463	99.275871	42.574371	33.002743	101.193703	41.882637	20.383103	100.234787	-73.637979	21.604781	95.527587
-37.201057	41.10273	98.124901	-15.914956	20.967554	97.93013	41.1073	7.671571	99.252998	42.570408	32.949493	101.238892	41.838854	20.310532	100.245945	-73.668766	21.624576	95.614315
-37.152039	40.664673	98.224823	-15.940964	20.977921	97.95359	41.0341	7.625233	99.232117	42.57999	32.935493	101.290306	41.807045	20.280363	100.2612115	-73.688973	21.675479	95.6459685
-37.117607	40.127068	98.286667	-15.953165	21.023396	97.991447	41.001171	7.653073	99.226738	42.58548	32.966019	101.366783	41.7933255	20.309546	100.2967605	-73.6996555	21.737246	95.6861335
-37.023823	39.630814	98.317505	-15.980771	21.085241	98.054306	40.989239	7.743689	99.300224	42.577904	33.04932	101.455734	41.7835715	20.3965045	100.377979	-73.7451135	21.7739775	95.730633
-36.906509	39.055775	98.325745	-16.017632	21.181343	98.15255	40.982861	7.892347	99.502266	42.547878	33.159889	101.560928	41.7653695	20.526118	100.531597	-73.8006335	21.836568	95.773503
-36.706745	38.254372	98.307785	-16.031126	21.355305	98.370712	41.059155	8.16355	99.958153	42.472271	33.401962	101.764259	41.765713	20.782756	100.861206	-73.827965	21.927854	95.880218
-36.589153	37.704296	98.272636	-16.078676	21.441479	98.515114	41.154251	8.344272	100.330734	42.448822	33.577198	101.891365	41.8015365	20.960735	101.1110495	-73.9588885	21.922223	95.9191785
-36.43668	37.178623	98.209572	-16.080523	21.504625	98.667015	41.263535	8.503004	100.706245	42.402855	33.734421	102.058395	41.833195	21.1187125	101.38232	-73.994241	21.8905375	95.95171
-36.277424	36.596249	98.187996	-16.08876	21.532686	98.81179	41.381081	8.622345	101.099373	42.366867	33.854847	102.215553	41.873974	21.238596	101.657463	-74.051494	21.826776	95.966117
-36.089931	35.987541	98.166016	-16.09618	21.51549	98.956535	41.497231	8.668221	101.480354	42.354828	33.948589	102.394615	41.9260295	21.308405	101.9374845	-74.1183895	21.722575	95.9755855
-35.860367	35.353535	98.169861	-16.09483	21.478144	99.095764	41.601707	8.70205	101.779053	42.360264	34.026657	102.577248	41.9809855	21.3643535	102.1781505	-74.1706455	21.5919345	96.0133775
-35.621651	34.770065	98.193054	-16.093094	21.435595	99.226624	41.665211	8.720265	102.086021	42.384388	34.064262	102.742699	42.0247995	21.3922635	102.41436	-74.2109875	21.4789265	96.038888
-35.286755	33.954666	98.247269	-16.060108	21.332867	99.392334	41.72435	8.724925	102.50856	42.400131	34.082649	103.008987	42.0622405	21.403787	102.7587735	-74.1824565	21.261947	96.0258945
-35.0755	33.461884	98.280876	-16.044382	21.260574	99.487236	41.760643	8.736838	102.747253	42.426567	34.080448	103.191673	42.093605	21.408643	102.969463	-74.182369	21.112505	96.005009
-34.88747	33.010868	98.328957	-15.995449	21.183725	99.582001	41.804142	8.742672	102.952751	42.455605	34.080742	103.364227	42.1298735	21.411707	103.158489	-74.1207715	20.955743	96.005513
-34.683826	32.609322	98.354095	-15.950825	21.123398	99.658379	41.860374	8.74403	103.154541	42.495342	34.073936	103.514885	42.177858	21.408983	103.334713	-74.079508	20.837813	95.982045
-34.460743	32.187317	98.412796	-15.887749	21.068052	99.746628	41.928474	8.733475	103.346886	42.525177	34.06052	103.667816	42.2268255	21.3969975	103.507351	-74.0023235	20.7391065	95.985905
-34.236641	31.742535	98.464073	-15.834289	21.040188	99.830505	41.987453	8.724355	103.521278	42.574707	34.042393	103.783501	42.28108	21.383374	103.6523895	-73.949658	20.697002	96.0086205
-34.008152	31.346182	98.49791	-15.776359	21.00592	99.90168	42.054325	8.707343	103.661362	42.639618	34.032185	103.88765	42.3469715	21.369764	103.774506	-73.8996895	20.642076	96.028854
-33.666683	30.744574	98.532913	-15.709597	20.957813	99.975639	42.131268	8.674286	103.826996	42.70602	33.998501	104.024544	42.418644	21.3363935	103.92577	-73.837838	20.5792325	96.025508
-33.401783	30.426943	98.547638	-15.671094	20.930349	100.009247	42.161198	8.64695	103.895905	42.76136	33.977467	104.070892	42.461279	21.3122085	103.9833985	-73.803467	20.5484895	96.0350955
-33.172497	30.152294	98.571381	-15.645841	20.89171	100.022461	42.17992	8.596375	103.939987	42.795864	33.940521	104.092171	42.487892	21.268448	104.016079	-73.779574	20.514972	96.028843
-32.988987	29.937616	98.619026	-15.604186	20.85351	100.034271	42.191685	8.549613	103.951347	42.811493	33.881916	104.079613	42.501589	21.2157645	104.01548	-73.709961	20.4912555	96.053062
-32.835476	29.787239	98.631996	-15.582335	20.834429	100.050095	42.197041	8.490568	103.964386	42.823811	33.810944	104.063759	42.510426	21.150756	104.0140725	-73.675096	20.518102	96.0861175
-32.698639	29.685249	98.678474	-15.567689	20.81881	100.075485	42.199013	8.432192	103.991829	42.82497	33.744911	104.089508	42.5119915	21.0885515	104.0406685	-73.6473695	20.5490685	96.1103015
-32.585186	29.621109	98.732132	-15.570383	20.80406	100.14267	42.194927	8.371881	104.055367	42.839767	33.678288	104.135605	42.517347	21.0250845	104.095486	-73.658113	20.5830355	96.189854
-32.474442	29.610979	98.812622	-15.55188	20.77541	100.253677	42.224899	8.245408	104.194534	42.872471	33.586945	104.247871	42.548685	20.9161765	104.2212025	-73.652445	20.6346435	96.2861515
-32.434021	29.6908	98.843246	-15.553533	20.762083	100.312614	42.240177	8.148627	104.279793	42.89238	33.505104	104.303406	42.5662785	20.8268655	104.2915995	-73.6733445	20.6973005	96.3336285
-32.438416	29.774061	98.844833	-15.545574	20.744839	100.335587	42.252533	8.038795	104.336739	42.919235	33.409958	104.333046	42.585884	20.7243765	104.3348925	-73.677032	20.7653015	96.3362815
-32.437187	29.907194	98.806984	-15.517147	20.710226	100.339294	42.255241	7.927608	104.362915	42.940144	33.317474	104.328217	42.5976925	20.622541	104.345566	-73.6319865	20.797911	96.333022
-32.507446	30.096064	98.811134	-15.495753	20.664307	100.341507	42.271641	7.83047	104.335175	42.95858	33.216763	104.299248	42.6151105	20.5236165	104.3172115	-73.6066165	20.8049975	96.3658025
-32.556911	30.340322	98.818298	-15.462796	20.631113	100.346504	42.294895	7.721494	104.29351	42.989071	33.115013	104.278397	42.641983	20.4182535	104.2859535	-73.567575	20.8439725	96.4070545
-32.654114	30.634558	98.838371	-15.424977	20.575792	100.374924	42.315445	7.631775	104.263054	43.064697	33.030354	104.278992	42.690071	20.3310645	104.271023	-73.540025	20.8205195	96.478825
-32.829025	31.169737	98.970886	-15.35707	20.516108	100.451256	42.409161	7.452953	104.205551	43.191231	32.90659	104.353752	42.800196	20.1797715	104.2796515	-73.514336	20.8524445	96.6228605
-32.960789	31.568674	99.067322	-15.303092	20.487995	100.503647	42.450035	7.307222	104.137245	43.276379	32.807335	104.399124	42.863207	20.0572785	104.2681845	-73.469391	20.9187115	96.7391095
-33.127468	31.973436	99.172768	-15.239437	20.448729	100.529205	42.501064	7.162013	103.999268	43.371078	32.717083	104.416336	42.936071	19.939548	104.207802	-73.414945	20.95791	96.850608
-33.265884	32.378735	99.256424	-15.170196	20.420862	100.529922	42.563564	6.98619	103.750229	43.456917	32.602158	104.3834	43.0102405	19.794174	104.0668145	-73.3506325	21.04755	96.9930295
-33.435703	32.765083	99.362953	-15.116816	20.404758	100.496552	42.603313	6.792589	103.441704	43.535507	32.485275	104.298904	43.06941	19.638932	103.870304	-73.303042	21.170584	97.1228
-33.571098	33.146214	99.467056	-15.057116	20.398321	100.457588	42.622868	6.616457	103.086365	43.617611	32.353558	104.200363	43.1202395	19.4850075	103.643364	-73.2344715	21.3116345	97.271812
-33.722706	33.539207	99.591805	-15.017979	20.388123	100.438774	42.586308	6.451021	102.776718	43.687992	32.214748	104.133606	43.13715	19.3328845	103.455162	-73.173108	21.4433615	97.422386
-33.99855	34.131996	99.83947	-14.947504	20.384687	100.439835	42.526489	6.20924	102.430046	43.805294	32.035046	104.054939	43.1658915	19.122143	103.2424925	-73.0608995	21.647231	97.6371775
-34.180138	34.530403	99.980255	-14.919461	20.403975	100.475479	42.482738	6.127661	102.23037	43.884033	31.921917	104.016579	43.1833855	19.024789	103.1234745	-73.0223075	21.783161	97.8274835
-34.378979	34.926418	100.115646	-14.875076	20.43438	100.515625	42.452591	6.040252	102.124443	43.938869	31.842009	103.980484	43.19573	18.9411305	103.0524635	-72.945882	21.9276295	97.9787865
-34.598526	35.297054	100.236916	-14.83383	20.456596	100.572601	42.443039	5.985036	102.123344	43.987179	31.779612	103.953209	43.215109	18.882324	103.0382765	-72.882769	22.030868	98.1069255
-34.824501	35.637611	100.274658	-14.818996	20.472816	100.624168	42.464504	5.971452	102.199814	44.0354	31.739021	103.943787	43.249952	18.8552365	103.0718005	-72.887944	22.0903955	98.1765355
-35.003342	35.938343	100.260689	-14.800957	20.484144	100.67276	42.528446	5.951964	102.359894	44.064816	31.723192	103.986237	43.296631	18.837578	103.1730655	-72.898545	22.13071	98.1724545
-35.194496	36.215755	100.230942	-14.779131	20.473972	100.753166	42.602547	5.970844	102.533127	44.103634	31.701168	104.034576	43.3530905	18.836006	103.2838515	-72.9113525	22.111938	98.2224805
-35.451351	36.489098	100.225082	-14.731375	20.385002	100.860321	42.75177	5.938256	102.772118	44.163334	31.633213	104.112495	43.457552	18.7857345	103.4423065	-72.920302	21.9842695	98.2783355
-35.58691	36.648571	100.286629	-14.675047	20.295223	100.949455	42.830475	5.849136	102.865517	44.211189	31.552834	104.163979	43.520832	18.700985	103.514748	-72.870926	21.889461	98.384162
-35.723286	36.772701	100.362816	-14.64013	20.189774	101.033554	42.886936	5.707615	102.890602	44.274982	31.426105	104.175064	43.580959	18.56686	103.532833	-72.861219	21.812688	98.534275
-35.864319	36.936127	100.468742	-14.586921	20.081776	101.087379	42.924259	5.524165	102.835449	44.352837	31.280342	104.174957	43.638548	18.4022535	103.505203	-72.81239	21.7612985	98.669555
-36.006096	37.081532	100.595772	-14.514622	19.981272	101.098106	42.933178	5.312151	102.714157	44.429878	31.10553	104.145752	43.681528	18.2088405	103.4299545	-72.710772	21.7537035	98.7662575
-36.139877	37.260078	100.687363	-14.473149	19.899517	101.067986	42.9011	5.080729	102.579582	44.515766	30.954107	104.104195	43.708433	18.017418	103.3418885	-72.654731	21.781616	98.7940835
-36.277382	37.423439	100.751923	-14.410597	19.820936	101.024887	42.878029	4.881055	102.436493	44.597073	30.801729	104.042732	43.737551	17.841392	103.2396125	-72.558745	21.80048	98.8101615
-36.50436	37.704979	100.836716	-14.343471	19.774473	100.976143	42.85685	4.707175	102.318665	44.703083	30.645422	103.949669	43.7799665	17.6762985	103.134167	-72.4669085	21.8726475	98.818119
-36.632214	37.906963	100.848793	-14.321756	19.756334	100.969955	42.869949	4.668036	102.304199	44.760773	30.557045	103.912315	43.815361	17.6125405	103.108257	-72.458873	21.9001275	98.831653
-36.761402	38.05341	100.824066	-14.302852	19.734228	100.971451	42.903397	4.65075	102.335884	44.788952	30.506832	103.861633	43.8461745	17.578791	103.0987585	-72.4518785	21.889665	98.8441435
-36.864025	38.17627	100.768242	-14.295032	19.713964	100.978157	42.955696	4.641345	102.387306	44.78735	30.448568	103.801476	43.871523	17.5449565	103.094391	-72.461587	21.8829715	98.861923
-36.940216	38.258129	100.724724	-14.278802	19.663784	101.000122	43.006142	4.631763	102.477608	44.766582	30.385437	103.770683	43.886362	17.5086	103.1241455	-72.443966	21.818968	98.8760985
-36.979534	38.312225	100.657867	-14.268611	19.586254	101.032593	43.053074	4.600533	102.597031	44.762283	30.291807	103.759995	43.9076785	17.44617	103.178513	-72.4449005	21.726338	98.886673
-36.988129	38.301556	100.616325	-14.263521	19.47864	101.071236	43.111931	4.500821	102.7127	44.764153	30.189968	103.807571	43.938042	17.3453945	103.2601355	-72.465084	21.6118855	98.8823365
-36.940628	38.216564	100.612114	-14.243172	19.25276	101.146042	43.170284	4.243034	102.907799	44.805302	29.95631	103.959145	43.987793	17.099672	103.433472	-72.474137	21.405848	98.858612
-36.880787	38.156326	100.628052	-14.2081	19.063604	101.207291	43.19558	4.030825	103.015602	44.853443	29.759249	104.0905	44.0245115	16.895037	103.553051	-72.4407115	21.232171	98.861531
-36.807461	38.083447	100.693642	-14.182037	18.905907	101.249481	43.210075	3.806618	103.098595	44.90115	29.564072	104.211899	44.0556125	16.685345	103.655247	-72.4196865	21.126469	98.843715
-36.720154	38.010101	100.746384	-14.141888	18.750341	101.305267	43.213699	3.600325	103.163567	44.940598	29.362663	104.330597	44.0771485	16.481494	103.747082	-72.3609245	21.019188	98.863452
-36.614422	37.938087	100.851944	-14.089394	18.612806	101.362488	43.218472	3.426431	103.226303	44.984501	29.200312	104.438934	44.1014865	16.3133715	103.8326185	-72.2802745	20.9122405	98.8923575
-36.511288	37.851185	100.974449	-14.066425	18.509127	101.455345	43.242867	3.313002	103.28759	45.021877	29.078314	104.536797	44.132372	16.195658	103.9121935	-72.265222	20.822596	98.9984965
-36.379665	37.743404	101.090714	-14.013537	18.433601	101.552902	43.281528	3.240496	103.363106	45.060303	28.995094	104.624489	44.1709155	16.117795	103.9937975	-72.1979895	20.749407	99.1120065
-36.171955	37.586811	101.239517	-13.974417	18.386347	101.672379	43.345699	3.196691	103.452286	45.085041	28.950714	104.699997	44.21537	16.0737025	104.0761415	-72.164204	20.6989915	99.2686165
-36.000011	37.494389	101.273819	-13.963394	18.391472	101.712212	43.372868	3.193939	103.472076	45.081974	28.944334	104.710831	44.227421	16.0691365	104.0914535	-72.154209	20.7138075	99.3329705
-35.782375	37.396969	101.282082	-13.954392	18.395548	101.726486	43.366116	3.201078	103.481903	45.059235	28.928804	104.70723	44.2126755	16.064941	104.0945665	-72.1214595	20.726155	99.3584055
-35.540676	37.268795	101.288399	-13.957371	18.400038	101.724968	43.325146	3.193508	103.496193	45.02322	28.910007	104.688049	44.174183	16.0517575	104.092121	-72.088925	20.7483185	99.357815
-35.257511	37.131256	101.275932	-13.97579	18.401884	101.706825	43.269718	3.176419	103.514648	44.989552	28.906921	104.654991	44.129635	16.04167	104.0848195	-72.081215	20.762098	99.3288305
-34.929977	36.97868	101.219437	-13.995288	18.392971	101.683441	43.21542	3.157645	103.561798	44.944283	28.890661	104.618599	44.0798515	16.024153	104.0901985	-72.0704275	20.761789	99.2766835
-34.627563	36.811714	101.149475	-14.021948	18.375666	101.674316	43.174049	3.142222	103.632713	44.888325	28.876617	104.574165	44.031187	16.0094195	104.103439	-72.075083	20.7419125	99.245193
-34.206066	36.571617	101.047943	-14.068763	18.321863	101.68457	43.116249	3.123962	103.774055	44.813637	28.850273	104.469421	43.964943	15.9871175	104.121738	-72.102469	20.6566085	99.247402
-33.893711	36.428486	100.967041	-14.098779	18.258612	101.708199	43.100006	3.108888	103.896927	44.744129	28.793358	104.420471	43.9220675	15.951123	104.158699	-72.1196255	20.566101	99.257699
-33.617699	36.271866	100.879013	-14.113803	18.163733	101.731995	43.103668	3.076826	104.045151	44.696285	28.721703	104.388344	43.8999765	15.8992645	104.2167475	-72.1275825	20.4282015	99.2472425
-33.330307	36.107407	100.788544	-14.124793	18.034475	101.766762	43.122021	3.004505	104.192314	44.658085	28.63003	104.38092	43.890053	15.8172675	104.286617	-72.139639	20.2516825	99.246907
-33.067333	35.978752	100.683273	-14.136875	17.886295	101.789299	43.138573	2.900115	104.321899	44.626495	28.528885	104.384979	43.882534	15.7145	104.353439	-72.156284	20.05809	99.225159
-32.798519	35.909088	100.57901	-14.155875	17.711937	101.801064	43.149185	2.780804	104.450226	44.614746	28.412931	104.374542	43.8819655	15.5968675	104.412384	-72.1937155	19.8270065	99.189744
-32.487068	35.854809	100.497711	-14.182323	17.548857	101.806747	43.148632	2.634868	104.548874	44.620514	28.279165	104.39016	43.884573	15.4570165	104.469517	-72.249219	19.6406975	99.143977
-31.875982	35.871483	100.429466	-14.218829	17.308983	101.824661	43.126766	2.415638	104.640182	44.600288	28.074928	104.468552	43.863527	15.245283	104.554367	-72.301185	19.372683	99.094955
-31.47183	35.934483	100.470795	-14.246795	17.187197	101.858543	43.09618	2.279956	104.672432	44.609962	27.949165	104.532814	43.853071	15.1145605	104.602623	-72.346661	19.2598335	99.114463
-30.989775	36.030643	100.571144	-14.282179	17.069921	101.908913	43.048923	2.176056	104.665352	44.608902	27.8568	104.606483	43.8289125	15.016428	104.6359175	-72.3932705	19.123414	99.1819085
-30.528662	36.151592	100.673119	-14.318748	17.022558	101.951859	43.004257	2.10892	104.612984	44.602619	27.793354	104.656097	43.803438	14.951137	104.6345405	-72.440934	19.093979	99.2691775
-30.073448	36.307449	100.795723	-14.369591	17.004021	101.970848	42.940483	2.057456	104.52803	44.585037	27.744076	104.704758	43.76276	14.900766	104.616394	-72.501942	19.107276	99.325302
-29.607101	36.497169	100.911591	-14.422192	17.018185	101.978493	42.862385	2.024511	104.425117	44.546692	27.724834	104.754623	43.7045385	14.8746725	104.58987	-72.5489225	19.1616975	99.367116
-29.197472	36.684868	101.044724	-14.485078	17.06942	101.991821	42.775448	2.014551	104.3452	44.502197	27.72373	104.813766	43.6388225	14.8691405	104.579483	-72.6089785	19.2696995	99.404159
-28.494051	36.998505	101.178253	-14.602234	17.17905	102.024147	42.632156	2.031056	104.296204	44.434082	27.739134	104.938576	43.533119	14.885095	104.61739	-72.737587	19.473005	99.430904
-27.987415	37.206177	101.261261	-14.674696	17.24777	102.062096	42.544186	2.051526	104.302422	44.387527	27.759096	105.021439	43.4658565	14.905311	104.6619305	-72.8152485	19.590229	99.4622615
-27.446587	37.418785	101.376106	-14.769875	17.299953	102.119919	42.478325	2.065513	104.319023	44.328327	27.790018	105.107132	43.403326	14.9277655	104.7130775	-72.943076	19.6721405	99.5267605
-26.856173	37.62307	101.451981	-14.840961	17.335524	102.162315	42.412403	2.079971	104.340553	44.257019	27.808708	105.197594	43.334711	14.9443395	104.7690735	-73.016633	19.7267085	99.5555565
-26.364132	37.809692	101.543236	-14.913721	17.355829	102.197327	42.343723	2.086576	104.383591	44.188496	27.808956	105.26152	43.2661095	14.947766	104.8225555	-73.0935515	19.763892	99.5720985
-25.760212	37.988583	101.564217	-14.996465	17.357082	102.240288	42.284187	2.089653	104.424461	44.116508	27.790058	105.305115	43.2003475	14.9398555	104.864788	-73.1932775	19.7743085	99.615788
-25.228352	38.149853	101.568947	-15.082939	17.324621	102.274498	42.217628	2.084385	104.48761	44.024494	27.757111	105.366776	43.121061	14.920748	104.927193	-73.286939	19.728494	99.621803
-24.339081	38.361149	101.575127	-15.196162	17.250208	102.338097	42.134857	2.067316	104.611656	43.897808	27.718269	105.479141	43.0163325	14.8927925	105.0453985	-73.4086565	19.6076235	99.6307955
-23.7756	38.48933	101.648918	-15.280231	17.193539	102.389542	42.082901	2.044665	104.687325	43.817322	27.685863	105.584167	42.9501115	14.865264	105.135746	-73.5105735	19.521814	99.643338
-23.072853	38.621735	101.682213	-15.365505	17.096262	102.452209	42.004704	2.010453	104.793083	43.695713	27.640524	105.751503	42.8502085	14.8254885	105.272293	-73.5812185	19.3670355	99.632125
-22.483753	38.730015	101.808655	-15.455489	17.010536	102.534271	41.89407	1.952022	104.950188	43.58353	27.565702	105.964722	42.7388	14.758862	105.457455	-73.649778	19.26221	99.611087
-21.872435	38.85154	101.918388	-15.562829	16.903933	102.622208	41.778152	1.894128	105.102036	43.48299	27.483076	106.196655	42.630571	14.688602	105.6493455	-73.756229	19.119264	99.5950705
-21.24395	38.929714	102.037071	-15.68413	16.82033	102.728668	41.653042	1.837681	105.263687	43.379814	27.408525	106.457626	42.516428	14.623103	105.8606565	-73.884688	19.017557	99.5966795
-20.584925	39.023502	102.15535	-15.820037	16.751507	102.848885	41.539543	1.79118	105.424026	43.279747	27.343699	106.747887	42.409645	14.5674395	106.0859565	-74.049719	18.9355745	99.6118135
-19.560503	39.158199	102.423981	-16.024227	16.6469	103.021278	41.370148	1.696684	105.706238	43.148674	27.288177	107.195076	42.259411	14.4924305	106.450657	-74.307865	18.8013695	99.591899
-18.910772	39.234913	102.633575	-16.160221	16.594172	103.147003	41.258869	1.651338	105.890121	43.06432	27.271214	107.520935	42.1615945	14.461276	106.705528	-74.4820365	18.727068	99.588478
-18.265886	39.296906	102.83345	-16.284636	16.549942	103.280518	41.160397	1.619052	106.084488	42.976639	27.26585	107.859245	42.068518	14.442451	106.9718665	-74.63779	18.657433	99.5891695
-17.620909	39.319843	103.025803	-16.397234	16.518208	103.426567	41.06916	1.594464	106.290398	42.899632	27.259726	108.180008	41.984396	14.427095	107.235203	-74.778864	18.609321	99.617931
-16.966114	39.344589	103.236687	-16.52179	16.51247	103.585419	40.981964	1.57517	106.519112	42.837833	27.285675	108.485794	41.9098985	14.4304225	107.502453	-74.9534785	18.5945175	99.668385
-16.303387	39.35952	103.487625	-16.61573	16.50346	103.764709	40.918724	1.577701	106.73494	42.779583	27.325693	108.786346	41.8491535	14.451697	107.760643	-75.0806135	18.555223	99.768775
-15.640177	39.331074	103.70636	-16.715424	16.507793	103.939034	40.865211	1.581579	106.962898	42.720181	27.363405	109.087502	41.792696	14.472492	108.0252	-75.223544	18.543094	99.852868
-14.70542	39.280357	104.041847	-16.817822	16.503166	104.162178	40.804245	1.584201	107.267342	42.678154	27.412342	109.45517	41.7411995	14.4982715	108.361256	-75.3768435	18.5080605	99.9631
-14.131597	39.221588	104.182831	-16.890524	16.479618	104.267845	40.779079	1.602517	107.412842	42.64732	27.451246	109.657051	41.7131995	14.5268815	108.5349465	-75.4942475	18.4323545	100.0007435
-13.542546	39.105625	104.311943	-16.947893	16.449871	104.335579	40.754421	1.615942	107.516563	42.597946	27.479866	109.792496	41.6761835	14.547904	108.6545295	-75.5719695	18.351838	100.0166285
-12.966861	38.977463	104.349663	-16.970467	16.4238	104.37851	40.733913	1.631723	107.565224	42.565338	27.515865	109.841026	41.6496255	14.573794	108.703125	-75.5905595	18.273806	100.053895
-12.335573	38.815426	104.399529	-17.008936	16.371269	104.391388	40.708229	1.664805	107.567169	42.523502	27.55316	109.858582	41.6158655	14.6089825	108.7128755	-75.6337375	18.1335555	100.0699005
-11.798614	38.621311	104.406715	-17.034803	16.328484	104.399612	40.70269	1.695328	107.558884	42.487457	27.583652	109.826935	41.5950735	14.63949	108.6929095	-75.6646795	18.017478	100.1063145
-11.237944	38.429825	104.4216	-17.050407	16.290398	104.411606	40.697708	1.720239	107.535645	42.438065	27.624044	109.786499	41.5678865	14.6721415	108.661072	-75.6687005	17.9086545	100.16214
-10.490933	38.123898	104.45269	-17.072157	16.221334	104.438545	40.681255	1.762679	107.502869	42.3997	27.657053	109.715523	41.5404775	14.709866	108.609196	-75.6847915	17.732802	100.267894
-10.025973	37.864536	104.45118	-17.075386	16.171871	104.443909	40.676361	1.784647	107.476234	42.384396	27.670912	109.67878	41.5303785	14.7277795	108.577507	-75.6811505	17.6159625	100.310311
-9.551694	37.574982	104.458084	-17.09211	16.131413	104.462906	40.658939	1.799417	107.46981	42.358463	27.682261	109.657608	41.508701	14.740839	108.563709	-75.692921	17.521987	100.362103
-9.0847	37.300522	104.468742	-17.123289	16.08287	104.503571	40.6474	1.806066	107.48378	42.327324	27.693192	109.64463	41.487362	14.749629	108.564205	-75.73394	17.416111	100.442937
-8.548192	36.976814	104.526222	-17.128033	16.059875	104.547203	40.647243	1.818103	107.510849	42.313797	27.709972	109.651711	41.48052	14.7640375	108.58128	-75.736586	17.3557125	100.513126
-8.096495	36.644028	104.570297	-17.113808	16.019197	104.620918	40.660633	1.824096	107.54377	42.309628	27.727505	109.66098	41.4851305	14.7758005	108.602375	-75.7127465	17.2625935	100.639461
-7.642804	36.319878	104.63488	-17.15332	15.992609	104.717377	40.689259	1.818765	107.56736	42.320122	27.720081	109.663162	41.5046905	14.769423	108.615261	-75.8113305	17.215795	100.819493
-7.020497	35.814167	104.718529	-17.07336	15.885859	104.810036	40.741806	1.788416	107.587875	42.371696	27.690176	109.652206	41.556751	14.739296	108.6200405	-75.703471	17.032422	101.0000315
-6.647604	35.457111	104.75618	-17.038364	15.837821	104.876221	40.775795	1.754568	107.589149	42.409779	27.672438	109.623047	41.592787	14.713503	108.606098	-75.669515	16.962139	101.146344
-6.291141	35.042938	104.773331	-16.96834	15.78685	104.940414	40.818119	1.731044	107.577042	42.446144	27.651606	109.571114	41.6321315	14.691325	108.574078	-75.5688115	16.882375	101.30675
-5.918826	34.578243	104.772888	-16.927717	15.754384	105.001831	40.873501	1.710861	107.557472	42.492844	27.62084	109.493172	41.6831725	14.6658505	108.525322	-75.5386065	16.8429175	101.47834
-5.527713	34.132847	104.787315	-16.871634	15.720786	105.066719	40.927231	1.694204	107.559464	42.538574	27.582083	109.413506	41.7329025	14.6381435	108.486485	-75.4761705	16.8034285	101.646953
-5.135993	33.63176	104.769279	-16.799225	15.691384	105.124641	40.996189	1.675519	107.567894	42.593815	27.553289	109.324242	41.795002	14.614404	108.446068	-75.393452	16.768364	101.803214
-4.78591	33.14587	104.75782	-16.769188	15.652858	105.184792	41.051334	1.647385	107.577827	42.645958	27.526484	109.204193	41.848646	14.5869345	108.39101	-75.387022	16.7187815	101.978574
-4.259387	32.451736	104.666565	-16.717012	15.578595	105.220306	41.174255	1.603968	107.511879	42.690575	27.478048	108.905647	41.932415	14.541008	108.208763	-75.366439	16.616182	102.231849
-3.945908	32.03014	104.539749	-16.697298	15.539333	105.209747	41.272701	1.559369	107.416405	42.701424	27.40008	108.684471	41.9870625	14.4797245	108.050438	-75.3816585	16.5989415	102.369056
-3.608135	31.628647	104.399696	-16.672611	15.48877	105.173256	41.323421	1.515267	107.366142	42.683575	27.325115	108.46096	42.003498	14.420191	107.913551	-75.34872	16.557349	102.432961
-3.234975	31.163403	104.266312	-16.659296	15.439158	105.144646	41.362606	1.458653	107.330032	42.648151	27.257677	108.285889	42.0053785	14.358165	107.8079605	-75.3239705	16.520151	102.4813315
-2.849292	30.71295	104.149918	-16.635923	15.37727	105.095337	41.390179	1.393192	107.311394	42.611267	27.175245	108.209526	42.000723	14.2842185	107.76046	-75.272569	16.4703215	102.430214
-2.428114	30.272398	104.138016	-16.64444	15.303023	105.079338	41.414268	1.286849	107.316681	42.621853	27.089428	108.197578	42.0180605	14.1881385	107.7571295	-75.3069405	16.4179075	102.4015465
-1.996574	29.819796	104.164818	-16.633343	15.220497	105.079056	41.420616	1.146239	107.330345	42.657097	26.97035	108.239433	42.0388565	14.0582945	107.784889	-75.3055425	16.3826995	102.373223
-1.380021	29.166889	104.290649	-16.587395	15.091612	105.141724	41.409485	0.918019	107.330002	42.729233	26.74695	108.356346	42.069359	13.8324845	107.843174	-75.244149	16.3507395	102.440274
-0.958729	28.778822	104.394409	-16.566408	15.022357	105.213127	41.401218	0.770434	107.316063	42.786903	26.599958	108.431557	42.0940605	13.685196	107.87381	-75.2268765	16.359518	102.552444
-0.571214	28.400267	104.51226	-16.526581	14.985859	105.297997	41.396461	0.623356	107.323097	42.856438	26.464033	108.511414	42.1264495	13.5436945	107.9172555	-75.1796115	16.4280235	102.6787385
-0.22049	28.075287	104.612839	-16.486916	14.96025	105.390526	41.407024	0.495797	107.336632	42.90443	26.341433	108.60498	42.155727	13.418615	107.970806	-75.129559	16.501885	102.810246
0.190397	27.656364	104.706314	-16.452742	14.95769	105.466377	41.415169	0.384565	107.373299	42.955368	26.242941	108.696495	42.1852685	13.313753	108.034897	-75.0907525	16.601627	102.897857
0.592859	27.217991	104.797485	-16.428194	14.940347	105.541054	41.439938	0.287176	107.408592	43.007469	26.159811	108.797585	42.2237035	13.2234935	108.1030885	-75.0800915	16.6572005	102.9790195
1.020302	26.834055	104.883873	-16.399239	14.953624	105.5961	41.455402	0.192426	107.465027	43.041832	26.078016	108.934723	42.248617	13.135221	108.199875	-75.047095	16.772027	102.992325
1.689651	26.189018	104.994499	-16.377649	14.956273	105.651428	41.493355	0.040927	107.560646	43.11005	25.95042	109.116432	42.3017025	12.9956735	108.338539	-75.0570005	16.9168725	102.964317
2.081168	25.771025	105.064926	-16.379517	14.950487	105.674896	41.529572	-0.062069	107.608971	43.1478	25.866884	109.231331	42.338686	12.9024075	108.420151	-75.09772	16.9985665	102.929641
2.490425	25.342501	105.130974	-16.373556	14.950035	105.702606	41.549374	-0.151426	107.647598	43.161018	25.776833	109.335258	42.355196	12.8127035	108.491428	-75.102308	17.0873665	102.913784
2.852479	24.965061	105.209473	-16.364281	14.945425	105.755661	41.569405	-0.219618	107.679543	43.197235	25.702827	109.432137	42.38332	12.7416045	108.55584	-75.111882	17.1492455	102.955482
3.217523	24.549103	105.268456	-16.354774	14.948091	105.807182	41.598175	-0.27939	107.701218	43.219543	25.649605	109.513535	42.408859	12.6851075	108.6073765	-75.118407	17.2110745	103.0069875
3.599773	24.051054	105.327156	-16.343704	14.945388	105.850853	41.630688	-0.334073	107.724892	43.238934	25.598297	109.588455	42.434811	12.632112	108.6566735	-75.122219	17.258664	103.0450325
3.998331	23.575792	105.345642	-16.326042	14.958819	105.884613	41.665092	-0.376001	107.727242	43.276844	25.564796	109.636795	42.470968	12.5943975	108.6820185	-75.123052	17.3232405	103.0872075
4.619314	22.801308	105.364944	-16.310404	14.97682	105.900955	41.708794	-0.42324	107.742607	43.309036	25.541534	109.699501	42.508915	12.559147	108.721054	-75.129723	17.394493	103.080856
4.986431	22.310915	105.390022	-16.309111	14.992589	105.911232	41.755917	-0.433133	107.734093	43.314777	25.547483	109.747124	42.535347	12.557175	108.7406085	-75.153569	17.428003	103.0818555
5.358917	21.80335	105.415031	-16.303904	15.028975	105.935158	41.791416	-0.425399	107.733955	43.322941	25.567019	109.797523	42.5571785	12.57081	108.765739	-75.1649865	17.48714	103.104577
5.668682	21.350372	105.455757	-16.314117	15.049945	105.975235	41.8283	-0.417347	107.755875	43.325779	25.582699	109.850189	42.5770395	12.582676	108.803032	-75.2052735	17.517214	103.147438
5.993716	20.812017	105.504646	-16.326353	15.074711	106.01683	41.881432	-0.407861	107.775368	43.323891	25.606934	109.944794	42.6026615	12.5995365	108.860081	-75.2553675	17.5498855	103.173579
6.317663	20.22245	105.554939	-16.342522	15.10072	106.06588	41.927113	-0.405814	107.819107	43.339275	25.612289	110.037468	42.633194	12.6032375	108.9282875	-75.318238	17.5982025	103.2034725
6.673854	19.609751	105.627594	-16.349892	15.116135	106.106438	41.997341	-0.413649	107.880486	43.352783	25.618956	110.156021	42.675062	12.6026535	109.0182535	-75.374846	17.6296165	103.1946225
7.157022	18.698454	105.756592	-16.358387	15.157747	106.202888	42.154537	-0.424607	108.129822	43.355457	25.643959	110.395287	42.754997	12.609676	109.2625545	-75.471771	17.705818	103.1432215
7.470278	18.096792	105.866608	-16.352411	15.198706	106.259583	42.31678	-0.396871	108.337852	43.353836	25.709339	110.580269	42.835308	12.656234	109.4590605	-75.54013	17.741178	103.0601055
7.741581	17.504826	105.963196	-16.367094	15.270309	106.316505	42.457153	-0.352389	108.548546	43.338993	25.817171	110.768768	42.898073	12.732391	109.658657	-75.632261	17.808227	102.974353
8.003292	16.83581	106.026634	-16.36911	15.335645	106.336304	42.573376	-0.239689	108.743546	43.326588	25.953453	110.921432	42.949982	12.856882	109.832489	-75.688202	17.814408	102.840119
8.258245	16.167162	106.060471	-16.399462	15.391577	106.326424	42.649399	-0.107028	108.898674	43.306957	26.110558	111.058296	42.978178	13.001765	109.978485	-75.777102	17.781389	102.674363
8.491967	15.462873	106.087982	-16.426378	15.454538	106.311104	42.697124	0.036306	109.035095	43.265011	26.270628	111.171463	42.9810675	13.153467	110.103279	-75.8338235	17.755609	102.518929
8.696065	14.784876	106.112671	-16.445333	15.5091	106.261673	42.725094	0.18031	109.130653	43.243885	26.396879	111.258186	42.9844895	13.2885945	110.1944195	-75.8751555	17.7296055	102.3289265
8.934592	13.768143	106.046341	-16.492683	15.584125	106.158783	42.744133	0.327667	109.179115	43.192394	26.559109	111.303917	42.9682635	13.443388	110.241516	-75.9536295	17.724862	102.07605
9.059703	13.018515	105.937279	-16.519457	15.617484	106.033005	42.752907	0.412547	109.130409	43.183445	26.626448	111.257408	42.968176	13.5194975	110.1939085	-76.00709	17.7154705	101.8721015
9.15925	12.209524	105.773735	-16.529211	15.632464	105.893028	42.736668	0.47406	109.014763	43.142101	26.690435	111.170326	42.9393845	13.5822475	110.0925445	-75.9978065	17.6826805	101.6935115
9.252295	11.449447	105.569519	-16.533968	15.65151	105.734978	42.717533	0.551853	108.878914	43.10537	26.742203	111.010216	42.9114515	13.647028	109.944565	-75.9793875	17.655992	101.525391
9.307809	10.685061	105.386749	-16.531313	15.698546	105.565979	42.717049	0.636303	108.738449	43.105881	26.797709	110.799446	42.911465	13.717006	109.7689475	-75.974091	17.680086	101.3630105
9.340189	9.926512	105.159142	-16.517202	15.762122	105.383896	42.728039	0.712532	108.563828	43.101719	26.887259	110.555695	42.914879	13.7998955	109.5597615	-75.949283	17.7243485	101.2080305
9.319611	9.157196	104.911232	-16.500637	15.835989	105.18544	42.751659	0.820873	108.367943	43.067593	26.996952	110.260582	42.909626	13.9089125	109.3142625	-75.9109	17.7630655	101.0566175
9.318208	7.876542	104.421577	-16.46763	15.932978	104.840073	42.769894	1.009364	108.000015	43.029793	27.201281	109.739532	42.8998435	14.1053225	108.8697735	-75.8351035	17.7606335	100.8103725
9.227186	7.131697	104.115143	-16.43454	15.999721	104.567444	42.783623	1.163955	107.733299	42.989716	27.339876	109.379768	42.8866695	14.2519155	108.5565335	-75.7557495	17.7475265	100.5783545
9.199433	6.299273	103.756401	-16.417124	16.060057	104.274605	42.799541	1.315789	107.490196	42.958237	27.467806	108.995888	42.878889	14.3917975	108.243042	-75.713137	17.7283165	100.306168
9.086011	5.475834	103.408875	-16.391088	16.127476	103.966949	42.826744	1.460739	107.231438	42.925365	27.59712	108.59903	42.8760545	14.5289295	107.915234	-75.6582305	17.7260225	100.018664
8.97622	4.620716	103.061401	-16.349213	16.186312	103.657059	42.84795	1.623574	107.004425	42.85231	27.739923	108.26445	42.85013	14.6817485	107.6344375	-75.548556	17.6908755	99.6796805
8.815772	3.808063	102.73613	-16.317371	16.256174	103.390991	42.87674	1.771102	106.804337	42.836967	27.872192	107.874992	42.8568535	14.821647	107.3396645	-75.4915955	17.690701	99.4423175
8.665901	2.922924	102.521805	-16.297525	16.312698	103.127907	42.934654	1.887493	106.586441	42.836014	27.997272	107.413612	42.885334	14.9423825	107.0000265	-75.480384	17.6830135	99.2557875
8.395938	1.695186	102.121582	-16.219742	16.392389	102.745392	43.001575	2.057926	106.259026	42.739246	28.15313	106.855049	42.8704105	15.105528	106.5570375	-75.3098945	17.67925	98.9337465
8.190194	0.796571	101.90921	-16.175037	16.434439	102.498749	43.017483	2.171031	106.112717	42.734943	28.199854	106.424919	42.876213	15.1854425	106.268818	-75.226287	17.6834355	98.72868
7.947579	-0.051398	101.759872	-16.146807	16.451216	102.280388	43.067383	2.269862	105.989281	42.710926	28.243727	106.060577	42.8891545	15.2567945	106.024929	-75.1827685	17.6456375	98.535847
7.690266	-0.853353	101.677063	-16.118107	16.445423	102.073158	43.12381	2.332108	105.882935	42.648487	28.296968	105.853165	42.8861485	15.314538	105.86805	-75.1223625	17.576308	98.278266
7.417058	-1.650851	101.636795	-16.067736	16.38488	101.939789	43.172058	2.352759	105.835106	42.644684	28.30971	105.61174	42.908371	15.3312345	105.723423	-75.043843	17.4385255	98.156155
7.090416	-2.405857	101.652733	-16.063217	16.295824	101.837288	43.225201	2.349696	105.795563	42.679222	28.284285	105.391945	42.9522115	15.3169905	105.593754	-75.0786455	17.2746575	98.080822
6.737539	-3.245274	101.640991	-16.027254	16.198223	101.71405	43.255993	2.320066	105.761971	42.710583	28.235058	105.20768	42.983288	15.277562	105.4848255	-75.037796	17.118884	97.9432745
6.150209	-4.302308	101.580986	-15.998654	16.057095	101.482704	43.273041	2.270283	105.678391	42.777431	28.111448	104.797867	43.025236	15.1908655	105.238129	-75.022544	16.9233245	97.727279
5.78196	-4.950401	101.526108	-15.95733	15.96493	101.30439	43.282162	2.259191	105.578323	42.781876	28.033289	104.5802	43.032019	15.14624	105.0792615	-74.946679	16.78362	97.5295185
5.418937	-5.561656	101.472496	-15.931511	15.885192	101.13665	43.2882	2.241412	105.501152	42.796856	27.99547	104.356087	43.042528	15.118441	104.9286195	-74.90555	16.651943	97.3446805
4.988809	-6.100266	101.413643	-15.905666	15.7989	100.958656	43.313766	2.237323	105.441986	42.848515	27.970999	104.142471	43.0811405	15.104161	104.7922285	-74.8924725	16.493639	97.1250835
4.565748	-6.658819	101.368332	-15.869701	15.744797	100.788704	43.367664	2.22635	105.403809	42.881508	27.961823	103.997513	43.124586	15.0940865	104.700661	-74.863988	16.3955075	96.876747
4.120821	-7.188133	101.332329	-15.820003	15.693752	100.645851	43.422707	2.210532	105.370728	42.908665	27.950418	103.869675	43.165686	15.080475	104.6202015	-74.805692	16.307029	96.6715005
3.673692	-7.642617	101.273788	-15.764949	15.637371	100.528099	43.469231	2.217221	105.346809	42.954712	27.941767	103.774246	43.2119715	15.079494	104.5605275	-74.7418695	16.195248	96.4956705
3.046633	-8.186789	101.281448	-15.680342	15.571943	100.456848	43.56229	2.219326	105.317307	43.031963	27.946869	103.723511	43.2971265	15.0830975	104.520409	-74.6578105	16.0607885	96.393287
2.637856	-8.493937	101.267609	-15.626179	15.54496	100.428413	43.617947	2.224364	105.301857	43.106331	27.973955	103.724495	43.362139	15.0991595	104.513176	-74.614497	15.9907605	96.34365
2.2293	-8.681581	101.199516	-15.557819	15.533095	100.403008	43.672085	2.223294	105.23912	43.186375	28.007832	103.766235	43.42923	15.115563	104.5026775	-74.544868	15.950627	96.3033385
1.759401	-8.897526	101.079689	-15.507415	15.551075	100.39463	43.681519	2.215456	105.129219	43.275955	28.018799	103.80262	43.478737	15.1171275	104.4659195	-74.493567	15.9850225	96.3233405
1.26962	-9.040139	100.872765	-15.457744	15.589553	100.365135	43.631706	2.211971	105.005623	43.37722	28.009377	103.8228	43.504463	15.110674	104.4142115	-74.419951	16.068432	96.3160585
0.732639	-9.128314	100.637924	-15.412561	15.639107	100.317238	43.566246	2.212628	104.851532	43.46088	28.005505	103.866241	43.513563	15.1090665	104.3588865	-74.338685	16.1691475	96.2755895
0.177369	-9.177217	100.373306	-15.377591	15.731354	100.254974	43.483673	2.224706	104.683426	43.538216	28.020826	103.920578	43.5109445	15.122766	104.302002	-74.2661265	16.339942	96.207946
-0.582871	-9.161614	100.009224	-15.33428	15.875198	100.170753	43.332527	2.303866	104.49958	43.641495	28.084213	103.929199	43.487011	15.1940395	104.2143895	-74.155571	16.5563565	96.1271165
-1.049028	-9.051805	99.850616	-15.311852	15.993547	100.119308	43.290493	2.37818	104.365112	43.679401	28.158468	103.915359	43.484947	15.268324	104.1402355	-74.108651	16.71877	96.0983805
-1.526458	-8.951261	99.703461	-15.281052	16.116808	100.058426	43.255062	2.471809	104.271248	43.712372	28.244083	103.838692	43.483717	15.357946	104.05497	-74.045821	16.87567	96.061882
-1.993202	-8.754646	99.592712	-15.265933	16.232067	100.000275	43.247978	2.571075	104.180588	43.726952	28.343555	103.784981	43.487465	15.457315	103.9827845	-74.019331	17.006819	96.0177655
-2.490477	-8.569083	99.456184	-15.241374	16.359409	99.940353	43.247139	2.666617	104.099525	43.736916	28.450129	103.732643	43.4920275	15.558373	103.916084	-73.9747755	17.160445	95.964622
-3.041397	-8.399894	99.310921	-15.242073	16.417343	99.878021	43.23806	2.729387	104.020782	43.757935	28.531881	103.664436	43.4979975	15.630634	103.842609	-73.9821435	17.204052	95.913433
-3.610565	-8.17378	99.196671	-15.23646	16.448347	99.839767	43.215324	2.779115	103.938736	43.763927	28.580502	103.638283	43.4896255	15.6798085	103.7885095	-73.9625455	17.2168855	95.8910245
-4.42488	-7.814737	99.070007	-15.212983	16.485708	99.796288	43.154892	2.820592	103.843925	43.788883	28.609463	103.592239	43.4718875	15.7150275	103.718082	-73.8978535	17.2563885	95.874494
-4.911922	-7.647537	99.020233	-15.216194	16.504509	99.787308	43.135582	2.835675	103.7948	43.812298	28.613111	103.562332	43.47394	15.724393	103.678566	-73.906328	17.284625	95.89605
-5.36836	-7.41006	99.003723	-15.207608	16.528322	99.77179	43.123634	2.843742	103.76165	43.833332	28.61874	103.523216	43.478483	15.731241	103.642433	-73.893699	17.325403	95.901147
-5.78555	-7.170877	98.960648	-15.195412	16.549976	99.737999	43.115948	2.848757	103.711472	43.864288	28.622484	103.437981	43.490118	15.7356205	103.5747265	-73.880942	17.3643315	95.9012715
-6.258667	-6.810792	98.914429	-15.167654	16.575315	99.694313	43.113255	2.84883	103.622749	43.876198	28.632721	103.352097	43.4947265	15.7407755	103.487423	-73.8300345	17.4098545	95.901203
-6.685969	-6.535472	98.823708	-15.137966	16.594858	99.651024	43.100124	2.834119	103.527275	43.906872	28.638496	103.266487	43.503498	15.7363075	103.396881	-73.77943	17.4534085	95.905167
-7.162105	-6.218285	98.718697	-15.103665	16.599281	99.60569	43.073452	2.792938	103.402794	43.951477	28.613054	103.185394	43.5124645	15.702996	103.294094	-73.7197945	17.495566	95.917286
-7.850044	-5.658585	98.466347	-15.031268	16.585588	99.526222	43.001431	2.728581	103.194511	44.014603	28.552082	103.133568	43.508017	15.6403315	103.1640395	-73.570553	17.5308445	95.8884045
-8.264231	-5.381621	98.295349	-14.996879	16.5807	99.493843	42.946304	2.685305	103.030685	44.086155	28.511509	103.130661	43.5162295	15.598407	103.080673	-73.5099875	17.562993	95.907013
-8.634946	-5.06708	98.114258	-14.954792	16.5937	99.464584	42.892323	2.657434	102.87561	44.143581	28.48357	103.167549	43.517952	15.570502	103.0215795	-73.427536	17.616898	95.9075885
-8.966009	-4.773959	97.963104	-14.925088	16.646372	99.458748	42.848866	2.660951	102.712166	44.21764	28.47023	103.213898	43.533253	15.5655905	102.963032	-73.383429	17.7271535	95.954464
-9.265092	-4.426342	97.789726	-14.896848	16.74305	99.449066	42.801292	2.665835	102.568832	44.288914	28.497204	103.260506	43.545103	15.5815195	102.914669	-73.338799	17.9045805	95.983463
-9.586784	-4.00632	97.654495	-14.878353	16.863558	99.414703	42.772789	2.695223	102.450195	44.327255	28.542086	103.292633	43.550022	15.6186545	102.871414	-73.306728	18.1084615	95.957992
-9.922884	-3.661175	97.491867	-14.878247	17.003485	99.374649	42.741062	2.764353	102.318703	44.34882	28.587711	103.304031	43.544941	15.676032	102.811367	-73.301435	18.330938	95.937931
-10.399872	-3.188265	97.284264	-14.85668	17.207973	99.314346	42.698757	2.876317	102.168694	44.377319	28.671852	103.324112	43.538038	15.7740845	102.746403	-73.251398	18.6418615	95.882289
-10.732344	-2.883524	97.183983	-14.851011	17.336971	99.300209	42.692093	2.930843	102.113853	44.396225	28.726355	103.369263	43.544159	15.828599	102.741558	-73.246181	18.845343	95.85886
-11.059685	-2.632304	97.105751	-14.863833	17.452394	99.278984	42.699181	2.975872	102.077164	44.437878	28.768677	103.434311	43.5685295	15.8722745	102.7557375	-73.2961955	19.0325135	95.8022305
-11.385783	-2.378591	97.021126	-14.845519	17.539528	99.259308	42.701385	2.999863	102.073753	44.472778	28.817373	103.49823	43.5870815	15.908618	102.7859915	-73.2781195	19.170438	95.7326245
-11.680107	-2.212147	96.967995	-14.833158	17.609005	99.232872	42.715	3.030669	102.074539	44.493603	28.857729	103.530121	43.6043015	15.944199	102.80233	-73.2706175	19.273811	95.663414
-11.886717	-2.083423	96.917656	-14.81554	17.693859	99.197708	42.741119	3.071192	102.072235	44.510803	28.888725	103.544464	43.625961	15.9799585	102.8083495	-73.257041	19.4077595	95.5870665
-12.093035	-2.012628	96.902328	-14.802842	17.76046	99.168816	42.770802	3.12403	102.068565	44.542088	28.93548	103.51503	43.656445	16.029755	102.7917975	-73.262129	19.491165	95.5458345
-12.344366	-2.022393	96.882813	-14.762012	17.833189	99.1241	42.834538	3.211813	102.069664	44.560612	29.014036	103.416	43.697575	16.1129245	102.742832	-73.221599	19.5534535	95.505368
-12.445479	-2.120863	96.869034	-14.746286	17.870787	99.057083	42.904171	3.270441	102.059853	44.577641	29.067797	103.327621	43.740906	16.169119	102.693737	-73.233478	19.572455	95.420429
-12.540017	-2.21052	96.828712	-14.711382	17.907169	98.994179	42.949989	3.311168	102.036842	44.576092	29.117416	103.228668	43.7630405	16.214292	102.632755	-73.1858045	19.600046	95.355603
-12.743866	-2.310099	96.772499	-14.68114	17.938774	98.922691	42.994835	3.341711	102.009628	44.57653	29.153025	103.152657	43.7856825	16.247368	102.5811425	-73.1479625	19.63018	95.2642395
-12.923791	-2.377243	96.673256	-14.661625	17.93502	98.842064	43.027287	3.347654	101.994644	44.594738	29.169447	103.112946	43.8110125	16.2585505	102.553795	-73.1342625	19.6114895	95.130333
-13.156578	-2.469373	96.580986	-14.639658	17.933231	98.782822	43.059357	3.357056	101.961639	44.615971	29.168684	103.098534	43.837664	16.26287	102.5300865	-73.11698	19.603592	95.0355575
-13.413672	-2.601139	96.527443	-14.628853	17.931309	98.745369	43.064339	3.370996	101.959061	44.63485	29.163786	103.110657	43.8495945	16.267391	102.534859	-73.1073005	19.595227	94.955879
-13.851974	-2.924576	96.450592	-14.628084	17.972101	98.707756	43.09296	3.415944	102.001991	44.669075	29.175591	103.116585	43.8810175	16.2957675	102.559288	-73.1371855	19.6484345	94.856224
-14.152798	-3.216754	96.434853	-14.622149	18.026354	98.689972	43.129028	3.446463	102.034081	44.676323	29.214886	103.103043	43.9026755	16.3306745	102.568562	-73.1469735	19.7220335	94.811382
-14.512165	-3.559937	96.39856	-14.618592	18.105913	98.659691	43.135216	3.484559	102.071915	44.679207	29.272388	103.045479	43.9072115	16.3784735	102.558697	-73.1443955	19.8333525	94.760685
-14.853305	-3.886904	96.38311	-14.621726	18.158611	98.628456	43.168587	3.551933	102.075722	44.666653	29.321507	102.951584	43.91762	16.43672	102.513653	-73.161072	19.880502	94.743259
-15.170866	-4.220832	96.410469	-14.612925	18.219437	98.60041	43.196442	3.625356	102.077591	44.654953	29.359488	102.833328	43.9256975	16.492422	102.4554595	-73.1515475	19.946452	94.7453605
-15.483101	-4.58552	96.434593	-14.596883	18.28937	98.55658	43.199799	3.698331	102.095055	44.663857	29.40177	102.690422	43.931828	16.5500505	102.3927385	-73.125594	20.0286895	94.7204215
-15.766382	-4.95652	96.442719	-14.57829	18.362118	98.474953	43.217297	3.764841	102.102371	44.678619	29.434395	102.534172	43.947958	16.599618	102.3182715	-73.104538	20.124618	94.6316345
-16.056152	-5.641272	96.532127	-14.532196	18.443384	98.377312	43.163235	3.90722	102.118073	44.692509	29.462978	102.272179	43.927872	16.685099	102.195126	-72.992264	20.201669	94.559498
-16.300783	-6.159538	96.592674	-14.498613	18.482126	98.316475	43.050251	4.005193	102.150871	44.707371	29.483274	102.110031	43.878811	16.7442335	102.130451	-72.876037	20.2200185	94.502499
-16.646847	-6.702764	96.687576	-14.450211	18.522251	98.260254	42.871494	4.126656	102.180275	44.734673	29.487673	101.935387	43.8030835	16.8071645	102.057831	-72.7035055	20.2373375	94.462677
-16.920885	-7.274897	96.747871	-14.403987	18.535486	98.212677	42.611832	4.309837	102.158104	44.772873	29.485937	101.767418	43.6923525	16.897887	101.962761	-72.5003265	20.173085	94.462593
-17.176136	-7.786951	96.849854	-14.371716	18.535032	98.163155	42.309017	4.488862	102.063766	44.815414	29.477688	101.586517	43.5622155	16.983275	101.8251415	-72.3056475	20.086789	94.5011685
-17.41287	-8.279991	96.923782	-14.327419	18.521053	98.095421	42.080429	4.61739	101.937225	44.829746	29.4321	101.383575	43.4550875	17.024745	101.6604	-72.1099255	20.017361	94.530442
-17.624218	-8.740671	96.96077	-14.299997	18.525331	98.021164	41.930359	4.725145	101.78653	44.840923	29.384443	101.152191	43.385641	17.054794	101.4693605	-71.985635	19.995868	94.5729675
-17.850754	-9.436108	97.098007	-14.259459	18.55961	97.899452	41.728706	4.838186	101.558746	44.842834	29.310713	100.811111	43.28577	17.0744495	101.1849285	-71.804688	20.0447705	94.6139755
-18.007362	-9.962964	97.193268	-14.252283	18.563637	97.84816	41.620987	4.872563	101.403023	44.846188	29.248631	100.586655	43.2335875	17.060597	100.994839	-71.7381535	20.066677	94.701481
-18.230665	-10.434608	97.306969	-14.231827	18.559893	97.786064	41.531704	4.897849	101.251755	44.84161	29.19446	100.363686	43.186657	17.0461545	100.8077205	-71.650311	20.0736315	94.7644075
-18.421474	-10.948769	97.390671	-14.199652	18.560665	97.730331	41.465511	4.923785	101.092674	44.83094	29.142458	100.142357	43.1482255	17.0331215	100.6175155	-71.5475295	20.0882085	94.8431465
-18.583183	-11.413703	97.462685	-14.175107	18.56287	97.682762	41.40239	4.939794	100.939896	44.826881	29.094952	99.947731	43.1146355	17.017373	100.4438135	-71.4648495	20.108367	94.9217105
-18.734711	-11.796548	97.563431	-14.152376	18.550268	97.630142	41.347328	4.947929	100.828682	44.822563	29.042608	99.781921	43.0849455	16.9952685	100.3053015	-71.3896975	20.1052675	94.9549825
-18.863428	-12.128072	97.657738	-14.123112	18.538509	97.588638	41.330254	4.936263	100.740982	44.823486	28.99822	99.657997	43.07687	16.9672415	100.1994895	-71.323094	20.1097765	94.9777865
-18.972122	-12.476296	97.765182	-14.066119	18.501064	97.557831	41.336937	4.906415	100.679306	44.857891	28.948778	99.570587	43.097414	16.9275965	100.1249465	-71.229652	20.0745315	94.9907155
-19.066826	-12.615158	97.812973	-14.039278	18.473402	97.527847	41.36372	4.850094	100.657867	44.899521	28.919304	99.565796	43.1316205	16.884699	100.1118315	-71.2101765	20.062105	94.9438625
-19.128595	-12.828304	97.8041	-14.003308	18.442751	97.491501	41.391296	4.765063	100.658485	44.977196	28.900602	99.574821	43.184246	16.8328325	100.116653	-71.190862	20.0526695	94.866349
-19.074673	-13.039769	97.790512	-13.949418	18.383934	97.460564	41.444447	4.642339	100.666168	45.078697	28.884607	99.596306	43.261572	16.763473	100.131237	-71.160408	20.004395	94.789891
-19.011929	-13.080881	97.788139	-13.915833	18.34399	97.437019	41.471481	4.516135	100.699028	45.193302	28.853672	99.623505	43.3323915	16.6849035	100.1612665	-71.1640575	20.0030765	94.7127715
-18.846004	-13.019177	97.71907	-13.880237	18.317833	97.421295	41.515335	4.395587	100.718285	45.303623	28.804356	99.609718	43.409479	16.5999715	100.1640015	-71.169953	20.0356945	94.6785885
-18.886324	-12.902824	97.674118	-13.817404	18.290146	97.387024	41.56522	4.338928	100.716927	45.386608	28.720812	99.59285	43.475914	16.52987	100.1548885	-71.110722	20.050422	94.6191595
-18.970945	-12.959928	97.628563	-13.726883	18.316143	97.312195	41.642017	4.358366	100.676414	45.395527	28.649578	99.54483	43.518772	16.503972	100.110622	-70.972538	20.128314	94.513768
-18.845871	-13.016685	97.610626	-13.665001	18.361256	97.235138	41.734154	4.42977	100.62429	45.325001	28.659149	99.55542	43.5295775	16.5444595	100.089855	-70.8595795	20.1780525	94.380421
-18.618921	-12.911614	97.538177	-13.62261	18.391634	97.141098	41.813435	4.509086	100.60614	45.271832	28.774305	99.489433	43.5426335	16.6416955	100.0477865	-70.7878535	20.1415725	94.2344095
-18.563566	-12.725052	97.541824	-13.589976	18.424387	97.044388	41.856091	4.567405	100.608612	45.241947	28.921646	99.412109	43.549019	16.7445255	100.0103605	-70.728971	20.1042485	94.0784155
-18.479139	-12.675205	97.459312	-13.576791	18.422121	96.979523	41.89109	4.607019	100.606445	45.129868	29.068256	99.444267	43.510479	16.8376375	100.025356	-70.664061	20.0066045	93.93369
-18.397984	-12.725012	97.383347	-13.557064	18.395905	96.8993	41.914089	4.608719	100.603607	44.932064	29.317348	99.448418	43.4230765	16.9630335	100.0260125	-70.5372045	19.8287765	93.7725875
-18.389565	-12.912295	97.232864	-13.561005	18.383007	96.845299	41.947712	4.616655	100.595268	44.863857	29.431763	99.423965	43.4057845	17.024209	100.0096165	-70.5277945	19.741805	93.6809815
-18.406157	-12.986729	97.067543	-13.571055	18.391632	96.78035	41.971733	4.649292	100.65377	44.731052	29.414761	99.472534	43.3513925	17.0320265	100.063152	-70.4935025	19.7512375	93.497548
-18.455986	-12.853463	96.99456	-13.595754	18.402758	96.755775	41.95594	4.650183	100.72287	44.608311	29.446878	99.480835	43.2821255	17.0485305	100.1018525	-70.4736335	19.7569855	93.4096975
-18.510687	-12.828265	96.894157	-13.627224	18.429846	96.723679	41.93018	4.654036	100.744476	44.482422	29.505032	99.535583	43.206301	17.079534	100.1400295	-70.460749	19.780158	93.3073285
-18.556627	-12.763699	96.831093	-13.665813	18.498779	96.67466	41.90316	4.684852	100.736359	44.346581	29.628441	99.647316	43.1248705	17.1566465	100.1918375	-70.4564965	19.8409115	93.1574825
-18.549129	-12.712688	96.749405	-13.694756	18.556585	96.646599	41.892738	4.748952	100.742569	44.262253	29.717012	99.75396	43.0774955	17.232982	100.2482645	-70.4670075	19.880188	93.0449335
-18.568668	-12.625311	96.758888	-13.700901	18.621876	96.632423	41.905003	4.820015	100.801613	44.198696	29.85059	99.827942	43.0518495	17.3353025	100.3147775	-70.4536515	19.9084495	92.9500685
-18.62981	-12.531439	96.825233	-13.711253	18.711979	96.606346	41.964661	4.908377	100.868416	44.152428	30.029789	99.859634	43.0585445	17.469083	100.364025	-70.4810505	19.954875	92.848667
-18.523037	-12.397962	96.82695	-13.68639	18.849457	96.441376	42.051014	5.083832	100.909508	44.145157	30.309729	99.781052	43.0980855	17.6967805	100.34528	-70.4708655	20.0021335	92.537472
-18.497578	-12.34638	96.806549	-13.667933	18.927498	96.289032	42.074181	5.230783	100.897835	44.13187	30.407366	99.691933	43.1030255	17.8190745	100.294884	-70.4388915	20.0359215	92.28318
-18.365986	-12.299992	96.710953	-13.615177	18.972914	96.151489	42.102993	5.35639	100.895226	44.06974	30.469864	99.676956	43.0863665	17.913127	100.286091	-70.3167205	20.032701	92.016887
-18.31568	-12.261497	96.60981	-13.599652	19.018744	96.046204	42.15477	5.437827	100.923943	44.07217	30.545155	99.662949	43.11347	17.991491	100.293446	-70.312774	20.045997	91.798962
-18.287172	-12.251778	96.493446	-13.583724	19.033085	95.968338	42.181381	5.467971	100.966385	44.121567	30.629543	99.702332	43.151474	18.048757	100.3343585	-70.318922	20.017413	91.6023175
-18.332024	-12.249993	96.366394	-13.574855	19.029224	95.927094	42.182205	5.459752	100.966118	44.164711	30.661667	99.817665	43.173458	18.0607095	100.3918915	-70.323168	19.9977385	91.4622965
-18.3438	-12.256479	96.218307	-13.56593	19.02191	95.898697	42.154266	5.430544	100.948372	44.238407	30.665642	99.916008	43.1963365	18.048093	100.43219	-70.3281965	19.995727	91.365204
-18.396921	-12.224724	95.941795	-13.569954	19.055878	95.79583	42.11401	5.397779	100.921082	44.334717	30.662647	100.017036	43.2243635	18.030213	100.469059	-70.3642715	20.081543	91.122601
-18.418686	-12.149536	95.728455	-13.585586	19.101086	95.675529	42.079987	5.41024	100.910309	44.360168	30.684937	100.043831	43.2200775	18.0475885	100.47707	-70.3912495	20.1545835	90.873988
-18.4743	-12.06752	95.59642	-13.595647	19.195038	95.558784	42.060757	5.469463	100.877014	44.348915	30.749691	100.039886	43.204836	18.109577	100.45845	-70.39613	20.280499	90.659118
-18.426954	-11.995397	95.448288	-13.600409	19.285357	95.454247	42.04594	5.562151	100.865433	44.342266	30.84329	100.038467	43.194103	18.2027205	100.45195	-70.394921	20.3679935	90.456544
-18.466225	-11.898709	95.359711	-13.609187	19.360756	95.369713	42.054695	5.669425	100.862106	44.344116	30.941668	100.039146	43.1994055	18.3055465	100.450626	-70.4177795	20.4159655	90.2888
-18.435863	-11.82977	95.282928	-13.599528	19.435661	95.298035	42.076168	5.76238	100.858948	44.337807	31.041914	100.028442	43.2069875	18.402147	100.443695	-70.4060435	20.469175	90.152375
-18.40077	-11.768187	95.163185	-13.594868	19.507366	95.222664	42.089577	5.841516	100.840126	44.349678	31.148266	100.032356	43.2196275	18.494891	100.436241	-70.4093635	20.519841	90.009087
-18.344727	-11.724673	94.946701	-13.562221	19.549412	95.110886	42.08902	5.895854	100.804558	44.394882	31.240601	100.087166	43.241951	18.5682275	100.445862	-70.366393	20.5305965	89.77591
-18.33087	-11.711732	94.827599	-13.554374	19.553894	95.044395	42.082699	5.900871	100.859665	44.473537	31.279743	100.119576	43.278118	18.590307	100.4896205	-70.386866	20.517481	89.5991695
-18.31978	-11.663742	94.79953	-13.565907	19.613277	95.025322	42.131809	5.979785	101.035019	44.530701	31.315577	100.162292	43.331255	18.647681	100.5986555	-70.463069	20.578873	89.4519885
-18.340714	-11.550209	94.920937	-13.597412	19.733433	95.041534	42.248108	6.185309	101.280594	44.522377	31.472031	100.190865	43.3852425	18.82867	100.7357295	-70.5800665	20.638196	89.3473385
-18.227165	-11.3879	95.019295	-13.629807	19.920046	95.017853	42.489758	6.414019	101.361382	44.439854	31.726089	100.13636	43.464806	19.070054	100.748871	-70.72442	20.770038	89.286835
-18.162247	-11.337475	94.88678	-13.603386	19.969385	94.818748	42.449646	6.5446	101.036491	44.366707	31.889969	99.955025	43.4081765	19.2172845	100.495758	-70.6149485	20.7214855	89.141738
-18.169598	-11.363079	94.570114	-13.516322	19.920286	94.52626	42.117588	6.555176	100.751999	44.36499	31.780777	99.70237	43.241289	19.1679765	100.2271845	-70.273933	20.6725955	88.8253355
-18.204754	-11.382625	94.457985	-13.554565	19.90616	94.404152	42.149033	6.551344	100.902817	44.331161	31.657167	99.684586	43.240097	19.1042555	100.2937015	-70.349227	20.7080645	88.5146025
-18.188992	-11.362953	94.540298	-13.642756	19.936728	94.494637	42.376202	6.557048	101.131699	44.330933	31.785133	99.843529	43.3535675	19.1710905	100.487614	-70.6390795	20.7023655	88.50166
-18.21294	-11.394171	94.5625	-13.638889	19.907694	94.510559	42.399437	6.502865	101.21949	44.409317	31.895798	99.943893	43.404377	19.1993315	100.5816915	-70.682155	20.6160565	88.4394265
-18.180698	-11.482201	94.51265	-13.572012	19.825699	94.485176	42.345631	6.448584	101.307533	44.499294	31.870205	100.004837	43.4224625	19.1593945	100.656185	-70.5664865	20.4920035	88.314167
-18.072294	-11.511939	94.565155	-13.551566	19.802528	94.536217	42.412552	6.447708	101.546463	44.541016	31.830236	100.099007	43.476784	19.138972	100.822735	-70.579916	20.466084	88.249699
-18.060242	-11.501487	94.769447	-13.55937	19.809414	94.640869	42.605698	6.511745	101.797318	44.539787	31.889326	100.239693	43.5727425	19.2005355	101.0185055	-70.6914825	20.4182925	88.2632325
-18.008545	-11.511579	94.866943	-13.540954	19.806217	94.682884	42.714058	6.574485	101.897141	44.569298	32.001495	100.307419	43.641678	19.28799	101.10228	-70.723586	20.324444	88.263488
-17.896002	-11.589758	94.728653	-13.45058	19.739515	94.587036	42.75679	6.540731	101.813873	44.632179	32.021835	100.264755	43.6944845	19.281283	101.039314	-70.5956445	20.197747	88.134758
-17.835995	-11.632763	94.570068	-13.394284	19.687559	94.501396	42.789619	6.49435	101.728821	44.658672	31.96327	100.234161	43.7241455	19.22881	100.981491	-70.5127135	20.146308	88.021301
-17.789473	-11.68241	94.38221	-13.364257	19.651747	94.429886	42.823078	6.439116	101.650955	44.712135	31.912729	100.239548	43.7676065	19.1759225	100.9452515	-70.4961205	20.1275715	87.9145205
-17.756588	-11.720898	94.190735	-13.310686	19.608313	94.377747	42.839138	6.382771	101.567017	44.779556	31.864702	100.282097	43.809347	19.1237365	100.924557	-70.430719	20.0928895	87.830937
-17.713888	-11.750414	94.004471	-13.250197	19.569715	94.335571	42.862007	6.312013	101.471588	44.8661	31.80047	100.341415	43.8640535	19.0562415	100.9065015	-70.3644475	20.0831885	87.7646405
-17.606255	-11.771568	93.8759	-13.165346	19.536692	94.308128	42.873554	6.254934	101.392769	44.960899	31.745205	100.345955	43.9172265	19.0000695	100.869362	-70.2479185	20.0733145	87.746894
-17.536077	-11.766691	93.860336	-13.045001	19.533516	94.280434	42.924248	6.17519	101.258675	45.078995	31.683285	100.296997	44.0016215	18.9292375	100.777836	-70.0916235	20.1377945	87.783032
-17.583952	-11.808719	93.764885	-12.910891	19.48473	94.22625	42.936409	5.904257	100.949333	45.256981	31.504837	100.210747	44.096695	18.704547	100.58004	-69.918477	20.264913	87.87246
-17.650179	-11.88218	93.559143	-12.81956	19.385572	94.168999	42.81596	5.585744	100.545288	45.354935	31.229198	100.12944	44.0854475	18.407471	100.337364	-69.7245675	20.363673	88.000634
-17.712936	-11.934691	93.380104	-12.738822	19.292219	94.148155	42.513866	5.302726	100.34536	45.450027	30.824116	100.031403	43.9819465	18.063421	100.1883815	-69.4595905	20.521017	88.1079285
-18.004843	-11.927708	93.36515	-12.881708	19.28982	94.156586	42.383007	5.128063	100.779045	45.493187	30.482218	100.116638	43.938097	17.8051405	100.4478415	-69.701513	20.7744995	87.8653305
-18.266253	-11.899592	93.583031	-13.208713	19.331507	94.33712	42.621349	5.204575	101.520966	45.309811	30.459747	100.428185	43.96558	17.832161	100.9745755	-70.383006	20.830853	87.6996645
-18.315138	-11.815969	93.948166	-13.452675	19.446043	94.553314	42.920147	5.539828	101.961533	44.965771	30.774868	100.716721	43.942959	18.157348	101.339127	-70.848309	20.734738	87.767501
-18.167595	-11.744669	94.094833	-13.537818	19.517403	94.528648	43.014603	5.887061	101.980209	44.727089	31.254164	100.747177	43.870846	18.5706125	101.363693	-70.946482	20.4641935	87.693603
-18.02914	-11.839764	93.869751	-13.621591	19.462835	94.015411	42.794456	6.27041	101.645752	44.408989	31.662712	100.430061	43.6017225	18.966561	101.0379065	-70.8449045	19.959109	86.9929155
-17.920101	-11.919146	93.777946	-13.613698	19.398287	93.827454	42.754738	6.383359	101.47966	44.132114	31.655607	100.190498	43.443426	19.019483	100.835079	-70.670822	19.777091	86.819829
-17.859396	-11.942528	93.959213	-13.548324	19.375954	93.888702	42.9132	6.427684	101.443878	44.122246	31.571802	100.029205	43.517723	18.999743	100.7365415	-70.614371	19.752165	87.0408625
-17.820566	-12.01965	94.042564	-13.495273	19.315115	93.895241	43.080994	6.314055	101.571274	44.314705	31.530842	100.069679	43.6978495	18.9224485	100.8204765	-70.6883955	19.7077815	86.9700055
-17.789553	-12.105772	94.079491	-13.38541	19.196007	93.911118	43.072964	6.117951	101.702225	44.442764	31.482864	100.166466	43.757864	18.8004075	100.9343455	-70.528684	19.5916065	86.8878905
-17.535984	-12.211134	94.49192	-13.0556	19.082325	94.261826	43.220764	5.900267	101.493523	44.662113	31.307396	100.053856	43.9414385	18.6038315	100.7736895	-70.0526385	19.5608185	87.7499625
-17.197817	-12.233871	95.027077	-12.65666	19.038681	94.691391	43.441906	5.724228	101.357628	45.10582	31.063675	99.873337	44.273863	18.3939515	100.6154825	-69.587183	19.6834105	88.7672995
-17.080387	-12.204625	94.822662	-12.765429	18.928577	94.501404	43.485405	5.513248	101.770523	45.388386	30.945345	100.114151	44.4368955	18.2292965	100.942337	-69.9677535	19.6278575	88.060471
-17.080694	-12.364669	94.480072	-12.880404	18.739237	94.364586	43.291656	5.390607	101.750008	45.103176	30.976513	100.345787	44.197416	18.18356	101.0478975	-69.958224	19.294914	87.6812745
-16.946903	-12.469769	94.798332	-12.698677	18.638659	94.598022	43.272728	5.400597	101.363457	45.105278	30.856823	100.137939	44.189003	18.12871	100.750698	-69.586357	19.148608	88.445346
-16.904091	-12.461136	94.932793	-12.708025	18.633572	94.586388	43.341297	5.364586	101.339851	45.318924	30.791962	99.959709	44.3301105	18.078274	100.64978	-69.7461605	19.18887	88.522996
-17.010983	-12.458315	94.578018	-12.908927	18.625284	94.318993	43.169518	5.361454	101.582802	45.130322	30.850822	100.069473	44.14992	18.106138	100.8261375	-69.967774	19.14443	87.8118485
-16.99881	-12.441242	94.524254	-12.963383	18.656542	94.353271	43.116367	5.441592	101.572441	44.897144	30.885918	100.109253	44.0067555	18.163755	100.840847	-69.9335215	19.149329	87.865695
-16.91572	-12.368299	94.792244	-12.904935	18.721836	94.556702	43.233086	5.551724	101.622322	44.962017	30.935923	100.129532	44.0975515	18.2438235	100.875927	-69.9074215	19.1998485	88.237477
-16.927607	-12.291551	94.896294	-12.872264	18.7908	94.581268	43.251671	5.592197	101.766029	45.051052	31.087442	100.317558	44.1513615	18.3398195	101.0417935	-69.8958895	19.2417805	88.1207425
-16.934767	-12.280425	94.786453	-12.850027	18.80349	94.565323	43.132938	5.556554	101.781258	44.984783	31.004444	100.367714	44.0588605	18.280499	101.074486	-69.7589145	19.326481	88.05616
-16.911129	-12.254064	94.665558	-12.855103	18.814589	94.601471	43.150238	5.52341	101.923943	44.981899	30.878719	100.464821	44.0660685	18.2010645	101.194382	-69.7762745	19.4281135	88.00856
-16.934944	-12.229499	94.840645	-12.846158	18.843723	94.69249	43.374348	5.50187	102.031693	45.062115	30.944241	100.61953	44.2182315	18.2230555	101.3256115	-69.9105475	19.4643905	88.0593685
-16.904459	-12.177856	95.068054	-12.779869	18.893948	94.724213	43.473141	5.552658	101.987328	45.214634	31.058079	100.579918	44.3438875	18.3053685	101.283623	-69.9036255	19.4825275	88.164803
-16.850283	-12.169681	94.671257	-12.724416	18.834486	94.441864	43.368824	5.479161	101.861366	45.278114	30.959459	100.532387	44.323469	18.21931	101.1968765	-69.772301	19.449662	87.6868515
-16.760691	-12.316521	94.304642	-12.4954	18.585135	94.402512	43.260929	5.240955	101.596924	45.199989	30.764845	100.566315	44.230459	18.0029	101.0816195	-69.221259	19.16737	87.7234045
-16.253725	-12.55739	95.558029	-12.052178	18.368752	95.743767	43.875542	5.173015	101.729919	45.716259	30.47607	100.58007	44.7959005	17.8245425	101.1549945	-68.9002565	18.9129615	90.3325395
-16.147539	-12.590151	96.418968	-12.20193	18.370571	96.518227	44.462021	5.194803	102.788498	46.148952	30.632942	101.225975	45.3054865	17.9138725	102.0072365	-69.7093465	18.8272695	91.0292175
-16.112011	-12.599585	96.41935	-12.621328	18.353575	96.414818	44.74556	5.329734	103.623245	46.445816	30.973774	101.621559	45.595688	18.151754	102.622402	-70.838344	18.555396	90.207234
-16.217278	-12.634028	95.891373	-12.799623	18.218113	95.771942	44.390465	5.309468	103.326965	46.062603	31.266388	101.268593	45.226534	18.287928	102.297779	-70.82578	18.148298	89.246105
-16.140636	-12.74845	95.460304	-12.462604	18.018064	95.213791	43.900566	5.170919	102.121735	45.289188	30.982817	100.571571	44.594877	18.076868	101.346653	-69.520085	17.95926	89.080929
-15.932822	-12.863567	95.09388	-12.362848	17.888823	94.687569	43.807999	5.177971	101.494751	44.911011	30.498043	99.917702	44.359505	17.838007	100.7062265	-69.085201	17.939639	88.6689115
-16.094547	-12.981948	94.903954	-12.783315	17.785093	94.412682	43.838127	5.176537	102.193794	44.79628	30.437868	100.086502	44.3172035	17.8072025	101.140148	-69.8838335	17.7629835	87.685216
-16.281794	-13.08997	95.936974	-12.990488	17.681316	95.272133	44.216812	5.181541	102.997269	44.846741	30.760986	100.806007	44.5317765	17.9712635	101.901638	-70.5127525	17.3913685	88.642628
-16.193468	-13.124573	96.547043	-12.877586	17.580486	95.791229	44.48061	5.157408	102.904129	45.352516	30.714813	100.915314	44.916563	17.9361105	101.9097215	-70.671735	17.2248615	89.6727365
-16.078243	-13.158085	96.139374	-12.906414	17.407181	95.411674	44.253647	4.89392	102.87709	45.39735	30.553923	101.228951	44.8254985	17.7239215	102.0530205	-70.6383265	17.0904405	88.7703275
-16.122303	-13.225224	95.265739	-12.874971	17.211063	94.933823	43.79641	4.420214	103.171982	45.078926	30.180254	101.570045	44.437668	17.300234	102.3710135	-70.18761	17.121892	87.4966325
-16.22156	-13.296456	95.756866	-12.687518	17.131344	95.428215	43.991074	4.180354	103.604523	45.189636	29.677191	101.807571	44.590355	16.9287725	102.706047	-69.965391	17.3339155	88.150383
-16.143898	-13.202185	97.109756	-12.497219	17.138287	96.578972	44.878178	4.116519	104.757782	45.853825	29.526001	102.60273	45.3660015	16.82126	103.680256	-70.3604395	17.455314	89.477688
-16.058075	-13.086677	97.985176	-12.575291	17.097988	97.377068	45.671368	4.203019	106.000832	46.657993	29.783285	103.491959	46.1646805	16.993152	104.7463955	-71.3152625	17.202824	90.0077405
-15.865491	-12.935905	97.370735	-12.573708	16.813049	97.095406	45.353283	4.286931	105.715179	46.628811	30.167702	103.685989	45.991047	17.2273165	104.700584	-71.138463	16.3987815	89.490228
-15.776877	-12.858255	96.270088	-12.294949	16.569883	96.216652	45.026035	3.889646	104.176987	46.156166	29.742304	102.943192	45.5911005	16.815975	103.5600895	-70.1809985	16.323791	88.8732145
-15.747388	-12.648782	95.256874	-11.975696	16.38133	95.384315	44.766338	3.468058	103.059914	45.902016	29.167006	101.879036	45.334177	16.317532	102.469475	-69.285569	16.445128	88.299155
-15.882108	-12.422429	95.046631	-11.905059	16.323771	95.303757	44.895893	3.309443	102.947655	45.973946	28.816774	101.578842	45.4349195	16.0631085	102.2632485	-69.2450375	16.5844335	88.3442655
-16.181065	-12.035316	95.516022	-11.999834	16.355122	95.849815	45.362381	3.3012	103.53894	46.21809	28.911892	102.158127	45.7902355	16.106546	102.8485335	-69.7899035	16.603698	88.8510965
-16.612631	-11.584529	95.946136	-12.02624	16.409946	96.393982	45.700523	3.304066	104.116348	46.598534	29.142084	102.776787	46.1495285	16.223075	103.4465675	-70.2020085	16.596817	89.3413965
-16.992924	-11.13529	96.024101	-11.915508	16.442064	96.591591	45.813286	3.279533	104.2799	46.897385	29.291525	103.12339	46.3553355	16.285529	103.701645	-70.1863515	16.598599	89.481537
-17.550882	-10.496035	95.298943	-11.652124	16.398552	96.158585	45.75058	3.089769	103.57515	46.962746	29.222874	102.868095	46.356663	16.1563215	103.2216225	-69.660911	16.6407825	89.0955475
-17.924837	-10.155077	94.516006	-11.440193	16.370205	95.578217	45.636581	2.962684	102.747513	46.858509	28.955782	102.284691	46.247545	15.959233	102.516102	-69.127931	16.781177	88.640332
-18.350904	-9.857746	93.735855	-11.246933	16.349739	95.068703	45.594849	2.892205	101.704178	46.808662	28.726017	101.606491	46.2017555	15.809111	101.6553345	-68.6956215	16.890367	88.4820715
-18.895227	-9.560476	93.074371	-11.085258	16.315716	94.688148	45.58403	2.717847	100.843521	46.899734	28.58029	101.048187	46.241882	15.6490685	100.945854	-68.412398	16.9823635	88.430442
-19.546524	-9.217202	92.613144	-10.956345	16.26399	94.476303	45.650623	2.466787	100.216118	47.142223	28.509491	100.623833	46.396423	15.488139	100.4199755	-68.309113	17.039841	88.5326305
-20.173573	-8.911182	92.226578	-10.800251	16.239742	94.35527	45.76054	2.289512	99.603798	47.416294	28.465349	100.315262	46.588417	15.3774305	99.95953	-68.188919	17.1020535	88.75101
-20.836172	-8.635672	91.958595	-10.585683	16.235874	94.248825	45.834827	2.189421	99.044456	47.671432	28.436916	100.039185	46.7531295	15.3131685	99.5418205	-67.9244955	17.1585795	88.9558295
-21.731766	-8.172232	91.685074	-10.164894	16.291758	94.094475	45.840118	2.159017	98.442955	48.086414	28.405403	99.535645	46.963266	15.28221	98.9893	-67.293054	17.301306	89.19965
-22.350346	-7.874567	91.645256	-9.88012	16.368208	94.045067	45.999504	2.244334	98.152885	48.305767	28.409634	99.308083	47.1526355	15.326984	98.730484	-66.9128755	17.409432	89.35965
-23.058817	-7.589767	91.784859	-9.622637	16.45611	94.071129	46.18399	2.4084	98.103455	48.514057	28.478739	99.13131	47.3490235	15.4435695	98.6173825	-66.5942975	17.4686505	89.5248755
-23.752493	-7.380859	91.993973	-9.382152	16.524046	94.155975	46.454018	2.563169	98.161278	48.707207	28.641541	99.034195	47.5806125	15.602355	98.5977365	-66.3449165	17.445737	89.7142135
-24.346451	-7.194139	92.349892	-9.161408	16.572849	94.257034	46.699066	2.78027	98.304649	48.849869	28.863256	98.970627	47.7744675	15.821763	98.637638	-66.0972835	17.323935	89.87643
-24.852163	-6.933626	92.734283	-8.97629	16.621851	94.360291	46.935032	2.99181	98.446785	48.948143	29.112547	98.845947	47.9415875	16.0521785	98.646366	-65.8941675	17.1915235	90.074216
-25.337427	-6.690854	93.083778	-8.821514	16.652468	94.456123	47.13628	3.208943	98.584541	49.00906	29.316034	98.655579	48.07267	16.2624885	98.62006	-65.715698	17.0424475	90.292186
-26.279947	-6.268838	93.544403	-8.712532	16.682772	94.503059	47.37225	3.450807	98.674782	49.018475	29.575802	98.237701	48.1953625	16.5133045	98.4562415	-65.6204265	16.8522395	90.5498765
-26.889816	-6.008033	93.871346	-8.682379	16.680962	94.530838	47.403118	3.628739	98.708626	48.985092	29.70812	97.905548	48.194105	16.6684295	98.307087	-65.558863	16.6934945	90.754589
-27.435135	-5.731855	94.112251	-8.681991	16.683365	94.558121	47.480755	3.770713	98.657341	48.933716	29.782969	97.630409	48.2072355	16.776841	98.143875	-65.5712175	16.589889	90.972367
-27.956661	-5.362086	94.380096	-8.701598	16.684425	94.583496	47.459332	3.908766	98.664246	48.852654	29.860428	97.421356	48.155993	16.884597	98.042801	-65.559189	16.484253	91.124191
-28.498634	-4.955217	94.505653	-8.72703	16.674999	94.627869	47.430443	4.013199	98.679977	48.77253	29.942259	97.275146	48.1014865	16.977729	97.9775615	-65.5555465	16.372269	91.2781765
-29.090139	-4.487436	94.615211	-8.762556	16.657356	94.657761	47.355141	4.117341	98.763741	48.686852	30.031672	97.208221	48.0209965	17.0745065	97.985981	-65.5461085	16.2402055	91.329541
-29.731602	-3.996466	94.646431	-8.820808	16.6406	94.6996	47.3526	4.130085	98.774559	48.602852	30.087397	97.217491	47.977726	17.108741	97.996025	-65.619342	16.172459	91.403175
-30.597786	-3.244709	94.616028	-8.927037	16.598747	94.738731	47.246094	4.102662	98.784561	48.488731	30.173698	97.233505	47.8674125	17.13818	98.009033	-65.7214865	16.059314	91.468429
-31.177202	-2.72489	94.58149	-9.001307	16.589542	94.741531	47.115505	4.100871	98.781761	48.421272	30.233461	97.203827	47.7683885	17.167166	97.992794	-65.7710025	16.011918	91.490268
-31.716146	-2.103781	94.53405	-9.062472	16.576994	94.743309	47.079735	4.068295	98.683205	48.346069	30.287739	97.168152	47.712902	17.178017	97.9256785	-65.837846	15.975971	91.5609395
-32.324852	-1.400319	94.520988	-9.12833	16.569038	94.757339	46.974148	4.063758	98.580452	48.266731	30.34119	97.117065	47.6204395	17.202474	97.8487585	-65.8770995	15.935602	91.6659195
-32.940868	-0.670028	94.54113	-9.186233	16.597136	94.775124	46.874062	4.066441	98.452049	48.176498	30.411449	97.028145	47.52528	17.238945	97.740097	-65.897746	15.955327	91.810151
-33.497135	0.087797	94.510551	-9.255428	16.640722	94.768349	46.794495	4.064013	98.294777	48.068436	30.490303	96.909836	47.4314655	17.277158	97.6023065	-65.9423215	16.004286	91.9343915
-34.041897	0.823675	94.472656	-9.326195	16.692822	94.714127	46.710239	4.080653	98.132767	47.963207	30.587584	96.75412	47.336723	17.3341185	97.4434435	-65.989113	16.0515255	91.9848105
-34.807442	2.078964	94.346146	-9.432461	16.7938	94.634399	46.588249	4.139408	97.932465	47.796535	30.725491	96.565407	47.192392	17.4324495	97.248936	-66.057314	16.1551505	92.019862
-35.39983	2.969127	94.298584	-9.491498	16.870825	94.599548	46.497005	4.225194	97.842194	47.676868	30.812471	96.504936	47.0869365	17.5188325	97.173565	-66.0699325	16.2228175	92.025531
-35.944183	3.886503	94.252724	-9.565359	16.954439	94.5989	46.393673	4.312319	97.809402	47.566952	30.908276	96.510574	46.9803125	17.6102975	97.159988	-66.1110305	16.2985805	92.037812
-36.441456	4.755023	94.26329	-9.638736	17.018593	94.625359	46.224236	4.382259	97.861458	47.469833	30.996185	96.562401	46.8470345	17.689222	97.2119295	-66.1245065	16.347964	92.0387885
-36.877602	5.656913	94.256172	-9.735778	17.111666	94.680908	46.114693	4.399446	97.871407	47.350548	31.056002	96.636269	46.7326205	17.727724	97.253838	-66.2041765	16.495608	92.107978
-37.374474	6.626171	94.296791	-9.857793	17.169685	94.767868	45.979374	4.418144	97.842392	47.230221	31.064363	96.737907	46.6047975	17.7412535	97.2901495	-66.3203835	16.5981165	92.2455865
-37.889267	7.597587	94.387947	-9.974532	17.200485	94.868256	45.848984	4.403515	97.724113	47.14875	31.0541	96.814072	46.498867	17.7288075	97.2690925	-66.447931	16.6721625	92.4674195
-38.601482	9.035956	94.534531	-10.181924	17.199875	95.042656	45.539463	4.42221	97.568985	47.022991	30.981022	97.036362	46.281227	17.701616	97.3026735	-66.645075	16.698134	92.7826385
-39.009052	9.999965	94.639931	-10.343645	17.240822	95.179688	45.267956	4.457245	97.557114	46.945961	30.927498	97.270378	46.1069585	17.6923715	97.413746	-66.7942485	16.7892725	92.94563
-39.470646	10.98899	94.73774	-10.518624	17.272076	95.336464	45.018883	4.526277	97.601295	46.85759	30.90974	97.563202	45.9382365	17.7180085	97.5822485	-66.9754845	16.8261435	93.0906795
-39.929264	11.983035	94.867416	-10.679752	17.332832	95.536316	44.917427	4.450482	97.623756	46.754013	30.915251	97.919136	45.83572	17.6828665	97.771446	-67.195224	16.9827975	93.301186
-40.341152	12.988101	95.023857	-10.859489	17.416578	95.723221	44.748856	4.476664	97.782555	46.672062	30.93969	98.2743	45.710459	17.708177	98.0284275	-67.429437	17.124979	93.4180145
-40.710655	13.887312	95.26873	-11.026584	17.4986	95.969376	44.594723	4.504589	97.940063	46.578938	30.983385	98.6194	45.5868305	17.743987	98.2797315	-67.6399985	17.253213	93.6590205
-41.053974	14.78921	95.523354	-11.195913	17.59243	96.215332	44.455162	4.533063	98.063934	46.481831	31.018755	98.918144	45.4684965	17.775909	98.491039	-67.8603225	17.408951	93.939625
-41.550777	16.156208	96.003571	-11.4307	17.751656	96.581207	44.239246	4.576725	98.155777	46.342266	31.065187	99.217018	45.290756	17.820956	98.6863975	-68.152156	17.682356	94.4760165
-41.929867	17.022245	96.325455	-11.586439	17.860615	96.808014	44.084267	4.612538	98.164017	46.231789	31.086027	99.336205	45.158028	17.8492825	98.750111	-68.330906	17.8719475	94.865917
-42.265045	17.836126	96.663605	-11.733843	17.959599	97.014389	43.897522	4.658467	98.154411	46.093384	31.104338	99.437157	44.995453	17.8814025	98.795784	-68.463139	18.0377955	95.232994
-42.589958	18.537497	96.957382	-11.854823	17.996405	97.169418	43.660019	4.732499	98.192924	45.955921	31.11937	99.520836	44.80797	17.9259345	98.85688	-68.517616	18.0668755	95.481956
-42.888744	19.174135	97.209862	-12.032132	18.069042	97.31926	43.462799	4.772624	98.227386	45.778221	31.134909	99.620369	44.62051	17.9537665	98.9238775	-68.684774	18.1843175	95.7146425
-43.135471	19.825361	97.428612	-12.193004	18.160892	97.48114	43.295433	4.801094	98.285034	45.625553	31.149605	99.735504	44.460493	17.9753495	99.010269	-68.846501	18.3464345	95.952011
-43.420914	20.40284	97.5905	-12.36993	18.227716	97.62899	43.138779	4.847312	98.392975	45.478443	31.175518	99.858368	44.308611	18.011415	99.1256715	-69.048471	18.444017	96.1323085
-43.780964	21.337677	97.893738	-12.615728	18.377113	97.837021	42.887203	4.945931	98.621483	45.245949	31.193903	100.018158	44.066576	18.069917	99.3198205	-69.298032	18.684309	96.3542215
-44.021408	21.921806	98.02108	-12.753126	18.500084	97.949593	42.740185	5.004817	98.789291	45.11805	31.240479	100.088203	43.9291175	18.122648	99.438747	-69.4353695	18.87752	96.460439
-44.189754	22.424149	98.165749	-12.87698	18.607887	98.056511	42.622871	5.061396	98.917259	44.986374	31.31361	100.078812	43.8046225	18.187503	99.4980355	-69.5585825	19.028271	96.6149865
-44.33255	22.891457	98.260185	-12.973827	18.713917	98.106308	42.521225	5.094881	98.973595	44.835518	31.383774	100.015656	43.6783715	18.2393275	99.4946255	-69.6260255	19.1885065	96.7179905
-44.483273	23.279493	98.332932	-13.037451	18.806055	98.107407	42.42981	5.096812	98.932159	44.68158	31.437284	99.884636	43.555695	18.267048	99.4083975	-69.630597	19.345062	96.8064165
-44.588291	23.619635	98.372978	-13.119284	18.870054	98.055206	42.319904	5.072718	98.821922	44.552341	31.453926	99.667274	43.4361225	18.263322	99.244598	-69.6746905	19.476786	96.865814
-44.636578	23.880751	98.374763	-13.188066	18.920284	97.969719	42.202915	5.018714	98.685997	44.408615	31.453642	99.444489	43.305765	18.236178	99.065243	-69.681897	19.60439	96.874195
-44.695614	24.271362	98.345184	-13.362787	18.960302	97.844292	42.076954	4.916914	98.456696	44.220749	31.425133	99.118027	43.1488515	18.1710235	98.7873615	-69.8744255	19.7495805	96.9012225
-44.626007	24.489355	98.476372	-13.50465	18.979445	97.828598	41.988247	4.851652	98.323479	44.05077	31.448668	98.955856	43.0195085	18.15016	98.6396675	-70.0288085	19.80873	97.0175285
-44.586487	24.575443	98.623192	-13.651972	19.011635	97.880165	41.879318	4.803048	98.233475	43.86216	31.471857	98.848557	42.870739	18.1374525	98.541016	-70.174683	19.8858175	97.219314
-44.479198	24.645756	98.830162	-13.785747	19.061441	97.981354	41.754707	4.789775	98.190315	43.678677	31.514608	98.754059	42.716692	18.1521915	98.472187	-70.288186	19.9706905	97.490521
-44.233047	24.716822	99.074669	-13.912104	19.122963	98.109886	41.613483	4.847955	98.161171	43.513004	31.560013	98.691422	42.5632435	18.203984	98.4262965	-70.3874515	20.041942	97.7934755
-43.909443	24.780066	99.244286	-13.991163	19.174204	98.246819	41.500317	4.921446	98.157013	43.348129	31.596188	98.730545	42.424223	18.258817	98.443779	-70.406549	20.089591	98.049859
-43.583572	24.82235	99.360992	-14.108835	19.219688	98.381561	41.296818	5.076852	98.323677	43.22913	31.617121	98.823944	42.262974	18.3469865	98.5738105	-70.480644	20.0923895	98.1893115
-42.918926	24.881992	99.342819	-14.275191	19.31233	98.536034	41.154995	5.224449	98.722893	43.098331	31.648603	99.09507	42.126663	18.436526	98.9089815	-70.677045	20.188134	98.1630865
-42.459534	24.92342	99.269279	-14.360444	19.367653	98.612167	41.147552	5.308916	99.123634	42.975681	31.654688	99.342224	42.0616165	18.481802	99.232929	-70.7825045	20.253504	97.991405
-41.956512	24.93417	99.172821	-14.430851	19.434914	98.753677	41.208794	5.425561	99.706673	42.79961	31.648769	99.752884	42.004202	18.537165	99.7297785	-70.865904	20.332663	97.7775755
-41.468681	24.932148	99.114372	-14.50489	19.490227	98.972328	41.365429	5.52922	100.444328	42.639793	31.656498	100.285423	42.002611	18.592859	100.3648755	-71.012391	20.387595	97.5797805
-40.959229	24.879036	99.072487	-14.563513	19.523851	99.262367	41.568123	5.54047	101.470581	42.481445	31.748013	101.016449	42.024784	18.6442415	101.243515	-71.15181	20.4034605	97.281219
-40.361847	24.828239	99.094696	-14.648358	19.493999	99.653046	41.883881	5.479245	102.589012	42.499199	31.90517	101.86216	42.19154	18.6922075	102.225586	-71.488256	20.2957905	97.080506
-39.786034	24.798332	99.204536	-14.736566	19.415726	100.085678	42.274925	5.347523	103.676155	42.625801	32.076778	102.706108	42.450363	18.7121505	103.1911315	-71.923495	20.1193015	96.9802245
-38.804321	24.745617	99.382805	-14.828398	19.269482	100.727867	42.817474	5.245223	105.201744	42.740665	32.259483	103.983711	42.7790695	18.752353	104.5927275	-72.4358655	19.786611	96.8630065
-38.177628	24.783953	99.560455	-14.870872	19.152519	101.107117	43.164486	5.146115	105.94146	42.817577	32.300774	104.656967	42.9910315	18.7234445	105.2992135	-72.7327755	19.5815935	96.9150205
-37.568359	24.844215	99.701134	-14.860767	19.011625	101.39315	43.376865	5.004017	106.51902	42.871471	32.284309	105.194702	43.124168	18.644163	105.856861	-72.845702	19.379087	96.929439
-36.982807	24.89234	99.819862	-14.82628	18.873045	101.621864	43.502327	4.909789	106.930801	42.942383	32.183258	105.613708	43.222355	18.5465235	106.2722545	-72.874915	19.1995665	96.9714735
-36.341801	24.986715	99.933144	-14.788286	18.724813	101.803947	43.559937	4.814825	107.24028	43.044609	32.04586	105.926682	43.302273	18.4303425	106.583481	-72.878845	19.0192835	97.024413
-35.702976	25.152122	100.077179	-14.746838	18.604828	101.976585	43.601978	4.71304	107.402847	43.125134	31.901968	106.178688	43.363556	18.307504	106.7907675	-72.857232	18.902152	97.1624025
-35.076527	25.408184	100.272141	-14.684931	18.477644	102.127075	43.611992	4.601231	107.483589	43.23064	31.742128	106.340408	43.421316	18.1716795	106.9119985	-72.791178	18.7836085	97.3421515
-34.225834	25.858706	100.477348	-14.588465	18.302588	102.315758	43.666794	4.425846	107.529327	43.378563	31.533972	106.500336	43.5226785	17.979909	107.0148315	-72.6996085	18.625267	97.6166845
-33.677353	26.192474	100.586823	-14.526582	18.225559	102.390694	43.734665	4.325662	107.547951	43.466892	31.422306	106.577194	43.6007785	17.873984	107.0625725	-72.6539425	18.577134	97.7188155
-33.123577	26.54413	100.683388	-14.44481	18.153919	102.459297	43.80518	4.273029	107.559601	43.564976	31.349792	106.631996	43.685078	17.8114105	107.0957985	-72.574698	18.4964275	97.8227955
-32.565018	26.879267	100.728836	-14.381066	18.114298	102.492836	43.889828	4.255865	107.538918	43.664558	31.310034	106.664536	43.777193	17.7829495	107.101727	-72.539325	18.4456465	97.883945
-31.971832	27.276438	100.743721	-14.308084	18.100525	102.505959	43.964558	4.263438	107.517899	43.736122	31.302992	106.648407	43.85034	17.783215	107.083153	-72.466508	18.417835	97.928765
-31.392803	27.757692	100.750648	-14.235447	18.099783	102.51796	44.021889	4.308201	107.500374	43.785061	31.313652	106.610909	43.903475	17.8109265	107.0556415	-72.374369	18.3886395	97.9802785
-30.787247	28.274452	100.708076	-14.167063	18.08997	102.520432	44.102753	4.355698	107.4944	43.838703	31.318224	106.575706	43.970728	17.836961	107.035053	-72.304854	18.342979	98.005811
-30.012623	29.061375	100.660255	-14.075577	18.056057	102.543343	44.204834	4.370602	107.56147	43.950932	31.288136	106.57135	44.077883	17.829369	107.06641	-72.229037	18.282745	98.020276
-29.488913	29.593596	100.622543	-14.01098	17.988298	102.563873	44.275494	4.356356	107.632172	44.038204	31.241673	106.609299	44.156849	17.7990145	107.1207355	-72.178809	18.1775815	98.0070105
-28.924227	30.132378	100.591484	-13.957493	17.893061	102.591347	44.358181	4.305686	107.707321	44.129051	31.17271	106.670868	44.243616	17.739198	107.1890945	-72.158602	18.046924	97.9935995
-28.340897	30.758163	100.572899	-13.896426	17.770256	102.643265	44.434364	4.227343	107.806	44.220268	31.085026	106.73127	44.327316	17.6561845	107.268635	-72.120168	17.8843275	98.017895
-27.785973	31.431267	100.571098	-13.828629	17.656752	102.695465	44.537201	4.131429	107.887329	44.30283	30.988937	106.790886	44.4200155	17.560183	107.3391075	-72.0772735	17.753321	98.0518225
-27.292274	32.109428	100.621727	-13.760787	17.521067	102.775917	44.642632	4.049804	107.920242	44.382008	30.891926	106.839165	44.51232	17.470865	107.3797035	-72.033894	17.571269	98.1721305
-26.782047	32.818665	100.682877	-13.676648	17.403231	102.838348	44.736443	3.968725	107.938423	44.47168	30.788088	106.886414	44.6040615	17.3784065	107.4124185	-71.9573575	17.4280555	98.2642775
-25.928005	33.937733	100.700363	-13.552178	17.173367	102.894592	44.872166	3.828142	107.859169	44.620922	30.614582	106.951797	44.746544	17.221362	107.405483	-71.8509	17.125372	98.383701
-25.36426	34.782246	100.730896	-13.46231	17.042622	102.890686	44.936626	3.728806	107.753281	44.738239	30.476688	106.950233	44.8374325	17.102747	107.351757	-71.7620525	16.982497	98.429615
-24.870426	35.624687	100.858734	-13.383891	16.876444	102.880035	45.001545	3.640232	107.600334	44.884087	30.333033	106.942604	44.942816	16.9866325	107.271469	-71.710598	16.7662555	98.488601
-24.414333	36.44754	101.091095	-13.292326	16.752924	102.880646	45.048641	3.554071	107.387901	45.05817	30.213503	106.915497	45.0534055	16.883787	107.151699	-71.6380575	16.622061	98.609593
-23.857353	37.231991	101.267265	-13.207458	16.643909	102.899673	45.043816	3.495547	107.069527	45.215935	30.087093	106.876221	45.1298755	16.79132	106.972874	-71.5447915	16.496498	98.826472
-23.284481	38.137455	101.574036	-13.127372	16.551195	102.917526	44.984116	3.463327	106.577614	45.332355	29.939062	106.859589	45.1582355	16.7011945	106.7186015	-71.4129795	16.4011955	99.1164505
-22.786867	38.991901	102.028618	-13.045041	16.475368	102.971184	44.809834	3.377634	106.060478	45.477955	29.764467	106.80159	45.1438945	16.5710505	106.431034	-71.2339765	16.3796855	99.511334
-22.035419	40.235111	102.826378	-13.000772	16.430336	103.060318	44.515656	3.212484	105.32383	45.658882	29.500563	106.790207	45.087269	16.3565235	106.0570185	-71.088813	16.5041485	100.0636175
-21.488808	41.042553	103.450607	-12.990339	16.434422	103.150352	44.337959	3.136059	104.836479	45.739643	29.324814	106.844101	45.038801	16.2304365	105.84029	-71.019479	16.6384075	100.460414
-20.866522	41.910503	104.004204	-12.997731	16.481825	103.25074	44.169064	3.044992	104.515732	45.80854	29.172634	106.923485	44.988802	16.108813	105.7196085	-70.984264	16.854837	100.7818715
-20.376461	42.667233	104.630875	-13.022947	16.575966	103.394485	44.029282	3.00891	104.275093	45.859032	29.06908	107.077324	44.944157	16.038995	105.6762085	-70.990051	17.112937	101.1127615
-19.80477	43.356163	105.181816	-13.044974	16.689993	103.536812	43.971447	2.986859	104.117271	45.900448	29.00112	107.249657	44.9359475	15.9939895	105.683464	-71.0258955	17.3859965	101.39016
-19.303223	44.009598	105.643715	-13.064544	16.774054	103.706512	43.879898	2.997608	104.149773	45.959641	28.955021	107.46907	44.9197695	15.9763145	105.8094215	-71.0488575	17.5717935	101.6036025
-18.674122	44.545284	106.03064	-13.09277	16.906542	103.878036	43.890541	3.009774	104.203918	45.997723	28.935179	107.716263	44.944132	15.9724765	105.9600905	-71.129672	17.8406075	101.7959815
-17.6991	45.284653	106.478455	-13.058064	17.051275	104.108513	43.945316	2.975198	104.337921	46.035336	28.903374	108.044281	44.990326	15.939286	106.191101	-71.106454	18.163264	102.025925
-17.059261	45.707653	106.691887	-13.030153	17.121569	104.249977	43.983986	2.925735	104.466072	46.079556	28.867006	108.217766	45.031771	15.8963705	106.341919	-71.092077	18.3467675	102.158035
-16.401772	46.008755	106.863091	-12.973375	17.170624	104.346176	44.020477	2.863059	104.638992	46.142384	28.809742	108.380402	45.0814305	15.8364005	106.509697	-71.0281805	18.5048475	102.182655
-15.771256	46.213909	106.988823	-12.905624	17.210649	104.464912	44.099731	2.757202	104.849174	46.203773	28.744555	108.553085	45.151752	15.7508785	106.7011295	-70.963	18.6704195	102.2286945
-15.149376	46.336128	107.045914	-12.842302	17.203674	104.592133	44.219337	2.645703	105.077271	46.283092	28.677485	108.729866	45.2512145	15.661594	106.9035685	-70.9358185	18.745754	102.2806975
-14.507108	46.317223	107.088615	-12.780948	17.220469	104.715088	44.35508	2.55924	105.281494	46.356312	28.625128	108.894287	45.355696	15.592184	107.0878905	-70.917592	18.848754	102.3422855
-13.742039	46.220711	107.116402	-12.733529	17.218887	104.849228	44.456047	2.469782	105.483948	46.417572	28.565189	109.026161	45.4368095	15.5174855	107.2550545	-70.9038675	18.9202885	102.4434015
-12.714547	45.921478	107.212517	-12.680634	17.204884	104.995796	44.615898	2.320039	105.738319	46.504436	28.478489	109.223732	45.560167	15.399264	107.4810255	-70.921435	19.010504	102.5105665
-11.9515	45.684769	107.252945	-12.632821	17.230814	105.093834	44.685642	2.2305	105.854012	46.568562	28.410566	109.333443	45.627102	15.320533	107.5937275	-70.892744	19.141095	102.5939405
-11.286261	45.395351	107.351852	-12.611455	17.228634	105.186859	44.730461	2.157884	105.955338	46.609341	28.349012	109.432365	45.669901	15.253448	107.6938515	-70.892811	19.20382	102.6798665
-10.638502	45.063366	107.438828	-12.590115	17.2661	105.264618	44.756435	2.095233	106.078697	46.652401	28.291563	109.513329	45.704418	15.193398	107.796013	-70.884648	19.338802	102.733223
-9.946253	44.635265	107.484451	-12.565761	17.316757	105.376938	44.822102	2.037719	106.164703	46.69952	28.248697	109.593201	45.760811	15.143208	107.878952	-70.892333	19.490306	102.874924
-9.239563	44.138451	107.472	-12.555202	17.344986	105.47551	44.806149	2.033093	106.36113	46.735664	28.20698	109.679245	45.7709065	15.1200365	108.0201875	-70.8813105	19.5699355	102.9308325
-8.480547	43.545071	107.411148	-12.547434	17.399784	105.560287	44.871174	2.03505	106.575462	46.762581	28.165487	109.778633	45.8168775	15.1002685	108.1770475	-70.9117455	19.6992995	102.9435265
-7.422496	42.625694	107.300972	-12.572256	17.447517	105.715004	44.998772	2.00372	106.941032	46.772156	28.097258	109.955261	45.885464	15.050489	108.4481465	-71.029976	19.844545	102.9818615
-6.741323	41.965855	107.1754	-12.585624	17.469923	105.818939	45.056023	1.950932	107.233582	46.754112	28.056547	110.081268	45.9050675	15.0037395	108.657425	-71.0763155	19.9361065	102.980453
-6.020775	41.211864	107.053627	-12.595704	17.449701	105.923294	45.122849	1.899045	107.518448	46.740429	28.005362	110.204544	45.931639	14.9522035	108.861496	-71.123047	19.9471985	102.985092
-5.260958	40.37772	106.986275	-12.594983	17.438129	106.05397	45.208828	1.849654	107.79866	46.74435	27.936548	110.297264	45.976589	14.893101	109.047962	-71.166555	19.983157	103.059978
-4.543958	39.54245	106.953979	-12.579818	17.386229	106.175423	45.333607	1.8199	108.047081	46.750088	27.856901	110.377586	46.0418475	14.8384005	109.2123335	-71.2014835	19.9340575	103.1385125
-3.833163	38.722511	106.903778	-12.575462	17.314831	106.291496	45.417229	1.811509	108.299377	46.763683	27.77426	110.473892	46.090456	14.7928845	109.3866345	-71.24138	19.8367775	103.1963575
-3.108041	37.802261	106.80896	-12.550838	17.238749	106.378685	45.478786	1.791943	108.544098	46.776531	27.691246	110.53791	46.1276585	14.7415945	109.541004	-71.2293345	19.7359035	103.216366
-1.968487	36.422493	106.673012	-12.543914	17.146612	106.445847	45.516384	1.793239	108.901787	46.747513	27.584475	110.550705	46.1319485	14.688857	109.726246	-71.2197765	19.604367	103.165448
-1.27265	35.519833	106.581688	-12.55125	17.102451	106.460831	45.538311	1.782467	109.045685	46.695614	27.553728	110.52803	46.1169625	14.6680975	109.7868575	-71.2194625	19.5368045	103.1348045
-0.562235	34.640369	106.399681	-12.575835	17.06168	106.463875	45.543278	1.760965	109.169922	46.634789	27.53429	110.472824	46.0890335	14.6476275	109.821373	-71.2407035	19.4757325	103.106377
0.159774	33.72731	106.288658	-12.61616	17.012102	106.449783	45.56353	1.726161	109.215927	46.575813	27.508879	110.431709	46.0696715	14.61752	109.823818	-71.3019915	19.406684	103.075748
0.887708	32.882591	106.216415	-12.66235	16.971329	106.435013	45.505489	1.717176	109.279381	46.49242	27.477308	110.418716	45.9989545	14.597242	109.8490485	-71.3236545	19.345416	103.0209775
1.556774	31.997227	106.197891	-12.719114	16.930363	106.436607	45.431061	1.6831	109.28981	46.434036	27.456247	110.417465	45.9325485	14.5696735	109.8536375	-71.3707765	19.2910525	103.0195765
2.254169	31.154612	106.207069	-12.778338	16.907761	106.457779	45.375816	1.650607	109.248444	46.379101	27.44203	110.417343	45.8774585	14.5463185	109.8328935	-71.4341345	19.2692035	103.0826645
3.326269	29.882708	106.235298	-12.854761	16.940546	106.513718	45.229305	1.688024	109.292877	46.312042	27.477997	110.452942	45.7706735	14.5830105	109.8729095	-71.4801955	19.2980815	103.1545265
4.005728	29.064348	106.31987	-12.909935	17.029245	106.568825	45.209259	1.736842	109.314964	46.271786	27.561247	110.497322	45.7405225	14.6490445	109.906143	-71.5603925	19.4094455	103.231507
4.699328	28.323713	106.348572	-12.950769	17.132675	106.61676	45.173038	1.838968	109.405754	46.238041	27.700039	110.543732	45.7055395	14.7695035	109.974743	-71.6070775	19.4958465	103.258777
5.408058	27.598274	106.38884	-12.967898	17.267714	106.659027	45.159634	1.983511	109.50515	46.21069	27.862627	110.593452	45.685162	14.923069	110.049301	-71.620958	19.612359	103.268753
6.16147	26.831245	106.398834	-13.02056	17.399578	106.702248	45.129158	2.121476	109.597824	46.169807	28.047207	110.645424	45.6494825	15.0843415	110.121624	-71.6906025	19.7148145	103.282872
6.851159	26.115345	106.473328	-13.055247	17.541748	106.736305	45.096573	2.253454	109.680786	46.117661	28.211338	110.69062	45.607117	15.232396	110.185703	-71.717611	19.8511	103.286907
7.576192	25.431561	106.508675	-13.128744	17.650684	106.747925	45.017208	2.37686	109.77243	46.080353	28.352495	110.746979	45.5487805	15.3646775	110.2597045	-71.8062685	19.9366905	103.2361455
8.662601	24.396595	106.516327	-13.226746	17.795359	106.666656	44.933567	2.490924	109.81691	46.010948	28.538048	110.854126	45.4722575	15.514486	110.335518	-71.9257495	20.076232	102.997794
9.370008	23.74029	106.501389	-13.295036	17.870014	106.537903	44.8951	2.537149	109.841309	45.950378	28.6527	110.950432	45.422739	15.5949245	110.3958705	-72.012811	20.1451035	102.6799355
10.046283	23.137947	106.487122	-13.34649	17.990547	106.412743	44.81184	2.617236	109.991455	45.884892	28.793928	111.108086	45.348366	15.705582	110.5497705	-72.041346	20.275512	102.2757155
10.777546	22.585865	106.537292	-13.397409	18.106092	106.287811	44.776272	2.727496	110.248337	45.826607	28.997591	111.350403	45.3014395	15.8625435	110.79937	-72.0962575	20.3496405	101.776252
11.519195	21.966318	106.615158	-13.448792	18.24721	106.17939	44.785244	2.858	110.584938	45.810669	29.26339	111.662689	45.2979565	16.060695	111.1238135	-72.1955405	20.433725	101.2349665
12.217297	21.438576	106.763687	-13.481477	18.410458	106.071541	44.778008	3.054676	110.987106	45.782177	29.580391	112.027931	45.2800925	16.3175335	111.5075185	-72.2430465	20.5033825	100.6355635
12.877575	20.907137	106.907364	-13.50375	18.556881	105.959061	44.770058	3.253896	111.408043	45.746552	29.904839	112.398125	45.258305	16.5793675	111.903084	-72.265805	20.5343945	100.015038
13.821472	20.202858	107.03138	-13.578349	18.832287	105.619965	44.710873	3.53709	112.072647	45.717369	30.393547	112.920975	45.214121	16.9653185	112.496811	-72.370819	20.6992555	98.743119
14.441	19.644886	107.070717	-13.609054	19.010622	105.393539	44.664448	3.675136	112.423752	45.64571	30.704487	113.188026	45.155079	17.1898115	112.805889	-72.373187	20.8314325	97.981189
14.998343	19.143425	107.133995	-13.623458	19.179457	105.201317	44.629814	3.852993	112.728188	45.577259	30.939686	113.405731	45.1035365	17.3963395	113.0669595	-72.3504525	20.9625745	97.3356745
15.464035	18.662817	107.167435	-13.626107	19.325306	104.999748	44.621613	4.008977	112.945244	45.544689	31.191185	113.559517	45.083151	17.600081	113.2523805	-72.335365	21.050531	96.7471155
15.930798	18.198555	107.170639	-13.638631	19.473608	104.818176	44.608353	4.172396	113.09938	45.51067	31.404083	113.621284	45.0595115	17.7882395	113.360332	-72.3367735	21.1589765	96.27602
16.351208	17.716753	107.101593	-13.632946	19.621635	104.634895	44.624283	4.3654	113.167702	45.478256	31.5819	113.614891	45.0512695	17.97365	113.3912965	-72.3171615	21.26962	95.8784935
16.715975	17.202185	107.054047	-13.625468	19.744862	104.465256	44.630222	4.548007	113.149963	45.464283	31.723228	113.533676	45.0472525	18.1356175	113.3418195	-72.2981885	21.3541065	95.5886925
17.16263	16.514776	106.930962	-13.609046	19.919512	104.201065	44.650719	4.801206	113.044235	45.463997	31.853035	113.241783	45.057358	18.3271205	113.143009	-72.27545	21.5119035	95.259121
17.352543	16.062263	106.792274	-13.61288	20.040627	104.024651	44.680336	4.939111	112.885223	45.458614	31.924782	113.010742	45.069475	18.4319465	112.9479825	-72.295235	21.6493075	95.1013195
17.478645	15.694033	106.641411	-13.620167	20.136539	103.850876	44.713203	5.070894	112.703812	45.470718	31.990257	112.696823	45.0919605	18.5305755	112.7003175	-72.3322945	21.7425025	95.0014345
17.569103	15.33521	106.440758	-13.626867	20.258112	103.645493	44.788681	5.213773	112.435699	45.496613	32.082233	112.333466	45.142647	18.648003	112.3845825	-72.396381	21.868221	94.9064035
17.617912	14.918676	106.232582	-13.635991	20.383293	103.426193	44.803028	5.43645	112.133835	45.489223	32.158985	111.953484	45.1461255	18.7977175	112.0436595	-72.4181075	21.9688685	94.8087265
17.618694	14.55098	105.912575	-13.634123	20.500006	103.166115	44.796856	5.610917	111.768517	45.457455	32.232056	111.485481	45.1271555	18.9214865	111.626999	-72.3954015	22.0785255	94.705231
17.550518	14.212151	105.581856	-13.636069	20.640192	102.87291	44.719055	5.800583	111.434616	45.375626	32.343525	111.086884	45.0473405	19.072054	111.26075	-72.3194785	22.20833	94.48507
17.384399	13.589363	105.159698	-13.675701	20.809597	102.527008	44.729603	6.019454	110.962807	45.26947	32.502243	110.590218	44.9995365	19.2608485	110.7765125	-72.3509385	22.3583455	94.2775035
17.178566	13.259381	104.991722	-13.723109	20.958694	102.370819	44.702942	6.156514	110.812447	45.240574	32.627224	110.35701	44.971758	19.391869	110.5847285	-72.417976	22.525519	94.1569095
16.932348	13.014928	104.9049	-13.770289	21.087921	102.25502	44.649864	6.347169	110.744537	45.203175	32.792255	110.260201	44.9265195	19.569712	110.502369	-72.4670975	22.60613	94.007671
16.64588	12.792203	104.856445	-13.814655	21.260681	102.174866	44.623756	6.527248	110.668495	45.178955	32.961918	110.15329	44.9013555	19.744583	110.4108925	-72.5306655	22.776779	93.9388395
16.268633	12.607501	104.774429	-13.853862	21.416204	102.100586	44.621754	6.697986	110.511086	45.169788	33.13546	110.000481	44.895771	19.916723	110.2557835	-72.603495	22.915685	93.9453885
15.905807	12.347544	104.587685	-13.866994	21.577925	102.011192	44.564583	6.93337	110.257431	45.146355	33.283722	109.840858	44.855469	20.108546	110.0491445	-72.589457	23.047304	93.9732395
15.442001	12.117583	104.338631	-13.882131	21.729799	101.90799	44.409142	7.148603	109.959557	45.166435	33.418945	109.571281	44.7877885	20.283774	109.765419	-72.5520505	23.175824	94.050561
14.639587	11.732949	103.839432	-13.895202	21.97967	101.692322	44.089066	7.319901	109.413376	45.228645	33.582272	109.064011	44.6588555	20.4510865	109.2386935	-72.4492595	23.5082535	94.1459505
14.046417	11.489008	103.499184	-13.885117	22.106594	101.527512	43.903004	7.467552	108.976616	45.255192	33.656097	108.765343	44.579098	20.5618245	108.8709795	-72.349332	23.6513635	94.1840445
13.413087	11.292107	103.157219	-13.894566	22.258955	101.370712	43.743439	7.583853	108.641876	45.273407	33.714817	108.493927	44.508423	20.649335	108.5679015	-72.297555	23.868575	94.1735225
12.786837	11.038459	102.898117	-13.893318	22.398666	101.249489	43.669003	7.709131	108.354591	45.280136	33.817398	108.334984	44.4745695	20.7632645	108.3447875	-72.2612055	24.0340675	94.1541905
12.09803	10.775227	102.672897	-13.907319	22.551241	101.135681	43.550041	7.864671	108.198845	45.289124	33.958912	108.199486	44.4195825	20.9117915	108.1991655	-72.2342205	24.1906905	94.0721965
11.325158	10.50031	102.457298	-13.910161	22.703426	101.037811	43.500343	8.030206	108.065414	45.286854	34.122837	108.077583	44.3935985	21.0765215	108.0714985	-72.2139205	24.3303305	94.0041235
10.528605	10.208186	102.282867	-13.919904	22.876293	100.97345	43.487232	8.210068	107.939552	45.2644	34.282608	107.988953	44.375816	21.246338	107.9642525	-72.215624	24.506248	93.9826475
9.231399	9.779193	102.060318	-13.925655	23.079105	100.908051	43.491821	8.401215	107.784149	45.268967	34.507648	107.856621	44.380394	21.4544315	107.820385	-72.231704	24.7037785	93.995717
8.36632	9.459129	101.84269	-13.940313	23.204683	100.853004	43.504169	8.472233	107.649933	45.293495	34.624619	107.738945	44.398832	21.548426	107.694439	-72.279458	24.86094	94.011569
7.415682	9.132971	101.61158	-13.9213	23.316044	100.770844	43.473427	8.533696	107.493195	45.308975	34.69075	107.611099	44.391201	21.612223	107.552147	-72.233801	25.019865	93.989541
6.435441	8.766614	101.423706	-13.900028	23.391567	100.708817	43.44384	8.584902	107.343002	45.328651	34.727848	107.493439	44.3862455	21.656375	107.4182205	-72.1863015	25.126759	93.9994135
5.442033	8.407666	101.219574	-13.894094	23.48642	100.659157	43.482269	8.62414	107.158646	45.358002	34.756702	107.382164	44.4201355	21.690421	107.270405	-72.2083235	25.282419	94.047909
4.444128	8.027968	101.072784	-13.861649	23.570833	100.622749	43.48877	8.666332	107.033386	45.383671	34.795391	107.288528	44.4362205	21.7308615	107.160957	-72.1595185	25.4108045	94.084541
3.377216	7.582199	100.928703	-13.820702	23.643471	100.639633	43.499565	8.720835	106.909355	45.418415	34.864708	107.141426	44.45899	21.7927715	107.0253905	-72.100394	25.4941705	94.2538755
1.72736	6.904034	100.820602	-13.755435	23.788973	100.721016	43.504837	8.826355	106.656715	45.470871	34.963718	106.841805	44.487854	21.8950365	106.74926	-71.998724	25.6829095	94.692772
0.630653	6.463942	100.808784	-13.710232	23.918739	100.808594	43.489075	8.93161	106.381073	45.509823	34.997059	106.487206	44.499449	21.9643345	106.4341395	-71.919913	25.8731435	95.1830485
-0.550468	5.993178	100.720535	-13.663465	24.073107	100.855743	43.450459	9.032258	106.018051	45.504532	35.020462	106.084534	44.4774955	22.02636	106.0512925	-71.8044255	26.119854	95.6601935
-1.716054	5.507041	100.629845	-13.584142	24.20578	100.856087	43.400898	9.112684	105.650093	45.511887	35.045624	105.572105	44.4563925	22.079154	105.611099	-71.6246765	26.332406	96.101075
-2.869261	5.045575	100.497246	-13.526704	24.35615	100.799606	43.386604	9.199589	105.176186	45.536423	35.095325	104.944458	44.4615135	22.147457	105.060322	-71.5149215	26.564843	96.53889
-4.026088	4.560927	100.282585	-13.464252	24.488501	100.63797	43.360958	9.359349	104.654137	45.458595	35.195957	104.351761	44.4097765	22.277653	104.502949	-71.3382805	26.699349	96.772991
-5.230077	4.038312	100.058899	-13.393799	24.602995	100.418304	43.311829	9.53163	104.124847	45.401287	35.300251	103.657852	44.356558	22.4159405	103.8913495	-71.144156	26.7900495	96.9452585
-6.891607	3.363275	99.555573	-13.302958	24.748867	99.917953	43.265186	9.822438	103.242813	45.243717	35.494747	102.66703	44.2544515	22.6585925	102.9549215	-70.8603675	26.8391415	96.8809845
-8.072227	2.819307	99.223076	-13.226453	24.793913	99.571968	43.218822	9.98396	102.709328	45.156296	35.602119	102.006065	44.187559	22.7930395	102.3576965	-70.640465	26.7947865	96.7862395
-9.198771	2.310651	98.923431	-13.183448	24.823399	99.24781	43.194023	10.11245	102.26368	45.053127	35.690899	101.488815	44.123575	22.9016745	101.8762475	-70.490471	26.7451235	96.6193725
-10.258028	1.811163	98.70887	-13.162729	24.809776	99.007851	43.165581	10.215955	101.945023	44.968113	35.763092	101.089714	44.066847	22.9895235	101.5173685	-70.392305	26.6300285	96.4983335
-11.349708	1.276322	98.561409	-13.169108	24.754057	98.847	43.149761	10.261295	101.720848	44.934082	35.819221	100.775551	44.0419215	23.040258	101.2481995	-70.3801375	26.467856	96.4458005
-12.463409	0.756797	98.539642	-13.157437	24.694082	98.734993	43.144081	10.278285	101.559341	44.899349	35.833481	100.526131	44.021715	23.055883	101.042736	-70.336589	26.332281	96.42725
-13.517941	0.25908	98.497726	-13.156167	24.62715	98.635338	43.143757	10.267718	101.429352	44.876274	35.823132	100.279381	44.0100155	23.045425	100.8543665	-70.3223495	26.208875	96.4163095
-15.004446	-0.451091	98.533485	-13.13422	24.539642	98.532013	43.082184	10.257055	101.244781	44.820358	35.770832	99.914879	43.951271	23.0139435	100.57983	-70.219711	26.0653405	96.484196
-16.030666	-0.927313	98.612473	-13.1044	24.454855	98.456337	43.051403	10.238223	101.155838	44.777512	35.731468	99.72052	43.9144575	22.9848455	100.438179	-70.1232575	25.9248645	96.474495
-17.001066	-1.341297	98.696609	-13.123979	24.391254	98.406525	43.044655	10.177557	101.091316	44.753036	35.698421	99.505249	43.8988455	22.937989	100.2982825	-70.1468035	25.844519	96.5147675
-17.860853	-1.727798	98.769501	-13.133317	24.309828	98.346581	43.022758	10.115404	100.996849	44.689777	35.635124	99.296204	43.8562675	22.875264	100.1465265	-70.1229015	25.744392	96.5466355
-18.734489	-2.098361	98.808136	-13.156528	24.218245	98.28257	42.945023	10.07716	100.886024	44.625168	35.580597	99.105553	43.7850955	22.8288785	99.9957885	-70.0981515	25.6076115	96.5693515
-19.669624	-2.452224	98.822128	-13.193071	24.125212	98.210556	42.879826	10.056177	100.747704	44.557846	35.534836	98.911736	43.718836	22.7955065	99.82972	-70.104978	25.4549175	96.591392
-20.484846	-2.755145	98.835083	-13.20641	24.03413	98.132362	42.795467	10.047969	100.616768	44.488083	35.499989	98.735641	43.641775	22.773979	99.6762045	-70.054595	25.294281	96.5885195
-21.683596	-3.127305	98.81958	-13.258793	23.95738	98.010384	42.72514	10.087827	100.464737	44.39999	35.52499	98.533745	43.562565	22.8064085	99.499241	-70.080151	25.1083515	96.521527
-22.413965	-3.322119	98.818336	-13.284941	23.945116	97.956078	42.692184	10.154696	100.411865	44.335056	35.595638	98.462616	43.51362	22.875167	99.4372405	-70.083502	25.015065	96.4749155
-23.110434	-3.491674	98.790817	-13.313182	23.961098	97.884277	42.662804	10.231032	100.389587	44.302681	35.682564	98.396324	43.4827425	22.956798	99.3929555	-70.1091065	24.965398	96.3755985
-23.866154	-3.63665	98.801468	-13.357992	23.994951	97.839668	42.660244	10.308922	100.364517	44.268768	35.791626	98.326935	43.464506	23.050274	99.345726	-70.18049	24.939628	96.33361
-24.52783	-3.708704	98.806107	-13.384231	24.012444	97.803879	42.643177	10.412998	100.323524	44.21566	35.89748	98.266068	43.4294185	23.155239	99.294796	-70.1978805	24.869649	96.312962
-25.17947	-3.758081	98.821838	-13.404839	24.031982	97.78521	42.622143	10.528865	100.267113	44.167267	36.018887	98.203468	43.394705	23.273876	99.2352905	-70.204383	24.790088	96.3351295
-25.762411	-3.751597	98.810791	-13.433456	24.041157	97.776672	42.595596	10.637639	100.204491	44.140854	36.143883	98.151184	43.368225	23.390761	99.1778375	-70.235137	24.691553	96.3755065
-26.534164	-3.696657	98.758057	-13.464477	24.056784	97.770309	42.54673	10.788987	100.078453	44.088554	36.314632	98.093155	43.317642	23.5518095	99.085804	-70.246596	24.5617585	96.454814
-27.073902	-3.631419	98.706993	-13.502082	24.065765	97.746857	42.517437	10.872562	99.98188	44.073982	36.422424	98.048431	43.2957095	23.647493	99.0151555	-70.2998735	24.484037	96.4785585
-27.576256	-3.539983	98.585457	-13.527295	24.049149	97.710762	42.488491	10.941834	99.872604	44.059601	36.508228	97.989006	43.274046	23.725031	98.930805	-70.328636	24.373267	96.490719
-28.093111	-3.406777	98.512436	-13.537341	24.02581	97.664154	42.466457	11.007305	99.768623	44.037498	36.574379	97.926888	43.2519775	23.790842	98.8477555	-70.3266595	24.260778	96.4805525
-28.618202	-3.239246	98.435539	-13.548143	23.976597	97.606148	42.457672	11.057913	99.684303	44.016727	36.597328	97.865273	43.2371995	23.8276205	98.774788	-70.3334855	24.1255735	96.437508
-29.056246	-3.065261	98.383293	-13.559376	23.933752	97.574417	42.469154	11.10251	99.630867	44.004467	36.686569	97.836815	43.2368105	23.8945395	98.733841	-70.3555625	23.9729645	96.414993
-29.434177	-2.842221	98.36647	-13.557204	23.882521	97.571877	42.484753	11.126437	99.624268	43.977474	36.694546	97.816429	43.2311135	23.9104915	98.7203485	-70.3455215	23.8545505	96.4234055
-29.972399	-2.488286	98.406288	-13.534929	23.718973	97.601654	42.536041	11.1157	99.643341	43.964203	36.706699	97.809608	43.250122	23.9111995	98.7264745	-70.31998	23.5267465	96.4768335
-30.352016	-2.213073	98.435745	-13.511298	23.606813	97.615746	42.573708	11.07019	99.636337	43.967758	36.661156	97.795601	43.270733	23.865673	98.715969	-70.293329	23.347953	96.515523
-30.687098	-1.911183	98.414505	-13.51617	23.487751	97.654007	42.597328	10.988337	99.607208	43.985844	36.58992	97.77562	43.291586	23.7891285	98.691414	-70.323926	23.1863735	96.6166
-31.057892	-1.537685	98.371162	-13.476878	23.277012	97.636223	42.621361	10.882373	99.55677	44.006607	36.488228	97.766701	43.313984	23.6853005	98.6617355	-70.26774	22.8687235	96.6107105
-31.437122	-1.15271	98.319099	-13.436823	23.108152	97.627335	42.635101	10.748709	99.49437	44.026173	36.358643	97.768692	43.330637	23.553676	98.631531	-70.204283	22.662628	96.623139
-31.738943	-0.7039	98.22612	-13.419098	22.919758	97.617271	42.629951	10.592513	99.435905	44.063408	36.22121	97.786728	43.3466795	23.4068615	98.6113165	-70.1848755	22.4326545	96.6232255
-32.051533	-0.308757	98.146645	-13.42247	22.743195	97.608948	42.613129	10.457555	99.417168	44.082512	36.070766	97.836914	43.3478205	23.2641605	98.627041	-70.1927605	22.2222295	96.590855
-32.505756	0.373764	98.02504	-13.405506	22.50448	97.648636	42.576851	10.240736	99.454391	44.113171	35.886604	98.001945	43.345011	23.06367	98.728168	-70.156023	21.94529	96.569104
-32.811058	0.893625	97.926331	-13.41309	22.378239	97.686203	42.563931	10.072907	99.508598	44.131248	35.726254	98.15799	43.3475895	22.8995805	98.833294	-70.1737695	21.8568975	96.539112
-33.148003	1.476454	97.834053	-13.414404	22.219179	97.727325	42.541649	9.872554	99.546211	44.170513	35.552334	98.359962	43.356081	22.712444	98.9530865	-70.184889	21.725914	96.5015635
-33.457939	2.048249	97.74231	-13.427814	22.100487	97.803307	42.483212	9.663437	99.606247	44.229412	35.359531	98.583153	43.356312	22.511484	99.0947	-70.21194	21.68949	96.511914
-33.764935	2.647374	97.638031	-13.413903	21.954819	97.872696	42.435852	9.434375	99.643364	44.307919	35.143471	98.823013	43.3718855	22.288923	99.2331885	-70.1996915	21.620715	96.5122035
-34.054523	3.215879	97.555756	-13.420931	21.815126	97.960808	42.38406	9.199678	99.655518	44.399376	34.924595	99.069313	43.391718	22.0621365	99.3624155	-70.23358	21.5681155	96.5592005
-34.35017	3.790808	97.496429	-13.394872	21.709957	98.047432	42.321301	8.983173	99.682968	44.487129	34.703323	99.301338	43.404215	21.843248	99.492153	-70.193959	21.576666	96.602711
-34.797176	4.736633	97.468063	-13.365431	21.547215	98.193611	42.291916	8.665158	99.730148	44.600307	34.39064	99.628021	43.4461115	21.527899	99.6790845	-70.1769735	21.566531	96.7081375
-35.071045	5.364791	97.519585	-13.320764	21.425615	98.298645	42.299183	8.466446	99.737144	44.660389	34.211514	99.789597	43.479786	21.33898	99.7633705	-70.121314	21.51225	96.8339195
-35.306446	6.002499	97.600899	-13.286914	21.351839	98.38559	42.312881	8.303182	99.79097	44.717743	34.066635	99.91082	43.515312	21.1849085	99.850895	-70.08914	21.5187695	96.920285
-35.547623	6.564043	97.690468	-13.244806	21.24007	98.463615	42.375298	8.177306	99.866257	44.780281	33.972588	99.97905	43.5777895	21.074947	99.9226535	-70.0674015	21.405193	97.0045765
-35.797878	7.092444	97.782265	-13.21705	21.148092	98.520866	42.450493	8.08856	99.932556	44.820347	33.921131	99.994179	43.63542	21.0048455	99.9633675	-70.06952	21.2913385	97.0783645
-35.999088	7.630134	97.863235	-13.160877	21.044165	98.54866	42.520214	8.025679	99.986557	44.841103	33.885643	99.965996	43.6806585	20.955661	99.9762765	-70.0024125	21.132669	97.1210435
-36.221184	8.189037	97.953865	-13.134672	20.874743	98.570435	42.60207	7.950498	100.025047	44.844151	33.821861	99.895935	43.7231105	20.8861795	99.960491	-69.9924545	20.8633065	97.180379
-36.560089	9.002164	98.058144	-13.121973	20.57584	98.594933	42.673378	7.763901	100.086555	44.812889	33.620323	99.846748	43.7431335	20.692112	99.9666515	-69.9870795	20.459568	97.2232145
-36.75737	9.511941	98.10067	-13.114985	20.320875	98.618713	42.680855	7.561008	100.168518	44.796909	33.413578	99.835449	43.738882	20.487293	100.0019835	-69.968852	20.154457	97.2354425
-36.954304	9.973384	98.167465	-13.149071	20.017164	98.668098	42.668312	7.295875	100.232246	44.788223	33.135612	99.831932	43.7282675	20.2157435	100.032089	-70.0264095	19.8185845	97.304107
-37.173569	10.473738	98.170761	-13.165867	19.686197	98.703812	42.643444	6.977417	100.288544	44.782639	32.823021	99.833672	43.7130415	19.900219	100.061108	-70.0447755	19.472175	97.346516
-37.407959	11.033546	98.242287	-13.193862	19.34483	98.75914	42.606144	6.646317	100.347229	44.77597	32.479813	99.865242	43.691057	19.563065	100.1062355	-70.078781	19.126595	97.4120445
-37.646797	11.578064	98.34166	-13.223229	18.993824	98.839478	42.56617	6.307784	100.405502	44.7696	32.130707	99.901596	43.667885	19.2192455	100.153549	-70.114343	18.7684025	97.525407
-37.848873	12.109408	98.444977	-13.246822	18.64753	98.923935	42.556267	5.973775	100.473679	44.766159	31.793299	99.943047	43.661213	18.883537	100.208363	-70.154857	18.411523	97.639507
-38.116379	12.888691	98.605385	-13.239879	18.153194	99.052879	42.591492	5.479614	100.573921	44.791813	31.298191	99.992706	43.6916525	18.3889025	100.2833135	-70.1714105	17.9174855	97.8224445
-38.260178	13.499723	98.684532	-13.205653	17.840128	99.13105	42.628048	5.156943	100.633751	44.832645	30.984032	100.018456	43.7303465	18.0704875	100.3261035	-70.1416525	17.6097685	97.9359965
-38.422981	14.074445	98.755325	-13.153612	17.524504	99.191917	42.655727	4.850169	100.688446	44.895191	30.698723	100.053345	43.775459	17.774446	100.3708955	-70.082683	17.274562	98.0129385
-38.558353	14.658165	98.843971	-13.118439	17.224159	99.257202	42.697456	4.555068	100.74382	44.942364	30.415815	100.12413	43.81991	17.4854415	100.433975	-70.056788	16.9628765	98.080429
-38.688602	15.23498	98.896667	-13.085592	16.936821	99.339584	42.724606	4.269383	100.807098	44.993134	30.136658	100.215302	43.85887	17.2030205	100.5112	-70.030054	16.6706215	98.167968
-38.776974	15.838461	98.935341	-13.055398	16.681692	99.42392	42.730793	3.993963	100.841263	45.035492	29.866673	100.302696	43.8831425	16.930318	100.5719795	-69.9939385	16.433066	98.2758605
-38.914722	16.497957	99.039108	-13.070044	16.431326	99.506851	42.714676	3.728339	100.845215	45.054169	29.601761	100.397148	43.8844225	16.66505	100.6211815	-70.0245105	16.197602	98.3925205
-39.083916	17.525656	99.209793	-13.117427	16.114897	99.630707	42.670391	3.352953	100.772346	45.041466	29.257765	100.52198	43.8559285	16.305359	100.647163	-70.0907825	15.924435	98.614251
-39.183361	18.179752	99.347778	-13.169016	15.924266	99.713661	42.625881	3.158848	100.699104	44.994801	29.077	100.600563	43.810341	16.117924	100.6498335	-70.148373	15.730608	98.7774885
-39.29459	18.856068	99.476181	-13.247263	15.774016	99.828308	42.57938	3.011983	100.666496	44.923874	28.953415	100.694977	43.751627	15.982699	100.6807365	-70.246153	15.565333	98.9758795
-39.386242	19.561237	99.603584	-13.335183	15.667007	99.939018	42.536118	2.935901	100.690498	44.845901	28.896921	100.825523	43.6910095	15.916411	100.7580105	-70.3613755	15.417603	99.1200255
-39.480232	20.294378	99.742538	-13.42971	15.592694	100.064346	42.490707	2.911158	100.779022	44.754581	28.901255	100.980392	43.622644	15.9062065	100.879707	-70.482064	15.2791815	99.248985
-39.545338	21.029665	99.842957	-13.513586	15.581667	100.16774	42.451023	2.919619	100.91716	44.67054	28.932623	101.141151	43.5607815	15.926121	101.0291555	-70.5879535	15.237213	99.3063245
-39.619587	21.760225	99.927902	-13.621196	15.556651	100.258041	42.388218	2.936152	101.053429	44.577557	28.965599	101.286385	43.4828875	15.9508755	101.169907	-70.7252795	15.1624265	99.346175
-39.696358	22.853392	99.97139	-13.794001	15.556045	100.347206	42.26038	2.924728	101.199936	44.448288	28.964308	101.46035	43.354334	15.944518	101.330143	-70.942336	15.167572	99.364269
-39.73325	23.612349	99.987587	-13.921769	15.546449	100.372635	42.120102	2.888888	101.245163	44.340763	28.934856	101.576653	43.2304325	15.911872	101.410908	-71.0739705	15.181026	99.334362
-39.778629	24.368626	100.070587	-14.056906	15.556325	100.415695	41.98127	2.841654	101.25679	44.243675	28.884634	101.697517	43.1124725	15.863144	101.4771535	-71.2262845	15.249506	99.3542365
-39.768688	25.164206	100.183556	-14.188274	15.55627	100.481796	41.816559	2.794399	101.277077	44.162064	28.82889	101.824272	42.9893115	15.8116445	101.5506745	-71.3658595	15.3008955	99.4129175
-39.765369	25.935459	100.337936	-14.333847	15.579709	100.578072	41.655674	2.746571	101.316216	44.065506	28.768686	101.973297	42.86059	15.7576285	101.6447565	-71.528284	15.4017895	99.5113875
-39.763931	26.661215	100.476959	-14.509808	15.629909	100.68541	41.504055	2.694379	101.378677	43.966209	28.719702	102.147881	42.735132	15.7070405	101.763279	-71.754748	15.5527775	99.607541
-39.760323	27.362282	100.653549	-14.638373	15.618785	100.800552	41.350788	2.633615	101.457939	43.864964	28.674749	102.312065	42.607876	15.654182	101.885002	-71.884622	15.583388	99.716102
-39.755966	28.453197	100.901939	-14.855364	15.66839	100.987793	41.120811	2.554216	101.605461	43.689377	28.590307	102.575096	42.405094	15.5722615	102.0902785	-72.115822	15.7645185	99.8853075
-39.701088	29.179863	101.05851	-14.993689	15.717088	101.101173	40.973804	2.504033	101.730324	43.58017	28.538877	102.74556	42.276987	15.521455	102.237942	-72.264365	15.912721	99.964404
-39.635635	29.901085	101.218155	-15.13936	15.740771	101.218185	40.838158	2.441255	101.835884	43.471767	28.490126	102.891335	42.1549625	15.4656905	102.3636095	-72.4336825	16.0158515	100.0727605
-39.576828	30.538485	101.345428	-15.276178	15.781884	101.305664	40.722271	2.392518	101.923683	43.367615	28.444502	102.998123	42.044943	15.41851	102.460903	-72.597299	16.145258	100.150425
-39.485031	31.158987	101.39785	-15.385656	15.819994	101.34375	40.624092	2.349195	101.989235	43.265984	28.408258	103.068459	41.945038	15.3787265	102.528847	-72.71635	16.2612615	100.158653
-39.414833	31.748503	101.419151	-15.493419	15.85231	101.348152	40.547611	2.322436	102.010666	43.163902	28.379944	103.101181	41.8557565	15.35119	102.5559235	-72.8425945	16.35343	100.1403805
-39.336025	32.310383	101.397873	-15.608001	15.869361	101.323296	40.456573	2.314835	102.017998	43.055161	28.370247	103.116463	41.755867	15.342541	102.5672305	-72.971869	16.396181	100.0793615
-39.207047	33.156578	101.358505	-15.720484	15.910789	101.279297	40.332348	2.308895	102.025482	42.909153	28.355335	103.130081	41.6207505	15.332115	102.5777815	-73.0617185	16.489463	99.9808125
-39.0327	33.723152	101.364372	-15.771816	15.956293	101.267586	40.277142	2.308539	102.059845	42.84277	28.346275	103.159393	41.559956	15.327407	102.609619	-73.103588	16.585179	99.925553
-38.856827	34.294243	101.349571	-15.830614	15.997534	101.295181	40.234489	2.305296	102.130196	42.804165	28.340084	103.22142	41.519327	15.32269	102.675808	-73.180555	16.672378	99.914554
-38.704517	34.773548	101.439354	-15.874701	16.040316	101.349571	40.190403	2.304574	102.210167	42.773758	28.346291	103.295944	41.4820805	15.3254325	102.7530555	-73.2314825	16.7551995	99.9460865
-38.541977	35.222816	101.513458	-15.912102	16.069307	101.397766	40.148064	2.307641	102.259277	42.737015	28.361092	103.347275	41.4425395	15.3343665	102.803276	-73.2667435	16.8042475	99.992256
-38.357998	35.646996	101.598564	-15.970567	16.111073	101.448914	40.096458	2.315037	102.26754	42.699245	28.373163	103.370583	41.3978515	15.3441	102.8190615	-73.3389855	16.878046	100.0787665
-38.209953	36.023293	101.699539	-16.004627	16.146402	101.479469	40.035011	2.321604	102.241882	42.660118	28.37586	103.371284	41.3475645	15.348732	102.806583	-73.3568185	16.944072	100.152355
-37.875278	36.525623	101.825729	-16.094627	16.200052	101.52961	39.933823	2.35537	102.225288	42.593937	28.401461	103.39373	41.26388	15.3784155	102.809509	-73.453134	17.0216885	100.249711
-37.635799	36.869255	101.901779	-16.151445	16.246965	101.565186	39.878296	2.393298	102.245018	42.540607	28.438313	103.441093	41.2094515	15.4158055	102.8430555	-73.5123415	17.0781245	100.2873165
-37.361736	37.201015	101.97364	-16.220505	16.315062	101.621231	39.821323	2.438641	102.300812	42.486107	28.478708	103.498863	41.153715	15.4586745	102.8998375	-73.594725	17.1714495	100.3426245
-37.074711	37.547009	102.061356	-16.298517	16.373232	101.702209	39.771488	2.491562	102.389465	42.410488	28.533447	103.571022	41.090988	15.5125045	102.9802435	-73.688022	17.2339595	100.4241745
-36.711536	37.865791	102.15094	-16.384178	16.440096	101.795372	39.717247	2.535391	102.49752	42.349548	28.575266	103.661812	41.0333975	15.5553285	103.079666	-73.8017535	17.3248635	100.511078
-36.421364	38.177319	102.223633	-16.451097	16.48377	101.881615	39.657894	2.560933	102.614769	42.292778	28.608776	103.766319	40.975336	15.5848545	103.190544	-73.87753	17.3826855	100.572686
-36.13913	38.452202	102.334007	-16.533726	16.522726	101.956573	39.608238	2.560725	102.707581	42.246307	28.636953	103.844742	40.9272725	15.598839	103.2761615	-73.9947245	17.446613	100.6369845
-35.616856	38.79158	102.333961	-16.654173	16.564943	102.010391	39.519848	2.51896	102.818024	42.180187	28.624271	103.899025	40.8500175	15.5716155	103.3585245	-74.1583635	17.5582705	100.6622575
-35.298027	38.998993	102.296021	-16.731915	16.611982	102.027359	39.457798	2.474076	102.89019	42.141468	28.594612	103.918648	40.799633	15.534344	103.404419	-74.263463	17.68962	100.650299
-34.975662	39.198616	102.286743	-16.800076	16.637959	102.053848	39.403221	2.433345	102.971756	42.107533	28.573414	103.92289	40.755377	15.5033795	103.447323	-74.355529	17.7725385	100.660373
-34.627151	39.367065	102.255287	-16.860504	16.664486	102.104927	39.377769	2.416912	103.076019	42.049065	28.568653	103.960129	40.713417	15.4927825	103.518074	-74.434425	17.8361895	100.69178
-34.240765	39.544807	102.267159	-16.926632	16.704866	102.180244	39.375565	2.433057	103.218971	42.003777	28.603523	104.035973	40.689671	15.51829	103.627472	-74.542935	17.891442	100.733016
-33.831253	39.716137	102.260376	-16.961285	16.73271	102.260628	39.377281	2.489765	103.38868	41.970654	28.678917	104.123077	40.6739675	15.584341	103.7558785	-74.5965375	17.881079	100.7653775
-33.338337	39.879738	102.284531	-16.976093	16.789413	102.344574	39.395298	2.591696	103.531006	41.928394	28.807631	104.197922	40.661846	15.6996635	103.864464	-74.614032	17.8791625	100.824684
-32.678379	40.178268	102.256134	-17.002357	16.909365	102.439941	39.423882	2.785617	103.686127	41.875206	29.001865	104.243378	40.649544	15.893741	103.9647525	-74.654258	17.924989	100.9151295
-32.222839	40.366302	102.237495	-17.001587	17.025276	102.475754	39.429874	2.920477	103.753532	41.851456	29.130236	104.243507	40.640665	16.0253565	103.9985195	-74.643839	18.0251955	100.9529885
-31.741405	40.555786	102.183365	-17.021156	17.164118	102.486382	39.42625	3.052003	103.802383	41.844795	29.242628	104.223167	40.6355225	16.1473155	104.012775	-74.6778345	18.1809205	100.959989
-31.290508	40.785198	102.103058	-17.015675	17.316593	102.483116	39.416645	3.156572	103.850601	41.825432	29.352634	104.197136	40.6210385	16.254603	104.0238685	-74.6523885	18.378583	100.9423635
-30.846878	40.942417	102.061165	-17.048203	17.472078	102.477005	39.388744	3.259144	103.875969	41.808434	29.449373	104.170898	40.598589	16.3542585	104.0234335	-74.694995	18.5898975	100.9305765
-30.333376	41.112526	102.029968	-17.082493	17.598846	102.479492	39.355755	3.373745	103.901306	41.791855	29.566551	104.160332	40.573805	16.470148	104.030819	-74.738791	18.727544	100.928165
-29.789295	41.284863	101.994896	-17.096249	17.726902	102.494011	39.32753	3.48668	103.934395	41.774448	29.675303	104.162178	40.550989	16.5809915	104.0482865	-74.743487	18.8728125	100.9397355
-28.930994	41.541569	102.059219	-17.139145	17.883739	102.554131	39.300499	3.676855	103.99102	41.739346	29.864887	104.207779	40.5199225	16.770871	104.0993995	-74.7982125	18.996607	101.0088625
-28.373898	41.735649	102.097153	-17.165161	17.989454	102.596451	39.280804	3.807677	104.033173	41.715328	29.993456	104.250191	40.498066	16.9005665	104.141682	-74.828388	19.0783415	101.05122
-27.806177	41.900368	102.123001	-17.181379	18.111752	102.632561	39.274319	3.940738	104.078102	41.700615	30.129656	104.277512	40.487467	17.035197	104.177807	-74.850225	19.188307	101.087315
-27.192173	42.113022	102.067963	-17.197987	18.21876	102.641464	39.2565	4.06878	104.121109	41.683514	30.251226	104.293755	40.470007	17.160003	104.207432	-74.865981	19.277517	101.075496
-26.642776	42.241962	102.034744	-17.210457	18.343061	102.630257	39.246609	4.174393	104.145172	41.669273	30.371765	104.314377	40.457941	17.273079	104.2297745	-74.878855	19.413043	101.0307395
-26.026922	42.373672	101.985672	-17.202669	18.441565	102.602425	39.245285	4.270565	104.158188	41.669422	30.473328	104.326477	40.4573535	17.3719465	104.2423325	-74.8626915	19.5111835	100.9625175
-25.359217	42.50663	101.890121	-17.208725	18.521538	102.57869	39.238461	4.333153	104.171112	41.698891	30.545273	104.32032	40.468676	17.439213	104.245716	-74.886126	19.603863	100.911664
-24.318718	42.740639	101.860664	-17.182987	18.575472	102.571533	39.240612	4.384247	104.180336	41.728531	30.59376	104.320786	40.4845715	17.4890035	104.250561	-74.8505455	19.6619405	100.892505
-23.703362	42.878323	101.899849	-17.155605	18.577715	102.574013	39.255016	4.38727	104.18409	41.7659	30.598486	104.326233	40.510458	17.492878	104.2551615	-74.821668	19.662552	100.8928645
-22.956034	42.994686	101.881432	-17.118507	18.565525	102.589272	39.278267	4.370902	104.188034	41.814499	30.593857	104.340767	40.546383	17.4823795	104.2644005	-74.783397	19.6486705	100.9141435
-22.315989	43.112106	101.924911	-17.058514	18.52713	102.609444	39.311256	4.345132	104.208862	41.869511	30.567804	104.368889	40.5903835	17.456468	104.2888755	-74.7074115	19.597792	100.9300125
-21.557383	43.194569	101.899872	-17.003927	18.490067	102.634575	39.361336	4.316954	104.240456	41.919964	30.536928	104.423996	40.64065	17.426941	104.332226	-74.648504	19.553193	100.936924
-20.795334	43.29705	101.8564	-16.9548	18.453218	102.630318	39.408501	4.277237	104.294525	41.989578	30.512697	104.475548	40.6990395	17.394967	104.3850365	-74.6086395	19.511469	100.8755995
-20.054089	43.382446	101.919685	-16.920467	18.413309	102.616287	39.447861	4.232632	104.32148	42.032509	30.497307	104.537048	40.740185	17.3649695	104.429264	-74.581119	19.4616485	100.80331
-18.89683	43.562012	101.958023	-16.882242	18.353899	102.593384	39.500675	4.191414	104.323486	42.099773	30.457964	104.632248	40.800224	17.324689	104.477867	-74.564708	19.383109	100.708901
-18.136608	43.687508	101.994003	-16.858521	18.312454	102.588699	39.523617	4.176294	104.327454	42.139008	30.466801	104.710815	40.8313125	17.3215475	104.5191345	-74.5483545	19.3033605	100.6582635
-17.396269	43.717007	102.111542	-16.843399	18.296417	102.596893	39.545059	4.174621	104.367462	42.16489	30.484283	104.845253	40.8549745	17.329452	104.6063575	-74.5417725	19.263382	100.5874285
-16.51437	43.779499	102.195511	-16.826452	18.302908	102.615593	39.566105	4.180097	104.470573	42.203709	30.518038	105.034103	40.884907	17.3490675	104.752338	-74.537811	19.2567485	100.478848
-15.732985	43.855007	102.365433	-16.807669	18.329586	102.62619	39.606522	4.192811	104.624222	42.261787	30.578146	105.288017	40.9341545	17.3854785	104.9561195	-74.5494925	19.2736935	100.2962605
-14.945261	43.967869	102.510437	-16.80508	18.358995	102.637863	39.636383	4.195101	104.831696	42.290409	30.642084	105.605408	40.963396	17.4185925	105.218552	-74.573556	19.2993975	100.057174
-14.114754	44.0117	102.676941	-16.804411	18.428579	102.663124	39.666328	4.208259	105.112328	42.319466	30.721748	105.968925	40.992897	17.4650035	105.5406265	-74.601719	19.3921545	99.7856215
-13.011779	44.016815	102.937546	-16.858248	18.518902	102.727493	39.752403	4.221096	105.5662	42.383286	30.869684	106.571815	41.0678445	17.54539	106.0690075	-74.7843405	19.492414	99.3859785
-12.237794	43.944611	103.12011	-16.874556	18.594486	102.793358	39.786583	4.237653	105.875122	42.390614	30.949873	107.00132	41.0885985	17.593763	106.438221	-74.8377105	19.595209	99.148495
-11.450509	43.834248	103.379593	-16.894772	18.649942	102.859238	39.812775	4.272239	106.20974	42.408131	31.018288	107.434845	41.110453	17.6452635	106.8222925	-74.899997	19.6546205	98.8961835
-10.711134	43.693184	103.587761	-16.941547	18.702774	102.915382	39.915257	4.261571	106.454659	42.454426	31.0779	107.831589	41.1848415	17.6697355	107.143124	-75.0679355	19.7358125	98.68764
-9.964823	43.507793	103.808441	-16.955669	18.746737	102.975479	39.942574	4.270873	106.739998	42.499531	31.116476	108.235535	41.2210525	17.6936745	107.4877665	-75.1323905	19.7997995	98.4631915
-9.310927	43.314571	104.029083	-16.952372	18.77107	103.005219	40.016228	4.253569	106.964531	42.552505	31.142521	108.595894	41.2843665	17.698045	107.7802125	-75.1891105	19.844095	98.2302255
-8.708325	42.981506	104.179955	-16.934547	18.794519	103.042007	40.10828	4.225379	107.135117	42.632832	31.134745	108.862305	41.370556	17.680062	107.998711	-75.23965	19.908976	98.085303
-7.820267	42.412926	104.284248	-16.865633	18.845003	103.057777	40.251495	4.205962	107.315086	42.761742	31.116638	109.099113	41.5066185	17.6613	108.2070995	-75.2378845	20.028706	97.9084545
-7.198429	41.961418	104.309669	-16.796387	18.868725	103.076233	40.356041	4.200461	107.350983	42.854027	31.091166	109.111366	41.605034	17.6458135	108.2311745	-75.197808	20.0916365	97.9212915
-6.635217	41.508415	104.261696	-16.683081	18.904671	103.063713	40.462311	4.195701	107.341599	42.945019	31.043556	109.040245	41.703665	17.6196285	108.190922	-75.069827	20.1897135	97.936504
-6.127231	41.0453	104.182434	-16.58263	18.918631	103.038574	40.569012	4.194353	107.28804	43.018925	31.011963	108.93129	41.7939685	17.603158	108.109665	-74.9592285	20.234104	97.967483
-5.676858	40.551201	104.033783	-16.481295	18.921873	102.993752	40.665741	4.170529	107.220566	43.100193	30.961931	108.763649	41.882967	17.56623	107.9921075	-74.845557	20.277516	97.9953965
-5.347908	40.018456	103.885826	-16.375784	18.890841	102.940178	40.778149	4.12195	107.098518	43.163067	30.904112	108.526321	41.970608	17.513031	107.8124195	-74.722176	20.268651	98.0679365
-5.039295	39.367493	103.712532	-16.307644	18.865646	102.8638	40.894344	4.073088	106.92556	43.186195	30.813938	108.244659	42.0402695	17.443513	107.5851095	-74.6555575	20.287779	98.1424905
-4.559918	38.357346	103.386581	-16.19659	18.801741	102.750603	41.067448	4.026574	106.651047	43.182446	30.613571	107.712471	42.124947	17.3200725	107.181759	-74.518127	20.2834095	98.319447
-4.280058	37.666706	103.116646	-16.160982	18.780661	102.66497	41.201977	4.008195	106.440521	43.143574	30.50325	107.25589	42.1727755	17.2557225	106.8482055	-74.4947395	20.3055995	98.4817345
-4.03619	36.942394	102.819145	-16.09067	18.754438	102.561554	41.284237	4.042835	106.245338	43.039238	30.443737	106.827614	42.1617375	17.243286	106.536476	-74.3430775	20.26559	98.586632
-3.80814	36.296497	102.480438	-16.037485	18.722902	102.473656	41.347832	4.08115	106.07618	42.980671	30.371368	106.277107	42.1642515	17.226259	106.1766435	-74.2392215	20.219545	98.7706685
-3.705678	35.644161	102.156937	-16.013367	18.697128	102.381516	41.418022	4.119384	105.876328	42.853436	30.322889	105.782082	42.135729	17.2211365	105.829205	-74.162463	20.1731195	98.933827
-3.588031	34.903389	101.832687	-15.980853	18.645493	102.279305	41.482075	4.12985	105.695305	42.717094	30.251595	105.317543	42.0995845	17.1907225	105.506424	-74.0612905	20.1002635	99.052186
-3.490035	34.19231	101.560631	-15.953633	18.548616	102.185738	41.523876	4.084754	105.561081	42.657509	30.168938	104.85923	42.0906925	17.126846	105.2101555	-73.9979585	19.970386	99.1613205
-3.298857	33.085155	101.238838	-15.91276	18.396101	102.07058	41.553478	3.938856	105.398582	42.558666	29.968475	104.357849	42.056072	16.9536655	104.8782155	-73.881592	19.8385365	99.2629445
-3.15972	32.382915	101.119461	-15.895165	18.271925	102.025238	41.556839	3.800936	105.366219	42.551064	29.796719	104.147804	42.0539515	16.7988275	104.7570115	-73.8442815	19.7450225	99.2934645
-3.045054	31.737789	101.05262	-15.869204	18.132917	102.016106	41.566597	3.630392	105.354141	42.561035	29.62031	104.034355	42.063816	16.625351	104.694248	-73.802224	19.640483	99.337964
-2.916302	31.149405	101.023911	-15.835722	17.990852	102.034142	41.567951	3.427519	105.344048	42.594673	29.439137	103.978767	42.081312	16.433328	104.6614075	-73.752756	19.548376	99.4068765
-2.92246	30.655823	101.065811	-15.792025	17.859798	102.052353	41.569992	3.235577	105.323006	42.649776	29.265013	103.965797	42.109884	16.250295	104.6444015	-73.693934	19.469301	99.4603045
-2.906832	30.162451	101.070175	-15.750472	17.772297	102.076218	41.594894	3.056786	105.289795	42.720001	29.096666	103.95076	42.1574475	16.076726	104.6202775	-73.6583915	19.467868	99.5321585
-2.886611	29.686483	101.093079	-15.67835	17.697058	102.091255	41.627674	2.890471	105.257271	42.796505	28.951958	103.957451	42.2120895	15.9212145	104.607361	-73.5687895	19.4729015	99.575149
-2.852243	28.978937	101.11972	-15.581545	17.644602	102.085342	41.687733	2.689459	105.240311	42.944382	28.770504	103.998375	42.3160575	15.7299815	104.619343	-73.4791475	19.5592225	99.551341
-2.806111	28.506601	101.162376	-15.498163	17.640844	102.073479	41.684696	2.580239	105.26223	43.067879	28.682114	104.032013	42.3762875	15.6311765	104.6471215	-73.3726135	19.6505115	99.4998365
-2.734709	28.072626	101.18779	-15.417145	17.636986	102.092133	41.78289	2.465156	105.20607	43.178864	28.608877	104.070282	42.480877	15.5370165	104.638176	-73.315167	19.7369555	99.54609
-2.651235	27.708813	101.246902	-15.322916	17.639729	102.12027	41.839622	2.381346	105.178581	43.290302	28.528145	104.116867	42.564962	15.4547455	104.647724	-73.210794	19.8247125	99.592816
-2.538225	27.36828	101.316986	-15.247862	17.638075	102.150749	41.904987	2.279102	105.139587	43.397427	28.455088	104.159149	42.651207	15.367095	104.649368	-73.146931	19.909055	99.65213
-2.39288	27.075764	101.370773	-15.181376	17.634575	102.191399	41.939167	2.17458	105.085632	43.47842	28.377441	104.191635	42.7087935	15.2760105	104.6386335	-73.0715455	19.9931395	99.7441645
-2.220843	26.836092	101.429688	-15.135805	17.625931	102.237511	41.90947	2.099726	105.019081	43.554325	28.292379	104.205635	42.7318975	15.1960525	104.612358	-73.0035075	20.0558095	99.862664
-1.907916	26.628489	101.525673	-15.06508	17.60161	102.307617	41.952591	1.939293	104.86895	43.647743	28.152407	104.218994	42.800167	15.04585	104.543972	-72.930327	20.15737	100.071262
-1.687816	26.558849	101.57621	-15.017037	17.59543	102.35939	41.965569	1.84863	104.852592	43.694229	28.044918	104.249313	42.829899	14.946774	104.5509525	-72.863973	20.244086	100.1678275
-1.430626	26.524982	101.642929	-14.986841	17.603794	102.417969	41.958561	1.768238	104.909386	43.74205	27.963373	104.297722	42.8503055	14.8658055	104.603554	-72.8239875	20.3417825	100.232384
-1.142484	26.506704	101.693573	-14.954838	17.593481	102.457138	41.986122	1.67757	104.944946	43.790157	27.886101	104.345276	42.8881395	14.7818355	104.645111	-72.7978155	20.4051265	100.269165
-0.824716	26.527994	101.697433	-14.935959	17.586985	102.47612	42.00687	1.57342	104.958168	43.829292	27.804735	104.359314	42.918081	14.6890775	104.658741	-72.789999	20.4848925	100.293499
-0.485156	26.579252	101.681625	-14.927414	17.568029	102.472176	42.017639	1.483657	104.949745	43.842319	27.709332	104.340385	42.929979	14.5964945	104.645065	-72.784807	20.5395635	100.299287
-0.126559	26.661549	101.697899	-14.906995	17.529945	102.475334	42.019821	1.383755	104.929176	43.859447	27.597662	104.320786	42.939634	14.4907085	104.624981	-72.753624	20.5691815	100.325687
0.479828	26.759285	101.73172	-14.886792	17.448269	102.523193	42.017262	1.21571	104.950455	43.907402	27.425013	104.351555	42.962332	14.3203615	104.651005	-72.735916	20.5761765	100.395381
0.855941	26.841488	101.79834	-14.862471	17.395144	102.58638	42.018929	1.086431	104.976204	43.972443	27.29241	104.42662	42.995686	14.1894205	104.701412	-72.720628	20.6008675	100.471348
1.217852	26.897673	101.884987	-14.837724	17.353949	102.643929	42.025692	0.951116	104.979012	44.024815	27.182844	104.491066	43.0252535	14.06698	104.735039	-72.7007015	20.640918	100.552819
1.596507	26.95623	101.939407	-14.82577	17.321173	102.682564	42.009159	0.816954	104.98233	44.087151	27.045649	104.563286	43.048155	13.9313015	104.772808	-72.699695	20.7110445	100.59232
1.930044	27.02142	101.999893	-14.834606	17.290964	102.683136	42.018997	0.669963	104.929771	44.12727	26.93269	104.66169	43.0731335	13.8013265	104.7957305	-72.7423455	20.7806015	100.5705415
2.253871	27.111712	102.041008	-14.865346	17.264431	102.645096	41.949196	0.556306	104.925682	44.159966	26.832088	104.812859	43.054581	13.694197	104.8692705	-72.785273	20.834665	100.4209215
2.600636	27.105278	102.126801	-14.901701	17.245361	102.612938	41.905212	0.465402	104.935928	44.160988	26.743368	105.029907	43.0331	13.604385	104.9829175	-72.836502	20.886337	100.2429585
3.157001	27.117332	102.28685	-14.958718	17.253988	102.607323	41.84267	0.394956	105.100105	44.147762	26.690807	105.486382	42.995216	13.5428815	105.2932435	-72.912652	20.9650945	99.9214025
3.536921	27.184401	102.464996	-15.031244	17.293463	102.642654	41.814907	0.384199	105.287781	44.126408	26.710138	105.873344	42.9706575	13.5471685	105.5805625	-73.0331455	21.0397575	99.7047455
3.952859	27.183109	102.683746	-15.110818	17.341208	102.742615	41.795868	0.385777	105.503799	44.111904	26.77083	106.283478	42.953886	13.5783035	105.8936385	-73.175522	21.1041125	99.5915915
4.400183	27.17869	102.964828	-15.204769	17.405405	102.883911	41.791233	0.404908	105.732742	44.123848	26.854473	106.662544	42.9575405	13.6296905	106.197643	-73.3670785	21.1811195	99.570179
4.792614	27.206766	103.216888	-15.29878	17.489754	103.039696	41.788544	0.443149	105.925079	44.126488	26.96851	107.00103	42.957516	13.7058295	106.4630545	-73.555076	21.2736785	99.6163375
5.171844	27.227631	103.463341	-15.402208	17.577536	103.16526	41.757687	0.503168	106.071915	44.094925	27.047989	107.277702	42.926306	13.7755785	106.6748085	-73.730722	21.3794935	99.6557115
5.515855	27.2167	103.652702	-15.510654	17.705198	103.270889	41.710243	0.596782	106.163963	44.035866	27.1283	107.499649	42.8730545	13.862541	106.831806	-73.8943625	21.547855	99.709972
5.969073	27.200123	103.843201	-15.65604	17.848066	103.361389	41.610031	0.769023	106.233345	43.941956	27.264448	107.722878	42.7759935	14.0167355	106.9781115	-74.0880735	21.6793965	99.7446665
6.185013	27.066854	103.915497	-15.742432	17.950026	103.361809	41.531757	0.895372	106.270683	43.853291	27.351137	107.864609	42.692524	14.1232545	107.067646	-74.177388	21.7767975	99.655972
6.434884	26.889166	103.979408	-15.806601	18.053671	103.365303	41.454872	1.029978	106.304718	43.754025	27.440252	108.038559	42.6044485	14.235115	107.1716385	-74.2176505	21.872227	99.5589675
6.678402	26.670391	104.059288	-15.889217	18.138662	103.373566	41.390511	1.128158	106.354919	43.68502	27.550007	108.256424	42.5377655	14.3390825	107.3056715	-74.3161995	21.9382415	99.4414605
6.948101	26.404194	104.147003	-15.992491	18.23333	103.408966	41.329826	1.217874	106.424606	43.665932	27.593636	108.467781	42.497879	14.405755	107.4461935	-74.482861	22.060905	99.3717385
7.248339	26.031002	104.241959	-16.012281	18.265072	103.410217	41.274117	1.299607	106.477371	43.637177	27.668079	108.655861	42.455647	14.483843	107.566616	-74.480209	22.046301	99.253818
7.526297	25.682777	104.296661	-16.046484	18.322687	103.418968	41.241867	1.40783	106.532654	43.624218	27.741791	108.810738	42.4330425	14.5748105	107.671696	-74.5260105	22.0705635	99.16624
7.894282	25.052177	104.323303	-16.072546	18.436279	103.359581	41.228943	1.563164	106.563316	43.599483	27.925673	108.979431	42.414213	14.7444185	107.7713735	-74.559305	22.1281395	98.9477885
8.112923	24.612207	104.253235	-16.092554	18.501923	103.282951	41.233513	1.699422	106.55481	43.574806	28.049385	108.982231	42.4041595	14.8744035	107.7685205	-74.5892675	22.1294425	98.7973815
8.240322	24.143944	104.138115	-16.080193	18.591261	103.199982	41.260403	1.879421	106.544243	43.54982	28.196939	108.914124	42.4051115	15.03818	107.7291835	-74.5654975	22.144342	98.6707805
8.365954	23.571077	103.998779	-16.074654	18.666656	103.105118	41.304337	2.090266	106.517624	43.488579	28.379261	108.791481	42.396458	15.2347635	107.6545525	-74.545766	22.0985485	98.5556835
8.450647	22.96344	103.825272	-16.07019	18.754684	103.029045	41.36356	2.326908	106.490257	43.394047	28.570807	108.579231	42.3788035	15.4488575	107.534744	-74.5191835	22.0605105	98.523346
8.548939	22.239603	103.6605	-16.066179	18.823456	102.947151	41.443619	2.602829	106.472466	43.27739	28.743204	108.348595	42.3605045	15.6730165	107.4105305	-74.4928625	21.9738955	98.4837715
8.609031	21.498848	103.492668	-16.072777	18.887478	102.865707	41.502087	2.850429	106.47628	43.14172	28.910633	108.135643	42.3219035	15.880531	107.3059615	-74.4674575	21.894425	98.4254525
8.627016	20.370758	103.232933	-16.100372	18.910912	102.705719	41.534901	3.143399	106.509842	42.97377	29.094791	107.821289	42.2543355	16.119095	107.1655655	-74.4550795	21.702729	98.2458725
8.585098	19.503571	103.044632	-16.11776	18.879894	102.595352	41.545094	3.263619	106.489624	42.851032	29.163658	107.666122	42.198063	16.2136385	107.077873	-74.433583	21.5461495	98.112831
8.560691	18.543894	102.890686	-16.140697	18.835228	102.493958	41.525848	3.314548	106.465889	42.758598	29.18395	107.543587	42.142223	16.249249	107.004738	-74.423617	21.421207	97.983178
8.502257	17.584177	102.771797	-16.170883	18.763258	102.413963	41.503983	3.31968	106.432114	42.716278	29.168499	107.417297	42.1101305	16.2440895	106.9247055	-74.4518965	21.2824265	97.9032205
8.436677	16.592735	102.643204	-16.196587	18.666311	102.359947	41.471851	3.302367	106.371017	42.686726	29.1329	107.327164	42.0792885	16.2176335	106.8490905	-74.4724625	21.1149885	97.8708035
8.292801	15.650097	102.50528	-16.178358	18.61195	102.292511	41.425167	3.275672	106.280411	42.670216	29.09869	107.187759	42.0476915	16.187181	106.734085	-74.4044075	21.036719	97.850937
8.146112	14.582147	102.304337	-16.190073	18.584253	102.213371	41.413181	3.242391	106.139778	42.671295	29.074045	107.006538	42.042238	16.158218	106.573158	-74.422384	21.010288	97.853584
7.911623	12.940306	102.050041	-16.163643	18.596682	102.075813	41.364445	3.244117	105.959808	42.654633	29.063007	106.727066	42.009539	16.153562	106.343437	-74.336825	21.039802	97.808189
7.746179	11.907042	101.862213	-16.151331	18.627748	101.961258	41.348206	3.251004	105.850349	42.673092	29.064947	106.55545	42.010649	16.1579755	106.2028995	-74.313311	21.0975205	97.7196165
7.489236	10.793397	101.67717	-16.106728	18.683971	101.889465	41.338272	3.275518	105.744194	42.680252	29.06893	106.401016	42.009262	16.172224	106.072605	-74.222718	21.195718	97.706325
7.244097	9.665273	101.557495	-16.048412	18.73702	101.817574	41.291409	3.315116	105.687263	42.722931	29.07592	106.237503	42.00717	16.195518	105.962383	-74.103994	21.278522	97.672765
6.985177	8.517083	101.429962	-16.018196	18.79232	101.74942	41.277325	3.365932	105.571625	42.764194	29.088766	106.069473	42.0207595	16.227349	105.820549	-74.0571515	21.357291	97.678291
6.702636	7.43649	101.266075	-15.985677	18.859859	101.636971	41.251926	3.420725	105.444786	42.79287	29.08639	105.913528	42.022398	16.2535575	105.679157	-73.993752	21.4661605	97.594785
6.361473	6.294062	101.060226	-15.969812	18.920532	101.471779	41.191082	3.500246	105.306755	42.796524	29.073027	105.72113	41.993803	16.2866365	105.5139425	-73.933427	21.5544275	97.4296155
5.859275	4.474823	100.73407	-15.925087	18.979723	101.152023	41.086376	3.62331	105.061111	42.765545	29.047199	105.407921	41.9259605	16.3352545	105.234516	-73.7761345	21.6241915	97.06953
5.503686	3.364493	100.474358	-15.896273	19.00223	100.893036	41.039051	3.699863	104.895714	42.742424	29.053148	105.189171	41.8907375	16.3765055	105.0424425	-73.6832835	21.6279545	96.7436295
5.115489	2.174536	100.243118	-15.879141	19.013329	100.657204	41.022053	3.77024	104.754272	42.709274	29.060286	104.986	41.8656635	16.415263	104.870136	-73.6239455	21.611395	96.444272
4.71647	0.931025	100.07576	-15.859619	19.016769	100.419327	41.019028	3.825571	104.642197	42.688187	29.075333	104.795395	41.8536075	16.450452	104.718796	-73.5728455	21.583086	96.119858
4.291347	-0.246645	99.927612	-15.843134	19.025318	100.215843	41.003353	3.859272	104.558266	42.679607	29.097759	104.586342	41.84148	16.4785155	104.572304	-73.527748	21.5721205	95.859382
3.860382	-1.457413	99.840591	-15.811296	19.005943	100.070427	40.9907	3.873557	104.480217	42.654877	29.092577	104.396568	41.8227885	16.483067	104.4383925	-73.4453805	21.528819	95.7024615
3.376636	-2.700063	99.761047	-15.798508	18.983103	99.968079	40.982227	3.864813	104.42569	42.67532	29.057234	104.211655	41.8287735	16.4610235	104.3186725	-73.4257895	21.5051825	95.6174855
2.650763	-4.493745	99.772675	-15.746768	18.916182	99.816261	40.969559	3.795202	104.378799	42.714413	28.971184	103.98716	41.841986	16.383193	104.1829795	-73.335522	21.449171	95.4495425
2.145402	-5.669928	99.736221	-15.714942	18.857933	99.707863	40.952953	3.719003	104.341339	42.748318	28.888897	103.869102	41.8506355	16.30395	104.1052205	-73.2805195	21.411916	95.3105055
1.617379	-6.894615	99.672928	-15.660149	18.787384	99.583588	40.929836	3.64316	104.262268	42.80621	28.787052	103.757408	41.868023	16.215106	104.009838	-73.188321	21.359662	95.157338
1.080124	-8.085542	99.583595	-15.582898	18.712368	99.443314	40.89975	3.568089	104.145813	42.865936	28.679848	103.638168	41.882843	16.1239685	103.8919905	-73.048639	21.3007675	94.9946375
0.543202	-9.215731	99.44442	-15.49592	18.641384	99.287148	40.885742	3.480031	104.039398	42.933853	28.56567	103.529121	41.9097975	16.0228505	103.7842595	-72.9016375	21.2599175	94.7900365
-0.003715	-10.330518	99.302094	-15.428697	18.585869	99.152336	40.902081	3.414149	103.938499	43.013447	28.480354	103.439621	41.957764	15.9472515	103.68906	-72.815158	21.2244865	94.615612
-0.580583	-11.494107	99.230858	-15.348969	18.532606	99.051971	40.91254	3.363816	103.875198	43.083935	28.426456	103.371834	41.9982375	15.895136	103.623516	-72.6961755	21.170076	94.480426
-1.460533	-13.09724	99.182114	-15.273562	18.512249	99.007889	41.001595	3.314219	103.76474	43.174068	28.406158	103.300842	42.0878315	15.8601885	103.532791	-72.6349555	21.1643095	94.482987
-2.05763	-14.159957	99.157318	-15.214004	18.529356	99.014183	41.001526	3.331787	103.76091	43.228065	28.408024	103.256836	42.1147955	15.8699055	103.508873	-72.5428035	21.1888065	94.519493
-2.680377	-15.224779	99.207535	-15.173626	18.564947	99.035393	41.041313	3.350615	103.763046	43.278431	28.428246	103.230392	42.159872	15.8894305	103.496719	-72.507124	21.2404635	94.574067
-3.335248	-16.237431	99.304642	-15.138117	18.600512	99.067062	41.085304	3.380425	103.795265	43.316032	28.465578	103.209221	42.200668	15.9230015	103.502243	-72.476902	21.2780225	94.631881
-3.945259	-17.181118	99.472008	-15.101942	18.646715	99.10067	41.125324	3.412246	103.856445	43.337173	28.502501	103.184715	42.2312485	15.9573735	103.52058	-72.4351325	21.3360565	94.68076
-4.628962	-18.155375	99.636971	-15.057876	18.716883	99.119759	41.17366	3.434482	103.94738	43.372177	28.52557	103.156189	42.2729185	15.980026	103.5517845	-72.3886705	21.45374	94.6877335
-5.257169	-19.118343	99.861504	-15.031817	18.74667	99.136246	41.217659	3.439322	104.036621	43.410187	28.528118	103.132423	42.313923	15.98372	103.584522	-72.377557	21.50962	94.68797
-6.266412	-20.432087	100.149284	-15.006694	18.769024	99.146217	41.287209	3.381812	104.140427	43.471386	28.49366	103.100273	42.3792975	15.937736	103.62035	-72.3926855	21.600312	94.672084
-6.953488	-21.284634	100.290741	-15.003613	18.76733	99.145966	41.25811	3.33974	104.238678	43.506653	28.447536	103.070686	42.3823815	15.893638	103.654682	-72.3896075	21.641022	94.63725
-7.6657	-22.106426	100.458839	-15.00015	18.751514	99.148811	41.289745	3.278269	104.239571	43.535069	28.396463	103.034653	42.412407	15.837366	103.637112	-72.412707	21.665662	94.66051
-8.449192	-22.73325	100.560211	-14.985287	18.727934	99.158859	41.284351	3.22916	104.243126	43.557526	28.348667	102.998688	42.4209385	15.7889135	103.620907	-72.3915125	21.6669545	94.696811
-9.191242	-23.095322	100.62429	-14.936994	18.697483	99.182693	41.289604	3.191729	104.233299	43.604237	28.307823	102.971306	42.4469205	15.749776	103.6023025	-72.3209085	21.64519	94.7630835
-9.944679	-23.474859	100.662697	-14.880605	18.668394	99.20443	41.318653	3.16003	104.231277	43.670189	28.276152	102.950394	42.494421	15.718091	103.5908355	-72.255631	21.618697	94.8180245
-10.680276	-23.834314	100.672653	-14.830017	18.658859	99.207855	41.370064	3.139133	104.232193	43.720871	28.264523	102.941605	42.5454675	15.701828	103.586899	-72.2055015	21.61589	94.828811
-11.89021	-24.263344	100.686958	-14.740952	18.654459	99.200333	41.44315	3.112853	104.212509	43.805141	28.256836	102.921448	42.6241455	15.6848445	103.5669785	-72.1060495	21.6240735	94.8336875
-12.681469	-24.466042	100.644638	-14.680442	18.660957	99.191193	41.475685	3.109552	104.198204	43.857338	28.25396	102.911316	42.6665115	15.681756	103.55476	-72.0273955	21.640158	94.827626
-13.384589	-24.657831	100.579765	-14.633078	18.657986	99.187508	41.508362	3.109883	104.178635	43.898502	28.254656	102.911911	42.703432	15.6822695	103.545273	-71.969588	21.6337025	94.829743
-14.157197	-24.818686	100.547005	-14.604312	18.667612	99.19191	41.539299	3.116735	104.173721	43.945618	28.268576	102.917885	42.7424585	15.6926555	103.545803	-71.9510825	21.6425685	94.838017
-14.956388	-24.977711	100.559792	-14.57942	18.691597	99.20269	41.56826	3.134633	104.192062	43.977497	28.295343	102.921463	42.7728785	15.714988	103.5567625	-71.9317185	21.668206	94.8486175
-15.705583	-25.03348	100.587952	-14.552773	18.714949	99.224777	41.595905	3.157626	104.21051	43.99424	28.325336	102.925812	42.7950725	15.741481	103.568161	-71.9006185	21.688417	94.881393
-16.623003	-25.048697	100.629303	-14.540598	18.728043	99.248375	41.587196	3.193006	104.255295	44.008053	28.347168	102.927589	42.7976245	15.770087	103.591442	-71.8788205	21.685999	94.905308
-17.728148	-25.046417	100.714409	-14.519149	18.74136	99.304642	41.662273	3.205566	104.252373	44.031544	28.37322	102.94249	42.8469085	15.789393	103.5974315	-71.8852065	21.693327	95.0118525
-18.565607	-25.102879	100.71949	-14.496824	18.747587	99.317253	41.690319	3.213583	104.286407	44.053539	28.386152	102.951958	42.871929	15.7998675	103.6191825	-71.865577	21.6953065	95.0153235
-19.10228	-24.832544	100.729134	-14.468283	18.743917	99.307472	41.738037	3.207988	104.311371	44.088215	28.391281	102.958969	42.913126	15.7996345	103.63517	-71.849692	21.6881995	94.979774
-19.36095	-24.297756	100.717995	-14.437181	18.726913	99.287193	41.777157	3.195978	104.313316	44.120899	28.391924	102.957153	42.949028	15.793951	103.6352345	-71.82339	21.659875	94.9391515
-19.80039	-23.734003	100.817047	-14.394885	18.691359	99.276382	41.806087	3.178874	104.290047	44.154915	28.386084	102.951141	42.980501	15.782479	103.620594	-71.770271	21.600239	94.93217
-20.041563	-23.207129	100.683105	-14.352718	18.654039	99.271622	41.820908	3.150429	104.254318	44.201424	28.375473	102.937851	43.011166	15.762951	103.5960845	-71.716602	21.545127	94.9471595
-20.309042	-22.602135	100.562325	-14.321409	18.619713	99.283821	41.844967	3.119487	104.203346	44.247246	28.352859	102.911461	43.0461065	15.736173	103.5574035	-71.6889245	21.503253	95.0102385
-20.798069	-21.491245	100.454697	-14.240715	18.579275	99.303352	41.878212	3.084851	104.107597	44.329678	28.32534	102.87899	43.103945	15.7050955	103.4932935	-71.585375	21.4534545	95.1134105
-21.146641	-20.733715	100.352417	-14.183675	18.569725	99.297211	41.914364	3.066205	104.038773	44.39484	28.314629	102.869476	43.154602	15.690417	103.4541245	-71.521952	21.449033	95.1402975
-21.429274	-19.907837	100.238228	-14.134778	18.581097	99.267265	41.942535	3.05758	103.981438	44.45274	28.317749	102.860153	43.1976375	15.6876645	103.4207955	-71.4671935	21.4745295	95.1137345
-21.750698	-19.00493	100.104561	-14.092957	18.596003	99.222755	41.966545	3.068364	103.935066	44.500618	28.330677	102.852821	43.2335815	15.6995205	103.3939435	-71.4194955	21.4924855	95.0515665
-22.077387	-18.031044	99.952919	-14.050897	18.618486	99.180099	41.989185	3.096695	103.894218	44.546909	28.365454	102.856148	43.268047	15.7310745	103.375183	-71.369841	21.5058975	94.985015
-22.394094	-17.045609	99.826767	-14.017792	18.654173	99.158051	42.011238	3.137059	103.855156	44.599258	28.41486	102.850517	43.305248	15.7759595	103.3528365	-71.340832	21.5323865	94.9632655
-22.645859	-16.053394	99.723167	-13.981204	18.703201	99.149155	42.037567	3.192149	103.80925	44.632599	28.471821	102.845642	43.335083	15.831985	103.327446	-71.297491	21.574417	94.970864
-23.11903	-14.371094	99.536697	-13.94553	18.748667	99.161484	42.077286	3.281999	103.728363	44.679253	28.574324	102.832916	43.3782695	15.9281615	103.2806395	-71.2693295	21.5691725	95.0423285
-23.39937	-13.239355	99.463776	-13.913943	18.788313	99.173866	42.106686	3.335428	103.671814	44.714542	28.633339	102.816216	43.410614	15.9843835	103.244015	-71.2385	21.5922425	95.103717
-23.684797	-12.101671	99.344482	-13.874281	18.831678	99.17907	42.134911	3.388783	103.609955	44.747292	28.690559	102.796387	43.4411015	16.039671	103.203171	-71.1896635	21.623685	95.154969
-23.988781	-10.879858	99.227203	-13.837728	18.880476	99.173019	42.159035	3.440695	103.537392	44.798298	28.748339	102.781418	43.4786665	16.094517	103.159405	-71.1541225	21.666435	95.186633
-24.271063	-9.595745	99.061707	-13.789389	18.9277	99.124176	42.186569	3.468197	103.464996	44.853821	28.786659	102.792061	43.520195	16.127428	103.1285285	-71.098973	21.727972	95.1198235
-24.574083	-8.317295	98.844704	-13.75248	18.955248	99.06176	42.217209	3.482357	103.391922	44.922291	28.829792	102.817894	43.56975	16.1560745	103.104908	-71.07471	21.7544215	95.018612
-24.812134	-7.015802	98.593201	-13.718867	18.984169	98.995781	42.218929	3.486934	103.300987	45.005272	28.862568	102.847137	43.6121005	16.174751	103.074062	-71.0498345	21.793587	94.9175
-25.227249	-4.957786	98.215355	-13.651578	19.009201	98.908226	42.20771	3.450623	103.12188	45.134789	28.859148	102.914322	43.6712495	16.1548855	103.018101	-70.9744055	21.8635165	94.798351
-25.507334	-3.614578	97.906914	-13.611467	19.015989	98.863808	42.182911	3.406246	102.972351	45.226418	28.843027	102.995125	43.7046645	16.1246365	102.983738	-70.9275985	21.9073415	94.743878
-25.772459	-2.219818	97.641365	-13.578052	19.011845	98.817352	42.165981	3.358481	102.826675	45.326294	28.808699	103.091988	43.7461375	16.08359	102.9593315	-70.9022415	21.9401	94.6753725
-26.05134	-0.805819	97.327713	-13.539813	19.021524	98.752167	42.153324	3.314086	102.697845	45.427998	28.802181	103.208527	43.790661	16.0581335	102.953186	-70.870287	21.9849145	94.551148
-26.361984	0.56598	97.030975	-13.497241	19.042406	98.655632	42.153801	3.297193	102.549026	45.535469	28.790804	103.304466	43.844635	16.0439985	102.926746	-70.839117	22.0408135	94.384518
-26.637844	1.96851	96.735428	-13.439718	19.076134	98.536179	42.157814	3.310266	102.393677	45.638996	28.800573	103.375305	43.898405	16.0554195	102.884491	-70.777841	22.0968485	94.187867
-26.942938	3.397214	96.492485	-13.364555	19.134525	98.385078	42.195282	3.363407	102.21701	45.740459	28.869299	103.376686	43.9678705	16.116353	102.796848	-70.6969805	22.152697	93.973308
-27.360991	5.430062	96.144699	-13.213284	19.270411	98.166107	42.276848	3.554285	101.979126	45.851131	29.021358	103.287354	44.0639895	16.2878215	102.63324	-70.4905575	22.2530005	93.698974
-27.660156	6.811253	95.987167	-13.100765	19.37919	98.021889	42.402832	3.688105	101.797783	45.927078	29.145855	103.206322	44.164955	16.41698	102.5020525	-70.366485	22.3414	93.5417255
-27.972858	8.135283	95.867981	-12.973289	19.466211	97.912277	42.51572	3.819331	101.650574	46.016159	29.263189	103.103172	44.2659395	16.54126	102.376873	-70.2125175	22.391162	93.447681
-28.28109	9.384568	95.793327	-12.852449	19.550554	97.823784	42.619148	3.932342	101.512886	46.094627	29.356792	103.001846	44.3568875	16.644567	102.257366	-70.0617855	22.456541	93.390202
-28.603745	10.653084	95.748329	-12.725327	19.588039	97.747108	42.709908	3.999887	101.372589	46.186527	29.408657	102.904747	44.4482175	16.704272	102.138668	-69.8988715	22.471806	93.355548
-28.962141	11.891447	95.728371	-12.60775	19.644396	97.682625	42.786526	4.027015	101.245689	46.293472	29.426277	102.822327	44.539999	16.726646	102.034008	-69.755499	22.562146	93.331242
-29.299194	13.013601	95.684013	-12.507969	19.664633	97.613792	42.854	4.034857	101.149437	46.398037	29.422817	102.752983	44.6260185	16.728837	101.95121	-69.6419565	22.600429	93.276374
-29.863401	14.769549	95.678642	-12.380632	19.707256	97.571381	42.948235	4.024178	101.076843	46.522175	29.399586	102.683403	44.735205	16.711882	101.880123	-69.496469	22.70263	93.262639
-30.271521	15.866271	95.718826	-12.297009	19.732065	97.55442	43.011303	4.014294	101.070961	46.588291	29.387018	102.653442	44.799797	16.700656	101.8622015	-69.393815	22.763474	93.2466385
-30.655792	16.883083	95.738632	-12.238143	19.754631	97.556343	43.038372	4.026248	101.107681	46.639626	29.382881	102.614304	44.838999	16.7045645	101.8609925	-69.315285	22.8046975	93.2516935
-31.058815	17.912872	95.772285	-12.191122	19.753704	97.553345	43.128384	4.023833	101.087761	46.669937	29.388693	102.545044	44.8991605	16.706263	101.8164025	-69.2814045	22.801145	93.2902875
-31.516933	18.949152	95.84436	-12.157045	19.765324	97.563156	43.162132	4.078019	101.120552	46.672626	29.406599	102.454498	44.917379	16.742309	101.787525	-69.231469	22.788339	93.338787
-31.979191	19.914576	95.933762	-12.129248	19.783329	97.594803	43.265594	4.137277	101.104607	46.667843	29.460663	102.332962	44.9667185	16.79897	101.7187845	-69.2252145	22.767688	93.4708215
-32.369293	20.827194	96.042633	-12.090446	19.802027	97.662292	43.329399	4.240488	101.118973	46.652878	29.543396	102.18605	44.9911385	16.891942	101.6525115	-69.1720305	22.712112	93.6720725
-33.019169	22.283772	96.238083	-12.027625	19.84317	97.774139	43.433056	4.396945	101.091179	46.622757	29.645115	101.922516	45.0279065	17.02103	101.5068475	-69.0831565	22.66531	94.0414305
-33.45504	23.200577	96.435272	-11.978392	19.849165	97.880379	43.501099	4.500055	101.04232	46.597668	29.686827	101.718391	45.0493835	17.093441	101.3803555	-69.0061675	22.604889	94.3804025
-33.876385	24.106207	96.587761	-11.947274	19.854698	97.95813	43.53968	4.574191	100.958549	46.57724	29.729137	101.508347	45.05846	17.151664	101.233448	-68.953008	22.557732	94.682812
-34.302227	25.02655	96.72316	-11.899863	19.845251	98.035011	43.573673	4.627227	100.819588	46.553257	29.777065	101.285233	45.063465	17.202146	101.0524105	-68.863191	22.488356	95.0176115
-34.69659	25.992071	96.852531	-11.880781	19.836941	98.098366	43.58408	4.668014	100.631454	46.540195	29.811958	101.026451	45.0621375	17.239986	100.8289525	-68.8236995	22.433896	95.3677795
-35.093441	26.936731	97.071724	-11.848537	19.855169	98.147064	43.56144	4.713865	100.407982	46.506847	29.84411	100.787865	45.0341435	17.2789875	100.5979235	-68.7312175	22.4313505	95.6962045
-35.492237	27.889814	97.277382	-11.833584	19.882063	98.22937	43.523232	4.753803	100.166031	46.467331	29.884947	100.575867	44.9952815	17.319375	100.370949	-68.6624495	22.444751	96.087791
-35.985622	29.347893	97.667488	-11.818916	19.950373	98.410759	43.464333	4.832007	99.824905	46.419621	29.954184	100.343285	44.941977	17.3930955	100.084095	-68.579809	22.5076505	96.737423
-36.325161	30.375238	97.993263	-11.81182	19.983181	98.550377	43.42894	4.901412	99.613106	46.372967	30.051575	100.255074	44.9009535	17.4764935	99.93409	-68.5245935	22.4898685	97.166664
-36.608181	31.373926	98.352234	-11.812763	20.045162	98.684685	43.366852	4.975994	99.400795	46.328606	30.160269	100.202896	44.847729	17.5681315	99.8018455	-68.473255	22.5221925	97.5675245
-36.820168	32.340115	98.687485	-11.837255	20.118773	98.833076	43.297188	5.046422	99.176765	46.279697	30.266834	100.172363	44.7884425	17.656628	99.674564	-68.4629525	22.580918	97.991588
-37.023727	33.310303	99.043678	-11.867866	20.21591	98.951767	43.193146	5.136027	98.971695	46.233032	30.360106	100.151573	44.713089	17.7480665	99.561634	-68.448821	22.6837535	98.3419
-37.185688	34.318642	99.380737	-11.911868	20.325298	99.061844	43.088047	5.229397	98.781357	46.168724	30.464298	100.153229	44.6283855	17.8468475	99.467293	-68.4521215	22.8037485	98.656395
-37.328945	35.286407	99.716743	-11.975602	20.457947	99.17675	42.990833	5.341887	98.61821	46.107742	30.569092	100.17041	44.5492875	17.9554895	99.39431	-68.5004915	22.9604045	98.95919
-37.428989	36.685806	100.122307	-12.053557	20.650309	99.300804	42.842674	5.518869	98.439445	46.024437	30.734127	100.192871	44.4335555	18.126498	99.316158	-68.5406695	23.17412	99.28545
-37.410835	37.526382	100.332809	-12.111158	20.796337	99.36895	42.790466	5.633485	98.358337	45.968895	30.843431	100.206985	44.3796805	18.238458	99.282661	-68.6019965	23.354216	99.455239
-37.349442	38.329536	100.473618	-12.134319	20.940247	99.399361	42.757015	5.763795	98.322533	45.91687	30.956549	100.231552	44.3369425	18.360172	99.2770425	-68.6055805	23.520322	99.5216795
-37.226803	39.153236	100.558281	-12.157973	21.077179	99.420502	42.738125	5.878602	98.332428	45.903187	31.064838	100.237587	44.320656	18.47172	99.2850075	-68.636602	23.682638	99.5559965
-37.058132	39.934254	100.629829	-12.136314	21.207708	99.439827	42.75317	5.978453	98.356888	45.896042	31.163961	100.261459	44.324606	18.571207	99.3091735	-68.597234	23.844209	99.5704805
-36.847965	40.635849	100.672005	-12.156149	21.300535	99.46386	42.781399	6.051229	98.398567	45.900448	31.251245	100.293121	44.3409235	18.651237	99.345844	-68.6532215	23.949833	99.581876
-36.607273	41.273392	100.727669	-12.121696	21.384655	99.489067	42.796703	6.105501	98.457237	45.927345	31.310829	100.321243	44.362024	18.708165	99.38924	-68.605416	24.061145	99.588894
-36.135334	42.03265	100.815163	-12.074614	21.442305	99.55706	42.862694	6.14835	98.566254	45.967083	31.363916	100.420395	44.4148885	18.756133	99.4933245	-68.5641165	24.128477	99.6207955
-35.705254	42.483349	100.843857	-12.057605	21.454205	99.618004	42.90657	6.147693	98.668274	45.994339	31.379646	100.489021	44.4504545	18.7636695	99.5786475	-68.5656645	24.1447405	99.6573605
-35.25703	42.901524	100.880524	-12.019026	21.457607	99.68087	42.952141	6.121171	98.785698	46.028606	31.379539	100.550232	44.4903735	18.750355	99.667965	-68.5284255	24.164859	99.693775
-34.729839	43.303116	100.931274	-12.000348	21.446222	99.726097	43.017563	6.059659	98.890671	46.066345	31.383905	100.629387	44.541954	18.721782	99.760029	-68.54265	24.170662	99.692165
-34.201279	43.639397	100.93988	-11.986031	21.428881	99.753311	43.065159	6.001519	98.996811	46.099831	31.37674	100.70269	44.582495	18.6891295	99.8497505	-68.554557	24.1686325	99.6568715
-33.66547	43.903381	100.965027	-12.00229	21.408875	99.792427	43.052151	5.980346	99.116615	46.11739	31.340071	100.813103	44.5847705	18.6602085	99.964859	-68.5893505	24.1575415	99.619995
-33.12569	44.155121	100.985756	-11.990859	21.375307	99.828529	43.104366	5.923706	99.175613	46.131142	31.306488	100.970444	44.617754	18.615097	100.0730285	-68.599472	24.135517	99.5840295
-32.199768	44.341644	101.039871	-12.008426	21.353319	99.888458	43.115379	5.87297	99.324852	46.162369	31.301998	101.229141	44.638874	18.587484	100.2769965	-68.655726	24.119154	99.4999195
-31.552145	44.429726	101.031967	-12.0347	21.344858	99.950394	43.121124	5.85966	99.476006	46.172913	31.294559	101.415779	44.6470185	18.5771095	100.4458925	-68.7164185	24.1126065	99.4548955
-30.807791	44.464485	101.084198	-12.078311	21.370001	100.006935	43.148849	5.854134	99.667488	46.169262	31.312317	101.643898	44.6590555	18.5832255	100.655693	-68.8156775	24.1567765	99.358177
-30.131193	44.449799	101.060127	-12.113111	21.374855	100.067688	43.179478	5.8677	99.906494	46.18412	31.352053	101.859215	44.681799	18.6098765	100.8828545	-68.908021	24.1398335	99.2525215
-29.400084	44.407734	101.080032	-12.149651	21.345844	100.157974	43.199661	5.880684	100.200401	46.190784	31.398165	102.060852	44.6952225	18.6394245	101.1306265	-68.9945245	24.0522635	99.1853215
-28.693474	44.312145	101.06295	-12.182858	21.337803	100.268066	43.260323	5.876276	100.519135	46.187168	31.433979	102.262077	44.7237455	18.6551275	101.390606	-69.0894615	24.0204785	99.145526
-27.94803	44.108891	101.027641	-12.205094	21.309856	100.40712	43.331165	5.872647	100.858376	46.186867	31.462631	102.421906	44.759016	18.667639	101.640141	-69.169204	23.952073	99.174099
-26.745516	43.778305	101.026619	-12.249318	21.238047	100.659904	43.436634	5.850626	101.387932	46.164051	31.485336	102.590431	44.8003425	18.667981	101.9891815	-69.2989785	23.808113	99.3306265
-26.007971	43.488678	101.056602	-12.277642	21.176212	100.868515	43.515934	5.822723	101.730171	46.119675	31.459385	102.697548	44.8178045	18.641054	102.2138595	-69.3730885	23.71137	99.5231705
-25.166368	43.197605	101.034126	-12.303859	21.053703	101.076141	43.592632	5.769216	102.105347	46.102146	31.402901	102.76741	44.847389	18.5860585	102.4363785	-69.455107	23.5213475	99.7159035
-24.36145	42.831757	101.000679	-12.332108	20.940683	101.281288	43.665646	5.680112	102.488388	46.070881	31.330147	102.862564	44.8682635	18.5051295	102.675476	-69.5324795	23.3762365	99.8871
-23.601665	42.467926	100.921265	-12.381733	20.789673	101.441658	43.733387	5.571106	102.878746	46.027012	31.229675	102.987709	44.8801995	18.4003905	102.9332275	-69.6436655	23.1789555	99.9500885
-22.681295	42.103897	100.800385	-12.431122	20.660507	101.6026	43.825104	5.452207	103.297127	45.995533	31.119514	103.084229	44.9103185	18.2858605	103.190678	-69.7725625	23.0351535	100.014522
-21.895739	41.735641	100.782349	-12.458227	20.497684	101.755608	43.897194	5.337215	103.733231	45.967899	30.99308	103.217209	44.9325465	18.1651475	103.47522	-69.8490005	22.8302205	100.035996
-20.618332	41.183811	100.770805	-12.477263	20.233927	101.995766	44.121777	5.12315	104.266525	45.925095	30.81246	103.46402	45.023436	17.967805	103.8652725	-69.977962	22.500049	100.1262595
-19.747686	40.802235	100.780907	-12.46159	20.022326	102.167747	44.254658	4.99072	104.614868	45.921249	30.658257	103.62989	45.0879535	17.8244885	104.122379	-70.0111335	22.2201635	100.213115
-18.749315	40.452438	100.800362	-12.422395	19.822004	102.32972	44.399555	4.869219	104.932251	45.922527	30.5184	103.823997	45.161041	17.6938095	104.378124	-70.005831	21.9501985	100.281316
-17.919989	40.131981	100.878502	-12.383407	19.63699	102.487648	44.562523	4.754702	105.213821	45.943977	30.40415	103.989258	45.25325	17.579426	104.6015395	-70.020064	21.694554	100.3737565
-17.014832	39.867668	100.920929	-12.362607	19.460653	102.604103	44.716595	4.657687	105.451035	45.962841	30.321318	104.138855	45.339718	17.4895025	104.794945	-70.064932	21.4318035	100.413261
-16.105179	39.590775	100.939835	-12.327061	19.295839	102.711952	44.828903	4.588501	105.687653	45.981293	30.254702	104.277084	45.405098	17.4216015	104.9823685	-70.05922	21.1700765	100.4415355
-15.201979	39.380371	100.953003	-12.299159	19.155643	102.797783	44.987705	4.486313	105.815483	45.996387	30.201614	104.397156	45.492046	17.3439635	105.1063195	-70.090364	20.9673225	100.4892465
-13.779778	39.154526	101.07328	-12.307939	18.970753	102.932968	45.086308	4.357185	105.995415	46.01469	30.085623	104.537323	45.550499	17.221404	105.266369	-70.166377	20.720102	100.599567
-12.881812	39.054066	101.199783	-12.32666	18.891479	103.042641	45.11227	4.277562	106.081757	46.009899	30.004135	104.671898	45.5610845	17.1408485	105.3768275	-70.2144045	20.6421095	100.7084545
-11.949139	38.955933	101.360718	-12.367504	18.786657	103.149055	45.109894	4.184418	106.160965	46.015965	29.900629	104.834839	45.5629295	17.0425235	105.497902	-70.2979375	20.5307905	100.800208
-11.016686	38.908882	101.521095	-12.407637	18.708181	103.268906	45.07439	4.049143	106.241837	46.02354	29.805094	105.024193	45.548965	16.9271185	105.633015	-70.364239	20.4892435	100.904797
-10.016312	38.895779	101.703026	-12.449429	18.63694	103.352013	45.020958	3.919053	106.313011	46.026207	29.694124	105.228127	45.5235825	16.8065885	105.770569	-70.4224405	20.4672915	100.933457
-9.10181	38.912262	101.936134	-12.517585	18.579668	103.434967	44.965183	3.7857	106.374763	46.016628	29.578066	105.481194	45.4909055	16.681883	105.9279785	-70.5260755	20.477453	100.9419555
-8.193977	38.955059	102.160522	-12.618748	18.538328	103.535614	44.896481	3.6436	106.452003	45.988708	29.498867	105.780479	45.4425945	16.5712335	106.116241	-70.6800905	20.5054225	100.954987
-6.767407	39.043827	102.586784	-12.792489	18.456577	103.668663	44.750793	3.48412	106.573311	45.931389	29.397058	106.243431	45.341091	16.440589	106.408371	-70.926069	20.472565	100.928955
-5.820234	39.13245	102.879044	-12.921335	18.42452	103.76564	44.697613	3.394736	106.62072	45.873222	29.350779	106.59568	45.2854175	16.3727575	106.6082	-71.1280875	20.4762825	100.92308
-4.90782	39.181625	103.210625	-13.088211	18.397146	103.848518	44.59074	3.330785	106.747177	45.835583	29.319498	106.956146	45.2131615	16.3251415	106.8516615	-71.3895835	20.4691505	100.8453745
-4.053963	39.263454	103.54644	-13.246044	18.363096	103.95137	44.426392	3.324279	106.945969	45.792629	29.313749	107.343231	45.1095105	16.319014	107.1446	-71.6015985	20.407178	100.75814
-3.147244	39.309036	103.886032	-13.420196	18.341526	104.071129	44.281551	3.32287	107.146217	45.7318	29.319483	107.758354	45.0066755	16.3211765	107.4522855	-71.8470675	20.3618755	100.6899725
-2.257278	39.355213	104.239799	-13.592139	18.313395	104.190865	44.157417	3.322698	107.369598	45.669044	29.33478	108.192703	44.9132305	16.328739	107.7811505	-72.0975085	20.298051	100.6005795
-1.427068	39.329029	104.62706	-13.75304	18.294216	104.312935	44.04818	3.310544	107.609734	45.599319	29.363939	108.618835	44.8237495	16.3372415	108.1142845	-72.3298295	20.2511905	100.5115855
-0.227703	39.226051	105.09404	-13.982898	18.263363	104.457726	43.915443	3.265714	107.930161	45.50983	29.417568	109.180519	44.7126365	16.341641	108.55534	-72.6784325	20.185085	100.360112
0.607878	39.108734	105.351044	-14.095712	18.232983	104.537132	43.83337	3.255285	108.101479	45.439812	29.432838	109.516022	44.636591	16.3440615	108.8087505	-72.828015	20.1219045	100.2655135
1.419281	38.963863	105.581734	-14.172212	18.215618	104.590607	43.755646	3.230182	108.228615	45.391781	29.427666	109.783134	44.5737135	16.328924	109.0058745	-72.9181375	20.102312	100.1753395
2.187355	38.745636	105.831841	-14.24516	18.167036	104.655899	43.695908	3.205539	108.313728	45.365067	29.418793	109.996117	44.5304875	16.312166	109.1549225	-73.0208075	20.021906	100.1568755
2.908927	38.525486	106.013107	-14.273767	18.140984	104.703476	43.66584	3.191984	108.367714	45.355164	29.408247	110.171257	44.510502	16.3001155	109.2694855	-73.058036	19.9818525	100.1374665
3.62541	38.175148	106.199921	-14.285832	18.121643	104.725288	43.663334	3.181099	108.402298	45.357876	29.398771	110.336662	44.510605	16.289935	109.36948	-73.082269	19.953351	100.081096
4.3333	37.800964	106.322029	-14.295032	18.094833	104.719093	43.675694	3.173683	108.414772	45.371586	29.413811	110.495674	44.52364	16.293747	109.455223	-73.113704	19.895919	99.982963
5.342062	37.117882	106.451561	-14.294508	18.076834	104.677261	43.643063	3.176619	108.384277	45.40596	29.439714	110.652016	44.5245115	16.3081665	109.5181465	-73.1135275	19.8455015	99.8363755
5.921872	36.594063	106.501091	-14.291932	18.060362	104.60936	43.640621	3.173718	108.317123	45.424797	29.440239	110.693611	44.532709	16.3069785	109.505367	-73.116573	19.8137455	99.713353
6.433495	36.043053	106.502327	-14.299241	18.063892	104.546227	43.646942	3.178746	108.217682	45.425739	29.443201	110.68708	44.5363405	16.3109735	109.452381	-73.1348225	19.8168105	99.640073
6.939691	35.384968	106.473663	-14.276539	18.087908	104.495796	43.640106	3.210755	108.112297	45.411995	29.446438	110.661591	44.5260505	16.3285965	109.386944	-73.0791285	19.8472195	99.604648
7.434799	34.68713	106.425568	-14.251046	18.116974	104.449097	43.67012	3.252269	108.040215	45.422264	29.457161	110.65667	44.546192	16.354715	109.3484425	-73.048284	19.879233	99.5497515
7.876143	33.889278	106.338371	-14.221258	18.169418	104.411713	43.710495	3.299124	108.030029	45.443642	29.487402	110.641739	44.5770685	16.393263	109.335884	-73.0195845	19.945573	99.487542
8.258417	33.093567	106.272415	-14.18243	18.234827	104.397926	43.751446	3.346794	108.057106	45.4618	29.527954	110.634872	44.606623	16.437374	109.345989	-72.971483	20.03228	99.449863
8.723227	31.796852	106.148277	-14.098305	18.295296	104.416862	43.849579	3.386145	108.101105	45.509987	29.570654	110.600891	44.679783	16.4783995	109.350998	-72.876393	20.1121925	99.482726
9.022864	30.777138	106.001877	-14.027996	18.329147	104.42691	43.923191	3.387179	108.110977	45.560417	29.56937	110.480156	44.741804	16.4782745	109.2955665	-72.797796	20.1800195	99.5582535
9.261806	29.719385	105.823219	-13.961402	18.354174	104.417	43.990543	3.386834	108.089722	45.597904	29.533211	110.36438	44.7942235	16.4600225	109.227051	-72.7170275	20.2483255	99.606949
9.428823	28.653843	105.675957	-13.901287	18.34771	104.373947	44.063801	3.395479	108.033501	45.611797	29.476511	110.187325	44.837799	16.435995	109.110413	-72.640373	20.259425	99.637481
9.541016	27.53894	105.450859	-13.846647	18.316254	104.299889	44.120354	3.403167	107.953712	45.58115	29.418785	109.967041	44.850752	16.410976	108.9603765	-72.544046	20.221532	99.6394015
9.625048	26.326984	105.229057	-13.793598	18.262947	104.230988	44.165882	3.423292	107.843338	45.51955	29.339842	109.711876	44.842716	16.381567	108.777607	-72.429912	20.144327	99.684369
9.630811	25.099585	105.024612	-13.762667	18.193872	104.158653	44.207317	3.445172	107.696548	45.440315	29.270971	109.41523	44.823816	16.3580715	108.555889	-72.34915	20.0296725	99.761417
9.616198	23.215975	104.64901	-13.6931	18.065832	104.054596	44.229427	3.469478	107.480835	45.322495	29.182768	108.935989	44.775961	16.326123	108.208412	-72.162161	19.805541	99.90078
9.530144	21.889702	104.410019	-13.646266	17.99061	103.947083	44.242996	3.461894	107.339203	45.259319	29.124266	108.646439	44.7511575	16.29308	107.992821	-72.0436895	19.68814	99.901345
9.416595	20.568504	104.147507	-13.619577	17.865107	103.825485	44.236599	3.435698	107.149185	45.227367	29.048702	108.292221	44.731983	16.2422	107.720703	-71.971137	19.488014	99.930267
9.296618	19.181923	103.832069	-13.627934	17.748852	103.667389	44.167156	3.382333	106.907166	45.139313	28.964323	107.910095	44.6532345	16.173328	107.4086305	-71.9091025	19.324376	99.9261475
9.094316	17.785696	103.534447	-13.648857	17.574844	103.525177	44.085239	3.319349	106.612823	45.034363	28.842344	107.498764	44.559801	16.0808465	107.0557935	-71.857515	19.0688415	99.9945605
8.849204	16.352514	103.233742	-13.703987	17.410776	103.391243	43.971806	3.253253	106.329453	44.914043	28.707371	107.09053	44.4429245	15.980312	106.7099915	-71.8508985	18.84124	100.0724945
8.613931	14.928977	103.014198	-13.769667	17.264305	103.278969	43.852528	3.17485	106.083145	44.778545	28.571718	106.768166	44.3155365	15.873284	106.4256555	-71.8548705	18.655326	100.1322825
8.14157	12.811491	102.710136	-13.881361	17.056026	103.101501	43.705727	3.033567	105.816864	44.641319	28.39612	106.349373	44.173523	15.7148435	106.0831185	-71.936245	18.3972085	100.1198835
7.805532	11.3647	102.501717	-13.940808	16.961105	102.959999	43.611431	2.959588	105.686928	44.533566	28.308487	106.155548	44.0724985	15.6340375	105.921238	-71.9541145	18.2881725	99.99876
7.440384	9.94047	102.325462	-14.022505	16.869633	102.786148	43.524475	2.894911	105.57251	44.435196	28.257236	105.968925	43.9798355	15.5760735	105.7707175	-72.0248455	18.1631925	99.8015785
7.046836	8.546662	102.115921	-14.108166	16.790264	102.611557	43.428463	2.84912	105.452797	44.302662	28.202776	105.80262	43.8655625	15.525948	105.6277085	-72.0818945	18.05458	99.5954055
6.633179	7.103626	101.910172	-14.156731	16.73988	102.482018	43.345211	2.826555	105.356049	44.179558	28.156307	105.625725	43.7623845	15.491431	105.490887	-72.0758465	17.988329	99.473149
6.239234	5.713104	101.843178	-14.209732	16.684473	102.366722	43.298737	2.816536	105.276665	44.092655	28.118813	105.439819	43.695696	15.4676745	105.358242	-72.11516	17.9012715	99.375202
5.786447	4.334261	101.708832	-14.254005	16.652796	102.233589	43.27013	2.805302	105.230072	44.012955	28.104206	105.274567	43.6415425	15.454754	105.2523195	-72.1495525	17.850838	99.2148585
5.120445	2.247752	101.657524	-14.303514	16.68162	102.006042	43.23317	2.781435	105.210999	43.891232	28.053804	104.90538	43.562201	15.4176195	105.0581895	-72.169229	17.9456205	98.9538945
4.652584	0.876472	101.661995	-14.30108	16.740353	101.821228	43.230827	2.76231	105.235992	43.807938	27.986891	104.643883	43.5193825	15.3746005	104.9399375	-72.1215425	18.1061055	98.7025185
4.169824	-0.48244	101.730087	-14.301567	16.784788	101.615181	43.224163	2.716863	105.286095	43.743141	27.906279	104.36113	43.483652	15.311571	104.8236125	-72.086786	18.258005	98.4067495
3.609504	-1.735669	101.828957	-14.321152	16.791803	101.418411	43.205368	2.649795	105.333626	43.693573	27.789951	104.127907	43.4494705	15.219873	104.7307665	-72.0917745	18.363733	98.1060555
3.082631	-3.015235	101.871063	-14.367294	16.757048	101.194954	43.167183	2.531663	105.423012	43.66156	27.657005	104.017578	43.4143715	15.094334	104.720295	-72.1489595	18.419762	97.669613
2.457315	-4.212694	101.885796	-14.425506	16.661076	100.970459	43.073387	2.374226	105.50666	43.636456	27.528343	103.970192	43.3549215	14.9512845	104.738426	-72.2059335	18.3708675	97.202492
1.84198	-5.374691	101.815773	-14.488116	16.51829	100.781013	42.988426	2.208003	105.47538	43.604176	27.362862	103.932259	43.296301	14.7854325	104.7038195	-72.272533	18.2511475	96.8582065
0.912138	-6.942335	101.710106	-14.524071	16.337145	100.533905	42.817284	2.032684	105.477074	43.567398	27.159075	103.875374	43.192341	14.5958795	104.676224	-72.240483	18.0784105	96.391586
0.188369	-7.86681	101.633286	-14.530723	16.280142	100.387146	42.798206	1.951135	105.42495	43.556778	27.092093	103.820396	43.177492	14.521614	104.622673	-72.238938	18.03867	96.151619
-0.506957	-8.72523	101.598526	-14.535872	16.257071	100.24482	42.748253	1.942617	105.448807	43.551277	27.068552	103.759125	43.149765	14.5055845	104.603966	-72.221509	18.0085575	95.885674
-1.288221	-9.489923	101.563354	-14.524698	16.287445	100.115631	42.748795	1.955702	105.466125	43.564613	27.08481	103.711006	43.156704	14.520256	104.5885655	-72.2061	18.054634	95.6426965
-2.059079	-10.137496	101.572594	-14.493842	16.329184	100.011017	42.75444	1.984587	105.494034	43.577564	27.110291	103.662155	43.166002	14.547439	104.5780945	-72.153686	18.110929	95.4439395
-2.880024	-10.702461	101.603226	-14.467367	16.372921	99.9562	42.762016	2.008121	105.530098	43.588223	27.135328	103.603592	43.1751195	14.5717245	104.566845	-72.1098535	18.1741175	95.345555
-3.726779	-11.210649	101.682106	-14.426056	16.434032	99.948547	42.775517	2.01764	105.566551	43.608101	27.15151	103.569794	43.191809	14.584575	104.5681725	-72.043921	18.283489	95.3289215
-5.105895	-11.783265	101.806618	-14.376686	16.462969	99.9841	42.786972	1.985571	105.633354	43.66592	27.131325	103.543678	43.226446	14.558448	104.588516	-71.979818	18.36749	95.379684
-6.008401	-12.050271	101.85981	-14.358147	16.463331	99.991791	42.791748	1.924881	105.676414	43.708931	27.083763	103.53788	43.2503395	14.504322	104.607147	-71.9666335	18.42234	95.376435
-6.951041	-12.223186	101.864494	-14.336099	16.445313	99.987785	42.783932	1.850637	105.691544	43.749809	27.029121	103.529976	43.2668705	14.439879	104.61076	-71.9390685	18.450747	95.36481
-7.909689	-12.320357	101.81189	-14.318556	16.421324	99.963966	42.79335	1.760291	105.670357	43.7798	26.970774	103.507126	43.286575	14.3655325	104.5887415	-71.923687	18.4771155	95.3391905
-8.911304	-12.339226	101.737198	-14.311777	16.384283	99.926018	42.774467	1.694287	105.652443	43.792351	26.914799	103.468918	43.283409	14.304543	104.5606805	-71.906963	18.464023	95.2913555
-9.900714	-12.313529	101.641212	-14.303343	16.324215	99.891472	42.752392	1.654819	105.611671	43.795879	26.864847	103.433243	43.2741355	14.259833	104.522457	-71.8808215	18.388597	95.260487
-10.864429	-12.095437	101.560333	-14.312859	16.285219	99.865814	42.728134	1.625896	105.580376	43.79245	26.842794	103.398659	43.260292	14.234345	104.4895175	-71.88601	18.336093	95.2421105
-12.391457	-11.705511	101.428368	-14.327684	16.248577	99.841164	42.671803	1.608399	105.552887	43.769539	26.813147	103.329407	43.220671	14.210773	104.441147	-71.876039	18.286381	95.241181
-13.412481	-11.301058	101.338516	-14.334048	16.227991	99.839607	42.639179	1.583228	105.515182	43.74781	26.784336	103.317108	43.1934945	14.183782	104.416145	-71.8615905	18.2722	95.263069
-14.445259	-10.859505	101.205383	-14.34841	16.209469	99.841141	42.642818	1.534281	105.466377	43.743729	26.760431	103.351295	43.1932735	14.147356	104.408836	-71.8900935	18.271582	95.273446
-15.441597	-10.284202	101.066193	-14.376903	16.191513	99.850281	42.581936	1.508992	105.46579	43.734573	26.730877	103.43335	43.1582545	14.1199345	104.44957	-71.9120605	18.2630915	95.250992
-16.506144	-9.640096	100.888046	-14.413355	16.153059	99.880516	42.56295	1.430367	105.395866	43.731247	26.688427	103.561058	43.1470985	14.059397	104.478462	-71.9738085	18.246721	95.28257
-17.574123	-8.944207	100.663994	-14.446452	16.142733	99.889664	42.515331	1.349516	105.325684	43.755692	26.641733	103.69735	43.1355115	13.9956245	104.511517	-72.0284155	18.2898415	95.267811
-18.552685	-8.183202	100.348984	-14.48333	16.142298	99.877136	42.384327	1.278638	105.206932	43.797119	26.567766	103.784927	43.090723	13.923202	104.4959295	-72.057383	18.361394	95.2583425
-20.150654	-6.873197	99.829758	-14.520046	16.155485	99.821785	42.183823	1.145347	104.870811	43.840672	26.446524	103.851143	43.0122475	13.7959355	104.360977	-72.0523395	18.5150345	95.282593
-21.244291	-5.935271	99.500923	-14.544015	16.186085	99.805809	42.072304	1.05811	104.603851	43.875446	26.385197	103.874634	42.973875	13.7216535	104.2392425	-72.061905	18.6505165	95.3723755
-22.264023	-4.971829	99.165764	-14.536251	16.211267	99.783241	42.012054	0.97822	104.27562	43.917553	26.345978	103.894379	42.9648035	13.662099	104.0849995	-72.0373055	18.760435	95.4814825
-23.327393	-3.944732	98.851738	-14.528502	16.285732	99.736946	41.915993	0.95321	103.993477	43.973557	26.336342	103.898849	42.944775	13.644776	103.946163	-72.001779	18.926688	95.527729
-24.410055	-2.868386	98.485252	-14.530381	16.345545	99.67083	41.835758	0.949282	103.699326	44.012581	26.351973	103.901604	42.9241695	13.6506275	103.800465	-71.9849315	19.0404625	95.541195
-25.421297	-1.811472	98.128929	-14.554779	16.407021	99.55397	41.761787	0.974505	103.378296	44.027775	26.386395	103.890694	42.894781	13.68045	103.634495	-72.004339	19.133592	95.473445
-26.462164	-0.714111	97.838058	-14.549568	16.47406	99.429955	41.674801	1.025311	103.066574	44.061882	26.435968	103.834137	42.8683415	13.7306395	103.4503555	-71.9674775	19.2174805	95.4095545
-28.03253	0.929448	97.442192	-14.520142	16.608246	99.258163	41.621044	1.094017	102.645729	44.096489	26.532475	103.725685	42.8587665	13.813246	103.185707	-71.8990505	19.403246	95.330619
-29.045177	2.024947	97.263634	-14.522145	16.670315	99.156555	41.590034	1.159261	102.377785	44.121655	26.589485	103.599228	42.8558445	13.874373	102.9885065	-71.9001345	19.466257	95.3246035
-30.048615	3.093287	97.130608	-14.495033	16.736633	99.072334	41.557644	1.238731	102.091095	44.146797	26.649824	103.438995	42.8522205	13.9442775	102.765045	-71.8422865	19.5289885	95.379623
-31.103495	4.144581	97.023354	-14.459221	16.798611	98.95948	41.528721	1.299383	101.7827	44.155216	26.702005	103.277969	42.8419685	14.000694	102.5303345	-71.7604105	19.596528	95.3886255
-32.092392	5.189099	96.883034	-14.42233	16.819324	98.846886	41.482754	1.358221	101.466301	44.181572	26.745363	103.059372	42.832163	14.051792	102.2628365	-71.676823	19.586856	95.4309355
-33.050652	6.205682	96.775307	-14.396049	16.842829	98.70359	41.416813	1.436188	101.152481	44.206764	26.80015	102.783585	42.8117885	14.118169	101.968033	-71.6038865	19.567489	95.439147
-34.081356	7.166454	96.694641	-14.351053	16.863688	98.544083	41.430771	1.505066	100.751648	44.198074	26.85203	102.459488	42.8144225	14.178548	101.605568	-71.5165285	19.548828	95.482598
-35.516476	8.577273	96.576561	-14.289861	16.878857	98.273247	41.391193	1.67457	100.243805	44.175701	26.952271	101.856339	42.783447	14.3134205	101.050072	-71.363169	19.4442935	95.496422
-36.459976	9.508779	96.552139	-14.243087	16.878258	98.091347	41.422401	1.762986	99.872696	44.139782	27.02936	101.426743	42.7810915	14.396173	100.6497195	-71.2672655	19.360343	95.5329745
-37.361179	10.361867	96.49913	-14.225353	16.863806	97.921959	41.420586	1.837103	99.519745	44.062214	27.116331	100.957016	42.7414	14.476717	100.2383805	-71.192106	19.250895	95.6055375
-38.282108	11.199487	96.540855	-14.235346	16.85289	97.756058	41.399437	1.91058	99.131653	43.975452	27.183762	100.405945	42.6874445	14.547171	99.768799	-71.1581365	19.158609	95.743317
-39.172546	12.030447	96.614876	-14.261545	16.816093	97.595772	41.326149	1.981286	98.688141	43.834122	27.228609	99.807076	42.5801355	14.6049475	99.2476085	-71.1032255	19.0272385	95.9439355
-40.06982	12.799149	96.72374	-14.324255	16.741634	97.431107	41.201393	2.02279	98.179077	43.674278	27.242249	99.154953	42.4378355	14.6325195	98.667015	-71.0863455	18.8507485	96.195199
-40.896339	13.551172	96.826904	-14.402525	16.672226	97.299126	41.046177	2.030317	97.623589	43.499313	27.219522	98.509224	42.272745	14.6249195	98.0664065	-71.077795	18.7195325	96.5318455
-42.051838	14.721314	97.031052	-14.56458	16.524271	97.127388	40.695251	2.014843	96.848061	43.233395	27.156185	97.66217	41.964323	14.585514	97.2551155	-71.093483	18.463028	96.9996605
-42.853947	15.455119	97.211876	-14.718167	16.424047	97.035355	40.454712	1.956013	96.32766	43.080917	27.094385	97.176971	41.7678145	14.525199	96.7523155	-71.2041485	18.322895	97.3183945
-43.484558	16.213692	97.471214	-14.875301	16.300655	97.002113	40.18858	1.88984	95.858025	42.886513	27.022453	96.814888	41.5375465	14.4561465	96.3364565	-71.2881485	18.1451635	97.6677695
-44.098377	16.878864	97.682144	-15.040238	16.195995	97.014961	39.929806	1.816388	95.46241	42.712833	26.955896	96.509972	41.3213195	14.386142	95.986191	-71.4017955	18.005848	98.043731
-44.609798	17.587797	97.952751	-15.193926	16.107706	97.066345	39.667812	1.809525	95.14254	42.558144	26.899647	96.272331	41.112978	14.354586	95.7074355	-71.50083	17.860826	98.4252545
-45.112026	18.293692	98.268753	-15.363328	16.056118	97.13504	39.490604	1.717776	94.863983	42.401936	26.85824	96.125237	40.94627	14.288008	95.49461	-71.672926	17.824228	98.77547
-45.498764	18.937098	98.503342	-15.50522	16.008286	97.226494	39.349873	1.707065	94.683929	42.257717	26.837019	96.069756	40.803795	14.272042	95.3768425	-71.814235	17.74453	99.0761455
-45.914398	19.824247	98.786491	-15.704632	15.964231	97.363106	39.166458	1.737125	94.65815	42.112366	26.844851	96.16114	40.639412	14.290988	95.409645	-72.048676	17.637474	99.316567
-46.034615	20.389885	98.920181	-15.789729	15.939644	97.451813	39.123383	1.777507	94.782593	42.045219	26.898727	96.317596	40.584301	14.338117	95.5500945	-72.163759	17.541171	99.3535315
-46.080246	20.957117	99.017487	-15.85108	15.930146	97.574463	39.117737	1.822837	95.068932	42.013611	26.928654	96.538078	40.565674	14.3757455	95.803505	-72.267834	17.4845465	99.345421
-46.083664	21.499876	99.113457	-15.896442	15.94392	97.734871	39.218658	1.811638	95.472404	41.997337	26.96417	96.864479	40.6079975	14.387904	96.1684415	-72.4008815	17.499936	99.3013005
-46.013824	21.962854	99.251213	-15.922201	15.950028	97.960426	39.319344	1.821307	96.062935	42.05537	27.012617	97.216827	40.687357	14.416962	96.639881	-72.531759	17.483094	99.280971
-45.821857	22.36945	99.343613	-15.906641	15.936944	98.209694	39.495739	1.811118	96.747871	42.112137	27.032793	97.636024	40.803938	14.4219555	97.1919475	-72.61722	17.4519325	99.2274405
-45.570202	22.743378	99.440811	-15.871244	15.895178	98.492348	39.720325	1.770867	97.440964	42.164997	27.031105	98.112816	40.942661	14.400986	97.77689	-72.685149	17.38937	99.207806
-45.083447	23.098375	99.599747	-15.80947	15.785849	98.936325	40.083046	1.707883	98.437698	42.289047	26.999546	98.75795	41.1860465	14.3537145	98.597824	-72.8049865	17.2179835	99.274826
-44.706985	23.300741	99.721565	-15.752716	15.681818	99.215355	40.348324	1.605391	99.050102	42.360336	26.919624	99.255463	41.35433	14.2625075	99.1527825	-72.859762	17.1011285	99.2779275
-44.231392	23.48567	99.841187	-15.70646	15.54137	99.53653	40.499149	1.515821	99.750969	42.436169	26.818012	99.801025	41.467659	14.1669165	99.775997	-72.880579	16.9158235	99.297063
-43.73893	23.623121	99.954514	-15.668315	15.388327	99.8591	40.713722	1.323281	100.396011	42.543995	26.693916	100.387177	41.6288585	14.0085985	100.391594	-72.9654885	16.7680555	99.326606
-43.188972	23.742546	100.075874	-15.663081	15.205245	100.165001	40.841217	1.145771	101.097015	42.643753	26.564833	101.044716	41.742485	13.855302	101.0708655	-73.068647	16.555188	99.2591365
-42.56683	23.873446	100.195023	-15.690949	15.05164	100.452316	41.006359	0.92691	101.77916	42.734261	26.435535	101.711945	41.87031	13.6812225	101.7455525	-73.252208	16.4220575	99.1590795
-42.017353	23.98407	100.344322	-15.739817	14.885238	100.795914	41.091198	0.767664	102.512909	42.782059	26.330036	102.392128	41.9366285	13.54885	102.4525185	-73.4162625	16.221626	99.1393095
-41.194897	24.022963	100.521591	-15.863872	14.677475	101.263748	41.194527	0.649653	103.507446	42.829636	26.237362	103.337265	42.0120815	13.4435075	103.4223555	-73.7398255	15.9114425	99.1051405
-40.595646	24.05299	100.664101	-15.957191	14.570126	101.541176	41.350056	0.461231	104.006531	42.806927	26.208752	103.855309	42.0784915	13.3349915	103.93092	-73.9928735	15.8052605	99.151432
-40.021969	24.058126	100.788757	-16.050428	14.507749	101.804626	41.389782	0.435094	104.531792	42.732395	26.190863	104.317856	42.0610885	13.3129785	104.424824	-74.1619445	15.7025195	99.184428
-39.347618	24.069427	100.906311	-16.138067	14.481874	102.064301	41.414623	0.459403	105.0364	42.635029	26.185719	104.739189	42.024826	13.322561	104.8877945	-74.30096	15.641187	99.2408075
-38.736965	24.079166	101.033447	-16.226751	14.454529	102.286133	41.403847	0.53515	105.539597	42.527206	26.217896	105.150917	41.9655265	13.376523	105.345257	-74.4190285	15.532535	99.227009
-38.152676	24.100763	101.130165	-16.338303	14.450364	102.483414	41.404942	0.61	105.977547	42.414749	26.254648	105.540024	41.9098455	13.432324	105.7587855	-74.5864515	15.468404	99.2080425
-37.620499	24.07169	101.204704	-16.435753	14.459777	102.673271	41.412781	0.704029	106.397415	42.289223	26.287544	105.917831	41.851002	13.4957865	106.157623	-74.722508	15.4237675	99.188919
-36.808743	24.017712	101.31636	-16.597826	14.485637	102.930664	41.485809	0.845815	106.955788	42.117481	26.390186	106.41713	41.801645	13.6180005	106.686459	-74.997297	15.3532735	99.174869
-36.237705	24.004208	101.373825	-16.671286	14.51506	103.06163	41.532642	0.962423	107.294807	42.003433	26.484098	106.673943	41.7680375	13.7232605	106.984375	-75.1106095	15.3068595	99.138885
-35.645927	23.99127	101.421463	-16.715506	14.558847	103.194717	41.59584	1.072369	107.599281	41.92503	26.580324	106.876633	41.760435	13.8263465	107.237957	-75.191447	15.2913475	99.151477
-35.116116	23.985723	101.471802	-16.742884	14.584218	103.295494	41.69714	1.158109	107.828316	41.864162	26.69903	107.039658	41.780651	13.9285695	107.433987	-75.266419	15.2398665	99.157001
-34.645157	23.999458	101.533524	-16.773705	14.608086	103.381577	41.698139	1.253625	108.073219	41.801785	26.789158	107.14518	41.749962	14.0213915	107.6091995	-75.297372	15.1947805	99.1539545
-34.168606	24.015696	101.532318	-16.793745	14.623715	103.450691	41.740837	1.321701	108.211731	41.725002	26.845213	107.203362	41.7329195	14.083457	107.7075465	-75.3204095	15.163973	99.1938355
-33.761311	24.023823	101.54892	-16.830482	14.626471	103.501976	41.704739	1.381565	108.370697	41.651257	26.867598	107.234802	41.677998	14.1245815	107.8027495	-75.338962	15.1283605	99.2012025
-33.151527	24.03458	101.57975	-16.914448	14.618267	103.543556	41.653736	1.381978	108.494331	41.515087	26.873959	107.293724	41.5844115	14.1279685	107.8940275	-75.4133075	15.1085655	99.1930845
-32.788868	24.096607	101.56295	-16.997246	14.595146	103.563431	41.536564	1.366741	108.607437	41.44363	26.851486	107.346306	41.490097	14.1091135	107.9768715	-75.484589	15.0811785	99.1499905
-32.407417	24.169441	101.533745	-17.069172	14.590268	103.557373	41.493252	1.304953	108.648338	41.373112	26.823542	107.405052	41.433182	14.0642475	108.026695	-75.571526	15.1162885	99.088051
-31.973787	24.297014	101.505539	-17.132477	14.580454	103.537727	41.383488	1.256941	108.71537	41.315704	26.793211	107.438675	41.349596	14.025076	108.0770225	-75.61455	15.135832	98.9984315
-31.598145	24.436525	101.500084	-17.185171	14.571226	103.51503	41.34824	1.20646	108.674637	41.271427	26.769314	107.430206	41.3098335	13.987887	108.0524215	-75.6801755	15.154565	98.9776385
-31.298586	24.622498	101.489983	-17.226482	14.574665	103.496468	41.278179	1.190352	108.636047	41.232304	26.757675	107.385826	41.2552415	13.9740135	108.0109365	-75.7082055	15.1753165	98.9819995
-31.002987	24.839029	101.472176	-17.25223	14.596924	103.48233	41.227638	1.187914	108.57618	41.191799	26.759132	107.330727	41.2097185	13.973523	107.9534535	-75.7141785	15.220325	99.0112065
-30.609911	25.183502	101.496628	-17.251726	14.630112	103.469505	41.139965	1.221809	108.487976	41.171547	26.772741	107.209145	41.155756	13.997275	107.8485605	-75.659208	15.262949	99.0904495
-30.36167	25.433561	101.511719	-17.240145	14.637679	103.464577	41.139122	1.210286	108.346161	41.153889	26.7757	107.145988	41.1465055	13.992993	107.7460745	-75.6267955	15.282365	99.1830795
-30.136505	25.718138	101.507011	-17.206341	14.642748	103.441658	41.102291	1.188072	108.229401	41.171551	26.756659	107.093071	41.136921	13.9723655	107.661236	-75.549603	15.3131305	99.22208
-29.872725	26.039961	101.490417	-17.169512	14.631378	103.405571	41.077389	1.119735	108.15612	41.200172	26.731665	107.067085	41.1387805	13.9257	107.6116025	-75.4778045	15.337056	99.1995395
-29.579613	26.403028	101.482857	-17.12995	14.609571	103.376007	41.066978	1.044619	108.084274	41.243877	26.684765	107.056152	41.1554275	13.864692	107.570213	-75.4153275	15.35445	99.181801
-29.28764	26.829687	101.484299	-17.092262	14.576022	103.376091	41.064079	0.982687	107.993195	41.317223	26.644224	107.038643	41.190651	13.8134555	107.515919	-75.375175	15.3385885	99.236263
-29.048225	27.303686	101.548508	-17.05426	14.546314	103.389397	41.046505	0.920912	107.896027	41.383858	26.62673	107.010544	41.2151815	13.773821	107.4532855	-75.3237015	15.318807	99.3255085
-28.62665	28.047556	101.629044	-16.997629	14.507725	103.39109	41.059147	0.868649	107.700409	41.476486	26.613739	106.908432	41.2678165	13.741194	107.3044205	-75.2630745	15.274256	99.4777595
-28.358305	28.59763	101.634094	-16.971733	14.507066	103.379967	41.069633	0.854547	107.558319	41.529415	26.614527	106.828796	41.299524	13.734537	107.1935575	-75.24299	15.279595	99.5663765
-28.110785	29.122877	101.630173	-16.934177	14.514124	103.36058	41.065006	0.848388	107.450851	41.575302	26.610352	106.766212	41.320154	13.72937	107.1085315	-75.188508	15.298878	99.6126285
-27.84881	29.64563	101.614716	-16.889338	14.50793	103.344582	41.07172	0.838734	107.372772	41.636204	26.602781	106.736183	41.353962	13.7207575	107.0544775	-75.132638	15.2951025	99.6346865
-27.54212	30.215925	101.633385	-16.840796	14.503214	103.332314	41.081707	0.810904	107.279953	41.702835	26.590967	106.732178	41.392271	13.7009355	107.0060655	-75.073863	15.3054925	99.6585625
-27.212528	30.842844	101.657272	-16.804598	14.475952	103.324867	41.06469	0.742387	107.144341	41.78299	26.557804	106.719757	41.42384	13.6500955	106.932049	-75.033036	15.3018085	99.717685
-26.917404	31.490343	101.774109	-16.759752	14.430968	103.302109	41.028641	0.636125	107.000664	41.87999	26.482477	106.703568	41.4543155	13.559301	106.852116	-74.9738195	15.302635	99.752102
-26.410112	32.485672	101.989677	-16.712357	14.336784	103.304886	40.984009	0.436253	106.716217	42.040516	26.322668	106.725586	41.5122625	13.3794605	106.7209015	-74.9369765	15.2941075	99.8888705
-26.103476	33.111301	102.181229	-16.663439	14.280521	103.325584	40.899841	0.323201	106.556938	42.150108	26.207771	106.748703	41.5249745	13.265486	106.6528205	-74.8518525	15.295556	99.9983475
-25.795231	33.732147	102.425209	-16.629272	14.229287	103.354683	40.895233	0.171332	106.35598	42.254295	26.108669	106.788086	41.574764	13.1400005	106.572033	-74.833308	15.3185735	100.137333
-25.339859	34.386383	102.616837	-16.600592	14.202467	103.400948	40.882851	0.074714	106.241669	42.33609	26.017395	106.850777	41.6094705	13.0460545	106.546223	-74.8106545	15.3588795	100.255673
-24.991003	35.043926	102.84481	-16.568821	14.215999	103.485977	40.891159	0.014685	106.204834	42.385971	25.974283	106.951996	41.638565	12.994484	106.578415	-74.776207	15.437514	100.393539
-24.618923	35.683304	103.078545	-16.550793	14.226143	103.580475	40.907402	-0.006959	106.212196	42.447945	25.971413	107.065414	41.6776735	12.982227	106.638805	-74.7792595	15.470059	100.522145
-24.224501	36.321976	103.254875	-16.537601	14.267035	103.652237	40.925251	-0.004832	106.187141	42.486134	25.989273	107.122612	41.7056925	12.9922205	106.6548765	-74.7808945	15.5418495	100.6495975
-23.673531	37.182747	103.451218	-16.561512	14.309599	103.696609	40.919945	0.026113	106.118484	42.49229	26.002989	107.167229	41.7061175	13.014551	106.6428565	-74.8291415	15.604647	100.7503615
-23.308634	37.691708	103.558716	-16.600636	14.339296	103.726234	40.887184	0.036141	106.084045	42.477673	25.993326	107.178352	41.6824285	13.0147335	106.6311985	-74.8837005	15.6638585	100.8212695
-22.817509	38.203701	103.634346	-16.641504	14.352285	103.782761	40.841324	0.037263	106.086838	42.425644	25.969055	107.221603	41.633484	13.003159	106.6542205	-74.916492	15.701411	100.9113015
-22.460995	38.679047	103.808319	-16.715647	14.352406	103.865219	40.796021	0.013961	106.112907	42.384014	25.934597	107.288612	41.5900175	12.974279	106.7007595	-75.0213115	15.730533	101.0296785
-21.950064	39.113445	103.959618	-16.78982	14.311077	103.965355	40.756157	-0.02801	106.145927	42.334103	25.887621	107.370255	41.54513	12.9298055	106.758091	-75.12477	15.6923485	101.172619
-21.5341	39.519585	104.144348	-16.846067	14.288495	104.070473	40.679451	-0.08706	106.180428	42.28244	25.831465	107.45504	41.4809455	12.8722025	106.817734	-75.1730795	15.7047875	101.323212
-21.1131	39.870773	104.312325	-16.927425	14.227693	104.164589	40.607677	-0.138588	106.190086	42.233665	25.772593	107.534515	41.420671	12.8170025	106.8623005	-75.275521	15.6383835	101.4668775
-20.484024	40.263027	104.580643	-17.038139	14.163043	104.227379	40.413052	-0.205554	106.171455	42.134922	25.68972	107.637909	41.273987	12.742083	106.904682	-75.350265	15.584003	101.550076
-19.978827	40.47599	104.703629	-17.119411	14.127858	104.243042	40.283222	-0.234149	106.089088	42.064304	25.654358	107.666191	41.173763	12.7101045	106.8776395	-75.412585	15.5456115	101.6084445
-19.52248	40.686363	104.837227	-17.21702	14.116096	104.226067	40.142437	-0.243795	105.966309	41.993713	25.63447	107.682503	41.068075	12.6953375	106.824406	-75.502115	15.5368545	101.627728
-18.931511	40.849258	104.957664	-17.325535	14.167926	104.16758	39.98629	-0.205245	105.795303	41.895927	25.643629	107.68634	40.9411085	12.719192	106.7408215	-75.5921785	15.61666	101.5943385
-18.496363	40.955521	105.098282	-17.414024	14.229824	104.133644	39.832115	-0.166021	105.63855	41.787876	25.676193	107.669083	40.8099955	12.755086	106.6538165	-75.6380435	15.704562	101.6134715
-18.030382	41.031025	105.273224	-17.485781	14.334187	104.122452	39.700096	-0.069174	105.531799	41.706009	25.724548	107.684052	40.7030525	12.827687	106.6079255	-75.6746145	15.840687	101.6369785
-17.561148	41.069393	105.397644	-17.561255	14.460275	104.149605	39.6106	0.028923	105.474686	41.64986	25.817543	107.728172	40.63023	12.923233	106.601429	-75.75274	15.997317	101.697781
-16.889616	40.951218	105.539619	-17.643641	14.691623	104.199394	39.530849	0.198893	105.525078	41.587639	25.99147	107.819092	40.559244	13.0951815	106.672085	-75.846526	16.2880645	101.726703
-16.452547	40.765297	105.578972	-17.691721	14.805715	104.221024	39.550606	0.329382	105.598534	41.543079	26.14991	107.902908	40.5468425	13.239646	106.750721	-75.9302845	16.371784	101.691327
-15.952394	40.546169	105.560364	-17.720928	14.9406	104.219986	39.586143	0.473446	105.690941	41.518253	26.293081	107.951035	40.552198	13.3832635	106.820988	-75.994054	16.4979365	101.618984
-15.495793	40.213566	105.522644	-17.731081	15.061415	104.233315	39.632881	0.620096	105.805229	41.49181	26.446175	107.978592	40.5623455	13.5331355	106.8919105	-76.0245075	16.5896945	101.5747195
-15.076568	39.855377	105.506599	-17.722527	15.153533	104.275154	39.703987	0.769613	105.936745	41.469505	26.566431	108.01268	40.586746	13.668022	106.9747125	-76.0318	16.639044	101.5755955
-14.623626	39.437561	105.44809	-17.712969	15.203784	104.344032	39.780514	0.904083	106.102478	41.450073	26.69285	108.035591	40.6152935	13.7984665	107.0690345	-76.0412315	16.6091015	101.6190295
-14.249943	38.956638	105.42942	-17.693844	15.26272	104.432152	39.84531	1.020914	106.307007	41.458416	26.783545	108.009865	40.651863	13.9022295	107.158436	-76.039551	16.6232105	101.705868
-13.690239	38.062958	105.295753	-17.669914	15.313208	104.593597	39.952869	1.196783	106.640053	41.479759	26.929098	107.95311	40.716314	14.0629405	107.2965815	-76.056142	16.5634755	101.8906125
-13.312173	37.427803	105.169342	-17.663069	15.309866	104.706482	40.017136	1.307443	106.853188	41.468105	27.020273	107.874596	40.7426205	14.163858	107.363892	-76.0687585	16.455874	102.049072
-13.014713	36.722183	105.023613	-17.665188	15.315816	104.791115	40.091534	1.395443	107.046089	41.424503	27.086464	107.791176	40.7580185	14.2409535	107.4186325	-76.0883945	16.3906785	102.1635975
-12.683615	36.030598	104.855797	-17.649565	15.321972	104.861809	40.156803	1.471572	107.215286	41.366581	27.136892	107.699516	40.761692	14.304232	107.457401	-76.060822	16.339712	102.266217
-12.38164	35.332726	104.678513	-17.59166	15.298989	104.888092	40.214573	1.527043	107.370293	41.30994	27.169231	107.621292	40.7622565	14.348137	107.4957925	-75.9455765	16.249841	102.2803915
-12.12536	34.570568	104.531334	-17.647057	15.236418	104.931488	40.261684	1.537809	107.495201	41.26664	27.158133	107.580757	40.764162	14.347971	107.537979	-76.058276	16.124865	102.324997
-11.862523	33.801353	104.40419	-17.641764	15.160932	104.942337	40.299274	1.500189	107.589279	41.247257	27.119116	107.544006	40.7732655	14.3096525	107.5666425	-76.0567935	16.0122115	102.3180315
-11.456587	32.608433	104.264786	-17.640785	15.024598	104.951797	40.31876	1.377568	107.688454	41.233814	27.011173	107.51178	40.776287	14.1943705	107.600117	-76.057857	15.8548255	102.303477
-11.283354	31.844828	104.253242	-17.623043	14.94609	104.941498	40.328934	1.280518	107.713303	41.24728	26.918337	107.485184	40.788107	14.0994275	107.5992435	-76.034193	15.7927525	102.2837525
-11.06304	31.111488	104.207436	-17.58832	14.87324	104.932915	40.331863	1.202469	107.706245	41.273895	26.854557	107.454216	40.802879	14.028513	107.5802305	-75.979519	15.717967	102.2855995
-10.900253	30.396774	104.178452	-17.578579	14.861277	104.929054	40.332832	1.150953	107.677078	41.294014	26.807877	107.422318	40.813423	13.979415	107.549698	-75.970581	15.743139	102.30841
-10.760798	29.682547	104.154877	-17.5084	14.804968	104.905655	40.341194	1.123335	107.641174	41.313969	26.77046	107.374588	40.8275815	13.9468975	107.507881	-75.8443815	15.6630385	102.303429
-10.613167	28.953876	104.138199	-17.460369	14.793043	104.919075	40.365486	1.122126	107.607986	41.32346	26.763109	107.342041	40.844473	13.9426175	107.4750135	-75.765211	15.6434685	102.3631365
-10.455561	28.249613	104.129662	-17.427612	14.801438	104.937279	40.386276	1.136455	107.597267	41.336025	26.786354	107.313011	40.8611505	13.9614045	107.455139	-75.7163745	15.6414715	102.419419
-10.367641	27.295303	104.18087	-17.386383	14.841265	104.971443	40.403362	1.178597	107.59668	41.329338	26.827356	107.284836	40.86635	14.0029765	107.440758	-75.639116	15.6795535	102.502128
-10.28668	26.688919	104.18644	-17.383101	14.887616	104.977737	40.406242	1.211214	107.599854	41.313656	26.864693	107.273575	40.859949	14.0379535	107.4367145	-75.626151	15.7372785	102.5187595
-10.271162	26.099745	104.182411	-17.383736	14.939371	104.978859	40.396507	1.244312	107.609047	41.292053	26.904062	107.26178	40.84428	14.074187	107.4354135	-75.611752	15.804555	102.5223045
-10.252826	25.522419	104.192482	-17.398975	14.984051	105.000031	40.408417	1.2799	107.586983	41.269451	26.945623	107.247986	40.838934	14.1127615	107.4174845	-75.636884	15.8553405	102.5825775
-10.252112	24.915768	104.191711	-17.411909	15.025905	105.026604	40.361744	1.349951	107.615105	41.252728	26.998562	107.235756	40.807236	14.1742565	107.4254305	-75.631054	15.8775535	102.6277775
-10.259166	24.34968	104.190826	-17.411116	15.081016	105.042442	40.356277	1.38876	107.605042	41.240715	27.054512	107.216354	40.798496	14.221636	107.410698	-75.620728	15.940396	102.674186
-10.236395	23.816368	104.211662	-17.390566	15.139045	105.049683	40.35844	1.42592	107.585999	41.239376	27.104586	107.177315	40.798908	14.265253	107.381657	-75.58004	16.012837	102.717709
-10.330598	23.079355	104.218018	-17.354548	15.176354	105.059433	40.379028	1.495216	107.535645	41.248234	27.167231	107.109818	40.813631	14.3312235	107.3227315	-75.522727	16.0214845	102.7961345
-10.377869	22.633036	104.205086	-17.314028	15.193072	105.058983	40.405861	1.53903	107.523956	41.266869	27.205477	107.073441	40.836365	14.3722535	107.2986985	-75.464421	16.0138905	102.8192675
-10.452337	22.20454	104.187332	-17.264198	15.230391	105.028008	40.432816	1.578261	107.513634	41.291016	27.25428	107.019844	40.861916	14.4162705	107.266739	-75.390312	16.0445115	102.789277
-10.558928	21.79294	104.162384	-17.226891	15.251352	105.006073	40.45784	1.62351	107.498154	41.302017	27.304951	106.973557	40.8799285	14.4642305	107.2358555	-75.3337105	16.0384735	102.7762905
-10.661297	21.391022	104.113792	-17.199501	15.280499	104.987762	40.482277	1.674345	107.502029	41.303593	27.362207	106.93203	40.892935	14.518276	107.2170295	-75.291937	16.042722	102.7584945
-10.7388	20.993187	104.087952	-17.186649	15.308817	104.97506	40.500172	1.729186	107.510139	41.30455	27.420828	106.892143	40.902361	14.575007	107.201141	-75.275659	16.042627	102.748979
-10.861571	20.627346	104.050949	-17.16062	15.359315	104.952744	40.514118	1.792106	107.52137	41.29966	27.475065	106.845451	40.906889	14.6335855	107.1834105	-75.228129	16.0850445	102.7220775
-11.005972	20.181892	103.993202	-17.148626	15.401733	104.905655	40.541134	1.85661	107.528282	41.308968	27.550053	106.780182	40.925051	14.7033315	107.154232	-75.222303	16.1001345	102.657078
-11.119219	19.947678	103.964493	-17.140551	15.433198	104.866013	40.563522	1.908231	107.527924	41.31049	27.599106	106.74453	40.937006	14.7536685	107.136227	-75.218108	16.1127275	102.595799
-11.277897	19.814518	103.992119	-17.121372	15.477033	104.863892	40.616459	1.944852	107.487579	41.311016	27.655771	106.71656	40.9637375	14.8003115	107.1020695	-75.2064815	16.1537545	102.6257145
-11.305305	19.653736	103.978683	-17.095234	15.51314	104.882156	40.635586	2.007112	107.482063	41.321503	27.723377	106.6903	40.9785445	14.8652445	107.0861815	-75.1690125	16.1610355	102.6781305
-11.507464	19.587885	104.039597	-17.075617	15.565289	104.921829	40.637077	2.087946	107.525185	41.352142	27.788765	106.677116	40.9946095	14.9383555	107.1011505	-75.1458435	16.1922225	102.7425075
-11.540798	19.544878	104.029396	-17.046824	15.62258	104.951096	40.66412	2.157696	107.546638	41.381851	27.866549	106.661461	41.0229855	15.0121225	107.1040495	-75.1166335	16.2330375	102.7981425
-11.66184	19.530968	104.05545	-17.01317	15.694319	104.97171	40.715591	2.210572	107.536354	41.411392	27.947039	106.651077	41.0634915	15.0788055	107.0937155	-75.0898315	16.3098325	102.8497045
-11.846895	19.660597	104.040741	-16.982868	15.78202	104.972672	40.759449	2.307504	107.531525	41.455212	28.051413	106.612885	41.1073305	15.1794585	107.072205	-75.0730665	16.3845815	102.873139
-11.964576	19.801497	104.023087	-16.974075	15.862842	104.959129	40.74189	2.381181	107.549751	41.473919	28.128252	106.577171	41.1079045	15.2547165	107.063461	-75.0560545	16.4709675	102.854797
-12.107347	19.980001	104.001686	-16.962164	15.94162	104.933022	40.787491	2.433574	107.500374	41.48896	28.205437	106.543442	41.1382255	15.3195055	107.021908	-75.0625535	16.5637345	102.844136
-12.231029	20.236614	103.961357	-16.962141	16.009478	104.920326	40.806671	2.50945	107.457695	41.512047	28.285452	106.494286	41.159359	15.397451	106.9759905	-75.083641	16.621505	102.8646615
-12.408565	20.516907	103.966904	-16.944359	16.112648	104.903809	40.825253	2.573152	107.399841	41.526623	28.373505	106.448433	41.175938	15.4733285	106.924137	-75.064656	16.7519675	102.883481
-12.542662	20.873644	103.959259	-16.934513	16.184206	104.901588	40.830212	2.647566	107.362938	41.541809	28.446997	106.412209	41.1860105	15.5472815	106.8875735	-75.0550365	16.8211305	102.9156025
-12.678698	21.213793	103.934052	-16.907747	16.287926	104.905739	40.817043	2.727786	107.361664	41.565098	28.522703	106.380341	41.1910705	15.6252445	106.8710025	-75.0065645	16.9506075	102.9404755
-12.80649	21.724255	103.945396	-16.887747	16.425339	104.929138	40.861286	2.792125	107.275787	41.609577	28.616026	106.370178	41.2354315	15.7040755	106.8229825	-75.0109255	17.1466025	103.0352935
-12.853338	22.063667	103.958344	-16.856171	16.516741	104.937027	40.856625	2.823146	107.23336	41.649254	28.657732	106.36554	41.2529395	15.740439	106.79945	-74.9652815	17.293043	103.074604
-12.924319	22.418936	103.967705	-16.837875	16.596588	104.930878	40.849487	2.848274	107.171478	41.703239	28.689703	106.361214	41.276363	15.7689885	106.766346	-74.952113	17.4241875	103.09541
-12.958746	22.745804	103.947151	-16.835003	16.669218	104.908661	40.803307	2.867766	107.139038	41.736591	28.720251	106.351677	41.269949	15.7940085	106.7453575	-74.939955	17.5444275	103.0719645
-12.949284	23.022396	103.957001	-16.805531	16.769876	104.886139	40.814991	2.873431	107.054283	41.764301	28.752464	106.342171	41.289646	15.8129475	106.698227	-74.900708	17.7268045	103.074051
-12.950102	23.338665	103.941238	-16.799494	16.848223	104.879761	40.808125	2.912574	106.988678	41.799908	28.800982	106.330421	41.3040165	15.856778	106.6595495	-74.9030045	17.839668	103.0999725
-12.998528	23.682312	103.912247	-16.762026	16.956709	104.875587	40.812847	2.965444	106.945694	41.834007	28.861454	106.322182	41.323427	15.913449	106.633938	-74.847479	17.999969	103.117236
-13.036257	24.030344	103.961708	-16.709215	17.113016	104.904434	40.823498	3.082156	106.912483	41.882809	28.970188	106.307693	41.3531535	16.026172	106.610088	-74.7715835	18.19986	103.19878
-13.056692	24.286579	104.015259	-16.667023	17.246264	104.946114	40.851913	3.157302	106.896126	41.929905	29.044577	106.30703	41.390909	16.1009395	106.601578	-74.724955	18.3915885	103.29065
-13.084552	24.618429	104.080078	-16.607418	17.361971	104.994141	40.890869	3.234722	106.900444	41.981693	29.125544	106.3246	41.436281	16.180133	106.612522	-74.651117	18.543809	103.37576
-13.096222	24.950312	104.131699	-16.563444	17.473087	105.024757	40.932076	3.309246	106.891777	42.047947	29.215029	106.340553	41.4900115	16.2621375	106.616165	-74.6168995	18.6840365	103.433349
-13.048959	25.292894	104.117966	-16.505264	17.567509	105.046066	40.985909	3.371183	106.867897	42.102398	29.278511	106.341156	41.5441535	16.324847	106.6045265	-74.5546815	18.810171	103.4876055
-13.030934	25.658718	104.126144	-16.447306	17.653137	105.053734	41.033489	3.427912	106.858147	42.170063	29.336687	106.31572	41.601776	16.3822995	106.5869335	-74.496388	18.9239745	103.5205345
-12.976481	26.071129	104.116951	-16.384575	17.751656	105.076012	41.111328	3.465672	106.80513	42.226368	29.39711	106.284264	41.668848	16.431391	106.544697	-74.437998	19.071921	103.607327
-12.867477	26.78492	104.175255	-16.276554	17.87001	105.148636	41.155819	3.549952	106.784012	42.316887	29.450989	106.20105	41.736353	16.5004705	106.492531	-74.289461	19.2395495	103.804741
-12.7574	27.262922	104.185715	-16.207855	17.934305	105.194305	41.237537	3.563756	106.716446	42.382439	29.471722	106.145271	41.809988	16.517739	106.4308585	-74.225698	19.350871	103.9577515
-12.622474	27.711874	104.195992	-16.110382	17.995964	105.209663	41.251255	3.586334	106.715454	42.459724	29.479807	106.098618	41.8554895	16.5330705	106.407036	-74.0762535	19.4588575	104.01229
-12.517196	28.141668	104.201439	-16.039724	18.045174	105.221191	41.299885	3.582429	106.700157	42.541622	29.470795	106.062782	41.9207535	16.526612	106.3814695	-74.0002015	19.563736	104.0609125
-12.344937	28.555676	104.197502	-15.960963	18.096531	105.214905	41.341518	3.57737	106.69928	42.62339	29.460625	106.059517	41.982454	16.5189975	106.3793985	-73.90438	19.6740645	104.0504115
-12.187554	28.960249	104.156815	-15.904016	18.136843	105.197189	41.374634	3.575717	106.692612	42.706284	29.459131	106.06105	42.040459	16.517424	106.376831	-73.848491	19.756262	104.017547
-11.931926	29.390213	104.136147	-15.835343	18.185095	105.168221	41.415241	3.586581	106.663857	42.771637	29.473946	106.063187	42.093439	16.5302635	106.363522	-73.764125	19.8399265	103.97292
-11.432731	30.05307	104.085747	-15.770398	18.228867	105.101883	41.460999	3.618413	106.593964	42.866238	29.514259	106.065979	42.1636185	16.566336	106.3299715	-73.7044145	19.891398	103.8737945
-11.052487	30.542522	104.048576	-15.727803	18.288113	105.071793	41.481136	3.655364	106.555511	42.919315	29.547531	106.061981	42.2002255	16.6014475	106.308746	-73.6558315	19.9747785	103.83484
-10.623916	31.092707	104.043579	-15.688682	18.36867	105.038132	41.517948	3.703218	106.519402	42.974384	29.552517	106.090309	42.246166	16.6278675	106.3048555	-73.62353	20.1094725	103.7714085
-10.223608	31.656647	104.04689	-15.66635	18.429287	105.013046	41.549892	3.748136	106.493828	43.02166	29.609676	106.14315	42.285776	16.678906	106.318489	-73.618476	20.179668	103.707603
-9.824402	32.172977	104.084457	-15.638098	18.502747	105.006218	41.577728	3.806727	106.488762	43.072258	29.654985	106.216385	42.324993	16.730856	106.3525735	-73.601189	20.274638	103.6598625
-9.394558	32.710957	104.137444	-15.599267	18.576591	105.022217	41.60453	3.843116	106.492447	43.123672	29.701387	106.301247	42.364101	16.7722515	106.396847	-73.562635	20.3809305	103.647587
-8.972783	33.235851	104.232323	-15.561387	18.640614	105.054161	41.646805	3.873495	106.492378	43.190666	29.739279	106.415222	42.4187355	16.806387	106.4538	-73.5415095	20.474841	103.654522
-8.303562	34.054092	104.373802	-15.533216	18.748943	105.110725	41.692883	3.875712	106.529846	43.310513	29.771719	106.627808	42.501698	16.8237155	106.578827	-73.56813	20.6741705	103.642623
-7.79391	34.62574	104.466591	-15.527611	18.77486	105.138573	41.709209	3.875194	106.547234	43.385918	29.783422	106.805229	42.5475635	16.829308	106.6762315	-73.6027855	20.720412	103.6009145
-7.249574	35.199688	104.596458	-15.520098	18.810106	105.155563	41.742359	3.860164	106.597046	43.4459	29.790125	107.042732	42.5941295	16.8251445	106.819889	-73.6343255	20.7950675	103.491237
-6.760103	35.713711	104.781891	-15.549573	18.817358	105.164001	41.737839	3.864158	106.772026	43.514668	29.820118	107.362381	42.6262535	16.842138	107.0672035	-73.7253995	20.792578	103.2607985
-6.279922	36.230087	104.968498	-15.593834	18.85268	105.164597	41.765739	3.854479	106.977776	43.571327	29.89691	107.746887	42.668533	16.8756945	107.3623315	-73.856201	20.8296655	102.9668625
-5.801886	36.701904	105.182327	-15.648413	18.888737	105.186798	41.79884	3.844775	107.28717	43.616383	29.978886	108.215736	42.7076115	16.9118305	107.751453	-74.0044375	20.8656435	102.622143
-5.319238	37.155342	105.456635	-15.698145	18.909979	105.264893	41.87812	3.851097	107.623146	43.679436	30.077284	108.711121	42.778778	16.9641905	108.1671335	-74.175068	20.8557675	102.3626525
-4.541092	37.842316	105.882141	-15.79749	18.986225	105.437302	41.982716	3.88987	108.148529	43.74147	30.240818	109.401146	42.862093	17.065344	108.7748375	-74.457073	20.907106	102.0997665
-4.020748	38.285336	106.182625	-15.810169	19.053669	105.575798	42.054169	3.952517	108.489395	43.798615	30.339754	109.836494	42.926392	17.1461355	109.1629445	-74.54673	20.9612025	101.9886515
-3.566611	38.643295	106.488678	-15.852259	19.112068	105.721573	42.126934	4.005546	108.793793	43.877357	30.436796	110.154167	43.0021455	17.221171	109.47398	-74.7066635	21.002965	101.969166
-3.121969	38.987125	106.719658	-15.870852	19.169792	105.863907	42.208565	4.068245	109.04229	43.937607	30.547356	110.448074	43.073086	17.3078005	109.745182	-74.81479	21.0317835	101.982632
-2.736353	39.27705	106.935455	-15.871313	19.225679	105.994728	42.282703	4.112158	109.231415	43.978371	30.616802	110.657188	43.130537	17.36448	109.9443015	-74.873163	21.086878	102.0451545
-2.362794	39.519386	107.088348	-15.856298	19.280106	106.070801	42.352802	4.164549	109.347511	44.019051	30.675125	110.791481	43.1859265	17.419837	110.069496	-74.8985225	21.140375	102.072106
-1.981575	39.748795	107.185135	-15.843584	19.310961	106.14537	42.402588	4.221691	109.412598	44.037285	30.732578	110.898041	43.2199365	17.4771345	110.1553195	-74.9071045	21.1447875	102.1354205
-1.384046	40.041283	107.282509	-15.803404	19.336775	106.183418	42.468227	4.285973	109.432877	44.064491	30.783548	110.936012	43.266359	17.5347605	110.1844445	-74.873167	21.1387895	102.1823915
-0.996181	40.195892	107.337311	-15.776814	19.349922	106.197235	42.505253	4.312393	109.405052	44.079147	30.808783	110.960709	43.2922	17.560588	110.1828805	-74.845828	21.139256	102.2115895
-0.595527	40.314705	107.41655	-15.759167	19.357574	106.213402	42.516632	4.339413	109.408272	44.108212	30.810722	110.971764	43.312422	17.5750675	110.190018	-74.830756	21.1400805	102.236786
-0.217351	40.400486	107.510445	-15.734712	19.372763	106.227478	42.559219	4.368261	109.368553	44.14127	30.824207	111.000061	43.3502445	17.596234	110.184307	-74.8196685	21.149292	102.270649
0.070607	40.478653	107.629372	-15.719044	19.381363	106.23307	42.603699	4.394025	109.314034	44.176094	30.85323	111.046875	43.3898965	17.6236275	110.1804545	-74.8279845	21.1390985	102.2856855
0.361493	40.460255	107.729065	-15.701951	19.390978	106.226921	42.658882	4.425664	109.220016	44.20224	30.882492	111.062073	43.430561	17.654078	110.1410445	-74.834463	21.127878	102.3127975
0.57446	40.403591	107.825424	-15.677298	19.398148	106.201408	42.696281	4.50108	109.115242	44.231682	30.927238	111.065796	43.4639815	17.714159	110.090519	-74.8185775	21.082137	102.312297
0.836213	40.24826	107.932755	-15.639234	19.464628	106.171509	42.737041	4.629899	108.995567	44.249134	31.042131	111.108955	43.4930875	17.836015	110.052261	-74.7715555	21.093241	102.290757
0.938725	40.085365	107.995453	-15.623328	19.505041	106.142273	42.768345	4.738721	108.942688	44.267815	31.131741	111.121796	43.51808	17.935231	110.032242	-74.764736	21.074851	102.252304
0.968608	39.847668	108.030472	-15.616433	19.563665	106.131874	42.783195	4.853682	108.884521	44.26144	31.267824	111.161171	43.5223175	18.060753	110.022846	-74.7551835	21.066577	102.240902
0.960953	39.513664	108.049942	-15.602872	19.662186	106.121574	42.80341	4.988553	108.839249	44.247322	31.383593	111.186852	43.525366	18.186073	110.0130505	-74.73111	21.138299	102.2300975
0.94971	39.116863	108.034988	-15.616661	19.728395	106.113609	42.805988	5.118932	108.806702	44.25074	31.497488	111.185799	43.528364	18.30821	109.9962505	-74.761686	21.14858	102.2309675
0.924514	38.627377	108.000053	-15.621519	19.79917	106.104149	42.813194	5.244249	108.760773	44.227737	31.604755	111.173698	43.5204655	18.424502	109.9672355	-74.7635035	21.173838	102.2410625
0.856383	38.027233	107.936821	-15.609982	19.899633	106.100502	42.80117	5.334121	108.736275	44.196194	31.691593	111.158119	43.498682	18.512857	109.947197	-74.718646	21.286409	102.253807
0.694028	37.099529	107.898621	-15.615986	19.977407	106.127419	42.77401	5.501226	108.706619	44.158348	31.743092	111.073471	43.466179	18.622159	109.890045	-74.698151	21.332655	102.364793
0.568298	36.334538	107.81926	-15.625879	20.029577	106.157875	42.765053	5.581579	108.68763	44.118732	31.7978	111.016533	43.4418925	18.6896895	109.8520815	-74.6936505	21.3694645	102.4636685
0.365305	35.578739	107.713867	-15.657393	20.071558	106.19886	42.754745	5.660511	108.653572	44.083931	31.824472	110.904106	43.419338	18.7424915	109.778839	-74.734124	21.4006245	102.618881
0.162358	34.714737	107.56147	-15.685363	20.088856	106.225624	42.739883	5.742139	108.613815	44.002293	31.84635	110.774101	43.371088	18.7942445	109.693958	-74.741814	21.3834675	102.75729
-0.085767	33.747829	107.35289	-15.709053	20.102547	106.226089	42.727097	5.825336	108.557404	43.895157	31.87314	110.601822	43.311127	18.849238	109.579613	-74.729233	21.355856	102.872565
-0.35438	32.763023	107.146896	-15.732774	20.111889	106.212166	42.722687	5.892216	108.50798	43.809341	31.899097	110.380066	43.266014	18.8956565	109.444023	-74.731562	21.3281215	102.980309
-0.63079	31.731918	106.875214	-15.738376	20.108908	106.161453	42.71841	5.93188	108.475388	43.718136	31.958031	110.16687	43.218273	18.9449555	109.321129	-74.695025	21.2728605	103.001777
-1.078943	30.035311	106.437386	-15.775522	20.056784	106.057266	42.700069	5.978431	108.449234	43.589546	32.061844	109.817734	43.1448075	19.0201375	109.133484	-74.6958515	21.0934305	102.981048
-1.450487	28.884384	106.189659	-15.782235	20.02733	105.970291	42.670631	5.998912	108.394386	43.479	32.102333	109.568192	43.0748155	19.0506225	108.981289	-74.6392855	21.0040375	102.959293
-1.772859	27.648392	105.923401	-15.80064	19.969368	105.898392	42.623165	6.009504	108.3498	43.380035	32.117607	109.323738	43.0016	19.0635555	108.836769	-74.60288	20.8751805	102.960015
-2.169841	26.445356	105.693909	-15.822919	19.885584	105.834702	42.588234	6.012516	108.316948	43.360088	32.076717	109.011253	42.974161	19.0446165	108.6641005	-74.619999	20.7265515	103.0053035
-2.556339	25.151852	105.495956	-15.840362	19.844809	105.794373	42.554321	6.00336	108.278259	43.264267	32.086353	108.771339	42.909294	19.0448565	108.524799	-74.590018	20.6447615	103.063947
-2.943033	23.870207	105.330025	-15.872487	19.79553	105.751297	42.511543	5.998347	108.24202	43.177464	32.068981	108.517036	42.8445035	19.033664	108.379528	-74.5894775	20.557396	103.123066
-3.386713	22.602285	105.159996	-15.915129	19.752716	105.681023	42.453487	5.997388	108.217667	43.075996	32.05624	108.292686	42.7647415	19.026814	108.2551765	-74.5949995	20.478618	103.1068695
-3.992875	20.641474	104.991852	-15.967361	19.707241	105.628143	42.364063	6.008909	108.176376	42.910255	32.053604	107.963966	42.637159	19.0312565	108.070171	-74.571881	20.3832255	103.186115
-4.40283	19.307959	104.890106	-16.016262	19.682343	105.595688	42.314796	6.027127	108.151917	42.816319	32.05682	107.739349	42.5655575	19.0419735	107.945633	-74.5980815	20.3227125	103.245743
-4.876044	18.046127	104.789078	-16.055519	19.658695	105.540024	42.269497	6.065845	108.122681	42.70211	32.07246	107.519241	42.4858035	19.0691525	107.820961	-74.5968415	20.2482375	103.259087
-5.312534	16.746479	104.716789	-16.097809	19.659166	105.478371	42.225864	6.123955	108.080658	42.590118	32.104347	107.289551	42.407991	19.114151	107.6851045	-74.603609	20.204181	103.2716375
-5.756124	15.476304	104.651985	-16.157917	19.646418	105.41642	42.182961	6.186476	108.022079	42.468472	32.15937	107.069946	42.3257165	19.172923	107.5460125	-74.6415505	20.119913	103.2868275
-6.242733	14.255661	104.569016	-16.226627	19.642162	105.333984	42.12944	6.250868	107.946167	42.339561	32.225182	106.856659	42.2345005	19.238025	107.401413	-74.6877545	20.046299	103.266555
-6.655614	12.97765	104.489075	-16.294533	19.620501	105.252945	42.072765	6.317511	107.875214	42.199577	32.291023	106.646118	42.136171	19.304267	107.260666	-74.725237	19.936735	103.245224
-7.356409	11.1671	104.439476	-16.377684	19.58551	105.140579	41.969902	6.409168	107.756332	41.986153	32.373425	106.407547	41.9780275	19.3912965	107.0819395	-74.7333955	19.7797235	103.1992185
-7.837605	10.03223	104.411018	-16.473183	19.509434	105.086922	41.890396	6.449456	107.703003	41.853859	32.40612	106.275108	41.8721275	19.427788	106.9890555	-74.8184935	19.59108	103.1847885
-8.260373	8.852133	104.426979	-16.55327	19.456791	105.045105	41.812531	6.472969	107.672882	41.733932	32.417126	106.192245	41.7732315	19.4450475	106.9325635	-74.8797715	19.4685345	103.1576465
-8.743345	7.77871	104.457214	-16.644865	19.384586	105.019989	41.725571	6.487298	107.665993	41.614777	32.408966	106.159424	41.670174	19.448132	106.9127085	-74.959904	19.32104	103.1272695
-9.143793	6.660883	104.453171	-16.713018	19.327194	104.985138	41.636681	6.492777	107.683311	41.522659	32.392601	106.125473	41.57967	19.442689	106.904392	-75.005706	19.211699	103.065884
-9.636132	5.650013	104.453949	-16.787043	19.287544	104.920235	41.563457	6.498456	107.693306	41.449955	32.373585	106.096886	41.506706	19.4360205	106.895096	-75.080792	19.1390675	102.945374
-10.069048	4.634933	104.39975	-16.85792	19.247873	104.788315	41.530689	6.492253	107.669624	41.374058	32.359566	106.069756	41.4523735	19.4259095	106.86969	-75.1682135	19.0698365	102.70694
-10.813234	3.268307	104.263733	-16.970644	19.215225	104.505905	41.395538	6.519845	107.679344	41.248096	32.349575	105.957352	41.321817	19.43471	106.818348	-75.263105	18.99574	102.193462
-11.198745	2.371531	104.101311	-17.012968	19.198503	104.289398	41.383121	6.524519	107.600464	41.170616	32.341217	105.886337	41.2768685	19.432868	106.7434005	-75.3028045	18.964138	101.8353955
-11.682419	1.533501	103.976997	-17.053522	19.169807	104.099037	41.296577	6.540255	107.581779	41.122917	32.333649	105.806374	41.209747	19.436952	106.6940765	-75.316791	18.902662	101.5039975
-12.140003	0.720519	103.852119	-17.106352	19.12067	103.931252	41.283943	6.526132	107.497665	41.077312	32.328148	105.742966	41.1806275	19.42714	106.6203155	-75.3933315	18.8142	101.2421885
-12.651738	-0.035383	103.708542	-17.136759	19.060741	103.773483	41.247375	6.524446	107.445419	41.051773	32.315205	105.723969	41.149574	19.4198255	106.584694	-75.423092	18.7016565	100.962272
-13.136026	-0.742587	103.565613	-17.168278	18.97785	103.607407	41.163704	6.531515	107.419464	41.044353	32.30769	105.7145	41.1040285	19.4196025	106.566982	-75.4405845	18.5360975	100.647832
-13.587824	-1.420964	103.381226	-17.180071	18.933504	103.427055	41.123684	6.533378	107.358994	41.035316	32.295372	105.683586	41.0795	19.414375	106.52129	-75.439642	18.452633	100.33282
-14.354457	-2.311136	103.027809	-17.183083	18.847546	103.120102	41.109856	6.543751	107.196785	41.006889	32.289524	105.632111	41.0583725	19.4166375	106.414448	-75.4245385	18.2784545	99.825756
-14.810525	-2.862684	102.762398	-17.192402	18.814907	102.892601	41.052185	6.588019	107.1353	40.993313	32.30587	105.570045	41.022749	19.4469445	106.3526725	-75.407553	18.1828695	99.4325295
-15.448994	-3.3811	102.501892	-17.202156	18.781158	102.650665	41.023323	6.63647	107.007774	40.988644	32.340004	105.495522	41.0059835	19.488237	106.251648	-75.4102955	18.074079	99.049682
-15.955472	-3.833664	102.139877	-17.213606	18.736679	102.359047	41.043343	6.676664	106.778625	40.986729	32.376728	105.431747	41.015036	19.526696	106.105186	-75.442248	17.946662	98.612908
-16.587111	-4.196881	101.783791	-17.208403	18.682415	102.054504	40.978077	6.75395	106.568649	40.986462	32.401745	105.31778	40.9822695	19.5778475	105.9432145	-75.3990755	17.7869825	98.1657935
-17.098978	-4.580593	101.400314	-17.186325	18.64805	101.780251	40.943439	6.844872	106.230354	40.983036	32.394005	105.153206	40.9632375	19.6194385	105.69178	-75.3358875	17.6766615	97.868722
-17.65884	-4.895638	101.017235	-17.162836	18.613815	101.535461	40.866837	6.948063	105.856415	40.990711	32.383831	104.980621	40.928774	19.665947	105.418518	-75.254446	17.561683	97.652404
-18.651705	-5.313533	100.504776	-17.061701	18.547163	101.147972	40.744911	7.056472	105.296036	41.038425	32.345886	104.588974	40.891668	19.701179	104.942505	-75.01507	17.393147	97.353439
-19.280785	-5.55792	100.184227	-16.934902	18.510422	100.892708	40.74791	7.095712	104.8759	41.114597	32.308666	104.295288	40.9312535	19.702189	104.585594	-74.8010575	17.318655	97.199822
-19.901331	-5.729681	99.844513	-16.797518	18.47386	100.613365	40.768509	7.09801	104.491631	41.214146	32.280441	103.969788	40.9913275	19.6892255	104.2307095	-74.5863635	17.2584945	96.9960205
-20.515493	-5.879961	99.559555	-16.63798	18.439659	100.362305	40.846394	7.070173	104.074409	41.31052	32.224377	103.613976	41.078457	19.647275	103.8441925	-74.354417	17.232043	96.8804175
-21.159809	-5.985867	99.315681	-16.49156	18.393513	100.136093	40.897709	7.031507	103.704224	41.403477	32.151459	103.256905	41.150593	19.591483	103.4805645	-74.133713	17.195543	96.7916215
-21.868357	-6.056331	99.193932	-16.356941	18.363375	99.96209	40.954857	6.960728	103.352753	41.501064	32.071079	102.876106	41.2279605	19.5159035	103.1144295	-73.9418425	17.2108465	96.8097505
-22.581772	-6.121611	99.091171	-16.229612	18.322989	99.803879	40.998436	6.890799	103.006424	41.583855	31.984043	102.481186	41.2911455	19.437421	102.743805	-73.7503695	17.208557	96.863953
-23.604387	-6.143499	98.949783	-16.077421	18.251591	99.556824	41.039181	6.770065	102.526367	41.699074	31.863457	101.929413	41.3691275	19.316761	102.22789	-73.5239695	17.186421	96.885758
-24.274544	-6.135072	98.822144	-16.018499	18.196661	99.368431	41.056232	6.694842	102.252487	41.72319	31.791943	101.592789	41.389711	19.2433925	101.922638	-73.426709	17.1499295	96.814224
-24.896	-6.067469	98.689964	-15.9767	18.134342	99.181488	41.057583	6.627512	102.003189	41.727085	31.711569	101.286057	41.392334	19.1695405	101.644623	-73.345734	17.0991435	96.718353
-25.608658	-5.967205	98.496017	-15.951882	18.049782	98.97789	41.049053	6.537627	101.82563	41.723251	31.625635	101.047173	41.386152	19.081631	101.4364015	-73.289916	17.017933	96.5193785
-26.306101	-5.847497	98.299858	-15.945021	17.957239	98.775742	41.052143	6.457256	101.684799	41.714294	31.541475	100.85701	41.3832185	18.9993655	101.2709045	-73.2732605	16.9151125	96.2805795
-26.980677	-5.671906	98.161163	-15.914928	17.830269	98.606903	41.051865	6.376346	101.568558	41.704842	31.447018	100.721321	41.3783535	18.911682	101.1449395	-73.2082095	16.748856	96.0688665
-27.623188	-5.485927	97.988907	-15.873562	17.716066	98.433846	41.062542	6.273267	101.502884	41.706287	31.36009	100.606712	41.3844145	18.8166785	101.054798	-73.1315385	16.6154535	95.812894
-28.475342	-5.147877	97.697708	-15.845941	17.518831	98.182732	41.111244	6.109731	101.387703	41.708572	31.208633	100.440659	41.409908	18.659182	100.914181	-73.10179	16.37848	95.451283
-29.059235	-4.836691	97.528816	-15.828048	17.377897	98.024826	41.104836	5.98708	101.27636	41.708229	31.091318	100.298187	41.4065325	18.539199	100.7872735	-73.0626285	16.216595	95.2623785
-29.661238	-4.493509	97.346558	-15.81996	17.220623	97.870323	41.101559	5.858247	101.164719	41.699249	30.968275	100.15551	41.400404	18.413261	100.6601145	-73.040324	16.027985	95.0805315
-30.245758	-4.085104	97.178993	-15.820723	17.089514	97.711685	41.086605	5.735833	101.071701	41.684624	30.850857	100.035751	41.3856145	18.293345	100.553726	-73.0270605	15.885683	94.869644
-30.825619	-3.686909	97.006897	-15.843301	16.947538	97.556458	41.070267	5.627352	100.97892	41.659489	30.743462	99.916809	41.364878	18.185407	100.4478645	-73.05148	15.709669	94.6650515
-31.348583	-3.282274	96.794716	-15.850118	16.819838	97.393272	41.047039	5.526545	100.858482	41.62402	30.647711	99.783905	41.3355295	18.087128	100.3211935	-73.0357655	15.552548	94.4653505
-31.864912	-2.760159	96.56472	-15.868352	16.685373	97.219139	41.011532	5.432176	100.752853	41.590389	30.555204	99.659607	41.3009605	17.99369	100.20623	-73.0376645	15.377056	94.232048
-32.633598	-1.92848	96.217361	-15.892966	16.489744	96.941925	40.91309	5.298763	100.607384	41.529953	30.414305	99.46994	41.2215215	17.856534	100.038662	-73.0074535	15.122954	93.845188
-33.181473	-1.316431	96.004883	-15.902623	16.389011	96.76223	40.905201	5.196232	100.458458	41.494537	30.326998	99.365234	41.199869	17.761615	99.911846	-73.005115	15.016407	93.612614
-33.669128	-0.70226	95.772949	-15.905131	16.272179	96.610291	40.883205	5.094886	100.334152	41.479927	30.232212	99.292007	41.181566	17.663549	99.8130795	-72.991828	14.880809	93.4075025
-34.141182	-0.055869	95.49118	-15.900535	16.181593	96.447365	40.819191	5.006894	100.241997	41.480251	30.158775	99.236389	41.149721	17.5828345	99.739193	-72.950791	14.7803515	93.155537
-34.606243	0.651376	95.207993	-15.904704	16.092365	96.260681	40.805271	4.894942	100.103722	41.499084	30.086304	99.18602	41.1521775	17.490623	99.644871	-72.9615855	14.694107	92.876491
-35.046715	1.435866	94.885292	-15.870674	16.020308	96.073067	40.804012	4.813285	99.924553	41.542919	30.01692	99.134552	41.1734655	17.4151025	99.5295525	-72.9148135	14.6255135	92.6165815
-35.547844	2.220743	94.578865	-15.836724	15.976119	95.872574	40.855938	4.725488	99.707855	41.599236	29.962337	99.078201	41.227587	17.3439125	99.393028	-72.901035	14.6083255	92.35212
-36.156254	3.396676	94.044617	-15.753388	15.924186	95.561584	40.905933	4.655375	99.428596	41.700951	29.943531	99.041931	41.303442	17.299453	99.2352635	-72.810218	14.548919	91.8879045
-36.568565	4.243564	93.706314	-15.662631	15.932514	95.36721	40.968208	4.657841	99.277939	41.787918	29.966228	99.004753	41.378063	17.3120345	99.141346	-72.703325	14.5529935	91.593074
-36.936008	5.139905	93.405022	-15.565075	15.970901	95.169586	41.029186	4.723249	99.117928	41.875446	30.008158	98.962585	41.452316	17.3657035	99.0402565	-72.582466	14.5760985	91.2989155
-37.420082	6.01159	93.177467	-15.474396	16.024975	94.981453	41.12262	4.813512	98.990349	41.955811	30.088257	98.903259	41.5392155	17.4508845	98.946804	-72.4880075	14.5990655	91.016102
-37.79739	6.870533	92.917015	-15.38847	16.098114	94.80645	41.204552	4.921735	98.891197	42.018314	30.177979	98.835625	41.611433	17.549857	98.863411	-72.388373	14.646371	90.749489
-38.212673	7.75097	92.673271	-15.282115	16.152288	94.64975	41.290535	5.028583	98.787338	42.065395	30.269226	98.766914	41.677965	17.6489045	98.777126	-72.242195	14.6556715	90.522374
-38.63382	8.632035	92.485794	-15.216277	16.193581	94.499382	41.346519	5.111125	98.661407	42.117302	30.349463	98.668541	41.7319105	17.730294	98.664974	-72.1644645	14.656868	90.33379
-39.353649	9.956638	92.323013	-15.126029	16.232386	94.343124	41.417465	5.209975	98.457581	42.159054	30.450502	98.49218	41.7882595	17.8302385	98.4748805	-72.0403175	14.6345335	90.2113675
-39.788593	10.808637	92.267357	-15.09081	16.237673	94.261833	41.358852	5.337271	98.380089	42.175888	30.475485	98.370018	41.76737	17.906378	98.3750535	-71.94899	14.568968	90.1486125
-40.237724	11.679502	92.209229	-15.073744	16.229876	94.207359	41.417873	5.285921	98.248291	42.196049	30.485445	98.264465	41.806961	17.885683	98.256378	-71.954449	14.574069	90.15834
-40.653915	12.568895	92.140976	-15.054977	16.22212	94.140038	41.425297	5.292903	98.166428	42.193481	30.489067	98.158607	41.809389	17.890985	98.1625175	-71.919343	14.553255	90.1175585
-41.150532	13.445313	92.122566	-15.047023	16.217106	94.099358	41.461094	5.266425	98.073654	42.184456	30.473291	98.053703	41.822775	17.869858	98.0636785	-71.916821	14.564354	90.1350375
-41.633236	14.314405	92.087021	-15.053389	16.200903	94.037979	41.416695	5.277424	98.052719	42.172276	30.452871	97.953438	41.7944855	17.8651475	98.0030785	-71.9012635	14.5366585	90.0728795
-42.055622	15.211632	92.025948	-15.046133	16.155125	93.973381	41.444092	5.223043	97.969444	42.150196	30.414339	97.852531	41.797144	17.818691	97.9109875	-71.88941	14.491559	90.0357745
-42.754219	16.543232	91.998878	-15.046638	16.075539	93.944603	41.422726	5.170318	97.839531	42.114605	30.355688	97.654861	41.7686655	17.763003	97.747196	-71.8619415	14.388075	90.14201
-43.247112	17.424223	92.172272	-15.02766	16.027634	94.020065	41.414486	5.136464	97.744072	42.099766	30.319643	97.513153	41.757126	17.7280535	97.6286125	-71.812446	14.3272145	90.4115175
-43.670815	18.319189	92.404648	-15.011125	15.978263	94.136238	41.438179	5.100487	97.660164	42.105728	30.284	97.377808	41.7719535	17.6922435	97.518986	-71.7942035	14.2642825	90.75349
-44.115524	19.211737	92.693939	-14.964771	15.917571	94.320267	41.455231	5.069328	97.562241	42.11274	30.257664	97.27166	41.7839855	17.663496	97.4169505	-71.7135275	14.171646	91.2235835
-44.483936	20.20158	93.088303	-14.936805	15.850648	94.562233	41.435875	5.067695	97.520874	42.112564	30.230785	97.192375	41.7742195	17.64924	97.3566245	-71.6478295	14.052056	91.7678415
-44.927311	21.126892	93.548347	-14.928486	15.782195	94.831429	41.461952	5.023203	97.441414	42.11216	30.226389	97.153381	41.787056	17.624796	97.2973975	-71.644028	13.939594	92.3654605
-45.263069	22.102079	94.075516	-14.914176	15.725257	95.151413	41.447269	4.985936	97.382996	42.112068	30.207512	97.133987	41.7796685	17.596724	97.2584915	-71.6080205	13.85379	93.0443345
-45.739937	23.595528	94.823685	-14.908901	15.649697	95.620911	41.433334	4.930188	97.277489	42.099686	30.198282	97.18322	41.76651	17.564235	97.2303545	-71.584312	13.735159	94.0114675
-46.063175	24.567762	95.393845	-14.926505	15.619084	95.8937	41.473499	4.845875	97.174522	42.08535	30.201881	97.217468	41.7794245	17.523878	97.195995	-71.6324345	13.71429	94.591405
-46.360859	25.575829	95.903503	-14.970335	15.596956	96.18277	41.372837	4.850918	97.145798	42.055206	30.204273	97.266083	41.7140215	17.5275955	97.2059405	-71.6546915	13.6663165	95.1595995
-46.569195	26.559299	96.437424	-15.03274	15.592955	96.456757	41.286224	4.868951	97.098366	42.001175	30.230665	97.341881	41.6436995	17.549808	97.2201235	-71.7091795	13.636102	95.6933905
-46.759079	27.548344	96.886513	-15.119541	15.592983	96.716019	41.250164	4.86172	97.021317	41.929104	30.27652	97.409233	41.589634	17.56912	97.215275	-71.828716	13.616846	96.216763
-46.904461	28.525492	97.427231	-15.241734	15.582943	96.933022	41.123055	4.918666	97.001381	41.809994	30.331373	97.454048	41.4665245	17.6250195	97.2277145	-71.9499925	13.5408665	96.6383295
-46.990162	29.492947	97.898643	-15.345055	15.587169	97.15493	40.990204	5.011601	96.952271	41.677231	30.393978	97.52253	41.3337175	17.7027895	97.2374005	-72.0238275	13.4715485	97.0724595
-47.023453	30.817661	98.536316	-15.551138	15.589324	97.471611	40.796654	5.170453	96.945694	41.475822	30.528522	97.643646	41.136238	17.8494875	97.29467	-72.238514	13.3291605	97.648552
-46.970665	31.711058	98.917671	-15.696562	15.617424	97.655502	40.698425	5.265228	96.951942	41.310848	30.62421	97.722641	41.0046365	17.944719	97.3372915	-72.3977605	13.290129	97.9737125
-46.911377	32.507793	99.299591	-15.861326	15.672268	97.843002	40.610611	5.367746	96.961449	41.149715	30.723169	97.809242	40.880163	18.0454575	97.3853455	-72.602815	13.2990785	98.3006585
-46.75449	33.31263	99.604675	-15.961841	15.650131	97.984543	40.509876	5.479927	97.001427	41.007927	30.81938	97.926323	40.7589015	18.1496535	97.463875	-72.6825835	13.1506085	98.505211
-46.551914	34.037262	99.873535	-16.07622	15.693948	98.118797	40.423447	5.594465	97.109566	40.88908	30.910782	98.053131	40.6562635	18.2526235	97.5813485	-72.8087035	13.1352725	98.6562455
-46.204201	34.692123	100.087021	-16.169689	15.722154	98.28215	40.40546	5.694495	97.233917	40.787281	31.023758	98.203644	40.5963705	18.3591265	97.7187805	-72.9357485	13.0851815	98.8455195
-45.84742	35.338001	100.250481	-16.248358	15.788444	98.418297	40.419788	5.781207	97.388016	40.731071	31.122869	98.355721	40.5754295	18.452038	97.8718685	-73.0721455	13.12485	98.9647255
-45.156502	36.172096	100.475899	-16.305614	15.882529	98.595711	40.516602	5.880644	97.610588	40.686272	31.268221	98.586639	40.601437	18.5744325	98.0986135	-73.212665	13.1906255	99.0928085
-44.613041	36.663784	100.574341	-16.308802	15.927188	98.727379	40.548019	5.990492	97.837349	40.675426	31.34845	98.801109	40.6117225	18.669471	98.319229	-73.2293265	13.184905	99.135529
-44.036674	37.060318	100.652374	-16.304493	15.96711	98.857437	40.649967	6.065631	98.092232	40.71069	31.437561	99.040947	40.6803285	18.751596	98.5665895	-73.2893145	13.182624	99.1482845
-43.383778	37.361134	100.744263	-16.319345	15.994356	98.989746	40.77243	6.135903	98.369858	40.731098	31.518606	99.304581	40.751764	18.8272545	98.8372195	-73.390454	13.1614575	99.1422725
-42.696301	37.59726	100.861023	-16.298893	16.006868	99.179153	40.910278	6.208762	98.633408	40.734703	31.580853	99.580116	40.8224905	18.8948075	99.106762	-73.4202765	13.1189285	99.251544
-41.922691	37.785263	100.975861	-16.283762	16.007263	99.374413	41.035801	6.284338	98.915726	40.773956	31.64854	99.859772	40.9048785	18.966439	99.387749	-73.4724025	13.048087	99.361077
-41.104546	37.893661	101.11203	-16.272341	16.015322	99.577065	41.134796	6.36127	99.231148	40.811443	31.722387	100.138512	40.9731195	19.0418285	99.68483	-73.5178015	12.9888155	99.4693
-39.886448	37.964638	101.261154	-16.266939	16.013405	99.878021	41.269615	6.446984	99.733177	40.858906	31.786844	100.56089	41.0642605	19.116914	100.1470335	-73.5981385	12.909896	99.6090085
-39.024796	37.882557	101.319397	-16.26614	16.025631	100.074432	41.376892	6.491336	100.123085	40.901093	31.816107	100.844231	41.1389925	19.1537215	100.483658	-73.6712725	12.8975405	99.665206
-38.147488	37.78051	101.314751	-16.260632	16.023312	100.28331	41.492897	6.532631	100.533852	40.942028	31.840717	101.136292	41.2174625	19.186674	100.835072	-73.7387265	12.85995	99.731548
-37.173702	37.64822	101.328995	-16.259951	16.009083	100.488541	41.615932	6.583876	100.952507	40.972523	31.869755	101.470734	41.2942275	19.2268155	101.2116205	-73.8141295	12.7913505	99.7654615
-36.259323	37.39975	101.344063	-16.263933	15.981404	100.693039	41.730961	6.623329	101.384041	41.00201	31.918982	101.786819	41.3664855	19.2711555	101.58543	-73.8943515	12.6916525	99.800648
-35.325233	37.171963	101.352562	-16.286377	15.947807	100.906303	41.832672	6.669299	101.818932	41.024044	31.956896	102.080666	41.428358	19.3130975	101.949799	-74.001112	12.5825165	99.862807
-34.38028	36.797913	101.385895	-16.287994	15.922926	101.133965	41.945076	6.693637	102.244614	41.021873	31.991074	102.361298	41.4834745	19.3423555	102.302956	-74.0594625	12.5034965	99.964974
-32.869263	36.269096	101.468826	-16.295626	15.864851	101.525749	42.109806	6.747964	102.872658	41.008659	32.033875	102.767014	41.5592325	19.3909195	102.819836	-74.1504845	12.3387825	100.231662
-31.88278	35.850422	101.538208	-16.28792	15.835425	101.789902	42.203815	6.771824	103.269661	41.009918	32.05616	102.998695	41.6068665	19.413992	103.134178	-74.1827065	12.256858	100.445626
-30.89152	35.41293	101.598824	-16.269285	15.795491	102.047646	42.316734	6.780964	103.648468	41.021992	32.062832	103.175713	41.669363	19.421898	103.4120905	-74.207933	12.169084	100.6832015
-29.872168	34.9366	101.591202	-16.247948	15.776152	102.279213	42.443298	6.787643	103.991165	41.031185	32.067837	103.324783	41.7372415	19.42774	103.657974	-74.2331375	12.124564	100.900452
-28.852028	34.492897	101.567665	-16.231903	15.750978	102.458725	42.575272	6.791267	104.33712	41.050179	32.071053	103.451683	41.8127255	19.43116	103.8944015	-74.2765315	12.070796	101.0230485
-27.846735	34.005581	101.550758	-16.215532	15.724276	102.627579	42.686489	6.793053	104.639709	41.040199	32.079372	103.551933	41.863344	19.4362125	104.095821	-74.294408	12.0123395	101.159337
-26.838823	33.558239	101.543724	-16.18119	15.671976	102.776741	42.777836	6.794526	104.901802	41.02396	32.065948	103.654312	41.900898	19.430237	104.278057	-74.263278	11.913715	101.275425
-25.278536	32.842373	101.526222	-16.150137	15.577106	102.970779	42.909805	6.754814	105.295181	41.029404	32.036495	103.860939	41.9696045	19.3956545	104.57806	-74.2698785	11.7585575	101.363498
-24.346182	32.40797	101.602089	-16.152788	15.501367	103.08136	42.960052	6.712895	105.507408	41.041027	32.004124	104.02491	42.0005395	19.3585095	104.766159	-74.3061155	11.6442245	101.396561
-23.29258	32.023506	101.608971	-16.14278	15.436106	103.160202	42.976711	6.65893	105.698982	41.041245	31.961206	104.192162	42.008978	19.310068	104.945572	-74.294538	11.562144	101.374832
-22.347038	31.581614	101.725533	-16.162697	15.384166	103.254784	42.963146	6.611858	105.872849	41.033577	31.915701	104.36528	41.9983615	19.2637795	105.1190645	-74.3237555	11.5045525	101.3905035
-21.257034	31.242535	101.833153	-16.204252	15.331613	103.355682	42.948074	6.581347	106.006348	41.023144	31.885668	104.562119	41.985609	19.2335075	105.2842335	-74.394113	11.4297185	101.4271305
-20.341185	30.891693	102.021721	-16.23703	15.295487	103.448128	42.904785	6.553689	106.130745	41.010914	31.86484	104.787697	41.9578495	19.2092645	105.459221	-74.4319095	11.3817095	101.437035
-19.340921	30.590406	102.124962	-16.288918	15.290213	103.527138	42.87603	6.531626	106.242111	41.003345	31.859621	104.99865	41.9396875	19.1956235	105.6203805	-74.5175235	11.3848025	101.4338955
-17.929569	30.127043	102.277245	-16.383972	15.313146	103.580437	42.76086	6.555221	106.412575	40.967739	31.891844	105.281914	41.8642995	19.2235325	105.8472445	-74.6322435	11.4027595	101.3136295
-16.929098	29.876629	102.347397	-16.445997	15.359907	103.601349	42.650963	6.59965	106.532608	40.920563	31.928059	105.437592	41.785763	19.2638545	105.9851	-74.677757	11.4559595	101.217598
-16.00518	29.61713	102.436111	-16.519638	15.427484	103.607094	42.574249	6.640432	106.630371	40.863857	31.985405	105.571381	41.719053	19.3129185	106.100876	-74.758329	11.5420495	101.113312
-15.08857	29.398581	102.49015	-16.58366	15.498985	103.633499	42.540379	6.687122	106.67894	40.799789	32.052498	105.678032	41.670084	19.36981	106.178486	-74.837404	11.62816	101.088512
-14.15521	29.149401	102.566589	-16.660435	15.575254	103.681602	42.443089	6.763013	106.795517	40.731632	32.11628	105.794594	41.5873605	19.4396465	106.2950555	-74.9082305	11.7108615	101.0681485
-13.205844	28.950865	102.639977	-16.734776	15.613786	103.722893	42.43383	6.778311	106.843018	40.670197	32.167461	105.928574	41.5520135	19.472886	106.385796	-75.0215655	11.754686	101.05999
-12.325966	28.707844	102.739487	-16.818474	15.643722	103.750862	42.347279	6.785964	106.942642	40.621651	32.190567	106.038574	41.484465	19.4882655	106.490608	-75.121413	11.7991785	101.011116
-11.022832	28.359741	102.819572	-16.910515	15.644653	103.760529	42.312515	6.743218	106.98732	40.559204	32.183517	106.173851	41.4358595	19.4633675	106.5805855	-75.2568895	11.8259385	100.9404725
-10.118399	28.120501	102.848053	-16.97765	15.630751	103.750107	42.233582	6.715586	107.050369	40.514927	32.164307	106.262657	41.3742545	19.4399465	106.656513	-75.3295545	11.8215555	100.843701
-9.220774	27.88994	102.873184	-17.053785	15.619696	103.720764	42.228638	6.641413	107.04734	40.475838	32.143448	106.368088	41.352238	19.3924305	106.707714	-75.459808	11.8469615	100.733814
-8.385758	27.65062	102.951958	-17.097176	15.599539	103.711639	42.20208	6.602553	107.076073	40.436298	32.116203	106.508934	41.319189	19.359378	106.7925035	-75.513541	11.8397	100.6307745
-7.596096	27.408323	103.038857	-17.1257	15.590982	103.721725	42.180496	6.569802	107.138649	40.411461	32.091213	106.676125	41.2959785	19.3305075	106.907387	-75.5473785	11.8514565	100.536063
-6.736351	27.134014	103.145638	-17.157866	15.573692	103.74823	42.128212	6.545633	107.253983	40.410469	32.075245	106.864296	41.2693405	19.310439	107.0591395	-75.5850725	11.836945	100.4373205
-5.900435	26.906639	103.233513	-17.18568	15.584393	103.794304	42.127876	6.518048	107.337692	40.40881	32.070019	107.075333	41.268343	19.2940335	107.2065125	-75.639703	11.8747525	100.3820955
-4.703623	26.531935	103.477005	-17.22578	15.608946	103.866554	42.141708	6.493753	107.515846	40.422085	32.081654	107.421402	41.2818965	19.2877035	107.468624	-75.7334565	11.9301885	100.264484
-3.952074	26.2561	103.620972	-17.284401	15.638683	103.961411	42.157024	6.477478	107.635498	40.431496	32.097496	107.630707	41.29426	19.287487	107.6331025	-75.863062	11.989879	100.2897195
-3.208629	25.969032	103.791901	-17.317629	15.660508	104.05558	42.163059	6.479433	107.753242	40.435242	32.121418	107.833527	41.2991505	19.3004255	107.7933845	-75.9344085	12.0205905	100.3177755
-2.485027	25.674793	103.95948	-17.361889	15.687776	104.176071	42.173859	6.476608	107.885895	40.434788	32.150173	108.033493	41.3043235	19.3133905	107.959694	-76.0281015	12.0621615	100.392448
-1.783462	25.375103	104.130112	-17.400589	15.714725	104.295052	42.183693	6.47983	108.021736	40.435539	32.175575	108.209869	41.309616	19.3277025	108.1158025	-76.110794	12.1017475	100.4743015
-1.10925	25.03047	104.303398	-17.44099	15.746446	104.401711	42.19912	6.472277	108.15387	40.436684	32.18885	108.404922	41.317902	19.3305635	108.279396	-76.199882	12.1623285	100.524026
-0.489311	24.657164	104.477783	-17.484961	15.753555	104.493607	42.219986	6.456442	108.292625	40.44989	32.192318	108.60376	41.334938	19.32438	108.4481925	-76.30486	12.18273	100.5390215
0.401435	24.077206	104.697624	-17.533434	15.756803	104.615067	42.251232	6.415969	108.51593	40.469734	32.193851	108.899437	41.360483	19.30491	108.7076835	-76.427351	12.208696	100.5224505
0.981436	23.642075	104.828598	-17.547169	15.748499	104.674934	42.271595	6.383623	108.661331	40.487488	32.191708	109.106865	41.3795415	19.2876655	108.884098	-76.4738795	12.2093325	100.46577
1.523064	23.182283	104.962479	-17.574123	15.721573	104.741875	42.304333	6.350339	108.789276	40.46122	32.236305	109.336746	41.3827765	19.293322	109.063011	-76.5310225	12.149824	100.420739
2.011709	22.690208	105.096504	-17.615086	15.67259	104.818657	42.3363	6.322695	108.901825	40.488976	32.207226	109.466278	41.412638	19.2649605	109.1840515	-76.64281	12.0802195	100.4532625
2.481167	22.18819	105.200172	-17.625658	15.648895	104.873596	42.371006	6.307874	108.972839	40.503258	32.20079	109.585808	41.437132	19.254332	109.2793235	-76.688448	12.043458	100.4678685
2.872457	21.638288	105.276016	-17.624792	15.621946	104.938385	42.404816	6.29702	109.043205	40.510998	32.201378	109.655678	41.457907	19.249199	109.3494415	-76.707491	11.994693	100.5273285
3.25421	21.080837	105.31646	-17.600599	15.595597	104.993988	42.4608	6.299618	109.094986	40.544071	32.21627	109.627548	41.5024355	19.257944	109.361267	-76.7036335	11.93325	100.626709
3.787774	20.214464	105.332016	-17.551634	15.61099	105.043053	42.552681	6.330642	109.128723	40.559078	32.268818	109.589554	41.5558795	19.29973	109.3591385	-76.6591475	11.92225	100.7269675
4.086425	19.548183	105.328629	-17.493668	15.618939	105.085014	42.627029	6.38443	109.154823	40.555744	32.279701	109.53009	41.5913865	19.3320655	109.3424565	-76.5787225	11.9058125	100.8275715
4.354483	18.894588	105.336334	-17.447428	15.626714	105.135071	42.701958	6.43675	109.167137	40.546486	32.28545	109.443726	41.624222	19.3611	109.3054315	-76.519078	11.892328	100.9647105
4.574109	18.251314	105.322906	-17.403988	15.632886	105.166672	42.763046	6.468923	109.177971	40.564381	32.233536	109.327721	41.6637135	19.3512295	109.252846	-76.4716895	11.9145425	101.080498
4.71155	17.587523	105.313362	-17.384388	15.606429	105.182587	42.831631	6.463715	109.175682	40.544571	32.199528	109.218643	41.688101	19.3316215	109.1971625	-76.456877	11.8812365	101.1680115
4.825777	16.907913	105.273521	-17.376156	15.580717	105.168221	42.86681	6.418304	109.16761	40.508793	32.143238	109.078423	41.6878015	19.280771	109.1230165	-76.4401135	11.880663	101.2134255
4.925252	16.178902	105.182335	-17.370926	15.533826	105.099129	42.901463	6.363212	109.134712	40.463985	32.071751	108.990288	41.682724	19.2174815	109.0625	-76.424576	11.8501705	101.135758
4.989573	15.037818	104.985603	-17.375416	15.429802	104.883125	42.925007	6.242845	109.053246	40.429405	31.92955	108.849106	41.677206	19.0861975	108.951176	-76.428038	11.7734065	100.815074
4.965836	14.309756	104.81546	-17.391171	15.351355	104.679893	42.895187	6.156561	108.971024	40.387482	31.833414	108.778488	41.6413345	18.9949875	108.874756	-76.4236765	11.7077225	100.48503
4.9199	13.60253	104.641365	-17.387083	15.283836	104.457115	42.872005	6.066084	108.901337	40.375675	31.720665	108.708702	41.62384	18.8933745	108.8050195	-76.398006	11.6742975	100.1092105
4.804498	12.899703	104.445229	-17.407747	15.208901	104.248474	42.854179	5.970245	108.809517	40.366623	31.62347	108.657219	41.610401	18.7968575	108.733368	-76.425895	11.6209445	99.76358
4.656385	12.165166	104.260315	-17.39415	15.142791	104.054283	42.826385	5.89775	108.720383	40.352516	31.527542	108.604202	41.5894505	18.712646	108.6622925	-76.3777505	11.572936	99.4462735
4.48555	11.43614	104.080162	-17.372051	15.085447	103.886391	42.816391	5.849798	108.645691	40.337982	31.454807	108.536079	41.5771865	18.6523025	108.590885	-76.3212885	11.5185915	99.181897
4.275506	10.689979	103.907051	-17.352654	15.058059	103.735008	42.829697	5.813279	108.548248	40.328129	31.418768	108.469482	41.578913	18.6160235	108.508865	-76.284221	11.5000945	98.961151
3.825441	9.646313	103.726341	-17.318811	15.022016	103.588936	42.841385	5.789041	108.423088	40.290844	31.394032	108.288025	41.5661145	18.5915365	108.3555565	-76.2037365	11.4524955	98.8223155
3.499891	8.916746	103.543839	-17.288649	15.004617	103.49321	42.86084	5.764112	108.304024	40.289093	31.400152	108.148514	41.5749665	18.582132	108.226269	-76.1522645	11.427102	98.760151
3.10652	8.200102	103.386627	-17.289074	14.999415	103.379417	42.871181	5.732905	108.151291	40.253563	31.440411	108.00116	41.562372	18.586658	108.0762255	-76.14052	11.412172	98.6826085
2.694274	7.454313	103.203812	-17.257734	14.983137	103.271042	42.854656	5.713576	107.992554	40.227161	31.478027	107.805763	41.5409085	18.5958015	107.8991585	-76.0563765	11.3704725	98.6429255
2.208621	6.753951	103.001549	-17.26326	14.962278	103.137192	42.809902	5.714875	107.816933	40.189598	31.4886	107.636009	41.49975	18.6017375	107.726471	-76.02627	11.3228185	98.547913
1.654484	6.048168	102.829552	-17.282	14.934421	103.019714	42.749393	5.69838	107.636047	40.131493	31.466875	107.455078	41.440443	18.5826275	107.5455625	-76.004443	11.2862145	98.4938655
1.122086	5.295284	102.628731	-17.300974	14.891778	102.90834	42.674835	5.688413	107.459938	40.07177	31.427393	107.280792	41.3733025	18.557903	107.370365	-75.9752505	11.225653	98.446315
0.19808	4.194746	102.373055	-17.338327	14.832161	102.772202	42.527943	5.647221	107.222641	39.995216	31.335247	107.097748	41.2615795	18.491234	107.1601945	-75.9382335	11.173088	98.3842095
-0.477712	3.471573	102.204475	-17.371874	14.768611	102.705193	42.40189	5.598033	107.081963	39.970364	31.260433	106.995415	41.186127	18.429233	107.038689	-75.929875	11.107989	98.371697
-1.237883	2.764569	102.081154	-17.399376	14.6966	102.664688	42.283417	5.543669	106.951317	39.955101	31.181175	106.916512	41.119259	18.362422	106.9339145	-75.918011	11.030778	98.3954615
-1.945259	2.018895	101.951706	-17.416576	14.633165	102.634666	42.174004	5.481241	106.812332	39.94014	31.087145	106.838799	41.057072	18.284193	106.8255655	-75.890224	10.982137	98.4437665
-2.724771	1.315079	101.820351	-17.435238	14.59109	102.602837	42.05328	5.442922	106.686737	39.936462	31.019878	106.728706	40.994871	18.2314	106.7077215	-75.865347	10.95078	98.4979525
-3.505071	0.560873	101.664375	-17.450111	14.562268	102.526733	41.958015	5.41635	106.534386	39.925304	30.964481	106.607422	40.9416595	18.1904155	106.570904	-75.8418815	10.9341205	98.482562
-4.338345	-0.122494	101.488647	-17.464586	14.552763	102.443588	41.888153	5.404687	106.370995	39.911263	30.920673	106.484818	40.899708	18.16268	106.4279065	-75.82888	10.942846	98.4592695
-5.613131	-1.211888	101.243866	-17.465471	14.52104	102.329842	41.771965	5.409757	106.138161	39.882011	30.875748	106.264435	40.826988	18.1427525	106.201298	-75.75793	10.8993275	98.458386
-6.496493	-1.893413	101.09198	-17.458847	14.512958	102.276161	41.711525	5.442786	105.980751	39.858982	30.866571	106.120255	40.7852535	18.1546785	106.050503	-75.7029475	10.8712375	98.501819
-7.380212	-2.644603	100.956665	-17.444305	14.477957	102.218117	41.679131	5.500922	105.822983	39.830189	30.869617	105.992912	40.75466	18.1852695	105.9079475	-75.64327	10.7706445	98.5282865
-8.317142	-3.390251	100.86068	-17.431694	14.442684	102.189651	41.648354	5.530075	105.623268	39.832012	30.881327	105.798447	40.740183	18.205701	105.7108575	-75.603571	10.679667	98.6684445
-9.218953	-4.152357	100.748047	-17.41201	14.391012	102.137741	41.549339	5.636738	105.467369	39.841843	30.883221	105.574074	40.695591	18.2599795	105.5207215	-75.519611	10.5220445	98.7547605
-10.168542	-4.897863	100.651596	-17.355875	14.356439	102.064095	41.523499	5.663673	105.266869	39.856815	30.878603	105.331696	40.690157	18.271138	105.2992825	-75.401907	10.44174	98.8289075
-11.143839	-5.635718	100.598183	-17.279978	14.343397	101.969231	41.501011	5.681275	105.084824	39.884003	30.865782	105.011833	40.692507	18.2735285	105.0483285	-75.252463	10.4132655	98.8901335
-12.552359	-6.798088	100.5923	-17.181391	14.323744	101.807274	41.505482	5.689779	104.836311	39.917965	30.829588	104.482567	40.7117235	18.2596835	104.659439	-75.0745055	10.3878045	98.955109
-13.565977	-7.480048	100.718262	-17.096931	14.300777	101.738716	41.507629	5.653984	104.709717	39.968143	30.779747	104.05127	40.737886	18.2168655	104.3804935	-74.931748	10.3846885	99.0969385
-14.590578	-8.212906	100.928543	-16.991354	14.266901	101.676605	41.542141	5.605532	104.587128	40.008751	30.685764	103.635895	40.775446	18.145648	104.1115115	-74.758154	10.388154	99.2416985
-15.486722	-8.942028	101.090965	-16.891525	14.217682	101.61158	41.580559	5.503296	104.495392	40.063541	30.568829	103.250107	40.82205	18.0360625	103.8727495	-74.6051	10.3993015	99.3504105
-16.486517	-9.575321	101.274231	-16.830376	14.159247	101.536476	41.590519	5.332757	104.407654	40.134636	30.387869	102.892624	40.8625775	17.860313	103.650139	-74.5233295	10.458181	99.422813
-17.607025	-10.232646	101.447189	-16.712521	13.98478	101.42691	41.578358	5.105857	104.345322	40.21431	30.151197	102.614868	40.896334	17.628527	103.480095	-74.321376	10.341033	99.373725
-18.667725	-10.739414	101.563095	-16.638134	13.845839	101.322304	41.562359	4.846557	104.293083	40.3228	29.890484	102.386261	40.9425795	17.3685205	103.339672	-74.2188475	10.3231575	99.304936
-20.076342	-11.477711	101.631104	-16.544975	13.598089	101.155319	41.502205	4.487625	104.245079	40.469139	29.49576	102.153137	40.985672	16.9916925	103.199108	-74.075622	10.2044855	99.11153
-21.131126	-11.836909	101.640388	-16.510832	13.453671	101.063629	41.511776	4.177774	104.187027	40.544079	29.266973	102.016129	41.0279275	16.7223735	103.101578	-74.0495915	10.1849685	99.02568
-22.179361	-12.08961	101.655518	-16.465454	13.339435	100.984619	41.473965	3.978131	104.15255	40.605659	29.061094	101.914215	41.039812	16.5196125	103.0333825	-73.97072	10.1592575	98.9358555
-23.179268	-12.27236	101.616547	-16.47072	13.250639	100.912285	41.479458	3.788861	104.098724	40.635841	28.908819	101.866516	41.0576495	16.34884	102.98262	-73.9990895	10.152438	98.84195
-24.134935	-12.338143	101.591194	-16.469034	13.182998	100.834534	41.394093	3.752707	104.123795	40.657455	28.819838	101.792	41.025774	16.2862725	102.9578975	-73.963842	10.0797235	98.7111705
-25.149876	-12.329012	101.54332	-16.463383	13.140708	100.774323	41.428692	3.592552	104.030357	40.668045	28.759565	101.714897	41.0483685	16.1760585	102.872627	-73.9751345	10.1053575	98.676019
-26.145851	-12.250374	101.509453	-16.475508	13.112596	100.734543	41.408722	3.558407	103.974388	40.665161	28.707155	101.665077	41.0369415	16.132781	102.8197325	-73.9879575	10.092411	98.6493535
-27.545448	-11.938064	101.455711	-16.481009	13.098255	100.694672	41.314644	3.556042	103.937492	40.657475	28.678751	101.565681	40.9860595	16.1173965	102.7515865	-73.9480775	10.0791135	98.6377575
-28.420977	-11.656427	101.387177	-16.49123	13.101032	100.67791	41.239906	3.601201	103.92749	40.652946	28.660622	101.51622	40.946426	16.1309115	102.721855	-73.928886	10.0711525	98.633965
-29.330708	-11.244894	101.338921	-16.493187	13.118579	100.647964	41.291924	3.495657	103.838089	40.653378	28.641533	101.476563	40.972651	16.068595	102.657326	-73.959025	10.168563	98.638602
-30.214453	-10.792362	101.242424	-16.49781	13.145903	100.598648	41.280155	3.436347	103.811798	40.664055	28.626358	101.439857	40.972105	16.0313525	102.6258275	-73.967725	10.2604535	98.5714685
-31.048191	-10.21474	101.116714	-16.491562	13.155831	100.519348	41.24852	3.410176	103.747902	40.674618	28.599274	101.407768	40.961569	16.004725	102.577835	-73.944693	10.306937	98.460861
-31.848902	-9.617946	100.934647	-16.487701	13.161121	100.431465	41.208454	3.37319	103.672394	40.69397	28.559177	101.362076	40.951212	15.9661835	102.517235	-73.926614	10.3560585	98.345695
-32.630722	-8.917787	100.745796	-16.483742	13.167353	100.330803	41.184322	3.321227	103.591064	40.714512	28.528572	101.325012	40.949417	15.9248995	102.458038	-73.916901	10.4098065	98.203568
-33.756371	-7.749372	100.43409	-16.468168	13.157642	100.183937	41.150692	3.226797	103.41288	40.75119	28.472666	101.251076	40.950941	15.8497315	102.331978	-73.887277	10.4655525	98.035896
-34.507473	-6.866108	100.263062	-16.46064	13.151736	100.100235	41.124413	3.183413	103.288162	40.764534	28.429567	101.190781	40.9444735	15.80649	102.2394715	-73.8657535	10.496982	97.9609985
-35.168846	-5.942705	100.139656	-16.45138	13.152136	100.050903	41.108879	3.140773	103.168045	40.780128	28.393358	101.136292	40.9445035	15.7670655	102.1521685	-73.8472635	10.5372065	97.9496375
-35.806892	-4.959611	100.024986	-16.443787	13.152875	100.026939	41.099854	3.086026	103.087631	40.798752	28.364012	101.10421	40.949303	15.725019	102.0959205	-73.836877	10.580731	97.9579575
-36.426811	-3.877911	99.95977	-16.440422	13.14946	100.024773	41.087975	3.030885	103.017761	40.810532	28.331413	101.101051	40.9492535	15.681149	102.059406	-73.8300975	10.617771	97.99014
-37.014912	-2.762531	99.897392	-16.443874	13.145107	100.042664	41.07365	2.973786	102.980682	40.826477	28.289762	101.121964	40.9500635	15.631774	102.051323	-73.8378115	10.65844	98.034005
-37.517395	-1.614446	99.858505	-16.452663	13.13663	100.069717	41.036545	2.907917	102.974068	40.851917	28.236931	101.174637	40.944231	15.572424	102.0743525	-73.849557	10.700836	98.0650815
-38.286995	0.262975	99.765358	-16.473516	13.100466	100.142654	40.996674	2.784746	102.944145	40.878372	28.152048	101.26815	40.937523	15.468397	102.1061475	-73.884555	10.732535	98.1791605
-38.720806	1.538645	99.718483	-16.521746	13.069905	100.178894	40.940983	2.696848	102.915504	40.881557	28.091568	101.337433	40.91127	15.394208	102.1264685	-73.954762	10.745602	98.2313195
-39.104	2.843566	99.641403	-16.55719	13.045027	100.198318	40.883125	2.620553	102.865395	40.890469	28.047377	101.387039	40.886797	15.333965	102.126217	-74.001177	10.756089	98.270419
-39.493118	4.25369	99.573822	-16.577785	13.046999	100.196541	40.768795	2.594885	102.825974	40.902008	27.999502	101.42366	40.8354015	15.2971935	102.124817	-73.9909715	10.7968045	98.268265
-39.832405	5.66233	99.482658	-16.58674	13.058467	100.17012	40.710232	2.531806	102.740059	40.925861	27.958977	101.439919	40.8180465	15.2453915	102.089989	-73.9915265	10.8715425	98.250251
-40.078838	7.079587	99.374908	-16.608208	13.066742	100.130371	40.668411	2.484275	102.666489	40.946491	27.936041	101.466545	40.807451	15.210158	102.066517	-74.023867	10.923326	98.194225
-40.294056	8.593592	99.333244	-16.606256	13.073017	100.100945	40.652687	2.450175	102.585136	40.974854	27.930174	101.506401	40.8137705	15.1901745	102.0457685	-74.0262825	10.9558595	98.1561215
-40.577049	10.794621	99.225388	-16.589254	13.091932	100.080872	40.62838	2.419668	102.502235	41.028736	27.938124	101.582565	40.828558	15.178896	102.0424	-74.007066	11.004968	98.119344
-40.631313	12.323438	99.199936	-16.582911	13.103846	100.110077	40.658169	2.402869	102.441231	41.063572	27.96143	101.66185	40.8608705	15.1821495	102.0515405	-74.0266925	11.0255425	98.1686135
-40.765713	13.863026	99.285439	-16.571068	13.097464	100.184044	40.667278	2.426754	102.424408	41.09116	28.005775	101.774506	40.879219	15.2162645	102.099457	-74.021355	10.9786635	98.268631
-40.792995	15.363482	99.385422	-16.568632	13.071704	100.288094	40.662956	2.466496	102.435593	41.113686	28.054062	101.915703	40.888321	15.260279	102.175648	-74.025585	10.883129	98.40054
-40.801231	16.913099	99.574371	-16.571871	13.040537	100.434517	40.654961	2.520066	102.451683	41.130943	28.111479	102.067459	40.892952	15.3157725	102.259571	-74.036694	10.7653015	98.609463
-40.802292	18.451496	99.796104	-16.577507	13.005935	100.601318	40.669079	2.579375	102.448166	41.140244	28.195784	102.252182	40.9046615	15.3875795	102.350174	-74.0596755	10.6242905	98.852462
-40.662724	19.959969	100.059425	-16.598846	12.95076	100.759468	40.671864	2.657688	102.443085	41.140388	28.298691	102.444016	40.906126	15.4781895	102.4435505	-74.103818	10.4233305	99.0753855
-40.540504	22.239456	100.508842	-16.635147	12.910749	100.973717	40.629227	2.826689	102.417122	41.123791	28.463697	102.728714	40.876509	15.645193	102.572918	-74.146803	10.176305	99.374516
-40.364677	23.722126	100.801346	-16.684683	12.893436	101.098869	40.612877	2.917466	102.3591	41.086803	28.578737	102.92379	40.84984	15.7481015	102.641445	-74.219206	10.0387705	99.556293
-40.160725	25.185669	101.16172	-16.759615	12.899441	101.227905	40.579151	3.035876	102.300896	41.050732	28.701288	103.123489	40.8149415	15.868582	102.7121925	-74.3341715	9.9303	99.7436175
-39.938648	26.62434	101.560928	-16.844421	12.928176	101.372383	40.528957	3.181828	102.267113	40.979198	28.840059	103.319763	40.7540775	16.0109435	102.793438	-74.4429195	9.8454085	99.951328
-39.625786	27.983841	101.935104	-16.953241	12.997003	101.547852	40.466911	3.372286	102.296783	40.880665	28.997349	103.533508	40.673788	16.1848175	102.9151455	-74.58027	9.8091885	100.1805585
-39.32193	29.324287	102.340225	-17.080439	13.096471	101.753021	40.407326	3.591477	102.422623	40.743656	29.168663	103.770531	40.575491	16.38007	103.096577	-74.736369	9.812872	100.409465
-38.966213	30.610865	102.673462	-17.206066	13.244454	101.96154	40.352711	3.843856	102.626869	40.602085	29.390308	104.006897	40.477398	16.617082	103.316883	-74.88953	9.871826	100.606197
-38.354015	32.405888	103.054764	-17.437441	13.421157	102.283943	40.272827	4.211789	103.071976	40.35128	29.719406	104.414154	40.3120535	16.9655975	103.743065	-75.1869355	9.8767165	100.824821
-37.951679	33.482506	103.278862	-17.598694	13.514071	102.507805	40.237823	4.417542	103.430153	40.178123	29.907227	104.672813	40.207973	17.1623845	104.051483	-75.405361	9.8657575	100.964127
-37.47525	34.542904	103.472588	-17.753277	13.592805	102.708817	40.207565	4.576829	103.785133	39.987011	30.046814	104.946686	40.097288	17.3118215	104.3659095	-75.603842	9.8737885	101.0517245
-36.952675	35.509918	103.61319	-17.931248	13.615781	102.925491	40.143223	4.690389	104.150459	39.808769	30.15976	105.226074	39.975996	17.4250745	104.6882665	-75.838492	9.8064875	101.1627155
-36.450619	36.405891	103.769722	-18.097452	13.638229	103.118362	40.089222	4.77123	104.486313	39.659138	30.25527	105.47525	39.87418	17.51325	104.9807815	-76.069084	9.763208	101.2559425
-35.871601	37.214775	103.986977	-18.246931	13.63064	103.328667	40.03524	4.811535	104.769264	39.525311	30.316452	105.746819	39.7802755	17.5639935	105.2580415	-76.2741375	9.6972865	101.3992925
-35.238655	38.006012	104.214905	-18.372089	13.635431	103.498634	39.987339	4.823417	105.016777	39.405548	30.367109	106.038033	39.6964435	17.595263	105.527405	-76.4406215	9.675599	101.469863
-34.270267	39.045284	104.562912	-18.542919	13.641995	103.724945	39.924328	4.857628	105.303932	39.289749	30.425417	106.465195	39.6070385	17.6415225	105.8845635	-76.6928765	9.6424675	101.5653265
-33.589584	39.634041	104.834579	-18.605831	13.682074	103.843346	39.902191	4.907065	105.401108	39.231182	30.501869	106.769478	39.5666865	17.704467	106.085293	-76.7783485	9.659681	101.601399
-32.84037	40.191109	105.124176	-18.650797	13.755308	103.9431	39.876171	4.976419	105.495026	39.19323	30.586369	107.034538	39.5347005	17.781394	106.264782	-76.8362945	9.729222	101.621418
-32.090157	40.693081	105.42437	-18.697687	13.846116	104.028618	39.866302	5.095823	105.579056	39.174545	30.681213	107.27581	39.5204235	17.888518	106.427433	-76.9157975	9.803714	101.629803
-31.330828	41.047569	105.735329	-18.752188	13.944033	104.1101	39.888657	5.233625	105.663589	39.155811	30.806261	107.535278	39.522234	18.019943	106.5994335	-77.02661	9.868123	101.6207665
-30.600855	41.383907	105.990456	-18.752815	14.106156	104.226555	39.929611	5.410489	105.800453	39.152969	30.95649	107.794296	39.54129	18.1834895	106.7973745	-77.04692	10.0288225	101.6557355
-29.774397	41.614052	106.241669	-18.79796	14.300879	104.354774	39.988457	5.612016	105.986702	39.140472	31.175236	108.071915	39.5644645	18.393626	107.0293085	-77.1603845	10.208132	101.6802395
-28.601192	41.799007	106.609787	-18.852055	14.594734	104.594025	40.110119	5.958381	106.340706	39.126999	31.549463	108.489655	39.618559	18.753922	107.4151805	-77.322669	10.435546	101.7728695
-27.857546	41.807789	106.805504	-18.894867	14.815182	104.745956	40.203316	6.187394	106.615494	39.119167	31.815069	108.761238	39.6612415	19.0012315	107.688366	-77.4509755	10.6291325	101.803546
-27.134094	41.703156	106.978584	-18.960203	15.012884	104.920731	40.275486	6.424097	106.896019	39.096298	32.067131	108.98671	39.685892	19.245614	107.9413645	-77.606298	10.780154	101.9000975
-26.358873	41.529743	107.07357	-18.99655	15.18997	105.135551	40.348778	6.669946	107.187973	39.10207	32.277359	109.100937	39.725424	19.4736525	108.144455	-77.718524	10.9062875	102.126647
-25.666275	41.223042	107.112549	-19.037991	15.376181	105.327675	40.400242	6.914286	107.481766	39.049103	32.493771	109.186432	39.7246725	19.7040285	108.334099	-77.8006545	11.0483335	102.321251
-24.967367	40.850029	107.060394	-19.080812	15.54989	105.491051	40.452179	7.147527	107.761086	38.983196	32.708614	109.22496	39.7176875	19.9280705	108.493023	-77.8793115	11.1717095	102.489079
-24.265659	40.378517	106.881271	-19.123272	15.675002	105.609154	40.490074	7.336555	108.040909	38.926701	32.901825	109.14669	39.7083875	20.11919	108.5937995	-77.9549315	11.230814	102.6245085
-23.289963	39.565773	106.448891	-19.163136	15.84731	105.722595	40.52457	7.557486	108.357605	38.802727	33.128731	108.939064	39.6636485	20.3431085	108.6483345	-77.9899205	11.3515115	102.7968555
-22.733772	38.871471	106.203712	-19.192066	15.895043	105.793762	40.539299	7.646968	108.520081	38.736622	33.20673	108.754257	39.6379605	20.426849	108.637169	-78.0220925	11.363237	102.950355
-22.105143	38.165462	105.966797	-19.193392	15.908636	105.88604	40.552174	7.6874	108.656708	38.664288	33.23595	108.572601	39.608231	20.461675	108.6146545	-77.995015	11.355597	103.1574255
-21.496275	37.380737	105.78656	-19.146357	15.867777	105.985664	40.563995	7.670221	108.778145	38.62072	33.201298	108.393219	39.5923575	20.4357595	108.585682	-77.8850715	11.2997945	103.385646
-20.945925	36.572216	105.6026	-19.133604	15.81298	106.108765	40.578545	7.593699	108.919098	38.607239	33.114784	108.25174	39.592892	20.3542415	108.585419	-77.8601	11.2717185	103.632111
-20.479244	35.730236	105.469193	-19.168694	15.721844	106.245399	40.622948	7.445426	109.05162	38.612331	33.012165	108.115257	39.6176395	20.2287955	108.5834385	-77.9550275	11.2148925	103.9073595
-20.041531	34.867485	105.34539	-19.104362	15.661797	106.323814	40.619385	7.349337	109.219727	38.619446	32.89143	107.998016	39.6194155	20.1203835	108.6088715	-77.8281395	11.2032105	104.0387565
-19.336985	33.62883	105.166916	-19.082016	15.557246	106.444344	40.624084	7.194086	109.482597	38.641956	32.703026	107.827087	39.63302	19.948556	108.654842	-77.797052	11.165936	104.233846
-18.884489	32.826565	105.050804	-19.087561	15.505084	106.490517	40.587696	7.10676	109.674164	38.634853	32.601761	107.723404	39.6112745	19.8542605	108.698784	-77.7863965	11.1559075	104.28225
-18.534506	32.065941	104.989136	-19.10099	15.44978	106.542168	40.579632	7.058294	109.787415	38.620544	32.517807	107.631935	39.600088	19.7880505	108.709675	-77.802068	11.1115095	104.374661
-18.220797	31.316925	104.961121	-19.122339	15.418164	106.589851	40.57909	7.006219	109.874222	38.598763	32.456512	107.533775	39.5889265	19.7313655	108.7039985	-77.8336045	11.1049625	104.4757035
-17.93581	30.630796	104.97686	-19.155561	15.406025	106.631783	40.55637	7.000288	109.934982	38.554226	32.448727	107.47477	39.555298	19.7245075	108.704876	-77.86642	11.0875425	104.55869
-17.644245	30.01725	105.006744	-19.19977	15.40712	106.698547	40.574848	7.014317	109.957756	38.495178	32.45726	107.431343	39.535013	19.7357885	108.6945495	-77.934553	11.0784515	104.7025445
-17.392071	29.460659	105.053673	-19.230621	15.430445	106.74295	40.568531	7.046743	110.0093	38.454868	32.49411	107.382057	39.5116995	19.7704265	108.6956785	-77.9729415	11.0904635	104.7902215
-17.008963	28.711554	105.076584	-19.282562	15.507153	106.793724	40.564457	7.111691	110.068176	38.379974	32.583382	107.337532	39.4722155	19.8475365	108.702854	-78.0373395	11.1667695	104.884594
-16.868715	28.286827	105.113533	-19.306248	15.571605	106.831871	40.559341	7.158195	110.096443	38.360836	32.644051	107.307861	39.4600885	19.901123	108.702152	-78.0725845	11.242087	104.96159
-16.703842	27.892122	105.15406	-19.33305	15.642002	106.858299	40.555103	7.190524	110.121727	38.353119	32.694603	107.290947	39.454111	19.9425635	108.706337	-78.120211	11.3414405	105.010261
-16.592062	27.562309	105.194405	-19.338432	15.698059	106.869423	40.544262	7.209868	110.12719	38.338951	32.735641	107.278236	39.4416065	19.9727545	108.702713	-78.1184705	11.4233635	105.036133
-16.483902	27.291063	105.217728	-19.363726	15.742331	106.879578	40.537567	7.216522	110.115303	38.342236	32.761826	107.280121	39.4399015	19.989174	108.697712	-78.1673535	11.495488	105.061444
-16.403173	27.097372	105.242172	-19.369343	15.770061	106.877098	40.518398	7.208095	110.10965	38.357063	32.785538	107.276917	39.4377305	19.9968165	108.6932835	-78.1764165	11.5433055	105.0609125
-16.341454	26.970314	105.280014	-19.38162	15.78118	106.890572	40.49538	7.191119	110.083496	38.356533	32.789501	107.278183	39.4259565	19.99031	108.6808395	-78.1891965	11.57205	105.1003045
-16.288733	26.83411	105.383682	-19.389082	15.794164	106.98233	40.419937	7.174342	110.055115	38.367599	32.75536	107.259193	39.393768	19.964851	108.657154	-78.171932	11.623477	105.307506
-16.322403	26.788738	105.447174	-19.414307	15.783622	107.046341	40.402645	7.126122	109.998154	38.381203	32.725826	107.237831	39.391924	19.925974	108.6179925	-78.220538	11.64127	105.4746895
-16.36108	26.76729	105.472443	-19.435431	15.77381	107.081566	40.349586	7.065553	109.96965	38.389034	32.683807	107.206108	39.36931	19.87468	108.587879	-78.240172	11.67294	105.575253
-16.381599	26.786629	105.474937	-19.45019	15.756144	107.083961	40.304001	7.021484	109.930977	38.380627	32.63398	107.17881	39.342314	19.827732	108.5548935	-78.242694	11.684556	105.6130285
-16.415136	26.855007	105.438141	-19.472647	15.72078	107.043205	40.250587	6.965134	109.910477	38.372887	32.585041	107.136063	39.311737	19.7750875	108.52327	-78.257031	11.6664725	105.56314
-16.449556	26.930363	105.372475	-19.513817	15.692584	106.99736	40.206226	6.907161	109.875511	38.351841	32.534538	107.066956	39.2790335	19.7208495	108.4712335	-78.3066675	11.6643185	105.5234865
-16.531134	27.068302	105.308212	-19.560211	15.631749	106.957451	40.16135	6.857463	109.819008	38.321327	32.488155	106.997086	39.2413385	19.672809	108.408047	-78.3617605	11.590689	105.506855
-16.65155	27.366114	105.232285	-19.586628	15.541469	106.920349	40.10535	6.768813	109.739616	38.272228	32.395397	106.880569	39.188789	19.582105	108.3100925	-78.362045	11.500833	105.5306055
-16.771952	27.612804	105.160126	-19.6175	15.451858	106.889	40.077423	6.682128	109.659386	38.259064	32.313908	106.823349	39.1682435	19.498018	108.2413675	-78.4032435	11.405698	105.5366325
-16.91621	27.906364	105.072113	-19.610954	15.341192	106.833649	40.031128	6.538492	109.583473	38.261688	32.184547	106.784142	39.146408	19.3615195	108.1838075	-78.368316	11.3208645	105.4834905
-17.097666	28.247503	105.021629	-19.614161	15.218435	106.773087	39.975266	6.354253	109.486725	38.284485	32.027611	106.771072	39.1298755	19.190932	108.1288985	-78.3581975	11.245938	105.4172755
-17.285906	28.641865	105.036415	-19.612377	15.083215	106.742096	39.899193	6.15175	109.363663	38.330669	31.832203	106.77037	39.114931	18.9919765	108.0670165	-78.339685	11.1744535	105.4171755
-17.459124	29.077852	105.050835	-19.616432	14.944103	106.717957	39.82164	5.915566	109.205559	38.374588	31.626329	106.78904	39.098114	18.7709475	107.9972995	-78.330978	11.1172585	105.4386145
-17.714859	29.533503	105.105995	-19.607601	14.80776	106.710098	39.726414	5.667521	109.034279	38.425819	31.393644	106.816483	39.0761165	18.5305825	107.925381	-78.2913185	11.0849375	105.494815
-18.063162	30.275049	105.217468	-19.587275	14.670077	106.683075	39.590591	5.273272	108.755287	38.557686	31.021643	106.891075	39.0741385	18.1474575	107.823181	-78.2486885	11.1926965	105.542969
-18.294395	30.834999	105.278305	-19.57748	14.578356	106.647964	39.476624	4.975001	108.525558	38.632603	30.789757	106.919273	39.0546135	17.882379	107.7224155	-78.2095735	11.274333	105.5735125
-18.546289	31.382502	105.394806	-19.539478	14.502798	106.621948	39.35215	4.710083	108.285507	38.707603	30.540482	106.943802	39.0298765	17.6252825	107.6146545	-78.1088325	11.3803135	105.6292415
-18.761044	31.945599	105.54229	-19.532633	14.460797	106.609116	39.253937	4.49333	108.043907	38.797466	30.316862	107.001389	39.0257015	17.405096	107.522648	-78.0909675	11.516498	105.695584
-19.026873	32.502831	105.749176	-19.52401	14.429996	106.604645	39.189224	4.282546	107.836792	38.880867	30.139875	107.113792	39.0350455	17.2112105	107.475292	-78.0830655	11.6487815	105.733998
-19.343393	33.036171	105.988441	-19.565908	14.411059	106.636749	39.113922	4.125718	107.688103	38.948864	30.006075	107.205795	39.031393	17.0658965	107.446949	-78.163209	11.7562215	105.826549
-19.627684	33.557636	106.213524	-19.513863	14.429982	106.645203	39.080544	4.044233	107.538116	39.014282	29.909601	107.305931	39.047413	16.976917	107.4220235	-78.075139	11.883047	105.8683825
-20.017818	34.316425	106.453072	-19.518993	14.458205	106.646263	38.99456	3.967901	107.307663	39.027374	29.820648	107.332146	39.010967	16.8942745	107.3199045	-78.048953	12.0221355	105.9726215
-20.278885	34.81308	106.536125	-19.512428	14.491652	106.618118	38.97876	3.921038	107.135689	39.024529	29.774357	107.275627	39.0016445	16.8476975	107.205658	-78.0265005	12.1356065	106.030578
-20.517761	35.243492	106.560242	-19.515768	14.527252	106.581787	38.953709	3.884121	106.994949	39.022625	29.720402	107.185997	38.988167	16.8022615	107.090473	-78.019703	12.2522425	106.073101
-20.760641	35.654785	106.618675	-19.519156	14.55312	106.551727	38.908714	3.82128	106.897568	39.033913	29.616714	107.018593	38.9713135	16.718997	106.9580805	-78.0096255	12.387243	106.1453735
-20.963316	35.971523	106.636345	-19.532513	14.543812	106.553558	38.929394	3.689957	106.729065	39.037632	29.475927	106.854965	38.983513	16.582942	106.792015	-78.048539	12.504682	106.315101
-21.170101	36.262333	106.642616	-19.437494	14.515306	106.544785	38.910831	3.531332	106.614983	39.057755	29.282799	106.715942	38.984293	16.4070655	106.6654625	-77.859281	12.6235465	106.4241075
-21.334032	36.490612	106.660721	-19.36652	14.46672	106.568077	38.901077	3.333312	106.538307	39.117939	29.069012	106.585312	39.009508	16.201162	106.5618095	-77.742548	12.732278	106.5743445
-21.575678	36.723381	106.738518	-19.255369	14.363471	106.647339	38.908447	2.994271	106.425308	39.205608	28.767279	106.440712	39.0570275	15.880775	106.43301	-77.5677655	12.846167	106.861668
-21.692207	36.834801	106.763687	-19.206978	14.292589	106.680695	38.871574	2.780634	106.386375	39.24297	28.555065	106.343628	39.057272	15.6678495	106.3650015	-77.471228	12.9173285	106.9963885
-21.787325	36.901703	106.790054	-19.222769	14.187089	106.713295	38.87537	2.549043	106.271339	39.261337	28.343319	106.276794	39.0683535	15.446181	106.2740665	-77.5138915	12.927997	107.1525235
-21.874235	36.932373	106.821335	-19.160572	14.092283	106.701889	38.783852	2.337269	106.21859	39.281487	28.127579	106.192543	39.0326695	15.232424	106.2055665	-77.3538135	12.952142	107.1982115
-21.915903	36.924984	106.827248	-19.212996	13.983854	106.705055	38.72541	2.126575	106.139328	39.292923	27.915066	106.099045	39.0091665	15.0208205	106.1191865	-77.4351585	12.9468875	107.2909235
-21.939686	36.881046	106.807388	-19.227814	13.942857	106.669533	38.68256	1.951329	106.059219	39.283516	27.727894	106.02282	38.983038	14.8396115	106.0410195	-77.438666	13.0461025	107.2980465
-21.960938	36.772667	106.791092	-19.171181	13.900733	106.632523	38.633785	1.800699	106.005455	39.283066	27.549314	105.958046	38.9584255	14.6750065	105.9817505	-77.3007875	13.1264595	107.2832955
-21.925898	36.545399	106.773399	-19.179724	13.835125	106.646385	38.657013	1.579145	105.897369	39.331131	27.344938	105.840981	38.994072	14.4620415	105.869175	-77.35352	13.2082085	107.423595
-21.887932	36.363167	106.752014	-19.093332	13.809131	106.625366	38.673855	1.450914	105.822731	39.357555	27.21979	105.751503	39.015705	14.335352	105.787117	-77.202369	13.28291	107.463615
-21.823692	36.144615	106.745171	-19.069702	13.776396	106.636452	38.690346	1.308718	105.726311	39.39241	27.070299	105.626007	39.041378	14.1895085	105.676159	-77.180782	13.3632835	107.596745
-21.707472	35.929768	106.713783	-18.942028	13.748735	106.6362	38.736359	1.172329	105.625244	39.430588	26.925522	105.476128	39.0834735	14.0489255	105.550686	-76.9675295	13.4485445	107.721714
-21.567327	35.686493	106.678749	-18.914618	13.694175	106.658409	38.744678	1.04748	105.586586	39.492691	26.764414	105.292007	39.1186845	13.905947	105.4392965	-76.9479205	13.482403	107.8775215
-21.480453	35.463165	106.625656	-18.781136	13.63256	106.654778	38.845837	0.909159	105.525795	39.540783	26.630697	105.107895	39.19331	13.769928	105.316845	-76.755582	13.495192	107.992711
-21.164459	35.181923	106.458649	-18.685133	13.573766	106.678078	38.938114	0.788922	105.546356	39.579121	26.487627	104.931305	39.2586175	13.6382745	105.2388305	-76.6288835	13.5092575	108.1173255
-20.791603	34.797935	106.182518	-18.548416	13.422648	106.713463	39.042969	0.62881	105.680634	39.610836	26.292402	104.6819	39.3269025	13.460606	105.181267	-76.4237345	13.38469	108.245659
-20.511297	34.551029	105.997803	-18.518007	13.307457	106.766769	39.123871	0.511261	105.777504	39.609016	26.165649	104.561615	39.3664435	13.338455	105.1695595	-76.4024575	13.276459	108.3639785
-20.193676	34.325821	105.820526	-18.404913	13.192365	106.801392	39.186756	0.392175	105.898247	39.621143	26.025522	104.461311	39.4039495	13.2088485	105.179779	-76.2137755	13.1758815	108.423005
-19.785315	34.138538	105.645226	-18.362194	13.028637	106.854858	39.239681	0.247685	106.008652	39.647823	25.885052	104.414368	39.443752	13.0663685	105.21151	-76.16814	12.9909055	108.498206
-19.449886	33.883183	105.637718	-18.33954	12.881887	106.91333	39.266563	0.096099	106.101776	39.697395	25.713947	104.403961	39.481979	12.905023	105.2528685	-76.161059	12.858751	108.5737915
-19.051897	33.617367	105.588211	-18.333408	12.696743	106.965981	39.238834	-0.040052	106.199013	39.742027	25.55024	104.435852	39.4904305	12.755094	105.3174325	-76.1572465	12.638392	108.6145295
-18.487202	33.374847	105.56929	-18.360771	12.555188	106.995476	39.213249	-0.18664	106.217644	39.784138	25.38349	104.466507	39.4986935	12.598425	105.3420755	-76.2202355	12.511951	108.6488765
-17.625185	33.051857	105.5877	-18.285053	12.409063	106.987679	39.216545	-0.480421	106.144836	39.865837	25.163034	104.551361	39.541191	12.3413065	105.3480985	-76.111297	12.4768195	108.6272595
-16.880304	32.868256	105.588005	-18.280771	12.346968	106.98204	39.185959	-0.577899	106.146049	39.929916	25.098446	104.637466	39.5579375	12.2602735	105.3917575	-76.1194795	12.4336625	108.5723225
-16.15789	32.725342	105.643448	-18.258915	12.333088	106.968597	39.170139	-0.617749	106.146492	39.981831	25.081444	104.760597	39.575985	12.2318475	105.4535445	-76.093815	12.4343285	108.4836495
-15.368576	32.616764	105.699898	-18.248659	12.379798	106.956696	39.181683	-0.611511	106.137039	40.022388	25.098064	104.887405	39.6020355	12.2432765	105.512222	-76.0993535	12.5163195	108.40117
-14.667693	32.506821	105.796158	-18.251211	12.420854	106.964363	39.191547	-0.563947	106.127419	40.053413	25.167591	105.045357	39.62248	12.301822	105.586388	-76.124902	12.539886	108.342338
-13.935544	32.339817	105.90757	-18.338289	12.50809	107.012955	39.193142	-0.480741	106.148056	40.076031	25.267118	105.252731	39.6345865	12.3931885	105.7003935	-76.3111645	12.6229915	108.3255165
-13.129566	32.203896	106.001259	-18.278309	12.578003	107.02195	39.15807	-0.310707	106.271683	40.077034	25.395657	105.564392	39.617552	12.542475	105.9180375	-76.17417	12.613531	108.1258625
-11.805992	31.949497	106.314041	-18.391687	12.745593	107.19342	39.25219	-0.231857	106.550072	40.079964	25.646881	106.231812	39.666077	12.707512	106.390942	-76.449451	12.783674	107.995898
