# Supplementary material for: How to jointly control a ball trajectory on a moving board: Methodological insights into Motor Learning and Rehabilitation
Source: PLoS One. 2025 Oct 15;20(10):e0334588. doi: 10.1371/journal.pone.0334588 (PMC12527165; doi:10.1371/journal.pone.0334588)
Supplement: S2 Data — (ZIP) [file pone.0334588.s002.zip › D2_007.csv]

Ball_X	Ball_Y	Ball_Z	BoardCentre_X	BoardCentre_Y	BoardCentre_Z	P1LeftHand_X	P1LeftHand_Y	P1LeftHand_Z	P1RightHand_X	P1RightHand_Y	P1RightHand_Z	P1MidHands_X	P1MidHands_Y	P1MidHands_Z	P2MidHands_X	P2MidHands_Y	P2MidHands_Z
6.817141	8.623493	105.392601	-14.087031	16.540581	105.64241	45.131294	4.132502	109.569397	45.361156	28.682953	109.632339	45.246225	16.4077275	109.600868	-73.420287	16.6734345	101.683952
6.681261	7.800909	105.16571	-14.030724	16.459	105.350449	45.187199	4.147442	109.490227	45.351658	28.703245	109.495628	45.2694285	16.4253435	109.4929275	-73.3308765	16.4926565	101.2079705
6.486849	6.985463	104.950737	-14.008406	16.398481	105.1129	45.221775	4.136051	109.377205	45.34436	28.715807	109.330055	45.2830675	16.425929	109.35363	-73.2998795	16.371033	100.87217
6.289648	6.124373	104.751793	-13.976933	16.284924	104.924309	45.233883	4.127508	109.251442	45.334564	28.687263	109.213081	45.2842235	16.4073855	109.2322615	-73.2380895	16.1624625	100.6163565
6.059805	5.320245	104.593346	-13.952696	16.221916	104.757378	45.202755	4.124012	109.137856	45.348202	28.648609	109.082642	45.2754785	16.3863105	109.110249	-73.1808705	16.0575215	100.404507
5.769227	4.527167	104.419731	-13.909431	16.162786	104.613754	45.229088	4.100331	108.950554	45.38921	28.609688	108.909866	45.309149	16.3550095	108.93021	-73.128011	15.9705625	100.297298
5.344862	3.400913	104.044472	-13.849549	16.084063	104.335938	45.227859	4.091831	108.625923	45.423515	28.570038	108.644882	45.325687	16.3309345	108.6354025	-73.024785	15.8371915	100.0364735
4.997005	2.678355	103.754463	-13.812137	16.05229	104.131615	45.212208	4.102443	108.376099	45.456924	28.538099	108.382607	45.334566	16.320271	108.379353	-72.95884	15.784309	99.883877
4.629948	1.967863	103.450989	-13.750754	16.019222	103.908203	45.179958	4.146087	108.119415	45.455826	28.526917	108.177208	45.317892	16.336502	108.1483115	-72.8194	15.701942	99.6680945
4.227592	1.277473	103.156021	-13.704427	16.006001	103.678932	45.156445	4.159189	107.861557	45.447517	28.543228	107.986954	45.301981	16.3512085	107.9242555	-72.710835	15.6607935	99.4336085
3.797828	0.578501	102.915764	-13.643811	16.00337	103.494598	45.138935	4.177415	107.634186	45.47665	28.555111	107.772171	45.3077925	16.366263	107.7031785	-72.5954145	15.640477	99.2860175
3.391327	-0.107684	102.644501	-13.597237	15.975684	103.299355	45.138748	4.198048	107.419312	45.513268	28.556368	107.605255	45.326008	16.377208	107.5122835	-72.520482	15.57416	99.0864265
2.917447	-0.733138	102.417503	-13.564971	15.975534	103.116119	45.154076	4.190273	107.206139	45.511524	28.570826	107.430779	45.3328	16.3805495	107.318459	-72.462742	15.5705185	98.913779
2.144088	-1.691136	102.177643	-13.485373	16.020447	102.909019	45.085789	4.25428	106.922058	45.526291	28.576487	107.054436	45.30604	16.4153835	106.988247	-72.276786	15.6255105	98.829791
1.614081	-2.310785	102.023743	-13.429178	16.045618	102.755531	45.05439	4.285394	106.697502	45.525246	28.588549	106.814644	45.289818	16.4369715	106.756073	-72.148174	15.6542645	98.754989
1.074533	-2.918719	101.841476	-13.409819	16.054607	102.587067	45.03569	4.299516	106.436302	45.544144	28.590929	106.517151	45.289917	16.4452225	106.4767265	-72.109555	15.6639915	98.6974075
0.535438	-3.482587	101.638603	-13.390596	16.073072	102.399231	44.961693	4.325732	106.196358	45.545975	28.572105	106.222664	45.253834	16.4489185	106.209511	-72.035026	15.6972255	98.588951
-0.064509	-4.070058	101.412598	-13.366667	16.075642	102.180183	44.8908	4.332472	105.948387	45.53455	28.543652	105.952095	45.212675	16.438062	105.950241	-71.946009	15.713222	98.410125
-0.698358	-4.620852	101.197502	-13.336825	16.066635	101.961411	44.790661	4.321879	105.704514	45.539047	28.505171	105.61998	45.164854	16.413525	105.662247	-71.838504	15.719745	98.260575
-1.309593	-5.163734	101.037529	-13.279131	16.044521	101.737335	44.709373	4.331142	105.436966	45.576118	28.456381	105.265335	45.1427455	16.3937615	105.3511505	-71.7010075	15.6952805	98.1235195
-2.247125	-5.919864	100.781952	-13.201801	16.049414	101.426628	44.609665	4.33301	105.05928	45.560188	28.398975	104.794991	45.0849265	16.3659925	104.9271355	-71.4885285	15.7328355	97.9261205
-2.828117	-6.384579	100.629807	-13.138922	16.054396	101.241074	44.579403	4.350901	104.835739	45.567585	28.37039	104.504631	45.073494	16.3606455	104.670185	-71.351338	15.7481465	97.811963
-3.459301	-6.791787	100.452057	-13.089673	16.062586	101.043663	44.561527	4.361113	104.658531	45.596992	28.359308	104.252708	45.0792595	16.3602105	104.4556195	-71.2586055	15.7649615	97.6317065
-4.138835	-7.191403	100.311218	-13.03992	16.043316	100.861862	44.54266	4.371045	104.474197	45.60495	28.365686	104.048279	45.073805	16.3683655	104.261238	-71.153645	15.7182665	97.462486
-4.789405	-7.574656	100.165154	-12.982867	16.044479	100.696228	44.510181	4.368938	104.281059	45.639862	28.358641	103.832481	45.0750215	16.3637895	104.05677	-71.0407555	15.7251685	97.335686
-5.444664	-7.918464	99.996925	-12.945048	16.051683	100.533501	44.433891	4.362773	104.118858	45.668659	28.335381	103.60807	45.051275	16.349077	103.863464	-70.941371	15.754289	97.203538
-6.044534	-8.210391	99.842972	-12.893958	16.077223	100.383507	44.397068	4.350435	103.892151	45.695621	28.279564	103.403793	45.0463445	16.3149995	103.647972	-70.8342605	15.8394465	97.119042
-7.003705	-8.6126	99.52211	-12.810232	16.093725	100.134277	44.361938	4.308439	103.563156	45.814274	28.213814	103.074181	45.088106	16.2611265	103.3186685	-70.70857	15.9263235	96.9498855
-7.658311	-8.813148	99.316292	-12.733836	16.087065	99.95649	44.350285	4.294028	103.339134	45.881199	28.189358	102.858734	45.115742	16.241693	103.098934	-70.583414	15.932437	96.814046
-8.313399	-9.005425	99.134155	-12.68093	16.126507	99.777718	44.369869	4.267157	103.097664	45.943104	28.184778	102.670326	45.1564865	16.2259675	102.883995	-70.5183465	16.0270465	96.671441
-8.930047	-9.13269	98.9524	-12.618036	16.154411	99.627983	44.321316	4.284731	102.941452	46.020561	28.197968	102.446175	45.1709385	16.2413495	102.6938135	-70.4070105	16.0674725	96.5621525
-9.539465	-9.206221	98.815132	-12.571173	16.194332	99.48658	44.348961	4.298476	102.747437	46.073803	28.201363	102.249763	45.211382	16.2499195	102.4986	-70.353728	16.1387445	96.47456
-10.119216	-9.251668	98.699661	-12.513177	16.219757	99.344727	44.370956	4.312928	102.583221	46.122967	28.206059	102.068726	45.2469615	16.2594935	102.3259735	-70.2733155	16.1800205	96.3634805
-10.657737	-9.32882	98.553146	-12.469945	16.236006	99.194359	44.388111	4.314463	102.433159	46.170883	28.211248	101.88726	45.279497	16.2628555	102.1602095	-70.219387	16.2091565	96.2285085
-11.541346	-9.318902	98.35984	-12.402175	16.215538	98.992699	44.380535	4.31451	102.288994	46.201992	28.201067	101.709732	45.2912635	16.2577885	101.999363	-70.0956135	16.1732875	95.986035
-12.111482	-9.282284	98.254738	-12.359811	16.163311	98.891151	44.430573	4.28369	102.176323	46.250027	28.203836	101.627502	45.3403	16.243763	101.9019125	-70.059922	16.082859	95.8803895
-12.650972	-9.209568	98.172371	-12.330361	16.109594	98.816101	44.462337	4.26564	102.146378	46.303535	28.192663	101.58873	45.382936	16.2291515	101.867554	-70.043658	15.9900365	95.764648
-13.154375	-9.113003	98.087555	-12.302659	16.043549	98.727867	44.501152	4.240769	102.15107	46.332981	28.192881	101.587952	45.4170665	16.216825	101.869511	-70.0223845	15.870273	95.586223
-13.640512	-8.937552	98.054756	-12.288404	15.981412	98.657471	44.535324	4.224614	102.164749	46.368073	28.193274	101.567146	45.4516985	16.208944	101.8659475	-70.0285065	15.75388	95.4489945
-14.07951	-8.763648	97.968597	-12.267881	15.933095	98.585526	44.524502	4.234301	102.209076	46.401333	28.190514	101.562309	45.4629175	16.2124075	101.8856925	-69.9986795	15.6537825	95.2853595
-14.492141	-8.583996	97.880402	-12.242226	15.873802	98.50808	44.574188	4.217123	102.186028	46.416454	28.191992	101.56398	45.495321	16.2045575	101.875004	-69.979773	15.5430465	95.141156
-15.187377	-8.184111	97.782776	-12.207304	15.820869	98.414459	44.562706	4.235395	102.184952	46.451523	28.188118	101.566887	45.5071145	16.2117565	101.8759195	-69.9217225	15.4299815	94.9529985
-15.650417	-7.837251	97.68187	-12.200923	15.792674	98.332695	44.577915	4.238001	102.148529	46.469254	28.189758	101.593147	45.5235845	16.2138795	101.870838	-69.9254305	15.3714685	94.794552
-16.044807	-7.545945	97.561134	-12.184168	15.77006	98.274544	44.618553	4.224239	102.047981	46.508446	28.201038	101.619461	45.5634995	16.2126385	101.833721	-69.9318355	15.3274815	94.715367
-16.420231	-7.185187	97.366539	-12.154712	15.738919	98.192108	44.583233	4.237481	101.992928	46.575363	28.221285	101.677063	45.579298	16.229383	101.8349955	-69.888722	15.248455	94.5492205
-16.752281	-6.773248	97.148087	-12.127609	15.723315	98.09745	44.583332	4.223178	101.887978	46.64238	28.2243	101.781975	45.612856	16.223739	101.8349765	-69.868074	15.222891	94.3599235
-17.091551	-6.406287	96.843056	-12.080598	15.700427	98.020454	44.618	4.179855	101.751236	46.727306	28.210705	101.898109	45.672653	16.19528	101.8246725	-69.833849	15.205574	94.2162355
-17.344053	-6.01197	96.539284	-12.041857	15.714714	97.940018	44.610466	4.151595	101.653778	46.846485	28.179661	102.0401	45.7284755	16.165628	101.846939	-69.8121895	15.2638	94.033097
-17.777199	-5.346042	96.132675	-11.935638	15.739645	97.853096	44.617153	4.109766	101.52224	47.022457	28.152987	102.317741	45.819805	16.1313765	101.9199905	-69.691081	15.3479135	93.7862015
-18.010246	-4.876245	95.865326	-11.863676	15.773927	97.799896	44.605942	4.104932	101.499115	47.147335	28.138384	102.512917	45.8766385	16.121658	102.006016	-69.6039905	15.426196	93.593776
-18.294453	-4.442326	95.702797	-11.779392	15.848782	97.775139	44.652466	4.10988	101.45639	47.287735	28.176447	102.661469	45.9701005	16.1431635	102.0589295	-69.5288845	15.5544005	93.4913485
-18.572191	-4.04756	95.543388	-11.694748	15.920294	97.764992	44.714165	4.146688	101.382576	47.437469	28.220135	102.769745	46.075817	16.1834115	102.0761605	-69.465313	15.6571765	93.4538235
-18.802931	-3.661943	95.3881	-11.596185	16.045385	97.721085	44.83054	4.183513	101.258003	47.563965	28.284016	102.858864	46.1972525	16.2337645	102.0584335	-69.3896225	15.8570055	93.3837365
-18.988224	-3.311121	95.242569	-11.500443	16.156725	97.679085	44.87254	4.274454	101.18853	47.68129	28.358606	102.893867	46.276915	16.31653	102.0411985	-69.277801	15.99692	93.3169715
-19.165714	-2.995044	95.129616	-11.402094	16.284973	97.640045	44.939301	4.379917	101.116516	47.800861	28.453484	102.899193	46.370081	16.4167005	102.0078545	-69.174269	16.1532455	93.2722355
-19.407869	-2.541944	94.978798	-11.2484	16.479448	97.587349	45.059193	4.561305	101.067421	47.934517	28.605303	102.937447	46.496855	16.583304	102.002434	-68.993655	16.375592	93.172264
-19.590649	-2.276494	94.919342	-11.16673	16.578571	97.569176	45.142574	4.690019	101.0802	48.027233	28.718376	102.954391	46.5849035	16.7041975	102.0172955	-68.9183635	16.4529445	93.1210565
-19.792191	-2.046045	94.887054	-11.094238	16.682444	97.561111	45.230247	4.801753	101.091644	48.091782	28.836164	102.940727	46.6610145	16.8189585	102.0161855	-68.8494905	16.5459295	93.1060365
-20.036072	-1.829051	94.865707	-11.025039	16.755451	97.527519	45.30452	4.90388	101.07914	48.146976	28.92062	102.860832	46.725748	16.91225	101.969986	-68.775826	16.598652	93.085052
-20.326134	-1.662338	94.840515	-10.958495	16.816168	97.446335	45.371204	4.996189	101.039146	48.160522	28.976213	102.745644	46.765863	16.986201	101.892395	-68.682853	16.646135	93.000275
-20.590424	-1.561762	94.794434	-10.91362	16.860931	97.322449	45.422253	5.071312	100.993073	48.161774	29.02269	102.591873	46.7920135	17.047001	101.792473	-68.6192535	16.674861	92.852425
-20.866533	-1.459509	94.73127	-10.856852	16.893885	97.187454	45.471485	5.136281	100.951996	48.162487	29.06064	102.418365	46.816986	17.0984605	101.6851805	-68.53069	16.6893095	92.6897275
-21.261585	-1.349504	94.644867	-10.798526	16.924807	96.961365	45.533909	5.19887	100.942924	48.129539	29.114479	102.214798	46.831724	17.1566745	101.578861	-68.428776	16.6929395	92.343869
-21.517612	-1.326065	94.582214	-10.753933	16.907394	96.822449	45.608456	5.203672	100.922058	48.129055	29.12043	102.095924	46.8687555	17.162051	101.508991	-68.3766215	16.652737	92.135907
-21.7768	-1.302888	94.505867	-10.710309	16.898628	96.69989	45.651112	5.185042	100.941154	48.147816	29.100672	102.006546	46.899464	17.142857	101.47385	-68.320082	16.654399	91.92593
-22.035036	-1.304845	94.409195	-10.678239	16.878241	96.57444	45.64465	5.161971	100.970367	48.169205	29.058033	101.921272	46.9069275	17.110002	101.4458195	-68.2634055	16.64648	91.7030605
-22.294834	-1.305639	94.299248	-10.631138	16.825811	96.457367	45.673527	5.122466	100.937508	48.202774	29.012983	101.845001	46.9381505	17.0677245	101.3912545	-68.2004265	16.5838975	91.5234795
-22.562855	-1.282612	94.174881	-10.573263	16.779602	96.334503	45.697636	5.076591	100.904831	48.257866	28.94842	101.773666	46.977751	17.0125055	101.3392485	-68.124277	16.5466985	91.3297575
-22.842417	-1.256021	94.069229	-10.513711	16.755787	96.211906	45.739304	5.012558	100.862633	48.312141	28.874746	101.700462	47.0257225	16.943652	101.2815475	-68.0531445	16.567922	91.1422645
-23.324562	-1.21328	93.87014	-10.407305	16.695457	96.037346	45.798698	4.939115	100.81102	48.397861	28.78266	101.55957	47.0982795	16.8608875	101.185295	-67.9128895	16.5300265	90.889397
-23.73642	-1.172908	93.791908	-10.327312	16.694176	95.921623	45.833549	4.90628	100.779358	48.439129	28.718412	101.461662	47.136339	16.812346	101.12051	-67.790963	16.576006	90.722736
-24.165342	-1.129791	93.707466	-10.270933	16.661303	95.797798	45.872166	4.864357	100.760902	48.473965	28.674633	101.356277	47.1730655	16.769495	101.0585895	-67.7149315	16.553111	90.5370065
-24.578701	-1.083323	93.611763	-10.220633	16.629686	95.684448	45.90815	4.82819	100.734421	48.492538	28.643248	101.249374	47.200344	16.735719	100.9918975	-67.64161	16.523653	90.3769985
-25.01989	-1.02324	93.534813	-10.194032	16.610558	95.551163	45.92519	4.797509	100.712929	48.495586	28.605705	101.153656	47.210388	16.701607	100.9332925	-67.598452	16.519509	90.1690335
-25.451014	-0.978792	93.44722	-10.179057	16.567665	95.436981	45.932087	4.759049	100.68541	48.487793	28.568748	101.040558	47.20994	16.6638985	100.862984	-67.568054	16.4714315	90.010978
-25.907764	-0.917277	93.349922	-10.198314	16.529892	95.319321	45.92136	4.712685	100.65564	48.455868	28.51144	100.942123	47.188614	16.6120625	100.7988815	-67.585242	16.4477215	89.8397605
-26.60574	-0.781993	93.201828	-10.246305	16.455793	95.170341	45.884449	4.623351	100.620293	48.387318	28.425009	100.806511	47.1358835	16.52418	100.713402	-67.6284935	16.387406	89.62728
-27.100389	-0.658408	93.111069	-10.297087	16.403162	95.081039	45.838593	4.550471	100.579247	48.334469	28.347837	100.706223	47.086531	16.449154	100.642735	-67.680705	16.35717	89.519343
-27.665806	-0.538911	93.004486	-10.35167	16.339378	94.98127	45.779095	4.477997	100.516907	48.282024	28.269295	100.603889	47.0305595	16.373646	100.560398	-67.7338995	16.30511	89.402142
-28.247591	-0.372427	92.88839	-10.419351	16.292065	94.879288	45.749969	4.385172	100.404144	48.218868	28.182041	100.479317	46.9844185	16.2836065	100.4417305	-67.8231205	16.3005235	89.3168455
-28.846333	-0.178936	92.763672	-10.483165	16.258814	94.759369	45.645546	4.327579	100.331032	48.143925	28.12171	100.337303	46.8947355	16.2246445	100.3341675	-67.8610655	16.2929835	89.1845705
-29.463472	0.023821	92.655807	-10.563587	16.230967	94.635597	45.571201	4.267012	100.184967	48.060719	28.048208	100.152603	46.81596	16.15761	100.168785	-67.943134	16.304324	89.102409
-30.078831	0.261832	92.564346	-10.63126	16.212397	94.517479	45.488781	4.204473	99.997635	47.971481	27.973648	99.942795	46.730131	16.0890605	99.970215	-67.992651	16.3357335	89.064743
-30.97168	0.665969	92.386147	-10.731091	16.21467	94.306358	45.378555	4.081044	99.634209	47.847149	27.86479	99.557549	46.612852	15.972917	99.595879	-68.075034	16.456423	89.016837
-31.57131	0.996282	92.305069	-10.784615	16.219681	94.170349	45.304714	3.999307	99.36013	47.753952	27.784651	99.262344	46.529333	15.891979	99.311237	-68.098563	16.547383	89.029461
-32.228424	1.354637	92.223572	-10.834097	16.225546	94.030434	45.221249	3.899988	99.06958	47.654621	27.705713	98.951096	46.437935	15.8028505	99.010338	-68.106129	16.6482415	89.05053
-32.85025	1.732996	92.197647	-10.897514	16.237143	93.929764	45.170769	3.813601	98.756996	47.553921	27.63393	98.624847	46.362345	15.7237655	98.6909215	-68.157373	16.7505205	89.1686065
-33.488663	2.147749	92.265068	-10.938013	16.219753	93.885155	45.031609	3.766493	98.545288	47.444359	27.546471	98.328194	46.237984	15.656482	98.436741	-68.11401	16.783024	89.333569
-34.146137	2.56374	92.341103	-10.985294	16.237528	93.838013	44.994144	3.668623	98.326385	47.340061	27.444691	98.087601	46.1671025	15.556657	98.206993	-68.1376905	16.918399	89.469033
-34.753246	3.011275	92.450211	-11.043167	16.247715	93.822899	44.889645	3.558864	98.221115	47.216465	27.337229	97.878822	46.053055	15.4480465	98.0499685	-68.139389	17.0473835	89.5958295
-35.630989	3.773221	92.689964	-11.140779	16.257559	93.886124	44.825977	3.388372	98.055031	46.997025	27.122063	97.640625	45.911501	15.2552175	97.847828	-68.193059	17.2599005	89.92442
-36.230831	4.291758	92.880501	-11.225518	16.245979	93.958046	44.698357	3.275262	98.041344	46.88036	26.981508	97.500137	45.7893585	15.128385	97.7707405	-68.2403945	17.363573	90.1453515
-36.75433	4.909469	93.067192	-11.325326	16.211124	94.060699	44.667156	3.119111	97.978165	46.7798	26.856623	97.380516	45.723478	14.987867	97.6793405	-68.37413	17.434381	90.4420575
-37.348495	5.509227	93.288284	-11.408816	16.200104	94.160194	44.581467	2.972854	97.969727	46.662014	26.714817	97.305595	45.6217405	14.8438355	97.637661	-68.4393725	17.5563725	90.682727
-37.86768	6.132392	93.505325	-11.50908	16.16695	94.27636	44.448288	2.844843	98.02021	46.558475	26.600266	97.259026	45.5033815	14.7225545	97.639618	-68.5215415	17.6113455	90.913102
-38.338062	6.799396	93.710251	-11.61147	16.155933	94.429268	44.399513	2.706848	98.050293	46.477459	26.483089	97.267609	45.438486	14.5949685	97.658951	-68.661426	17.7168975	91.199585
-38.774326	7.531896	93.927269	-11.695285	16.141821	94.607407	44.311172	2.604034	98.176659	46.420815	26.36705	97.364624	45.3659935	14.485542	97.7706415	-68.7565635	17.7981	91.4441725
-39.276699	8.725551	94.202003	-11.838913	16.13703	94.926903	44.180443	2.436161	98.444794	46.368973	26.238941	97.630272	45.274708	14.337551	98.037533	-68.952534	17.936509	91.816273
-39.613579	9.560301	94.4254	-11.923114	16.116978	95.150665	44.108337	2.318511	98.621048	46.356453	26.171684	97.849129	45.232395	14.2450975	98.2350885	-69.078623	17.9888585	92.0662415
-39.934235	10.406754	94.63504	-12.005891	16.096329	95.382683	44.035934	2.224637	98.755508	46.35038	26.101912	98.066673	45.193157	14.1632745	98.4110905	-69.204939	18.0293835	92.3542755
-40.176044	11.285861	94.829391	-12.055786	16.099186	95.591133	43.94146	2.16064	98.897346	46.347065	26.026115	98.307625	45.1442625	14.0933775	98.6024855	-69.2558345	18.1049945	92.5797805
-40.391689	12.186757	94.993477	-12.132154	16.125158	95.803574	43.840763	2.114539	99.048439	46.354965	25.977325	98.571602	45.097864	14.045932	98.8100205	-69.362172	18.204384	92.7971275
-40.560753	13.153752	95.124451	-12.220861	16.13307	96.023384	43.705536	2.065575	99.226189	46.377148	25.968834	98.850372	45.041342	14.0172045	99.0382805	-69.483064	18.2489355	93.0084875
-40.751377	14.099293	95.323654	-12.32649	16.158228	96.222893	43.672623	1.988208	99.320671	46.405094	25.961637	99.156479	45.0388585	13.9749225	99.238575	-69.6918385	18.3415335	93.207211
-40.986027	15.531179	95.578728	-12.482918	16.199484	96.527054	43.520802	1.89174	99.503395	46.407955	25.954878	99.58857	44.9643785	13.923309	99.5459825	-69.9302145	18.475659	93.5081255
-41.053387	16.515598	95.752602	-12.591537	16.256815	96.714478	43.410583	1.858311	99.590309	46.380188	25.942839	99.874687	44.8953855	13.900575	99.732498	-70.0784595	18.613055	93.696458
-41.121239	17.473148	95.879242	-12.725927	16.301943	96.889153	43.267113	1.827565	99.684616	46.347473	25.928247	100.154129	44.807293	13.877906	99.9193725	-70.259147	18.72598	93.8589335
-41.165966	18.475359	96.082184	-12.83945	16.367729	97.068344	43.126877	1.817993	99.78717	46.308048	25.926882	100.420036	44.7174625	13.8724375	100.103603	-70.3963625	18.8630205	94.033085
-41.170349	19.42609	96.2612	-12.961483	16.449558	97.234413	42.999805	1.815869	99.907227	46.26009	25.937023	100.668739	44.6299475	13.876446	100.287983	-70.5529135	19.02267	94.180843
-41.162964	20.343458	96.436386	-13.088902	16.546158	97.388153	42.885357	1.816142	100.043312	46.182472	25.94758	100.890938	44.5339145	13.881861	100.467125	-70.7117185	19.210455	94.309181
-41.099781	21.289257	96.608475	-13.205015	16.664301	97.532341	42.758854	1.840176	100.237991	46.09734	25.974888	101.081383	44.428097	13.907532	100.659687	-70.838127	19.42107	94.404995
-40.941696	22.592518	96.729942	-13.391326	16.810987	97.724915	42.680397	1.871244	100.497925	45.957615	26.027203	101.306427	44.319006	13.9492235	100.902176	-71.101658	19.6727505	94.547654
-40.877869	23.459969	96.852234	-13.510309	16.911383	97.839966	42.611061	1.91595	100.702156	45.816154	26.068687	101.475075	44.2136075	13.9923185	101.0886155	-71.2342255	19.8304475	94.5913165
-40.724976	24.278698	96.96228	-13.643934	16.98325	97.958008	42.513687	1.963348	100.961174	45.693909	26.106998	101.623749	44.103798	14.035173	101.2924615	-71.391666	19.931327	94.6235545
-40.606281	25.046768	97.055992	-13.77734	17.026569	98.097755	42.414032	1.997281	101.219177	45.572601	26.148415	101.792274	43.9933165	14.072848	101.5057255	-71.5479965	19.98029	94.6897845
-40.44128	25.800568	97.16156	-13.9414	17.062019	98.234955	42.311337	2.011271	101.442551	45.432842	26.17296	101.963974	43.8720895	14.0921155	101.7032625	-71.7548895	20.0319225	94.7666475
-40.21904	26.562532	97.221321	-14.105392	17.10833	98.352097	42.166485	2.025065	101.665413	45.312771	26.180538	102.096626	43.739628	14.1028015	101.8810195	-71.950412	20.1138585	94.8231745
-40.053104	27.345476	97.327705	-14.263897	17.14469	98.470413	42.098282	1.999704	101.808586	45.199795	26.19113	102.2015	43.6490385	14.095417	102.005043	-72.1768325	20.193963	94.935783
-39.700745	28.441313	97.497284	-14.480803	17.208052	98.64135	41.869118	1.99552	102.044769	44.998951	26.168739	102.397621	43.4340345	14.0821295	102.221195	-72.3956405	20.3339745	95.061505
-39.462643	29.124489	97.619316	-14.626593	17.244114	98.768845	41.735706	1.979219	102.196487	44.900581	26.167213	102.500771	43.3181435	14.073216	102.348629	-72.5713295	20.415012	95.189061
-39.219246	29.791647	97.767143	-14.755297	17.284082	98.887794	41.641338	1.960247	102.293488	44.798889	26.165215	102.603127	43.2201135	14.062731	102.4483075	-72.7307075	20.505433	95.3272805
-38.866428	30.458855	97.881577	-14.878761	17.330261	99.009483	41.51395	1.971066	102.397705	44.693939	26.16555	102.703964	43.1039445	14.068308	102.5508345	-72.8614665	20.592214	95.4681315
-38.568817	31.139872	98.042389	-14.984274	17.36445	99.152618	41.39954	1.993725	102.495018	44.602394	26.183826	102.769318	43.000967	14.0887755	102.632168	-72.969515	20.6401245	95.673068
-38.236912	31.789606	98.212303	-15.075872	17.429605	99.276604	41.299213	2.029983	102.573822	44.526318	26.220257	102.817795	42.9127655	14.12512	102.6958085	-73.0645095	20.73409	95.8573995
-37.893822	32.434597	98.375542	-15.155454	17.513245	99.397728	41.170109	2.09395	102.651024	44.445415	26.291048	102.869286	42.807762	14.192499	102.760155	-73.11867	20.833991	96.035301
-37.36562	33.313873	98.640785	-15.249538	17.649963	99.574371	41.083084	2.165362	102.642166	44.35561	26.379486	102.907608	42.719347	14.272424	102.774887	-73.218423	21.027502	96.373855
-36.984055	33.895317	98.813881	-15.31567	17.73448	99.679337	40.965221	2.266212	102.667557	44.297634	26.460615	102.930664	42.6314275	14.3634135	102.7991105	-73.2627675	21.1055465	96.5595635
-36.510296	34.474136	98.941765	-15.3551	17.86087	99.769867	40.925617	2.352798	102.642632	44.238194	26.559317	102.951408	42.5819055	14.4560575	102.79702	-73.2921055	21.2656825	96.742714
-36.114738	35.055733	99.070511	-15.426773	17.984524	99.836708	40.855721	2.480675	102.651489	44.197216	26.693783	102.971497	42.5264685	14.587229	102.811493	-73.3800145	21.381819	96.861923
-35.635792	35.592834	99.182465	-15.491926	18.147079	99.910545	40.751053	2.641605	102.686707	44.145187	26.8349	103.003517	42.44812	14.7382525	102.845112	-73.431972	21.5559055	96.975978
-35.158169	36.108223	99.319168	-15.56122	18.274973	99.993469	40.720566	2.787319	102.698479	44.087864	26.987753	103.024139	42.404215	14.887536	102.861309	-73.526655	21.66241	97.125629
-34.752106	36.582066	99.433067	-15.624022	18.426155	100.101044	40.664394	2.941902	102.770851	44.02586	27.143959	103.071236	42.345127	15.0429305	102.9210435	-73.593171	21.8093795	97.2810445
-34.061329	37.233612	99.613167	-15.733194	18.608612	100.275681	40.551495	3.167438	102.984573	43.926369	27.353186	103.168549	42.238932	15.260312	103.076561	-73.70532	21.956912	97.474801
-33.519943	37.639526	99.704376	-15.807007	18.730345	100.409821	40.541313	3.275955	103.149544	43.861668	27.451553	103.255753	42.2014905	15.363754	103.2026485	-73.8155045	22.096936	97.6169935
-33.023182	38.035091	99.743629	-15.888662	18.834276	100.554466	40.5228	3.390887	103.380249	43.799942	27.573803	103.360474	42.161371	15.482345	103.3703615	-73.938695	22.186207	97.7385705
-32.461441	38.430065	99.775139	-15.950436	18.917761	100.681351	40.517944	3.482822	103.607498	43.754993	27.682766	103.460548	42.1364685	15.582794	103.534023	-74.0373405	22.252728	97.828679
-31.912766	38.783298	99.793419	-16.003477	18.984442	100.792625	40.511063	3.582967	103.818069	43.703957	27.772491	103.560829	42.10751	15.677729	103.689449	-74.114464	22.291155	97.895801
-31.393454	39.086716	99.795708	-16.035246	19.032831	100.894905	40.509865	3.65399	104.000076	43.667542	27.845537	103.636841	42.0887035	15.7497635	103.8184585	-74.1591955	22.3158985	97.9713515
-30.851797	39.383652	99.783882	-16.066282	19.0585	100.972809	40.515892	3.697982	104.161667	43.644783	27.921268	103.708389	42.0803375	15.809625	103.935028	-74.2129015	22.307375	98.01059
-29.948822	39.82283	99.828072	-16.115248	19.083967	101.052559	40.514908	3.74892	104.32048	43.619011	27.999538	103.829613	42.0669595	15.874229	104.0750465	-74.2974555	22.293705	98.0300715
-29.403921	40.117859	99.859047	-16.131714	19.090405	101.107391	40.463642	3.794029	104.408577	43.620995	28.039694	103.896034	42.0423185	15.9168615	104.1523055	-74.3057465	22.2639485	98.0624765
-28.688032	40.442131	99.917892	-16.149239	19.107805	101.15641	40.441975	3.824224	104.431709	43.620403	28.089806	103.979202	42.031189	15.957015	104.2054555	-74.329667	22.258595	98.1073645
-28.079739	40.757164	100.051262	-16.163746	19.122587	101.214432	40.441521	3.845375	104.41407	43.614922	28.152323	104.050484	42.0282215	15.998849	104.232277	-74.3557135	22.246325	98.196587
-27.464216	41.03487	100.175751	-16.18618	19.15398	101.286209	40.411846	3.902136	104.4263	43.614788	28.20476	104.117477	42.013317	16.053448	104.2718885	-74.385677	22.254512	98.3005295
-26.86235	41.320835	100.308571	-16.201439	19.198685	101.37117	40.388481	3.972839	104.460312	43.610481	28.283474	104.195198	41.999481	16.1281565	104.327755	-74.402359	22.2692135	98.414585
-26.213985	41.608135	100.474106	-16.218924	19.265675	101.472664	40.328747	4.080796	104.528984	43.590031	28.396984	104.278137	41.959389	16.23889	104.4035605	-74.397237	22.29246	98.5417675
-25.239357	42.021172	100.617752	-16.24732	19.383358	101.583771	40.317192	4.267663	104.619644	43.590889	28.593927	104.388664	41.9540405	16.430795	104.504154	-74.4486805	22.335921	98.663388
-24.482756	42.315872	100.65136	-16.293768	19.463249	101.635803	40.315971	4.403122	104.692749	43.561451	28.752747	104.474899	41.938711	16.5779345	104.583824	-74.526247	22.3485635	98.687782
-23.844675	42.568684	100.704781	-16.323343	19.554548	101.67569	40.313591	4.538054	104.758629	43.52298	28.908503	104.57412	41.9182855	16.7232785	104.6663745	-74.5649715	22.3858175	98.6850055
-23.240355	42.787231	100.794769	-16.354733	19.622768	101.723633	40.304241	4.662439	104.828835	43.497101	29.04694	104.665581	41.900671	16.8546895	104.747208	-74.610137	22.3908465	98.700058
-22.542759	42.999615	100.863388	-16.398167	19.667637	101.750923	40.296875	4.773541	104.89122	43.46244	29.18708	104.761421	41.8796575	16.9803105	104.8263205	-74.6759915	22.3549635	98.6755255
-21.839302	43.226902	100.900719	-16.428633	19.695829	101.794502	40.284859	4.866401	104.943954	43.425671	29.292849	104.832245	41.855265	17.079625	104.8880995	-74.712531	22.312033	98.7009045
-21.075798	43.416096	101.005257	-16.448542	19.710152	101.850403	40.278862	4.947052	104.984299	43.417011	29.372555	104.898628	41.8479365	17.1598035	104.9414635	-74.7450205	22.2605005	98.7593425
-20.062874	43.714634	101.222275	-16.457886	19.69282	101.965096	40.269276	5.041699	105.041	43.395718	29.481199	105.064095	41.832497	17.261449	105.0525475	-74.748269	22.124191	98.8776445
-19.335262	43.819958	101.358856	-16.470095	19.669338	102.041878	40.298836	5.056992	105.058357	43.403728	29.523367	105.179466	41.851282	17.2901795	105.1189115	-74.791472	22.0484965	98.9648445
-18.613689	43.90913	101.517509	-16.488991	19.635357	102.10334	40.259769	5.073505	105.132935	43.421288	29.540548	105.308174	41.8405285	17.3070265	105.2205545	-74.8185105	21.9636875	98.9861255
-17.870731	43.995457	101.643768	-16.489717	19.613869	102.170387	40.286274	5.070059	105.151619	43.415054	29.556185	105.467926	41.850664	17.313122	105.3097725	-74.830098	21.914616	99.0310015
-17.094683	44.088219	101.774597	-16.515568	19.596405	102.207222	40.248257	5.091706	105.243942	43.416019	29.591927	105.638138	41.832138	17.3418165	105.44104	-74.863274	21.8509935	98.973404
-16.36747	44.170467	101.887642	-16.559406	19.594692	102.212082	40.273659	5.088407	105.28569	43.407482	29.65465	105.818581	41.8405705	17.3715285	105.5521355	-74.9593825	21.8178555	98.8720285
-15.687609	44.175262	101.988235	-16.613251	19.621414	102.219597	40.215115	5.144784	105.396271	43.371914	29.716406	105.99897	41.7935145	17.430595	105.6976205	-75.0200165	21.812233	98.7415735
-14.697605	44.207054	102.229759	-16.652702	19.703909	102.312401	40.204033	5.270374	105.52356	43.308315	29.875807	106.279182	41.756174	17.5730905	105.901371	-75.061578	21.8347275	98.723431
-13.975401	44.108276	102.407799	-16.664328	19.779728	102.393082	40.225864	5.379017	105.633804	43.308796	29.997677	106.4617	41.76733	17.688347	106.047752	-75.095986	21.871109	98.738412
-13.243289	44.039902	102.597427	-16.671846	19.857813	102.507484	40.262501	5.485809	105.762589	43.330486	30.15167	106.658218	41.7964935	17.8187395	106.2104035	-75.1401855	21.8968865	98.8045645
-12.557652	43.922512	102.788948	-16.648394	19.9541	102.62307	40.292854	5.597959	105.898682	43.352562	30.293692	106.883087	41.822708	17.9458255	106.3908845	-75.119496	21.9623745	98.8552555
-11.901134	43.79118	102.981461	-16.639704	20.042858	102.707817	40.331238	5.700201	106.038116	43.388969	30.424461	107.088852	41.8601035	18.062331	106.563484	-75.1395115	22.023385	98.85215
-11.285988	43.584896	103.150978	-16.593159	20.148682	102.795578	40.367813	5.776465	106.161842	43.455681	30.542097	107.247948	41.911747	18.159281	106.704895	-75.098065	22.138083	98.886261
-10.678409	43.359833	103.260078	-16.572796	20.238703	102.869141	40.408886	5.854709	106.260971	43.502945	30.648062	107.380714	41.9559155	18.2513855	106.8208425	-75.1015075	22.2260205	98.9174395
-9.762281	42.907658	103.384148	-16.538336	20.383341	102.960953	40.470284	5.974567	106.408844	43.576595	30.780586	107.550095	42.0234395	18.3775765	106.9794695	-75.1001115	22.3891055	98.9424365
-9.176369	42.540325	103.437149	-16.513308	20.472851	103.035446	40.511436	6.04865	106.506386	43.607952	30.867207	107.618118	42.059694	18.4579285	107.062252	-75.08631	22.4877735	99.00864
-8.638139	42.171383	103.481331	-16.501616	20.563639	103.095535	40.55547	6.125	106.58786	43.635796	30.943321	107.67691	42.095633	18.5341605	107.132385	-75.098865	22.5931175	99.058685
-8.152409	41.774822	103.480446	-16.495178	20.627014	103.152908	40.589783	6.184441	106.658913	43.632076	31.052065	107.704651	42.1109295	18.618253	107.181782	-75.1012855	22.635775	99.124034
-7.713539	41.332821	103.475143	-16.50095	20.68618	103.209511	40.619175	6.237517	106.70446	43.637218	31.074493	107.676109	42.1281965	18.656005	107.1902845	-75.1300965	22.716355	99.2287375
-7.270078	40.856628	103.43689	-16.493193	20.741045	103.262413	40.640728	6.286739	106.729492	43.615845	31.107071	107.632423	42.1282865	18.696905	107.1809575	-75.1146725	22.785185	99.3438685
-6.849349	40.33617	103.396477	-16.501394	20.79085	103.335426	40.664951	6.339684	106.752441	43.592148	31.134092	107.546547	42.1285495	18.736888	107.149494	-75.1313375	22.844812	99.521358
-6.285829	39.489902	103.292801	-16.502388	20.842976	103.424141	40.681355	6.405894	106.743835	43.537918	31.155947	107.315536	42.1096365	18.7809205	107.0296855	-75.1144125	22.9050315	99.8185965
-5.943005	38.929092	103.192696	-16.509865	20.892616	103.467812	40.686245	6.450065	106.70153	43.492516	31.168684	107.07592	42.0893805	18.8093745	106.888725	-75.1091105	22.9758575	100.046899
-5.611121	38.370647	103.040985	-16.516516	20.941084	103.477928	40.682007	6.490921	106.602165	43.447792	31.157707	106.730667	42.0648995	18.824314	106.666416	-75.0979315	23.057854	100.28944
-5.318658	37.802444	102.825668	-16.50633	20.985941	103.44268	40.678833	6.538687	106.454811	43.347347	31.140459	106.375977	42.01309	18.839573	106.415394	-75.02575	23.132309	100.469966
-5.045741	37.260075	102.582634	-16.509445	21.032454	103.391602	40.678932	6.600029	106.319031	43.243057	31.117567	106.006538	41.9609945	18.858798	106.1627845	-74.9798845	23.20611	100.6204195
-4.745486	36.679409	102.35363	-16.53285	21.072397	103.342545	40.693378	6.653677	106.205498	43.148117	31.11442	105.630196	41.9207475	18.8840485	105.917847	-74.9864475	23.2607455	100.767243
-4.476075	36.112507	102.152893	-16.55764	21.111691	103.317787	40.682053	6.734353	106.153366	43.048038	31.14793	105.371353	41.8650455	18.9411415	105.7623595	-74.9803255	23.2822405	100.8732145
-4.091462	35.300133	101.990105	-16.591091	21.158829	103.330528	40.691586	6.835974	106.164063	42.961281	31.198189	105.113029	41.8264335	19.0170815	105.638546	-75.0086155	23.3005765	101.02251
-3.818341	34.826267	101.950729	-16.605291	21.173262	103.362381	40.676262	6.895603	106.229195	42.921925	31.232399	105.03727	41.7990935	19.064001	105.6332325	-75.0096755	23.282523	101.0915295
-3.620238	34.365856	101.957405	-16.615448	21.186968	103.402138	40.711708	6.913495	106.248405	42.901287	31.266127	105.003311	41.8064975	19.089811	105.625858	-75.0373935	23.284125	101.178418
-3.397742	33.948181	101.983429	-16.623085	21.204975	103.44503	40.679226	6.940364	106.326035	42.901768	31.299343	105.000458	41.790497	19.1198535	105.6632465	-75.036667	23.2900965	101.2268135
-3.141635	33.55703	102.028748	-16.612999	21.217165	103.509674	40.701607	6.943869	106.329308	42.903091	31.331041	105.034409	41.802349	19.137455	105.6818585	-75.028347	23.296875	101.3374895
-2.878808	33.209099	102.09948	-16.611069	21.259073	103.578796	40.705482	6.963754	106.37281	42.920979	31.361231	105.075577	41.8132305	19.1624925	105.7241935	-75.0353685	23.3556535	101.4333985
-2.619892	32.858971	102.176117	-16.589361	21.305672	103.647163	40.692268	6.987762	106.461044	42.966438	31.40024	105.13604	41.829353	19.194001	105.798542	-75.008075	23.417343	101.495784
-2.216292	32.402828	102.299133	-16.552752	21.378635	103.759911	40.769772	6.982161	106.504478	43.046089	31.446127	105.262199	41.9079305	19.214144	105.8833385	-75.0134345	23.543126	101.6364835
-1.959636	32.177227	102.384377	-16.518549	21.424362	103.808578	40.799801	6.972107	106.557014	43.122982	31.474056	105.353531	41.9613915	19.2230815	105.9552725	-74.9984895	23.6256425	101.6618835
-1.711939	31.992224	102.452538	-16.480944	21.467216	103.844391	40.826599	6.954276	106.592705	43.190895	31.493807	105.444016	42.008747	19.2240415	106.0183605	-74.970635	23.7103905	101.6704215
-1.446896	31.848284	102.525673	-16.446632	21.503008	103.88868	40.852718	6.940214	106.613281	43.267822	31.503904	105.544533	42.06027	19.222059	106.078907	-74.953534	23.783957	101.698453
-1.18352	31.772369	102.587067	-16.393946	21.543049	103.931496	40.888313	6.910417	106.629684	43.338741	31.511763	105.637917	42.113527	19.21109	106.1338005	-74.901419	23.875008	101.7291915
-0.948806	31.703026	102.668808	-16.360355	21.567129	103.968475	40.905743	6.877144	106.641342	43.406715	31.521181	105.754539	42.156229	19.1991625	106.1979405	-74.876939	23.9350955	101.7390095
-0.731432	31.670437	102.783501	-16.336395	21.59177	104.026604	40.889004	6.855554	106.69149	43.461739	31.518375	105.888809	42.1753715	19.1869645	106.2901495	-74.8481615	23.9965755	101.7630585
-0.500568	31.534061	103.025284	-16.326582	21.66935	104.20636	40.929775	6.778137	106.765877	43.574005	31.509987	106.160042	42.25189	19.144062	106.4629595	-74.905054	24.194638	101.9497605
-0.36622	31.446903	103.22715	-16.313057	21.713638	104.338898	40.943314	6.721494	106.878616	43.644783	31.508022	106.409538	42.2940485	19.114758	106.644077	-74.9201625	24.312518	102.033719
-0.170531	31.31093	103.455246	-16.297209	21.745787	104.494904	40.940407	6.679317	107.022835	43.734486	31.494633	106.698357	42.3374465	19.086975	106.860596	-74.9318645	24.404599	102.129212
0.056585	31.151501	103.681389	-16.290396	21.771646	104.651321	40.957817	6.63166	107.107208	43.81942	31.500116	106.946922	42.3886185	19.065888	107.027065	-74.9694105	24.477404	102.275577
0.290725	30.994431	103.899918	-16.271912	21.795027	104.812584	40.987167	6.587074	107.164909	43.902935	31.501755	107.172455	42.445051	19.0444145	107.168682	-74.988875	24.5456395	102.456486
0.548549	30.856493	104.109589	-16.232569	21.856476	104.982101	41.008427	6.557939	107.204269	43.985634	31.490549	107.333122	42.4970305	19.024244	107.2686955	-74.9621685	24.688708	102.6955065
0.830597	30.723083	104.29245	-16.169552	21.9282	105.143425	41.039925	6.547947	107.214371	44.060669	31.468243	107.438148	42.550297	19.008095	107.3262595	-74.889401	24.848305	102.9605905
1.293998	30.473816	104.504219	-16.053112	22.083849	105.395615	41.11095	6.591921	107.204506	44.148232	31.454187	107.420113	42.629591	19.023054	107.3123095	-74.735815	25.144644	103.4789205
1.620837	30.317518	104.601074	-15.956264	22.195272	105.552277	41.177334	6.665313	107.175125	44.180279	31.458546	107.394424	42.6788065	19.0619295	107.2847745	-74.5913345	25.3286145	103.8197795
1.922403	30.154064	104.64975	-15.880938	22.287317	105.683258	41.23391	6.723487	107.15387	44.202156	31.493954	107.375946	42.718033	19.1087205	107.264908	-74.479909	25.4659135	104.101608
2.202503	29.990101	104.709091	-15.865077	22.424681	105.799805	41.278748	6.77921	107.145058	44.229961	31.543934	107.353905	42.7543545	19.161572	107.2494815	-74.4845085	25.68779	104.3501285
2.487069	29.850357	104.750946	-15.79493	22.447609	105.862198	41.314472	6.829221	107.171867	44.256531	31.586388	107.385124	42.7855015	19.2078045	107.2784955	-74.3753615	25.6874135	104.4459005
2.795482	29.710001	104.805122	-15.767004	22.500528	105.906532	41.339893	6.859282	107.248329	44.264679	31.616846	107.470558	42.802286	19.238064	107.3594435	-74.336294	25.762992	104.4536205
3.063403	29.60445	104.872787	-15.761646	22.514032	105.961906	41.364773	6.869734	107.379082	44.266045	31.6434	107.605186	42.815409	19.256567	107.492134	-74.338701	25.771497	104.431678
3.592158	29.564587	105.018402	-15.735367	22.520662	106.083359	41.427391	6.889037	107.666801	44.233994	31.706964	107.961449	42.8306925	19.2980005	107.814125	-74.3014265	25.7433235	104.352593
3.916958	29.616758	105.209709	-15.731851	22.545288	106.250557	41.503777	6.900986	107.951561	44.219021	31.760508	108.283524	42.861399	19.330747	108.1175425	-74.325101	25.759829	104.3835715
4.30195	29.658726	105.473579	-15.738019	22.575457	106.475464	41.584312	6.904027	108.29586	44.250633	31.819231	108.658363	42.9174725	19.361629	108.4771115	-74.3935105	25.789285	104.4738165
4.725398	29.778788	105.769943	-15.728506	22.603502	106.690613	41.680126	6.902537	108.690201	44.291798	31.896263	109.130455	42.985962	19.3994	108.910328	-74.442974	25.807604	104.470898
5.178383	29.85516	106.05838	-15.732595	22.653976	106.914841	41.799252	6.898675	109.074318	44.339096	32.011951	109.557533	43.069174	19.455313	109.3159255	-74.534364	25.852639	104.5137565
5.710651	29.904413	106.34729	-15.722032	22.692177	107.114754	41.948654	6.897452	109.426811	44.399426	32.137646	109.987793	43.17404	19.517549	109.707302	-74.618104	25.866805	104.522206
6.21331	29.98522	106.598106	-15.702229	22.724773	107.298813	42.12579	6.903214	109.727982	44.461559	32.252434	110.376892	43.2936745	19.577824	110.052437	-74.6981325	25.871722	104.545189
6.941161	30.154493	106.96994	-15.675277	22.788671	107.553146	42.318497	6.905043	110.071899	44.546909	32.409004	110.850105	43.432703	19.6570235	110.461002	-74.783257	25.9203185	104.64529
7.390866	30.266735	107.175949	-15.653727	22.841475	107.699844	42.40493	6.919428	110.253654	44.613506	32.475983	111.079063	43.509218	19.6977055	110.6663585	-74.816672	25.9852445	104.7333295
7.826039	30.365515	107.298836	-15.653215	22.899189	107.810738	42.483376	6.936163	110.366692	44.672073	32.543594	111.254623	43.5777245	19.7398785	110.8106575	-74.8841545	26.0584995	104.8108185
8.265586	30.383184	107.445953	-15.625866	22.959215	107.88913	42.528522	6.961487	110.445282	44.698215	32.584335	111.405922	43.6133685	19.772911	110.925602	-74.8651005	26.145519	104.852658
8.714592	30.366001	107.535446	-15.610115	22.998377	107.92543	42.557869	6.988285	110.496819	44.726707	32.603542	111.500763	43.642288	19.7959135	110.998791	-74.862518	26.2008405	104.852069
9.186406	30.387724	107.602142	-15.601781	23.020081	107.955467	42.568733	7.008945	110.50856	44.748554	32.613609	111.583694	43.6586435	19.811277	111.046127	-74.8622055	26.228885	104.864807
9.68248	30.321756	107.628693	-15.596405	23.037539	107.951309	42.561031	7.020038	110.52359	44.756271	32.607288	111.684761	43.658651	19.813663	111.1041755	-74.851461	26.261415	104.7984425
10.457432	30.212942	107.718895	-15.591374	23.036207	107.914841	42.549011	7.003637	110.514221	44.799603	32.576591	111.786247	43.674307	19.790114	111.150234	-74.857055	26.2823	104.679448
10.958411	30.117502	107.695892	-15.575912	23.043564	107.873062	42.552818	7.005795	110.465492	44.814713	32.562225	111.823402	43.6837655	19.78401	111.144447	-74.8355895	26.303118	104.601677
11.443555	29.968273	107.701637	-15.548468	23.061808	107.853493	42.564434	7.015449	110.408318	44.820473	32.560062	111.847748	43.6924535	19.7877555	111.128033	-74.7893895	26.3358605	104.578953
11.899098	29.898029	107.71347	-15.517302	23.081675	107.856621	42.595367	7.038334	110.352539	44.840157	32.56979	111.84536	43.717762	19.804062	111.0989495	-74.752366	26.359288	104.6142925
12.316345	29.770941	107.712242	-15.472415	23.105427	107.84346	42.617138	7.063335	110.317757	44.868713	32.588051	111.873398	43.7429255	19.825693	111.0955775	-74.6877555	26.385161	104.5913425
12.754665	29.726431	107.749115	-15.43476	23.128841	107.814278	42.646889	7.073907	110.290337	44.90527	32.594933	111.916885	43.7760795	19.83442	111.103611	-74.6455995	26.423262	104.524945
13.216565	29.692146	107.746597	-15.400735	23.133364	107.744011	42.690472	7.084915	110.249916	44.947124	32.60334	111.987152	43.818798	19.8441275	111.118534	-74.620268	26.4226005	104.369488
13.933653	29.5993	107.749405	-15.367207	23.124828	107.537926	42.707546	7.106749	110.220741	44.995323	32.645691	112.152802	43.8514345	19.87622	111.1867715	-74.5858485	26.373436	103.8890805
14.430893	29.473942	107.726135	-15.355966	23.126396	107.361366	42.703362	7.134693	110.221184	45.011063	32.671196	112.258743	43.8572125	19.9029445	111.2399635	-74.5691445	26.3498475	103.4827685
14.941204	29.298725	107.73333	-15.381495	23.113766	107.178429	42.700706	7.174405	110.226021	45.016758	32.704491	112.374748	43.858732	19.939448	111.3003845	-74.621722	26.288084	103.0564735
15.394688	29.068766	107.695496	-15.386337	23.126278	106.999733	42.665195	7.213149	110.246681	45.01955	32.749905	112.489746	43.8423725	19.981527	111.3682135	-74.6150465	26.271029	102.6312525
15.816036	28.853842	107.68145	-15.381805	23.15288	106.810257	42.652737	7.276721	110.25145	45.060833	32.760025	112.54406	43.856785	20.018373	111.397755	-74.620395	26.287387	102.222759
16.189997	28.585756	107.634674	-15.366939	23.183323	106.578506	42.65992	7.309107	110.226501	45.111431	32.790604	112.578461	43.8856755	20.0498555	111.402481	-74.6195535	26.3167905	101.754531
16.521885	28.294584	107.519409	-15.348644	23.212769	106.344116	42.677982	7.361966	110.152542	45.128983	32.847576	112.546684	43.9034825	20.104771	111.349613	-74.6007705	26.320767	101.338619
17.129902	27.843424	107.281601	-15.287137	23.256073	105.932449	42.693996	7.461018	110.017845	45.202286	32.81229	112.371506	43.948141	20.136654	111.1946755	-74.522415	26.375492	100.6702225
17.524641	27.437532	107.040321	-15.239075	23.278412	105.609322	42.71117	7.490018	109.922234	45.210316	32.787041	112.234291	43.960743	20.1385295	111.0782625	-74.438893	26.4182945	100.1403815
17.850004	27.011934	106.809196	-15.1847	23.280943	105.287155	42.720829	7.521235	109.843079	45.217365	32.727577	112.07296	43.969097	20.124406	110.9580195	-74.338497	26.43748	99.6162905
18.193617	26.423019	106.575417	-15.137379	23.257044	104.958305	42.733986	7.529883	109.785477	45.213017	32.728039	111.968292	43.9735015	20.128961	110.8768845	-74.2482595	26.385127	99.0397255
18.436817	25.890163	106.347763	-15.100233	23.213341	104.682961	42.769547	7.493568	109.732712	45.243282	32.655449	111.81134	44.0064145	20.0745085	110.772026	-74.2068805	26.3521735	98.593896
18.636631	25.268867	106.196632	-15.045589	23.118673	104.431793	42.808853	7.445102	109.669617	45.252705	32.576317	111.653015	44.030779	20.0107095	110.661316	-74.121957	26.2266365	98.20227
18.828403	24.57749	105.974556	-14.989488	23.019405	104.203621	42.845268	7.376411	109.621635	45.266144	32.478943	111.544655	44.055706	19.927677	110.583145	-74.034682	26.111133	97.824097
19.123966	23.551025	105.707672	-14.922685	22.844862	103.884888	42.919559	7.227527	109.560165	45.338917	32.273193	111.254372	44.129238	19.75036	110.4072685	-73.974608	25.939364	97.3625075
19.28688	22.757608	105.508492	-14.857563	22.703465	103.677681	42.972351	7.120294	109.473511	45.367825	32.125862	111.056206	44.170088	19.623078	110.2648585	-73.885214	25.783852	97.0905035
19.411747	21.920765	105.305634	-14.798313	22.58466	103.454819	43.025463	7.001842	109.380737	45.40778	31.946003	110.790466	44.2166215	19.4739225	110.0856015	-73.8132475	25.6953975	96.8240365
19.466967	21.041437	105.029167	-14.746811	22.430393	103.218933	43.058407	6.911861	109.258308	45.451153	31.76004	110.471176	44.25478	19.3359505	109.864742	-73.748402	25.5248355	96.573124
19.452911	20.238689	104.826332	-14.680013	22.288752	102.959373	43.084301	6.830097	109.076057	45.463181	31.580257	110.178421	44.273741	19.205177	109.627239	-73.633767	25.372327	96.291507
19.458372	19.350573	104.502785	-14.643018	22.129986	102.699295	43.08395	6.747095	108.866623	45.487431	31.378767	109.794998	44.2856905	19.062931	109.3308105	-73.5717265	25.197041	96.0677795
19.466984	18.604191	104.254959	-14.620388	21.994688	102.383591	43.0634	6.662081	108.621834	45.476444	31.163242	109.417854	44.269922	18.9126615	109.019844	-73.510698	25.0767145	95.747338
19.545933	17.192165	103.736862	-14.571338	21.736692	101.91581	43.000015	6.501729	108.126137	45.465675	30.820305	108.815552	44.232845	18.661017	108.4708445	-73.375521	24.812367	95.3607755
19.522333	16.256542	103.394791	-14.530404	21.556351	101.638123	42.922531	6.381408	107.74144	45.44474	30.589489	108.364197	44.1836355	18.4854485	108.0528185	-73.2444435	24.6272535	95.2234275
19.435497	15.348658	103.036942	-14.479467	21.36866	101.350533	42.895676	6.224082	107.308914	45.421001	30.342331	107.926819	44.1583385	18.2832065	107.6178665	-73.1172725	24.4541135	95.0831995
19.304504	14.493253	102.690018	-14.443372	21.163374	101.078728	42.8438	6.068648	106.880173	45.457573	30.106873	107.403984	44.1506865	18.0877605	107.1420785	-73.0374305	24.2389875	95.0153775
19.156616	13.600147	102.263306	-14.403031	20.970287	100.77697	42.794285	5.951797	106.443634	45.427017	29.886356	106.949249	44.110651	17.9190765	106.6964415	-72.916713	24.0214975	94.8574985
18.825115	12.76762	101.912079	-14.386228	20.776461	100.493729	42.694736	5.838194	106.068817	45.404831	29.661289	106.486191	44.0497835	17.7497415	106.277504	-72.8222395	23.8031805	94.709954
18.447989	11.914073	101.504028	-14.404945	20.599695	100.224518	42.628143	5.726123	105.700806	45.369946	29.483265	106.043968	43.9990445	17.604694	105.872387	-72.8089345	23.594696	94.576649
17.752937	10.581365	101.020691	-14.424476	20.364553	99.883919	42.552807	5.59503	105.249474	45.262199	29.285379	105.507149	43.907503	17.4402045	105.3783115	-72.756455	23.2889015	94.3895265
17.272472	9.769562	100.769531	-14.473073	20.20068	99.722061	42.490284	5.50264	105.018028	45.225994	29.166174	105.187317	43.858139	17.334407	105.1026725	-72.804285	23.066953	94.3414495
16.769941	9.055006	100.600525	-14.481692	20.047689	99.585793	42.445976	5.409651	104.849709	45.153591	29.04875	104.961952	43.7997835	17.2292005	104.9058305	-72.7631675	22.8661775	94.2657555
16.118073	8.424798	100.431213	-14.533922	19.911274	99.478775	42.402763	5.299833	104.750587	45.118679	28.93803	104.794418	43.760721	17.1189315	104.7725025	-72.828565	22.7036165	94.1850475
15.443286	7.809325	100.312408	-14.542766	19.733004	99.387917	42.381042	5.183142	104.695114	45.081322	28.815996	104.680344	43.731182	16.999569	104.687729	-72.816714	22.466439	94.088105
14.683742	7.12484	100.185844	-14.554771	19.561899	99.325363	42.370319	5.061628	104.64827	45.038696	28.682333	104.612602	43.7045075	16.8719805	104.630436	-72.8140495	22.2518175	94.02029
13.930845	6.51867	100.115761	-14.527061	19.393337	99.301765	42.380611	4.929159	104.594482	45.036736	28.560797	104.550972	43.7086735	16.744978	104.572727	-72.7627955	22.041696	94.030803
12.935822	5.683106	100.10363	-14.517058	19.135183	99.271416	42.401878	4.72268	104.535736	45.061554	28.382133	104.5158	43.731716	16.5524065	104.525768	-72.765832	21.7179595	94.017064
12.350682	5.172397	99.968445	-14.503815	18.968035	99.258804	42.414104	4.59628	104.486526	45.072548	28.250431	104.512703	43.743326	16.4233555	104.4996145	-72.750956	21.5127145	94.0179935
11.758121	4.674372	99.826637	-14.485651	18.817274	99.237434	42.42395	4.452151	104.435219	45.091202	28.127342	104.536583	43.757576	16.2897465	104.485901	-72.728878	21.3448015	93.988967
11.05726	4.164411	99.753349	-14.473219	18.687204	99.237778	42.44632	4.338591	104.369316	45.121513	28.010548	104.550514	43.7839165	16.1745695	104.459915	-72.7303545	21.1998385	94.015641
10.382052	3.681112	99.637383	-14.454217	18.557394	99.249626	42.455074	4.232657	104.290916	45.145721	27.90583	104.583229	43.8003975	16.0692435	104.4370725	-72.7088315	21.0455445	94.0621795
9.701234	3.216319	99.561653	-14.455499	18.476637	99.257355	42.451473	4.136123	104.187164	45.182388	27.81041	104.604462	43.8169305	15.9732665	104.395813	-72.7279285	20.9800075	94.118897
9.112471	2.747007	99.470566	-14.430514	18.40176	99.254059	42.42363	4.04286	104.060516	45.196732	27.715063	104.610466	43.810181	15.8789615	104.335491	-72.671209	20.9245585	94.172627
8.255961	1.934963	99.087479	-14.409822	18.321928	99.247513	42.381081	3.926615	103.836693	45.246971	27.585072	104.586601	43.814026	15.7558435	104.211647	-72.63367	20.8880125	94.283379
7.605224	1.346533	98.976868	-14.391096	18.299971	99.242271	42.370041	3.880151	103.711906	45.269367	27.546936	104.556679	43.819704	15.7135435	104.1342925	-72.601896	20.8863985	94.3502495
6.946794	0.809205	98.880753	-14.379846	18.27866	99.245163	42.38739	3.872234	103.596581	45.292767	27.542963	104.498779	43.8400785	15.7075985	104.04768	-72.5997705	20.8497215	94.442646
6.31717	0.271801	98.726799	-14.339616	18.272852	99.218414	42.416553	3.885699	103.479614	45.321106	27.556969	104.388718	43.8688295	15.721334	103.934166	-72.5480615	20.82437	94.502662
5.737606	-0.308701	98.533684	-14.30708	18.268682	99.169434	42.435829	3.919437	103.337242	45.311302	27.572521	104.242538	43.8735655	15.745979	103.78989	-72.4877255	20.791385	94.548978
5.166412	-0.996437	98.401817	-14.2714	18.24416	99.117302	42.457127	3.959809	103.19297	45.309315	27.58745	104.055702	43.883221	15.7736295	103.624336	-72.426021	20.7146905	94.610268
4.50764	-1.745818	98.248795	-14.233157	18.224447	99.048462	42.51049	3.986095	103.055504	45.311192	27.590525	103.878059	43.910841	15.78831	103.4667815	-72.377155	20.660584	94.6301425
3.550063	-2.844817	98.134308	-14.135658	18.131645	98.995575	42.587585	3.960072	102.929977	45.318039	27.558813	103.624054	43.952812	15.7594425	103.2770155	-72.224128	20.5038475	94.7141345
2.966023	-3.561864	98.193413	-14.063588	18.054548	98.960251	42.66629	3.9029	102.916046	45.37693	27.51078	103.444115	44.02161	15.70684	103.1800805	-72.148786	20.402256	94.7404215
2.382814	-4.36722	98.182228	-14.003818	17.953712	98.899147	42.746174	3.826112	102.946518	45.409168	27.441832	103.326164	44.077671	15.633972	103.136341	-72.085307	20.273452	94.661953
1.734003	-5.223565	98.206879	-13.947604	17.85095	98.806961	42.812439	3.713585	102.995132	45.447433	27.347893	103.223099	44.129936	15.530739	103.1091155	-72.025144	20.171161	94.5048065
1.089828	-6.027536	98.21032	-13.883874	17.708387	98.670967	42.868332	3.599569	103.077568	45.482517	27.237457	103.108788	44.1754245	15.418513	103.093178	-71.9431725	19.998261	94.248756
0.468438	-6.820192	98.210175	-13.830759	17.536692	98.516579	42.929623	3.471835	103.14814	45.49942	27.105728	103.038635	44.2145215	15.2887815	103.0933875	-71.8760395	19.7846025	93.9397705
-0.107754	-7.63093	98.228302	-13.769367	17.345575	98.344894	42.988552	3.33251	103.229401	45.541843	26.967365	102.978111	44.2651975	15.1499375	103.103756	-71.8039315	19.5412125	93.586032
-1.027065	-8.928771	98.153679	-13.687478	17.041857	98.062958	43.076149	3.136522	103.366302	45.609863	26.772663	102.860619	44.343006	14.9545925	103.1134605	-71.717962	19.1291215	93.0124555
-1.680472	-9.729926	98.136559	-13.651793	16.826603	97.86174	43.139656	3.031456	103.430298	45.62664	26.660528	102.745735	44.383148	14.845992	103.0880165	-71.686734	18.807214	92.6354635
-2.308663	-10.503679	98.164398	-13.589828	16.622881	97.640961	43.189171	2.957207	103.488091	45.654171	26.565514	102.582504	44.421671	14.7613605	103.0352975	-71.601327	18.4844015	92.2466245
-2.929407	-11.223543	98.208046	-13.515449	16.437037	97.430771	43.281178	2.904527	103.516457	45.665287	26.476213	102.38929	44.4732325	14.69037	102.9528735	-71.5041305	18.183704	91.9086685
-3.617836	-11.944842	98.253937	-13.418908	16.244434	97.199944	43.416756	2.83782	103.526794	45.690422	26.403418	102.15654	44.553589	14.620619	102.841667	-71.391405	17.868249	91.558221
-4.346485	-12.63854	98.332962	-13.34868	16.031025	97.01413	43.501076	2.781599	103.563622	45.699196	26.306047	101.915123	44.600136	14.543823	102.7393725	-71.297496	17.518227	91.2888875
-5.086436	-13.250097	98.460426	-13.281933	15.809758	96.839943	43.547623	2.722462	103.602936	45.723312	26.193949	101.688347	44.6354675	14.4582055	102.6456415	-71.1993335	17.1613105	91.0342445
-6.178149	-14.051122	98.592186	-13.18504	15.456459	96.629311	43.678314	2.544887	103.610374	45.757877	26.024208	101.418495	44.7180955	14.2845475	102.5144345	-71.0881755	16.6283705	90.7441875
-6.971734	-14.551703	98.670753	-13.146262	15.222036	96.52787	43.731594	2.413786	103.623962	45.779999	25.878435	101.30246	44.7557965	14.1461105	102.463211	-71.0483205	16.2979615	90.592529
-7.824472	-14.976318	98.662247	-13.108601	14.994496	96.424118	43.742115	2.261378	103.64122	45.805923	25.73168	101.253067	44.774019	13.996529	102.4471435	-70.991221	15.992463	90.4010925
-8.698803	-15.301496	98.58297	-13.089135	14.776832	96.343773	43.735783	2.094487	103.621658	45.846745	25.578466	101.229095	44.791264	13.8364765	102.4253765	-70.969534	15.7171875	90.2621695
-9.54318	-15.536647	98.437088	-13.090854	14.610559	96.261627	43.707413	1.926222	103.561653	45.88625	25.417366	101.227745	44.7968315	13.671794	102.394699	-70.9785395	15.549324	90.128555
-10.402035	-15.692393	98.212067	-13.092475	14.496075	96.184975	43.668289	1.781598	103.473816	45.91647	25.300049	101.225388	44.7923795	13.5408235	102.349602	-70.9773295	15.4513265	90.020348
-11.355353	-15.789082	97.963646	-13.09143	14.440356	96.111885	43.622967	1.68435	103.352943	45.945515	25.203545	101.201698	44.784241	13.4439475	102.2773205	-70.967101	15.4367645	89.9464495
-12.883091	-15.742585	97.615196	-13.083638	14.46316	96.036453	43.575642	1.61672	103.139946	45.966442	25.140095	101.120605	44.771042	13.3784075	102.1302755	-70.938318	15.5479125	89.9426305
-13.89536	-15.632071	97.482216	-13.071039	14.539634	95.98114	43.552952	1.630848	103.020248	45.974178	25.150839	101.056824	44.763565	13.3908435	102.038536	-70.905643	15.6884245	89.923744
-14.865117	-15.445715	97.36805	-13.072697	14.649001	95.965103	43.554558	1.680042	102.914879	45.98637	25.192884	100.99369	44.770464	13.436463	101.9542845	-70.915858	15.861539	89.9759215
-15.93082	-15.236369	97.229279	-13.061964	14.747834	95.962997	43.544159	1.739608	102.859711	45.999531	25.243525	100.929749	44.771845	13.4915665	101.89473	-70.895773	16.0041015	90.031264
-17.023716	-14.918884	97.083542	-13.074573	14.834471	95.957893	43.552254	1.775333	102.819717	45.996063	25.286774	100.886536	44.7741585	13.5310535	101.8531265	-70.9233045	16.1378885	90.0626595
-18.175707	-14.572653	97.040108	-13.070865	14.857985	95.940659	43.547802	1.785745	102.77504	45.985535	25.295374	100.843643	44.7666685	13.5405595	101.8093415	-70.9083985	16.1754105	90.0719765
-19.201149	-14.15357	96.955254	-13.079712	14.862347	95.927803	43.539577	1.765242	102.732536	45.973866	25.270887	100.791679	44.7567215	13.5180645	101.7621075	-70.9161455	16.2066295	90.0934985
-20.975956	-13.385849	96.807228	-13.120592	14.827655	95.908859	43.51923	1.675757	102.701927	45.949871	25.155169	100.713524	44.7345505	13.415463	101.7077255	-70.9757345	16.239847	90.1099925
-22.158894	-12.734303	96.766663	-13.146205	14.780103	95.9039	43.487965	1.579641	102.699219	45.919952	25.054689	100.688759	44.7039585	13.317165	101.693989	-70.9963685	16.243041	90.113811
-23.292564	-12.081354	96.736679	-13.18596	14.700081	95.936569	43.446114	1.459024	102.702316	45.892811	24.929724	100.664246	44.6694625	13.194374	101.683281	-71.0413825	16.205788	90.189857
-24.56539	-11.310537	96.69352	-13.207417	14.601774	95.993004	43.395355	1.318008	102.679001	45.872776	24.778173	100.658905	44.6340655	13.0480905	101.668953	-71.0488995	16.1554575	90.317055
-25.83079	-10.470206	96.600327	-13.232265	14.48261	96.05632	43.348656	1.158105	102.603279	45.882492	24.636263	100.648972	44.615574	12.897184	101.6261255	-71.080104	16.068036	90.4865145
-27.014208	-9.593239	96.516525	-13.249476	14.329365	96.12365	43.285099	0.969733	102.476929	45.903019	24.468369	100.626686	44.594059	12.719051	101.5518075	-71.093011	15.939679	90.6954925
-28.291878	-8.599892	96.35186	-13.234024	14.169476	96.179146	43.209934	0.770527	102.269104	45.920582	24.303364	100.594475	44.565258	12.5369455	101.4317895	-71.033306	15.8020065	90.9265025
-30.154207	-7.071514	96.058342	-13.221972	13.959469	96.278679	43.076088	0.510237	101.870598	45.982113	24.052698	100.544716	44.5291005	12.2814675	101.207657	-70.9730445	15.6374705	91.349701
-31.432182	-5.907581	95.828354	-13.223161	13.849035	96.343826	42.976982	0.359543	101.588188	46.012695	23.931452	100.517845	44.4948385	12.1454975	101.0530165	-70.9411605	15.5525725	91.6346355
-32.714657	-4.670023	95.674583	-13.246851	13.805699	96.421005	42.890018	0.242095	101.327278	46.022507	23.878817	100.470802	44.4562625	12.060456	100.89904	-70.9499645	15.550942	91.94297
-33.905678	-3.383552	95.550766	-13.282453	13.813208	96.484848	42.80648	0.198865	101.072815	45.9967	23.872091	100.418602	44.40159	12.035478	100.7457085	-70.966496	15.590938	92.2239875
-35.116283	-1.987731	95.476791	-13.367406	13.85443	96.548767	42.705963	0.209146	100.829651	45.92831	23.902725	100.341187	44.3171365	12.0559355	100.585419	-71.0519485	15.6529245	92.512115
-36.347519	-0.626947	95.433846	-13.464074	13.92259	96.573112	42.602177	0.248142	100.570007	45.826443	23.947182	100.197945	44.21431	12.097662	100.383976	-71.142458	15.747518	92.762248
-37.586483	0.823785	95.411377	-13.584648	14.011396	96.589012	42.461479	0.321327	100.25177	45.676052	23.990234	99.978592	44.0687655	12.1557805	100.115181	-71.2380615	15.8670115	93.062843
-39.376099	3.011198	95.466621	-13.784761	14.094099	96.563217	42.217766	0.374358	99.669975	45.410336	24.041637	99.528831	43.814051	12.2079975	99.599403	-71.383573	15.9802005	93.527031
-40.56596	4.514997	95.52169	-13.923727	14.094284	96.524796	42.010586	0.374422	99.212303	45.217781	24.03561	99.176895	43.6141835	12.205016	99.194599	-71.4616375	15.983552	93.854993
-41.737011	6.055272	95.622704	-14.081902	14.085767	96.495171	41.791981	0.356725	98.721748	44.99419	24.02564	98.812355	43.3930855	12.1911825	98.7670515	-71.5568895	15.9803515	94.2232905
-42.847641	7.558179	95.781181	-14.260237	14.040223	96.490303	41.533974	0.331081	98.220497	44.754002	23.982733	98.499802	43.143988	12.156907	98.3601495	-71.664462	15.923539	94.6204565
-43.90469	9.130345	95.944878	-14.468468	13.966764	96.509811	41.232399	0.280841	97.756653	44.496761	23.942379	98.23645	42.86458	12.11161	97.9965515	-71.801516	15.821918	95.0230705
-44.963055	10.616147	96.197166	-14.707496	13.894444	96.572662	40.938137	0.23169	97.304993	44.232777	23.938694	98.009171	42.585457	12.085192	97.657082	-72.000449	15.703696	95.488242
-45.933781	12.17032	96.481255	-14.990781	13.807942	96.649498	40.608246	0.211956	96.884445	43.943813	23.952871	97.814484	42.2760295	12.0824135	97.3494645	-72.2575915	15.5334705	95.9495315
-47.385765	14.397939	97.003761	-15.448442	13.717866	96.767334	40.104862	0.257241	96.354889	43.484585	24.039591	97.627792	41.7947235	12.148416	96.9913405	-72.6916075	15.287316	96.5433275
-48.245979	15.868831	97.381554	-15.778769	13.704369	96.893707	39.743851	0.360948	96.139999	43.169525	24.151392	97.55172	41.456688	12.25617	96.8458595	-73.014226	15.152568	96.9415545
-49.096169	17.295736	97.819	-16.126274	13.715746	97.04776	39.492451	0.476272	95.934853	42.862457	24.287014	97.536125	41.177454	12.381643	96.735489	-73.430002	15.049849	97.360031
-49.836979	18.685951	98.350754	-16.397148	13.723749	97.292786	39.206619	0.682803	95.855263	42.561863	24.452877	97.565277	40.884241	12.56784	96.71027	-73.678537	14.879658	97.875302
-50.498653	20.023121	98.935524	-16.639677	13.764407	97.565262	39.007248	0.929576	95.808998	42.329319	24.641985	97.640976	40.6682835	12.7857805	96.724987	-73.9476375	14.7430335	98.405537
-51.092476	21.301334	99.590195	-16.820393	13.782343	97.896088	38.863857	1.188477	95.845917	42.12664	24.847662	97.793785	40.4952485	13.0180695	96.819851	-74.1360345	14.5466165	98.972325
-51.533127	22.506779	100.214615	-16.931606	13.820195	98.222977	38.799091	1.418965	95.90744	41.986256	25.057793	97.98452	40.3926735	13.238379	96.94598	-74.2558855	14.402011	99.499974
-52.071781	24.295538	100.990967	-17.05938	13.886354	98.642296	38.744644	1.743313	96.09977	41.862167	25.344021	98.249939	40.3034055	13.543667	97.1748545	-74.4221655	14.229041	100.1097375
-52.321877	25.391821	101.436172	-17.118015	13.923828	98.887985	38.746769	1.918145	96.243378	41.787144	25.482819	98.456703	40.2669565	13.700482	97.3500405	-74.5029865	14.147174	100.4259295
-52.441631	26.393614	101.830765	-17.160833	13.978565	99.105011	38.753468	2.050238	96.404762	41.726196	25.604053	98.630646	40.239832	13.8271455	97.517704	-74.561498	14.1299845	100.692318
-52.498413	27.369478	102.179787	-17.215399	13.992768	99.308434	38.736012	2.148214	96.56749	41.671844	25.710356	98.793915	40.203928	13.929285	97.6807025	-74.634726	14.056251	100.9361655
-52.513695	28.28672	102.551582	-17.3001	13.992502	99.530258	38.703354	2.216918	96.74173	41.588116	25.786062	98.967743	40.145735	14.00149	97.8547365	-74.745935	13.983514	101.2057795
-52.422554	29.094007	102.834274	-17.38575	13.992906	99.738899	38.648121	2.263878	96.925255	41.509102	25.856453	99.140793	40.0786115	14.0601655	98.033024	-74.8501115	13.9256465	101.444774
-52.285774	29.828259	103.060234	-17.497877	13.996309	99.92984	38.597904	2.296341	97.120567	41.408527	25.939634	99.310677	40.0032155	14.1179875	98.215622	-74.9989695	13.8746305	101.644058
-51.840027	30.770195	103.317085	-17.699669	14.013745	100.173225	38.501553	2.37554	97.422722	41.196476	26.037535	99.625603	39.8490145	14.2065375	98.5241625	-75.2483525	13.8209525	101.8222875
-51.519192	31.366581	103.405106	-17.860228	14.053202	100.318085	38.408913	2.454395	97.664948	41.065121	26.094851	99.882439	39.737017	14.274623	98.7736935	-75.457473	13.831781	101.8624765
-51.076603	31.865974	103.492607	-18.058418	14.070307	100.462326	38.323368	2.532997	97.95649	40.899517	26.173178	100.207642	39.6114425	14.3530875	99.082066	-75.7282785	13.7875265	101.842586
-50.563313	32.257912	103.573868	-18.192343	14.136137	100.633881	38.254837	2.628582	98.315742	40.721085	26.258888	100.607124	39.487961	14.443735	99.461433	-75.872647	13.828539	101.806329
-50.060089	32.589981	103.634689	-18.369015	14.199122	100.835976	38.235825	2.739116	98.801201	40.582935	26.351284	101.045319	39.40938	14.5452	99.92326	-76.14741	13.853044	101.748692
-49.476822	32.783993	103.707161	-18.503838	14.281554	101.08371	38.320454	2.872358	99.36499	40.513664	26.485985	101.523224	39.417059	14.6791715	100.444107	-76.424735	13.8839365	101.723313
-48.836571	32.952007	103.746201	-18.619377	14.339839	101.413086	38.471672	2.994738	100.032028	40.479069	26.60383	102.059601	39.4753705	14.799284	101.0458145	-76.7141245	13.880394	101.7803575
-47.666897	33.023624	103.807472	-18.706106	14.452831	101.949738	38.760231	3.210332	101.21447	40.477932	26.815378	102.947174	39.6190815	15.012855	102.080822	-77.0312935	13.892807	101.818654
-46.930183	32.951271	103.866211	-18.706223	14.472098	102.382866	39.026451	3.356424	102.069794	40.553753	26.967218	103.524826	39.790102	15.161821	102.79731	-77.202548	13.782375	101.968422
-46.136971	32.801594	103.866722	-18.703579	14.478154	102.788414	39.344566	3.499175	102.922668	40.66663	27.133619	104.115738	40.005598	15.316397	103.519203	-77.412756	13.639911	102.057625
-45.321865	32.506393	103.929016	-18.679625	14.454219	103.212646	39.641266	3.603862	103.803085	40.739841	27.313259	104.728508	40.1905535	15.4585605	104.2657965	-77.5498035	13.4498775	102.1594955
-44.487514	32.185085	103.974617	-18.654068	14.410378	103.653778	40.011002	3.752614	104.636421	40.810051	27.459267	105.356621	40.4105265	15.6059405	104.996521	-77.7186625	13.2148155	102.311035
-43.586662	31.834808	104.032471	-18.60281	14.323425	104.086433	40.408268	3.865051	105.471779	40.916462	27.57048	105.966225	40.662365	15.7177655	105.719002	-77.867985	12.9290845	102.453864
-42.719227	31.421652	104.118576	-18.549732	14.232014	104.545418	40.743298	3.95001	106.325356	41.031948	27.649693	106.528488	40.887623	15.7998515	106.426922	-77.987087	12.6641765	102.663914
-41.4338	30.82288	104.250763	-18.421366	14.079727	105.231415	41.205902	4.090218	107.474495	41.205349	27.732071	107.315384	41.2056255	15.9111445	107.3949395	-78.0483575	12.2483095	103.0678905
-40.577477	30.365625	104.3321	-18.331964	13.984287	105.630127	41.486691	4.150742	108.09816	41.280094	27.796593	107.763016	41.3833925	15.9736675	107.930588	-78.0473205	11.9949065	103.329666
-39.612576	29.935497	104.417587	-18.23525	13.904546	105.955017	41.716934	4.152283	108.622192	41.3372	27.826368	108.074226	41.527067	15.9893255	108.348209	-77.997567	11.8197665	103.561825
-38.782974	29.533216	104.49234	-18.111593	13.828301	106.200348	41.906414	4.125938	109.012207	41.40921	27.837837	108.255516	41.657812	15.9818875	108.6338615	-77.880998	11.6747145	103.7668345
-37.920425	29.156437	104.51149	-18.103691	13.746918	106.396957	42.056637	4.045376	109.304382	41.469837	27.816195	108.390381	41.763237	15.9307855	108.8473815	-77.970619	11.5630505	103.9465325
-37.11269	28.854094	104.539177	-18.016283	13.687065	106.525192	42.135719	3.954322	109.5121	41.50066	27.733278	108.513435	41.8181895	15.8438	109.0127675	-77.8507555	11.53033	104.0376165
-36.324425	28.513531	104.629982	-18.046535	13.595716	106.643822	42.144138	3.863017	109.645096	41.55806	27.59985	108.621513	41.851099	15.7314335	109.1333045	-77.944169	11.4599985	104.1543395
-35.043224	28.157112	104.743668	-17.98678	13.49971	106.724403	42.104622	3.652322	109.769562	41.611889	27.416622	108.808662	41.8582555	15.534472	109.289112	-77.8318155	11.464948	104.159694
-34.265537	27.966713	104.869186	-17.96175	13.457173	106.7575	42.081688	3.522418	109.850883	41.663193	27.275759	108.929649	41.8724405	15.3990885	109.390266	-77.7959405	11.5152575	104.124734
-33.496799	27.829483	104.967812	-17.941345	13.433455	106.834427	42.096111	3.410563	109.917259	41.750317	27.160717	109.066162	41.923214	15.28564	109.4917105	-77.805904	11.58127	104.1771435
-32.770832	27.736843	105.080536	-17.887707	13.4187	106.910011	42.111755	3.300491	109.98349	41.833828	27.084457	109.186043	41.9727915	15.192474	109.5847665	-77.7482055	11.644926	104.2352555
-32.017647	27.619308	105.210648	-17.825174	13.421605	107.014336	42.145042	3.225021	110.070488	41.940098	26.974751	109.223495	42.04257	15.099886	109.6469915	-77.692918	11.743324	104.3816805
-31.273211	27.54497	105.265579	-17.722744	13.427776	107.107948	42.19178	3.161549	110.146523	42.025383	26.900036	109.229492	42.1085815	15.0307925	109.6880075	-77.5540695	11.8247595	104.5278885
-30.449659	27.509275	105.315033	-17.713152	13.489309	107.209572	42.249386	3.100961	110.208168	42.100586	26.832485	109.198425	42.174986	14.966723	109.7032965	-77.60129	12.011895	104.7158475
-29.342297	27.506966	105.288422	-17.564817	13.455543	107.269302	42.365208	3.009286	110.328125	42.157738	26.70652	109.095718	42.261473	14.857903	109.7119215	-77.391107	12.053183	104.8266825
-28.612694	27.539141	105.187157	-17.459961	13.44516	107.289848	42.446484	2.92224	110.443733	42.200142	26.6	109.073494	42.323313	14.76112	109.7586135	-77.243235	12.1292	104.8210825
-27.93881	27.60634	105.120216	-17.387539	13.3832	107.331085	42.516125	2.803814	110.572067	42.247574	26.473581	109.083054	42.3818495	14.6386975	109.8275605	-77.1569275	12.1277025	104.8346095
-27.235895	27.694035	105.055405	-17.407631	13.260674	107.382378	42.555	2.623004	110.696152	42.290966	26.309214	109.119522	42.422983	14.466109	109.907837	-77.238245	12.055239	104.856919
-26.507977	27.84544	105.010498	-17.320847	13.158378	107.403358	42.574757	2.424639	110.769043	42.344635	26.094749	109.146927	42.459696	14.259694	109.957985	-77.10139	12.057062	104.848731
-25.759083	28.05711	105.037567	-17.318678	13.034694	107.448853	42.600697	2.231325	110.805618	42.404907	25.878822	109.208801	42.502802	14.0550735	110.0072095	-77.140158	12.0143145	104.8904965
-24.983862	28.357489	105.074348	-17.235044	12.89297	107.475975	42.606953	2.022214	110.834412	42.469711	25.687698	109.300003	42.538332	13.854956	110.0672075	-77.00842	11.930984	104.8847425
-23.920818	28.847351	105.169853	-17.149162	12.722943	107.519485	42.617645	1.731889	110.857758	42.612713	25.431416	109.445511	42.615179	13.5816525	110.1516345	-76.913503	11.8642335	104.8873355
-23.188553	29.252594	105.251823	-17.070143	12.62425	107.550827	42.632244	1.572915	110.831177	42.712971	25.305635	109.540794	42.6726075	13.439275	110.1859855	-76.8128935	11.809225	104.9156685
-22.409954	29.73078	105.328751	-16.995918	12.562701	107.58036	42.658512	1.472286	110.782227	42.813702	25.21533	109.623924	42.736107	13.343808	110.2030755	-76.727943	11.781594	104.9576445
-21.630386	30.294939	105.493294	-16.916655	12.55032	107.604942	42.69976	1.407537	110.712433	42.935047	25.165888	109.716736	42.8174035	13.2867125	110.2145845	-76.6507135	11.8139275	104.9952995
-20.838127	30.921328	105.647781	-16.858414	12.554047	107.62738	42.741245	1.36556	110.616173	43.036446	25.155857	109.818306	42.8888455	13.2607085	110.2172395	-76.6056735	11.8473855	105.0375205
-20.102587	31.533373	105.819824	-16.82686	12.574604	107.646515	42.759029	1.345208	110.468086	43.133858	25.141319	109.929466	42.9464435	13.2432635	110.198776	-76.6001635	11.9059445	105.094254
-19.324696	32.167809	105.999207	-16.770666	12.597879	107.617638	42.760994	1.297632	110.263657	43.250229	25.11512	110.053398	43.0056115	13.206376	110.1585275	-76.5469435	11.989382	105.0767485
-18.135271	33.177631	106.425751	-16.708691	12.641943	107.574081	42.710316	1.143398	109.986862	43.408211	25.014854	110.2463	43.0592635	13.079126	110.116581	-76.4766455	12.20476	105.031581
-17.220951	33.892399	106.765076	-16.660542	12.683138	107.561424	42.695736	1.052476	109.801804	43.540649	24.943027	110.455666	43.1181925	12.9977515	110.128735	-76.4392765	12.3685245	104.994113
-16.47089	34.548698	107.182564	-16.617306	12.733708	107.563309	42.631939	0.949352	109.639442	43.661289	24.891386	110.694138	43.146614	12.920369	110.16679	-76.381226	12.547047	104.959828
-15.643276	35.148434	107.596466	-16.570292	12.787664	107.597198	42.571255	0.88705	109.562668	43.776222	24.831139	110.935577	43.1737385	12.8590945	110.2491225	-76.3143225	12.7162335	104.9452735
-14.745824	35.736115	107.948959	-16.530138	12.8813	107.62999	42.557533	0.869333	109.56385	43.896587	24.808273	111.222183	43.22706	12.838803	110.3930165	-76.287336	12.923797	104.8669635
-13.881524	36.311836	108.354774	-16.516808	12.98821	107.689606	42.585785	0.870992	109.60746	43.963024	24.841162	111.505035	43.2744045	12.856077	110.5562475	-76.3080205	13.120343	104.8229645
-13.034158	36.835606	108.67382	-16.48951	13.102308	107.739029	42.588951	0.97873	109.739113	44.033001	24.901333	111.775299	43.310976	12.9400315	110.757206	-76.289996	13.2645845	104.720852
-11.845111	37.451534	109.033035	-16.45698	13.300018	107.82254	42.713547	1.109741	109.898849	44.123306	25.066658	112.10096	43.4184265	13.0881995	110.9999045	-76.3323865	13.5118365	104.6451755
-11.010317	37.769428	109.204269	-16.420635	13.388339	107.883812	42.81329	1.174725	109.98317	44.154922	25.175228	112.301636	43.484106	13.1749765	111.142403	-76.325376	13.6017015	104.625221
-10.184197	38.032455	109.385048	-16.377249	13.483563	107.935623	42.882126	1.25194	110.089783	44.195797	25.245445	112.465775	43.5389615	13.2486925	111.277779	-76.2934595	13.7184335	104.593467
-9.325581	38.230606	109.560143	-16.349697	13.537786	108.004417	42.940765	1.295371	110.175308	44.260685	25.277021	112.599754	43.600725	13.286196	111.387531	-76.300119	13.789376	104.621303
-8.528709	38.327637	109.706093	-16.293869	13.618392	108.076988	42.981815	1.304244	110.256485	44.30983	25.289419	112.728928	43.6458225	13.2968315	111.4927065	-76.2335605	13.9399525	104.6612695
-7.788179	38.341022	109.850502	-16.276335	13.64248	108.144119	43.013733	1.285546	110.321236	44.378323	25.26646	112.829575	43.696028	13.276003	111.5754055	-76.248698	14.008957	104.7128325
-7.057657	38.22905	109.992149	-16.258699	13.654198	108.183243	43.037262	1.252478	110.371689	44.426376	25.22983	112.940613	43.731819	13.241154	111.656151	-76.249217	14.067242	104.710335
-5.976407	37.960457	110.18779	-16.228142	13.675562	108.238174	43.071495	1.21529	110.434845	44.517944	25.157368	113.075211	43.7947195	13.186329	111.755028	-76.2510035	14.164795	104.72132
-5.206697	37.678505	110.330414	-16.232275	13.744772	108.30629	43.095989	1.191948	110.474586	44.582764	25.119804	113.149956	43.8393765	13.155876	111.812271	-76.3039265	14.333668	104.800309
-4.53667	37.336594	110.512566	-16.19729	13.765237	108.367554	43.11697	1.190309	110.501549	44.643936	25.084063	113.204109	43.880453	13.137186	111.852829	-76.275033	14.393288	104.882279
-3.867378	36.914856	110.666443	-16.154037	13.765306	108.433197	43.139359	1.207038	110.514137	44.700871	25.056976	113.232742	43.920115	13.132007	111.8734395	-76.228189	14.398605	104.9929545
-3.332609	36.471836	110.793648	-16.152784	13.799906	108.491478	43.161766	1.247605	110.486618	44.76453	25.057116	113.219223	43.963148	13.1523605	111.8529205	-76.268716	14.4474515	105.1300355
-2.732734	35.871498	110.807205	-16.12929	13.869387	108.546257	43.164078	1.305221	110.435654	44.786968	25.091639	113.185944	43.975523	13.19843	111.810799	-76.234103	14.540344	105.281715
-2.148368	35.202274	110.798157	-16.088835	13.948077	108.588287	43.192677	1.383137	110.386368	44.821529	25.14118	113.123108	44.007103	13.2621585	111.754738	-76.184773	14.6339955	105.421836
-1.301739	34.083241	110.692932	-16.036673	14.107693	108.625343	43.231564	1.508416	110.328224	44.851105	25.254717	113.065956	44.0413345	13.3815665	111.69709	-76.1146805	14.8338195	105.553596
-0.832107	33.272175	110.589577	-16.002203	14.196817	108.644356	43.241386	1.565211	110.289322	44.868763	25.314903	113.043999	44.0550745	13.440057	111.6666605	-76.0594805	14.953577	105.6220515
-0.345061	32.399498	110.492813	-15.96814	14.312943	108.657959	43.252995	1.587008	110.246704	44.895214	25.322157	113.019409	44.0741045	13.4545825	111.6330565	-76.0103845	15.1713035	105.6828615
0.137519	31.314873	110.378304	-15.944902	14.364159	108.714531	43.254414	1.577242	110.187683	44.934902	25.289303	112.976814	44.094658	13.4332725	111.5822485	-75.984462	15.2950455	105.8468135
0.623629	30.19248	110.293701	-15.907894	14.40987	108.765099	43.248428	1.551411	110.135818	44.97221	25.22769	112.945793	44.110319	13.3895505	111.5408055	-75.926107	15.4301895	105.9893925
1.014294	29.042959	110.188164	-15.888831	14.460114	108.783485	43.244286	1.527501	110.079575	45.01075	25.1672	112.903122	44.127518	13.3473505	111.4913485	-75.90518	15.5728775	106.0756215
1.422274	27.766272	110.036674	-15.857847	14.51603	108.831192	43.236526	1.513173	110.037277	45.049671	25.127151	112.835587	44.1430985	13.320162	111.436432	-75.8587925	15.711898	106.225952
2.000515	25.707296	109.712181	-15.823318	14.590868	108.815514	43.233219	1.559418	109.972977	45.084488	25.116554	112.640297	44.1588535	13.337986	111.306637	-75.8054895	15.84375	106.324391
2.330339	24.330923	109.396103	-15.813253	14.644037	108.752182	43.253571	1.631375	109.910774	45.069294	25.165838	112.463928	44.1614325	13.3986065	111.187351	-75.7879385	15.8894675	106.317013
2.637221	22.825258	109.082733	-15.776585	14.757462	108.667801	43.276699	1.738652	109.867622	45.033661	25.247284	112.236847	44.15518	13.492968	111.0522345	-75.70835	16.021956	106.2833675
2.974705	21.233673	108.758499	-15.763227	14.829473	108.586952	43.308632	1.874866	109.811378	45.007263	25.334641	111.933121	44.1579475	13.6047535	110.8722495	-75.6844015	16.0541925	106.3016545
3.285368	19.64929	108.463905	-15.732212	14.929776	108.521126	43.3228	2.018535	109.769402	44.946774	25.452894	111.676643	44.134787	13.7357145	110.7230225	-75.599211	16.1238375	106.3192295
3.58374	17.96487	108.195602	-15.702395	15.02374	108.468994	43.333988	2.141673	109.743988	44.871288	25.575075	111.393204	44.102638	13.858374	110.568596	-75.507428	16.189106	106.369392
3.811811	16.303276	107.951942	-15.712855	15.091792	108.416763	43.340836	2.267604	109.727112	44.809902	25.677418	111.133026	44.075369	13.972511	110.430069	-75.501079	16.211073	106.403457
4.229393	13.588548	107.664322	-15.72339	15.16824	108.346786	43.336689	2.392364	109.745979	44.711346	25.790888	110.862228	44.0240175	14.091626	110.3041035	-75.4707975	16.244854	106.3894685
4.401883	11.816088	107.51506	-15.717504	15.217191	108.277641	43.324684	2.44918	109.808037	44.680309	25.833279	110.741829	44.0024965	14.1412295	110.274933	-75.4375045	16.2931525	106.280349
4.622359	9.954845	107.410896	-15.713221	15.244924	108.139229	43.337097	2.487656	109.884918	44.665718	25.84798	110.692535	44.0014075	14.167818	110.2887265	-75.4278495	16.32203	105.9897315
4.798262	8.120665	107.246902	-15.735063	15.278414	107.884888	43.348568	2.497289	109.991142	44.665016	25.877443	110.675659	44.006792	14.187366	110.3334005	-75.476918	16.369462	105.4363755
4.963367	6.250849	107.042381	-15.789893	15.321682	107.540405	43.31509	2.515998	110.077301	44.625942	25.9226	110.649872	43.970516	14.219299	110.3635865	-75.550302	16.424065	104.7172235
5.121501	4.397072	106.838989	-15.85719	15.415357	107.157585	43.287823	2.590687	110.153946	44.565105	25.949282	110.634209	43.926464	14.2699845	110.3940775	-75.640844	16.5607295	103.9210925
5.208663	2.549865	106.625999	-15.902326	15.513203	106.759575	43.261223	2.671431	110.263062	44.527443	26.033545	110.675301	43.894333	14.352488	110.4691815	-75.698985	16.673918	103.0499685
5.284307	-0.177181	106.428314	-15.972106	15.695436	106.209053	43.215714	2.858117	110.430084	44.528362	26.233738	110.699692	43.872038	14.5459275	110.564888	-75.81625	16.8449445	101.853218
5.279269	-1.975743	106.291321	-15.974034	15.870054	105.826294	43.211697	3.013322	110.544876	44.570915	26.379848	110.667564	43.891306	14.696585	110.60622	-75.839374	17.043523	101.046368
5.259383	-3.743869	106.171349	-15.922001	16.070396	105.415237	43.242519	3.168509	110.602097	44.625816	26.53965	110.589691	43.9341675	14.8540795	110.595894	-75.7781695	17.2867125	100.23458
5.151256	-5.498124	106.00058	-15.848167	16.248177	104.986252	43.245884	3.325469	110.610291	44.701527	26.657295	110.39399	43.9737055	14.991382	110.5021405	-75.6700395	17.504972	99.4703635
4.992164	-7.222878	105.924416	-15.761834	16.420668	104.563072	43.296947	3.400577	110.521172	44.760624	26.757393	110.110329	44.0287855	15.078985	110.3157505	-75.5524535	17.762351	98.8103935
4.747255	-8.932971	105.784538	-15.630871	16.56102	104.120461	43.335121	3.479246	110.418808	44.834972	26.827473	109.803413	44.0850465	15.1533595	110.1111105	-75.3467885	17.9686805	98.1298115
4.42242	-10.587134	105.756149	-15.505064	16.638098	103.688751	43.431984	3.4782	110.311577	44.946888	26.862278	109.53373	44.189436	15.170239	109.9226535	-75.199564	18.105957	97.4548485
3.801811	-13.01659	105.716278	-15.37113	16.70138	103.10376	43.487583	3.420264	110.233902	45.096626	26.808283	109.145996	44.2921045	15.1142735	109.689949	-75.0343645	18.2884865	96.517571
3.282445	-14.54704	105.658272	-15.287417	16.689741	102.769157	43.479481	3.327705	110.126183	45.141258	26.700947	108.94519	44.3103695	15.014326	109.5356865	-74.8852035	18.365156	96.0026275
2.684815	-16.040361	105.592285	-15.201424	16.655155	102.493011	43.477222	3.220077	109.997536	45.197258	26.547161	108.752991	44.33724	14.883619	109.3752635	-74.740088	18.426691	95.6107585
1.997398	-17.474646	105.50164	-15.134248	16.635332	102.25592	43.482147	3.104848	109.893272	45.284443	26.404366	108.60466	44.383295	14.754607	109.248966	-74.651791	18.516057	95.262874
1.243289	-18.753515	105.393669	-15.07497	16.624226	102.013313	43.486092	2.997674	109.788605	45.362698	26.284595	108.495605	44.424395	14.6411345	109.142105	-74.574335	18.6073175	94.884521
0.376259	-19.929222	105.178497	-15.026908	16.642935	101.760796	43.455818	2.902987	109.651337	45.414688	26.171223	108.355247	44.435253	14.537105	109.003292	-74.489069	18.748765	94.5183
-0.819416	-20.220829	104.780983	-14.997059	16.668854	101.526199	43.398479	2.854306	109.432175	45.457249	26.118908	108.152679	44.427864	14.486607	108.792427	-74.421982	18.851101	94.259971
-2.618577	-20.78356	104.142937	-14.923911	16.760521	101.169548	43.390614	2.841072	109.079399	45.507767	26.138035	107.866417	44.4491905	14.4895535	108.472908	-74.2970125	19.0314885	93.866188
-3.883558	-20.973053	103.722855	-14.897028	16.846067	100.979271	43.388191	2.892083	108.825066	45.533314	26.183445	107.633484	44.4607525	14.537764	108.229275	-74.2548085	19.15437	93.729267
-5.233308	-21.112822	103.345299	-14.853155	16.956078	100.822388	43.375908	2.987795	108.593521	45.543205	26.235443	107.414497	44.4595565	14.611619	108.004009	-74.1658665	19.300537	93.640767
-6.630485	-21.194107	103.133286	-14.81465	17.104275	100.707901	43.39035	3.10337	108.413246	45.57095	26.349874	107.216454	44.48065	14.726622	107.81485	-74.10995	19.481928	93.600952
-8.059645	-21.149439	102.895149	-14.774078	17.245705	100.633713	43.418133	3.21479	108.248665	45.579319	26.486593	107.038322	44.498726	14.8506915	107.6434935	-74.046882	19.6407185	93.6239325
-9.553004	-21.048752	102.733589	-14.733521	17.387794	100.615082	43.425468	3.348002	108.116974	45.585445	26.629929	106.893364	44.5054565	14.9889655	107.505169	-73.9724985	19.7866225	93.724995
-11.041574	-20.930948	102.608559	-14.698304	17.524845	100.604942	43.427296	3.467855	108.036407	45.611019	26.773071	106.75312	44.5191575	15.120463	107.3947635	-73.9157655	19.929227	93.8151205
-13.492504	-20.596043	102.453064	-14.700702	17.672899	100.600266	43.409599	3.627274	107.941498	45.595123	26.943195	106.590691	44.502361	15.2852345	107.2660945	-73.903765	20.0605635	93.9344375
-15.180598	-20.295626	102.471886	-14.722551	17.77787	100.615295	43.359261	3.728512	107.896721	45.56768	27.040152	106.488548	44.4634705	15.384332	107.1926345	-73.9085725	20.171408	94.0379555
-16.915789	-19.920734	102.463676	-14.742925	17.850801	100.650368	43.315281	3.806184	107.87867	45.534874	27.131363	106.416428	44.4250775	15.4687735	107.147549	-73.9109275	20.2328285	94.153187
-18.701229	-19.445398	102.430634	-14.766242	17.891285	100.692055	43.269394	3.867526	107.827332	45.500854	27.223331	106.331253	44.385124	15.5454285	107.0792925	-73.917608	20.2371415	94.3048175
-20.464754	-18.894688	102.432617	-14.800203	17.944023	100.737167	43.194557	3.933342	107.752838	45.463917	27.292511	106.223473	44.329237	15.6129265	106.9881555	-73.929643	20.2751195	94.4861785
-22.316126	-18.291351	102.325806	-14.808568	17.994686	100.77375	43.139042	3.986624	107.648384	45.440121	27.338188	106.096146	44.2895815	15.662406	106.872265	-73.9067175	20.326966	94.675235
-24.160995	-17.626631	102.190315	-14.811303	18.023386	100.812195	43.103588	4.02315	107.495117	45.429333	27.380732	105.982384	44.2664605	15.701941	106.7387505	-73.8890665	20.344831	94.8856395
-27.00823	-16.458158	101.990799	-14.775711	18.060537	100.912727	43.04575	4.091572	107.308578	45.423958	27.447376	105.84639	44.234854	15.769474	106.577484	-73.786276	20.3516	95.24797
-28.892288	-15.570951	101.851379	-14.74674	18.096127	100.983665	43.065601	4.14638	107.209572	45.455505	27.496305	105.791199	44.260553	15.8213425	106.5003855	-73.754033	20.3709115	95.4669445
-30.840126	-14.600773	101.789879	-14.706991	18.147781	101.063766	43.09127	4.192234	107.117233	45.505684	27.560726	105.74601	44.298477	15.87648	106.4316215	-73.712459	20.419082	95.6959105
-32.737507	-13.558684	101.619781	-14.672015	18.227983	101.148949	43.124985	4.268476	107.037674	45.520515	27.637735	105.719498	44.32275	15.9531055	106.378586	-73.66678	20.5028605	95.919312
-34.693928	-12.42725	101.482773	-14.634668	18.28974	101.231148	43.157475	4.37068	106.992592	45.547668	27.7381	105.712654	44.3525715	16.05439	106.352623	-73.6219075	20.52509	96.109673
-36.665665	-11.234343	101.365074	-14.592587	18.37784	101.322281	43.209187	4.472528	106.968987	45.578293	27.845325	105.753685	44.39374	16.1589265	106.361336	-73.578914	20.5967535	96.283226
-38.577309	-9.972658	101.22715	-14.583813	18.436485	101.415001	43.246902	4.571119	106.969048	45.598087	27.968634	105.814339	44.4224945	16.2698765	106.3916935	-73.5901205	20.6030935	96.4383085
-41.568008	-7.930698	100.939857	-14.584039	18.540792	101.576233	43.31905	4.709556	107.004044	45.632946	28.15505	105.964005	44.475998	16.432303	106.4840245	-73.644076	20.649281	96.6684415
-43.508915	-6.510649	100.794136	-14.588322	18.576208	101.718285	43.357544	4.804817	107.04805	45.665062	28.27516	106.085297	44.511303	16.5399885	106.5666735	-73.687947	20.6124275	96.8698965
-45.505009	-5.01183	100.643303	-14.596416	18.610973	101.862587	43.39756	4.89351	107.094147	45.682133	28.389839	106.216644	44.5398465	16.6416745	106.6553955	-73.7326785	20.5802715	97.0697785
-47.534103	-3.484954	100.494957	-14.602455	18.621876	102.027847	43.437855	4.980622	107.126022	45.696232	28.508574	106.342331	44.5670435	16.744598	106.7341765	-73.7719535	20.499154	97.3215175
-49.514847	-1.938704	100.41555	-14.626977	18.65044	102.197578	43.493481	5.092171	107.148537	45.714073	28.640917	106.447128	44.603777	16.866544	106.7978325	-73.857731	20.434336	97.5973235
-51.575111	-0.275005	100.368431	-14.629765	18.673622	102.334236	43.531414	5.186679	107.175636	45.738197	28.749079	106.535736	44.6348055	16.967879	106.855686	-73.8943355	20.379365	97.812786
-53.424763	1.358962	100.385689	-14.631054	18.700092	102.427605	43.563549	5.287467	107.189598	45.748814	28.878185	106.595955	44.6561815	17.082826	106.8927765	-73.9182895	20.317358	97.9624335
-52.094833	3.333224	100.49794	-14.619356	18.738482	102.543594	43.614994	5.443624	107.180771	45.75576	29.009506	106.660995	44.685377	17.226565	106.920883	-73.924089	20.250399	98.166305
-51.204906	4.731056	100.49012	-14.612627	18.75539	102.590286	43.638893	5.54145	107.187943	45.752846	29.095655	106.707611	44.6958695	17.3185525	106.947777	-73.9211235	20.1922275	98.232795
-50.301987	6.124601	100.502228	-14.603517	18.760653	102.640617	43.657627	5.62818	107.201675	45.746811	29.222054	106.754539	44.702219	17.425117	106.978107	-73.909253	20.096189	98.303127
-49.419132	7.552571	100.48819	-14.611151	18.73245	102.67955	43.655563	5.720252	107.238434	45.743637	29.297411	106.811813	44.6996	17.5088315	107.0251235	-73.921902	19.9560685	98.3339765
-48.546257	8.951822	100.428703	-14.611901	18.691666	102.706825	43.703289	5.755975	107.201157	45.731972	29.330376	106.855164	44.7176305	17.5431755	107.0281605	-73.9414325	19.8401565	98.3854895
-47.696857	10.412901	100.474808	-14.615854	18.636143	102.728546	43.714912	5.799551	107.18782	45.707561	29.406431	106.885086	44.7112365	17.602991	107.036453	-73.9429445	19.669295	98.420639
-46.859406	11.84512	100.445686	-14.612341	18.581553	102.734497	43.731602	5.829928	107.169128	45.694679	29.454062	106.907501	44.7131405	17.641995	107.0383145	-73.9378225	19.521111	98.4306795
-45.65686	14.094702	100.409996	-14.630732	18.521362	102.730087	43.731003	5.873191	107.155952	45.667305	29.497646	106.935226	44.699154	17.6854185	107.045589	-73.960618	19.3573055	98.414585
-44.840611	15.63478	100.414063	-14.639521	18.472631	102.732826	43.736595	5.898194	107.131706	45.652435	29.522985	106.946472	44.694515	17.7105895	107.039089	-73.973557	19.2346725	98.426563
-44.080589	17.100924	100.485954	-14.642485	18.406019	102.750992	43.742599	5.905648	107.091187	45.632763	29.542191	106.957901	44.687681	17.7239195	107.024544	-73.972651	19.0881185	98.47744
-43.334251	18.642956	100.558975	-14.611835	18.333815	102.791061	43.761787	5.904784	107.024323	45.635452	29.554504	106.96994	44.6986195	17.729644	106.9971315	-73.9222895	18.937986	98.5849905
-42.612858	20.156406	100.675308	-14.587836	18.260904	102.831497	43.798264	5.899931	106.959328	45.669563	29.562136	106.975388	44.7339135	17.7310335	106.967358	-73.9095855	18.7907745	98.695636
-41.902241	21.70048	100.721886	-14.551401	18.184481	102.840736	43.836082	5.879311	106.898521	45.70023	29.553894	106.992126	44.768156	17.7166025	106.9453235	-73.870958	18.6523595	98.7361485
-41.223278	23.19809	100.78405	-14.510995	18.094379	102.825294	43.825653	5.863201	106.857826	45.733582	29.541445	106.995049	44.7796175	17.702323	106.9264375	-73.8016075	18.486435	98.7241505
-40.233238	25.517046	100.850235	-14.460683	17.989319	102.791786	43.869816	5.809004	106.700768	45.794704	29.518518	106.966507	44.83226	17.663761	106.8336375	-73.753626	18.314877	98.7499345
-39.564449	27.041611	100.96357	-14.438558	17.918482	102.782181	43.912457	5.772547	106.550964	45.822964	29.503107	106.941399	44.8677105	17.637827	106.7461815	-73.7448265	18.199137	98.8181805
-38.980453	28.563923	101.09465	-14.433646	17.853142	102.787445	43.873539	5.769512	106.457542	45.824467	29.495604	106.924187	44.849003	17.632558	106.6908645	-73.716295	18.073726	98.8840255
-38.380661	30.066132	101.287483	-14.445387	17.807138	102.820122	43.867805	5.754185	106.324181	45.820194	29.488792	106.903633	44.8439995	17.6214885	106.613907	-73.7347735	17.9927875	99.026337
-37.812248	31.570705	101.508652	-14.459631	17.751678	102.859184	43.853085	5.752018	106.203316	45.800201	29.485268	106.891548	44.826643	17.618643	106.547432	-73.745905	17.884713	99.170936
-37.229164	33.005177	101.727386	-14.484878	17.709742	102.894867	43.837914	5.742202	106.086441	45.769211	29.48634	106.884537	44.8035625	17.614271	106.485489	-73.7733185	17.805213	99.304245
-36.681561	34.482922	101.96978	-14.523518	17.662342	102.916679	43.814205	5.742152	105.984627	45.738644	29.484949	106.888245	44.7764245	17.6135505	106.436436	-73.8234605	17.7111335	99.396922
-35.838657	36.586082	102.267876	-14.584298	17.599649	102.945313	43.775826	5.733687	105.879608	45.688515	29.485527	106.910896	44.7321705	17.609607	106.395252	-73.9007665	17.589691	99.495374
-35.368549	37.907936	102.473938	-14.621437	17.574865	102.962784	43.734783	5.735618	105.854988	45.640221	29.485327	106.936661	44.687502	17.6104725	106.3958245	-73.930376	17.5392575	99.5297435
-34.821854	39.197739	102.663589	-14.690755	17.522575	102.987968	43.677563	5.745877	105.860008	45.580376	29.484856	106.98204	44.6289695	17.6153665	106.421024	-74.0104795	17.4297835	99.554912
-34.338615	40.473061	102.854248	-14.772871	17.483356	103.017853	43.621017	5.748013	105.850967	45.494328	29.491325	107.035599	44.5576725	17.619669	106.443283	-74.1034145	17.347043	99.592423
-33.861374	41.645802	103.06237	-14.884862	17.438763	103.047943	43.536106	5.743466	105.826721	45.382679	29.492775	107.066414	44.4593925	17.6181205	106.4465675	-74.2291165	17.2594055	99.6493185
-33.392601	42.838951	103.288689	-14.993935	17.3978	103.076897	43.422092	5.750003	105.80307	45.256855	29.480043	107.100151	44.3394735	17.615023	106.4516105	-74.3273435	17.180577	99.7021835
-32.957607	43.918121	103.542664	-15.112283	17.33469	103.122177	43.300041	5.769401	105.801949	45.117863	29.478943	107.167862	44.208952	17.624172	106.4849055	-74.433518	17.045208	99.7594485
-32.287235	45.496799	103.960129	-15.323448	17.262947	103.226791	43.126282	5.800172	105.809929	44.907452	29.507996	107.290771	44.016867	17.654084	106.55035	-74.663763	16.87181	99.903232
-31.902079	46.444324	104.182098	-15.462378	17.218618	103.275749	43.000942	5.83448	105.838158	44.760406	29.531464	107.352615	43.880674	17.682972	106.5953865	-74.80543	16.754264	99.9561115
-31.44924	47.368645	104.340851	-15.608865	17.218294	103.288582	42.869427	5.88997	105.879486	44.601963	29.566837	107.405426	43.735695	17.7284035	106.642456	-74.953425	16.7081845	99.934708
-31.067593	48.289165	104.430428	-15.761759	17.205467	103.288292	42.742599	5.938953	105.920204	44.417583	29.620811	107.472839	43.580091	17.779882	106.6965215	-75.103609	16.631052	99.8800625
-30.683443	49.070095	104.515907	-15.906861	17.228125	103.296806	42.606007	5.977618	105.961784	44.257755	29.657211	107.512108	43.431881	17.8174145	106.736946	-75.245603	16.6388355	99.856666
-30.274448	49.819664	104.632294	-16.050543	17.194731	103.323044	42.474976	5.991111	105.989799	44.096218	29.6898	107.558945	43.285597	17.8404555	106.774372	-75.386683	16.5490065	99.871716
-29.924625	50.548981	104.746696	-16.181885	17.18651	103.337929	42.335922	5.979784	106.01226	43.960335	29.690138	107.609955	43.1481285	17.834961	106.8111075	-75.5118985	16.538059	99.8647505
-29.410591	51.379715	104.940239	-16.368191	17.097185	103.373718	42.143677	5.912438	106.016289	43.776627	29.660362	107.658348	42.960152	17.7864	106.8373185	-75.696534	16.40797	99.9101175
-28.999355	51.913116	105.091248	-16.477421	17.040106	103.388237	42.003689	5.863468	106.005074	43.660526	29.617781	107.691811	42.8321075	17.7406245	106.8484425	-75.7869495	16.3395875	99.9280315
-28.688568	52.384747	105.24366	-16.61817	16.97444	103.411713	41.866718	5.809437	105.985519	43.542862	29.570225	107.708321	42.70479	17.689831	106.84692	-75.94113	16.259049	99.976506
-28.405624	52.747448	105.348076	-16.738934	16.958138	103.417435	41.729012	5.773958	105.958733	43.429661	29.530642	107.702576	42.5793365	17.6523	106.8306545	-76.0572045	16.263976	100.0042155
-28.123373	53.009861	105.483543	-16.848698	16.924833	103.422714	41.60083	5.747224	105.921722	43.298347	29.516029	107.699928	42.4495885	17.6316265	106.810825	-76.1469845	16.2180395	100.034603
-27.745777	53.327465	105.541924	-16.976696	16.913555	103.422249	41.473129	5.751576	105.904648	43.169094	29.507095	107.690659	42.3211115	17.6293355	106.7976535	-76.2745035	16.1977745	100.0468445
-27.486784	53.536625	105.589798	-17.095882	16.921225	103.43541	41.348782	5.762858	105.91803	43.031712	29.518661	107.697769	42.190247	17.6407595	106.8078995	-76.382011	16.2016905	100.0629205
-27.091106	53.657799	105.644516	-17.283531	16.954929	103.486977	41.177963	5.783758	105.956337	42.828949	29.553116	107.721664	42.003456	17.668437	106.8390005	-76.570518	16.241421	100.1349535
-26.798729	53.65202	105.688606	-17.398476	16.977354	103.530861	41.057632	5.80331	105.984924	42.699097	29.565998	107.741928	41.8783645	17.684654	106.863426	-76.6753165	16.270054	100.198296
-26.56749	53.593151	105.757584	-17.506659	16.989143	103.580536	40.942719	5.815963	106.024101	42.580387	29.577164	107.771774	41.761553	17.6965635	106.8979375	-76.774871	16.2817225	100.2631345
-26.346922	53.465145	105.76786	-17.621262	17.011003	103.621567	40.840637	5.819149	106.062988	42.478455	29.577219	107.797646	41.659546	17.698184	106.930317	-76.90207	16.323822	100.312817
-26.138309	53.22007	105.765556	-17.729053	17.011631	103.664436	40.739101	5.833056	106.102112	42.380257	29.577309	107.813309	41.559679	17.7051825	106.9577105	-77.017785	16.3180795	100.3711615
-25.975523	52.917187	105.766045	-17.812586	17.043087	103.698059	40.650497	5.852217	106.134354	42.283558	29.586081	107.82254	41.4670275	17.719149	106.978447	-77.0921995	16.367025	100.417671
-25.741121	52.611668	105.708405	-17.894747	17.047443	103.725288	40.569126	5.87075	106.178818	42.19693	29.591486	107.813469	41.383028	17.731118	106.9961435	-77.172522	16.363768	100.4544325
-25.480434	52.038319	105.564346	-18.008856	17.092415	103.78611	40.477989	5.927365	106.253456	42.07412	29.628532	107.76355	41.2760545	17.7779485	107.008503	-77.2937665	16.4068815	100.563717
-25.322489	51.581764	105.387199	-18.080864	17.133465	103.81086	40.427296	5.962472	106.308449	41.97575	29.665592	107.71035	41.201523	17.814032	107.0093995	-77.363251	16.452898	100.6123205
-25.165514	51.047832	105.228424	-18.150888	17.157959	103.838921	40.368565	6.003345	106.370186	41.885254	29.690289	107.633163	41.1269095	17.846817	107.0016745	-77.4286855	16.469101	100.6761675
-25.08004	50.495369	105.069824	-18.231215	17.175806	103.878021	40.317059	6.04505	106.419815	41.769115	29.724785	107.566032	41.043087	17.8849175	106.9929235	-77.505517	16.4666945	100.7631185
-24.930653	49.933243	104.826645	-18.305346	17.193275	103.925148	40.263466	6.073008	106.507233	41.658054	29.742653	107.50753	40.96076	17.9078305	107.0073815	-77.571452	16.4787195	100.8429145
-24.891041	49.28957	104.60405	-18.378784	17.211927	103.995277	40.220093	6.085319	106.594154	41.556793	29.752626	107.453171	40.888443	17.9189725	107.0236625	-77.646011	16.5048815	100.9668915
-24.801071	48.616451	104.451729	-18.444153	17.223072	104.073097	40.186214	6.088729	106.698906	41.468235	29.759911	107.43396	40.8272245	17.92432	107.066433	-77.7155305	16.521824	101.079761
-24.706503	47.627251	104.306366	-18.525888	17.225389	104.215645	40.142483	6.035828	106.827995	41.382469	29.719702	107.453934	40.762476	17.877765	107.1409645	-77.814252	16.573013	101.2903255
-24.716619	46.91663	104.255592	-18.604198	17.208712	104.286552	40.043926	5.982696	106.899811	41.335697	29.682735	107.467125	40.6898115	17.8327155	107.183468	-77.8982075	16.5847085	101.389636
-24.669485	46.182331	104.260567	-18.627045	17.210934	104.314018	39.95892	5.917764	106.889343	41.288097	29.619562	107.479263	40.6235085	17.768663	107.184303	-77.8775985	16.653205	101.443733
-24.631262	45.447727	104.336075	-18.719437	17.197414	104.36615	39.86039	5.891977	106.848526	41.253845	29.558876	107.480034	40.5571175	17.7254265	107.16428	-77.9959915	16.6694015	101.56802
-24.685061	44.77969	104.470566	-18.768049	17.22439	104.411163	39.81155	5.878386	106.795433	41.245495	29.541361	107.491028	40.5285225	17.7098735	107.1432305	-78.0646205	16.7389065	101.6790955
-24.6653	44.079353	104.502396	-18.780516	17.293667	104.447174	39.736996	5.92764	106.819878	41.242867	29.578451	107.513618	40.4899315	17.7530455	107.166748	-78.0509635	16.8342885	101.7276
-24.678547	43.329052	104.486671	-18.78747	17.391422	104.476234	39.719986	6.024545	106.862	41.24625	29.654303	107.517693	40.483118	17.839424	107.1898465	-78.058058	16.94342	101.7626215
-24.663712	42.270134	104.39032	-18.78618	17.58956	104.510567	39.701641	6.24596	106.962799	41.225391	29.842752	107.475266	40.463516	18.044356	107.2190325	-78.035876	17.134764	101.8021015
-24.712303	41.566036	104.268906	-18.779993	17.740057	104.533257	39.716728	6.410316	107.025383	41.189247	29.984152	107.389175	40.4529875	18.197234	107.207279	-78.0129735	17.28288	101.859235
-24.811028	40.818695	104.077278	-18.789013	17.85264	104.539825	39.749786	6.551067	107.067558	41.118542	30.130997	107.303047	40.434164	18.341032	107.1853025	-78.01219	17.364248	101.8943475
-24.895975	40.035275	103.956306	-18.77104	17.937195	104.556786	39.753105	6.686551	107.15715	41.036285	30.263716	107.248863	40.394695	18.4751335	107.2030065	-77.936775	17.3992565	101.9105655
-24.92371	39.291073	103.837372	-18.852125	17.957361	104.625069	39.752327	6.771606	107.264725	40.965832	30.342409	107.218636	40.3590795	18.5570075	107.2416805	-78.0633295	17.3577145	102.0084575
-25.023647	38.582169	103.751373	-18.866058	17.951704	104.684029	39.732681	6.795225	107.39666	40.916981	30.366808	107.215416	40.324831	18.5810165	107.306038	-78.056947	17.3223915	102.06202
-25.185484	37.816635	103.721275	-18.963961	17.900967	104.752556	39.71582	6.752448	107.519791	40.865734	30.34144	107.256058	40.290777	18.546944	107.3879245	-78.218699	17.25499	102.1171875
-25.341187	36.720951	103.67775	-19.037655	17.825615	104.79393	39.665138	6.623826	107.651436	40.838261	30.234919	107.324829	40.2516995	18.4293725	107.4881325	-78.3270095	17.2218575	102.0997275
-25.367319	36.032021	103.645195	-19.02437	17.778696	104.768608	39.633804	6.553505	107.684174	40.834953	30.175734	107.349968	40.2343785	18.3646195	107.517071	-78.2831185	17.1927725	102.020145
-25.486385	35.401024	103.646599	-19.060154	17.741888	104.744591	39.622631	6.52415	107.66301	40.84544	30.145676	107.3647	40.2340355	18.334913	107.513855	-78.3543435	17.148863	101.975327
-25.64097	34.755959	103.653778	-19.02787	17.746586	104.730415	39.614937	6.557137	107.655647	40.882149	30.163538	107.34037	40.248543	18.3603375	107.4980085	-78.304283	17.1328345	101.9628215
-25.738564	34.127216	103.652809	-18.95957	17.800161	104.742096	39.710316	6.610461	107.595886	40.942684	30.231312	107.316742	40.3265	18.4208865	107.456314	-78.24564	17.1794355	102.027878
-25.822262	33.585964	103.679001	-18.875002	17.880505	104.750191	39.796196	6.70974	107.580376	41.020279	30.345711	107.299438	40.4082375	18.5277255	107.439907	-78.1582415	17.2332845	102.060475
-25.92791	33.050316	103.670029	-18.787441	17.980448	104.734077	39.880005	6.818064	107.57029	41.097633	30.47438	107.25827	40.488819	18.646222	107.41428	-78.063701	17.314674	102.053874
-26.111231	32.327957	103.593079	-18.682579	18.142246	104.677872	39.966957	6.9819	107.539322	41.18457	30.631447	107.181763	40.5757635	18.8066735	107.3605425	-77.9409215	17.4778185	101.9952015
-26.273806	31.828924	103.533516	-18.634926	18.22942	104.64901	40.015282	7.061737	107.539406	41.233685	30.714277	107.157753	40.6244835	18.888007	107.3485795	-77.8943355	17.570833	101.9494405
-26.447725	31.333574	103.531494	-18.59416	18.312037	104.650406	40.051647	7.132806	107.569542	41.278374	30.772648	107.150589	40.6650105	18.952727	107.3600655	-77.8533305	17.671347	101.9407465
-26.513533	30.917889	103.549942	-18.557962	18.355133	104.681145	40.105965	7.180504	107.608864	41.330379	30.818493	107.170105	40.718172	18.9994985	107.3894845	-77.834096	17.7107675	101.9728055
-26.7232	30.520397	103.622223	-18.510349	18.403574	104.734482	40.144287	7.204583	107.651176	41.37249	30.847073	107.200691	40.7583885	19.025828	107.4259335	-77.7790865	17.78132	102.0430305
-26.824696	30.16069	103.643921	-18.478123	18.432585	104.785812	40.186054	7.214605	107.69072	41.434368	30.864672	107.21167	40.810211	19.0396385	107.451195	-77.766457	17.8255315	102.120429
-27.043905	29.761642	103.662537	-18.423588	18.454359	104.824486	40.24921	7.213845	107.721542	41.488705	30.876514	107.217911	40.8689575	19.0451795	107.4697265	-77.7161335	17.8635385	102.1792455
-27.28377	29.194307	103.581261	-18.338999	18.503267	104.792725	40.310894	7.229169	107.784615	41.580055	30.885155	107.196022	40.9454745	19.057162	107.4903185	-77.6234725	17.949372	102.0951315
-27.478367	28.910908	103.52005	-18.286173	18.541595	104.747498	40.387337	7.235073	107.788292	41.644485	30.889835	107.155418	41.015911	19.062454	107.471855	-77.588257	18.020736	102.023141
-27.595318	28.652033	103.465248	-18.199278	18.587288	104.711876	40.500404	7.23971	107.755684	41.716599	30.901337	107.123276	41.1085015	19.0705235	107.43948	-77.5070575	18.1040525	101.984272
-27.81764	28.42812	103.427803	-18.11418	18.604269	104.69165	40.552792	7.276441	107.781876	41.79818	30.928886	107.084717	41.175486	19.1026635	107.4332965	-77.403846	18.1058745	101.9500035
-28.009304	28.23971	103.440262	-18.021572	18.618038	104.703758	40.649834	7.299946	107.770111	41.886837	30.963316	107.066704	41.2683355	19.131631	107.4184075	-77.3114795	18.104445	101.9891085
-28.252787	28.059563	103.475426	-17.930277	18.649023	104.740105	40.775082	7.299654	107.744072	41.987183	30.980434	107.069824	41.3811325	19.140044	107.406948	-77.2416865	18.158002	102.073262
-28.479731	27.877668	103.510155	-17.827642	18.651049	104.787399	40.86451	7.304029	107.751717	42.094013	30.995745	107.083618	41.4792615	19.149887	107.4176675	-77.1345455	18.152211	102.1571305
-28.778061	27.656082	103.584328	-17.720594	18.679935	104.81958	40.97467	7.294354	107.746216	42.24556	30.980556	107.108536	41.610115	19.137455	107.427376	-77.051303	18.222415	102.211784
-28.956062	27.619509	103.576622	-17.657917	18.705685	104.80851	41.000729	7.295736	107.775391	42.332123	30.976963	107.120453	41.666426	19.1363495	107.447922	-76.98226	18.2750205	102.169098
-29.12376	27.634052	103.54174	-17.594513	18.77453	104.788803	41.089851	7.28551	107.735809	42.393871	30.989397	107.125519	41.741861	19.1374535	107.430664	-76.930887	18.4116065	102.146942
-29.355135	27.681059	103.51461	-17.545712	18.818979	104.777443	41.139835	7.309268	107.715096	42.468712	31.019762	107.112717	41.8042735	19.164515	107.4139065	-76.8956975	18.473443	102.1409795
-29.574871	27.768219	103.513626	-17.471479	18.890919	104.755821	41.212894	7.347718	107.688522	42.532593	31.054726	107.122803	41.8727435	19.201222	107.4056625	-76.8157015	18.580616	102.1059795
-29.840734	27.879084	103.518173	-17.409006	18.936962	104.754616	41.270973	7.386085	107.678375	42.601185	31.096989	107.137741	41.936079	19.241537	107.408058	-76.754091	18.632387	102.101174
-30.141884	27.97665	103.517426	-17.339727	18.987869	104.746719	41.332069	7.40783	107.657372	42.6763	31.127337	107.156082	42.0041845	19.2675835	107.406727	-76.6836385	18.7081545	102.086711
-30.467663	28.112612	103.53756	-17.25675	19.032682	104.735008	41.393032	7.409507	107.609573	42.783264	31.131741	107.166885	42.088148	19.270624	107.388229	-76.601648	18.79474	102.081787
-30.674833	28.205406	103.529671	-17.2052	19.050533	104.729286	41.445351	7.399949	107.564949	42.851986	31.127838	107.174553	42.1486685	19.2638935	107.369751	-76.5590685	18.8371725	102.088821
-30.837833	28.354662	103.521454	-17.144974	19.080235	104.707268	41.484264	7.383474	107.537827	42.913582	31.119833	107.172821	42.198923	19.2516535	107.355324	-76.488871	18.9088165	102.059212
-30.995754	28.545511	103.490852	-17.106386	19.094648	104.686615	41.504414	7.375275	107.542168	42.970142	31.100115	107.159744	42.237278	19.237695	107.350956	-76.45005	18.951601	102.022274
-31.188484	28.718567	103.450928	-17.065048	19.10681	104.664589	41.582287	7.348323	107.493698	43.026058	31.076155	107.135033	42.3041725	19.212239	107.3143655	-76.4342685	19.001381	102.0148125
-31.40394	28.973812	103.431129	-16.999487	19.133051	104.648651	41.623981	7.341728	107.49234	43.080437	31.061693	107.11216	42.352209	19.2017105	107.30225	-76.351183	19.0643915	101.995052
-31.651875	29.231182	103.435684	-16.923922	19.135036	104.657219	41.693356	7.334345	107.517899	43.138268	31.050323	107.101013	42.415812	19.192334	107.309456	-76.263656	19.077738	102.004982
-31.985981	29.571672	103.453064	-16.828112	19.105246	104.718193	41.751877	7.324571	107.628693	43.236107	31.023758	107.132469	42.493992	19.1741645	107.380581	-76.150216	19.0363275	102.055805
-32.165733	29.788673	103.486977	-16.770803	19.05666	104.745499	41.855003	7.266691	107.640907	43.293156	30.986202	107.174767	42.5740795	19.1264465	107.407837	-76.1156855	18.9868735	102.083161
-32.352917	29.978306	103.472183	-16.705536	18.990637	104.767929	41.885262	7.220263	107.705116	43.34129	30.931175	107.185936	42.613276	19.075719	107.445526	-76.024348	18.905555	102.090332
-32.467606	30.236334	103.46936	-16.670284	18.918871	104.77198	41.981556	7.139039	107.676331	43.394051	30.862881	107.175125	42.6878035	19.00096	107.425728	-76.0283715	18.836782	102.118232
-32.612392	30.512472	103.435852	-16.597994	18.843218	104.739891	42.031517	7.07424	107.657433	43.445892	30.791437	107.147095	42.7387045	18.9328385	107.402264	-75.9346925	18.7535975	102.077518
-32.745094	30.810123	103.370758	-16.550299	18.791489	104.715645	42.093937	7.014456	107.610107	43.505905	30.724817	107.118607	42.799921	18.8696365	107.364357	-75.900519	18.7133415	102.066933
-32.902187	31.20149	103.379234	-16.474329	18.729208	104.70343	42.142384	6.961448	107.556488	43.574306	30.645472	107.104424	42.858345	18.80346	107.330456	-75.807003	18.654956	102.076404
-33.17889	31.752705	103.43721	-16.395021	18.674482	104.718689	42.192627	6.889018	107.464287	43.680885	30.583483	107.085716	42.936756	18.7362505	107.2750015	-75.726798	18.6127135	102.1623765
-33.296257	32.124603	103.533516	-16.328604	18.643867	104.738953	42.199524	6.848113	107.436493	43.738384	30.541042	107.097366	42.968954	18.6945775	107.2669295	-75.626162	18.5931565	102.2109765
-33.433514	32.491478	103.573517	-16.286955	18.654976	104.769203	42.277092	6.804235	107.378807	43.81366	30.515644	107.116402	43.045376	18.6599395	107.2476045	-75.619286	18.6500125	102.2908015
-33.520424	32.879902	103.641785	-16.247332	18.677862	104.798714	42.321152	6.805898	107.365158	43.870197	30.527485	107.149757	43.0956745	18.6666915	107.2574575	-75.5903385	18.6890325	102.3399705
-33.583206	33.305801	103.713417	-16.207634	18.724369	104.816544	42.353943	6.832378	107.340714	43.911572	30.557451	107.168983	43.1327575	18.6949145	107.2548485	-75.5480255	18.7538235	102.3782395
-33.661545	33.75351	103.721146	-16.198004	18.776703	104.811752	42.368134	6.860529	107.303871	43.942513	30.595234	107.155106	43.1553235	18.7278815	107.2294885	-75.5513315	18.8255245	102.3940155
-33.719135	34.229809	103.742645	-16.206783	18.830883	104.793755	42.37775	6.880307	107.233093	43.944157	30.62076	107.124725	43.1609535	18.7505335	107.178909	-75.5745195	18.9112325	102.408601
-33.848846	34.988213	103.739403	-16.230715	18.882019	104.754257	42.320179	6.884972	107.128998	43.9184	30.626345	107.02449	43.1192895	18.7556585	107.076744	-75.5807195	19.0083795	102.43177
-33.960583	35.42868	103.758575	-16.262558	18.902412	104.723503	42.30592	6.848217	107.025337	43.877094	30.602736	106.954346	43.091507	18.7254765	106.9898415	-75.616623	19.0793475	102.4571645
-34.021675	35.86861	103.759995	-16.313351	18.898682	104.701889	42.218555	6.832674	107.004166	43.836132	30.566591	106.888603	43.0273435	18.6996325	106.9463845	-75.6540455	19.0977315	102.4573935
-34.130539	36.255466	103.703262	-16.407242	18.918324	104.669655	42.163025	6.793226	106.95372	43.772133	30.527544	106.826424	42.967579	18.660385	106.890072	-75.782063	19.176263	102.449238
-34.202877	36.629303	103.656136	-16.427368	18.846294	104.609772	42.09441	6.75135	106.891037	43.69463	30.474749	106.766701	42.89452	18.6130495	106.828869	-75.749256	19.0795385	102.390675
-34.237854	37.00462	103.631416	-16.477472	18.801292	104.57618	42.035191	6.703012	106.834862	43.610661	30.416452	106.687927	42.822926	18.559732	106.7613945	-75.77787	19.042852	102.3909655
-34.261116	37.381886	103.588974	-16.519289	18.757362	104.544876	42.019787	6.633483	106.7379	43.536232	30.356804	106.605446	42.7780095	18.4951435	106.671673	-75.8165875	19.0195805	102.418079
-34.297623	38.060188	103.634872	-16.592203	18.641569	104.533447	41.934311	6.560545	106.665695	43.432091	30.278727	106.521309	42.683201	18.419636	106.593502	-75.867607	18.863502	102.473392
-34.34272	38.497635	103.690247	-16.622837	18.56941	104.541138	41.917671	6.514417	106.62204	43.393116	30.236042	106.493401	42.6553935	18.3752295	106.5577205	-75.9010675	18.7635905	102.5245555
-34.357399	38.90617	103.778503	-16.643394	18.495871	104.560783	41.948826	6.4561	106.522644	43.365479	30.213657	106.468262	42.6571525	18.3348785	106.495453	-75.9439405	18.6568635	102.626113
-34.339985	39.299606	103.879486	-16.627508	18.45159	104.590843	41.92654	6.439607	106.480469	43.346497	30.199163	106.423065	42.6365185	18.319385	106.451767	-75.8915345	18.583795	102.729919
-34.32431	39.674248	104.009499	-16.587135	18.45133	104.631851	41.96846	6.451599	106.423164	43.365295	30.20631	106.373383	42.6668775	18.3289545	106.3982735	-75.8411475	18.5737055	102.8654285
-34.25592	40.031925	104.117157	-16.513929	18.441864	104.686142	42.041313	6.458791	106.368721	43.415283	30.241913	106.330643	42.728298	18.350352	106.349682	-75.756156	18.533376	103.022602
-34.140678	40.378716	104.237617	-16.417027	18.467634	104.710793	42.153366	6.464777	106.271912	43.454632	30.284389	106.291725	42.803999	18.374583	106.2818185	-75.638053	18.560685	103.1397675
-33.919724	40.952999	104.393112	-16.29178	18.460144	104.715332	42.233498	6.517269	106.156937	43.544365	30.343426	106.198326	42.8889315	18.4303475	106.1776315	-75.4724915	18.4899405	103.2530325
-33.712803	41.380768	104.496109	-16.189507	18.457027	104.696442	42.284843	6.524153	106.039452	43.594746	30.373325	106.122063	42.9397945	18.448739	106.0807575	-75.3188085	18.465315	103.3121265
-33.516361	41.812359	104.590187	-16.112741	18.462812	104.672813	42.336826	6.544425	105.914398	43.64624	30.389606	106.040085	42.991533	18.4670155	105.9772415	-75.217015	18.4586085	103.3683845
-33.322342	42.219673	104.668953	-16.045374	18.468851	104.643654	42.371185	6.557782	105.790077	43.705551	30.398521	105.957726	43.038368	18.4781515	105.8739015	-75.129116	18.4595505	103.4134065
-33.098274	42.579933	104.753113	-15.988316	18.472641	104.616966	42.397713	6.570187	105.662476	43.741947	30.410545	105.862404	43.06983	18.490366	105.76244	-75.046462	18.454916	103.471492
-32.905624	42.905746	104.799911	-15.908458	18.508873	104.578033	42.43322	6.596263	105.554436	43.778439	30.421894	105.769768	43.1058295	18.5090785	105.662102	-74.9227455	18.5086675	103.493964
-32.665653	43.171764	104.822769	-15.864097	18.528049	104.556122	42.469017	6.618251	105.48111	43.81638	30.442078	105.716637	43.1426985	18.5301645	105.5988735	-74.8708925	18.5259335	103.5133705
-32.247776	43.494972	104.899803	-15.796982	18.565319	104.560318	42.520451	6.648943	105.407944	43.873043	30.483559	105.663391	43.196747	18.566251	105.5356675	-74.790711	18.564387	103.5849685
-31.89781	43.664024	104.948898	-15.745099	18.60725	104.579498	42.559834	6.666423	105.397476	43.910557	30.504799	105.642761	43.2351955	18.585611	105.5201185	-74.7253935	18.628889	103.6388775
-31.470997	43.812485	104.998352	-15.714396	18.628082	104.637466	42.595272	6.679708	105.40184	43.938236	30.520132	105.661758	43.266754	18.59992	105.531799	-74.695546	18.656244	103.743133
-31.040606	43.91415	105.078148	-15.695015	18.627815	104.68602	42.614544	6.68213	105.403099	43.970688	30.53754	105.656143	43.292616	18.609835	105.529621	-74.682646	18.645795	103.842419
-30.554306	44.020061	105.159676	-15.681283	18.631666	104.722656	42.664246	6.653658	105.342735	43.985512	30.539063	105.607483	43.324879	18.5963605	105.475109	-74.687445	18.6669715	103.970203
-30.068153	44.128601	105.195953	-15.685886	18.627775	104.736946	42.610939	6.649478	105.320107	43.96619	30.514965	105.558273	43.2885645	18.5822215	105.43919	-74.6603365	18.6733285	104.034702
-29.577097	44.201843	105.193535	-15.688544	18.632504	104.728111	42.591129	6.635839	105.275177	43.94558	30.493999	105.495003	43.2683545	18.564919	105.38509	-74.6454425	18.700089	104.071132
-28.825607	44.258957	105.106903	-15.701032	18.645197	104.674889	42.570419	6.623653	105.240036	43.915619	30.485695	105.409409	43.243019	18.554674	105.3247225	-74.645083	18.73572	104.0250555
-28.324512	44.242481	105.00029	-15.691398	18.652199	104.640938	42.568607	6.630513	105.231071	43.906696	30.479589	105.351746	43.2376515	18.555051	105.2914085	-74.6204475	18.749347	103.9904675
-27.751657	44.169846	104.894676	-15.666972	18.663837	104.588821	42.57568	6.635715	105.226669	43.912197	30.475798	105.269775	43.2439385	18.5557565	105.248222	-74.5778825	18.7719175	103.92942
-27.163076	44.113258	104.723701	-15.633106	18.674683	104.543648	42.591885	6.626016	105.204025	43.913757	30.46397	105.182625	43.252821	18.544993	105.193325	-74.519033	18.804373	103.893971
-26.493528	43.998493	104.60762	-15.587605	18.678156	104.476738	42.604439	6.610187	105.163643	43.912483	30.443748	105.079247	43.258461	18.5269675	105.121445	-74.433671	18.8293445	103.832031
-25.829453	43.881901	104.449989	-15.551448	18.65247	104.416397	42.62043	6.593783	105.087074	43.938137	30.422079	104.930153	43.2792835	18.507931	105.0086135	-74.3821795	18.797009	103.8241805
-25.188198	43.771248	104.380241	-15.519412	18.629707	104.36628	42.619892	6.569276	104.992676	43.945728	30.395901	104.793129	43.28281	18.4825885	104.8929025	-74.321634	18.7768255	103.8396575
-24.112371	43.548153	104.256546	-15.482594	18.58774	104.315506	42.620056	6.53732	104.870583	43.946125	30.357721	104.669617	43.2830905	18.4475205	104.7701	-74.2482785	18.7279595	103.860912
-23.463022	43.341141	104.237785	-15.457317	18.564039	104.305756	42.653606	6.511793	104.817215	43.960155	30.34569	104.649124	43.3068805	18.4287415	104.7331695	-74.2215145	18.6993365	103.8783425
-22.713717	43.155857	104.182755	-15.431818	18.529848	104.319466	42.655766	6.491595	104.83416	43.969135	30.334953	104.686798	43.3124505	18.413274	104.760479	-74.1760865	18.646422	103.878453
-21.849995	42.945335	104.176941	-15.409978	18.498781	104.344597	42.669197	6.468668	104.891541	43.985321	30.318287	104.764679	43.327259	18.3934775	104.82811	-74.147215	18.6040845	103.861084
-21.110062	42.722546	104.189026	-15.408638	18.477619	104.388252	42.685104	6.448823	105.031876	43.99931	30.30369	104.902855	43.342207	18.3762565	104.9673655	-74.159483	18.5789815	103.8091385
-20.260195	42.507767	104.226448	-15.415639	18.462757	104.483078	42.691975	6.434254	105.295471	44.028599	30.301613	105.12458	43.360287	18.3679335	105.2100255	-74.191565	18.5575805	103.7561305
-19.450607	42.271881	104.295265	-15.411064	18.443523	104.614052	42.768879	6.392025	105.620399	44.06567	30.320621	105.456306	43.4172745	18.356323	105.5383525	-74.2394025	18.530723	103.6897515
-18.16959	41.919209	104.504654	-15.431356	18.412518	104.952408	42.809658	6.397526	106.40522	44.131348	30.391785	106.132149	43.470503	18.3946555	106.2686845	-74.333215	18.4303805	103.6361315
-17.251621	41.644657	104.684044	-15.460549	18.390596	105.218468	42.935867	6.401632	106.96653	44.181313	30.47438	106.691917	43.55859	18.438006	106.8292235	-74.479688	18.343186	103.6077125
-16.344706	41.403885	104.878929	-15.501237	18.3766	105.478264	43.016705	6.417859	107.556091	44.212551	30.569553	107.220055	43.614628	18.493706	107.388073	-74.617102	18.259494	103.568455
-15.491763	41.143951	105.065681	-15.542158	18.363823	105.696144	43.129963	6.420771	108.040909	44.239403	30.661682	107.670883	43.684683	18.5412265	107.855896	-74.768999	18.1864195	103.536392
-14.608316	40.875252	105.174591	-15.582034	18.355207	105.853035	43.271229	6.434988	108.402695	44.261654	30.722982	108.038712	43.7664415	18.578985	108.2207035	-74.9305095	18.131429	103.4853665
-13.675183	40.616474	105.272484	-15.614025	18.348898	105.971481	43.315544	6.462318	108.722862	44.265808	30.784035	108.314766	43.790676	18.6231765	108.518814	-75.018726	18.0746195	103.424148
-12.786868	40.364395	105.316246	-15.624109	18.330235	106.037354	43.392376	6.465562	108.882797	44.278896	30.816284	108.467079	43.835636	18.640923	108.674938	-75.083854	18.019547	103.39977
-11.469297	39.994545	105.343666	-15.65453	18.312243	106.079842	43.384529	6.510063	109.002258	44.260841	30.832472	108.58477	43.822685	18.6712675	108.793514	-75.131745	17.9532185	103.36617
-10.596318	39.716785	105.354202	-15.663446	18.300692	106.079887	43.403542	6.504435	108.948364	44.246113	30.815639	108.564034	43.8248275	18.660037	108.756199	-75.1517195	17.941347	103.403575
-9.708506	39.453678	105.378113	-15.67271	18.283257	106.060043	43.348072	6.512476	108.921326	44.231411	30.793739	108.532799	43.7897415	18.6531075	108.7270625	-75.1351615	17.9134065	103.3930235
-8.842304	39.178883	105.379829	-15.672424	18.277849	106.028259	43.340145	6.50716	108.880234	44.227901	30.773008	108.50898	43.784023	18.640084	108.694607	-75.128871	17.915614	103.361911
-7.965343	38.930573	105.402122	-15.685317	18.271341	106.000748	43.373215	6.489877	108.817162	44.239079	30.768633	108.503792	43.806147	18.629255	108.660477	-75.176781	17.913427	103.341019
-7.16865	38.720783	105.431221	-15.689828	18.277906	105.97998	43.33926	6.508073	108.812622	44.228329	30.776829	108.531143	43.7837945	18.642451	108.6718825	-75.1634505	17.913361	103.2880775
-6.320721	38.476768	105.459282	-15.691452	18.291103	105.962357	43.336334	6.5287	108.787003	44.23243	30.791378	108.536163	43.784382	18.660039	108.661583	-75.167286	17.922167	103.263131
-5.052518	38.129475	105.47644	-15.747396	18.375332	105.948509	43.312614	6.584269	108.72197	44.234314	30.844381	108.494102	43.773464	18.714325	108.608036	-75.268256	18.036339	103.288982
-4.230657	37.900864	105.516609	-15.732971	18.376793	105.925163	43.303562	6.634094	108.653664	44.202862	30.882359	108.464386	43.753212	18.7582265	108.559025	-75.219154	17.9953595	103.291301
-3.455315	37.701088	105.528381	-15.764235	18.415998	105.900848	43.278008	6.677095	108.58419	44.192131	30.915615	108.404472	43.7350695	18.796355	108.494331	-75.2635395	18.035641	103.307365
-2.661844	37.452744	105.508362	-15.77851	18.446165	105.850815	43.275749	6.698003	108.451935	44.166668	30.944204	108.311531	43.7212085	18.8211035	108.381733	-75.2782285	18.0712265	103.319897
-1.873816	37.213364	105.419876	-15.80824	18.503489	105.783379	43.226616	6.719295	108.314964	44.137085	30.944422	108.163239	43.6818505	18.8318585	108.2391015	-75.2983305	18.1751195	103.3276565
-1.044664	36.938442	105.305222	-15.825706	18.542662	105.673073	43.149475	6.754941	108.154526	44.108887	30.939665	107.939957	43.629181	18.847303	108.0472415	-75.280593	18.238021	103.2989045
-0.2396	36.681633	105.150475	-15.842603	18.592525	105.528549	43.09866	6.778378	107.928802	44.048996	30.955809	107.719353	43.573828	18.8670935	107.8240775	-75.259034	18.3179565	103.2330205
0.914316	36.32056	104.903496	-15.857424	18.667528	105.326141	43.055904	6.823259	107.655624	43.965725	30.986448	107.455276	43.5108145	18.9048535	107.55545	-75.2256625	18.4302025	103.096832
1.701468	36.040886	104.813942	-15.86612	18.710079	105.227852	43.052017	6.849793	107.557655	43.921192	31.033691	107.408669	43.4866045	18.941742	107.483162	-75.2188445	18.478416	102.972542
2.522507	35.751724	104.805016	-15.87278	18.73094	105.17334	43.063713	6.848583	107.571373	43.896194	31.074127	107.454956	43.4799535	18.961355	107.5131645	-75.2255135	18.500525	102.8335155
3.325977	35.449997	104.851929	-15.897902	18.737427	105.160263	43.086536	6.835023	107.658592	43.890709	31.114813	107.588303	43.4886225	18.974918	107.6234475	-75.2844265	18.499936	102.6970785
4.133615	35.164948	104.961105	-15.930978	18.739433	105.162941	43.101063	6.820669	107.775238	43.890293	31.145679	107.751968	43.495678	18.983174	107.763603	-75.357634	18.495692	102.562279
4.87031	34.871803	105.064629	-15.996322	18.747812	105.152428	43.10717	6.814181	107.945786	43.869579	31.178537	107.98761	43.4883745	18.996359	107.966698	-75.4810185	18.499265	102.338158
5.652517	34.548534	105.207085	-16.059013	18.758307	105.135056	43.134212	6.809969	108.201851	43.822166	31.227633	108.326958	43.478189	19.018801	108.2644045	-75.596215	18.497813	102.0057075
6.79692	34.027985	105.514336	-16.175438	18.811817	105.144119	43.207447	6.801308	108.73201	43.781277	31.383667	108.948074	43.494362	19.0924875	108.840042	-75.845238	18.5311465	101.448196
7.522461	33.691223	105.764793	-16.274422	18.854319	105.152046	43.266716	6.824704	109.114731	43.766762	31.510904	109.402809	43.516739	19.167804	109.25877	-76.065583	18.540834	101.045322
8.193551	33.341358	106.027496	-16.395952	18.918976	105.157974	43.297806	6.844803	109.489975	43.733219	31.639582	109.842613	43.5155125	19.2421925	109.666294	-76.3074165	18.5957595	100.649654
8.85652	32.938972	106.295715	-16.475361	18.96113	105.169418	43.338657	6.874998	109.801186	43.718647	31.747658	110.20118	43.528652	19.311328	110.001183	-76.479374	18.610932	100.337653
9.496721	32.565479	106.481041	-16.572596	19.010426	105.157402	43.380291	6.90792	110.074043	43.704166	31.855022	110.533615	43.5422285	19.381471	110.303829	-76.6874205	18.639381	100.010975
10.161139	32.132076	106.649757	-16.6297	19.060762	105.143608	43.419369	6.949981	110.273994	43.670856	31.958902	110.782181	43.5451125	19.4544415	110.5280875	-76.8045125	18.6670825	99.7591285
10.752036	31.703096	106.78463	-16.639305	19.143959	105.146553	43.453171	7.001332	110.425797	43.676025	32.027733	110.912445	43.564598	19.5145325	110.669121	-76.843208	18.7733855	99.623985
11.572595	31.04557	106.845558	-16.611824	19.21929	105.133148	43.502396	7.095533	110.550201	43.704201	32.149136	111.024681	43.6032985	19.6223345	110.787441	-76.8269465	18.8162455	99.478855
12.065505	30.522766	106.836617	-16.573273	19.259724	105.099487	43.549244	7.159227	110.567184	43.732384	32.173309	110.94799	43.640814	19.666268	110.757587	-76.78736	18.85318	99.441387
12.520346	29.995558	106.748238	-16.536671	19.278372	105.013954	43.583397	7.206655	110.546112	43.738789	32.17165	110.862389	43.661093	19.6891525	110.7042505	-76.734435	18.8675915	99.3236575
12.967121	29.399523	106.622612	-16.507765	19.272991	104.910126	43.592663	7.233421	110.498573	43.707428	32.149498	110.76963	43.6500455	19.6914595	110.6341015	-76.6655755	18.8545225	99.1861505
13.335577	28.79545	106.495628	-16.488142	19.235119	104.796387	43.597176	7.209848	110.430679	43.691898	32.090218	110.622879	43.644537	19.650033	110.526779	-76.620821	18.820205	99.065995
13.655904	28.186993	106.371689	-16.467432	19.158987	104.688629	43.600124	7.154938	110.375298	43.690105	32.02018	110.475731	43.6451145	19.587559	110.4255145	-76.5799785	18.730415	98.9517435
13.920656	27.566259	106.235954	-16.451763	19.065924	104.579124	43.608624	7.065545	110.308746	43.682804	31.930944	110.332748	43.645714	19.4982445	110.320747	-76.54924	18.6336035	98.837501
14.209191	26.556158	106.041336	-16.435635	18.923088	104.446053	43.618088	6.946119	110.182487	43.659191	31.768154	110.091278	43.6386395	19.3571365	110.1368825	-76.5099095	18.4890395	98.7552235
14.353376	25.862185	105.884338	-16.414188	18.808132	104.358612	43.61747	6.857261	110.089005	43.646175	31.664423	109.934105	43.6318225	19.260842	110.011555	-76.4601985	18.355422	98.705669
14.47448	25.099171	105.724289	-16.411963	18.725248	104.237892	43.62682	6.770662	109.971413	43.639061	31.561953	109.742126	43.6329405	19.1663075	109.8567695	-76.4568665	18.2841885	98.6190145
14.561897	24.377897	105.541969	-16.370861	18.619663	104.116425	43.64719	6.686221	109.85817	43.634247	31.448444	109.57103	43.6407185	19.0673325	109.7146	-76.3824405	18.1719935	98.51825
14.58176	23.66744	105.415138	-16.337557	18.514685	104.001999	43.673855	6.601517	109.72905	43.651569	31.346699	109.396912	43.662712	18.974108	109.562981	-76.337826	18.055262	98.441017
14.596765	22.936857	105.237366	-16.282722	18.419832	103.889969	43.69239	6.516704	109.600662	43.661743	31.24699	109.214493	43.6770665	18.881847	109.4075775	-76.2425105	17.957817	98.3723605
14.539376	22.235193	105.065331	-16.23144	18.338346	103.792213	43.733448	6.436613	109.466217	43.679314	31.145164	109.07048	43.706381	18.7908885	109.2683485	-76.169261	17.8858035	98.3160775
14.376977	21.142969	104.862343	-16.135206	18.21085	103.675888	43.795116	6.310933	109.27285	43.755333	30.998671	108.861542	43.7752245	18.654802	109.067196	-76.0456365	17.766898	98.28458
14.215776	20.371841	104.745087	-16.064161	18.139126	103.603973	43.820133	6.219047	109.163795	43.803566	30.887741	108.734749	43.8118495	18.553394	108.949272	-75.9401715	17.724858	98.258674
14.015645	19.625633	104.604149	-16.0049	18.043308	103.541389	43.856789	6.136445	109.037743	43.849068	30.789858	108.619583	43.8529285	18.4631515	108.828663	-75.8627285	17.6234645	98.254115
13.8094	18.916912	104.526817	-15.93687	17.963198	103.474548	43.899841	6.05044	108.913567	43.898293	30.690306	108.505417	43.899067	18.370373	108.709492	-75.772807	17.556023	98.239604
13.580648	18.205923	104.393051	-15.8858	17.894249	103.414871	43.932827	5.962884	108.799934	43.945808	30.596415	108.402512	43.9393175	18.2796495	108.601223	-75.7109175	17.5088485	98.228519
13.3449	17.494129	104.276443	-15.8304	17.813263	103.360077	43.950989	5.875912	108.688721	43.995033	30.501629	108.283142	43.973011	18.1887705	108.4859315	-75.633811	17.4377555	98.2342225
13.023443	16.790493	104.143188	-15.7862	17.729429	103.300873	43.948257	5.792194	108.562134	44.051895	30.389029	108.147491	44.000076	18.0906115	108.3548125	-75.572476	17.3682465	98.2469335
12.487132	15.644405	103.896561	-15.730697	17.624128	103.208412	43.908764	5.680036	108.261963	44.118725	30.205328	107.866623	44.0137445	17.942682	108.064293	-75.4751385	17.305574	98.352531
12.100771	14.907185	103.709709	-15.711916	17.54241	103.113045	43.82547	5.61885	107.993469	44.118847	30.062908	107.646301	43.9721585	17.840879	107.819885	-75.3959905	17.243941	98.406205
11.708479	14.164448	103.486275	-15.708383	17.457195	102.99437	43.687771	5.53311	107.71347	44.126888	29.907516	107.39006	43.9073295	17.720313	107.551765	-75.3240955	17.194077	98.436975
11.289477	13.420637	103.2258	-15.704211	17.349417	102.854599	43.515816	5.450738	107.389046	44.139942	29.738544	107.084206	43.827879	17.594641	107.236626	-75.236301	17.104193	98.472572
10.80278	12.682824	102.962769	-15.701646	17.238901	102.711777	43.327782	5.37597	107.073677	44.111317	29.562811	106.807838	43.7195495	17.4693905	106.9407575	-75.1228415	17.0084115	98.4827965
10.331684	11.899646	102.714005	-15.727742	17.130487	102.587746	43.158566	5.275801	106.790588	44.098862	29.38928	106.508171	43.628714	17.3325405	106.6493795	-75.084198	16.9284335	98.5261125
9.806024	11.060504	102.458107	-15.733708	16.992592	102.474144	43.035091	5.164458	106.5056	44.060318	29.218145	106.212303	43.5477045	17.1913015	106.3589515	-75.0151205	16.7938825	98.5893365
9.02916	9.855698	102.155426	-15.746933	16.814726	102.2939	42.881245	4.987698	106.188217	44.00198	28.972425	105.774437	43.4416125	16.9800615	105.981327	-74.9354785	16.6493905	98.606473
8.526177	9.071855	101.97641	-15.746528	16.712132	102.2043	42.826054	4.872947	105.984306	43.946987	28.827497	105.505753	43.3865205	16.850222	105.7450295	-74.8795765	16.574042	98.6635705
7.961571	8.256405	101.811066	-15.74791	16.581852	102.090324	42.75655	4.742661	105.816505	43.884697	28.664837	105.295052	43.3206235	16.703749	105.5557785	-74.8164435	16.459955	98.6248695
7.396587	7.384081	101.639618	-15.75734	16.421082	101.983559	42.698738	4.594971	105.673325	43.842625	28.504229	105.069733	43.2706815	16.5496	105.371529	-74.7853615	16.292564	98.595589
6.819975	6.54657	101.486816	-15.773712	16.272537	101.901222	42.667122	4.445645	105.541039	43.78154	28.339973	104.908394	43.224331	16.392809	105.2247165	-74.771755	16.152265	98.5777275
6.248602	5.69346	101.394318	-15.774889	16.101847	101.822769	42.639202	4.295975	105.446259	43.733608	28.180143	104.799866	43.186405	16.238059	105.1230625	-74.736183	15.965635	98.5224755
5.710805	4.851816	101.295792	-15.791869	15.932423	101.760925	42.596424	4.153317	105.369011	43.701149	28.042274	104.714645	43.1487865	16.0977955	105.041828	-74.7325245	15.7670505	98.480022
4.840308	3.600271	101.138199	-15.7973	15.715201	101.675186	42.555996	3.953089	105.219711	43.649017	27.850368	104.558838	43.1025065	15.9017285	104.8892745	-74.6971065	15.5286735	98.4610975
4.219506	2.723157	101.013184	-15.796377	15.572873	101.613525	42.54414	3.823953	105.125336	43.610382	27.712736	104.460098	43.077261	15.7683445	104.792717	-74.670015	15.3774015	98.434333
3.647353	1.898342	100.952553	-15.788986	15.443624	101.575409	42.510326	3.738049	105.057648	43.577328	27.587027	104.355148	43.043827	15.662538	104.706398	-74.621799	15.22471	98.44442
3.091807	1.085419	100.922981	-15.769497	15.300065	101.549843	42.504047	3.656474	105.015671	43.549713	27.493519	104.25724	43.02688	15.5749965	104.6364555	-74.565874	15.0251335	98.4632305
2.487794	0.2729	100.916824	-15.746941	15.185003	101.526093	42.508015	3.577638	104.998802	43.523972	27.414602	104.157547	43.0159935	15.49612	104.5781745	-74.5098755	14.873886	98.4740115
1.901544	-0.573511	100.935318	-15.701665	15.09396	101.501976	42.523895	3.520646	104.994324	43.503113	27.349123	104.042282	43.013504	15.4348845	104.518303	-74.416834	14.7530355	98.485649
1.298416	-1.354523	100.942085	-15.675911	14.978661	101.471176	42.551674	3.471169	104.971252	43.487038	27.270689	103.893402	43.019356	15.370929	104.432327	-74.371178	14.586393	98.510025
0.452736	-2.491473	100.967316	-15.608947	14.826155	101.384201	42.592827	3.335614	104.846397	43.457138	27.122536	103.597771	43.0249825	15.229075	104.222084	-74.2428765	14.423235	98.546318
-0.130492	-3.215451	100.959969	-15.593499	14.683296	101.291069	42.555096	3.248623	104.748665	43.435249	26.993195	103.347275	42.9951725	15.120909	104.04797	-74.1821705	14.245683	98.534168
-0.728137	-3.954382	100.903	-15.553449	14.540646	101.188019	42.57354	3.108896	104.563812	43.429722	26.849657	103.084419	43.001631	14.9792765	103.8241155	-74.108529	14.1020155	98.5519225
-1.322326	-4.689197	100.790001	-15.503862	14.389062	101.056923	42.528934	2.975218	104.421722	43.412548	26.685677	102.832115	42.970741	14.8304475	103.6269185	-73.978465	13.9476765	98.4869275
-1.907667	-5.354784	100.677338	-15.470435	14.2468	100.900444	42.516319	2.817398	104.250381	43.430145	26.518637	102.602066	42.973232	14.6680175	103.4262235	-73.914102	13.8255825	98.3746645
-2.454873	-5.961729	100.578629	-15.425764	14.081322	100.762436	42.51622	2.648144	104.092804	43.447117	26.339138	102.403465	42.9816685	14.493641	103.2481345	-73.8331965	13.669003	98.2767375
-2.99205	-6.533862	100.463142	-15.377578	13.921116	100.647034	42.532303	2.4732	103.941154	43.46685	26.148006	102.246559	42.9995765	14.310603	103.0938565	-73.7547325	13.531629	98.2002115
-3.86463	-7.316234	100.282227	-15.293267	13.706785	100.482918	42.548019	2.229963	103.716408	43.543644	25.876104	101.991127	43.0458315	14.0530335	102.8537675	-73.6323655	13.3605365	98.1120685
-4.482797	-7.819566	100.193115	-15.229145	13.550917	100.404045	42.57	2.088974	103.592384	43.567188	25.716648	101.859856	43.068594	13.902811	102.72612	-73.526884	13.199023	98.08197
-5.036396	-8.25894	100.146019	-15.169401	13.419456	100.355133	42.631096	1.937609	103.465233	43.6059	25.57011	101.739754	43.118498	13.7538595	102.6024935	-73.4573	13.0850525	98.1077725
-5.552206	-8.632949	100.148354	-15.113295	13.287921	100.312302	42.646435	1.836242	103.421974	43.651619	25.44846	101.629234	43.149027	13.642351	102.525604	-73.375617	12.933491	98.099
-6.048698	-8.970727	100.129509	-15.064298	13.180016	100.277557	42.71674	1.712529	103.32637	43.681206	25.329256	101.55027	43.198973	13.5208925	102.43832	-73.327569	12.8391395	98.116794
-6.516532	-9.250288	100.124527	-15.026793	13.074873	100.248634	42.720184	1.636153	103.316841	43.698647	25.230667	101.482178	43.2094155	13.43341	102.3995095	-73.2630015	12.716336	98.0977585
-7.048758	-9.48364	100.107018	-14.981606	12.960434	100.202538	42.766113	1.537899	103.277733	43.722851	25.12286	101.42218	43.244482	13.3303795	102.3499565	-73.207694	12.5904885	98.0551195
-7.792163	-9.762852	100.011269	-14.928399	12.82157	100.121597	42.857944	1.388346	103.187752	43.751575	24.983999	101.351997	43.3047595	13.1861725	102.2698745	-73.1615575	12.4569675	97.9733195
-8.316496	-9.913537	99.953064	-14.883475	12.709238	100.0718	42.889603	1.278868	103.146408	43.793785	24.891489	101.313995	43.341694	13.0851785	102.2302015	-73.108644	12.3332975	97.9133985
-8.772986	-10.024006	99.880615	-14.817177	12.60976	100.020889	42.888958	1.190446	103.136208	43.83374	24.778803	101.306091	43.361349	12.9846245	102.2211495	-72.995703	12.2348955	97.8206285
-9.222954	-10.086189	99.830666	-14.76414	12.544964	99.96991	42.946022	1.071	103.063271	43.869854	24.680387	101.305977	43.407938	12.8756935	102.184624	-72.936218	12.2142345	97.755196
-9.599428	-10.100077	99.76152	-14.706646	12.462035	99.935402	42.970543	0.992713	102.992477	43.90836	24.602367	101.296104	43.4394515	12.79754	102.1442905	-72.8527435	12.12653	97.7265135
-9.949907	-10.074578	99.680397	-14.677583	12.394964	99.901672	43.00816	0.930709	102.910469	43.94162	24.539454	101.294792	43.47489	12.7350815	102.1026305	-72.830056	12.0548465	97.7007135
-10.287002	-10.01362	99.603188	-14.62535	12.356262	99.878014	43.011002	0.909847	102.89196	43.971443	24.50894	101.323128	43.4912225	12.7093935	102.107544	-72.7419225	12.0031305	97.648484
-10.774076	-9.756162	99.568306	-14.526437	12.328056	99.921646	43.060131	0.924034	102.902069	44.034565	24.52639	101.489662	43.547348	12.725212	102.1958655	-72.600222	11.9309	97.6474265
-11.086132	-9.511523	99.511925	-14.485769	12.336818	99.974159	43.104588	0.927132	102.952255	44.09153	24.557228	101.711098	43.598059	12.74218	102.3316765	-72.569597	11.931456	97.6166415
-11.436165	-9.264152	99.457016	-14.444261	12.36507	100.027725	43.137093	0.909711	103.015915	44.189911	24.617123	101.961472	43.663502	12.763417	102.4886935	-72.552024	11.966723	97.5667565
-11.792896	-8.933901	99.345421	-14.402199	12.370512	100.088623	43.153942	0.898973	103.084373	44.29501	24.651804	102.2519	43.724476	12.7753885	102.6681365	-72.528874	11.9656355	97.5091095
-12.024356	-8.682597	99.14991	-14.369139	12.386732	100.15786	43.173538	0.882654	103.129784	44.419376	24.692513	102.563797	43.796457	12.7875835	102.8467905	-72.534735	11.9858805	97.4689295
-12.311654	-8.390471	99.04969	-14.32738	12.413463	100.22776	43.202053	0.872747	103.178741	44.536201	24.716974	102.866219	43.869127	12.7948605	103.02248	-72.523887	12.0320655	97.43304
-12.58555	-8.105061	98.930878	-14.285191	12.468792	100.28846	43.237972	0.89219	103.222977	44.670994	24.756634	103.169456	43.954483	12.824412	103.1962165	-72.524865	12.113172	97.3807035
-12.873967	-7.717463	98.811783	-14.190295	12.59083	100.404129	43.314926	0.948566	103.297516	44.831238	24.837877	103.609634	44.073082	12.8932215	103.453575	-72.453672	12.2884385	97.354683
-12.979819	-7.470975	98.774872	-14.121361	12.691414	100.498665	43.396835	1.002351	103.364243	44.929195	24.88343	103.892639	44.163015	12.9428905	103.628441	-72.405737	12.4399375	97.368889
-13.139738	-7.245028	98.753471	-14.05934	12.760091	100.596329	43.477589	1.020205	103.442551	45.047615	24.923008	104.155731	44.262602	12.9716065	103.799141	-72.381282	12.5485755	97.393517
-13.322072	-7.133849	98.739929	-13.963154	12.865147	100.685562	43.555252	1.015568	103.518059	45.160648	24.923069	104.407944	44.35795	12.9693185	103.9630015	-72.284258	12.7609755	97.4081225
-13.469626	-7.088624	98.726028	-13.886574	12.926018	100.79937	43.635586	0.989557	103.587273	45.289757	24.918072	104.628036	44.4626715	12.9538145	104.1076545	-72.2358195	12.8982215	97.4910855
-13.682103	-7.082497	98.700546	-13.806751	12.972853	100.881958	43.70686	0.944937	103.654305	45.424595	24.881824	104.854897	44.5657275	12.9133805	104.254601	-72.1792295	13.0323255	97.509315
-13.92547	-7.057133	98.691269	-13.73501	13.021986	100.967072	43.772652	0.891737	103.737083	45.54998	24.850958	105.055916	44.661316	12.8713475	104.3964995	-72.131336	13.1726245	97.5376445
-14.285737	-7.011407	98.693665	-13.618485	13.060795	101.063728	43.877514	0.82104	103.850708	45.738689	24.780733	105.257919	44.8081015	12.8008865	104.5543135	-72.0450715	13.3207035	97.5731425
-14.535425	-7.064175	98.699997	-13.54882	13.088306	101.123917	43.961597	0.783028	103.944885	45.8377	24.754875	105.338478	44.8996485	12.7689515	104.6416815	-71.9972885	13.4076605	97.6061525
-14.852836	-7.106498	98.784164	-13.470529	13.1431	101.169075	44.052238	0.777871	104.046082	45.921989	24.755278	105.364479	44.9871135	12.7665745	104.7052805	-71.9281715	13.5196255	97.6328695
-15.234238	-7.213905	98.904549	-13.397654	13.202418	101.195999	44.156918	0.805873	104.159546	45.986019	24.769024	105.310059	45.0714685	12.7874485	104.7348025	-71.8667765	13.6173875	97.6571955
-15.535609	-7.346593	99.074249	-13.313818	13.270029	101.209091	44.27652	0.858526	104.265129	46.014034	24.80759	105.219925	45.145277	12.833058	104.742527	-71.772913	13.707	97.675655
-15.76634	-7.48801	99.295143	-13.223269	13.323657	101.22628	44.388641	0.914035	104.38118	46.034782	24.857771	105.080559	45.2117115	12.885903	104.7308695	-71.6582495	13.761411	97.7216905
-16.090164	-7.656064	99.56263	-13.131307	13.356622	101.244118	44.513783	0.977011	104.495605	46.04668	24.900614	104.954163	45.2802315	12.9388125	104.724884	-71.5428455	13.7744315	97.763352
-16.523371	-7.917991	99.801758	-13.04588	13.402252	101.258316	44.714394	0.998844	104.631958	46.112453	24.934652	104.788147	45.4134235	12.966748	104.7100525	-71.5051835	13.837756	97.8065795
-16.774406	-8.132268	99.832489	-12.9756	13.334793	101.192413	44.757263	1.02789	104.690887	46.14764	24.92252	104.688133	45.4524515	12.975205	104.68951	-71.4036515	13.694381	97.695316
-17.04777	-8.334742	99.794678	-12.904374	13.272161	101.111343	44.806274	1.032322	104.640938	46.176514	24.897057	104.589821	45.491394	12.9646895	104.6153795	-71.300142	13.5796325	97.6073065
-17.38035	-8.54077	99.71727	-12.835449	13.223728	101.021667	44.847378	1.023397	104.587173	46.231579	24.874453	104.482269	45.5394785	12.948925	104.534721	-71.2103765	13.498531	97.508613
-17.711956	-8.729957	99.613541	-12.767143	13.180773	100.947861	44.892242	1.027018	104.547867	46.275921	24.867096	104.408577	45.5840815	12.947057	104.478222	-71.1183675	13.414489	97.4175
-17.979815	-8.993121	99.562057	-12.688568	13.1777	100.89576	44.942139	1.058812	104.542015	46.328461	24.90131	104.365814	45.6353	12.980061	104.4539145	-71.012436	13.375339	97.3376055
-18.399576	-9.197616	99.557541	-12.625438	13.196346	100.861206	45.047371	1.12373	104.511383	46.37294	24.975721	104.290497	45.7101555	13.0497255	104.40094	-70.9610315	13.3429665	97.321472
-18.835848	-9.461698	99.558098	-12.501592	13.26766	100.788666	45.145851	1.268923	104.538361	46.422626	25.083769	104.209221	45.7842385	13.176346	104.373791	-70.7874225	13.358974	97.203541
-19.194248	-9.627208	99.522972	-12.430214	13.291118	100.71006	45.23267	1.328336	104.542648	46.487984	25.149519	104.171715	45.860327	13.2389275	104.3571815	-70.720755	13.3433085	97.0629385
-19.50913	-9.771405	99.452423	-12.356277	13.312205	100.65123	45.289082	1.375457	104.547226	46.546631	25.20166	104.161331	45.9178565	13.2885585	104.3542785	-70.6304105	13.3358515	96.9481815
-19.765858	-9.878351	99.347458	-12.299538	13.317342	100.614021	45.348885	1.39502	104.557716	46.624897	25.217611	104.18383	45.986891	13.3063155	104.370773	-70.585967	13.3283685	96.857269
-20.128531	-9.95463	99.258347	-12.252412	13.310605	100.570908	45.397724	1.403035	104.571388	46.703537	25.2258	104.211899	46.0506305	13.3144175	104.3916435	-70.5554545	13.3067925	96.7501725
-20.500326	-10.018806	99.188751	-12.198812	13.307733	100.551331	45.44936	1.426893	104.573997	46.769417	25.233522	104.233597	46.1093885	13.3302075	104.403797	-70.5070125	13.2852585	96.698865
-20.887671	-10.085343	99.134567	-12.137766	13.330962	100.533142	45.487247	1.464822	104.597092	46.832069	25.259501	104.234444	46.159658	13.3621615	104.415768	-70.43519	13.2997625	96.650516
-21.547638	-10.172379	99.143097	-12.061941	13.407609	100.500015	45.605537	1.578001	104.64109	46.898697	25.369907	104.162468	46.252117	13.473954	104.401779	-70.375999	13.341264	96.598251
-21.979408	-10.177056	99.192871	-12.021784	13.482934	100.457176	45.688648	1.698949	104.642891	46.913296	25.489807	104.0177	46.300972	13.594378	104.3302955	-70.34454	13.37149	96.5840565
-22.379208	-10.160042	99.302704	-11.968179	13.559553	100.416145	45.75985	1.86392	104.619583	46.881615	25.627115	103.838226	46.3207325	13.7455175	104.2289045	-70.2570905	13.3735885	96.6033855
-22.802059	-10.082211	99.381927	-11.943768	13.643856	100.361763	45.861099	2.018898	104.576149	46.861977	25.768438	103.667259	46.361538	13.893668	104.121704	-70.249074	13.394044	96.601822
-23.212555	-10.024743	99.464066	-11.922318	13.685221	100.306068	45.927074	2.158429	104.569351	46.844414	25.913292	103.510429	46.385744	14.0358605	104.03989	-70.23038	13.3345815	96.572246
-23.584507	-9.937915	99.482689	-11.903952	13.717291	100.233017	45.933853	2.293827	104.58136	46.820374	26.031334	103.372124	46.3771135	14.1625805	103.976742	-70.1850175	13.2720015	96.489292
-23.964024	-9.786672	99.462036	-11.910601	13.731369	100.145889	45.951897	2.380457	104.551529	46.79776	26.123568	103.240135	46.3748285	14.2520125	103.895832	-70.1960305	13.2107255	96.395946
-24.597179	-9.479105	99.358627	-11.919215	13.746225	100.003723	45.93708	2.480092	104.468742	46.759872	26.195108	103.043365	46.348476	14.3376	103.7560535	-70.186906	13.15485	96.2513925
-25.099432	-9.228559	99.282013	-11.920937	13.762374	99.892632	45.916382	2.546607	104.401123	46.748779	26.237938	102.916801	46.3325805	14.3922725	103.658962	-70.1744545	13.1324755	96.126302
-25.515461	-8.914622	99.178848	-11.944242	13.786682	99.807861	45.899799	2.617785	104.321732	46.720211	26.301426	102.768997	46.310005	14.4596055	103.5453645	-70.198489	13.1137585	96.0703575
-25.952171	-8.56216	99.151749	-11.951678	13.825469	99.717018	45.869667	2.719284	104.192665	46.682888	26.379824	102.6101	46.2762775	14.549554	103.4013825	-70.1796335	13.101384	96.0326535
-26.380598	-8.200033	99.109146	-11.944726	13.89225	99.633636	45.840069	2.818544	104.066956	46.659485	26.460463	102.424728	46.249777	14.6395035	103.245842	-70.139229	13.1449965	96.02143
-26.742638	-7.79842	99.067017	-11.943913	13.953887	99.543777	45.827423	2.936806	103.949989	46.618855	26.556973	102.253067	46.223139	14.7468895	103.101528	-70.110965	13.1608845	95.986026
-27.096159	-7.356039	99.017593	-11.956749	14.010522	99.471703	45.812504	3.05786	103.860596	46.596798	26.645863	102.119278	46.204651	14.8518615	102.989937	-70.118149	13.1691825	95.953469
-27.602682	-6.512757	98.895714	-11.951436	14.103216	99.371735	45.834244	3.197791	103.753258	46.588192	26.802795	102.003181	46.211218	15.000293	102.8782195	-70.11409	13.206139	95.8652505
-27.983643	-5.930033	98.798599	-11.956581	14.165218	99.316711	45.822872	3.275486	103.69545	46.594162	26.879755	101.963295	46.208517	15.0776205	102.8293725	-70.121679	13.2528155	95.8040495
-28.331829	-5.228676	98.68293	-11.951862	14.220804	99.268555	45.764565	3.361009	103.663849	46.615593	26.943285	101.917587	46.190079	15.152147	102.790718	-70.093803	13.289461	95.746392
-28.650129	-4.559676	98.581963	-11.939646	14.268483	99.214745	45.780003	3.411371	103.548172	46.648212	27.003265	101.874664	46.2141075	15.207318	102.711418	-70.0933995	13.329648	95.718072
-28.929325	-3.865038	98.459061	-11.922375	14.312035	99.162498	45.776409	3.471486	103.453423	46.67614	27.063433	101.834404	46.2262745	15.2674595	102.6439135	-70.0710245	13.3566105	95.6810825
-29.187256	-3.13885	98.32193	-11.8948	14.384121	99.098488	45.738316	3.562706	103.390411	46.707672	27.133909	101.800453	46.222994	15.3483075	102.595432	-70.012594	13.4199345	95.601544
-29.450178	-2.306767	98.206322	-11.890579	14.437194	99.055115	45.766319	3.616813	103.277672	46.731926	27.210718	101.804413	46.2491225	15.4137655	102.5410425	-70.0302805	13.4606225	95.5691875
-29.827162	-0.983767	98.003777	-11.876947	14.54423	99.017403	45.754536	3.72085	103.198799	46.762665	27.33655	101.877571	46.2586005	15.5287	102.538185	-70.0124945	13.55976	95.496621
-30.054136	-0.120238	97.917328	-11.871645	14.621674	98.991791	45.753746	3.801581	103.175186	46.794514	27.424625	101.943634	46.27413	15.613103	102.55941	-70.01742	13.630245	95.424172
-30.261782	0.758566	97.828056	-11.862711	14.702916	98.976212	45.71756	3.893376	103.195313	46.839237	27.517096	102.011528	46.2783985	15.705236	102.6034205	-70.0038205	13.700596	95.3490035
-30.444271	1.624371	97.746078	-11.864762	14.777311	98.985359	45.719978	3.976072	103.186905	46.871277	27.609249	102.102074	46.2956275	15.7926605	102.6444895	-70.0251515	13.7619615	95.3262285
-30.634148	2.57271	97.673828	-11.858808	14.863335	98.97699	45.726799	4.045077	103.178009	46.90855	27.705536	102.199936	46.3176745	15.8753065	102.6889725	-70.0352905	13.8513635	95.2650075
-30.810627	3.547757	97.59346	-11.847433	14.922092	98.983215	45.730923	4.114419	103.167465	46.954811	27.796003	102.291321	46.342867	15.955211	102.729393	-70.037733	13.888973	95.237037
-31.001356	4.49163	97.584328	-11.8315	14.994219	99.000046	45.747887	4.190098	103.15802	46.988697	27.879026	102.381531	46.368292	16.034562	102.7697755	-70.031292	13.953876	95.2303165
-31.211742	5.857253	97.557083	-11.789129	15.082958	99.048012	45.793175	4.299528	103.177109	47.038357	27.989906	102.556419	46.415766	16.144717	102.866764	-69.994024	14.021199	95.22926
-31.356203	6.799195	97.582054	-11.763441	15.121023	99.093941	45.825581	4.357399	103.2146	47.101665	28.068634	102.656265	46.463623	16.2130165	102.9354325	-69.990505	14.0290295	95.2524495
-31.486183	7.75518	97.56498	-11.719522	15.160666	99.138245	45.861202	4.395154	103.253616	47.153248	28.129444	102.769493	46.507225	16.262299	103.0115545	-69.946269	14.059033	95.2649355
-31.657707	8.705713	97.586006	-11.685116	15.177889	99.174042	45.89526	4.419715	103.293015	47.218105	28.179762	102.868309	46.5566825	16.2997385	103.080662	-69.9269145	14.0560395	95.267422
-31.790569	9.590381	97.587982	-11.658831	15.183702	99.186913	45.91975	4.418416	103.305603	47.277248	28.21302	102.904091	46.598499	16.315718	103.104847	-69.916161	14.051686	95.268979
-31.949102	10.437647	97.596062	-11.638887	15.192633	99.167839	45.930794	4.420145	103.260246	47.301628	28.228966	102.884827	46.616211	16.3245555	103.0725365	-69.893985	14.0607105	95.2631415
-32.086746	11.328692	97.59285	-11.629959	15.193772	99.136444	45.91885	4.435891	103.177895	47.300621	28.235493	102.793594	46.6097355	16.335692	102.9857445	-69.8696535	14.051852	95.2871435
-32.330772	12.664866	97.570297	-11.638176	15.18106	99.085838	45.895096	4.496903	103.048172	47.258236	28.257551	102.62394	46.576666	16.377227	102.836056	-69.853018	13.984893	95.33562
-32.467442	13.490129	97.603958	-11.650616	15.164492	99.07148	45.874302	4.537781	103.000351	47.217636	28.292816	102.532494	46.545969	16.4152985	102.7664225	-69.847201	13.9136855	95.3765375
-32.59856	14.269969	97.63501	-11.666032	15.136494	99.085167	45.866413	4.566568	102.961029	47.202217	28.333792	102.407417	46.534315	16.45018	102.684223	-69.866379	13.822808	95.486111
-32.694386	15.086418	97.684105	-11.678151	15.106179	99.083939	45.847683	4.580777	102.878036	47.166683	28.355307	102.268089	46.507183	16.468042	102.5730625	-69.863485	13.744316	95.5948155
-32.777634	15.907762	97.707382	-11.691263	15.045007	99.054802	45.819275	4.568244	102.730499	47.142513	28.342619	102.064919	46.480894	16.4554315	102.397709	-69.86342	13.6345825	95.711895
-32.87925	16.755945	97.713661	-11.695082	14.979002	98.993156	45.768757	4.540387	102.492668	47.102386	28.299955	101.786018	46.4355715	16.420171	102.139343	-69.8257355	13.537833	95.846969
-32.932083	17.543976	97.736977	-11.697447	14.912835	98.896744	45.70509	4.522121	102.19603	47.037014	28.238274	101.46022	46.371052	16.3801975	101.828125	-69.765946	13.4454725	95.965363
-32.954769	18.64954	97.765823	-11.685271	14.843136	98.793236	45.599083	4.517246	101.763954	46.93457	28.14234	101.012421	46.2668265	16.329793	101.3881875	-69.6373685	13.356479	96.1982845
-32.955391	19.428003	97.828743	-11.672546	14.804617	98.741753	45.550674	4.519622	101.529739	46.885288	28.114063	100.763939	46.217981	16.3168425	101.146839	-69.563073	13.2923915	96.336667
-32.912071	20.281733	97.845444	-11.666474	14.779234	98.716995	45.518986	4.51907	101.348877	46.832287	28.09177	100.577019	46.1756365	16.30542	100.962948	-69.5085845	13.253048	96.471042
-32.900181	21.031061	97.895866	-11.65305	14.744099	98.697571	45.481537	4.53945	101.173088	46.791069	28.086264	100.388786	46.136303	16.312857	100.780937	-69.442403	13.175341	96.614205
-32.817291	21.799969	97.913231	-11.631863	14.7141	98.652145	45.443382	4.553199	100.98616	46.755386	28.090239	100.182281	46.099384	16.321719	100.5842205	-69.36311	13.106481	96.7200695
-32.714294	22.517519	97.901848	-11.614403	14.689699	98.560196	45.412827	4.565956	100.789818	46.714809	28.078758	99.9608	46.063818	16.322357	100.375309	-69.292624	13.057041	96.745083
-32.57682	23.243752	97.867134	-11.609866	14.676198	98.479126	45.378189	4.583743	100.620201	46.658772	28.073805	99.756233	46.0184805	16.328774	100.188217	-69.2382125	13.023622	96.770035
-32.314552	24.443821	97.79332	-11.629022	14.658496	98.391487	45.322792	4.607364	100.469955	46.56741	28.056604	99.529518	45.945101	16.331984	99.9997365	-69.203145	12.985008	96.7832375
-32.102406	25.173738	97.782608	-11.641051	14.614117	98.367416	45.308693	4.607639	100.42424	46.512295	28.039268	99.447128	45.910494	16.3234535	99.935684	-69.192596	12.9047805	96.799148
-31.861746	25.896612	97.778984	-11.661488	14.553225	98.373184	45.294914	4.584151	100.41642	46.482101	28.027758	99.404991	45.8885075	16.3059545	99.9107055	-69.2114835	12.8004955	96.8356625
-31.61858	26.53091	97.816887	-11.691651	14.477292	98.397186	45.286507	4.548645	100.426445	46.448048	27.997669	99.404617	45.8672775	16.273157	99.915531	-69.2505795	12.681427	96.878841
-31.251045	27.196381	97.852798	-11.683667	14.394029	98.422112	45.273903	4.501194	100.430634	46.42226	27.953989	99.428467	45.8480815	16.2275915	99.9295505	-69.2154155	12.5604665	96.9146735
-30.904432	27.921421	97.878471	-11.708528	14.305139	98.442795	45.260475	4.448634	100.43573	46.426888	27.910975	99.453484	45.8436815	16.1798045	99.944607	-69.2607375	12.4304735	96.940983
-30.515787	28.606525	97.918625	-11.712943	14.240633	98.454376	45.250721	4.397013	100.428787	46.432907	27.873642	99.47963	45.841814	16.1353275	99.9542085	-69.2677	12.3459385	96.9545435
-29.899227	29.58033	98.011536	-11.698973	14.165823	98.480301	45.235703	4.352688	100.416481	46.433048	27.825287	99.518761	45.8343755	16.0889875	99.967621	-69.2323215	12.2426585	96.992981
-29.432032	30.216297	98.058624	-11.679426	14.144463	98.524879	45.236095	4.339652	100.440659	46.448132	27.813547	99.575462	45.8421135	16.0765995	100.0080605	-69.2009655	12.2123265	97.0416975
-28.878418	30.865633	98.1082	-11.664429	14.122741	98.564384	45.256886	4.323596	100.487885	46.483917	27.811123	99.641373	45.8704015	16.0673595	100.064629	-69.1992595	12.1781225	97.064139
-28.367329	31.513405	98.178673	-11.646125	14.117436	98.622368	45.286392	4.309306	100.551949	46.505894	27.818176	99.76207	45.896143	16.063741	100.1570095	-69.188393	12.171131	97.0877265
-27.77931	32.140259	98.289909	-11.629042	14.102647	98.69194	45.317337	4.301229	100.627991	46.526943	27.831173	99.923241	45.92214	16.066201	100.275616	-69.180224	12.139093	97.108264
-27.198086	32.726078	98.426216	-11.6258	14.089052	98.788635	45.358017	4.281835	100.74649	46.57291	27.860266	100.10685	45.9654635	16.0710505	100.42667	-69.2170635	12.1070535	97.1506
-26.652798	33.245029	98.592987	-11.64348	14.071033	98.899788	45.388062	4.259044	100.880417	46.602154	27.865454	100.317978	45.995108	16.062249	100.5991975	-69.282068	12.079817	97.2003785
-25.59857	34.067677	98.832207	-11.646747	14.057136	99.090782	45.419441	4.219003	101.103378	46.646511	27.853956	100.639107	46.032976	16.0364795	100.8712425	-69.32647	12.0777925	97.3103215
-24.89271	34.574448	98.995903	-11.669106	14.083349	99.221817	45.447132	4.180124	101.268646	46.68494	27.846605	100.856766	46.066036	16.0133645	101.062706	-69.404248	12.1533335	97.380928
-24.182745	35.060753	99.128937	-11.650673	14.063101	99.336823	45.487537	4.14891	101.450706	46.725788	27.84248	101.060226	46.1066625	15.995695	101.255466	-69.4080085	12.130507	97.41818
-23.507202	35.495193	99.264091	-11.66512	14.090906	99.467896	45.529221	4.112266	101.625	46.765331	27.831871	101.218941	46.147276	15.9720685	101.4219705	-69.477516	12.2097435	97.5138215
-22.773659	35.867741	99.354889	-11.65309	14.03513	99.570618	45.584824	4.06732	101.77832	46.802311	27.814901	101.364639	46.1935675	15.9411105	101.5714795	-69.4997475	12.1291495	97.5697565
-21.977116	36.229591	99.411743	-11.623451	14.002621	99.649269	45.62788	4.020071	101.907387	46.833847	27.782402	101.482544	46.2308635	15.9012365	101.6949655	-69.4777655	12.1040055	97.6035725
-21.190899	36.581524	99.478256	-11.611842	13.939512	99.717522	45.677181	3.964648	102.012421	46.871807	27.728786	101.569214	46.274494	15.846717	101.7908175	-69.498178	12.032307	97.6442265
-19.958324	37.037197	99.514946	-11.570207	13.838996	99.757629	45.750908	3.850971	102.162422	46.934566	27.618629	101.708916	46.342737	15.7348	101.935669	-69.483151	11.943192	97.579589
-19.156902	37.284023	99.547234	-11.567433	13.767998	99.768364	45.801441	3.752499	102.252724	46.967525	27.543991	101.82695	46.384483	15.648245	102.039837	-69.519349	11.887751	97.496891
-18.292786	37.474926	99.613678	-11.563688	13.693565	99.807915	45.834263	3.669156	102.34314	47.007404	27.464863	101.932816	46.4208335	15.5670095	102.137978	-69.5482095	11.8201205	97.477852
-17.444286	37.708004	99.694511	-11.556141	13.609299	99.866074	45.85759	3.590975	102.430359	47.031506	27.387793	102.044312	46.444548	15.489384	102.2373355	-69.55683	11.729214	97.4948125
-16.519367	37.864189	99.782303	-11.547649	13.574214	99.943687	45.879593	3.531355	102.524826	47.04974	27.331989	102.160416	46.4646665	15.431672	102.342621	-69.5599645	11.716756	97.544753
-15.663381	38.00156	99.849327	-11.539512	13.560945	100.026306	45.903782	3.487945	102.630402	47.069725	27.285164	102.250443	46.4867535	15.3865545	102.4404225	-69.5657775	11.7353355	97.6121895
-14.813534	38.103451	99.909279	-11.549517	13.539462	100.086823	45.932388	3.452395	102.735077	47.085186	27.254856	102.364029	46.508787	15.3536255	102.549553	-69.607821	11.7252985	97.624093
-13.495338	38.171192	99.982368	-11.567071	13.540495	100.14119	46.00985	3.35531	102.881447	47.11129	27.207417	102.538361	46.56057	15.2813635	102.709904	-69.694712	11.7996265	97.572476
-12.539038	38.221378	100.050438	-11.584332	13.534835	100.175156	46.032887	3.313678	102.977776	47.121353	27.170425	102.674309	46.57712	15.2420515	102.8260425	-69.745784	11.8276185	97.5242695
-11.672066	38.207424	100.143921	-11.606379	13.543362	100.212654	46.005589	3.292084	103.129623	47.117134	27.129677	102.850029	46.5613615	15.2108805	102.989826	-69.7741195	11.8758435	97.435482
-10.800384	38.19017	100.23584	-11.634056	13.568631	100.273537	46.038574	3.24577	103.264709	47.110218	27.098841	103.055656	46.574396	15.1723055	103.1601825	-69.842508	11.9649565	97.3868915
-9.954559	38.092049	100.397278	-11.693748	13.588733	100.364922	46.019283	3.224538	103.466034	47.116043	27.081409	103.264603	46.567663	15.1529735	103.3653185	-69.955159	12.0244925	97.3645255
-9.08955	37.98917	100.591614	-11.739038	13.618318	100.48735	46.041599	3.203248	103.659317	47.115986	27.063438	103.504417	46.5787925	15.133343	103.581867	-70.0568685	12.103293	97.392833
-8.179785	37.841038	100.757133	-11.776435	13.652232	100.616325	46.06406	3.181736	103.849922	47.118778	27.051098	103.747192	46.591419	15.116417	103.798557	-70.144289	12.188047	97.434093
-6.932543	37.559887	101.023148	-11.824142	13.69177	100.806496	46.093838	3.165168	104.159561	47.132267	27.039152	104.076065	46.6130525	15.10216	104.117813	-70.2613365	12.28138	97.495179
-6.138663	37.341682	101.156532	-11.849775	13.732173	100.933929	46.137581	3.162668	104.36438	47.139721	27.041164	104.29435	46.638651	15.101916	104.329365	-70.338201	12.36243	97.538493
-5.345049	37.028915	101.288177	-11.863877	13.768832	101.040688	46.184868	3.162532	104.563232	47.144012	27.059549	104.495193	46.66444	15.1110405	104.5292125	-70.392194	12.4266235	97.5521635
-4.505654	36.749474	101.407585	-11.900244	13.816017	101.138863	46.236973	3.177751	104.737724	47.144066	27.091833	104.662956	46.6905195	15.134792	104.70034	-70.4910075	12.497242	97.577386
-3.769272	36.365013	101.525261	-11.914868	13.837472	101.231972	46.283661	3.206602	104.876236	47.140545	27.130762	104.810951	46.712103	15.168682	104.8435935	-70.541839	12.506262	97.6203505
-3.000997	36.014729	101.604805	-11.916253	13.873586	101.311089	46.321861	3.241328	104.996956	47.151054	27.170345	104.899323	46.7364575	15.2058365	104.9481395	-70.5689635	12.5413355	97.6740385
-2.319106	35.67503	101.67395	-11.909811	13.892366	101.389	46.370514	3.287138	105.08931	47.160194	27.202835	104.984818	46.765354	15.2449865	105.037064	-70.584976	12.5397455	97.740936
-1.227008	34.9659	101.745697	-11.890015	13.946115	101.488892	46.428062	3.336694	105.205093	47.172417	27.25564	105.061935	46.8002395	15.296167	105.133514	-70.5802695	12.596063	97.84427
-0.533414	34.458832	101.793655	-11.870538	13.975657	101.559006	46.478657	3.374773	105.269684	47.183884	27.292997	105.09845	46.8312705	15.333885	105.184067	-70.5723465	12.617429	97.933945
0.114157	33.928757	101.851669	-11.866019	13.990505	101.628967	46.506287	3.420077	105.330597	47.192978	27.340805	105.1325	46.8496325	15.380441	105.2315485	-70.5816705	12.600569	98.0263855
0.725481	33.429901	101.910629	-11.870707	14.014329	101.72261	46.532623	3.47564	105.386612	47.195728	27.391058	105.172012	46.8641755	15.433349	105.279312	-70.6055895	12.595309	98.165908
1.313937	32.871395	101.966354	-11.859539	14.018302	101.817581	46.563519	3.522396	105.459473	47.207283	27.441246	105.1978	46.885401	15.481821	105.3286365	-70.604479	12.554783	98.3065255
1.904714	32.265259	102.025963	-11.859344	14.054385	101.921043	46.592777	3.583154	105.528549	47.204666	27.497505	105.23819	46.8987215	15.5403295	105.3833695	-70.6174095	12.5684405	98.4587165
2.48999	31.643497	102.08596	-11.861476	14.082382	102.027321	46.619709	3.646331	105.589912	47.210426	27.567581	105.275497	46.9150675	15.606956	105.4327045	-70.6380195	12.557808	98.6219375
3.290435	30.68861	102.191017	-11.85636	14.174731	102.187904	46.641003	3.745291	105.670403	47.209023	27.658134	105.303825	46.925013	15.7017125	105.487114	-70.637733	12.6477495	98.888694
3.777527	30.083652	102.242813	-11.862287	14.236294	102.298294	46.656357	3.824928	105.714882	47.205086	27.73521	105.321266	46.9307215	15.780069	105.518074	-70.6552955	12.692519	99.078514
4.261228	29.405519	102.28289	-11.858697	14.295801	102.39743	46.674767	3.912223	105.749489	47.202797	27.820274	105.338326	46.938782	15.8662485	105.5439075	-70.656176	12.7253535	99.2509525
4.743977	28.714642	102.338829	-11.851234	14.379718	102.485123	46.678936	3.983319	105.790855	47.193481	27.890566	105.347908	46.9362085	15.9369425	105.5693815	-70.6386765	12.8224935	99.4008645
5.202398	28.001034	102.383255	-11.869599	14.446409	102.569962	46.681068	4.061923	105.842041	47.189301	27.95639	105.357292	46.9351845	16.0091565	105.5996665	-70.6743825	12.8836615	99.5402575
5.612764	27.290512	102.425537	-11.872104	14.519526	102.649246	46.68808	4.138673	105.878464	47.17905	28.025335	105.389771	46.933565	16.082004	105.6341175	-70.677773	12.957048	99.6643745
5.996703	26.603052	102.47097	-11.877208	14.582316	102.718529	46.689243	4.201149	105.920387	47.176403	28.094238	105.419243	46.932823	16.1476935	105.669815	-70.687239	13.0169385	99.767243
6.549104	25.509497	102.530861	-11.923328	14.693439	102.839127	46.66917	4.299699	105.974899	47.155087	28.198296	105.445313	46.9121285	16.2489975	105.710106	-70.7587845	13.1378805	99.968148
6.911403	24.710447	102.569702	-11.920259	14.770326	102.894188	46.659439	4.374175	106.002388	47.143028	28.271849	105.466446	46.9012335	16.323012	105.734417	-70.7417515	13.21764	100.053959
7.245342	23.956705	102.601448	-11.965687	14.854351	102.948799	46.645611	4.458303	106.040207	47.116913	28.357756	105.485771	46.881262	16.4080295	105.762989	-70.812636	13.3006725	100.134609
7.541181	23.259241	102.615372	-11.985702	14.946384	102.977715	46.624607	4.540969	106.073936	47.082359	28.450928	105.504318	46.853483	16.4959485	105.789127	-70.824887	13.3968195	100.166303
7.829775	22.493877	102.59446	-12.026305	15.021629	102.983788	46.597923	4.627612	106.108559	47.047844	28.541073	105.511902	46.8228835	16.5843425	105.8102305	-70.8754935	13.4589155	100.1573455
8.096659	21.724133	102.58168	-12.068497	15.108092	102.971687	46.578114	4.725082	106.133064	47.006168	28.64879	105.515945	46.792141	16.686936	105.8245045	-70.929135	13.529248	100.1188695
8.356367	20.920826	102.569267	-12.11394	15.20551	102.937195	46.547325	4.812883	106.147026	46.945057	28.740587	105.519333	46.746191	16.776735	105.8331795	-70.974071	13.634285	100.0412105
8.707469	19.785326	102.52739	-12.194069	15.312425	102.921043	46.481522	4.945684	106.177841	46.865047	28.878027	105.522224	46.6732845	16.9118555	105.8500325	-71.0614225	13.7129945	99.9920535
8.864554	19.083755	102.540146	-12.242082	15.376152	102.907059	46.447475	5.036798	106.208649	46.809521	28.96814	105.543793	46.628498	17.002469	105.876221	-71.112662	13.749835	99.937897
9.064368	18.300209	102.521538	-12.303468	15.470034	102.893044	46.414059	5.12031	106.238495	46.758522	29.053354	105.57196	46.5862905	17.086832	105.9052275	-71.1932265	13.853236	99.8808605
9.225407	17.499784	102.509216	-12.358991	15.547567	102.872292	46.361767	5.20016	106.266113	46.699368	29.135328	105.595985	46.5305675	17.167744	105.931049	-71.2485495	13.92739	99.813535
9.414186	16.703293	102.506676	-12.412024	15.611926	102.837578	46.323242	5.284266	106.285393	46.6567	29.207901	105.621063	46.489971	17.2460835	105.953228	-71.314019	13.9777685	99.721928
9.547236	15.95366	102.464172	-12.450353	15.695572	102.785446	46.289654	5.368031	106.312111	46.615265	29.303663	105.65361	46.4524595	17.335847	105.9828605	-71.3531655	14.055297	99.5880315
9.646108	15.241816	102.434174	-12.512897	15.782971	102.703354	46.243385	5.465601	106.347023	46.541767	29.392302	105.70369	46.392576	17.4289515	106.0253565	-71.41837	14.1369905	99.3813515
9.760382	14.073843	102.319504	-12.616545	15.943641	102.521774	46.172741	5.623402	106.423393	46.450535	29.544037	105.776558	46.311638	17.5837195	106.0999755	-71.544728	14.3035625	98.9435725
9.803356	13.313903	102.261818	-12.693356	16.068922	102.385948	46.11433	5.75009	106.47345	46.37249	29.670631	105.786194	46.24341	17.7103605	106.129822	-71.630122	14.4274835	98.642074
9.814408	12.585939	102.189339	-12.765142	16.211931	102.24968	46.061646	5.914176	106.540367	46.266594	29.809608	105.783203	46.16412	17.861892	106.161785	-71.694404	14.56197	98.337575
9.785554	11.905827	102.1147	-12.835982	16.37529	102.119621	46.030636	6.110991	106.624352	46.176693	29.997808	105.76059	46.1036645	18.0543995	106.192471	-71.7756285	14.6961805	98.046771
9.721778	11.244653	102.05336	-12.90986	16.526331	101.986252	45.990314	6.303223	106.709946	46.079468	30.209997	105.725716	46.034891	18.25661	106.217831	-71.854611	14.796052	97.754673
9.643482	10.482331	101.994156	-12.944013	16.681076	101.853767	45.957741	6.51409	106.772446	45.998009	30.423763	105.648056	45.977875	18.4689265	106.210251	-71.865901	14.8932255	97.497283
9.490552	9.811817	101.937424	-12.998933	16.806131	101.725838	45.938179	6.720617	106.773697	45.910961	30.614826	105.552498	45.92457	18.6677215	106.1630975	-71.922436	14.9445405	97.2885785
9.238919	8.801908	101.809608	-13.044434	16.962975	101.51091	45.869724	6.945288	106.72438	45.797554	30.846203	105.384705	45.833639	18.8957455	106.0545425	-71.922507	15.0302045	96.9672775
8.998086	8.168436	101.695419	-13.08692	17.004971	101.376808	45.823849	7.034686	106.664658	45.751377	30.951149	105.238899	45.787613	18.9929175	105.9517785	-71.961453	15.0170245	96.8018375
8.725709	7.539259	101.550865	-13.103276	17.035315	101.262413	45.773399	7.095346	106.557831	45.688496	30.997616	105.109825	45.7309475	19.046481	105.833828	-71.9374995	15.024149	96.690998
8.395623	6.873603	101.468109	-13.121965	17.046694	101.141502	45.713596	7.131156	106.476631	45.680599	31.016165	104.992912	45.6970975	19.0736605	105.7347715	-71.9410275	15.0197275	96.5482325
8.036953	6.286462	101.348534	-13.142133	17.067211	101.040688	45.673828	7.142223	106.378998	45.689384	31.039297	104.888092	45.681606	19.09076	105.633545	-71.965872	15.043662	96.447831
7.647286	5.737047	101.249207	-13.160401	17.113188	100.925018	45.632366	7.156242	106.265343	45.675926	31.058554	104.79261	45.654146	19.107398	105.5289765	-71.974948	15.118978	96.3210595
7.255969	5.199956	101.12709	-13.155198	17.167517	100.835785	45.624737	7.195453	106.107643	45.683281	31.09514	104.670319	45.654009	19.1452965	105.388981	-71.964405	15.1897375	96.282589
6.606733	4.553891	100.923729	-13.128495	17.27943	100.731956	45.536106	7.333329	105.949509	45.689003	31.181568	104.539551	45.6125545	19.2574485	105.24453	-71.8695445	15.3014115	96.219382
6.109831	4.156031	100.781944	-13.120122	17.362652	100.661064	45.520443	7.417689	105.840919	45.696663	31.270874	104.495407	45.608553	19.3442815	105.168163	-71.848797	15.3810225	96.153965
5.573543	3.757004	100.66037	-13.106075	17.44392	100.624176	45.514374	7.521242	105.718658	45.722233	31.377052	104.468277	45.6183035	19.449147	105.0934675	-71.8304535	15.438693	96.1548845
5.005999	3.400414	100.552902	-13.090126	17.566677	100.581375	45.496788	7.627788	105.592918	45.751255	31.478088	104.447029	45.6240215	19.552938	105.0199735	-71.8042735	15.580416	96.1427765
4.443929	3.088854	100.402603	-13.074173	17.683104	100.524536	45.479492	7.735305	105.462708	45.7771	31.598579	104.415009	45.628296	19.666942	104.9388585	-71.776642	15.699266	96.1102135
3.863241	2.838979	100.270691	-13.077384	17.827208	100.499237	45.464161	7.844749	105.341698	45.798199	31.707584	104.353485	45.63118	19.7761665	104.8475915	-71.785948	15.8782495	96.1508825
3.254637	2.594109	100.164452	-13.054444	17.981033	100.486633	45.441338	7.983646	105.235527	45.826714	31.829777	104.350517	45.634026	19.9067115	104.793022	-71.742914	16.0553545	96.180244
2.305962	2.266767	99.986153	-13.068239	18.214014	100.499794	45.434692	8.190551	105.115547	45.855869	32.05283	104.408958	45.6452805	20.1216905	104.7622525	-71.7817585	16.3063375	96.2373355
1.608393	2.023686	99.895943	-13.069694	18.345522	100.501106	45.427494	8.318839	105.009987	45.862827	32.179188	104.452225	45.6451605	20.2490135	104.731106	-71.7845485	16.4420305	96.271106
0.929991	1.801531	99.749352	-13.081783	18.509821	100.485542	45.412983	8.441257	104.916	45.8932	32.307522	104.487404	45.6530915	20.3743895	104.701702	-71.8166575	16.6452525	96.269382
0.250302	1.629782	99.594627	-13.088613	18.640516	100.466751	45.403061	8.528734	104.820122	45.904278	32.42836	104.546822	45.6536695	20.478547	104.683472	-71.8308955	16.802485	96.25003
-0.443875	1.461289	99.458275	-13.081244	18.779259	100.444672	45.39463	8.614837	104.735519	45.929024	32.514618	104.592606	45.661827	20.5647275	104.6640625	-71.824315	16.9937905	96.2252815
-1.17739	1.274055	99.280449	-13.073163	18.930422	100.42231	45.393337	8.688138	104.676399	45.980396	32.601208	104.634651	45.6868665	20.644673	104.655525	-71.8331925	17.216171	96.189095
-1.962636	1.064161	99.147766	-13.067195	19.042267	100.419403	45.402851	8.757056	104.601563	46.024559	32.667713	104.689026	45.713705	20.7123845	104.6452945	-71.848095	17.3721495	96.1935115
-3.114165	0.72291	99.001846	-13.010632	19.217903	100.430809	45.43745	8.854612	104.516579	46.112144	32.787388	104.735634	45.774797	20.821	104.6261065	-71.796061	17.614806	96.2355115
-3.876312	0.524341	98.913559	-12.95802	19.329174	100.423553	45.477867	8.913128	104.460403	46.170639	32.844929	104.730499	45.824253	20.8790285	104.595451	-71.740293	17.7793195	96.251655
-4.653397	0.295278	98.826447	-12.932462	19.437054	100.40966	45.500893	8.967463	104.418076	46.203117	32.899647	104.699707	45.852005	20.933555	104.5588915	-71.716929	17.940553	96.2604285
-5.450296	0.016482	98.739586	-12.899997	19.541733	100.384735	45.515816	9.019497	104.389404	46.235744	32.95026	104.637589	45.87578	20.9848785	104.5134965	-71.675774	18.0985875	96.2559735
-6.314263	-0.27846	98.689842	-12.877661	19.599957	100.36644	45.547955	9.068804	104.386246	46.239887	32.995502	104.578995	45.893921	21.032153	104.4826205	-71.649243	18.167761	96.2502595
-7.164829	-0.594789	98.697189	-12.856564	19.637032	100.356972	45.596565	9.110015	104.414055	46.221645	33.049831	104.522812	45.909105	21.079923	104.4684335	-71.622233	18.194141	96.2455105
-7.985245	-0.944426	98.711708	-12.843028	19.646145	100.350487	45.630226	9.142363	104.452011	46.214428	33.106274	104.458878	45.922327	21.1243185	104.4554445	-71.608383	18.1679715	96.2455295
-9.274019	-1.501703	98.712387	-12.849648	19.610054	100.314674	45.658016	9.149365	104.479919	46.190197	33.15279	104.287163	45.9241065	21.1510775	104.383541	-71.6234025	18.0690305	96.245807
-10.187926	-1.895538	98.718964	-12.837675	19.565039	100.256218	45.658512	9.140946	104.437492	46.156197	33.139465	104.114853	45.9073545	21.1402055	104.2761725	-71.5827045	17.9898725	96.2362635
-11.092389	-2.302759	98.696922	-12.834857	19.503267	100.18029	45.63876	9.112293	104.340866	46.133453	33.107647	103.908607	45.8861065	21.10997	104.1247365	-71.5558205	17.896564	96.2358435
-11.998926	-2.643725	98.655327	-12.824486	19.43874	100.082733	45.597385	9.0652	104.229561	46.12125	33.046043	103.653809	45.8593175	21.0556215	103.941685	-71.5082895	17.8218585	96.223781
-12.945251	-3.005611	98.559418	-12.824715	19.367657	99.992683	45.538548	8.989846	104.06765	46.112137	32.960869	103.399345	45.8253425	20.9753575	103.7334975	-71.4747725	17.7599565	96.2518685
-13.867482	-3.375885	98.456078	-12.825086	19.2974	99.86953	45.445427	8.912328	103.875908	46.106865	32.866745	103.122688	45.776146	20.8895365	103.499298	-71.426318	17.7052635	96.239762
-14.807672	-3.738482	98.384674	-12.81063	19.21665	99.738815	45.317642	8.841164	103.609871	46.093731	32.746891	102.778397	45.7056865	20.7940275	103.194134	-71.3269465	17.6392725	96.283496
-16.259108	-4.228394	98.201202	-12.818712	19.138264	99.494568	45.137917	8.733278	103.037773	46.059032	32.548138	102.129532	45.5984745	20.640708	102.5836525	-71.2358985	17.63582	96.4054835
-17.221695	-4.512479	98.063995	-12.823158	19.061861	99.300423	45.005211	8.637701	102.581131	46.021194	32.399296	101.605186	45.5132025	20.5184985	102.0931585	-71.1595185	17.6052235	96.5076875
-18.166729	-4.832861	97.903809	-12.820933	18.992863	99.083122	44.88908	8.537427	102.045441	45.956116	32.234688	101.027679	45.422598	20.3860575	101.53656	-71.064464	17.5996685	96.629684
-19.059233	-5.114491	97.758034	-12.822769	18.948631	98.838028	44.769997	8.436345	101.475563	45.882042	32.059822	100.406738	45.3260195	20.2480835	100.9411505	-70.9715575	17.6491785	96.7349055
-19.95961	-5.3716	97.624954	-12.827667	18.889603	98.575691	44.637619	8.31391	100.91864	45.820404	31.89897	99.735519	45.2290115	20.10644	100.3270795	-70.8843455	17.672766	96.8243025
-20.853756	-5.549698	97.557793	-12.820986	18.838776	98.301765	44.518627	8.21183	100.401474	45.728024	31.740513	99.100494	45.1233255	19.9761715	99.750984	-70.7652975	17.7013805	96.852546
-21.691027	-5.733718	97.47496	-12.831775	18.779621	98.06163	44.418705	8.119103	99.958801	45.63744	31.594313	98.514328	45.0280725	19.856708	99.2365645	-70.6916225	17.702534	96.8866955
-23.004778	-5.931935	97.530975	-12.842751	18.653614	97.785362	44.299374	7.950588	99.543671	45.477283	31.395504	97.84549	44.8883285	19.673046	98.6945805	-70.5738305	17.634182	96.8761435
-23.767946	-6.029673	97.606804	-12.896127	18.530972	97.686424	44.240284	7.831992	99.394211	45.382507	31.289137	97.5737	44.8113955	19.5605645	98.4839555	-70.6036495	17.5013795	96.8888925
-24.476671	-6.088221	97.738396	-12.959291	18.40177	97.636627	44.195404	7.696639	99.340424	45.293652	31.170794	97.39167	44.744528	19.4337165	98.366047	-70.66311	17.3698235	96.907207
-25.160536	-6.064195	97.843979	-13.001358	18.231394	97.610001	44.164185	7.557034	99.343529	45.193748	31.045591	97.301445	44.6789665	19.3013125	98.322487	-70.6816825	17.1614755	96.897515
-25.782282	-6.000237	97.950348	-13.080959	18.083744	97.623459	44.129757	7.41984	99.404999	45.104794	30.925652	97.294403	44.6172755	19.172746	98.349701	-70.7791935	16.994742	96.897217
-26.429695	-5.88297	98.061501	-13.157101	17.938223	97.662384	44.089405	7.284937	99.515511	45.02832	30.809366	97.366402	44.5588625	19.0471515	98.4409565	-70.8730645	16.8292945	96.8838115
-26.981491	-5.693761	98.135864	-13.239786	17.796875	97.71064	44.056976	7.151097	99.64505	44.970043	30.720789	97.507149	44.5135095	18.935943	98.5760995	-70.9930815	16.657807	96.8451805
-27.758888	-5.316854	98.163399	-13.362825	17.593687	97.793404	43.99826	6.956523	99.860687	44.905003	30.552982	97.740517	44.4516315	18.7547525	98.800602	-71.1772815	16.4326215	96.786206
-28.216665	-5.013492	98.159233	-13.426691	17.4783	97.849205	43.944305	6.830027	100.000237	44.885635	30.435041	97.934128	44.41497	18.632534	98.9671825	-71.268352	16.324066	96.7312275
-28.58379	-4.678084	98.126297	-13.481418	17.379389	97.899422	43.901634	6.69437	100.133575	44.862537	30.34046	98.158524	44.3820855	18.517415	99.1460495	-71.3449215	16.241363	96.6527945
-28.911543	-4.275125	98.070084	-13.557464	17.275738	97.968796	43.858604	6.578141	100.266441	44.84866	30.259361	98.396461	44.353632	18.418751	99.331451	-71.46856	16.132725	96.606141
-29.208712	-3.831896	97.999992	-13.608128	17.203484	98.034035	43.835686	6.470392	100.418243	44.858501	30.179829	98.666992	44.3470935	18.3251105	99.5426175	-71.5633495	16.0818575	96.5254525
-29.430807	-3.358869	97.927673	-13.646828	17.109343	98.133156	43.822414	6.359932	100.575768	44.87394	30.114746	98.989014	44.348177	18.237339	99.782391	-71.641833	15.981347	96.483921
-29.601982	-2.772225	97.839096	-13.691294	17.058226	98.235947	43.802094	6.219038	100.757446	44.910698	30.070574	99.324646	44.356396	18.144806	100.041046	-71.738984	15.971646	96.430848
-29.85104	-1.926105	97.776695	-13.721355	16.99176	98.399445	43.812744	6.063426	101.021561	44.974648	29.977137	99.891853	44.393696	18.0202815	100.456707	-71.836406	15.9632385	96.342183
-29.955292	-1.347552	97.704514	-13.75014	16.967466	98.494461	43.781849	5.973809	101.274887	45.016514	29.923773	100.281761	44.3991815	17.948791	100.778324	-71.8994615	15.986141	96.210598
-30.020554	-0.778506	97.676857	-13.766829	16.938833	98.626167	43.779118	5.883875	101.50856	45.081627	29.878325	100.645386	44.4303725	17.8811	101.076973	-71.9640305	15.996566	96.175361
-30.01576	-0.188579	97.658043	-13.783643	16.908691	98.746246	43.793964	5.805001	101.722977	45.123787	29.80603	101.01075	44.4588755	17.8055155	101.3668635	-72.0261615	16.0118665	96.1256285
-30.009518	0.375688	97.621742	-13.795395	16.879322	98.880318	43.832184	5.727375	101.91423	45.15868	29.752344	101.390373	44.495432	17.7398595	101.6523015	-72.086222	16.0187845	96.1083345
-29.932085	0.985369	97.571472	-13.797071	16.838306	98.9785	43.883369	5.653948	102.107239	45.195942	29.692417	101.761497	44.5396555	17.6731825	101.934368	-72.1337975	16.0034295	96.022632
-29.883783	1.568235	97.508087	-13.772635	16.785522	99.055542	43.94685	5.597686	102.329758	45.234337	29.626074	102.197586	44.5905935	17.61188	102.263672	-72.1358635	15.959164	95.847412
-29.724148	2.361996	97.307785	-13.769076	16.716831	99.097801	44.071842	5.483279	102.681007	45.30616	29.559942	102.833878	44.689001	17.5216105	102.7574425	-72.227153	15.9120515	95.4381595
-29.597267	2.839749	97.122452	-13.765706	16.633989	99.080566	44.127636	5.416801	102.893768	45.347069	29.484209	103.27169	44.7373525	17.450505	103.082729	-72.2687645	15.817473	95.078403
-29.469585	3.278418	96.932808	-13.728328	16.565702	99.03521	44.18251	5.347101	103.091774	45.384068	29.41354	103.671623	44.783289	17.3803205	103.3816985	-72.239945	15.7510835	94.6887215
-29.293705	3.683429	96.734261	-13.690084	16.511766	98.976654	44.240517	5.282857	103.277794	45.45882	29.348766	104.012703	44.8496685	17.3158115	103.6452485	-72.2298365	15.7077205	94.3080595
-29.106989	4.053879	96.555801	-13.637844	16.45598	98.911751	44.286381	5.217546	103.439316	45.491055	29.27688	104.343544	44.888718	17.247213	103.89143	-72.164406	15.664747	93.932072
-28.927824	4.397902	96.427658	-13.588108	16.403957	98.879555	44.33894	5.145775	103.574181	45.580257	29.198879	104.542747	44.9595985	17.172327	104.058464	-72.1358145	15.635587	93.700646
-28.73073	4.712183	96.342125	-13.52129	16.311518	98.859108	44.406788	5.064753	103.647675	45.680244	29.122337	104.654762	45.043516	17.093545	104.1512185	-72.086096	15.529491	93.5669975
-28.520294	5.085356	96.322266	-13.396944	16.204655	98.825981	44.518314	4.938064	103.672943	45.802544	28.991404	104.739639	45.160429	16.964734	104.206291	-71.954317	15.444576	93.445671
-28.404051	5.25021	96.341782	-13.328253	16.158604	98.816414	44.576622	4.856381	103.672958	45.896751	28.904459	104.689201	45.2366865	16.88042	104.1810795	-71.8931925	15.436788	93.4517485
-28.255466	5.345057	96.365471	-13.236414	16.085424	98.801704	44.642246	4.778369	103.632759	45.983021	28.804434	104.618729	45.3126335	16.7914015	104.125744	-71.7854615	15.3794465	93.477664
-28.136864	5.352749	96.381554	-13.15258	16.028919	98.774025	44.705555	4.692031	103.587257	46.040634	28.703817	104.54863	45.3730945	16.697924	104.0679435	-71.6782545	15.359914	93.4801065
-28.01388	5.282702	96.368065	-13.075624	15.967806	98.734642	44.777348	4.601912	103.553513	46.111763	28.595566	104.464043	45.4445555	16.598739	104.008778	-71.5958035	15.336873	93.460506
-27.927652	5.140151	96.332642	-13.023199	15.886709	98.684959	44.824566	4.501428	103.504776	46.156689	28.493729	104.369774	45.4906275	16.4975785	103.937275	-71.5370255	15.2758395	93.432643
-27.855095	4.936981	96.296684	-12.979976	15.801744	98.644089	44.850384	4.408985	103.460022	46.197857	28.368378	104.286148	45.5241205	16.3886815	103.873085	-71.4840725	15.2148065	93.415093
-27.778616	4.510771	96.23288	-12.936284	15.699826	98.584381	44.874283	4.236598	103.423347	46.274178	28.187487	104.167679	45.5742305	16.2120425	103.795513	-71.4467985	15.1876095	93.373249
-27.790985	4.169104	96.180908	-12.907582	15.642038	98.552132	44.870655	4.122666	103.402542	46.290966	28.054949	104.116631	45.5808105	16.0888075	103.7595865	-71.3959745	15.1952685	93.3446775
-27.802498	3.805713	96.156517	-12.918007	15.575446	98.52784	44.865982	4.001058	103.407356	46.323364	27.924801	104.067467	45.594673	15.9629295	103.7374115	-71.430687	15.1879625	93.3182685
-27.848101	3.455691	96.131447	-12.901274	15.52332	98.513252	44.858025	3.886049	103.412964	46.357159	27.794304	104.004761	45.607592	15.8401765	103.7088625	-71.41014	15.2064635	93.3176415
-27.881458	3.10029	96.139839	-12.890224	15.499629	98.502579	44.854439	3.777926	103.42585	46.386585	27.662901	103.938721	45.620512	15.7204135	103.6822855	-71.40096	15.2788445	93.3228725
-27.938679	2.727492	96.111755	-12.883917	15.479403	98.478569	44.869572	3.673758	103.454254	46.435036	27.561802	103.852554	45.652304	15.61778	103.653404	-71.420138	15.341026	93.303734
-27.997484	2.350038	96.091919	-12.859132	15.456639	98.427116	44.886501	3.586478	103.462769	46.456081	27.478451	103.741325	45.671291	15.5324645	103.602047	-71.389555	15.3808135	93.252185
-28.126789	1.753629	96.054665	-12.796298	15.416143	98.351273	44.911915	3.502105	103.439781	46.498539	27.353657	103.525314	45.705227	15.427881	103.4825475	-71.297823	15.404405	93.2199985
-28.317217	1.340055	96.035217	-12.767643	15.398593	98.280724	44.933746	3.442254	103.414368	46.518795	27.29278	103.339386	45.7262705	15.367517	103.376877	-71.2615565	15.429669	93.184571
-28.508204	0.853746	96.050514	-12.746601	15.381831	98.206528	44.944477	3.391956	103.368965	46.515564	27.231745	103.126869	45.7300205	15.3118505	103.247917	-71.2232225	15.4518115	93.165139
-28.767019	0.360593	96.085869	-12.715307	15.353826	98.137817	44.952995	3.360064	103.320625	46.503414	27.174932	102.882347	45.7282045	15.267498	103.101486	-71.1588185	15.440154	93.174148
-29.044497	-0.15176	96.102371	-12.71428	15.331219	98.063019	44.964252	3.328168	103.277466	46.471638	27.122375	102.648315	45.717945	15.2252715	102.9628905	-71.146505	15.4371665	93.1631475
-29.339563	-0.696949	96.131409	-12.72218	15.28838	97.990891	44.963329	3.294127	103.236946	46.412693	27.075165	102.449181	45.688011	15.184646	102.8430635	-71.132371	15.392114	93.1387185
-29.619507	-1.177922	96.185806	-12.736095	15.24722	97.926056	44.939758	3.248249	103.202782	46.362709	27.009312	102.288078	45.6512335	15.1287805	102.74543	-71.1234235	15.3656595	93.106682
-30.082077	-1.889325	96.209694	-12.790463	15.18414	97.857651	44.885529	3.16784	103.156471	46.261208	26.900932	102.148521	45.5733685	15.034386	102.652496	-71.1542945	15.333894	93.062806
-30.386206	-2.317492	96.23101	-12.835433	15.15047	97.839821	44.820351	3.091241	103.144157	46.219055	26.82069	102.091133	45.519703	14.9559655	102.617645	-71.190569	15.3449745	93.061997
-30.739079	-2.704924	96.268501	-12.880943	15.148489	97.854408	44.740788	3.038035	103.149078	46.174175	26.752054	102.02507	45.4574815	14.8950445	102.587074	-71.2193675	15.4019335	93.121742
-31.12982	-3.104421	96.35984	-12.925097	15.182493	97.875443	44.677334	3.012619	103.178146	46.130905	26.684793	101.97126	45.4041195	14.848706	102.574703	-71.2543135	15.51628	93.176183
-31.578863	-3.477291	96.509117	-12.960402	15.21797	97.923302	44.633511	3.012795	103.216156	46.072136	26.677258	101.921066	45.3528235	14.8450265	102.568611	-71.2736275	15.5909135	93.277993
-32.01376	-3.837991	96.709129	-12.980588	15.277934	97.992905	44.593719	3.048982	103.253387	46.022575	26.695801	101.841805	45.308147	14.8723915	102.547596	-71.269323	15.6834765	93.438214
-32.433434	-4.191206	96.91127	-13.007365	15.345019	98.059769	44.59803	3.092791	103.25351	45.970009	26.740461	101.748863	45.2840195	14.916626	102.5011865	-71.2987495	15.773412	93.6183515
-33.100468	-4.627602	97.215431	-13.030555	15.437074	98.147362	44.505779	3.223475	103.285812	45.863892	26.82757	101.623665	45.1848355	15.0255225	102.4547385	-71.2459455	15.8486255	93.8399855
-33.514172	-4.865228	97.413132	-13.040304	15.488102	98.205208	44.462463	3.293048	103.294823	45.803173	26.874357	101.549461	45.132818	15.0837025	102.422142	-71.213426	15.8925015	93.988274
-33.931999	-5.037556	97.548935	-13.067985	15.538899	98.267761	44.427242	3.352164	103.308357	45.768799	26.91964	101.502754	45.0980205	15.135902	102.4055555	-71.2339905	15.941896	94.1299665
-34.374268	-5.17837	97.685432	-13.094293	15.567039	98.327187	44.383259	3.390063	103.332626	45.720127	26.961248	101.499435	45.051693	15.1756555	102.4160305	-71.240279	15.9584225	94.2383435
-34.855633	-5.278617	97.797668	-13.125364	15.587751	98.405838	44.323002	3.396893	103.377701	45.683132	26.989056	101.542023	45.003067	15.1929745	102.459862	-71.253795	15.9825275	94.351814
-35.327686	-5.37528	97.87468	-13.140064	15.582095	98.502007	44.266678	3.396963	103.428635	45.667793	26.99737	101.591965	44.9672355	15.1971665	102.5103	-71.2473635	15.9670235	94.493714
-35.875877	-5.45331	97.966095	-13.183026	15.580108	98.587975	44.205753	3.394927	103.508713	45.652752	27.001453	101.663849	44.9292525	15.19819	102.586281	-71.2953045	15.962026	94.589669
-36.621883	-5.49593	98.1185	-13.240518	15.604509	98.720886	44.161423	3.397175	103.614685	45.640831	27.016539	101.775047	44.901127	15.206857	102.694866	-71.382163	16.002161	94.746906
-37.110779	-5.492006	98.238022	-13.270418	15.620399	98.79895	44.087914	3.443527	103.716408	45.620949	27.051357	101.801064	44.8544315	15.247442	102.758736	-71.3952675	15.993356	94.839164
-37.592655	-5.447402	98.336601	-13.298639	15.630479	98.864777	44.055771	3.495904	103.770699	45.580738	27.092737	101.790665	44.8182545	15.2943205	102.780682	-71.4155325	15.9666375	94.948872
-38.014675	-5.399836	98.489502	-13.320269	15.641223	98.922523	44.040359	3.559237	103.795204	45.536919	27.153975	101.737106	44.788639	15.356606	102.766155	-71.429177	15.92584	95.078891
-38.434647	-5.268353	98.594681	-13.336527	15.638213	98.962578	44.056484	3.614842	103.793678	45.487923	27.208502	101.675117	44.7722035	15.411672	102.7343975	-71.4452575	15.864754	95.1907585
-38.853909	-5.05412	98.702797	-13.36448	15.649179	98.997971	44.00341	3.690045	103.845528	45.435364	27.256224	101.623894	44.719387	15.4731345	102.734711	-71.448347	15.8252235	95.261231
-39.275204	-4.787995	98.794174	-13.391809	15.643509	99.041191	44.011539	3.710273	103.84024	45.37014	27.28529	101.581635	44.6908395	15.4977815	102.7109375	-71.4744575	15.7892365	95.3714445
-39.976032	-4.293587	98.865799	-13.440493	15.579118	99.099899	43.953484	3.702134	103.8797	45.305511	27.268919	101.563736	44.6294975	15.4855265	102.721718	-71.5104835	15.6727095	95.47808
-40.491516	-3.899869	98.844437	-13.468245	15.503983	99.111816	43.914558	3.659989	103.888008	45.268353	27.233017	101.584877	44.5914555	15.446503	102.7364425	-71.5279455	15.561463	95.4871895
-40.949718	-3.48884	98.813858	-13.504653	15.450282	99.114113	43.870354	3.609638	103.875565	45.225906	27.190361	101.610542	44.54813	15.3999995	102.7430535	-71.557436	15.5005645	95.4851725
-41.422653	-3.033867	98.745079	-13.558263	15.394883	99.117622	43.78949	3.575157	103.882576	45.200924	27.146402	101.635445	44.495207	15.3607795	102.7590105	-71.611733	15.4289865	95.4762335
-41.906433	-2.574491	98.684189	-13.588023	15.352598	99.132431	43.771957	3.520191	103.819511	45.181152	27.094341	101.682747	44.4765545	15.307266	102.751129	-71.6526005	15.39793	95.513733
-42.356876	-2.040831	98.619194	-13.620249	15.323064	99.163826	43.730812	3.494805	103.787209	45.180271	27.074081	101.730408	44.4555415	15.284443	102.7588085	-71.6960395	15.361685	95.5688435
-42.836781	-1.454264	98.551918	-13.625089	15.317271	99.192719	43.701607	3.480451	103.735558	45.187241	27.066597	101.781693	44.444424	15.273524	102.7586255	-71.694602	15.361018	95.6268125
-43.624668	-0.430201	98.495949	-13.623121	15.339162	99.253426	43.652035	3.49308	103.589272	45.209209	27.077541	101.869568	44.430622	15.2853105	102.72942	-71.676864	15.3930135	95.777432
-44.091854	0.323583	98.41922	-13.613971	15.360576	99.306725	43.621265	3.500576	103.477715	45.247974	27.105083	101.935852	44.4346195	15.3028295	102.7067835	-71.6625615	15.4183225	95.9066665
-44.569111	1.0233	98.358604	-13.597462	15.404365	99.360306	43.601589	3.508136	103.346863	45.301418	27.145811	102.001862	44.4515035	15.3269735	102.6743625	-71.6464275	15.4817565	96.0462495
-45.034447	1.773631	98.301643	-13.587343	15.446938	99.396011	43.596771	3.541532	103.181564	45.342384	27.185616	102.046036	44.4695775	15.363574	102.6138	-71.6442635	15.530302	96.178222
-45.487011	2.57487	98.26815	-13.571724	15.521434	99.430328	43.538681	3.597426	103.031219	45.377556	27.248638	102.079369	44.4581185	15.423032	102.555294	-71.6015665	15.619836	96.305362
-46.032318	3.426449	98.252586	-13.562004	15.611325	99.463318	43.554947	3.628659	102.823021	45.409798	27.316227	102.100464	44.4823725	15.472443	102.4617425	-71.6063805	15.750207	96.4648935
-46.495152	4.268956	98.236725	-13.549134	15.703604	99.48951	43.490921	3.706232	102.703682	45.429718	27.387793	102.129234	44.4603195	15.5470125	102.416458	-71.5585875	15.8601955	96.562562
-47.186035	5.431689	98.275185	-13.554555	15.873779	99.555435	43.520611	3.818203	102.513596	45.457726	27.529716	102.192902	44.4891685	15.6739595	102.353249	-71.5982785	16.0735985	96.757621
-47.615768	6.204386	98.28727	-13.581295	15.971192	99.617943	43.469055	3.93425	102.493141	45.465332	27.644947	102.258911	44.4671935	15.7895985	102.376026	-71.6297835	16.1527855	96.85986
-48.124752	6.98776	98.343506	-13.623653	16.093489	99.669746	43.450077	4.032576	102.463829	45.448391	27.763826	102.293015	44.449234	15.898201	102.378422	-71.69654	16.288777	96.96107
-48.646317	7.744755	98.405029	-13.65269	16.169827	99.700752	43.429493	4.127903	102.416191	45.426346	27.856838	102.288116	44.4279195	15.9923705	102.3521535	-71.7332995	16.3472835	97.0493505
-49.094501	8.502499	98.451897	-13.697224	16.239592	99.721832	43.396671	4.209553	102.352371	45.380978	27.935818	102.259567	44.3888245	16.0726855	102.305969	-71.7832725	16.4064985	97.137695
-49.524418	9.170643	98.491386	-13.736553	16.288271	99.718277	43.367062	4.255152	102.302551	45.342297	27.9704	102.222992	44.3546795	16.112776	102.2627715	-71.8277855	16.463766	97.1737825
-49.961136	9.835791	98.52961	-13.748686	16.319569	99.716774	43.357735	4.270505	102.266022	45.318787	27.972721	102.211906	44.338261	16.121613	102.238964	-71.835633	16.517525	97.194584
-50.613201	10.801194	98.63398	-13.752233	16.347799	99.773727	43.358307	4.245285	102.284882	45.316933	27.931442	102.232826	44.33762	16.0883635	102.258854	-71.842086	16.6072345	97.2886
-51.078255	11.459062	98.703644	-13.741877	16.33535	99.833832	43.373566	4.210337	102.342903	45.350761	27.886349	102.285614	44.3621635	16.048343	102.3142585	-71.8459175	16.622357	97.3534055
-51.470078	12.050994	98.791023	-13.724089	16.329647	99.883476	43.404053	4.159163	102.415512	45.400558	27.851845	102.338814	44.4023055	16.005504	102.377163	-71.8504835	16.65379	97.389789
-51.788586	12.630856	98.901688	-13.694435	16.335653	99.957504	43.439606	4.109489	102.457634	45.449066	27.81719	102.364479	44.444336	15.9633395	102.4110565	-71.833206	16.7079665	97.5039515
-52.010693	13.106801	99.062057	-13.6399	16.322151	100.013268	43.489056	4.076158	102.474464	45.504543	27.780453	102.36409	44.4967995	15.9283055	102.419277	-71.7765995	16.7159965	97.607259
-52.165962	13.57193	99.233261	-13.593057	16.323341	100.05616	43.539562	4.045259	102.493408	45.559574	27.732615	102.364288	44.549568	15.888937	102.428848	-71.735682	16.757745	97.683472
-52.108311	14.020641	99.294388	-13.544803	16.310642	100.107765	43.591709	4.008643	102.508911	45.619576	27.699133	102.377579	44.6056425	15.853888	102.443245	-71.6952485	16.767396	97.772285
-51.970047	14.843019	99.357971	-13.468594	16.302071	100.176743	43.672264	3.963618	102.522362	45.705956	27.647707	102.420471	44.68911	15.8056625	102.4714165	-71.626298	16.7984795	97.8820695
-51.866413	15.080926	99.427292	-13.416682	16.292749	100.225494	43.725761	3.93055	102.528595	45.772907	27.603018	102.452721	44.749334	15.766784	102.490658	-71.582698	16.818714	97.96033
-51.759441	15.405661	99.562233	-13.342474	16.291361	100.294205	43.778671	3.900054	102.530373	45.842083	27.574104	102.484489	44.810377	15.737079	102.507431	-71.495325	16.845643	98.080979
-51.643795	15.730519	99.660568	-13.263469	16.310953	100.372002	43.827095	3.875283	102.524529	45.91856	27.552074	102.507019	44.8728275	15.7136785	102.515774	-71.3997655	16.9082275	98.22823
-51.58812	16.114866	99.8097	-13.203613	16.352995	100.445	43.880714	3.857128	102.510086	45.998089	27.531439	102.524963	44.9394015	15.6942835	102.5175245	-71.3466275	17.0117065	98.3724755
-51.506893	16.434904	99.888298	-13.15111	16.410086	100.500893	43.923157	3.843668	102.483536	46.06562	27.525482	102.526962	44.9943885	15.684575	102.505249	-71.2966085	17.135597	98.496537
-51.454002	16.73074	100.063919	-13.092223	16.476284	100.584641	43.956039	3.843305	102.443436	46.112453	27.520258	102.517555	45.034246	15.6817815	102.4804955	-71.218692	17.2707865	98.6887865
-51.423817	17.211679	100.335922	-13.018743	16.591709	100.701454	43.992821	3.840736	102.390709	46.182629	27.509224	102.515968	45.087725	15.67498	102.4533385	-71.125211	17.508438	98.9495695
-51.395237	17.519573	100.486565	-12.97005	16.654301	100.772438	43.997471	3.817789	102.374825	46.228508	27.483603	102.528236	45.1129895	15.650696	102.4515305	-71.0530895	17.657906	99.0933455
-51.362568	17.797869	100.620804	-12.934245	16.715662	100.870346	43.996708	3.773587	102.368904	46.266689	27.44441	102.546921	45.1316985	15.6089985	102.4579125	-71.0001885	17.8223255	99.2827795
-51.321541	18.053389	100.763931	-12.930043	16.756355	100.948502	43.983803	3.713469	102.375519	46.3027	27.400541	102.564308	45.1432515	15.557005	102.4699135	-71.0033375	17.955705	99.4270905
-51.333122	18.317888	100.877869	-12.914686	16.808655	101.03569	43.960907	3.654688	102.392494	46.332741	27.354208	102.576958	45.146824	15.504448	102.484726	-70.976196	18.112862	99.586654
-51.290615	18.478739	100.952652	-12.923816	16.844126	101.087868	43.940186	3.596997	102.404678	46.337112	27.299437	102.589668	45.138649	15.448217	102.497173	-70.986281	18.240035	99.678563
-51.233734	18.611732	100.986229	-12.929734	16.866495	101.11824	43.945602	3.537051	102.375031	46.316757	27.252806	102.58226	45.1311795	15.3949285	102.4786455	-70.9906475	18.3380615	99.7578345
-51.12323	18.70187	100.996925	-12.934147	16.928848	101.098946	43.878754	3.498721	102.349113	46.283745	27.234348	102.514435	45.0812495	15.3665345	102.431774	-70.9495435	18.4911615	99.766118
-51.005768	18.713858	100.967339	-12.936746	16.97282	101.049423	43.843414	3.498741	102.319611	46.24464	27.23703	102.46447	45.044027	15.3678855	102.3920405	-70.917519	18.5777545	99.7068055
-50.824112	18.719088	100.883232	-12.953456	17.032333	100.987198	43.81131	3.511324	102.279755	46.195385	27.257261	102.388405	45.0033475	15.3842925	102.33408	-70.9102595	18.6803735	99.640316
-50.531345	18.702164	100.828148	-12.97921	17.083996	100.913528	43.763649	3.539188	102.204987	46.133007	27.290695	102.290878	44.948328	15.4149415	102.2479325	-70.906748	18.7530505	99.5791235
-50.245892	18.631643	100.800896	-12.979206	17.129864	100.834679	43.661392	3.591362	102.1343	46.043655	27.315716	102.225349	44.8525235	15.453539	102.1798245	-70.8109355	18.806189	99.4895335
-49.883961	18.575249	100.794044	-12.976553	17.194485	100.782928	43.606674	3.630306	102.038277	45.983242	27.333509	102.152191	44.794958	15.4819075	102.095234	-70.748064	18.9070625	99.470622
-49.48246	18.530811	100.763634	-12.989789	17.250038	100.748207	43.546429	3.652218	101.956581	45.928825	27.350544	102.102959	44.737627	15.501381	102.02977	-70.717205	18.998695	99.466644
-48.911049	18.474886	100.788895	-13.00292	17.326674	100.732925	43.475689	3.691303	101.892891	45.871578	27.363991	102.133263	44.6736335	15.527647	102.013077	-70.6794735	19.125701	99.452773
-48.517483	18.449112	100.785896	-12.996647	17.389021	100.757217	43.447014	3.713925	101.906082	45.874973	27.403969	102.193817	44.6609935	15.558947	102.0499495	-70.6542875	19.219095	99.4644845
-48.11327	18.397755	100.821983	-12.989519	17.472565	100.810539	43.420429	3.757193	101.964607	45.872532	27.472109	102.288818	44.6464805	15.614651	102.1267125	-70.6255185	19.330479	99.4943655
-47.715088	18.346485	100.810577	-12.986504	17.544493	100.866531	43.425797	3.823211	102.079346	45.874977	27.56398	102.433647	44.650387	15.6935955	102.2564965	-70.623395	19.3953905	99.4765655
-47.233688	18.240385	100.817406	-13.003212	17.657709	100.935455	43.475819	3.904289	102.259026	45.886948	27.689201	102.621948	44.6813835	15.796745	102.440487	-70.6878075	19.518673	99.430423
-46.689186	18.139782	100.799881	-12.993791	17.736301	101.045189	43.539562	3.992867	102.519096	45.898079	27.833208	102.833244	44.7188205	15.9130375	102.67617	-70.7064025	19.5595645	99.414208
-46.157681	17.958384	100.859322	-12.994157	17.82744	101.17601	43.60936	4.094223	102.875793	45.890476	27.962294	103.099487	44.749918	16.0282585	102.98764	-70.738232	19.6266215	99.36438
-45.264225	17.755962	100.926804	-12.996951	17.961889	101.444542	43.805294	4.252659	103.584419	45.905087	28.124201	103.54068	44.8551905	16.18843	103.5625495	-70.8490925	19.735348	99.3265345
-44.671448	17.614765	100.983109	-12.991542	18.040209	101.634644	43.982895	4.341259	104.15448	45.914433	28.218746	103.867088	44.948664	16.2800025	104.010784	-70.931748	19.8004155	99.258504
-44.099827	17.469151	100.99707	-12.977384	18.098349	101.809563	44.204689	4.40256	104.754021	45.914452	28.278429	104.187408	45.0595705	16.3404945	104.4707145	-71.0143385	19.8562035	99.1484115
-43.522865	17.31514	101.016319	-12.953149	18.135412	101.965782	44.454849	4.426454	105.367126	45.910923	28.334602	104.523071	45.182886	16.380528	104.9450985	-71.089184	19.890296	98.9864655
-42.923538	17.174795	101.026871	-12.92402	18.129885	102.114357	44.681461	4.406249	105.947136	45.92915	28.383207	104.84166	45.3053055	16.394728	105.394398	-71.1533455	19.865042	98.834316
-42.29158	17.057661	100.996147	-12.883404	18.087652	102.217819	44.876049	4.365911	106.440224	45.996414	28.378969	105.107117	45.4362315	16.37244	105.7736705	-71.2030395	19.802864	98.6619675
-41.667564	16.97607	101.008972	-12.844722	18.039331	102.304031	45.029079	4.309529	106.824875	46.07589	28.337578	105.303978	45.5524845	16.3235535	106.0644265	-71.2419285	19.7551085	98.5436355
-40.76339	16.942051	100.983322	-12.73969	17.932783	102.354538	45.243359	4.180395	107.207741	46.169895	28.264713	105.45845	45.706627	16.222554	106.3330955	-71.186007	19.643012	98.3759805
-40.204845	16.990154	100.987328	-12.673789	17.853638	102.368507	45.356514	4.123235	107.345093	46.234001	28.200472	105.491951	45.7952575	16.1618535	106.418522	-71.1428355	19.5454225	98.318492
-39.657646	17.095909	100.989021	-12.608562	17.770531	102.387596	45.43478	4.058687	107.405769	46.296021	28.137276	105.486443	45.8654005	16.0979815	106.446106	-71.0825245	19.4430805	98.329086
-39.20483	17.312693	100.977722	-12.531999	17.701231	102.37355	45.493252	4.003366	107.430565	46.362106	28.052067	105.459023	45.927679	16.0277165	106.444794	-70.991677	19.3747455	98.302306
-38.761616	17.651602	100.955429	-12.471012	17.634951	102.366409	45.547222	3.947207	107.405663	46.440571	27.970366	105.424225	45.9938965	15.9587865	106.414944	-70.9359205	19.3111155	98.317874
-38.325043	18.063553	100.937546	-12.393614	17.562294	102.375092	45.568356	3.911236	107.39534	46.505028	27.911732	105.42289	46.036692	15.911484	106.409115	-70.82392	19.213104	98.341069
-37.859802	18.600031	100.960251	-12.327765	17.50849	102.4132	45.65099	3.848526	107.340919	46.57143	27.855116	105.461845	46.11121	15.851821	106.401382	-70.76674	19.165159	98.425018
-37.162369	19.495979	101.03923	-12.232893	17.449154	102.510498	45.739002	3.784674	107.297157	46.692005	27.795038	105.563568	46.2155035	15.789856	106.4303625	-70.6812895	19.108452	98.5906335
-36.764328	20.148066	101.115395	-12.1691	17.430595	102.593842	45.77158	3.757673	107.251129	46.800247	27.75279	105.617126	46.2859135	15.7552315	106.4341275	-70.6241135	19.1059585	98.7535565
-36.420715	20.845501	101.148949	-12.116402	17.425247	102.651451	45.7733	3.750708	107.22979	46.889698	27.736347	105.673386	46.331499	15.7435275	106.451588	-70.564303	19.1069665	98.851314
-36.119545	21.63496	101.179482	-12.06138	17.454887	102.679428	45.811348	3.737731	107.147476	46.96241	27.718098	105.717232	46.386879	15.7279145	106.432354	-70.509639	19.1818595	98.926502
-35.777725	22.513435	101.13829	-12.009629	17.477058	102.681526	45.87579	3.714152	107.041061	47.047405	27.692144	105.747269	46.4615975	15.703148	106.394165	-70.4808555	19.250968	98.968887
-35.451809	23.443144	101.09079	-11.950364	17.511026	102.66687	45.878704	3.719274	106.996284	47.129501	27.679386	105.774986	46.5041025	15.69933	106.385635	-70.4048305	19.322722	98.948105
-35.141773	24.377138	101.098457	-11.883339	17.558661	102.658424	45.910221	3.704259	106.916023	47.198437	27.666933	105.797813	46.554329	15.685596	106.356918	-70.321007	19.431726	98.95993
-34.798733	25.815117	101.135597	-11.812323	17.603626	102.696762	45.966328	3.716984	106.810677	47.297287	27.673492	105.873131	46.6318075	15.695238	106.341904	-70.2564535	19.512014	99.05162
-34.622169	26.845009	101.151085	-11.754864	17.642128	102.737595	46.034012	3.726243	106.713531	47.383492	27.693546	105.924164	46.708752	15.7098945	106.3188475	-70.21848	19.5743615	99.1563425
-34.445103	27.946959	101.185349	-11.703319	17.673536	102.767311	46.066917	3.760579	106.612251	47.464172	27.703964	105.958664	46.7655445	15.7322715	106.2854575	-70.1721825	19.6148005	99.2491645
-34.272175	29.026684	101.269844	-11.659942	17.693148	102.788437	46.077045	3.804857	106.467163	47.540989	27.704788	105.990898	46.809017	15.7548225	106.2290305	-70.128901	19.6314735	99.3478435
-34.146263	30.117973	101.38385	-11.622853	17.717873	102.80484	46.057396	3.83592	106.307137	47.606125	27.722519	106.007591	46.8317605	15.7792195	106.157364	-70.0774665	19.6565265	99.452316
-34.119095	31.221333	101.503693	-11.582006	17.751961	102.824234	45.99749	3.874476	106.129456	47.681736	27.742382	105.997528	46.839613	15.808429	106.063492	-70.003625	19.695493	99.584976
-34.090015	32.381092	101.654747	-11.557315	17.785784	102.840637	45.940453	3.901175	105.925217	47.74477	27.753342	105.988625	46.8426115	15.8272585	105.956921	-69.9572415	19.7443095	99.724353
-33.986469	34.051983	101.992188	-11.507338	17.853922	102.90226	45.89489	3.911093	105.642387	47.814014	27.755047	105.992462	46.854452	15.83307	105.8174245	-69.869128	19.874774	99.9870955
-33.983009	35.034756	102.3265	-11.477809	17.910578	102.953339	45.835339	3.947916	105.547646	47.87838	27.763542	106.011559	46.8568595	15.855729	105.7796025	-69.8124775	19.965427	100.1270755
-33.992493	35.994839	102.52578	-11.472906	17.989195	103.022469	45.82972	3.959825	105.472076	47.936092	27.793524	106.049347	46.882906	15.8766745	105.7607115	-69.828718	20.1017155	100.2842265
-33.995491	37.016487	102.663628	-11.46371	18.069529	103.070595	45.833202	3.975371	105.420097	47.983921	27.819702	106.088791	46.9085615	15.8975365	105.754444	-69.8359815	20.2415215	100.386746
-33.963531	37.928589	102.80558	-11.440608	18.1399	103.115128	45.857075	4.00135	105.349007	48.024445	27.862606	106.105003	46.94076	15.931978	105.727005	-69.821976	20.347822	100.503251
-33.932346	38.78809	102.935684	-11.433412	18.237463	103.141747	45.867615	4.039845	105.27227	48.054367	27.916769	106.084084	46.960991	15.978307	105.678177	-69.827815	20.496619	100.605317
-33.887283	39.599529	103.055634	-11.426738	18.298876	103.151131	45.865459	4.099149	105.169472	48.063076	27.973383	106.028961	46.9642675	16.036266	105.5992165	-69.8177435	20.561486	100.7030455
-33.913811	40.759193	103.078331	-11.425676	18.416409	103.144348	45.863811	4.201656	105.015038	48.045727	28.054888	105.948151	46.954769	16.128272	105.4815945	-69.806121	20.704546	100.8071015
-33.871693	41.560955	103.18502	-11.437418	18.486101	103.141785	45.849068	4.271473	104.909065	48.031586	28.114561	105.90596	46.940327	16.193017	105.4075125	-69.815163	20.779185	100.8760575
-33.834873	42.311539	103.253517	-11.440763	18.558975	103.123215	45.834412	4.336814	104.833351	48.022732	28.172409	105.870544	46.928572	16.2546115	105.3519475	-69.810098	20.8633385	100.8944825
-33.780724	43.037106	103.283073	-11.474611	18.649145	103.105614	45.822342	4.402865	104.770729	48.00647	28.236589	105.856148	46.914406	16.319727	105.3134385	-69.863628	20.978563	100.8977895
-33.713448	43.690601	103.378555	-11.478548	18.750359	103.097389	45.800449	4.473036	104.720428	47.987846	28.299013	105.848602	46.8941475	16.3860245	105.284515	-69.8512435	21.1146935	100.910263
-33.69989	44.337646	103.437126	-11.494441	18.83432	103.100822	45.7701	4.541677	104.688438	47.975956	28.367645	105.857483	46.873028	16.454661	105.2729605	-69.86191	21.213979	100.9286835
-33.728832	44.955273	103.521965	-11.512472	18.937946	103.116165	45.738434	4.60711	104.671753	47.973354	28.437599	105.877747	46.855894	16.5223545	105.27475	-69.880838	21.3535375	100.95758
-33.77457	45.895477	103.712334	-11.549221	19.062515	103.157951	45.701405	4.696956	104.636536	47.973137	28.543392	105.903397	46.837271	16.620174	105.2699665	-69.935713	21.504856	101.0459355
-33.73576	46.517998	103.823425	-11.578328	19.160988	103.168533	45.660614	4.760786	104.583069	47.962849	28.609028	105.90551	46.8117315	16.684907	105.2442895	-69.9683875	21.637069	101.0927765
-33.703381	47.093838	103.910019	-11.590613	19.240656	103.172539	45.623051	4.827577	104.507294	47.945992	28.66711	105.88623	46.7845215	16.7473435	105.196762	-69.9657475	21.7339685	101.148316
-33.627571	47.604973	103.998985	-11.609301	19.302477	103.175484	45.579975	4.895042	104.45739	47.930538	28.718311	105.859566	46.7552565	16.8066765	105.158478	-69.9738585	21.7982775	101.19249
-33.552711	48.043526	104.082397	-11.639822	19.39308	103.190994	45.536198	4.968181	104.441605	47.904278	28.776941	105.868912	46.720238	16.872561	105.1552585	-69.999882	21.913599	101.2267295
-33.481411	48.43055	104.136154	-11.654675	19.473936	103.205963	45.497715	5.029947	104.466606	47.876377	28.841383	105.897369	46.687046	16.935665	105.1819875	-69.996396	22.012207	101.2299385
-33.379601	48.748215	104.173073	-11.71536	19.567276	103.234634	45.466114	5.079453	104.50486	47.853817	28.898806	105.926346	46.6599655	16.9891295	105.215603	-70.0906855	22.1454225	101.253665
-33.147465	49.030964	104.186333	-11.787586	19.688787	103.244675	45.388145	5.153628	104.53701	47.799301	28.982285	105.957497	46.593723	17.0679565	105.2472535	-70.168895	22.3096175	101.2420965
-32.93417	49.122643	104.187599	-11.859387	19.772917	103.236534	45.318253	5.198073	104.516045	47.739719	29.03297	105.956665	46.528986	17.1155215	105.236355	-70.24776	22.4303125	101.236713
-32.656654	49.15258	104.21418	-11.923079	19.841764	103.213501	45.235947	5.256546	104.481567	47.679668	29.074244	105.926392	46.4578075	17.165395	105.2039795	-70.3039655	22.518133	101.2230225
-32.354374	49.183594	104.172012	-11.989781	19.927364	103.200508	45.166611	5.315151	104.451096	47.621277	29.117683	105.901421	46.393944	17.216417	105.1762585	-70.373506	22.638311	101.2247575
-32.010288	49.142933	104.158638	-12.026537	19.997513	103.193199	45.095955	5.387	104.44471	47.553238	29.190651	105.888222	46.3245965	17.2888255	105.166466	-70.3776705	22.7062005	101.219932
-31.603455	49.049641	104.177895	-12.093362	20.088028	103.197525	45.04628	5.466837	104.44558	47.506966	29.265251	105.876015	46.276623	17.366044	105.1607975	-70.463347	22.810012	101.2342525
-31.191561	48.935009	104.135063	-12.171927	20.21553	103.22348	44.997589	5.539202	104.450867	47.445896	29.346958	105.869461	46.2217425	17.44308	105.160164	-70.5655965	22.98798	101.286796
-30.657381	48.717052	104.090675	-12.215289	20.320501	103.208687	44.925701	5.642245	104.445122	47.366707	29.449821	105.823936	46.146204	17.546033	105.134529	-70.576782	23.094969	101.282845
-30.255428	48.55024	103.997253	-12.262179	20.408844	103.173462	44.86562	5.69488	104.449692	47.297863	29.511993	105.788513	46.0817415	17.6034365	105.1191025	-70.6060995	23.2142515	101.2278215
-29.889017	48.393108	103.906921	-12.317936	20.505323	103.16478	44.799828	5.747586	104.513908	47.227375	29.560358	105.76416	46.0136015	17.653972	105.139034	-70.6494735	23.356674	101.190526
-29.471592	48.296246	103.78157	-12.404089	20.595579	103.195969	44.756535	5.839344	104.620865	47.155918	29.615015	105.779053	45.9562265	17.7271795	105.199959	-70.7644045	23.4639785	101.191979
-28.986973	48.154663	103.665291	-12.470033	20.66234	103.239616	44.713467	5.924142	104.792252	47.067711	29.699608	105.821457	45.890589	17.811875	105.3068545	-70.830655	23.512805	101.1723775
-28.507406	47.99498	103.526733	-12.563276	20.733561	103.319527	44.656719	6.018806	105.015388	46.987774	29.787264	105.865623	45.8222465	17.903035	105.4405055	-70.9487985	23.564087	101.1985485
-27.936216	47.784355	103.391884	-12.654805	20.798697	103.423248	44.599323	6.137074	105.277931	46.897438	29.878336	105.93605	45.7483805	18.007705	105.6069905	-71.0579905	23.589689	101.2395055
-27.243761	47.475822	103.204491	-12.768385	20.888836	103.571655	44.546528	6.270948	105.716934	46.772865	30.000723	106.039856	45.6596965	18.1358355	105.878395	-71.1964665	23.6418365	101.264915
-26.679811	47.265507	103.050003	-12.873593	20.942751	103.657021	44.507919	6.345478	105.960335	46.691727	30.075279	106.106522	45.599823	18.2103785	106.0334285	-71.347009	23.6751235	101.2806135
-26.209095	47.145454	102.915405	-12.965941	20.978333	103.69928	44.464378	6.403103	106.134727	46.632523	30.093285	106.160667	45.5484505	18.248194	106.147697	-71.4803325	23.708472	101.250863
-25.70208	47.036564	102.840843	-13.053953	20.99922	103.699448	44.394592	6.425261	106.241051	46.542454	30.144981	106.18969	45.468523	18.285121	106.2153705	-71.576429	23.713319	101.1835255
-25.116943	46.963135	102.790436	-13.133806	21.010256	103.673157	44.323093	6.445587	106.258247	46.447433	30.168867	106.215324	45.385263	18.307227	106.2367855	-71.652875	23.713285	101.1095285
-24.46524	46.883183	102.843056	-13.194362	21.037111	103.65683	44.24374	6.465552	106.227371	46.385403	30.18749	106.225822	45.3145715	18.326521	106.2265965	-71.7032955	23.747701	101.0870635
-23.919699	46.792019	102.89006	-13.234488	21.084885	103.646835	44.191151	6.486985	106.173576	46.351528	30.220873	106.220482	45.2713395	18.353929	106.197029	-71.7403155	23.815841	101.096641
-23.011885	46.707642	102.999969	-13.24746	21.182138	103.653488	44.129162	6.57544	106.088402	46.325878	30.320667	106.226883	45.22752	18.4480535	106.1576425	-71.72244	23.9162225	101.1493335
-22.406778	46.698948	103.067337	-13.215172	21.289612	103.675804	44.116772	6.659847	106.055901	46.352127	30.41571	106.221619	45.2344495	18.5377785	106.13876	-71.6647935	24.0414455	101.212848
-21.854263	46.716343	103.123878	-13.186537	21.412699	103.69722	44.117554	6.765303	106.036308	46.372147	30.526525	106.230316	45.2448505	18.645914	106.133312	-71.6179245	24.179484	101.261128
-21.217525	46.751186	103.129425	-13.161556	21.538801	103.699982	44.114037	6.867542	106.037102	46.377769	30.645966	106.236115	45.245903	18.756754	106.1366085	-71.569015	24.320848	101.2633555
-20.576733	46.814812	103.120056	-13.155343	21.661781	103.686508	44.106232	6.977414	106.040527	46.381332	30.751968	106.229996	45.243782	18.864691	106.1352615	-71.554468	24.458871	101.2377545
-19.800478	46.842533	103.099464	-13.163477	21.764671	103.68013	44.084629	7.067218	106.049522	46.362309	30.873739	106.237816	45.223469	18.9704785	106.143669	-71.550423	24.5588635	101.216591
-19.20381	46.845745	103.113602	-13.200667	21.835938	103.677666	44.057209	7.141723	106.072083	46.332882	30.948166	106.274559	45.1950455	19.0449445	106.173321	-71.5963795	24.6269315	101.182011
-18.247992	46.872921	103.148102	-13.249504	21.889587	103.685547	44.005535	7.202371	106.108948	46.295181	31.020578	106.33316	45.150358	19.1114745	106.221054	-71.649366	24.6676995	101.15004
-17.650448	46.94619	103.189209	-13.293547	21.909552	103.717598	43.965851	7.22849	106.138954	46.253452	31.050066	106.392288	45.1096515	19.139278	106.265621	-71.6967455	24.679826	101.169575
-16.966749	47.035969	103.233246	-13.344505	21.927023	103.756294	43.94136	7.241245	106.18042	46.229755	31.075087	106.459045	45.0855575	19.158166	106.3197325	-71.7745675	24.69588	101.1928555
-16.299162	47.132519	103.272926	-13.361898	21.939363	103.794716	43.919937	7.246723	106.236984	46.224205	31.108126	106.542076	45.072071	19.1774245	106.38953	-71.795867	24.7013015	101.199902
-15.550529	47.20956	103.33667	-13.368999	21.948069	103.826454	43.932491	7.261647	106.280746	46.236031	31.135262	106.615364	45.084261	19.1984545	106.448055	-71.822259	24.6976835	101.204853
-14.865758	47.262856	103.38961	-13.366692	21.956938	103.845833	43.953743	7.280886	106.311272	46.251354	31.167204	106.676636	45.1025485	19.224045	106.493954	-71.8359325	24.689831	101.197712
-14.176522	47.322922	103.406975	-13.357573	21.965656	103.856743	43.972309	7.29526	106.341301	46.269817	31.211714	106.742943	45.121063	19.253487	106.542122	-71.836209	24.677825	101.171364
-13.23043	47.471039	103.481331	-13.346013	21.972061	103.908859	44.020649	7.319584	106.372025	46.319256	31.28952	106.838295	45.1699525	19.304552	106.60516	-71.8619785	24.63957	101.212558
-12.518547	47.637409	103.578934	-13.317253	21.99745	103.945526	44.057495	7.334591	106.411728	46.361961	31.319824	106.913467	45.209728	19.3272075	106.6625975	-71.844234	24.6676925	101.2284545
-11.840997	47.779255	103.672234	-13.297308	22.003859	103.991577	44.09129	7.344998	106.46138	46.398918	31.355631	107.016602	45.245104	19.3503145	106.738991	-71.83972	24.6574035	101.244163
-11.082296	47.87347	103.822258	-13.264855	22.020103	104.041756	44.135265	7.355462	106.500916	46.447857	31.384731	107.128296	45.291561	19.3700965	106.814606	-71.821271	24.6701095	101.268906
-10.389354	47.942596	103.998909	-13.254184	22.021965	104.115906	44.185497	7.363763	106.543602	46.505886	31.413191	107.258568	45.3456915	19.388477	106.901085	-71.8540595	24.655453	101.330727
-9.702871	47.993042	104.17392	-13.231419	22.021868	104.169235	44.236408	7.364358	106.600044	46.559998	31.440765	107.401619	45.398203	19.4025615	107.0008315	-71.861041	24.6411745	101.3376385
-9.062795	48.080532	104.331612	-13.211582	22.03154	104.218964	44.29414	7.366128	106.636963	46.624039	31.459633	107.535728	45.4590895	19.4128805	107.0863455	-71.8822535	24.6501995	101.3515825
-8.036902	48.23827	104.551994	-13.182524	22.045214	104.293716	44.379459	7.373719	106.694984	46.700848	31.495901	107.727852	45.5401535	19.43481	107.211418	-71.9052015	24.655618	101.376014
-7.356362	48.330448	104.678978	-13.142342	22.051786	104.317261	44.445004	7.368671	106.723389	46.759937	31.516617	107.853661	45.6024705	19.442644	107.288525	-71.8871545	24.660928	101.345997
-6.609144	48.366337	104.824005	-13.078764	22.043695	104.3349	44.520863	7.371325	106.734756	46.813087	31.534836	107.94548	45.666975	19.4530805	107.340118	-71.824503	24.6343095	101.329682
-5.934782	48.360016	104.929375	-13.031851	22.054716	104.35276	44.597363	7.379291	106.768402	46.892059	31.553993	108.043221	45.744711	19.466642	107.4058115	-71.808413	24.64279	101.2997085
-5.269048	48.33165	105.060455	-12.986043	22.059341	104.390884	44.68499	7.373668	106.816589	46.952827	31.560642	108.140167	45.8189085	19.467155	107.478378	-71.7909945	24.651527	101.30339
-4.636874	48.257439	105.203506	-12.932036	22.057779	104.46196	44.786896	7.350009	106.868042	47.023315	31.556734	108.240852	45.9051055	19.4533715	107.554447	-71.7691775	24.6621865	101.369473
-4.002209	48.216351	105.311188	-12.870394	22.029274	104.509857	44.885616	7.320392	106.940964	47.097321	31.549961	108.342636	45.9914685	19.4351765	107.6418	-71.7322565	24.6233715	101.377914
-2.995975	48.055515	105.517899	-12.792566	21.962944	104.604996	45.020401	7.255862	107.062256	47.198235	31.515238	108.519424	46.109318	19.38555	107.79084	-71.69445	24.540338	101.419152
-2.29233	47.897125	105.667732	-12.749471	21.897755	104.664398	45.097866	7.216537	107.153786	47.26136	31.471893	108.642433	46.179613	19.344215	107.8981095	-71.678555	24.451295	101.4306865
-1.62582	47.677296	105.763878	-12.70433	21.835304	104.722084	45.171104	7.166646	107.21904	47.309731	31.434998	108.753708	46.2404175	19.300822	107.986374	-71.6490775	24.369786	101.457794
-0.992975	47.42366	105.875443	-12.685135	21.782885	104.776428	45.225925	7.129	107.284966	47.345695	31.397713	108.848778	46.28581	19.2633565	108.066872	-71.65608	24.3024135	101.485984
-0.397315	47.139339	105.975151	-12.65995	21.719669	104.808304	45.267536	7.086377	107.351593	47.382008	31.361734	108.928825	46.324772	19.2240555	108.140209	-71.644672	24.2152825	101.476399
0.15313	46.823143	106.020592	-12.65893	21.656395	104.820564	45.316841	7.059701	107.398117	47.399136	31.33234	109.020447	46.3579885	19.1960205	108.209282	-71.6758485	24.1167695	101.431846
0.749775	46.447605	106.087578	-12.654087	21.58901	104.824112	45.358749	7.035586	107.453194	47.404583	31.30768	109.110931	46.381666	19.171633	108.2820625	-71.68984	24.006387	101.3661615
1.636921	45.812572	106.182396	-12.634155	21.514854	104.828384	45.422405	7.005075	107.520065	47.421543	31.299669	109.244408	46.421974	19.152372	108.3822365	-71.690284	23.877336	101.2745315
2.195073	45.321579	106.232956	-12.632878	21.469862	104.842285	45.463821	6.9991	107.559776	47.434242	31.297604	109.338364	46.4490315	19.148352	108.44907	-71.7147875	23.791372	101.2355
2.774772	44.762852	106.300987	-12.617627	21.428484	104.858162	45.506359	6.986784	107.604233	47.456791	31.299099	109.421028	46.481575	19.1429415	108.5126305	-71.716829	23.7140265	101.2036935
3.272977	44.209679	106.359932	-12.586339	21.374142	104.866776	45.551693	6.966087	107.637993	47.497787	31.314777	109.487549	46.52474	19.140432	108.562771	-71.697418	23.607852	101.170781
3.746572	43.668926	106.380821	-12.569048	21.355383	104.882027	45.610352	6.953712	107.640266	47.526169	31.315876	109.541634	46.5682605	19.134794	108.59095	-71.7063565	23.575972	101.173104
4.271835	42.942581	106.373573	-12.541689	21.344549	104.891907	45.659126	6.948941	107.641838	47.55468	31.308138	109.577873	46.606903	19.1285395	108.6098555	-71.690281	23.5605585	101.1739585
4.76582	42.1856	106.374611	-12.510387	21.332972	104.894974	45.704037	6.940306	107.632027	47.586761	31.29949	109.608391	46.645399	19.119898	108.620209	-71.666173	23.546046	101.169739
5.465437	40.961517	106.338562	-12.446073	21.310415	104.883194	45.756527	6.926324	107.629105	47.634415	31.291681	109.670815	46.695471	19.1090025	108.64996	-71.587617	23.5118275	101.116428
5.86279	40.123062	106.317482	-12.416439	21.289993	104.879448	45.782761	6.919872	107.634201	47.662769	31.293238	109.694466	46.722765	19.106555	108.6643335	-71.555643	23.473431	101.0945625
6.267282	39.262585	106.290398	-12.402357	21.268631	104.876312	45.802219	6.927386	107.63588	47.669395	31.303034	109.731972	46.735807	19.11521	108.683926	-71.540521	23.422052	101.068698
6.707072	38.249378	106.233719	-12.389113	21.254612	104.88665	45.820953	6.948441	107.64344	47.673122	31.320471	109.751259	46.7470375	19.134456	108.6973495	-71.5252635	23.374768	101.0759505
7.028414	37.209873	106.174683	-12.397494	21.244884	104.911377	45.82888	6.973403	107.654167	47.668903	31.339222	109.743538	46.7488915	19.1563125	108.6988525	-71.5438795	23.3334555	101.1239015
7.390033	36.16399	106.093582	-12.407956	21.247746	104.916588	45.824577	6.997066	107.660851	47.646374	31.349203	109.710106	46.7354755	19.1731345	108.6854785	-71.5513875	23.3223575	101.1476975
7.662641	35.058388	105.915787	-12.434506	21.255238	104.918037	45.79974	7.040489	107.666656	47.617344	31.347418	109.611549	46.708542	19.1939535	108.6391025	-71.577554	23.3165225	101.1969715
8.054395	33.304962	105.667603	-12.484803	21.293554	104.898071	45.798363	7.13117	107.674622	47.537003	31.34313	109.382294	46.667683	19.23715	108.528458	-71.637289	23.349958	101.267684
8.304647	32.058437	105.510841	-12.517444	21.307922	104.870049	45.79686	7.202229	107.650223	47.454662	31.355276	109.195816	46.625761	19.2787525	108.4230195	-71.660649	23.3370915	101.3170785
8.488373	30.802509	105.206322	-12.54148	21.32033	104.816971	45.783562	7.273649	107.621536	47.360573	31.376007	108.972679	46.5720675	19.324828	108.2971075	-71.6550275	23.315832	101.3368345
8.682813	29.461679	104.959091	-12.577761	21.316679	104.721817	45.763901	7.342675	107.572937	47.255524	31.399479	108.731232	46.5097125	19.371077	108.1520845	-71.6652345	23.262281	101.2915495
8.851396	28.115181	104.731667	-12.602003	21.300707	104.630829	45.735382	7.397591	107.522247	47.152092	31.423716	108.485939	46.443737	19.4106535	108.004093	-71.647743	23.1907605	101.257565
8.968758	26.766336	104.518318	-12.642116	21.283703	104.501518	45.70816	7.43265	107.458786	47.035606	31.457943	108.28904	46.371883	19.4452965	107.873913	-71.656115	23.1221095	101.129123
9.10158	25.337219	104.300102	-12.695125	21.234331	104.407356	45.673271	7.465922	107.41423	46.93454	31.463942	108.089592	46.3039055	19.464932	107.751911	-71.6941555	23.00373	101.062801
9.248217	23.199781	104.020988	-12.758768	21.169001	104.255203	45.641922	7.493569	107.340874	46.801655	31.467804	107.822716	46.2217885	19.4806865	107.581795	-71.7393245	22.8573155	100.928611
9.295741	21.744694	103.81163	-12.804675	21.141491	104.126122	45.606815	7.501716	107.298553	46.710056	31.480593	107.63633	46.1584355	19.4911545	107.4674415	-71.7677855	22.7918275	100.7848025
9.342422	20.268965	103.611633	-12.862391	21.106096	103.980957	45.571663	7.527512	107.23288	46.624584	31.490913	107.403305	46.0981235	19.5092125	107.3180925	-71.8229055	22.7029795	100.6438215
9.419725	18.768988	103.456856	-12.899553	21.092337	103.836586	45.544064	7.567702	107.183281	46.509953	31.521082	107.195724	46.0270085	19.544392	107.1895025	-71.8261145	22.640282	100.4836695
9.39689	17.318434	103.271065	-12.943146	21.104488	103.68972	45.532372	7.620066	107.149933	46.409489	31.570221	106.986023	45.9709305	19.5951435	107.067978	-71.8572225	22.6138325	100.311462
9.372798	15.824331	103.133484	-12.994459	21.100225	103.535149	45.519543	7.691316	107.14978	46.29509	31.641766	106.801094	45.9073165	19.666541	106.975437	-71.8962345	22.533909	100.094861
9.368491	14.305555	103.048279	-13.044773	21.092972	103.383827	45.499565	7.752759	107.166306	46.179058	31.687393	106.65361	45.8393115	19.720076	106.909958	-71.9288575	22.465868	99.857696
9.257149	12.05418	102.878738	-13.136313	21.0522	103.155495	45.468773	7.774139	107.190254	46.034832	31.730223	106.461845	45.7518025	19.752181	106.8260495	-72.0244285	22.352219	99.4849405
9.162758	10.581726	102.802155	-13.188481	20.985846	102.95787	45.435547	7.741827	107.204964	45.946278	31.692051	106.369461	45.6909125	19.716939	106.7872125	-72.0678745	22.254753	99.1285275
9.012267	9.144919	102.713081	-13.254631	20.90761	102.735306	45.394234	7.682513	107.205666	45.860394	31.634558	106.285645	45.627314	19.6585355	106.7456555	-72.136576	22.1566845	98.7249565
8.851509	7.68544	102.580681	-13.334182	20.820478	102.497421	45.327713	7.599289	107.200172	45.771084	31.547752	106.195152	45.5493985	19.5735205	106.697662	-72.2177625	22.0674355	98.29718
8.632913	6.263916	102.45726	-13.414214	20.712406	102.281105	45.264931	7.505169	107.179619	45.692997	31.445805	106.105057	45.478964	19.475487	106.642338	-72.307392	21.949325	97.919872
8.443838	4.885619	102.373482	-13.453868	20.61727	102.080513	45.21888	7.431828	107.147003	45.632786	31.333977	105.993256	45.425833	19.3829025	106.5701295	-72.333569	21.8516375	97.5908965
8.187159	3.533981	102.257751	-13.486731	20.504793	101.878716	45.182816	7.332499	107.120369	45.577541	31.23926	105.89547	45.3801785	19.2858795	106.5079195	-72.3536405	21.7237065	97.2495125
7.768425	1.523256	102.131584	-13.531839	20.320925	101.569656	45.11681	7.198611	107.068291	45.508644	31.090693	105.715271	45.312727	19.144652	106.391781	-72.376405	21.497198	96.747531
7.480632	0.263568	102.006805	-13.557683	20.190845	101.374802	45.112068	7.090895	106.992126	45.459625	30.982315	105.603767	45.2858465	19.036605	106.2979465	-72.4012125	21.345085	96.4516575
7.09949	-0.967525	101.914307	-13.550298	20.071104	101.185753	45.024601	6.990415	106.970467	45.411537	30.862362	105.49604	45.218069	18.9263885	106.2332535	-72.318665	21.2158195	96.1382525
6.692414	-2.186128	101.860367	-13.581891	19.960144	101.017975	44.975132	6.873795	106.941475	45.368172	30.735901	105.364845	45.171652	18.804848	106.15316	-72.335434	21.11544	95.88279
6.266736	-3.370951	101.819519	-13.587758	19.839161	100.882164	44.922291	6.747553	106.905518	45.337658	30.611446	105.278481	45.1299745	18.6794995	106.0919995	-72.3054905	20.9988225	95.6723285
5.784573	-4.457078	101.782799	-13.633208	19.716303	100.754395	44.864906	6.603928	106.875404	45.319592	30.461105	105.199524	45.092249	18.5325165	106.037464	-72.358665	20.9000895	95.471326
5.239288	-5.494062	101.692596	-13.670036	19.601086	100.657181	44.78521	6.443627	106.839928	45.297546	30.303249	105.130257	45.041378	18.373438	105.9850925	-72.38145	20.828734	95.3292695
4.328228	-7.057816	101.517143	-13.720476	19.423567	100.471115	44.642273	6.16712	106.684021	45.27602	30.023581	104.986168	44.9591465	18.0953505	105.8350945	-72.4000985	20.7517835	95.1071355
3.678961	-7.995962	101.36644	-13.738136	19.312824	100.35437	44.535172	5.990302	106.563377	45.255356	29.826715	104.856133	44.895264	17.9085085	105.709755	-72.371536	20.7171395	94.998985
2.998898	-8.841775	101.21344	-13.776519	19.21843	100.248077	44.436359	5.846808	106.404449	45.221363	29.646236	104.729652	44.828861	17.746522	105.5670505	-72.381899	20.690338	94.9291035
2.25858	-9.678746	101.065971	-13.782024	19.120831	100.15873	44.357304	5.699404	106.27285	45.211254	29.493532	104.597	44.784279	17.596468	105.434925	-72.348327	20.645194	94.882535
1.471666	-10.463667	100.967232	-13.788838	19.045231	100.102806	44.282345	5.566254	106.135925	45.187599	29.355595	104.478882	44.734972	17.4609245	105.3074035	-72.312648	20.6295375	94.8982085
0.653669	-11.183042	100.885628	-13.824251	18.984468	100.041748	44.222584	5.441227	106.020905	45.141335	29.230696	104.360725	44.6819595	17.3359615	105.190815	-72.3304615	20.6329745	94.892681
-0.14062	-11.826706	100.828171	-13.850422	18.92977	99.982956	44.208282	5.325339	105.893967	45.109768	29.114861	104.236778	44.659025	17.2201	105.0653725	-72.359869	20.63944	94.9005395
-1.451718	-12.693213	100.821861	-13.896063	18.859798	99.922012	44.100868	5.217858	105.845581	45.025963	28.969797	104.090118	44.5634155	17.0938275	104.9678495	-72.3555415	20.6257685	94.8761745
-2.38356	-13.20765	100.872871	-13.929174	18.805599	99.904701	44.070797	5.154149	105.816483	44.975998	28.889883	103.978905	44.5233975	17.022016	104.897694	-72.3817455	20.589182	94.911708
-3.316959	-13.678832	100.931808	-13.960208	18.751837	99.885628	44.047173	5.094001	105.795303	44.92086	28.833706	103.894722	44.4840165	16.9638535	104.8450125	-72.4044325	20.5398205	94.9262435
-4.228547	-14.073557	100.971497	-13.996831	18.701584	99.861473	44.020535	5.046065	105.782959	44.865883	28.78162	103.797325	44.443209	16.9138425	104.790142	-72.436871	20.4893255	94.932804
-5.2113	-14.396996	101.01265	-14.031473	18.648302	99.837456	43.984512	4.998426	105.766167	44.812546	28.734552	103.707489	44.398529	16.866489	104.736828	-72.461475	20.430115	94.938084
-6.197648	-14.666338	101.015511	-14.068159	18.591	99.787964	43.950226	4.949193	105.74942	44.759636	28.687187	103.628334	44.354931	16.81819	104.688877	-72.491249	20.36381	94.887051
-7.19535	-14.858935	101.011322	-14.119201	18.532791	99.737305	43.903469	4.882409	105.728622	44.727318	28.633257	103.556969	44.3153935	16.757833	104.6427955	-72.5537955	20.307749	94.8318145
-8.659543	-15.048509	100.878021	-14.176623	18.415876	99.646683	43.843342	4.772723	105.662193	44.660206	28.545511	103.48027	44.251774	16.659117	104.5712315	-72.60502	20.172635	94.7221345
-9.648388	-15.062759	100.729286	-14.214624	18.334229	99.598366	43.782719	4.693831	105.599884	44.618511	28.478748	103.421715	44.200615	16.5862895	104.5107995	-72.629863	20.0821685	94.6859325
-10.72058	-15.038161	100.60704	-14.254262	18.265137	99.554321	43.716644	4.621796	105.528725	44.584198	28.422415	103.372444	44.150421	16.5221055	104.4505845	-72.658945	20.0081685	94.6580575
-11.754053	-14.925549	100.50621	-14.296128	18.214111	99.5299	43.677635	4.557622	105.425201	44.537415	28.363138	103.365517	44.107525	16.46038	104.395359	-72.699781	19.967842	94.664441
-12.784386	-14.772272	100.408623	-14.342551	18.177679	99.546097	43.593323	4.52391	105.379936	44.512527	28.31786	103.350807	44.052925	16.420885	104.3653715	-72.738027	19.934473	94.7268225
-13.752583	-14.525625	100.287834	-14.375841	18.160997	99.568604	43.529587	4.478158	105.313385	44.497921	28.284296	103.329758	44.013754	16.381227	104.3215715	-72.765436	19.940767	94.8156365
-14.882955	-14.237337	100.234283	-14.397974	18.157049	99.586304	43.458916	4.454728	105.256462	44.482277	28.257212	103.319504	43.9705965	16.35597	104.287983	-72.7665445	19.958128	94.884625
-16.469757	-13.672347	100.094666	-14.437807	18.152737	99.588737	43.391098	4.438277	105.141556	44.478519	28.223497	103.299271	43.9348085	16.330887	104.2204135	-72.8104225	19.974587	94.9570605
-17.433462	-13.250722	99.947235	-14.468199	18.150364	99.577492	43.335228	4.428038	105.075203	44.473728	28.197081	103.281525	43.904478	16.3125595	104.178364	-72.840876	19.9881685	94.97662
-18.454176	-12.73035	99.808929	-14.49079	18.141003	99.567039	43.291302	4.414938	104.999268	44.467812	28.173452	103.274979	43.879557	16.294195	104.1371235	-72.861137	19.987811	94.9969545
-19.51355	-12.186288	99.682602	-14.515994	18.129295	99.562035	43.2421	4.399588	104.900467	44.468796	28.150738	103.271576	43.855448	16.275163	104.0860215	-72.887436	19.983427	95.0380485
-20.583557	-11.587529	99.581123	-14.547483	18.126375	99.562271	43.180786	4.378018	104.798798	44.469753	28.103653	103.266373	43.8252695	16.2408355	104.0325855	-72.9202355	20.0119145	95.0919565
-21.573933	-10.990233	99.432961	-14.579084	18.114414	99.569214	43.128704	4.344834	104.64566	44.472504	28.055185	103.240845	43.800604	16.2000095	103.9432525	-72.958772	20.0288185	95.1951755
-22.60878	-10.280962	99.296036	-14.61517	18.101669	99.572266	42.984539	4.326538	104.527153	44.468349	28.001436	103.218567	43.726444	16.163987	103.87286	-72.956784	20.039351	95.271672
-24.167503	-9.178281	99.094582	-14.661344	18.039701	99.557587	42.805286	4.241848	104.279617	44.45623	27.88467	103.171516	43.630758	16.063259	103.7255665	-72.953446	20.016143	95.3896075
-25.13147	-8.419325	98.92897	-14.680841	17.993605	99.541275	42.693504	4.182433	104.116905	44.455753	27.814808	103.116943	43.5746285	15.9986205	103.616924	-72.9363105	19.9885895	95.465626
-26.114363	-7.588769	98.765823	-14.696487	17.951906	99.513451	42.598858	4.146507	103.932762	44.452801	27.765903	103.037247	43.5258295	15.956205	103.4850045	-72.9188035	19.947607	95.5418975
-27.096214	-6.732374	98.612526	-14.702053	17.921535	99.458733	42.520744	4.121845	103.742424	44.440331	27.729517	102.94809	43.4805375	15.925681	103.345257	-72.8846435	19.917389	95.572209
-28.040764	-5.881453	98.514641	-14.697611	17.90308	99.40239	42.470127	4.093249	103.554344	44.43679	27.715408	102.863403	43.4534585	15.9043285	103.2088735	-72.8486805	19.9018315	95.5959065
-28.946638	-5.013983	98.347748	-14.693384	17.884315	99.331512	42.432072	4.100595	103.379288	44.429909	27.71685	102.769768	43.4309905	15.9087225	103.074528	-72.8177585	19.8599075	95.588496
-29.847992	-4.120117	98.220024	-14.683612	17.848938	99.277252	42.408695	4.125132	103.226807	44.417004	27.728733	102.687775	43.4128495	15.9269325	102.957291	-72.7800735	19.7709435	95.597213
-31.209984	-2.748907	98.10289	-14.653902	17.790855	99.216469	42.367161	4.123654	103.053795	44.405773	27.749781	102.59063	43.386467	15.9367175	102.8222125	-72.694271	19.6449925	95.6107255
-32.067871	-1.81561	98.03302	-14.640959	17.753057	99.198563	42.34631	4.122214	102.973663	44.404434	27.734724	102.553001	43.375372	15.928469	102.763332	-72.65729	19.577645	95.633794
-32.907757	-0.84506	98.013672	-14.638601	17.693985	99.203957	42.331139	4.092401	102.920761	44.406406	27.702787	102.537277	43.3687725	15.897594	102.729019	-72.6459745	19.490376	95.678895
-33.799358	0.104987	98.012802	-14.62069	17.631395	99.20739	42.314034	4.032005	102.881538	44.410683	27.658689	102.528809	43.3623585	15.845347	102.7051735	-72.6037385	19.417443	95.7096065
-34.622707	1.075779	97.976021	-14.606434	17.545284	99.203773	42.296535	3.955422	102.811882	44.414188	27.594793	102.511192	43.3553615	15.7751075	102.661537	-72.5682295	19.3154605	95.746009
-35.401627	2.061318	97.931961	-14.601439	17.423429	99.190231	42.263554	3.844227	102.697029	44.417839	27.506313	102.463173	43.3406965	15.67527	102.580101	-72.5435745	19.171588	95.800361
-36.214493	3.051725	97.929367	-14.611181	17.299829	99.158356	42.206104	3.73903	102.548531	44.408241	27.404419	102.384247	43.3071725	15.5717245	102.466389	-72.5295345	19.0279335	95.850323
-37.320293	4.518702	97.857925	-14.611249	17.11204	99.09761	42.077465	3.566096	102.249825	44.380371	27.220055	102.242004	43.228918	15.3930755	102.2459145	-72.451416	18.8310045	95.9493055
-38.015545	5.565038	97.869789	-14.61855	16.970486	99.058952	41.979866	3.439525	102.035522	44.333389	27.09004	102.121445	43.1566275	15.2647825	102.0784835	-72.3937275	18.6761895	96.0394205
-38.721195	6.573714	97.904953	-14.637923	16.855194	99.036072	41.881668	3.33319	101.822578	44.28891	26.962021	102.022789	43.085289	15.1476055	101.9226835	-72.361135	18.5627825	96.1494605
-39.387722	7.570835	97.915962	-14.65971	16.729296	99.03611	41.788616	3.227311	101.633743	44.260666	26.841858	101.93837	43.024641	15.0345845	101.7860565	-72.344061	18.4240075	96.2861635
-39.975296	8.582073	98.003876	-14.67535	16.611504	99.063316	41.715729	3.110116	101.45433	44.204826	26.750046	101.857719	42.9602775	14.930081	101.6560245	-72.3109775	18.292927	96.4706075
-40.634136	9.588605	98.168495	-14.687006	16.509211	99.107025	41.650414	3.040334	101.313034	44.156223	26.667633	101.817879	42.9033185	14.8539835	101.5654565	-72.2773305	18.1644385	96.6485935
-41.154922	10.549039	98.30204	-14.719847	16.402121	99.165573	41.590755	2.965577	101.217949	44.125881	26.613808	101.787201	42.858318	14.7896925	101.502575	-72.298012	18.0145495	96.828571
-41.890629	12.000701	98.554001	-14.769	16.259592	99.309006	41.550785	2.876302	101.098488	44.050632	26.553961	101.764679	42.8007085	14.7151315	101.4315835	-72.3387085	17.8040525	97.1864285
-42.392773	12.931951	98.793587	-14.810159	16.174253	99.404671	41.507706	2.842578	101.053093	43.989628	26.532412	101.743652	42.748667	14.687495	101.3983725	-72.368985	17.661011	97.4109695
-42.805965	13.855022	99.053688	-14.837965	16.126707	99.534271	41.464066	2.826462	101.035248	43.936478	26.516485	101.739029	42.700272	14.6714735	101.3871385	-72.376202	17.5819405	97.6814035
-43.151031	14.753063	99.258415	-14.885553	16.062349	99.658669	41.433109	2.824126	101.050461	43.879364	26.504227	101.764175	42.6562365	14.6641765	101.407318	-72.4273425	17.4605215	97.91002
-43.438457	15.661772	99.432251	-14.938264	16.030479	99.785561	41.414196	2.825051	101.089584	43.819649	26.510624	101.799835	42.6169225	14.6678375	101.4447095	-72.4934505	17.3931205	98.1264125
-43.734444	16.529806	99.664894	-15.000564	15.982388	99.904892	41.394512	2.825165	101.146255	43.74839	26.52553	101.849327	42.571451	14.6753475	101.497791	-72.572579	17.2894285	98.311993
-44.000751	17.375452	99.850929	-15.069864	15.939606	100.024246	41.379814	2.827181	101.204552	43.682495	26.539358	101.905502	42.5311545	14.6832695	101.555027	-72.6708825	17.1959425	98.493465
-44.261967	18.54907	100.153008	-15.175377	15.899865	100.208572	41.330353	2.845146	101.296677	43.580349	26.555824	101.971519	42.455351	14.700485	101.634098	-72.806105	17.099245	98.783046
-44.353912	19.35191	100.248299	-15.228345	15.887548	100.312057	41.292599	2.859437	101.362488	43.516201	26.573378	102.016052	42.4044	14.7164075	101.68927	-72.86109	17.0586885	98.934844
-44.46492	20.152578	100.409111	-15.292077	15.871813	100.379715	41.259155	2.87028	101.425972	43.44471	26.598558	102.051674	42.3519325	14.734419	101.738823	-72.9360865	17.009207	99.020607
-44.492386	20.883799	100.524345	-15.385575	15.865447	100.446823	41.21954	2.886285	101.47258	43.378578	26.623058	102.082291	42.299059	14.7546715	101.7774355	-73.070209	16.9762225	99.1162105
-44.498875	21.588261	100.621666	-15.453156	15.838106	100.502777	41.168194	2.907897	101.516617	43.296368	26.651531	102.113701	42.232281	14.779714	101.815159	-73.138593	16.896498	99.190395
-44.417164	22.251137	100.714005	-15.529736	15.831698	100.56031	41.095104	2.961965	101.53997	43.215855	26.681753	102.144966	42.1554795	14.821859	101.842468	-73.2149515	16.841537	99.278152
-44.274403	22.893356	100.778427	-15.619084	15.835655	100.613693	41.023369	2.973363	101.577629	43.141258	26.688362	102.176651	42.0823135	14.8308625	101.87714	-73.3204815	16.8404475	99.350246
-44.040321	23.859041	100.923218	-15.747993	15.809081	100.722382	40.921192	2.975756	101.639305	43.020519	26.685759	102.244652	41.9708555	14.8307575	101.9419785	-73.4668415	16.7874045	99.5027855
-43.808304	24.41876	101.072205	-15.824321	15.790658	100.802612	40.854485	2.981539	101.683784	42.947655	26.686045	102.314087	41.90107	14.833792	101.9989355	-73.549712	16.747524	99.6062885
-43.517975	24.999411	101.181969	-15.911344	15.766303	100.894287	40.781143	2.972533	101.750122	42.883415	26.679472	102.388443	41.832279	14.8260025	102.0692825	-73.654967	16.7066035	99.7192915
-43.219471	25.476339	101.313614	-15.981489	15.75916	100.995087	40.727039	2.961652	101.828888	42.823952	26.66625	102.479324	41.7754955	14.813951	102.154106	-73.7384735	16.704369	99.836068
-42.831768	25.892792	101.413155	-16.059261	15.724977	101.088806	40.683254	2.962538	101.952759	42.760788	26.648436	102.598175	41.722021	14.805487	102.275467	-73.840543	16.644467	99.902145
-42.372128	26.297516	101.438438	-16.120493	15.688257	101.183006	40.661999	2.952172	102.110764	42.704956	26.646856	102.753197	41.6834775	14.799514	102.4319805	-73.9244635	16.577	99.9340315
-41.946678	26.690161	101.513206	-16.180315	15.644607	101.291145	40.672935	2.932791	102.302635	42.664967	26.643393	102.915207	41.668951	14.788092	102.608921	-74.029581	16.501122	99.973369
-41.128345	27.144501	101.618111	-16.246183	15.575006	101.462021	40.722309	2.869647	102.659164	42.625854	26.611874	103.149117	41.6740815	14.7407605	102.9041405	-74.1664475	16.4092515	100.0199015
-40.593227	27.386873	101.686752	-16.280682	15.493197	101.60984	40.782661	2.861883	102.926971	42.616665	26.570364	103.331329	41.699663	14.7161235	103.12915	-74.261027	16.2702705	100.09053
-40.021549	27.569748	101.783775	-16.286764	15.427533	101.772842	40.85865	2.843962	103.225281	42.619411	26.527973	103.534523	41.7390305	14.6859675	103.379902	-74.3125585	16.1690985	100.165782
-39.371696	27.716911	101.867355	-16.285259	15.313872	101.939484	40.939575	2.828798	103.550293	42.647675	26.481987	103.731308	41.793625	14.6553925	103.6408005	-74.364143	15.9723515	100.2381675
-38.721245	27.819601	101.923492	-16.26853	15.222207	102.109909	41.025223	2.812267	103.873169	42.667961	26.434353	103.958855	41.846592	14.62331	103.916012	-74.383652	15.821104	100.303806
-38.004692	27.918318	101.985344	-16.262234	15.104116	102.26442	41.13168	2.78134	104.190636	42.692982	26.394573	104.168007	41.912331	14.5879565	104.1793215	-74.436799	15.6202755	100.3495185
-37.302151	27.955648	102.037109	-16.25279	15.007003	102.402138	41.252331	2.742457	104.478874	42.726181	26.363415	104.334045	41.989256	14.552936	104.4064595	-74.494836	15.46107	100.3978165
-36.266392	27.981234	102.092789	-16.263025	14.842087	102.574753	41.403301	2.705812	104.844368	42.734219	26.326025	104.594109	42.06876	14.5159185	104.7192385	-74.59481	15.1682555	100.4302675
-35.536022	27.934519	102.127144	-16.270473	14.760226	102.685837	41.514565	2.665789	105.04435	42.741081	26.318794	104.719666	42.127823	14.4922915	104.882008	-74.668769	15.0281605	100.489666
-34.814049	27.851433	102.144897	-16.29126	14.655974	102.77816	41.576237	2.686085	105.268288	42.741497	26.312906	104.839912	42.158867	14.4994955	105.0541	-74.741387	14.8124525	100.50222
-34.010025	27.799114	102.158974	-16.290947	14.586799	102.859352	41.714256	2.675629	105.410149	42.734661	26.306694	104.940926	42.2244585	14.4911615	105.1755375	-74.8063525	14.6824365	100.5431665
-33.228092	27.716732	102.179184	-16.295742	14.524179	102.917992	41.797684	2.686543	105.564438	42.726063	26.322973	105.027924	42.2618735	14.504758	105.296181	-74.8533575	14.5436	100.539803
-32.499615	27.62166	102.212166	-16.294703	14.446968	102.987	41.833706	2.701964	105.713142	42.725201	26.339003	105.09417	42.2794535	14.5204835	105.403656	-74.8688595	14.3734525	100.570344
-31.739807	27.542156	102.196739	-16.277262	14.380212	103.024864	41.926529	2.689935	105.763817	42.721333	26.345339	105.144844	42.323931	14.517637	105.4543305	-74.878455	14.242787	100.5953975
-30.57169	27.308338	102.242615	-16.246681	14.28612	103.080666	41.986008	2.671544	105.847862	42.72596	26.318287	105.175232	42.355984	14.4949155	105.511547	-74.849346	14.0773245	100.649785
-29.71833	27.190924	102.27739	-16.205549	14.233197	103.114189	42.051514	2.610996	105.836395	42.746357	26.278826	105.17894	42.3989355	14.444911	105.5076675	-74.8100335	14.021483	100.7207105
-28.892712	27.045113	102.312363	-16.185482	14.167335	103.151878	42.055088	2.575219	105.872711	42.769527	26.220236	105.190483	42.4123075	14.3977275	105.531597	-74.7832715	13.9369425	100.772159
-28.114609	26.853519	102.359596	-16.158863	14.081929	103.18676	42.128208	2.494302	105.857872	42.794281	26.155725	105.211655	42.4612445	14.3250135	105.5347635	-74.7789705	13.8388445	100.8387565
-27.307457	26.704847	102.366432	-16.11989	14.011937	103.204872	42.173832	2.416371	105.876068	42.83247	26.070335	105.231842	42.503151	14.243353	105.553955	-74.742931	13.780521	100.855789
-26.498449	26.446291	102.40239	-16.078932	13.939781	103.229477	42.227631	2.324217	105.880043	42.866562	25.983837	105.24334	42.5470965	14.154027	105.5616915	-74.7049605	13.725535	100.8972625
-25.720062	26.209879	102.404007	-16.041992	13.816956	103.242722	42.266205	2.227517	105.899658	42.895554	25.878414	105.246078	42.5808795	14.0529655	105.572868	-74.6648635	13.5809465	100.912576
-24.369242	25.856119	102.36956	-15.973737	13.627725	103.260735	42.359341	2.067717	105.935135	42.934982	25.719885	105.260315	42.6471615	13.893801	105.597725	-74.5946355	13.361649	100.923745
-23.540171	25.577175	102.383842	-15.926939	13.502619	103.288078	42.406498	1.95917	105.985107	42.965813	25.592613	105.259415	42.6861555	13.7758915	105.622261	-74.5400335	13.2293465	100.953895
-22.721104	25.341553	102.353752	-15.870033	13.355021	103.326187	42.473583	1.832825	106.048752	43.014336	25.46941	105.267525	42.7439595	13.6511175	105.6581385	-74.4840255	13.0589245	100.9942355
-21.921965	25.012005	102.379158	-15.825825	13.206911	103.364517	42.539749	1.704499	106.133911	43.054619	25.334597	105.275452	42.797184	13.519548	105.7046815	-74.448834	12.894274	101.0243525
-21.039436	24.727627	102.367607	-15.769929	13.077543	103.401497	42.599773	1.572471	106.2117	43.079853	25.197372	105.278381	42.839813	13.3849215	105.7450405	-74.379671	12.7701645	101.0579535
-20.135015	24.46183	102.3545	-15.716391	12.89687	103.440666	42.668098	1.435038	106.286224	43.126785	25.052425	105.291939	42.8974415	13.2437315	105.7890815	-74.3302235	12.5500085	101.0922505
-19.286867	24.168564	102.358986	-15.669266	12.73852	103.471588	42.706673	1.300822	106.401703	43.172909	24.910398	105.299286	42.939791	13.10561	105.8504945	-74.278323	12.37143	101.0926815
-18.010235	23.773947	102.308861	-15.627262	12.530044	103.502678	42.803684	1.103377	106.497871	43.20805	24.709063	105.303253	43.005867	12.90622	105.900562	-74.260391	12.153868	101.104794
-17.145287	23.481939	102.294731	-15.556995	12.326571	103.495697	42.891724	0.951448	106.514023	43.230511	24.598173	105.319	43.0611175	12.7748105	105.9165115	-74.1751075	11.8783315	101.0748825
-16.221786	23.250694	102.280579	-15.515059	12.189642	103.504372	42.948219	0.826092	106.576965	43.252354	24.516504	105.390785	43.1002865	12.671298	105.983875	-74.1304045	11.707986	101.024869
-15.33425	23.03347	102.337578	-15.472499	12.041466	103.554085	43.007198	0.714697	106.656937	43.288807	24.432707	105.50531	43.1480025	12.573702	106.0811235	-74.0930005	11.50923	101.0270465
-14.477428	22.821737	102.431198	-15.455447	11.935175	103.606224	43.058094	0.615005	106.749367	43.348251	24.348005	105.663155	43.2031725	12.481505	106.206261	-74.1140665	11.388845	101.006187
-13.625542	22.643896	102.539383	-15.420463	11.814443	103.662262	43.066608	0.534923	106.853607	43.384258	24.303694	105.860542	43.225433	12.4193085	106.3570745	-74.066359	11.2095775	100.9674495
-12.754837	22.421223	102.678505	-15.415549	11.750465	103.75676	43.102917	0.469023	106.915047	43.430904	24.272882	106.040421	43.2669105	12.3709525	106.477734	-74.0980085	11.1299775	101.035786
-11.349271	22.225355	102.866112	-15.379648	11.716847	103.891327	43.17802	0.382555	106.971001	43.502678	24.244843	106.321823	43.340349	12.313699	106.646412	-74.099645	11.119995	101.136242
-10.493258	22.096148	103.03595	-15.371816	11.733373	103.98558	43.168262	0.359785	107.050117	43.540821	24.246269	106.50045	43.3545415	12.303027	106.7752835	-74.0981735	11.163719	101.1958765
-9.69943	22.026752	103.19632	-15.363483	11.750137	104.070259	43.229534	0.315576	107.086983	43.585529	24.24444	106.677101	43.4075315	12.280008	106.882042	-74.1344975	11.220266	101.258476
-8.801366	21.864216	103.342644	-15.361679	11.790188	104.15773	43.224068	0.305502	107.177292	43.640446	24.242098	106.845306	43.432257	12.2738	107.011299	-74.155615	11.306576	101.304161
-7.930554	21.734041	103.441109	-15.34168	11.826772	104.229675	43.245033	0.280835	107.244347	43.688423	24.234566	107.016464	43.466728	12.2577005	107.1304055	-74.150088	11.3958435	101.3289445
-7.031816	21.611874	103.545532	-15.339557	11.849848	104.27877	43.254986	0.250491	107.309685	43.716431	24.221905	107.202843	43.4857085	12.236198	107.256264	-74.1648225	11.463498	101.301276
-6.19769	21.440699	103.687965	-15.348375	11.86592	104.334496	43.269833	0.2141	107.403336	43.735661	24.204046	107.416153	43.502747	12.209073	107.4097445	-74.199497	11.522767	101.2592475
-4.966093	21.193621	103.895744	-15.353433	11.889145	104.456947	43.363163	0.154407	107.569138	43.765694	24.215364	107.808769	43.5644285	12.1848855	107.6889535	-74.2712945	11.5934045	101.2249405
-4.122169	20.924906	104.06015	-15.367428	11.906723	104.554512	43.386478	0.137381	107.767235	43.800163	24.244394	108.090439	43.5933205	12.1908875	107.928837	-74.3281765	11.6225585	101.180187
-3.266557	20.721966	104.236542	-15.365017	11.92699	104.663849	43.48605	0.098143	107.937149	43.827263	24.281588	108.412384	43.6566565	12.1898655	108.1747665	-74.3866905	11.6641145	101.1529315
-2.452853	20.446503	104.446709	-15.36723	11.954788	104.786804	43.536251	0.095899	108.176125	43.880592	24.331682	108.719971	43.7084215	12.2137905	108.448048	-74.4428815	11.6957855	101.12556
-1.671971	20.180389	104.648613	-15.357786	11.988707	104.912376	43.611397	0.090653	108.383026	43.93721	24.402737	109.009972	43.7743035	12.246695	108.696499	-74.4898755	11.730719	101.128253
-0.913389	19.89303	104.833076	-15.355478	12.045729	105.031181	43.666561	0.139298	108.616302	43.993126	24.4725	109.288612	43.8298435	12.305899	108.952457	-74.5407995	11.785559	101.109905
-0.161597	19.517828	105.014694	-15.346709	12.086434	105.165062	43.785538	0.111157	108.797371	44.046696	24.528957	109.545074	43.916117	12.320057	109.1712225	-74.609535	11.852811	101.1589015
0.94993	18.95647	105.267426	-15.333014	12.125777	105.343689	43.89637	0.118881	109.076309	44.139603	24.603853	109.873459	44.0179865	12.361367	109.474884	-74.6840145	11.890187	101.212494
1.644164	18.527885	105.436646	-15.332892	12.147963	105.458748	43.973343	0.132697	109.236183	44.187485	24.657722	110.090485	44.080414	12.3952095	109.663334	-74.746198	11.9007165	101.254162
2.270765	18.056519	105.599068	-15.336823	12.165898	105.556824	44.052826	0.149728	109.386536	44.245308	24.693544	110.270668	44.149067	12.421636	109.828602	-74.822713	11.91016	101.285046
2.877815	17.577454	105.714081	-15.33023	12.184172	105.658066	44.122776	0.158956	109.514832	44.305645	24.729	110.435989	44.2142105	12.443978	109.9754105	-74.8746705	11.924366	101.3407215
3.477299	17.039227	105.837166	-15.329826	12.215968	105.747673	44.168354	0.174302	109.640793	44.341656	24.752949	110.606384	44.255005	12.4636255	110.1235885	-74.914657	11.9683105	101.3717575
4.057136	16.464563	105.943916	-15.311546	12.240284	105.804443	44.232208	0.184988	109.748993	44.414242	24.764488	110.736153	44.323225	12.474738	110.242573	-74.946317	12.00583	101.366313
4.589541	15.865753	106.017532	-15.312963	12.254948	105.857742	44.290333	0.196235	109.831322	44.471161	24.780447	110.849525	44.380747	12.488341	110.3404235	-75.006673	12.021555	101.3750605
5.322908	14.933537	106.087265	-15.287452	12.273892	105.88192	44.36948	0.217004	109.933723	44.554787	24.782688	110.964882	44.4621335	12.499846	110.4493025	-75.0370375	12.047938	101.3145375
5.762704	14.282049	106.103989	-15.258408	12.29855	105.890129	44.411354	0.237251	110.009125	44.623421	24.791744	111.016891	44.5173875	12.5144975	110.513008	-75.0342035	12.0826025	101.26725
6.186914	13.593043	106.104172	-15.222891	12.325398	105.89502	44.466793	0.246379	110.098854	44.663246	24.80435	111.078796	44.5650195	12.5253645	110.588825	-75.0108015	12.1254315	101.201215
6.549732	12.841792	106.129517	-15.178622	12.372441	105.897247	44.559704	0.272829	110.198608	44.742073	24.804199	111.056366	44.6508885	12.538514	110.627487	-75.0081325	12.206368	101.167007
6.901198	12.056441	106.121002	-15.135341	12.392376	105.875435	44.660366	0.289783	110.301605	44.808784	24.803471	111.026314	44.734575	12.546627	110.6639595	-75.005257	12.238125	101.0869105
7.184576	11.277245	106.104935	-15.079424	12.438551	105.825172	44.756386	0.312886	110.409882	44.861614	24.788528	110.991562	44.809	12.550707	110.700722	-74.967848	12.326395	100.949622
7.387386	10.510685	106.061577	-15.018013	12.462655	105.723999	44.863358	0.337329	110.499718	44.913734	24.770597	110.915909	44.888546	12.553963	110.7078135	-74.924572	12.371347	100.7401845
7.707103	9.237187	105.87413	-14.901847	12.498605	105.484161	44.993217	0.327504	110.529884	44.999077	24.724075	110.701538	44.996147	12.5257895	110.615711	-74.799841	12.4714205	100.352611
7.832824	8.385653	105.692528	-14.809507	12.499757	105.28289	45.066685	0.317911	110.478355	45.013897	24.703339	110.498962	45.040291	12.510625	110.4886585	-74.659305	12.488889	100.0771215
7.921892	7.572584	105.496811	-14.740796	12.488122	105.030464	45.132942	0.322861	110.375977	45.036598	24.676493	110.264839	45.08477	12.499677	110.320408	-74.566362	12.476567	99.74052
7.945447	6.756059	105.242622	-14.675795	12.474018	104.74099	45.188896	0.322667	110.251701	45.041195	24.663807	110.051598	45.1150455	12.493237	110.1516495	-74.4666355	12.454799	99.3303305
7.904134	5.933679	104.994812	-14.614781	12.446807	104.460297	45.225391	0.318048	110.100624	45.033379	24.63661	109.833786	45.129385	12.477329	109.967205	-74.358947	12.416285	98.953389
7.86063	5.092697	104.743156	-14.548041	12.428393	104.211685	45.250763	0.301519	109.915733	45.047428	24.60371	109.611046	45.1490955	12.4526145	109.7633895	-74.2451775	12.4041715	98.6599805
7.722994	4.291973	104.486511	-14.492085	12.393331	104.011574	45.244442	0.28495	109.687294	45.065327	24.575714	109.369217	45.1548845	12.430332	109.5282555	-74.1390545	12.35633	98.4948925
7.428938	3.127138	104.150795	-14.399971	12.387165	103.741631	45.241817	0.255813	109.353424	45.107365	24.512753	109.065117	45.174591	12.384283	109.2092705	-73.974533	12.390047	98.2739915
7.17505	2.403601	103.918854	-14.363334	12.41463	103.594719	45.231506	0.231955	109.129822	45.137989	24.463253	108.868347	45.1847475	12.347604	108.9990845	-73.9114155	12.481656	98.1903535
6.843165	1.68452	103.703354	-14.303091	12.455454	103.457977	45.196453	0.236514	108.92675	45.191429	24.397902	108.666443	45.193941	12.317208	108.7965965	-73.800123	12.5937	98.1193575
6.494254	0.944814	103.474083	-14.264983	12.505605	103.327728	45.166061	0.242837	108.699844	45.248474	24.339939	108.448456	45.2072675	12.291388	108.57415	-73.7372335	12.719822	98.081306
6.061914	0.284055	103.242027	-14.25405	12.613986	103.192535	45.138931	0.247152	108.4617	45.308773	24.28706	108.192802	45.223852	12.267106	108.327251	-73.731952	12.960866	98.057819
5.585398	-0.374982	103.033211	-14.187063	12.653912	103.027855	45.10083	0.254264	108.239304	45.352219	24.245401	107.932533	45.2265245	12.2498325	108.0859185	-73.6006505	13.0579915	97.9697915
5.134331	-1.062807	102.788925	-14.15232	12.752753	102.853394	45.075993	0.271992	108.023468	45.381268	24.230232	107.661781	45.2286305	12.251112	107.8426245	-73.5332705	13.254394	97.8641635
4.339584	-2.027808	102.410973	-14.084575	12.898466	102.583206	45.113293	0.31908	107.651451	45.379784	24.249468	107.265831	45.2465385	12.284274	107.458641	-73.4156885	13.512658	97.707771
3.759463	-2.627354	102.137466	-14.023334	12.998262	102.37262	45.113228	0.357807	107.429382	45.383446	24.285471	106.984367	45.248337	12.321639	107.2068745	-73.295005	13.674885	97.5383655
3.132363	-3.231591	101.921722	-13.981835	13.068785	102.160355	45.121651	0.389038	107.209412	45.380398	24.317327	106.719925	45.2510245	12.3531825	106.9646685	-73.2146945	13.7843875	97.3560415
2.51968	-3.798168	101.677444	-13.940729	13.132032	101.986488	45.159573	0.421861	106.995461	45.384079	24.334188	106.470474	45.271826	12.3780245	106.7329675	-73.153284	13.8860395	97.2400085
1.851758	-4.376749	101.494392	-13.878295	13.181671	101.847282	45.168079	0.444531	106.8172	45.401287	24.340622	106.262695	45.284683	12.3925765	106.5399475	-73.041273	13.9707655	97.1546165
1.163687	-4.962365	101.334442	-13.817567	13.221161	101.748634	45.203545	0.432408	106.638382	45.414009	24.33617	106.089195	45.308777	12.384289	106.3637885	-72.943911	14.058033	97.1334795
0.388089	-5.485623	101.22963	-13.782347	13.230877	101.687012	45.178539	0.44017	106.537041	45.454208	24.322809	105.924812	45.3163735	12.3814895	106.2309265	-72.8810675	14.0802645	97.1430975
-0.740134	-6.247071	101.072296	-13.698409	13.26001	101.578377	45.19091	0.417281	106.367302	45.503807	24.295395	105.724419	45.3473585	12.356338	106.0458605	-72.7441765	14.163682	97.1108935
-1.515979	-6.691212	100.968895	-13.65657	13.261506	101.520332	45.189049	0.406568	106.267532	45.525425	24.268631	105.597977	45.357237	12.3375995	105.9327545	-72.670377	14.1854125	97.1079095
-2.325376	-7.151284	100.880875	-13.61261	13.287537	101.458382	45.188198	0.400212	106.184944	45.560074	24.250546	105.479668	45.374136	12.325379	105.832306	-72.599356	14.249695	97.084458
-3.200251	-7.579594	100.804245	-13.585184	13.309677	101.393318	45.188446	0.408936	106.109619	45.581932	24.251566	105.39135	45.385189	12.330251	105.7504845	-72.555557	14.289103	97.0361515
-4.078734	-7.95537	100.730637	-13.554163	13.340376	101.329269	45.183929	0.42837	106.039063	45.59021	24.267935	105.290092	45.3870695	12.3481525	105.6645775	-72.4953955	14.3325995	96.9939605
-4.913953	-8.3177	100.653664	-13.537211	13.36121	101.281868	45.179768	0.476922	105.967186	45.600952	24.304373	105.191612	45.39036	12.3906475	105.579399	-72.464782	14.3317725	96.984337
-5.80546	-8.690097	100.561432	-13.503599	13.390209	101.22522	45.181297	0.533757	105.910873	45.61908	24.353422	105.095863	45.4001885	12.4435895	105.503368	-72.4073865	14.3368285	96.947072
-7.176667	-9.138346	100.480148	-13.456763	13.428892	101.158157	45.195095	0.638182	105.857849	45.652195	24.446117	104.961189	45.423645	12.5421495	105.409519	-72.337171	14.3156345	96.906795
-8.080451	-9.435764	100.43943	-13.422457	13.459307	101.125183	45.223717	0.712153	105.81366	45.682606	24.521276	104.868576	45.4531615	12.6167145	105.341118	-72.2980755	14.3018995	96.909248
-8.987392	-9.676737	100.415123	-13.379952	13.50361	101.087654	45.253468	0.782557	105.753502	45.711983	24.609983	104.757164	45.4827255	12.69627	105.255333	-72.2426295	14.31095	96.919975
-9.914268	-9.885938	100.355019	-13.332978	13.553679	101.038551	45.282051	0.86777	105.667603	45.743664	24.692991	104.592987	45.5128575	12.7803805	105.130295	-72.1788135	14.3269775	96.946807
-10.858897	-10.092828	100.300507	-13.302013	13.593501	100.979698	45.304989	0.939084	105.542145	45.770233	24.760319	104.428101	45.537611	12.8497015	104.985123	-72.141637	14.3373005	96.974273
-11.820119	-10.221478	100.23024	-13.246119	13.66259	100.890442	45.306881	0.983583	105.396973	45.78463	24.825323	104.249207	45.5457555	12.904453	104.82309	-72.0379935	14.420727	96.957794
-12.724313	-10.380641	100.134102	-13.203207	13.700517	100.828323	45.288021	1.021713	105.243088	45.805836	24.914574	104.053391	45.5469285	12.9681435	104.6482395	-71.9533425	14.4328905	97.0084065
-14.177195	-10.525537	100.00515	-13.14176	13.778234	100.716522	45.273365	1.090884	104.965439	45.822716	25.039049	103.798149	45.5480405	13.0649665	104.381794	-71.8315605	14.4915015	97.05125
-15.149623	-10.566628	99.953964	-13.123756	13.814185	100.655701	45.208633	1.150975	104.839371	45.827469	25.118408	103.620659	45.518051	13.1346915	104.230015	-71.765563	14.4936785	97.081387
-16.048483	-10.608467	99.867783	-13.128333	13.92708	100.618958	45.177864	1.203451	104.674767	45.81918	25.184795	103.453362	45.498522	13.194123	104.0640645	-71.755188	14.660037	97.1738515
-17.012695	-10.540576	99.885498	-13.083416	13.933082	100.58503	45.139221	1.261767	104.528305	45.79707	25.236511	103.297897	45.4681455	13.249139	103.913101	-71.6349775	14.617025	97.256959
-17.912043	-10.471538	99.884712	-13.060531	13.981085	100.579094	45.088985	1.319765	104.401276	45.79126	25.276861	103.142845	45.4401225	13.298313	103.7720605	-71.5611845	14.663857	97.3861275
-18.914423	-10.374021	99.960182	-13.028749	14.030162	100.575104	45.043148	1.372963	104.293427	45.785751	25.322529	103.012955	45.4144495	13.347746	103.653191	-71.4719475	14.712578	97.497017
-19.759384	-10.208755	99.998589	-13.01923	14.087955	100.567696	44.995617	1.430659	104.224525	45.767853	25.357464	102.888748	45.381735	13.3940615	103.5566365	-71.420195	14.7818485	97.5787555
-21.072016	-9.953186	100.094315	-13.029417	14.149825	100.583145	44.933193	1.511156	104.213646	45.715996	25.411356	102.792526	45.3245945	13.461256	103.503086	-71.3834285	14.838394	97.663204
-21.950895	-9.684687	100.184738	-13.038461	14.161186	100.603699	44.887009	1.5468	104.224121	45.68655	25.429863	102.731598	45.2867795	13.4883315	103.4778595	-71.3637015	14.8340405	97.7295385
-22.822956	-9.420777	100.294899	-13.072184	14.158991	100.627449	44.835369	1.560709	104.223763	45.655544	25.432825	102.646851	45.2454565	13.496767	103.435307	-71.3898245	14.821215	97.819591
-23.645889	-9.090544	100.375771	-13.093321	14.147194	100.62529	44.788006	1.554491	104.208054	45.619152	25.409109	102.541992	45.203579	13.4818	103.375023	-71.390221	14.812588	97.875557
-24.431337	-8.747757	100.449081	-13.114272	14.123386	100.596443	44.754646	1.507312	104.174103	45.563305	25.350782	102.434883	45.1589755	13.429047	103.304493	-71.3875195	14.817725	97.888393
-25.208599	-8.401191	100.48362	-13.147685	14.066288	100.573639	44.695961	1.468467	104.17131	45.513905	25.283314	102.343323	45.104933	13.3758905	103.2573165	-71.400303	14.7566855	97.8899615
-25.941929	-7.974091	100.506355	-13.189936	13.998429	100.562538	44.627842	1.42535	104.163109	45.450745	25.208647	102.264343	45.0392935	13.3169985	103.213726	-71.4191655	14.6798595	97.91135
-27.007454	-7.261512	100.502754	-13.244897	13.885188	100.526024	44.522224	1.33343	104.091385	45.387337	25.093975	102.134743	44.9547805	13.2137025	103.113064	-71.4445745	14.5566735	97.938984
-27.686918	-6.707356	100.462326	-13.273074	13.804923	100.45298	44.446884	1.270888	103.996323	45.329685	25.005463	102.027908	44.8882845	13.1381755	103.0121155	-71.4344325	14.4716705	97.8938445
-28.302139	-6.137319	100.371536	-13.295113	13.738425	100.37925	44.333527	1.22067	103.918472	45.27951	24.928757	101.919769	44.8065185	13.0747135	102.9191205	-71.3967445	14.4021365	97.8393795
-28.856972	-5.492101	100.24012	-13.312541	13.668052	100.300964	44.30933	1.162763	103.798164	45.219273	24.871607	101.847397	44.7643015	13.017185	102.8227805	-71.3893835	14.318919	97.7791475
-29.403416	-4.80348	100.11541	-13.353067	13.644418	100.22963	44.226852	1.154531	103.764915	45.176727	24.846413	101.836906	44.7017895	13.000472	102.8009105	-71.4079235	14.288364	97.6583495
-29.873455	-4.015483	99.99395	-13.399315	13.625024	100.20578	44.222939	1.138599	103.714394	45.137089	24.865536	101.910995	44.680014	13.0020675	102.8126945	-71.478644	14.2479805	97.5988655
-30.396103	-3.204716	99.883118	-13.427968	13.62816	100.197861	44.172161	1.166409	103.771248	45.122978	24.913748	102.047714	44.6475695	13.0400785	102.909481	-71.5035055	14.2162415	97.486241
-30.999969	-1.971609	99.742302	-13.448566	13.665965	100.243446	44.222885	1.195359	103.884888	45.129505	25.032795	102.446594	44.676195	13.114077	103.165741	-71.573327	14.217853	97.321151
-31.36009	-1.068459	99.656418	-13.441068	13.713959	100.340569	44.22253	1.221626	104.094109	45.167267	25.123066	102.828636	44.6948985	13.172346	103.4613725	-71.5770345	14.255572	97.2197655
-31.672415	-0.096421	99.648109	-13.432791	13.792142	100.492798	44.282333	1.210646	104.342827	45.205326	25.188366	103.400002	44.7438295	13.199506	103.8714145	-71.6094115	14.384778	97.1141815
-32.017723	0.875759	99.706665	-13.455296	13.852345	100.740852	44.305813	1.191405	104.753494	45.292496	25.28208	104.078827	44.7991545	13.2367425	104.4161605	-71.7097465	14.4679475	97.0655435
-32.293442	1.834227	99.767204	-13.483193	13.904074	101.0457	44.377563	1.127177	105.167076	45.470177	25.411171	104.735374	44.92387	13.269174	104.951225	-71.890256	14.538974	97.140175
-32.535175	2.803275	99.877785	-13.490002	13.967175	101.341248	44.441483	1.078855	105.549034	45.60725	25.526623	105.407166	45.0243665	13.302739	105.4781	-72.0043705	14.631611	97.204396
-32.769688	3.786511	99.957291	-13.498287	14.045169	101.601151	44.521294	1.050542	105.885765	45.734848	25.612232	105.981491	45.128071	13.331387	105.933628	-72.124645	14.758951	97.268674
-33.111107	5.308658	100.116386	-13.52445	14.151828	101.911484	44.622498	1.037267	106.273972	45.892082	25.736471	106.598427	45.25729	13.386869	106.4361995	-72.30619	14.916787	97.3867685
-33.332848	6.250466	100.165558	-13.531737	14.261574	102.02581	44.654526	1.088542	106.438515	45.961349	25.824993	106.834068	45.3079375	13.4567675	106.6362915	-72.3714115	15.0663805	97.4153285
-33.543961	7.14434	100.211273	-13.562672	14.353355	102.090347	44.698185	1.178776	106.510414	45.982723	25.919542	106.932213	45.340454	13.549159	106.7213135	-72.465798	15.157551	97.4593805
-33.703419	8.042524	100.259041	-13.560965	14.478933	102.098587	44.682198	1.357713	106.564507	45.968979	26.053247	106.891541	45.3255885	13.70548	106.728024	-72.4475185	15.252386	97.46915
-33.85363	8.946693	100.270607	-13.592841	14.601469	102.075325	44.706692	1.565143	106.509102	45.897057	26.222548	106.778374	45.3018745	13.8938455	106.643738	-72.4875565	15.3090925	97.506912
-34.079395	9.819245	100.324509	-13.605494	14.708776	102.010666	44.671944	1.827513	106.485657	45.785694	26.437313	106.609283	45.228819	14.132413	106.54747	-72.439807	15.285139	97.473862
-34.259834	10.668483	100.339996	-13.648643	14.843056	101.959969	44.668213	2.086354	106.439636	45.661102	26.665226	106.41568	45.1646575	14.37579	106.427658	-72.4619435	15.310322	97.49228
-34.538391	11.805875	100.368416	-13.717978	15.015629	101.893257	44.679386	2.42388	106.355881	45.475094	27.006933	106.090866	45.07724	14.7154065	106.2233735	-72.513196	15.3158515	97.5631405
-34.682907	12.584625	100.394806	-13.763423	15.125525	101.850273	44.620869	2.639282	106.350479	45.327938	27.198086	105.911003	44.9744035	14.918684	106.130741	-72.5012495	15.332366	97.569805
-34.795177	13.420144	100.400543	-13.822204	15.220409	101.838135	44.57653	2.796174	106.343147	45.215946	27.331877	105.724487	44.896238	15.0640255	106.033817	-72.540646	15.3767925	97.642453
-34.978901	14.240467	100.467476	-13.867797	15.281597	101.837837	44.537514	2.902714	106.333412	45.111504	27.42453	105.580856	44.824509	15.163622	105.957134	-72.560103	15.399572	97.71854
-35.117203	15.055527	100.490715	-13.935515	15.345822	101.851013	44.438107	3.008044	106.387817	45.00626	27.475252	105.477692	44.7221835	15.241648	105.9327545	-72.5932135	15.449996	97.7692715
-35.239578	15.830199	100.531044	-14.001647	15.378059	101.884674	44.364746	3.055385	106.411324	44.928955	27.500422	105.351639	44.6468505	15.2779035	105.8814815	-72.6501445	15.4782145	97.8878665
-35.299007	16.629322	100.615677	-14.059518	15.378729	101.926208	44.304333	3.063184	106.37851	44.844227	27.50498	105.266617	44.57428	15.284082	105.8225635	-72.693316	15.473376	98.0298525
-35.341827	17.921591	100.686729	-14.158867	15.38443	101.997841	44.153542	3.091527	106.371605	44.743057	27.4883	105.124702	44.4482995	15.2899135	105.7481535	-72.7660335	15.4789465	98.2475285
-35.411064	18.791546	100.786041	-14.205437	15.394202	102.021851	44.099613	3.090241	106.279884	44.688522	27.481579	104.998123	44.3940675	15.28591	105.6390035	-72.8049415	15.502494	98.4046985
-35.396553	19.695749	100.769279	-14.247014	15.407043	102.015175	43.968521	3.127704	106.201241	44.637329	27.478987	104.838814	44.302925	15.3033455	105.5200275	-72.796953	15.5107405	98.5103225
-35.381935	20.582796	100.75016	-14.281064	15.441689	101.973083	43.851746	3.167572	106.049965	44.577553	27.502123	104.642166	44.2146495	15.3348475	105.3460655	-72.7767775	15.5485305	98.6001005
-35.296135	21.492897	100.72068	-14.335482	15.528575	101.904388	43.776329	3.227582	105.832588	44.497608	27.55369	104.433075	44.1369685	15.390636	105.1328315	-72.8079325	15.666514	98.6759445
-35.205349	22.492153	100.667397	-14.368563	15.618865	101.83213	43.635208	3.338995	105.677689	44.413769	27.653605	104.218185	44.0244885	15.4963	104.947937	-72.7616145	15.74143	98.716323
-35.15382	23.466217	100.679779	-14.451822	15.729131	101.768448	43.542923	3.454198	105.50251	44.297733	27.783909	104.051781	43.920328	15.6190535	104.7771455	-72.823972	15.8392085	98.7597505
-34.95657	24.995476	100.625458	-14.560933	15.949984	101.716103	43.423641	3.644755	105.319748	44.130836	27.979448	103.89296	43.7772385	15.8121015	104.606354	-72.8991045	16.0878665	98.825852
-34.75013	25.986162	100.626862	-14.64636	16.088512	101.703537	43.341064	3.759765	105.242203	44.037079	28.114716	103.83506	43.6890715	15.9372405	104.5386315	-72.9817915	16.2397835	98.8684425
-34.56192	27.03866	100.625061	-14.733006	16.21767	101.698601	43.242611	3.86904	105.167702	43.942142	28.222067	103.812645	43.5923765	16.0455535	104.4901735	-73.0583885	16.3897865	98.9070285
-34.368965	28.064377	100.673744	-14.799744	16.336634	101.700577	43.139744	3.952194	105.12278	43.855934	28.302959	103.811768	43.497839	16.1275765	104.467274	-73.097327	16.5456915	98.93388
-34.126362	29.141125	100.671028	-14.895615	16.434271	101.686684	43.043514	3.99715	105.084976	43.804707	28.358734	103.80912	43.4241105	16.177942	104.447048	-73.2153405	16.6906	98.92632
-33.880993	30.157864	100.653351	-14.970396	16.510258	101.676514	42.983376	4.000848	105.004707	43.738319	28.384399	103.813293	43.3608475	16.1926235	104.409	-73.3016395	16.8278925	98.944028
-33.52211	31.215525	100.660454	-15.039039	16.579208	101.659866	42.846275	4.024532	104.962112	43.674011	28.383709	103.792908	43.260143	16.2041205	104.37751	-73.338221	16.9542955	98.942222
-33.030285	32.767467	100.722244	-15.136581	16.691509	101.642273	42.676483	4.02622	104.831673	43.574223	28.396976	103.747734	43.125353	16.211598	104.2897035	-73.398515	17.17142	98.9948425
-32.654316	33.82729	100.750374	-15.199685	16.737356	101.630295	42.562855	4.030519	104.727661	43.49614	28.402081	103.748909	43.0294975	16.2163	104.238285	-73.4288675	17.258412	99.022305
-32.24369	34.837833	100.818787	-15.25802	16.781498	101.643196	42.455769	4.03262	104.645706	43.442902	28.398174	103.738846	42.9493355	16.215397	104.192276	-73.4653755	17.347599	99.094116
-31.798782	35.86039	100.892281	-15.322341	16.840017	101.669205	42.347881	4.020874	104.583427	43.402401	28.389389	103.731537	42.875141	16.2051315	104.157482	-73.519823	17.4749025	99.180928
-31.312386	36.87793	101.030968	-15.386726	16.886143	101.71093	42.255173	4.003504	104.510864	43.361549	28.374689	103.747131	42.808361	16.1890965	104.1289975	-73.581813	17.5831895	99.2928625
-30.802738	37.908554	101.149818	-15.467009	16.948036	101.738594	42.148003	3.988922	104.420349	43.319069	28.351831	103.761459	42.733536	16.1703765	104.090904	-73.667554	17.7256955	99.386284
-30.256849	38.882027	101.271652	-15.544727	17.017868	101.745651	42.019176	3.968963	104.322853	43.263756	28.329548	103.775528	42.641466	16.1492555	104.0491905	-73.73092	17.8864805	99.4421115
-29.398336	40.342369	101.469109	-15.677266	17.140442	101.744484	41.815121	3.955168	104.184509	43.160854	28.296312	103.867302	42.4879875	16.12574	104.0259055	-73.8425195	18.155144	99.4630625
-28.75539	41.322659	101.668251	-15.793684	17.217892	101.773643	41.685974	3.925586	104.106247	43.106079	28.282251	103.977188	42.3960265	16.1039185	104.0417175	-73.9833945	18.3318655	99.5055685
-28.088743	42.226898	101.94384	-15.898754	17.315783	101.840416	41.565681	3.897928	104.059746	43.063156	28.260422	104.155777	42.3144185	16.079175	104.1077615	-74.1119265	18.552391	99.5730705
-27.413967	43.073879	102.313065	-16.015266	17.398655	101.953613	41.46133	3.893771	104.061653	43.026043	28.24493	104.384659	42.2436865	16.0693505	104.223156	-74.2742185	18.7279595	99.68407
-26.711597	43.889	102.729843	-16.118109	17.511978	102.093361	41.376797	3.907887	104.096519	43.009586	28.252649	104.650482	42.1931915	16.080268	104.3735005	-74.4294095	18.943688	99.8132215
-25.871273	44.696701	103.121078	-16.217909	17.64036	102.249405	41.30806	3.934831	104.172256	42.984905	28.293127	104.940117	42.1464825	16.113979	104.5561865	-74.5823005	19.166741	99.9426235
-25.11186	45.408318	103.525696	-16.30971	17.785374	102.398132	41.258121	4.003644	104.25029	42.968487	28.35881	105.215683	42.113304	16.181227	104.7329865	-74.732724	19.389521	100.0632775
-23.954178	46.352551	104.050636	-16.446102	18.030079	102.597961	41.193771	4.147509	104.397079	42.925972	28.532516	105.607483	42.0598715	16.3400125	105.002281	-74.9520755	19.7201455	100.193641
-23.090715	46.920464	104.350723	-16.518303	18.210012	102.725052	41.160461	4.263243	104.513443	42.877872	28.657146	105.840073	42.0191665	16.4601945	105.176758	-75.0557725	19.9598295	100.273346
-22.232197	47.414486	104.615974	-16.617268	18.386822	102.853035	41.140194	4.394604	104.649666	42.830849	28.807869	106.042603	41.9855215	16.6012365	105.3461345	-75.2200575	20.1724075	100.3599355
-21.447601	47.83733	104.884529	-16.706495	18.561144	102.994957	41.122406	4.53056	104.794434	42.771397	28.951561	106.246033	41.9469015	16.7410605	105.5202335	-75.3598915	20.3812275	100.4696805
-20.589392	48.105991	105.10334	-16.796007	18.722858	103.13649	41.113655	4.680266	104.965302	42.729504	29.08803	106.423759	41.9215795	16.884148	105.6945305	-75.5135935	20.561568	100.5784495
-19.747492	48.361465	105.249535	-16.868608	18.879791	103.278137	41.096981	4.804808	105.143356	42.690651	29.212845	106.579712	41.893816	17.0088265	105.861534	-75.631032	20.7507555	100.69474
-18.803864	48.508858	105.335487	-16.939152	19.012077	103.395935	41.097267	4.930987	105.316605	42.648354	29.335209	106.723747	41.8728105	17.133098	106.020176	-75.7511145	20.891056	100.771694
-17.502672	48.596935	105.401695	-17.015646	19.20059	103.536049	41.105034	5.071381	105.555511	42.596634	29.498604	106.85067	41.850834	17.2849925	106.2030905	-75.882126	21.1161875	100.8690075
-16.676247	48.468723	105.414406	-17.066381	19.302616	103.612732	41.114731	5.153788	105.68998	42.559711	29.583879	106.93264	41.837221	17.3688335	106.31131	-75.969983	21.2363985	100.914154
-15.789673	48.32872	105.375565	-17.107409	19.395426	103.697136	41.122742	5.205861	105.821884	42.514236	29.635143	107.021942	41.818489	17.420502	106.421913	-76.033307	21.37035	100.972359
-14.946556	48.044155	105.420288	-17.141489	19.437321	103.757988	41.13229	5.228531	105.927589	42.481758	29.671999	107.103691	41.807024	17.450265	106.51564	-76.090002	21.424377	101.000336
-14.092515	47.711365	105.464317	-17.183317	19.449364	103.83358	41.137383	5.235904	106.043152	42.451122	29.678905	107.220078	41.7942525	17.4574045	106.631615	-76.1608865	21.4413235	101.035545
-13.267255	47.2682	105.561462	-17.211853	19.457266	103.908768	41.141968	5.233573	106.139687	42.435688	29.664051	107.357132	41.788828	17.448812	106.7484095	-76.212534	21.46572	101.0691265
-12.428158	46.718414	105.652466	-17.232635	19.461008	104.014633	41.140091	5.22976	106.234573	42.447845	29.648325	107.473793	41.793968	17.4390425	106.854183	-76.259238	21.4829735	101.175083
-11.250957	45.784702	105.798248	-17.263165	19.471498	104.140244	41.14732	5.233827	106.344925	42.470768	29.660278	107.636322	41.809044	17.4470525	106.9906235	-76.335374	21.4959435	101.2898645
-10.462019	45.06654	105.876831	-17.256725	19.493135	104.213921	41.160942	5.261327	106.3965	42.497341	29.682207	107.691933	41.8291415	17.471767	107.0442165	-76.3425915	21.514503	101.3836255
-9.718141	44.265015	105.878662	-17.268068	19.514433	104.271225	41.174477	5.326971	106.439766	42.512997	29.736456	107.718636	41.843737	17.5317135	107.079201	-76.379873	21.4971525	101.463249
-8.983656	43.426697	105.833054	-17.264301	19.556026	104.31118	41.20311	5.411901	106.470001	42.505344	29.808033	107.740417	41.854227	17.609967	107.105209	-76.382829	21.502085	101.517151
-8.311215	42.481197	105.807564	-17.245525	19.613794	104.352211	41.221134	5.514384	106.50412	42.497078	29.885227	107.744705	41.859106	17.6998055	107.1244125	-76.350156	21.5277825	101.5800095
-7.609275	41.501251	105.734047	-17.248722	19.645834	104.411194	41.244839	5.614196	106.551506	42.480434	29.96736	107.725296	41.8626365	17.790778	107.138401	-76.3600805	21.50089	101.683987
-6.958132	40.409473	105.625664	-17.251667	19.695316	104.481651	41.268425	5.712384	106.601463	42.45229	30.041847	107.718636	41.8603575	17.8771155	107.1600495	-76.3636915	21.5135165	101.8032525
-6.065543	38.636551	105.51902	-17.272232	19.72826	104.625992	41.303802	5.816155	106.700089	42.419727	30.134594	107.677101	41.8617645	17.9753745	107.188595	-76.4062285	21.4811455	102.063389
-5.463061	37.393196	105.396378	-17.285147	19.742874	104.707085	41.322887	5.847872	106.762527	42.3909	30.176416	107.63472	41.8568935	18.012144	107.1986235	-76.4271875	21.473604	102.2155465
-4.929852	36.085392	105.227486	-17.282032	19.749556	104.776894	41.338535	5.869716	106.839119	42.342896	30.200699	107.588753	41.8407155	18.0352075	107.213936	-76.4047795	21.4639045	102.339852
-4.413493	34.720131	105.088661	-17.304577	19.737421	104.814842	41.35503	5.872727	106.912018	42.303558	30.211533	107.518791	41.829294	18.04213	107.2154045	-76.438448	21.432712	102.4142795
-3.899163	33.309216	104.934563	-17.319056	19.701813	104.82415	41.372047	5.869847	106.976791	42.257175	30.202019	107.437469	41.814611	18.035933	107.20713	-76.452723	21.367693	102.44117
-3.422837	31.823418	104.713371	-17.345266	19.628038	104.812538	41.391666	5.849739	107.0578	42.199215	30.170818	107.381714	41.7954405	18.0102785	107.219757	-76.4859725	21.2457975	102.405319
-2.974577	30.295521	104.572739	-17.339317	19.524565	104.78598	41.422787	5.814071	107.130447	42.169006	30.11854	107.294312	41.7958965	17.9663055	107.2123795	-76.4745305	21.0828245	102.3595805
-2.329861	27.967724	104.316292	-17.320915	19.361492	104.729988	41.485222	5.746075	107.222023	42.159725	30.037897	107.138931	41.8224735	17.891986	107.180477	-76.4643035	20.830998	102.279499
-1.905338	26.368492	104.187561	-17.301577	19.238844	104.686081	41.535252	5.705043	107.261101	42.15493	29.971045	107.022926	41.845091	17.838044	107.1420135	-76.448245	20.639644	102.2301485
-1.497518	24.800158	104.067955	-17.276697	19.126345	104.642273	41.577602	5.669723	107.302795	42.148842	29.914703	106.892204	41.863222	17.792213	107.0974995	-76.416616	20.460477	102.1870465
-1.119624	23.180326	103.922783	-17.230927	18.994955	104.595474	41.629498	5.656319	107.334969	42.153675	29.86035	106.742767	41.8915865	17.7583345	107.038868	-76.3534405	20.2315755	102.15208
-0.76103	21.545502	103.848007	-17.194845	18.902901	104.564537	41.679089	5.658916	107.376823	42.157219	29.811579	106.596252	41.918154	17.7352475	106.9865375	-76.307844	20.0705545	102.1425365
-0.445863	19.937962	103.803886	-17.171192	18.776995	104.538704	41.74234	5.667425	107.431091	42.140717	29.78578	106.477715	41.9415285	17.7266025	106.954403	-76.2839125	19.8273875	102.123005
-0.122211	18.320154	103.745689	-17.117243	18.68084	104.494568	41.809784	5.697801	107.524849	42.14864	29.747227	106.375465	41.979212	17.722514	106.950157	-76.213698	19.639166	102.038979
0.291716	15.934101	103.763817	-17.052422	18.546587	104.436302	41.925713	5.721343	107.710564	42.202339	29.712273	106.279282	42.064026	17.716808	106.994923	-76.16887	19.376366	101.877681
0.547424	14.336445	103.755745	-17.021915	18.492239	104.361435	42.021049	5.736977	107.85128	42.271206	29.698614	106.237137	42.1461275	17.7177955	107.0442085	-76.1899575	19.2666825	101.6786615
0.798211	12.78605	103.761711	-16.937614	18.396595	104.224625	42.134621	5.757965	107.983986	42.324261	29.720985	106.190002	42.229441	17.739475	107.086994	-76.104669	19.053715	101.362256
1.015884	11.308301	103.754189	-16.894367	18.345097	104.078224	42.223354	5.792801	108.081375	42.330406	29.743046	106.132469	42.27688	17.7679235	107.106922	-76.065614	18.9222705	101.049526
1.212856	9.799652	103.742256	-16.85445	18.261723	103.937187	42.301353	5.846006	108.162369	42.340145	29.768866	106.078407	42.320749	17.807436	107.120388	-76.029649	18.71601	100.753986
1.362827	8.361076	103.747406	-16.833857	18.204617	103.796295	42.357811	5.880016	108.231827	42.366104	29.788891	106.021622	42.3619575	17.8344535	107.1267245	-76.0296715	18.5747805	100.4658655
1.478768	6.956864	103.773247	-16.796726	18.11865	103.669098	42.429626	5.887115	108.270561	42.36805	29.794365	105.982796	42.398838	17.84074	107.1266785	-75.99229	18.39656	100.2115175
1.616676	4.920187	103.791046	-16.78406	18.034073	103.506516	42.47699	5.864969	108.309196	42.364742	29.770666	105.924583	42.420866	17.8178175	107.1168895	-75.988986	18.2503285	99.8961425
1.648717	3.67642	103.827477	-16.762934	17.95797	103.415192	42.499268	5.831747	108.319176	42.368408	29.740578	105.925705	42.433838	17.7861625	107.1224405	-75.959706	18.1297775	99.7079435
1.651937	2.467189	103.836235	-16.755514	17.883972	103.33918	42.53067	5.783883	108.308708	42.388275	29.714371	105.941841	42.4594725	17.749127	107.1252745	-75.9705005	18.018817	99.5530855
1.617811	1.282636	103.79937	-16.758211	17.832357	103.253113	42.543457	5.741213	108.287476	42.406982	29.697763	105.964638	42.4752195	17.719488	107.126057	-75.9916415	17.945226	99.380169
1.581861	0.148161	103.759155	-16.741964	17.768038	103.180466	42.549549	5.718297	108.243416	42.430122	29.681713	105.984093	42.4898355	17.700005	107.1137545	-75.9737635	17.836071	99.2471775
1.475517	-0.892511	103.713242	-16.702772	17.722418	103.123245	42.593483	5.701029	108.154739	42.478767	29.674059	105.983856	42.536125	17.687544	107.0692975	-75.941669	17.757292	99.1771925
1.342979	-1.889917	103.623817	-16.665552	17.685083	103.056358	42.583721	5.715459	108.129097	42.538494	29.683451	105.978058	42.5611075	17.699455	107.0535775	-75.8922115	17.670711	99.0591385
1.117443	-3.27178	103.491821	-16.562471	17.661942	102.945496	42.649185	5.776484	108.045601	42.625271	29.720163	105.960907	42.637228	17.7483235	107.003254	-75.76217	17.5755605	98.887738
0.90804	-4.130721	103.395882	-16.462635	17.671871	102.881836	42.710579	5.840425	108.007706	42.711987	29.774776	105.947746	42.711283	17.8076005	106.977726	-75.636553	17.5361415	98.785946
0.673361	-4.91993	103.318153	-16.377007	17.68396	102.767853	42.793419	5.913221	107.965431	42.804874	29.841322	105.936562	42.7991465	17.8772715	106.9509965	-75.5531605	17.4906485	98.5847095
0.40208	-5.655698	103.199997	-16.280264	17.670933	102.640533	42.877724	5.981865	107.930283	42.876213	29.900032	105.918655	42.8769685	17.9409485	106.924469	-75.4374965	17.4009175	98.356597
0.091086	-6.353683	103.062096	-16.188124	17.677166	102.482399	42.947826	6.04468	107.880463	42.94873	29.953543	105.88784	42.948278	17.9991115	106.8841515	-75.324526	17.3552205	98.0806465
-0.256438	-7.022876	102.910995	-16.127153	17.665789	102.32444	43.014706	6.081351	107.839523	43.00605	30.000114	105.851852	43.010378	18.0407325	106.8456875	-75.264684	17.2908455	97.8031925
-0.675586	-7.606947	102.792931	-16.060305	17.635214	102.182343	43.078743	6.118362	107.794907	43.061455	30.033171	105.79451	43.070099	18.0757665	106.7947085	-75.190709	17.1946615	97.5699775
-1.326539	-8.384581	102.642838	-15.990564	17.572905	102.017471	43.153133	6.155363	107.748093	43.106991	30.06847	105.726372	43.130062	18.1119165	106.7372325	-75.11119	17.0338935	97.2977095
-1.833634	-8.816718	102.619339	-15.945003	17.530207	101.95948	43.20647	6.159579	107.719185	43.132511	30.072069	105.653503	43.1694905	18.115824	106.686344	-75.0594965	16.94459	97.232616
-2.349642	-9.218797	102.60128	-15.904787	17.478661	101.912132	43.247749	6.162309	107.702995	43.162704	30.067528	105.594147	43.2052265	18.1149185	106.648571	-75.0148005	16.8424035	97.175693
-2.929622	-9.576591	102.583359	-15.858011	17.403563	101.841606	43.293846	6.1412	107.689651	43.193497	30.050844	105.536232	43.2436715	18.096022	106.6129415	-74.9596935	16.711104	97.0702705
-3.5757	-9.854401	102.533447	-15.844147	17.341509	101.783455	43.327457	6.104058	107.669426	43.206043	30.014738	105.466652	43.26675	18.059398	106.568039	-74.955044	16.62362	96.998871
-4.190967	-10.091101	102.489876	-15.809796	17.250454	101.710358	43.38633	6.061608	107.616104	43.20639	29.978462	105.400635	43.29636	18.020035	106.5083695	-74.915952	16.480873	96.9123465
-4.822228	-10.200742	102.4328	-15.800802	17.164553	101.646378	43.419922	6.02666	107.597031	43.215935	29.946119	105.349098	43.3179285	17.9863895	106.4730645	-74.9195325	16.3427165	96.8196915
-5.806168	-10.254414	102.298523	-15.771222	17.020756	101.545952	43.421875	5.977837	107.565811	43.219986	29.897913	105.281258	43.3209305	17.937875	106.4235345	-74.8633745	16.103637	96.6683695
-6.488078	-10.211929	102.205147	-15.753129	16.934248	101.499153	43.450989	5.938214	107.500862	43.226948	29.862463	105.214798	43.3389685	17.9003385	106.35783	-74.8452265	15.9681575	96.640476
-7.178267	-10.085401	102.084038	-15.718553	16.84288	101.473068	43.469303	5.912361	107.392273	43.237152	29.839373	105.155624	43.3532275	17.875867	106.2739485	-74.7903335	15.809893	96.6721875
-7.886571	-9.912951	101.939095	-15.69415	16.772184	101.455544	43.462978	5.889426	107.244896	43.249584	29.812721	105.097946	43.356281	17.8510735	106.171421	-74.744581	15.6932945	96.739667
-8.579982	-9.662501	101.765266	-15.647897	16.712934	101.408852	43.436642	5.869119	107.072197	43.276302	29.771215	105.030991	43.356472	17.820167	106.051594	-74.652266	15.605701	96.76611
-9.235078	-9.348171	101.523506	-15.601042	16.659298	101.332321	43.385815	5.820347	106.875565	43.306568	29.719591	104.972015	43.3461915	17.769969	105.92379	-74.5482755	15.548627	96.740852
-9.926328	-8.983074	101.243248	-15.561727	16.605539	101.236298	43.336418	5.762019	106.641731	43.33802	29.646048	104.91449	43.337219	17.7040335	105.7781105	-74.460673	15.5070445	96.6944855
-10.990417	-8.369962	100.772713	-15.528037	16.528275	101.116982	43.259998	5.684179	106.337891	43.386944	29.556889	104.842842	43.323471	17.620534	105.5903665	-74.379545	15.436016	96.6435975
-11.688289	-7.910413	100.464691	-15.49833	16.499256	101.066498	43.225456	5.639584	106.122437	43.413052	29.521614	104.849579	43.319254	17.580599	105.486008	-74.315914	15.417913	96.646988
-12.354667	-7.371671	100.146805	-15.4772	16.458742	101.039841	43.187462	5.613228	105.930504	43.4538	29.496748	104.873238	43.320631	17.554988	105.401871	-74.275031	15.362496	96.677811
-12.9601	-6.859903	99.887367	-15.450588	16.438269	101.028992	43.171722	5.609731	105.7817	43.513931	29.488003	104.938446	43.3428265	17.548867	105.360073	-74.2440025	15.327671	96.697911
-13.631021	-6.334314	99.686066	-15.426882	16.42609	101.044586	43.185081	5.637489	105.666138	43.572193	29.519171	105.033936	43.378637	17.57833	105.350037	-74.232401	15.27385	96.739135
-14.280897	-5.773144	99.533943	-15.388653	16.449213	101.062775	43.219982	5.673362	105.59108	43.633617	29.567375	105.117287	43.4267995	17.6203685	105.3541835	-74.2041055	15.2780575	96.7713665
-14.940007	-5.218398	99.384682	-15.366665	16.474548	101.074028	43.253986	5.74626	105.527161	43.677303	29.626736	105.176651	43.4656445	17.686498	105.351906	-74.1989745	15.262598	96.79615
-15.818623	-4.37455	99.301636	-15.324433	16.531656	101.084877	43.30682	5.867336	105.459145	43.71862	29.751375	105.227448	43.51272	17.8093555	105.3432965	-74.161586	15.2539565	96.8264575
-16.417263	-3.812263	99.257217	-15.300366	16.569784	101.089569	43.337086	5.95666	105.438469	43.715233	29.833975	105.270592	43.5261595	17.8953175	105.3545305	-74.1268915	15.2442505	96.8246075
-17.011652	-3.319546	99.222733	-15.29603	16.573534	101.096344	43.348583	6.016359	105.422379	43.71431	29.899481	105.3022	43.5314465	17.95792	105.3622895	-74.1235065	15.189148	96.8303985
-17.595425	-2.821463	99.164703	-15.293505	16.563272	101.096558	43.360855	6.057646	105.395218	43.709789	29.937294	105.334732	43.535322	17.99747	105.364975	-74.122332	15.129074	96.828141
-18.170425	-2.345593	99.092598	-15.301726	16.520288	101.081703	43.36216	6.070335	105.362785	43.715782	29.944647	105.351051	43.538971	18.007491	105.356918	-74.142423	15.033085	96.806488
-18.728058	-1.857706	99.000359	-15.296573	16.480333	101.048676	43.355198	6.058793	105.315361	43.719387	29.923231	105.353912	43.5372925	17.991012	105.3346365	-74.1304385	14.969654	96.7627155
-19.228178	-1.388925	98.93364	-15.279357	16.43227	100.993286	43.352989	6.031483	105.268326	43.720253	29.886967	105.349861	43.536621	17.959225	105.3090935	-74.095335	14.905315	96.6774785
-20.027487	-0.76352	98.820076	-15.25944	16.372452	100.907646	43.344543	5.993004	105.208267	43.737461	29.843655	105.32695	43.541002	17.9183295	105.2676085	-74.059882	14.8265745	96.5476835
-20.499416	-0.379221	98.760612	-15.254672	16.31896	100.840187	43.342419	5.975869	105.170822	43.745403	29.815134	105.312553	43.543911	17.8955015	105.2416875	-74.053255	14.7424185	96.4386865
-21.025791	-0.007606	98.68251	-15.24366	16.264153	100.786713	43.344608	5.958653	105.128883	43.747635	29.793972	105.293571	43.5461215	17.8763125	105.211227	-74.0334415	14.6519935	96.362199
-21.504848	0.314743	98.615326	-15.224825	16.218256	100.729141	43.347267	5.945246	105.093193	43.754307	29.777822	105.269669	43.550787	17.861534	105.181431	-74.000437	14.574978	96.276851
-21.937227	0.657452	98.569832	-15.213375	16.188681	100.690712	43.351929	5.929998	105.068588	43.749901	29.771244	105.255196	43.550915	17.850621	105.161892	-73.977665	14.526741	96.219532
-22.338018	1.018533	98.541763	-15.205783	16.163708	100.669792	43.350975	5.915637	105.043861	43.74593	29.758799	105.249573	43.5484525	17.837218	105.146717	-73.9600185	14.490198	96.192867
-22.717653	1.343382	98.511848	-15.199401	16.138563	100.655815	43.348183	5.899793	105.025032	43.753254	29.743856	105.260834	43.5507185	17.8218245	105.142933	-73.9495205	14.4553015	96.168697
-23.36396	1.700273	98.47654	-15.193157	16.087873	100.620605	43.350037	5.863346	104.983261	43.776249	29.71417	105.254616	43.563143	17.788758	105.1189385	-73.949457	14.386988	96.1222715
-23.775438	1.898498	98.441177	-15.159866	16.061209	100.577248	43.351746	5.844591	104.946243	43.783794	29.681673	105.228279	43.56777	17.763132	105.087261	-73.887502	14.359286	96.067235
-24.22056	2.061586	98.40242	-15.146725	16.022272	100.545692	43.352814	5.822767	104.904869	43.796425	29.632463	105.193153	43.5746195	17.727615	105.049011	-73.8680695	14.316929	96.042373
-24.667303	2.149145	98.347061	-15.128274	15.996811	100.519646	43.343575	5.798645	104.864517	43.813808	29.578897	105.147293	43.5786915	17.688771	105.005905	-73.8352395	14.304851	96.033387
-25.12421	2.195399	98.335831	-15.102723	15.966752	100.503716	43.327991	5.781264	104.822052	43.828335	29.52091	105.089119	43.578163	17.651087	104.9555855	-73.783609	14.282417	96.0518465
-25.59506	2.207177	98.318802	-15.078147	15.934949	100.497482	43.304024	5.754572	104.783699	43.853603	29.45525	105.042435	43.5788135	17.604911	104.913067	-73.7351075	14.264987	96.081897
-26.073578	2.220902	98.300674	-15.047235	15.904075	100.486778	43.261143	5.713486	104.760338	43.888737	29.392359	105.004028	43.57494	17.5529225	104.882183	-73.66941	14.2552275	96.091373
-26.846415	2.245865	98.274788	-14.979794	15.84328	100.461769	43.200535	5.617018	104.731659	43.944439	29.252588	104.95784	43.572487	17.434803	104.8447495	-73.532075	14.251757	96.0787885
-27.36426	2.217158	98.234802	-14.947003	15.804955	100.42971	43.196232	5.520511	104.719246	43.97995	29.146406	104.925659	43.588091	17.3334585	104.8224525	-73.482097	14.2764515	96.0369675
-27.878956	2.175255	98.166306	-14.929808	15.749331	100.38607	43.212662	5.413412	104.701141	44.022625	29.031902	104.907013	43.6176435	17.222657	104.804077	-73.4772595	14.276005	95.968063
-28.390875	2.11943	98.116203	-14.891921	15.712437	100.349792	43.240833	5.307219	104.678032	44.045033	28.923761	104.886482	43.642933	17.11549	104.782257	-73.426775	14.309384	95.917327
-28.9163	2.01995	98.069534	-14.858747	15.654467	100.32766	43.259857	5.198026	104.652084	44.079033	28.823406	104.849266	43.669445	17.010716	104.750675	-73.386939	14.298218	95.904645
-29.42248	1.911337	98.040543	-14.83119	15.624205	100.314095	43.278675	5.11527	104.624855	44.114586	28.733238	104.790329	43.6966305	16.924254	104.707592	-73.3590105	14.324156	95.920598
-29.931112	1.779483	98.026741	-14.779838	15.58654	100.305603	43.306187	5.059101	104.602516	44.133194	28.661093	104.738411	43.7196905	16.860097	104.6704635	-73.2793665	14.312983	95.9407425
-30.826496	1.578924	98.049232	-14.709838	15.556915	100.311516	43.348	4.98317	104.59993	44.188869	28.571056	104.634354	43.7684345	16.777113	104.617142	-73.1881105	14.336717	96.00589
-31.445963	1.432866	98.082825	-14.665098	15.544498	100.302528	43.375675	4.928457	104.618797	44.237057	28.51746	104.566833	43.806366	16.7229585	104.592815	-73.136562	14.3660375	96.012241
-32.048401	1.271652	98.125725	-14.628896	15.529604	100.295555	43.389679	4.867255	104.638504	44.272102	28.463444	104.478813	43.8308905	16.6653495	104.5586585	-73.0886825	14.3938585	96.0324515
-32.643543	1.123703	98.164711	-14.591782	15.51491	100.281815	43.401188	4.79757	104.642166	44.299526	28.377905	104.337921	43.850357	16.5877375	104.4900435	-73.033921	14.4420825	96.0735865
-33.24065	0.957141	98.247124	-14.567997	15.499049	100.270203	43.405769	4.7266	104.634407	44.295052	28.288168	104.174934	43.8504105	16.507384	104.4046705	-72.9864045	14.490714	96.1357355
-33.83083	0.802507	98.383987	-14.550781	15.465344	100.27282	43.407459	4.638795	104.628029	44.278355	28.179813	103.986038	43.842907	16.409304	104.3070335	-72.944469	14.521384	96.2386065
-34.466766	0.664265	98.513374	-14.545719	15.439856	100.291916	43.410797	4.536352	104.635895	44.259216	28.070015	103.802406	43.8350065	16.3031835	104.2191505	-72.9264445	14.5765285	96.3646815
-35.544392	0.475124	98.79055	-14.57505	15.372562	100.344017	43.42181	4.35101	104.660477	44.215046	27.889278	103.547134	43.818428	16.120144	104.1038055	-72.968528	14.62498	96.5842285
-36.220016	0.386024	98.961052	-14.597843	15.330191	100.370621	43.418003	4.212312	104.676308	44.180534	27.773411	103.374794	43.7992685	15.9928615	104.025551	-72.9949545	14.6675205	96.715691
-36.870506	0.369998	99.120499	-14.614421	15.27097	100.387917	43.43232	4.053008	104.638443	44.133415	27.648514	103.201149	43.7828675	15.850761	103.919796	-73.0117095	14.691179	96.856038
-37.520679	0.356086	99.227715	-14.625926	15.190935	100.392548	43.421997	3.914526	104.585732	44.076679	27.526531	103.000725	43.749338	15.7205285	103.7932285	-73.00119	14.6613415	96.9918675
-38.142956	0.366105	99.332809	-14.626683	15.135823	100.372353	43.414005	3.771917	104.498184	44.034016	27.397991	102.77951	43.7240105	15.584954	103.638847	-72.9773765	14.686692	97.105859
-38.728073	0.442758	99.418365	-14.633529	15.076878	100.322578	43.419106	3.647957	104.374519	43.991585	27.268372	102.539917	43.7053455	15.4581645	103.457218	-72.9724035	14.6955915	97.187938
-39.36795	0.587558	99.492714	-14.617056	15.00784	100.28157	43.403465	3.534154	104.240227	43.948692	27.159046	102.306473	43.6760785	15.3466	103.27335	-72.9101905	14.66908	97.28979
-40.250565	0.863527	99.623055	-14.599679	14.94346	100.237976	43.370792	3.406567	104.051888	43.897255	27.037603	101.977966	43.6340235	15.222085	103.014927	-72.8333815	14.664835	97.461025
-40.806141	1.15416	99.736931	-14.579714	14.915641	100.222946	43.338818	3.34189	103.943932	43.840961	26.949564	101.810364	43.5898895	15.145727	102.877148	-72.7493175	14.685555	97.568744
-41.316078	1.498035	99.825493	-14.581887	14.890088	100.238419	43.302727	3.267972	103.864761	43.79644	26.867268	101.673973	43.5495835	15.06762	102.769367	-72.7133575	14.712556	97.707471
-41.79821	1.845587	99.944633	-14.629396	14.862532	100.28083	43.3046	3.180824	103.760574	43.711494	26.776627	101.586708	43.508047	14.9787255	102.673641	-72.766839	14.7463385	97.888019
-42.259453	2.224639	100.075844	-14.68971	14.802408	100.350342	43.197388	3.110797	103.743233	43.625877	26.687744	101.513458	43.4116325	14.8992705	102.6283455	-72.7910525	14.7055455	98.0723385
-42.69849	2.665257	100.198807	-14.777236	14.760169	100.442314	43.159256	3.01794	103.686905	43.540112	26.597754	101.464081	43.349684	14.807847	102.575493	-72.904156	14.712491	98.309135
-43.054508	3.212147	100.311729	-14.881966	14.728854	100.535515	43.034378	2.946826	103.716446	43.45742	26.515144	101.455482	43.245899	14.730985	102.585964	-73.009831	14.726723	98.485066
-43.487926	4.153763	100.500748	-15.016368	14.679103	100.680779	42.914463	2.808239	103.746704	43.327122	26.387363	101.484695	43.1207925	14.597801	102.6156995	-73.1535285	14.760405	98.7458585
-43.775089	4.784203	100.596954	-15.105277	14.660727	100.75705	42.856079	2.72356	103.772499	43.259586	26.29394	101.51017	43.0578325	14.50875	102.6413345	-73.2683865	14.812704	98.8727655
-43.986649	5.423446	100.669113	-15.185824	14.643158	100.839027	42.818893	2.640028	103.791878	43.199467	26.221907	101.554474	43.00918	14.4309675	102.673176	-73.380828	14.8553485	99.004878
-44.138004	6.070989	100.731636	-15.240558	14.609562	100.901703	42.775043	2.576371	103.805611	43.143879	26.158037	101.598404	42.959461	14.367204	102.7020075	-73.440577	14.85192	99.1013985
-44.210594	6.77146	100.792183	-15.273976	14.561669	100.979355	42.74062	2.534076	103.804626	43.09816	26.109859	101.632782	42.91939	14.3219675	102.718704	-73.467342	14.8013705	99.240006
-44.200943	7.534009	100.845863	-15.292377	14.532216	101.048508	42.718212	2.502482	103.791489	43.066998	26.074223	101.656914	42.892605	14.2883525	102.7242015	-73.477359	14.7760795	99.3728145
-44.211685	8.330384	100.964485	-15.30741	14.520532	101.126396	42.697945	2.489214	103.798233	43.029392	26.053991	101.697136	42.8636685	14.2716025	102.7476845	-73.4784885	14.7694615	99.5051075
-44.107391	9.530452	101.010155	-15.322762	14.520234	101.225349	42.678787	2.487554	103.863144	42.984547	26.053339	101.796028	42.831667	14.2704465	102.829586	-73.477191	14.7700215	99.621112
-43.967716	10.335239	101.030769	-15.360053	14.526479	101.27845	42.63958	2.494862	103.915977	42.93771	26.073963	101.86377	42.788645	14.2844125	102.8898735	-73.508751	14.7685455	99.6670265
-43.7383	11.162112	101.012466	-15.424074	14.540667	101.29969	42.572113	2.508572	103.949295	42.878422	26.091263	101.903595	42.7252675	14.2999175	102.926445	-73.5734155	14.7814165	99.672935
-43.569954	12.055021	100.979782	-15.529881	14.577931	101.288269	42.494221	2.518349	103.960815	42.780399	26.10161	101.936768	42.63731	14.3099795	102.9487915	-73.697072	14.8458825	99.6277465
-43.319569	12.938213	100.939384	-15.641162	14.583041	101.272858	42.391735	2.53416	103.980637	42.657513	26.111435	101.985741	42.524624	14.3227975	102.983189	-73.806948	14.8432845	99.562527
-43.038116	13.817888	100.853752	-15.766909	14.598939	101.27375	42.276146	2.543043	104.050171	42.544331	26.120058	102.093254	42.4102385	14.3315505	103.0717125	-73.9440565	14.8663275	99.4757875
-42.699345	14.671296	100.79744	-15.891356	14.601678	101.309944	42.200485	2.525288	104.162689	42.4566	26.128828	102.262115	42.3285425	14.327058	103.212402	-74.1112545	14.876298	99.407486
-42.150146	16.00563	100.77549	-16.056755	14.608322	101.424179	42.041519	2.531651	104.515579	42.367878	26.156149	102.621284	42.2046985	14.3439	103.5684315	-74.3182085	14.872744	99.2799265
-41.699169	16.947184	100.79068	-16.145967	14.639293	101.536736	42.027287	2.509645	104.757355	42.336258	26.179426	102.876457	42.1817725	14.3445355	103.816906	-74.4737065	14.9340505	99.256566
-41.230183	17.861895	100.79969	-16.200859	14.663551	101.653275	41.969566	2.522093	105.060089	42.312912	26.208633	103.132187	42.141239	14.365363	104.096138	-74.542957	14.961739	99.210412
-40.681057	18.784775	100.813797	-16.248659	14.681454	101.754906	41.952229	2.534549	105.320061	42.298923	26.259895	103.356041	42.125576	14.397222	104.338051	-74.622894	14.965686	99.171761
-40.179981	19.721588	100.789558	-16.313864	14.717226	101.833046	41.928089	2.551733	105.537811	42.288906	26.325291	103.533005	42.1084975	14.438512	104.535408	-74.7362255	14.99594	99.130684
-39.60865	20.702501	100.762764	-16.357079	14.752144	101.868568	41.939056	2.575639	105.681656	42.272884	26.404169	103.654564	42.10597	14.489904	104.66811	-74.820128	15.014384	99.069026
-39.024406	21.659712	100.697449	-16.380798	14.788392	101.882889	41.873188	2.640482	105.831146	42.244183	26.479548	103.705391	42.0586855	14.560015	104.7682685	-74.8202815	15.016769	98.9975095
-38.080101	23.115911	100.604866	-16.462481	14.851988	101.876686	41.805283	2.736751	105.903687	42.183804	26.573689	103.714027	41.9945435	14.65522	104.808857	-74.9195055	15.048756	98.944515
-37.45237	24.119226	100.566551	-16.512434	14.886143	101.861641	41.737583	2.782853	105.898056	42.135601	26.617893	103.685799	41.936592	14.700373	104.7919275	-74.96146	15.071913	98.9313545
-36.787991	25.164616	100.525414	-16.541317	14.912552	101.848938	41.671169	2.818096	105.863068	42.087288	26.659956	103.655624	41.8792285	14.739026	104.759346	-74.9618625	15.086078	98.93853
-36.041405	26.180256	100.489937	-16.57822	14.936462	101.849541	41.617199	2.835299	105.839691	42.039288	26.678896	103.661331	41.8282435	14.7570975	104.750511	-74.9846835	15.1158265	98.948571
-35.356133	27.202648	100.47364	-16.606255	14.936562	101.859268	41.565331	2.828627	105.841888	42.001465	26.686338	103.716278	41.783398	14.7574825	104.779083	-74.995908	15.1156415	98.939453
-34.590649	28.287703	100.486717	-16.646187	14.921726	101.886108	41.511814	2.807817	105.876541	41.970608	26.679239	103.805481	41.741211	14.743528	104.841011	-75.033585	15.099924	98.931205
-33.811466	29.339579	100.485252	-16.69276	14.917856	101.910019	41.44931	2.781491	105.912758	41.928444	26.650152	103.931198	41.688877	14.7158215	104.921978	-75.074397	15.1198905	98.89806
-32.611229	30.942081	100.521156	-16.769016	14.910219	101.950302	41.372986	2.756532	105.941895	41.861412	26.606897	104.072235	41.617199	14.6817145	105.007065	-75.155231	15.1387235	98.893539
-31.785568	32.06554	100.587463	-16.810263	14.911786	101.973877	41.321926	2.751638	105.928383	41.823647	26.600224	104.167786	41.5727865	14.675931	105.0480845	-75.1933125	15.147641	98.8996695
-30.901333	33.165596	100.649216	-16.862474	14.921581	102.014938	41.268505	2.759172	105.91272	41.790363	26.624176	104.263245	41.529434	14.691674	105.0879825	-75.254382	15.151488	98.9418935
-30.067879	34.239681	100.768372	-16.892244	14.944917	102.054825	41.213104	2.793055	105.899475	41.738003	26.665274	104.409492	41.4755535	14.7291645	105.1544835	-75.2600415	15.1606695	98.9551665
-29.150009	35.386414	100.920013	-16.923914	14.972126	102.095886	41.171188	2.845393	105.885674	41.715191	26.72728	104.558029	41.4431895	14.7863365	105.2218515	-75.2910175	15.1579155	98.9699205
-28.213373	36.47768	101.092995	-16.955042	15.001266	102.145004	41.125675	2.907907	105.870689	41.713535	26.794672	104.6922	41.419605	14.8512895	105.2814445	-75.329689	15.1512425	99.0085635
-27.297968	37.571735	101.323853	-16.979027	15.054714	102.208366	41.086525	2.96085	105.875839	41.696392	26.867374	104.909813	41.3914585	14.914112	105.392826	-75.3495125	15.195316	99.023906
-25.810671	39.199276	101.788506	-17.026808	15.141757	102.364052	41.022282	3.036464	105.920242	41.679951	26.981089	105.308853	41.3511165	15.0087765	105.6145475	-75.4047325	15.2747375	99.1135565
-24.862356	40.235538	102.150688	-17.073143	15.198961	102.479103	40.961365	3.07567	105.952789	41.697945	27.039272	105.545738	41.329655	15.057471	105.7492635	-75.475941	15.340451	99.2089425
-23.870678	41.295605	102.554771	-17.138397	15.250661	102.576981	40.904129	3.100179	105.965683	41.675682	27.088013	105.799278	41.2899055	15.094096	105.8824805	-75.5666995	15.407226	99.2714815
-22.801514	42.224014	102.972099	-17.209322	15.290235	102.686584	40.836678	3.133198	105.974663	41.633419	27.127296	106.067886	41.2350485	15.130247	106.0212745	-75.6536925	15.450223	99.3518935
-21.753639	43.131084	103.371254	-17.270302	15.355182	102.790108	40.754017	3.16898	106.020477	41.597183	27.176899	106.349579	41.1756	15.1729395	106.185028	-75.716204	15.5374245	99.395188
-20.657225	44.001183	103.814377	-17.34129	15.417383	102.926186	40.67458	3.216769	106.06736	41.56815	27.218983	106.619965	41.121365	15.217876	106.3436625	-75.803945	15.61689	99.5087095
-19.620333	44.784962	104.30648	-17.426754	15.491096	103.042862	40.604355	3.268874	106.097794	41.537994	27.262545	106.864693	41.0711745	15.2657095	106.4812435	-75.9246825	15.7164825	99.6044805
-17.99107	45.787575	104.910568	-17.516075	15.640992	103.212509	40.531799	3.337529	106.147858	41.510185	27.349972	107.199287	41.020992	15.3437505	106.6735725	-76.053142	15.9382335	99.7514455
-16.902012	46.41671	105.332626	-17.562084	15.735613	103.315948	40.497261	3.385846	106.177368	41.511513	27.430925	107.38517	41.004387	15.4083855	106.781269	-76.128555	16.0628405	99.850627
-15.768597	46.892502	105.651031	-17.605648	15.836819	103.406273	40.48106	3.454345	106.188057	41.526119	27.515894	107.500252	41.0035895	15.4851195	106.8441545	-76.2148855	16.1885185	99.9683915
-14.651065	47.263046	105.880318	-17.617992	15.952967	103.485336	40.48032	3.546572	106.175613	41.526585	27.609011	107.563866	41.0034525	15.5777915	106.8697395	-76.2394365	16.3281425	100.1009325
-13.453377	47.599541	106.002739	-17.625042	16.064266	103.537857	40.477936	3.636333	106.139465	41.521618	27.693228	107.521461	40.999777	15.6647805	106.830463	-76.249861	16.4637515	100.245251
-12.397297	47.821178	106.082138	-17.608034	16.174387	103.538361	40.494694	3.723484	106.069397	41.499321	27.783674	107.457054	40.9970075	15.753579	106.7632255	-76.2130755	16.595195	100.3134965
-11.263019	47.948341	106.067886	-17.598869	16.261812	103.523148	40.52956	3.788685	106.003273	41.445789	27.85129	107.435158	40.9876745	15.8199875	106.7192155	-76.1854125	16.7036365	100.3270805
-9.521523	47.933239	106.090401	-17.581841	16.282696	103.539589	40.549503	3.812176	106.021667	41.445957	27.885908	107.461464	40.99773	15.849042	106.7415655	-76.161412	16.71635	100.3376125
-8.424481	47.737015	106.173553	-17.573679	16.253082	103.57431	40.557362	3.77733	106.072548	41.471436	27.876043	107.537926	41.014399	15.8266865	106.805237	-76.161757	16.6794775	100.343383
-7.256158	47.524052	106.243286	-17.582937	16.204927	103.62059	40.542561	3.730778	106.13636	41.498158	27.82855	107.643639	41.0203595	15.779664	106.8899995	-76.1862335	16.63019	100.3511805
-6.154324	47.097084	106.358765	-17.595715	16.159737	103.680099	40.537964	3.681652	106.202789	41.527615	27.777914	107.726814	41.0327895	15.729783	106.9648015	-76.2242195	16.589691	100.3953965
-5.031493	46.666607	106.439331	-17.60326	16.115171	103.733315	40.543236	3.647529	106.263245	41.557117	27.740362	107.799149	41.0501765	15.6939455	107.031197	-76.2566965	16.5363965	100.435433
-3.983851	46.090679	106.500092	-17.616716	16.081711	103.792419	40.562119	3.619434	106.320107	41.574867	27.727112	107.868813	41.068493	15.673273	107.09446	-76.301925	16.490149	100.490378
-2.885729	45.498432	106.500366	-17.600908	16.061775	103.840912	40.578159	3.609453	106.36734	41.594555	27.709902	107.924805	41.086357	15.6596775	107.1460725	-76.288173	16.4638725	100.5357515
-1.303188	44.341259	106.439415	-17.578968	16.047915	103.861259	40.615185	3.609199	106.416153	41.624847	27.683538	107.99041	41.120016	15.6463685	107.2032815	-76.277952	16.4494615	100.5192365
-0.342553	43.44614	106.441788	-17.563652	16.058048	103.853119	40.645573	3.603513	106.452454	41.63657	27.674368	108.053886	41.1410715	15.6389405	107.25317	-76.2683755	16.4771555	100.453068
0.66733	42.50869	106.416367	-17.538769	16.026072	103.887764	40.683334	3.606821	106.491325	41.660927	27.671921	108.125702	41.1721305	15.639371	107.3085135	-76.2496685	16.412773	100.4670145
1.62934	41.423046	106.397484	-17.534655	16.029095	103.90847	40.717602	3.625213	106.525146	41.68264	27.68026	108.19799	41.200121	15.6527365	107.361568	-76.269431	16.4054535	100.455372
2.49542	40.239178	106.478188	-17.528345	16.013355	103.96067	40.746162	3.651313	106.550911	41.715099	27.692886	108.26799	41.2306305	15.6720995	107.4094505	-76.2873205	16.3546105	100.5118895
3.395939	39.061279	106.477188	-17.504105	16.01231	104.008507	40.791374	3.698282	106.57357	41.764324	27.712503	108.305908	41.277849	15.7053925	107.439739	-76.286059	16.3192275	100.577275
4.259449	37.680092	106.347824	-17.482706	16.022377	104.015541	40.846733	3.762338	106.596886	41.808689	27.761436	108.314682	41.327711	15.761887	107.455784	-76.293123	16.282867	100.575298
5.549502	35.555973	106.119537	-17.467289	16.025497	103.951286	40.933464	3.875231	106.595779	41.860943	27.847895	108.262657	41.3972035	15.861563	107.429218	-76.3317815	16.189431	100.473354
6.328005	34.003735	105.896851	-17.422333	16.034815	103.860733	41.00782	3.977781	106.597649	41.893448	27.895445	108.176674	41.450634	15.936613	107.3871615	-76.2953	16.133017	100.3343045
7.068985	32.406685	105.573616	-17.385145	16.025301	103.725388	41.096622	4.045876	106.608055	41.925369	27.95302	108.058693	41.5109955	15.999448	107.333374	-76.2812855	16.051154	100.117402
7.797445	30.67382	105.174828	-17.362148	16.006241	103.53212	41.18158	4.125907	106.640038	41.910351	28.002184	107.935867	41.5459655	16.0640455	107.2879525	-76.2702615	15.9484365	99.7762875
8.501616	28.887394	104.763451	-17.316149	15.944883	103.299736	41.25882	4.184568	106.677437	41.885193	28.037134	107.802841	41.5720065	16.110851	107.240139	-76.2043045	15.778915	99.359333
9.188623	27.01335	104.297325	-17.250017	15.87321	103.019844	41.378628	4.229175	106.674324	41.882603	28.067802	107.634483	41.6306155	16.1484885	107.1544035	-76.1306495	15.5979315	98.8852845
9.852488	25.059175	103.809273	-17.19191	15.794009	102.740387	41.470257	4.226241	106.646255	41.861183	28.066895	107.408081	41.66572	16.146568	107.027168	-76.04954	15.44145	98.453606
10.757904	21.945732	103.124023	-17.074814	15.602708	102.319809	41.586914	4.234679	106.574333	41.840443	27.999914	107.029434	41.7136785	16.1172965	106.8018835	-75.8633065	15.0881195	97.8377345
11.303893	19.839516	102.707161	-16.993465	15.483829	102.013412	41.69215	4.176997	106.520332	41.885315	27.943331	106.74456	41.7887325	16.060164	106.632446	-75.7756625	14.907494	97.394378
11.843914	17.64282	102.281403	-16.902294	15.354382	101.700745	41.782043	4.100818	106.425262	41.905117	27.866919	106.462059	41.84358	15.9838685	106.4436605	-75.648168	14.7248955	96.9578295
12.314283	15.436222	101.927208	-16.816389	15.211021	101.401154	41.864594	4.027039	106.298065	41.929268	27.770111	106.189194	41.896931	15.898575	106.2436295	-75.529709	14.523467	96.5586785
12.758218	13.166181	101.547287	-16.727274	15.095655	101.083328	41.925137	3.974127	106.201447	41.959015	27.683275	105.965889	41.942076	15.828701	106.083668	-75.396624	14.362609	96.082988
13.112971	10.894821	101.278564	-16.665787	14.968848	100.801262	41.990807	3.916101	106.106567	42.022392	27.586514	105.784676	42.0065995	15.7513075	105.9456215	-75.3381735	14.1863885	95.6569025
13.447165	8.557695	101.018379	-16.586216	14.86377	100.505409	42.051849	3.848042	106.032204	42.118851	27.501404	105.653885	42.08535	15.674723	105.8430445	-75.257782	14.052817	95.1677735
13.837737	5.080411	100.584221	-16.42231	14.774031	100.013718	42.187492	3.784861	105.943771	42.282337	27.39455	105.496452	42.2349145	15.5897055	105.7201115	-75.0795345	13.9583565	94.3073245
14.049745	2.726528	100.258659	-16.287106	14.715476	99.716133	42.304062	3.772159	105.827736	42.40984	27.378008	105.348015	42.356951	15.5750835	105.5878755	-74.931163	13.8558685	93.8443905
14.193356	0.377638	99.950447	-16.122574	14.692116	99.443962	42.417732	3.795609	105.693092	42.562271	27.375713	105.169907	42.4900015	15.585661	105.4314995	-74.7351495	13.798571	93.4564245
14.326066	-1.996884	99.660583	-15.930927	14.662094	99.174881	42.539425	3.829771	105.576622	42.715736	27.394268	105.001495	42.6275805	15.6120195	105.2890585	-74.4894345	13.7121685	93.0607035
14.389129	-4.375677	99.399544	-15.737182	14.645922	98.908745	42.714344	3.857626	105.403069	42.901421	27.42024	104.793251	42.8078825	15.638933	105.09816	-74.2822465	13.652911	92.71933
14.416904	-6.781612	99.128738	-15.531044	14.639677	98.651627	42.83728	3.87436	105.26329	43.079308	27.422163	104.559814	42.958294	15.6482615	104.911552	-74.020382	13.6310925	92.391702
14.338197	-9.204158	98.937019	-15.312527	14.618638	98.43853	42.96373	3.896717	105.096039	43.25716	27.416107	104.30217	43.110445	15.656412	104.6991045	-73.735499	13.580864	92.1779555
14.193479	-12.853239	98.661575	-15.019892	14.595182	98.136131	43.098492	3.916846	104.897346	43.532608	27.363819	103.916916	43.31555	15.6403325	104.407131	-73.355334	13.5500315	91.865131
13.378901	-13.955681	98.833847	-14.817776	14.602141	97.97039	43.20787	3.892902	104.762939	43.685837	27.310768	103.702835	43.4468535	15.601835	104.232887	-73.0824055	13.602447	91.707893
12.245391	-14.266628	98.580193	-14.66861	14.593222	97.85183	43.307426	3.875191	104.646973	43.831341	27.262997	103.497467	43.5693835	15.569094	104.07222	-72.9066035	13.61735	91.63144
11.04353	-14.830942	98.57444	-14.531326	14.604589	97.76516	43.431236	3.8455	104.544174	43.956684	27.219168	103.332245	43.69396	15.532334	103.9382095	-72.756612	13.676844	91.5921105
9.819276	-15.346418	98.557816	-14.41921	14.61285	97.683891	43.480778	3.853222	104.527771	44.037109	27.210621	103.213516	43.7589435	15.5319215	103.8706435	-72.5973635	13.6937785	91.4971385
8.547075	-15.873462	98.432175	-14.338025	14.649153	97.625145	43.596004	3.837362	104.483429	44.107773	27.212255	103.125191	43.8518885	15.5248085	103.80431	-72.5279385	13.7734975	91.44598
7.180714	-16.351421	98.324951	-14.293411	14.679328	97.576126	43.67194	3.862809	104.48735	44.164337	27.244169	103.068985	43.9181385	15.553489	103.7781675	-72.5049605	13.805167	91.3740845
5.127264	-16.998449	98.271263	-14.241769	14.721804	97.545982	43.755001	3.912644	104.466644	44.203178	27.322197	103.00853	43.9790895	15.6174205	103.737587	-72.4626275	13.8261875	91.354377
3.68478	-17.358273	98.196915	-14.224899	14.769652	97.527199	43.804485	3.958238	104.452774	44.24221	27.378479	102.938904	44.0233475	15.6683585	103.695839	-72.4731455	13.8709455	91.358559
2.217781	-17.75227	98.154831	-14.203492	14.839576	97.502968	43.853111	4.01216	104.434837	44.267658	27.435541	102.873421	44.0603845	15.7238505	103.654129	-72.4673685	13.9553015	91.351807
0.727564	-18.09552	97.986336	-14.181309	14.915641	97.474335	43.876564	4.077357	104.432915	44.300022	27.483496	102.795563	44.088293	15.7804265	103.614239	-72.450911	14.0508555	91.334431
-0.790084	-18.430933	97.918427	-14.121654	14.975158	97.43618	43.920528	4.132421	104.417679	44.355701	27.53644	102.670738	44.1381145	15.8344305	103.5442085	-72.3814225	14.1158855	91.3281515
-2.390161	-18.681145	97.986191	-14.050489	15.072846	97.391457	44.026657	4.193698	104.378319	44.407955	27.591389	102.529907	44.217306	15.8925435	103.454113	-72.318284	14.2531485	91.328801
-3.99132	-18.818171	98.059235	-13.970806	15.163888	97.358017	44.089272	4.286704	104.376259	44.46492	27.656212	102.3507	44.277096	15.971458	103.3634795	-72.218708	14.356318	91.3525545
-6.417467	-18.946358	98.153275	-13.830885	15.280743	97.283432	44.246761	4.392493	104.246582	44.556221	27.777294	102.011444	44.401491	16.0848935	103.129013	-72.063261	14.4765925	91.437851
-8.041476	-18.950113	98.223907	-13.74256	15.333229	97.218636	44.272266	4.443923	104.135132	44.591324	27.856878	101.729523	44.431795	16.1504005	102.9323275	-71.916915	14.5160575	91.5049445
-9.736316	-18.964186	98.265404	-13.687116	15.357473	97.15345	44.244812	4.49371	103.985535	44.604797	27.907869	101.435326	44.4248045	16.2007895	102.7104305	-71.7990365	14.5141565	91.5964695
-11.371311	-18.886972	98.231903	-13.667986	15.360882	97.094292	44.137989	4.5207	103.825928	44.611538	27.929064	101.154709	44.3747635	16.224882	102.4903185	-71.7107355	14.496882	91.6982655
-13.113832	-18.764734	98.24427	-13.651578	15.346583	97.004684	44.078831	4.480341	103.597382	44.605286	27.930693	100.871506	44.3420585	16.205517	102.234444	-71.6452145	14.487649	91.774924
-14.789828	-18.530409	98.134338	-13.678369	15.32658	96.908852	43.938354	4.443896	103.373192	44.579296	27.915405	100.586357	44.258825	16.1796505	101.9797745	-71.615563	14.4735095	91.8379295
-16.54026	-18.251127	97.901054	-13.711074	15.306155	96.772179	43.832596	4.389243	103.074875	44.541523	27.881571	100.299156	44.1870595	16.135407	101.6870155	-71.6092075	14.476903	91.8573425
-19.139147	-17.682875	97.419418	-13.782157	15.285971	96.510948	43.680256	4.312153	102.506065	44.469288	27.792522	99.850876	44.074772	16.0523375	101.1784705	-71.639086	14.5196045	91.8434255
-20.866976	-17.192314	97.033119	-13.866192	15.300613	96.305702	43.506947	4.221931	102.074638	44.402016	27.75448	99.500031	43.9544815	15.9882055	100.7873345	-71.6868655	14.6130205	91.8240695
-22.599211	-16.643854	96.575119	-13.950889	15.337992	96.072754	43.405827	4.108917	101.470528	44.313931	27.706455	99.011009	43.859879	15.907686	100.2407685	-71.761657	14.768298	91.9047395
-24.354107	-16.018944	96.214249	-14.015775	15.379805	95.791145	43.187931	4.107129	100.819778	44.190132	27.655247	98.442291	43.6890315	15.881188	99.6310345	-71.7205815	14.878422	91.9512555
-26.087519	-15.343663	95.807442	-14.105376	15.433476	95.518318	42.99744	4.09372	100.035133	44.071156	27.642431	97.809563	43.534298	15.8680755	98.922348	-71.74505	14.9988765	92.114288
-27.826431	-14.609257	95.444641	-14.175476	15.511015	95.200424	42.730656	4.145698	99.303474	43.923672	27.648888	97.102821	43.327164	15.897293	98.2031475	-71.678116	15.124737	92.1977005
-29.499256	-13.762839	95.122253	-14.228659	15.588252	94.932144	42.467415	4.322254	98.632866	43.744663	27.66769	96.522293	43.106039	15.994972	97.5775795	-71.563357	15.181532	92.2867085
-31.972555	-12.39471	94.892281	-14.329389	15.700613	94.687996	42.180557	4.521403	97.942703	43.531914	27.79756	95.95311	42.8562355	16.1594815	96.9479065	-71.5150135	15.2417445	92.4280855
