# Supplementary material for: How to jointly control a ball trajectory on a moving board: Methodological insights into Motor Learning and Rehabilitation
Source: PLoS One. 2025 Oct 15;20(10):e0334588. doi: 10.1371/journal.pone.0334588 (PMC12527165; doi:10.1371/journal.pone.0334588)
Supplement: S2 Data — (ZIP) [file pone.0334588.s002.zip › D2_008.csv]

Ball_X	Ball_Y	Ball_Z	BoardCentre_X	BoardCentre_Y	BoardCentre_Z	P1LeftHand_X	P1LeftHand_Y	P1LeftHand_Z	P1RightHand_X	P1RightHand_Y	P1RightHand_Z	P1MidHands_X	P1MidHands_Y	P1MidHands_Z	P2MidHands_X	P2MidHands_Y	P2MidHands_Z
12.122633	11.795844	102.509117	-13.468086	17.625677	102.373184	45.545132	0.690539	107.528519	44.000828	29.167503	108.235191	44.77298	14.929021	107.881855	-71.709152	20.322333	96.864513
12.148487	10.686199	102.457405	-13.478491	17.657106	102.319542	45.538631	0.699239	107.490303	43.962322	29.180506	108.131409	44.7504765	14.9398725	107.810856	-71.7074585	20.3743395	96.828228
12.125663	9.668955	102.368607	-13.49407	17.678585	102.264633	45.519672	0.724351	107.459961	43.914635	29.204523	108.009148	44.7171535	14.964437	107.7345545	-71.7052935	20.392733	96.7947115
12.126513	8.636049	102.303864	-13.500762	17.709427	102.199677	45.497852	0.763014	107.433167	43.845997	29.226309	107.937119	44.6719245	14.9946615	107.685143	-71.6734485	20.4241925	96.714211
12.110265	7.585806	102.215935	-13.541084	17.725538	102.141174	45.466351	0.793994	107.422661	43.784706	29.248098	107.881859	44.6255285	15.021046	107.65226	-71.7076965	20.43003	96.630088
12.110157	6.475286	102.205872	-13.585433	17.730743	102.078102	45.401157	0.82724	107.454468	43.747185	29.268602	107.873489	44.574171	15.047921	107.6639785	-71.745037	20.413565	96.4922255
12.069983	4.916677	102.171074	-13.67454	17.739935	101.956963	45.29406	0.867442	107.59597	43.700619	29.30806	107.966339	44.4973395	15.087751	107.7811545	-71.8464195	20.392119	96.1327715
12.055126	3.854366	102.178238	-13.737275	17.737968	101.884392	45.221443	0.892653	107.686043	43.680027	29.344908	108.028648	44.450735	15.1187805	107.8573455	-71.925285	20.3571555	95.9114385
11.993406	2.823738	102.161095	-13.795482	17.738918	101.757935	45.143997	0.949778	107.785286	43.649025	29.392422	108.053505	44.396511	15.1711	107.9193955	-71.987475	20.306736	95.5964745
11.966435	1.741954	102.141678	-13.885203	17.739157	101.625183	45.072968	1.021756	107.870209	43.605453	29.475121	108.03968	44.3392105	15.2484385	107.9549445	-72.1096165	20.2298755	95.2954215
11.923645	0.715903	102.077171	-13.966017	17.735371	101.495232	45.011166	1.100509	107.918427	43.563469	29.561365	107.977165	44.2873175	15.330937	107.947796	-72.2193515	20.139805	95.042668
11.902348	-0.308576	102.051483	-14.000108	17.728809	101.346947	44.952549	1.180396	107.971832	43.527897	29.635769	107.883598	44.240223	15.4080825	107.927715	-72.240439	20.0495355	94.766179
11.818947	-1.33437	101.998375	-14.037583	17.712936	101.177475	44.915493	1.257467	108.016953	43.483891	29.713699	107.762566	44.199692	15.485583	107.8897595	-72.274858	19.940289	94.4651905
11.714153	-2.863287	101.937904	-14.107214	17.628542	100.881401	44.841061	1.33925	108.046471	43.421223	29.809004	107.568314	44.131142	15.574127	107.8073925	-72.34557	19.682957	93.9554095
11.61995	-3.831689	101.891685	-14.130131	17.554932	100.686607	44.789063	1.39078	108.044388	43.356983	29.848579	107.394997	44.073023	15.6196795	107.7196925	-72.333285	19.4901845	93.6535215
11.548314	-4.801502	101.831528	-14.169595	17.468903	100.473404	44.716244	1.436682	108.039452	43.28257	29.878347	107.251724	43.999407	15.6575145	107.645588	-72.338597	19.2802915	93.30122
11.394518	-5.720416	101.770912	-14.195007	17.372444	100.264214	44.645729	1.460749	108.007111	43.21701	29.896727	107.094894	43.9313695	15.678738	107.5510025	-72.3213835	19.06615	92.9774255
11.298684	-6.705907	101.683685	-14.257751	17.273266	100.045135	44.598969	1.461352	107.925369	43.155056	29.877001	106.909691	43.8770125	15.6691765	107.41753	-72.3925145	18.8773555	92.67274
11.11657	-7.631323	101.553131	-14.312224	17.173466	99.813652	44.466873	1.471648	107.858063	43.045403	29.841991	106.743416	43.756138	15.6568195	107.3007395	-72.380586	18.6901125	92.3265645
10.929689	-8.456167	101.386536	-14.37429	17.072796	99.591675	44.35318	1.458486	107.70401	42.957413	29.770779	106.521202	43.6552965	15.6146325	107.112606	-72.4038765	18.5309595	92.070744
10.621382	-9.735242	101.104393	-14.459766	16.95816	99.233635	44.230019	1.398871	107.38131	42.827244	29.647408	106.106964	43.5286315	15.5231395	106.744137	-72.4481635	18.3931805	91.723133
10.413155	-10.547503	100.838303	-14.524448	16.894674	99.001884	44.07449	1.357108	107.125664	42.714088	29.578396	105.77282	43.394289	15.467752	106.449242	-72.443185	18.321596	91.554526
10.143278	-11.310419	100.653717	-14.586648	16.860367	98.766647	43.880024	1.377195	106.879494	42.606972	29.484076	105.342758	43.243498	15.4306355	106.111126	-72.416794	18.2900985	91.422168
9.838255	-12.049877	100.406738	-14.681763	16.823812	98.514595	43.719711	1.398549	106.557487	42.435043	29.411592	104.915871	43.077377	15.4050705	105.736679	-72.440903	18.2425535	91.292511
9.529561	-12.706553	100.116226	-14.786395	16.777773	98.244987	43.557308	1.409242	106.16349	42.210892	29.38275	104.503159	42.8841	15.395996	105.3333245	-72.45689	18.15955	91.1566495
9.216174	-13.360175	99.880913	-14.938622	16.732697	97.975029	43.336399	1.440153	105.848015	42.030396	29.350191	104.053032	42.6833975	15.395172	104.9505235	-72.5606415	18.070222	90.9995345
8.869677	-13.967996	99.669426	-15.100024	16.694183	97.738495	43.148293	1.468392	105.53331	41.821011	29.318136	103.657135	42.484652	15.393264	104.5952225	-72.6847	17.995102	90.8817675
8.409339	-14.915034	99.281624	-15.333989	16.552374	97.429733	42.834198	1.450094	105.110573	41.49548	29.221413	103.113449	42.164839	15.3357535	104.112011	-72.832817	17.7689945	90.747455
7.847417	-15.456001	99.260101	-15.479045	16.443193	97.267487	42.617893	1.421232	104.894974	41.318947	29.112717	102.743935	41.96842	15.2669745	103.8194545	-72.92651	17.6194115	90.7155195
7.403456	-15.949145	99.215576	-15.629591	16.321733	97.107475	42.462315	1.381507	104.672325	41.152248	28.996748	102.436104	41.8072815	15.1891275	103.5542145	-73.0664635	17.4543385	90.6607355
6.914324	-16.271561	99.067139	-15.761156	16.178474	96.93132	42.300003	1.309132	104.476997	41.02673	28.892017	102.09594	41.6633665	15.1005745	103.2864685	-73.1856785	17.2563735	90.5761715
6.46728	-16.52186	98.977638	-15.854391	16.029022	96.77346	42.118446	1.237795	104.304062	40.92371	28.775591	101.727928	41.521078	15.006693	103.015995	-73.22986	17.051351	90.530925
5.989653	-16.804512	98.932602	-15.929601	15.881534	96.606674	41.972454	1.186144	104.12117	40.788754	28.683144	101.42717	41.380604	14.934644	102.77417	-73.239806	16.828424	90.439178
5.568583	-17.043118	98.841423	-15.982064	15.756755	96.450119	41.855553	1.138793	103.957977	40.682961	28.608204	101.132202	41.269257	14.8734985	102.5450895	-73.233385	16.6400115	90.3551485
4.835915	-17.280695	98.744873	-16.011906	15.553813	96.256187	41.751747	1.128497	103.723083	40.572704	28.531784	100.792648	41.1622255	14.8301405	102.2578655	-73.1860375	16.2774855	90.2545085
4.316188	-17.472584	98.610184	-16.028063	15.429476	96.130623	41.700512	1.118036	103.597916	40.524818	28.544537	100.668594	41.112665	14.8312865	102.133255	-73.168791	16.0276655	90.127991
3.774009	-17.604475	98.458824	-16.023432	15.345886	96.025986	41.648407	1.122452	103.479446	40.529049	28.578074	100.585899	41.088728	14.850263	102.0326725	-73.135592	15.841509	90.0192995
3.220836	-17.63043	98.274925	-16.031799	15.253362	95.911247	41.603035	1.139695	103.351128	40.559666	28.630812	100.552574	41.0813505	14.8852535	101.951851	-73.1449485	15.6214705	89.870643
2.677779	-17.612537	98.017807	-16.019751	15.210372	95.806801	41.549034	1.151062	103.210556	40.602856	28.682968	100.546623	41.075945	14.917015	101.8785895	-73.115447	15.503729	89.7350125
2.132055	-17.559212	97.766357	-16.010628	15.192257	95.715538	41.480827	1.172518	103.048149	40.640171	28.741764	100.560356	41.060499	14.957141	101.8042525	-73.081755	15.427373	89.6268235
1.613697	-17.327766	97.509209	-16.009439	15.205047	95.661331	41.372768	1.223987	102.917221	40.659485	28.80015	100.576187	41.0161265	15.0120685	101.746704	-73.0350045	15.3980255	89.575958
0.747515	-16.930576	97.170715	-16.027409	15.295832	95.637321	41.172729	1.324623	102.731194	40.670723	28.894413	100.636307	40.921726	15.109518	101.6837505	-72.976544	15.482146	89.5908915
0.086733	-16.591875	96.95414	-16.041355	15.353929	95.646492	41.001755	1.408503	102.609612	40.691128	28.962532	100.695099	40.8464415	15.1855175	101.6523555	-72.9291515	15.5223405	89.6406285
-0.584928	-16.248146	96.776672	-16.046816	15.4008	95.648148	40.809818	1.483376	102.45192	40.73901	29.041672	100.770531	40.774414	15.262524	101.6112255	-72.868046	15.539076	89.6850705
-1.277868	-15.841304	96.536217	-16.045307	15.447987	95.627548	40.617462	1.553758	102.25251	40.782234	29.090517	100.829544	40.699848	15.3221375	101.541027	-72.790462	15.5738365	89.714069
-1.937114	-15.464499	96.2742	-16.047209	15.493261	95.595474	40.409042	1.648017	102.012169	40.835144	29.12113	100.881897	40.622093	15.3845735	101.447033	-72.716511	15.6019485	89.743915
-2.592884	-15.018778	96.028961	-16.051554	15.556834	95.551582	40.199928	1.737346	101.780487	40.870506	29.139524	100.918594	40.535217	15.438435	101.3495405	-72.638325	15.675233	89.7536235
-3.280627	-14.548783	95.746597	-16.057903	15.616017	95.483398	40.022919	1.81035	101.582245	40.904823	29.158106	100.941864	40.463871	15.484228	101.2620545	-72.579677	15.747806	89.7047415
-4.429875	-13.786613	95.372337	-16.058691	15.716765	95.390823	39.882782	1.910822	101.285187	40.963467	29.184538	100.949684	40.4231245	15.54768	101.1174355	-72.5405065	15.88585	89.6642105
-5.189723	-13.250449	95.137779	-16.01911	15.807851	95.347977	39.816719	1.979601	101.110458	41.01709	29.198418	100.930763	40.4169045	15.5890095	101.0206105	-72.4551245	16.0266925	89.6753435
-5.917624	-12.773941	94.963226	-15.957568	15.890403	95.297554	39.798084	2.037475	100.932632	41.087181	29.219357	100.898422	40.4426325	15.628416	100.915527	-72.3577685	16.15239	89.679581
-6.651682	-12.239922	94.766579	-15.856081	15.981917	95.253662	39.806175	2.086729	100.768364	41.185223	29.248938	100.84922	40.495699	15.6678335	100.808792	-72.207861	16.2960005	89.698532
-7.422871	-11.725738	94.594048	-15.735541	16.052706	95.225143	39.851578	2.126279	100.595383	41.297474	29.245472	100.786629	40.574526	15.6858755	100.691006	-72.045608	16.4195365	89.75928
-8.244695	-11.208151	94.475616	-15.59071	16.116575	95.199623	39.927818	2.138961	100.415405	41.412868	29.244286	100.744453	40.670343	15.6916235	100.579929	-71.851763	16.5415265	89.819317
-9.015415	-10.717267	94.349258	-15.437863	16.130629	95.213989	40.027443	2.134908	100.238846	41.54496	29.225525	100.726387	40.7862015	15.6802165	100.4826165	-71.6619275	16.5810415	89.9453615
-10.220316	-9.992785	94.113579	-15.226028	16.162809	95.208977	40.159969	2.070867	99.983475	41.780701	29.12532	100.779579	40.970335	15.5980935	100.381527	-71.422391	16.7275245	90.036427
-11.06357	-9.535658	93.951691	-15.091517	16.156683	95.206024	40.22451	1.999331	99.81929	41.956459	29.019085	100.867554	41.0904845	15.509208	100.343422	-71.2735185	16.804158	90.068626
-11.920412	-9.108762	93.781891	-14.969041	16.157564	95.203575	40.281311	1.907122	99.685158	42.140942	28.898924	100.964203	41.2111265	15.403023	100.3246805	-71.1492085	16.912105	90.0824695
-12.793563	-8.672004	93.621185	-14.85103	16.173199	95.200172	40.321346	1.839085	99.561348	42.307697	28.787359	101.038452	41.3145215	15.313222	100.2999	-71.0165815	17.033176	90.100444
-13.643927	-8.282434	93.479317	-14.761082	16.242279	95.191261	40.35701	1.81841	99.424431	42.435978	28.710041	101.062347	41.396494	15.2642255	100.243389	-70.918658	17.2203325	90.139133
-14.538336	-7.881784	93.338959	-14.681494	16.335777	95.168976	40.383842	1.838063	99.277496	42.540169	28.664869	101.006302	41.4620055	15.251466	100.141899	-70.8249935	17.420088	90.196053
-15.485397	-7.529067	93.263649	-14.62066	16.466373	95.125412	40.394833	1.903938	99.118217	42.608181	28.651777	100.887909	41.501507	15.2778575	100.003063	-70.742827	17.6548885	90.247761
-16.868475	-7.072056	93.150101	-14.538815	16.642759	95.044197	40.385864	2.010768	98.866302	42.618061	28.666803	100.661232	41.5019625	15.3387855	99.763767	-70.5795925	17.9467325	90.324627
-17.805676	-6.79361	93.086357	-14.519948	16.754168	94.973862	40.387856	2.06069	98.668495	42.617996	28.665108	100.440041	41.502926	15.362899	99.554268	-70.542822	18.145437	90.393456
-18.723991	-6.575572	92.955185	-14.488922	16.82303	94.879112	40.399593	2.081834	98.447655	42.609467	28.658205	100.182411	41.50453	15.3700195	99.315033	-70.482374	18.2760405	90.443191
-19.717379	-6.39365	92.899513	-14.463496	16.87553	94.771667	40.399696	2.07764	98.217102	42.596756	28.637085	99.8936	41.498226	15.3573625	99.055351	-70.425218	18.3936975	90.487983
-20.640686	-6.244599	92.763557	-14.442786	16.909458	94.618462	40.398521	2.05411	97.973549	42.574127	28.592447	99.606148	41.486324	15.3232785	98.7898485	-70.371896	18.4956375	90.4470755
-21.55851	-6.144924	92.635651	-14.426329	16.926781	94.461266	40.393803	2.011228	97.737831	42.56469	28.544897	99.313118	41.4792465	15.2780625	98.5254745	-70.3319045	18.5754995	90.3970575
-22.527985	-6.050147	92.50206	-14.419845	16.907906	94.294067	40.382572	1.952251	97.516594	42.559475	28.496269	99.019356	41.4710235	15.22426	98.267975	-70.3107135	18.591552	90.320159
-23.944204	-5.969938	92.359528	-14.384259	16.878689	94.042206	40.378311	1.871324	97.252098	42.515022	28.395077	98.619408	41.4466665	15.1332005	97.935753	-70.2151845	18.6241775	90.148659
-24.89036	-5.963624	92.335686	-14.366199	16.855768	93.91304	40.40065	1.835858	97.124016	42.491928	28.35412	98.354187	41.446289	15.094989	97.7391015	-70.178687	18.616547	90.0869785
-25.778713	-6.008396	92.371666	-14.349112	16.82147	93.833313	40.435608	1.824533	97.043007	42.434807	28.323305	98.125969	41.4352075	15.073919	97.584488	-70.1334315	18.569021	90.082138
-26.682169	-6.088525	92.464172	-14.328514	16.786987	93.793449	40.470139	1.821255	97.009293	42.369541	28.31848	97.920593	41.41984	15.0698675	97.464943	-70.076868	18.5041065	90.121955
-27.594137	-6.185023	92.583809	-14.307761	16.749928	93.77346	40.523701	1.814977	97.002197	42.332752	28.312191	97.716888	41.4282265	15.063584	97.3595425	-70.0437485	18.436272	90.1873775
-28.474457	-6.287044	92.747429	-14.280023	16.6831	93.774467	40.587551	1.781686	97.002731	42.304802	28.289131	97.539032	41.4461765	15.0354085	97.2708815	-70.0062225	18.3307915	90.2780525
-29.348772	-6.396661	92.945602	-14.270028	16.636797	93.791199	40.637737	1.727563	97.021652	42.291862	28.263268	97.370514	41.4647995	14.9954155	97.196083	-70.0048555	18.2781785	90.386315
-30.643562	-6.554838	93.287651	-14.245677	16.562328	93.852776	40.693848	1.602545	97.076515	42.291859	28.140236	97.137978	41.4928535	14.8713905	97.1072465	-69.9842075	18.2532655	90.5983055
-31.455841	-6.648126	93.464165	-14.218299	16.468655	93.907654	40.718788	1.50576	97.156548	42.294769	28.023026	97.042381	41.5067785	14.764393	97.0994645	-69.9433765	18.172917	90.7158435
-32.347931	-6.734663	93.702385	-14.189558	16.405642	93.958717	40.739799	1.40011	97.243568	42.320435	27.91152	96.958313	41.530117	14.655815	97.1009405	-69.909233	18.155469	90.8164935
-33.151237	-6.811234	93.931648	-14.144082	16.32552	94.030846	40.779343	1.275693	97.310966	42.355217	27.801826	96.87117	41.56728	14.5387595	97.091068	-69.855444	18.1122805	90.970624
-33.93475	-6.854358	94.141922	-14.102209	16.245897	94.084152	40.833626	1.172029	97.34626	42.40004	27.699127	96.77774	41.616833	14.435578	97.062	-69.821251	18.056216	91.106304
-34.689072	-6.883764	94.335472	-14.044809	16.173189	94.130066	40.891506	1.08263	97.36924	42.453991	27.626005	96.65638	41.6727485	14.3543175	97.01281	-69.7623665	17.9920605	91.247322
-35.410454	-6.863624	94.505402	-13.980213	16.10667	94.150124	40.952473	1.004015	97.370247	42.498882	27.578354	96.538322	41.7256775	14.2911845	96.9542845	-69.6861035	17.9221555	91.3459635
-36.51767	-6.738866	94.777023	-13.904515	16.04809	94.179611	41.058693	0.93241	97.358826	42.528137	27.542025	96.33049	41.793415	14.2372175	96.844658	-69.602445	17.8589625	91.514564
-37.175213	-6.615215	94.971123	-13.852856	16.022083	94.211807	41.126789	0.913554	97.367897	42.522995	27.53253	96.212654	41.824892	14.223042	96.7902755	-69.530604	17.821124	91.6333385
-37.79668	-6.452032	95.12532	-13.798573	15.99437	94.253891	41.189037	0.889928	97.385025	42.516243	27.531565	96.137474	41.85264	14.2107465	96.7612495	-69.449786	17.7779935	91.7465325
-38.41721	-6.260182	95.247543	-13.781081	15.980783	94.314171	41.222969	0.857591	97.420158	42.522633	27.526899	96.114555	41.872801	14.192245	96.7673565	-69.434963	17.769321	91.8609855
-39.031631	-6.018563	95.341522	-13.784164	15.950394	94.388245	41.218777	0.806666	97.463173	42.529427	27.496492	96.153984	41.874102	14.151579	96.8085785	-69.44243	17.749209	91.9679115
-39.607941	-5.709636	95.340576	-13.82082	15.902194	94.452499	41.171883	0.733417	97.517311	42.526031	27.452255	96.249352	41.848957	14.092836	96.8833315	-69.490597	17.711552	92.0216665
-40.234848	-5.332774	95.341232	-13.888027	15.852967	94.525978	41.08329	0.656922	97.555878	42.512909	27.401474	96.355103	41.7980995	14.029198	96.9554905	-69.5741535	17.676736	92.0964655
-41.0793	-4.724727	95.252151	-14.045797	15.759768	94.584175	40.922306	0.568563	97.560051	42.450821	27.344355	96.531143	41.6865635	13.956459	97.045597	-69.7781575	17.563077	92.122753
-41.598545	-4.285256	95.188858	-14.190165	15.702528	94.63221	40.808258	0.545412	97.545204	42.370949	27.358749	96.667419	41.5896035	13.9520805	97.1063115	-69.9699335	17.4529755	92.1581085
-42.11882	-3.859543	95.122498	-14.317049	15.653194	94.688835	40.685654	0.556011	97.558144	42.288555	27.405315	96.831734	41.4871045	13.980663	97.194939	-70.1212025	17.325725	92.182731
-42.622021	-3.387473	95.093849	-14.426361	15.631511	94.782982	40.574306	0.594596	97.599045	42.194576	27.475531	96.997391	41.384441	14.0350635	97.298218	-70.237163	17.2279585	92.267746
-43.09663	-2.853045	95.063934	-14.57065	15.609606	94.873154	40.477821	0.64813	97.658432	42.087532	27.547255	97.174866	41.2826765	14.0976925	97.416649	-70.4239765	17.1215195	92.329659
-43.620449	-2.270251	95.080826	-14.697632	15.604706	94.95858	40.401428	0.700216	97.703781	41.963413	27.630716	97.323044	41.1824205	14.165466	97.5134125	-70.5776845	17.043946	92.4037475
-44.081432	-1.696419	95.114868	-14.831747	15.58532	95.044777	40.320614	0.739583	97.707802	41.859756	27.711514	97.423515	41.090185	14.2255485	97.5656585	-70.753679	16.9450915	92.5238955
-44.723637	-0.815964	95.144341	-15.007562	15.515806	95.153877	40.213211	0.788768	97.644714	41.729404	27.812201	97.510719	40.9713075	14.3004845	97.5777165	-70.9864315	16.7311275	92.7300375
-45.141575	-0.250223	95.195435	-15.074782	15.484135	95.216194	40.145569	0.834665	97.588066	41.640324	27.855951	97.566887	40.8929465	14.345308	97.5774765	-71.0425105	16.622962	92.8549115
-45.529419	0.367851	95.238564	-15.117703	15.433055	95.309364	40.090672	0.850416	97.519241	41.576382	27.887043	97.635208	40.833527	14.3687295	97.5772245	-71.068933	16.4973805	93.0415035
-45.908813	1.037833	95.343872	-15.136735	15.367132	95.419518	40.045086	0.823007	97.460289	41.544182	27.924555	97.692673	40.794634	14.373781	97.576481	-71.068104	16.360483	93.262555
-46.267353	1.664124	95.488556	-15.169104	15.293529	95.549393	40.01226	0.790105	97.356834	41.528072	27.951298	97.738434	40.770166	14.3707015	97.547634	-71.108374	16.2163565	93.551152
-46.563965	2.317852	95.636543	-15.195693	15.23975	95.669327	39.993671	0.7483	97.216904	41.522034	27.971994	97.749397	40.7578525	14.360147	97.4831505	-71.1492385	16.119353	93.8555035
-46.878029	2.919204	95.782928	-15.227847	15.195128	95.751305	39.984554	0.695489	97.054359	41.488647	27.999046	97.733978	40.7366005	14.3472675	97.3941685	-71.1922945	16.0429885	94.1084415
-47.330238	3.856473	95.949211	-15.311975	15.166889	95.861961	39.915813	0.709868	96.866501	41.390995	28.075075	97.666878	40.653404	14.3924715	97.2666895	-71.277354	15.9413065	94.4572325
-47.614285	4.519138	96.055916	-15.40504	15.180792	95.923355	39.822937	0.779385	96.787376	41.300819	28.140593	97.658829	40.561878	14.459989	97.2231025	-71.371958	15.901595	94.6236075
-47.867104	5.144438	96.145195	-15.49867	15.190991	95.974426	39.719055	0.841967	96.72625	41.184746	28.22555	97.663513	40.4519005	14.5337585	97.1948815	-71.4492405	15.8482235	94.7539705
-48.101406	5.745766	96.262627	-15.64664	15.216583	96.020477	39.615585	0.882517	96.689857	41.051079	28.318941	97.653511	40.333332	14.600729	97.171684	-71.626612	15.832437	94.86927
-48.307365	6.307891	96.342354	-15.805403	15.254394	96.036942	39.509136	0.918581	96.62706	40.897118	28.414185	97.607117	40.203127	14.666383	97.1170885	-71.813933	15.842405	94.9567955
-48.491985	6.859962	96.395599	-15.964643	15.280111	96.027023	39.402744	0.885292	96.559265	40.692242	28.497124	97.533409	40.047493	14.691208	97.046337	-71.976779	15.869014	95.007709
-48.676228	7.423386	96.443596	-16.163666	15.314649	96.004776	39.252922	0.836626	96.474823	40.459076	28.559893	97.430756	39.855999	14.6982595	96.9527895	-72.183331	15.9310385	95.0567625
-48.857838	8.27692	96.524521	-16.46829	15.369412	95.977058	38.983238	0.799926	96.271339	40.111721	28.626644	97.22953	39.5474795	14.713285	96.7504345	-72.4840595	16.025539	95.2036815
-48.92411	8.83403	96.544853	-16.661446	15.369914	95.94931	38.773491	0.810719	96.120766	39.86824	28.648319	97.125412	39.3208655	14.729519	96.623089	-72.6437575	16.010309	95.275531
-48.969948	9.38837	96.554497	-16.879555	15.382929	95.927719	38.552284	0.83862	96.012291	39.635555	28.661812	97.065758	39.0939195	14.750216	96.5390245	-72.8530295	16.015642	95.3164135
-48.99382	9.900763	96.598907	-17.097187	15.389771	95.921043	38.348087	0.86688	95.96434	39.433853	28.670424	97.065758	38.89097	14.768652	96.515049	-73.085344	16.01089	95.327037
-48.976196	10.359917	96.630157	-17.314867	15.370919	95.970924	38.162853	0.872413	95.989433	39.250004	28.666756	97.134857	38.7064285	14.7695845	96.562145	-73.3361625	15.9722535	95.379703
-48.926498	10.795721	96.678337	-17.479376	15.370123	96.03492	38.024418	0.859816	96.07579	39.096661	28.661758	97.251808	38.5605395	14.760787	96.663799	-73.5192915	15.979459	95.406041
-48.849957	11.239349	96.745232	-17.648909	15.384386	96.138527	37.932789	0.848176	96.221306	38.967766	28.656145	97.433693	38.4502775	14.7521605	96.8274995	-73.7480955	16.0166115	95.4495545
-48.678841	11.934939	96.906227	-17.833813	15.374867	96.383156	37.818226	0.814685	96.71743	38.846607	28.631773	97.844223	38.3324165	14.723229	97.2808265	-74.0000425	16.026505	95.4854855
-48.454155	12.385609	97.020523	-17.894527	15.375982	96.628967	37.860134	0.827892	97.239594	38.802299	28.589449	98.284798	38.3312165	14.7086705	97.762196	-74.1202705	16.0432935	95.495738
-48.150906	12.825027	97.155365	-17.90159	15.346273	96.920074	38.000385	0.800713	97.90773	38.815132	28.547182	98.828506	38.4077585	14.6739475	98.368118	-74.2109385	16.0185985	95.47203
-47.866356	13.247374	97.321945	-17.91889	15.287439	97.257973	38.208878	0.721786	98.709366	38.933411	28.50934	99.418396	38.5711445	14.615563	99.063881	-74.4089245	15.959315	95.452065
-47.571861	13.62842	97.484482	-17.896051	15.225427	97.602699	38.512962	0.664692	99.520775	39.074604	28.45982	100.041161	38.793783	14.562256	99.780968	-74.585885	15.888598	95.42443
-47.259659	13.976385	97.615334	-17.854038	15.116223	97.927322	38.835857	0.581632	100.289261	39.19315	28.376186	100.646019	39.0145035	14.478909	100.46764	-74.7225795	15.753537	95.387004
-46.935169	14.303155	97.75676	-17.820145	14.991528	98.244133	39.087418	0.490247	100.941154	39.307373	28.273355	101.149841	39.1973955	14.381801	101.0454975	-74.8376855	15.601255	95.4427685
-46.469082	14.871433	97.928123	-17.762323	14.744957	98.595436	39.287189	0.333059	101.651451	39.45858	28.120331	101.710388	39.3728845	14.226695	101.6809195	-74.8975305	15.263219	95.5099525
-46.145512	15.29807	98.032784	-17.736969	14.548792	98.792076	39.358288	0.211284	101.944244	39.545864	27.963177	101.990166	39.452076	14.0872305	101.967205	-74.926014	15.0103535	95.616947
-45.804554	15.731478	98.11351	-17.72966	14.337258	98.96035	39.362526	0.089782	102.109352	39.616276	27.744019	102.254128	39.489401	13.9169005	102.18174	-74.948721	14.7576155	95.73896
-45.501942	16.196712	98.227364	-17.737858	14.11571	99.113144	39.280266	-0.021671	102.171158	39.677891	27.481159	102.48214	39.4790785	13.729744	102.326649	-74.9547945	14.501676	95.899639
-45.214565	16.663603	98.373573	-17.751904	13.911508	99.243492	39.153839	-0.169194	102.199387	39.732735	27.222527	102.640221	39.443287	13.5266665	102.419804	-74.947095	14.2963495	96.06718
-44.902336	17.161261	98.481277	-17.779362	13.773007	99.3368	39.025326	-0.3043	102.197632	39.753372	27.009157	102.75425	39.389349	13.3524285	102.475941	-74.948073	14.1935855	96.197659
-44.625221	17.710438	98.565071	-17.801067	13.666802	99.423607	38.927547	-0.396227	102.166595	39.749699	26.8461	102.837753	39.338623	13.2249365	102.502174	-74.940757	14.1086675	96.34504
-44.193279	18.656416	98.663757	-17.851036	13.62483	99.483597	38.800575	-0.475134	102.068153	39.727737	26.72196	102.861465	39.264156	13.123413	102.464809	-74.966228	14.126247	96.502385
-43.890232	19.325371	98.680862	-17.891108	13.623106	99.496216	38.715038	-0.484202	101.98671	39.684914	26.685858	102.863441	39.199976	13.100828	102.4250755	-74.982192	14.145384	96.5673565
-43.623306	19.996477	98.715981	-17.93125	13.638549	99.49778	38.643501	-0.493103	101.930557	39.638802	26.642212	102.849899	39.1411515	13.0745545	102.390228	-75.0036515	14.2025435	96.605332
-43.333298	20.655373	98.73381	-17.974081	13.659163	99.503151	38.604321	-0.497552	101.889763	39.566414	26.613354	102.864685	39.0853675	13.057901	102.377224	-75.0335295	14.260425	96.629078
-43.056755	21.318474	98.760857	-18.006603	13.666494	99.516068	38.551815	-0.498756	101.890526	39.513851	26.583847	102.88427	39.032833	13.0425455	102.387398	-75.046039	14.2904425	96.644738
-42.78933	22.02516	98.757431	-18.043526	13.666619	99.533104	38.519459	-0.489924	101.904129	39.464931	26.574165	102.925194	38.992195	13.0421205	102.4146615	-75.079247	14.2911175	96.6515465
-42.516212	22.742636	98.736015	-18.084852	13.646455	99.551086	38.491753	-0.478563	101.93895	39.416107	26.568821	102.990044	38.95393	13.045129	102.464497	-75.123634	14.247781	96.637675
-42.101318	23.857168	98.75383	-18.151464	13.634118	99.593094	38.450897	-0.458419	101.999985	39.363407	26.560375	103.092728	38.907152	13.050978	102.5463565	-75.21008	14.217258	96.6398315
-41.83041	24.534674	98.785934	-18.141987	13.547915	99.609337	38.434158	-0.445006	102.024506	39.326591	26.569458	103.146111	38.8803745	13.062226	102.5853085	-75.1643485	14.033604	96.6333655
-41.581821	25.221113	98.818329	-18.162893	13.491111	99.646782	38.422062	-0.431374	102.042999	39.285473	26.575491	103.196846	38.8537675	13.0720585	102.6199225	-75.1795535	13.9101635	96.6736415
-41.348846	25.970741	98.889336	-18.176205	13.412462	99.699944	38.408123	-0.416154	102.059731	39.259514	26.58939	103.255531	38.8338185	13.086618	102.657631	-75.1862285	13.738306	96.742257
-41.064426	26.720285	98.926147	-18.20331	13.358045	99.748199	38.379982	-0.399026	102.06411	39.245422	26.604578	103.320847	38.812702	13.102776	102.6924785	-75.219322	13.613314	96.8039195
-40.809921	27.478889	98.987907	-18.239193	13.294146	99.771202	38.326591	-0.394779	102.039673	39.233284	26.611372	103.385773	38.7799375	13.1082965	102.712723	-75.2583235	13.4799955	96.829681
-40.568916	28.205246	99.048164	-18.261042	13.236092	99.769753	38.267521	-0.404246	101.988777	39.236469	26.603308	103.434006	38.751995	13.099531	102.7113915	-75.274079	13.372653	96.8281145
-40.20216	29.329056	99.116562	-18.304485	13.199655	99.735741	38.17424	-0.430993	101.856125	39.243176	26.574112	103.468094	38.708708	13.0715595	102.6621095	-75.317678	13.3277505	96.8093725
-39.960529	30.132998	99.131844	-18.332809	13.202781	99.689217	38.114487	-0.444644	101.749084	39.242905	26.553276	103.485283	38.678696	13.054316	102.6171835	-75.344314	13.351246	96.7612505
-39.690205	30.959379	99.178017	-18.366741	13.233783	99.646271	38.041828	-0.451139	101.638626	39.245121	26.548676	103.499809	38.6434745	13.0487685	102.5692175	-75.3769565	13.4187975	96.7233245
-39.487961	31.739414	99.316978	-18.39057	13.280312	99.648094	37.989323	-0.42686	101.524986	39.251408	26.568773	103.507187	38.6203655	13.0709565	102.5160865	-75.4015055	13.4896675	96.7801015
-39.247139	32.494209	99.49556	-18.423889	13.355112	99.686874	37.939041	-0.364237	101.393333	39.247826	26.625656	103.534424	38.5934335	13.1307095	102.4638785	-75.4412115	13.5795145	96.9098695
-39.041225	33.212559	99.726852	-18.445627	13.437538	99.727875	37.890167	-0.257707	101.272606	39.246239	26.720104	103.553391	38.568203	13.2311985	102.4129985	-75.459457	13.6438775	97.0427515
-38.820442	33.963783	99.923363	-18.475409	13.528453	99.779388	37.843029	-0.107579	101.134361	39.225574	26.839605	103.576675	38.5343015	13.366013	102.355518	-75.4851195	13.690893	97.203258
-38.5242	35.055019	100.242058	-18.491087	13.697632	99.837204	37.796856	0.149812	100.930878	39.17548	27.06736	103.590202	38.486168	13.608586	102.26054	-75.468342	13.786678	97.413868
-38.298885	35.784504	100.417557	-18.525114	13.790181	99.874626	37.773396	0.341362	100.822578	39.131134	27.245146	103.586792	38.452265	13.793254	102.204685	-75.502493	13.787108	97.544567
-38.07687	36.42865	100.58725	-18.540899	13.918905	99.910805	37.705914	0.586377	100.761772	39.090248	27.418297	103.573021	38.398081	14.002337	102.1673965	-75.479879	13.835473	97.6542135
-37.866287	37.016041	100.719009	-18.569717	14.012879	99.938965	37.734203	0.753236	100.620689	39.06382	27.582338	103.531075	38.3990115	14.167787	102.075882	-75.5384455	13.857971	97.802048
-37.652687	37.581207	100.831512	-18.588696	14.105558	99.947098	37.713711	0.951756	100.51609	39.022995	27.736929	103.463348	38.368353	14.3443425	101.989719	-75.545745	13.8667735	97.904477
-37.404976	38.132103	100.89222	-18.585325	14.198193	99.943222	37.677044	1.133978	100.422775	38.995125	27.871176	103.365395	38.3360845	14.502577	101.894085	-75.5067345	13.893809	97.992359
-37.198093	38.677841	100.928818	-18.607317	14.284899	99.91301	37.653053	1.291908	100.332642	38.973251	27.995161	103.271278	38.313152	14.6435345	101.80196	-75.527786	13.9262635	98.02406
-36.751129	39.438698	100.916496	-18.607479	14.385242	99.88298	37.633739	1.487559	100.22377	38.948341	28.164467	103.148056	38.29104	14.826013	101.685913	-75.505998	13.944471	98.080047
-36.447216	39.926373	100.936638	-18.604153	14.517821	99.881317	37.668903	1.605142	100.173393	38.972546	28.258181	103.107796	38.3207245	14.9316615	101.6405945	-75.5290305	14.1039805	98.1220395
-36.153881	40.353619	101.031937	-18.514025	14.545159	99.895889	37.728699	1.711218	100.146309	39.021278	28.349554	103.100182	38.3749885	15.030386	101.6232455	-75.4030385	14.059932	98.1685325
-35.827682	40.73719	101.179054	-18.42823	14.618245	99.932655	37.797153	1.794541	100.146523	39.091228	28.422693	103.146935	38.4441905	15.108617	101.646729	-75.3006505	14.127873	98.218581
-35.458027	41.046791	101.302025	-18.333748	14.67852	100.01545	37.907921	1.868511	100.181564	39.186306	28.49543	103.207527	38.5471135	15.1819705	101.6945455	-75.2146095	14.1750695	98.3363545
-35.096859	41.357838	101.438889	-18.236324	14.770946	100.088379	38.024136	1.941509	100.223984	39.313938	28.58367	103.29744	38.669037	15.2625895	101.760712	-75.141685	14.2793025	98.416046
-34.752499	41.638664	101.547363	-18.132666	14.831853	100.158272	38.144241	2.024508	100.26841	39.445885	28.686541	103.383209	38.795063	15.3555245	101.8258095	-75.060395	14.3081815	98.4907345
-34.218151	42.032448	101.687881	-17.986706	14.991346	100.247284	38.305721	2.149076	100.307884	39.621395	28.848383	103.444145	38.963558	15.4987295	101.8760145	-74.93697	14.4839625	98.6185535
-33.833012	42.275715	101.768005	-17.908936	15.096095	100.285507	38.382744	2.246147	100.313095	39.701702	28.936279	103.475395	39.042223	15.591213	101.894245	-74.860095	14.600977	98.676769
-33.402828	42.474575	101.849602	-17.852562	15.192316	100.325462	38.438999	2.342248	100.316429	39.769108	29.027298	103.478157	39.1040535	15.684773	101.897293	-74.8091775	14.699859	98.753631
-32.944504	42.687405	101.915405	-17.822399	15.30796	100.363113	38.492149	2.438824	100.315323	39.816978	29.128632	103.499115	39.1545635	15.783728	101.907219	-74.7993615	14.832192	98.819007
-32.468021	42.857624	101.963043	-17.787197	15.382728	100.413391	38.528408	2.536176	100.342285	39.851402	29.218557	103.540543	39.189905	15.8773665	101.941414	-74.764299	14.8880895	98.885368
-31.866514	42.999859	101.989868	-17.768507	15.483478	100.448242	38.555103	2.629385	100.396332	39.878162	29.318432	103.603874	39.2166325	15.9739085	102.000103	-74.7536465	14.9930475	98.896381
-31.316725	43.077904	102.060638	-17.786112	15.555449	100.512314	38.595245	2.720843	100.470688	39.895302	29.411104	103.676155	39.2452735	16.0659735	102.0734215	-74.8174975	15.0449245	98.9512065
-30.551586	43.219872	102.199623	-17.726759	15.681049	100.679413	38.657143	2.841853	100.654648	39.938465	29.543182	103.81559	39.297804	16.1925175	102.235119	-74.751322	15.1695805	99.123707
-29.975323	43.249027	102.209915	-17.71781	15.756904	100.779915	38.704689	2.928999	100.838623	39.972313	29.626223	103.913712	39.338501	16.277611	102.3761675	-74.774121	15.236197	99.1836625
-29.361217	43.290462	102.222969	-17.675318	15.849868	100.902901	38.77755	3.016092	101.032318	39.985638	29.726387	104.030464	39.381594	16.3712395	102.531391	-74.73223	15.3284965	99.274411
-28.684637	43.31266	102.18248	-17.641241	15.92198	101.011238	38.857151	3.097003	101.265266	40.00914	29.816494	104.145905	39.4331455	16.4567485	102.7055855	-74.7156275	15.3872115	99.3168905
-28.029909	43.32663	102.151039	-17.584541	15.96054	101.142265	38.955612	3.16823	101.499496	40.050323	29.920876	104.26506	39.5029675	16.544553	102.882278	-74.6720495	15.376527	99.402252
-27.236721	43.302891	102.104149	-17.526037	15.973999	101.294861	39.013218	3.246007	101.782967	40.112061	29.994255	104.40786	39.5626395	16.620131	103.0954135	-74.6147135	15.327867	99.4943085
-26.47303	43.236427	102.081512	-17.459805	15.987537	101.452316	39.080475	3.339554	102.063194	40.20689	30.070881	104.530823	39.6436825	16.7052175	103.2970085	-74.5632925	15.2698565	99.6076235
-25.496101	43.218994	102.239159	-17.347084	16.0156	101.693794	39.329895	3.29281	102.370056	40.342087	30.161062	104.775047	39.835991	16.726936	103.5725515	-74.530159	15.304264	99.8150365
-24.653358	43.145458	102.29528	-17.277699	16.038155	101.861214	39.433582	3.336781	102.602295	40.437984	30.222076	104.964127	39.935783	16.7794285	103.783211	-74.491181	15.2968815	99.939217
-23.810545	43.109436	102.384651	-17.213169	16.045547	102.035072	39.526253	3.368403	102.825203	40.543762	30.294231	105.140457	40.0350075	16.831317	103.98283	-74.4613455	15.259777	100.087314
-22.971218	43.093559	102.509842	-17.151815	16.069443	102.189911	39.638077	3.423088	103.01992	40.646931	30.377325	105.33979	40.142504	16.9002065	104.179855	-74.446134	15.2386795	100.199967
-22.043295	43.032272	102.616692	-17.081972	16.093803	102.340782	39.729027	3.49913	103.202911	40.738678	30.461422	105.535019	40.2338525	16.980276	104.368965	-74.3977965	15.20733	100.312599
-21.282167	43.055393	102.7966	-17.028194	16.140198	102.463638	39.813282	3.595144	103.379234	40.832001	30.562943	105.705811	40.3226415	17.0790435	104.5425225	-74.3790295	15.2013525	100.3847535
-20.390905	43.01881	102.873932	-16.961946	16.186039	102.567589	39.860416	3.726619	103.574608	40.911259	30.683619	105.884636	40.3858375	17.205119	104.729622	-74.3097295	15.166959	100.405556
-19.057734	43.001423	103.015152	-16.862133	16.284817	102.676247	39.992897	3.931381	103.776024	41.015152	30.898582	106.125214	40.5040245	17.4149815	104.950619	-74.2282905	15.1546525	100.401875
-18.110765	43.008263	103.067825	-16.802631	16.325224	102.724579	40.109707	4.044132	103.842995	41.075813	31.046471	106.279945	40.59276	17.5453015	105.06147	-74.198022	15.1051465	100.387688
-17.21969	43.014137	103.220329	-16.749126	16.388161	102.762077	40.180389	4.179926	103.920151	41.159958	31.19446	106.397102	40.6701735	17.687193	105.1586265	-74.1684255	15.089129	100.3655275
-16.271509	42.970722	103.274681	-16.699984	16.451519	102.807106	40.255657	4.324852	103.958855	41.209026	31.352875	106.501389	40.7323415	17.8388635	105.230122	-74.1323095	15.0641745	100.38409
-15.325798	42.943932	103.39534	-16.636169	16.525578	102.86908	40.274742	4.493459	104.036987	41.249092	31.495329	106.625809	40.761917	17.994394	105.331398	-74.034255	15.056762	100.406762
-14.324279	42.927677	103.497719	-16.592007	16.583296	102.956703	40.372627	4.609972	104.070831	41.292217	31.630663	106.740906	40.832422	18.1203175	105.4058685	-74.016436	15.0462745	100.5075375
-13.294236	42.88887	103.628029	-16.583899	16.71316	103.056442	40.406139	4.770975	104.224144	41.35482	31.7682	106.886086	40.8804795	18.2695875	105.555115	-74.0482775	15.1567325	100.557769
-11.83857	42.810844	103.79628	-16.476316	16.800148	103.205132	40.53828	4.955871	104.487297	41.400921	31.985518	107.146156	40.9696005	18.4706945	105.8167265	-73.9222325	15.1296015	100.5935375
-10.815933	42.747803	103.896423	-16.443037	16.859535	103.290985	40.643589	5.088723	104.690147	41.448769	32.147339	107.337425	41.046179	18.618031	106.013786	-73.932253	15.101039	100.568184
-9.749712	42.671181	103.982857	-16.376867	16.937872	103.380791	40.757118	5.218842	104.897369	41.482521	32.321194	107.546829	41.1198195	18.770018	106.222099	-73.8735535	15.105726	100.539483
-8.701653	42.572552	104.095161	-16.347187	16.984377	103.471458	40.885185	5.319921	105.119476	41.52396	32.496696	107.757484	41.2045725	18.9083085	106.43848	-73.8989465	15.0604455	100.504436
-7.674642	42.479904	104.174057	-16.304043	17.029566	103.513184	41.023262	5.416373	105.30307	41.589668	32.677235	107.975479	41.306465	19.046804	106.6392745	-73.914551	15.012328	100.3870935
-6.628851	42.370747	104.271782	-16.227156	17.086584	103.563034	41.130131	5.502579	105.535767	41.657501	32.836838	108.200279	41.393816	19.1697085	106.868023	-73.848128	15.0034595	100.258045
-5.529145	42.261158	104.360176	-16.18079	17.11573	103.589645	41.203152	5.573267	105.837181	41.733776	32.97818	108.447372	41.468464	19.2757235	107.1422765	-73.830044	14.9557365	100.0370135
-3.913035	42.04285	104.537109	-16.100397	17.146973	103.616951	41.419048	5.615853	106.184296	41.886597	33.170406	108.829674	41.6528225	19.3931295	107.506985	-73.8536165	14.9008165	99.726917
-2.88538	41.885181	104.660706	-16.032814	17.170498	103.627357	41.504501	5.666405	106.443596	42.004116	33.285652	109.054802	41.7543085	19.4760285	107.749199	-73.8199365	14.8649675	99.505515
-1.791239	41.691971	104.773567	-15.941747	17.185919	103.646996	41.665314	5.677852	106.623375	42.12571	33.395737	109.289871	41.895512	19.5367945	107.956623	-73.779006	14.8350435	99.337369
-0.68364	41.50584	104.88871	-15.808956	17.203127	103.643288	41.78746	5.717151	106.874756	42.259426	33.493488	109.508385	42.023443	19.6053195	108.1915705	-73.641355	14.8009345	99.0950055
0.352372	41.299072	105.030357	-15.721308	17.210514	103.63002	41.960449	5.729849	107.084297	42.409019	33.582474	109.712326	42.184734	19.6561615	108.3983115	-73.62735	14.7648665	98.8617285
1.423779	41.027962	105.109177	-15.603605	17.259819	103.607513	42.151375	5.755475	107.292877	42.549416	33.654823	109.925865	42.3503955	19.705149	108.609371	-73.5576055	14.814489	98.605655
2.500973	40.771435	105.210983	-15.481344	17.271646	103.575241	42.370583	5.759739	107.465317	42.686447	33.725281	110.119804	42.528515	19.74251	108.7925605	-73.491203	14.800782	98.3579215
4.10124	40.3396	105.330727	-15.306975	17.316545	103.485764	42.596176	5.784224	107.767426	42.914436	33.844574	110.40921	42.755306	19.814399	109.088318	-73.369256	14.818691	97.88321
5.116086	39.979328	105.387947	-15.166637	17.376541	103.391502	42.772026	5.800412	107.930664	43.053883	33.911686	110.57869	42.9129545	19.856049	109.254677	-73.2462285	14.897033	97.528327
6.123271	39.626266	105.416763	-15.021509	17.434553	103.304993	42.928097	5.827973	108.082596	43.187546	33.973316	110.741737	43.0578215	19.9006445	109.4121665	-73.1008395	14.9684615	97.1978195
7.119061	39.296143	105.474976	-14.851586	17.482904	103.202858	43.109001	5.876061	108.210121	43.324917	34.046448	110.891083	43.216959	19.9612545	109.550602	-72.920131	15.0045535	96.855114
8.135993	38.826614	105.448318	-14.700945	17.606899	103.115776	43.326092	5.930532	108.339333	43.45998	34.145485	111.005188	43.393036	20.0380085	109.6722605	-72.794926	15.1757895	96.5592915
9.125088	38.442295	105.456184	-14.460848	17.632313	103.02459	43.575268	6.018306	108.444122	43.607059	34.264267	111.100899	43.5911635	20.1412865	109.7725105	-72.5128595	15.1233395	96.2766695
10.032676	37.942356	105.429062	-14.24942	17.699001	102.949203	43.826561	6.085981	108.52964	43.781628	34.386734	111.155716	43.8040945	20.2363575	109.842678	-72.3029345	15.1616445	96.055728
11.418596	37.235081	105.358627	-13.905282	17.757645	102.817444	44.193779	6.157916	108.561996	44.041615	34.521431	111.166702	44.117697	20.3396735	109.864349	-71.928261	15.1756165	95.770539
12.329396	36.60717	105.262169	-13.69466	17.760834	102.689651	44.410416	6.191665	108.559944	44.236183	34.557152	111.150429	44.3232995	20.3744085	109.8551865	-71.7126195	15.1472595	95.5241155
13.203899	36.005623	105.142006	-13.493703	17.777719	102.550735	44.585373	6.168467	108.512459	44.389149	34.565994	111.094009	44.487261	20.3672305	109.803234	-71.474667	15.1882075	95.298236
14.000751	35.319267	104.972694	-13.335607	17.762367	102.395882	44.711147	6.13381	108.467934	44.515774	34.526398	111.00631	44.6134605	20.330104	109.737122	-71.2846745	15.19463	95.054642
14.801374	34.656281	104.825958	-13.194717	17.724144	102.243675	44.807224	6.101315	108.388474	44.613438	34.465771	110.897385	44.710331	20.283543	109.6429295	-71.099765	15.164745	94.8444205
15.549101	33.921585	104.672455	-13.06653	17.65461	102.116837	44.874062	6.042101	108.30864	44.669231	34.376549	110.806702	44.7716465	20.209325	109.557671	-70.9047065	15.099895	94.676003
16.301113	33.039764	104.544128	-12.960304	17.584082	102.011253	44.951027	5.962577	108.255264	44.73624	34.273933	110.723099	44.8436335	20.118255	109.4891815	-70.7642415	15.049909	94.5333245
17.283987	31.754225	104.407974	-12.831694	17.43041	101.929352	45.091503	5.845156	108.202721	44.858585	34.122868	110.59301	44.975044	19.984012	109.3978655	-70.638432	14.876808	94.4608385
17.945072	30.887497	104.325188	-12.724691	17.338476	101.895729	45.187626	5.769606	108.144341	44.923977	34.0112	110.484657	45.0558015	19.890403	109.314499	-70.5051835	14.786549	94.476959
18.552614	30.002111	104.212448	-12.596175	17.259186	101.855301	45.312099	5.710031	108.079025	45.021202	33.887337	110.323265	45.1666505	19.798684	109.201145	-70.3590005	14.719688	94.509457
19.192442	28.94746	104.056374	-12.436534	17.181442	101.83036	45.463116	5.665717	107.993385	45.100483	33.773117	110.16053	45.2817995	19.719417	109.0769575	-70.1548675	14.643467	94.5837625
19.803133	27.971767	103.890717	-12.242866	17.114841	101.786438	45.616188	5.622211	107.92836	45.184284	33.666622	110.026886	45.400236	19.6444165	108.977623	-69.885968	14.5852655	94.595253
20.367485	26.968319	103.758385	-12.043357	17.04859	101.769104	45.780243	5.573617	107.882629	45.331013	33.543854	109.869804	45.555628	19.5587355	108.8762165	-69.642342	14.5384445	94.6619915
20.916584	25.971991	103.646004	-11.843857	16.956575	101.706383	45.949875	5.492741	107.795593	45.492805	33.435825	109.73793	45.72134	19.464283	108.7667615	-69.409054	14.448867	94.6460045
21.782967	24.240906	103.427887	-11.558997	16.831314	101.601479	46.15144	5.221961	107.573387	45.741905	33.286667	109.495071	45.9466725	19.254314	108.534229	-69.0646665	14.408314	94.668729
22.269424	23.139616	103.226868	-11.377829	16.7391	101.508209	46.251381	5.032716	107.325569	45.916813	33.198181	109.282745	46.084097	19.1154485	108.304157	-68.839755	14.3627515	94.712261
22.769127	22.066156	103.076729	-11.206622	16.631956	101.410461	46.348675	4.892736	107.024193	46.055458	33.114738	109.085777	46.2020665	19.003737	108.054985	-68.6153105	14.260175	94.765937
23.244812	20.899715	102.865395	-11.053035	16.521601	101.316467	46.449238	4.795791	106.740585	46.206944	32.962631	108.892952	46.328091	18.879211	107.8167685	-68.434161	14.163991	94.8161655
23.753197	19.605762	102.692322	-10.945138	16.381311	101.24147	46.534954	4.67958	106.491257	46.394341	32.775398	108.689407	46.4646475	18.727489	107.590332	-68.3549235	14.035133	94.892608
24.181482	18.408978	102.495171	-10.826113	16.247475	101.13562	46.602886	4.510188	106.295837	46.611561	32.551815	108.49353	46.6072235	18.5310015	107.3946835	-68.2594495	13.9639485	94.8765565
24.636278	17.21298	102.400909	-10.70182	16.130886	101.045486	46.678215	4.353916	106.189369	46.794697	32.301014	108.417152	46.736456	18.327465	107.3032605	-68.140096	13.934307	94.7877115
25.251617	15.282642	102.374969	-10.520015	15.974	100.978073	46.838238	4.139155	106.192253	47.00346	32.021046	108.44593	46.920849	18.0801005	107.3190915	-67.960879	13.8678995	94.6370545
25.645685	14.029746	102.366295	-10.421578	15.904247	100.949966	46.967262	4.024249	106.260872	47.173592	31.833992	108.45182	47.070427	17.9291205	107.356346	-67.913583	13.8793735	94.543586
26.019505	12.792665	102.36219	-10.30961	15.864173	100.875961	47.082218	3.93697	106.300041	47.307369	31.66498	108.493553	47.1947935	17.800975	107.396797	-67.8140135	13.927371	94.355125
26.378145	11.509572	102.245201	-10.197026	15.847914	100.756775	47.196159	3.882689	106.313583	47.403152	31.531979	108.529709	47.2996555	17.707334	107.421646	-67.6937075	13.988494	94.091904
26.70125	10.165635	102.147118	-10.099293	15.849808	100.620689	47.328262	3.871978	106.305756	47.41468	31.454861	108.496765	47.371471	17.6634195	107.4012605	-67.570057	14.0361965	93.8401175
27.001774	8.864358	102.048584	-9.961574	15.819139	100.502144	47.433594	3.855131	106.295586	47.351353	31.455847	108.268692	47.3924735	17.655489	107.282139	-67.3156215	13.982789	93.722149
27.294174	7.565809	101.956818	-9.803107	15.779227	100.401726	47.56028	3.805155	106.297829	47.361767	31.579668	107.774582	47.4610235	17.6924115	107.0362055	-67.0672375	13.8660425	93.7672465
27.733999	5.346834	101.882446	-9.516608	15.7022	100.353096	47.819485	3.739756	106.409546	47.316803	32.149403	107.769821	47.568144	17.9445795	107.0896835	-66.60136	13.4598205	93.6165085
27.975187	3.927783	101.91674	-9.330982	15.645348	100.340019	48.030083	3.706098	106.531418	47.222134	32.460735	108.956276	47.6261085	18.0834165	107.743847	-66.2880725	13.2072795	92.936191
28.203598	2.455062	101.890205	-9.143535	15.557776	100.328812	48.21505	3.621688	106.60994	47.021049	32.344822	110.628418	47.6180495	17.983255	108.619179	-65.9051195	13.132297	92.038445
28.381876	0.907729	101.779053	-8.932556	15.457982	100.273224	48.366608	3.495881	106.587433	46.658569	31.880171	112.897507	47.5125885	17.688026	109.74247	-65.3777005	13.227938	90.803978
28.572182	-0.650288	101.627899	-8.728288	15.319122	100.203636	48.583084	3.343008	106.440796	46.333942	31.066006	115.656807	47.458513	17.204507	111.0488015	-64.915089	13.433737	89.3584705
28.688765	-2.138187	101.505257	-8.556957	15.160422	100.149872	48.672245	3.187379	106.383339	46.290352	30.020927	118.96048	47.4812985	16.604153	112.6719095	-64.5952125	13.716691	87.6278345
28.817802	-3.861237	101.41066	-8.400912	15.013652	100.089966	48.7644	3.044134	106.394173	46.681747	28.795624	122.40419	47.7230735	15.919879	114.3991815	-64.5248975	14.107425	85.7807505
28.936581	-6.316544	101.325241	-8.242772	14.777287	100.020744	48.91243	2.861591	106.387329	47.71447	26.986509	126.760223	48.31345	14.92405	116.573776	-64.798994	14.630524	83.467712
28.965591	-7.964717	101.27195	-8.18046	14.642283	99.941322	48.984417	2.786084	106.357872	47.58690234	27.05693032	126.7144733	48.28565967	14.92150716	116.53617265	-64.64657967	14.36305884	83.34647135
28.298035	-8.040621	101.223137	-8.136433	14.543165	99.864594	49.040085	2.722865	106.29908	47.45933468	27.12735165	126.6687237	48.24970984	14.925108325	116.48390185	-64.52257584	14.161221675	83.24528615
27.490429	-8.16122	101.075485	-8.135285	14.454037	99.781082	49.069195	2.670355	106.209007	47.33176702	27.19777297	126.622974	48.20048101	14.934063985	116.4159905	-64.47105101	13.974010015	83.1461735
26.662359	-8.288054	100.872955	-8.132447	14.389445	99.698349	49.070786	2.655339	106.095734	47.20419935	27.26819429	126.5772244	48.137492675	14.961766645	116.3364792	-64.402386675	13.817123355	83.0602188
25.731224	-8.460244	100.734398	-8.174221	14.390641	99.638123	49.071533	2.664006	106.038239	47.07663169	27.33861561	126.5314747	48.074082345	15.001310805	116.28485685	-64.422524345	13.779971195	82.99138915
24.763792	-8.680773	100.637032	-8.193712	14.357231	99.6035	49.06815	2.714481	106.018127	46.94906403	27.40903694	126.485725	48.008607015	15.06175897	116.251926	-64.396031015	13.65270303	82.955074
23.333582	-9.001574	100.533173	-8.272972	14.332456	99.605484	49.040428	2.75685	105.997169	46.82149637	27.47945826	126.4399754	47.930962185	15.11815413	116.2185722	-64.476906185	13.54675787	82.9923958
22.283333	-9.294698	100.393082	-8.314277	14.328213	99.600044	48.997002	2.767269	105.935303	46.69392871	27.54987958	126.3942257	47.845465355	15.15857429	116.16476435	-64.474019355	13.49785171	83.03532365
21.216145	-9.612332	100.251595	-8.362832	14.321849	99.569351	48.962677	2.766041	105.851006	46.56636105	27.6203009	126.348476	47.764519025	15.19317095	116.099741	-64.490183025	13.45052705	83.038961
20.182564	-9.958476	100.107895	-8.410275	14.344722	99.527473	48.915005	2.77806	105.749954	46.43879339	27.69072223	126.3027264	47.676899195	15.234391115	116.0263402	-64.497449195	13.455052885	83.0286058
19.278046	-10.314069	100.030769	-8.455118	14.381563	99.492508	48.871853	2.837284	105.69416	46.31122573	27.76114355	126.2569767	47.591539365	15.299213775	115.97556835	-64.501775365	13.463912225	83.00944765
18.285408	-10.752026	99.928375	-8.48975	14.436695	99.486008	48.850353	2.949543	105.711685	46.18365806	27.83156487	126.2112271	47.51700553	15.390553935	115.96145605	-64.49650553	13.482836065	83.01055995
17.306671	-11.241369	99.916252	-8.523427	14.515315	99.526711	48.843315	3.063434	105.775658	46.0560904	27.90198619	126.1654774	47.4497027	15.482710095	115.9705677	-64.4965567	13.547919905	83.0828543
15.874043	-11.781996	100.320587	-8.527717	14.574294	99.604622	48.862801	3.225645	105.873619	45.92852274	27.97240752	126.1197277	47.39566187	15.59902626	115.99667335	-64.45109587	13.54956174	83.21257065
14.990847	-12.005062	99.947716	-8.500247	14.579693	99.614639	48.880573	3.269721	105.862747	45.80095508	28.04282884	126.0739781	47.34076404	15.65627492	115.96836255	-64.34125804	13.50311108	83.26091545
14.031717	-12.364858	100.12925	-8.468352	14.572742	99.586662	48.906136	3.304425	105.756256	45.67338742	28.11325016	126.0282284	47.28976171	15.70883758	115.8922422	-64.22646571	13.43664642	83.2810818
13.092849	-12.717067	99.985451	-8.440627	14.562323	99.505959	48.924824	3.347872	105.588112	45.54581976	28.18367148	125.9824788	47.23532188	15.76577174	115.7852954	-64.11657588	13.35887426	83.2266226
12.133117	-13.050495	99.674217	-8.417886	14.552267	99.36924	48.934563	3.413414	105.337051	45.4182521	28.25409281	125.9367291	47.17640755	15.833753405	115.63689005	-64.01217955	13.270780595	83.10158995
11.120658	-13.379331	99.398026	-8.402632	14.541939	99.180038	48.930923	3.476248	105.016342	45.29068444	28.32451413	125.8909794	47.11080372	15.900381065	115.4536607	-63.91606772	13.183496935	82.9064153
9.993738	-13.746992	99.134613	-8.396927	14.534628	98.96051	48.92741	3.520305	104.616722	45.16311677	28.39493545	125.8452298	47.045263385	15.957620225	115.2309759	-63.839117385	13.111635775	82.6900441
8.397126	-14.224532	98.962448	-8.407608	14.514709	98.653259	48.826832	3.642395	104.162491	45.03554911	28.46535677	125.7994801	46.931190555	16.053875885	114.98098555	-63.746406555	12.975542115	82.32553245
7.339581	-14.541453	98.769119	-8.448682	14.477259	98.484627	48.801369	3.680969	103.903542	44.90798145	28.5357781	125.7537305	46.854675225	16.10837355	114.82863625	-63.752039225	12.84614445	82.14061775
6.195067	-14.899376	98.646721	-8.499727	14.433664	98.375793	48.713161	3.737073	103.785339	44.78041379	28.60619942	125.7079808	46.746787395	16.17163621	114.7466599	-63.746241395	12.69569179	82.0049261
5.085164	-15.254879	98.539551	-8.547334	14.39877	98.294495	48.662342	3.756225	103.703773	44.65284613	28.67662074	125.6622311	46.657594065	16.21642287	114.68300205	-63.752262065	12.58111713	81.90598795
3.989002	-15.604208	98.525276	-8.611978	14.34532	98.244034	48.598827	3.752876	103.64344	44.52527847	28.74704206	125.6164815	46.562052735	16.24995903	114.62996075	-63.786008735	12.44068097	81.85810725
2.810525	-16.027931	98.452446	-8.658762	14.294952	98.185669	48.561195	3.692399	103.547623	44.39771081	28.81746339	125.5707318	46.479452905	16.254931195	114.5591774	-63.796976905	12.334972805	81.8121606
1.603265	-16.43203	98.404884	-8.722559	14.267471	98.132805	48.43615	3.65433	103.527977	44.27014315	28.88788471	125.5249821	46.353146575	16.271107355	114.52647955	-63.798264575	12.263834645	81.73913045
-0.162525	-16.983137	98.334198	-8.834277	14.236418	98.083405	48.309895	3.595872	103.498924	44.14257548	28.95830603	125.4792325	46.22623524	16.277089015	114.48907825	-63.89478924	12.195746985	81.67773175
-1.348977	-17.383076	98.314041	-8.902313	14.250669	98.097626	48.217278	3.578038	103.503059	44.01500782	29.02872735	125.4334828	46.11614291	16.303382675	114.4682709	-63.92076891	12.197955325	81.7269811
-2.576926	-17.763372	98.315376	-8.976925	14.267397	98.118286	48.127998	3.57847	103.506508	43.88744016	29.09914868	125.3877332	46.00771908	16.33880934	114.4471206	-63.96156908	12.19598466	81.7894514
-3.792057	-18.119699	98.302704	-9.061689	14.305862	98.131645	48.032436	3.60334	103.486237	43.7598725	29.16957	125.3419835	45.89615425	16.386455	114.41411025	-64.01953225	12.225269	81.84917975
-4.984075	-18.448685	98.281677	-9.142262	14.350096	98.117485	47.933956	3.631072	103.432152	43.63230484	29.23999132	125.2962338	45.78313042	16.43553166	114.3641929	-64.06765442	12.26466034	81.8707771
-6.213543	-18.824066	98.23851	-9.228739	14.41355	98.079979	47.845222	3.667349	103.382683	43.50473718	29.31041265	125.2504842	45.67497959	16.488880825	114.3165836	-64.13245759	12.338219175	81.8433744
-7.434593	-19.179163	98.224144	-9.3181	14.480593	98.024818	47.749001	3.722862	103.329132	43.37716952	29.38083397	125.2047345	45.56308526	16.551847985	114.26693325	-64.19928526	12.409338015	81.78270275
-9.206924	-19.683619	98.199677	-9.482736	14.579121	97.93457	47.571613	3.849698	103.270844	43.24960185	29.45125529	125.1589849	45.410607425	16.650476645	114.21491445	-64.376079425	12.507765355	81.65422555
-10.414361	-20.031509	98.19664	-9.585638	14.626431	97.888695	47.451099	3.925719	103.214172	43.12203419	29.52167661	125.1132352	45.286566595	16.723697805	114.1637036	-64.457842595	12.529164195	81.6136864
-11.645052	-20.368864	98.246292	-9.715059	14.688128	97.838135	47.334698	3.984718	103.158806	42.99446653	29.59209794	125.0674855	45.164582265	16.78840797	114.11314575	-64.594700265	12.58784803	81.56312425
-12.861216	-20.671932	98.273918	-9.844758	14.70476	97.797455	47.213043	4.049819	103.10862	42.86689887	29.66251926	125.0217359	45.039970935	16.85616913	114.06517795	-64.729486935	12.55335087	81.52973205
-13.988964	-20.987715	98.320251	-9.967158	14.716871	97.758163	47.087753	4.091137	103.072975	42.73933121	29.73294058	124.9759862	44.913542105	16.91203879	114.0244806	-64.847858105	12.52170321	81.4918454
-15.259439	-21.254713	98.390984	-10.106562	14.745061	97.727158	46.951935	4.123689	103.060493	42.61176355	29.8033619	124.9302365	44.781849275	16.96352545	113.99536475	-64.994973275	12.52659655	81.45895125
-16.460922	-21.545137	98.449333	-10.235299	14.746487	97.711662	46.807899	4.154433	103.061119	42.48419589	29.87378323	124.8844869	44.646047445	17.014108115	113.97280295	-65.116645445	12.478865885	81.45052105
-18.250452	-21.880293	98.490814	-10.435269	14.736399	97.68206	46.668358	4.047621	103.065155	42.35662823	29.94420455	124.8387372	44.512493115	16.995912775	113.9519461	-65.383031115	12.476885225	81.4121739
-19.440485	-22.111927	98.500038	-10.555594	14.721537	97.64328	46.542946	4.029217	103.077522	42.22906056	30.01462587	124.7929876	44.38600328	17.021921435	113.9352548	-65.49719128	12.421152565	81.3513052
-20.725597	-22.256235	98.563194	-10.670401	14.721291	97.602921	46.427612	4.002293	103.069855	42.1014929	30.08504719	124.7472379	44.26455245	17.043670095	113.90854645	-65.60535445	12.398911905	81.29729555
-21.97213	-22.398762	98.515762	-10.757769	14.72302	97.548676	46.320423	3.989932	103.038918	41.97392524	30.15546852	124.7014882	44.14717412	17.07270026	113.8702031	-65.66271212	12.37333974	81.2271489
-23.056698	-22.472403	98.491028	-10.861824	14.707602	97.501053	46.221439	3.99292	103.000053	41.84635758	30.22588984	124.6557386	44.03389829	17.10940492	113.8278958	-65.75754629	12.30579908	81.1742102
-24.267967	-22.584787	98.444405	-10.946317	14.725254	97.484375	46.125374	4.022128	102.964142	41.71878992	30.29631116	124.6099889	43.92208196	17.15921958	113.78706545	-65.81471596	12.29128842	81.18168455
-25.002934	-22.050125	98.487793	-11.017477	14.743243	97.49762	46.044353	4.08243	102.956345	41.59122226	30.36673248	124.5642393	43.81778763	17.22458124	113.76029215	-65.85274163	12.26190476	81.23494785
-26.052273	-21.146759	98.454468	-11.133559	14.800919	97.549644	45.933342	4.179038	103.00219	41.4636546	30.43715381	124.5184896	43.6984983	17.308095905	113.7603398	-65.9656163	12.293742095	81.3389482
-26.794506	-20.50511	98.372116	-11.200478	14.819694	97.564247	45.855419	4.222543	103.032005	41.33608694	30.50757513	124.4727399	43.59575297	17.365059065	113.75237245	-65.99670897	12.274328935	81.37612155
-27.553459	-19.777834	98.294991	-11.265986	14.842519	97.56665	45.774712	4.232017	103.042282	41.20851927	30.57799645	124.4269903	43.491615635	17.405006725	113.73463615	-66.023587635	12.280031275	81.39866385
-28.269711	-19.005295	98.225227	-11.344521	14.845115	97.550598	45.677246	4.224719	103.03421	41.08095161	30.64841777	124.3812406	43.379098805	17.436568385	113.7077253	-66.068140805	12.253661615	81.3934707
-29.016001	-18.243357	98.045074	-11.423146	14.839235	97.536652	45.575539	4.205991	103.021469	40.95338395	30.7188391	124.335491	43.264461475	17.46241505	113.67848	-66.110753475	12.21605495	81.394824
-29.789669	-17.41456	97.903893	-11.516697	14.832987	97.536156	45.460026	4.185429	103.021751	40.82581629	30.78926042	124.2897413	43.142921145	17.48734471	113.65574615	-66.176315145	12.17862929	81.41656585
-30.646631	-16.521349	97.787567	-11.615485	14.798119	97.566116	45.35944	4.17859	103.032074	40.69824863	30.85968174	124.2439916	43.028844315	17.51913587	113.6380328	-66.259814315	12.07710213	81.4941992
-31.833488	-15.229265	97.597542	-11.741428	14.7721	97.607719	45.223774	4.173236	103.046822	40.57068097	30.93010306	124.198242	42.897227485	17.55166953	113.622532	-66.380083485	11.99253047	81.592906
-32.730339	-14.327981	97.522369	-11.806464	14.734183	97.632881	45.139626	4.165184	103.047287	40.44311331	31.00052439	124.1524923	42.791369655	17.582854195	113.59988965	-66.404297655	11.885511805	81.66587235
-33.683689	-13.413973	97.352615	-11.856014	14.716211	97.635094	45.064137	4.155685	103.049728	40.31554565	31.07094571	124.1067426	42.689841325	17.613315355	113.5782353	-66.401869325	11.819106645	81.6919527
-34.546131	-12.505923	97.368149	-11.916266	14.691432	97.624878	45.006065	4.123835	103.014847	40.18797798	31.14136703	124.060993	42.59702149	17.632601015	113.53792	-66.42955349	11.750262985	81.711836
-35.33168	-11.61175	97.138573	-11.944128	14.653811	97.590187	44.931076	4.069188	102.927208	40.06041032	31.21178835	124.0152433	42.49574316	17.640488175	113.47122565	-66.38399916	11.667133825	81.70914835
-36.251331	-10.678436	97.145241	-11.986726	14.600311	97.52948	44.865929	3.997787	102.759109	39.93284266	31.28220968	123.9694937	42.39938583	17.63999834	113.36430135	-66.37283783	11.56062366	81.69465865
-37.104092	-9.74012	96.98188	-12.023137	14.531758	97.434898	44.787388	3.913754	102.496048	39.805275	31.352631	123.923744	42.2963315	17.6331925	113.209896	-66.3426055	11.4303235	81.6599
-38.150455	-8.404051	97.011986	-12.06435	14.419887	97.233162	44.697433	3.772914	101.94149	39.492275	34.066818	117.986832	42.094854	18.919866	109.964161	-66.223554	9.919908	84.502163
-38.917484	-7.473683	97.052933	-12.095065	14.322209	97.066872	44.648262	3.664081	101.498474	39.610817	35.796333	114.124023	42.1295395	19.730207	107.8112485	-66.3196695	8.914211	86.3224955
-39.596088	-6.523281	96.646973	-12.102586	14.243786	96.868599	44.589657	3.607012	100.99572	40.279354	37.59993	110.022041	42.4345055	20.603471	105.5088805	-66.6396775	7.884101	88.2283175
-40.150517	-5.316301	96.547569	-12.115232	14.205125	96.640396	44.537361	3.522721	100.41143	41.285782	38.764706	106.556854	42.9115715	21.1437135	103.484142	-67.1420355	7.2665365	89.79665
-40.721535	-4.081059	96.411179	-12.142241	14.13307	96.413071	44.419201	3.48318	99.888329	42.472137	39.387997	103.537132	43.445669	21.4355885	101.7127305	-67.730151	6.8305515	91.1134115
-41.281376	-2.825845	96.281578	-12.169844	14.084021	96.182648	44.323277	3.444483	99.372238	43.726688	39.272701	101.561859	44.0249825	21.358592	100.4670485	-68.3646705	6.80945	91.8982475
-41.817127	-1.555055	96.073814	-12.221853	14.050873	95.997368	44.210224	3.4034	98.920845	44.786716	38.649403	100.369308	44.49847	21.0264015	99.6450765	-68.942176	7.0753445	92.3496595
-42.727123	0.513064	95.888329	-12.330009	13.985223	95.775429	44.076244	3.350797	98.334213	45.464039	37.685013	99.181503	44.7701415	20.517905	98.757858	-69.4301595	7.452541	92.793
-43.24456	1.838142	95.77124	-12.413237	13.996966	95.652016	43.945957	3.305225	97.989677	45.30439	37.162842	98.624321	44.6251735	20.2340335	98.306999	-69.4516475	7.7598985	92.997033
-43.800129	3.262171	95.692947	-12.470598	13.950459	95.518295	43.802429	3.250432	97.651108	44.87849	36.457218	98.188622	44.3404595	19.853825	97.919865	-69.2816555	8.047093	93.116725
-44.314514	4.710572	95.577507	-12.561637	13.931416	95.41864	43.584103	3.221764	97.369522	44.305916	35.754223	97.899254	43.9450095	19.4879935	97.634388	-69.0682835	8.3748385	93.202892
-44.829784	6.11615	95.529678	-12.671698	13.929484	95.330284	43.405354	3.169999	97.107307	43.488064	35.386009	97.881027	43.446709	19.278004	97.494167	-68.790105	8.580964	93.166401
-45.343075	7.616643	95.42382	-12.803695	13.915488	95.272972	43.239124	3.123274	96.891815	42.780186	35.219547	97.888519	43.009655	19.1714105	97.390167	-68.617045	8.6595655	93.155777
-45.843632	9.134432	95.358505	-12.923964	13.921475	95.210876	43.079689	3.047997	96.673256	42.2896	35.032566	97.839241	42.6846445	19.0402815	97.2562485	-68.5325725	8.8026685	93.1655035
-46.539501	11.373503	95.273743	-13.028338	13.923517	95.10746	42.867981	2.914947	96.303276	41.719589	34.767853	97.963364	42.293785	18.8414	97.13332	-68.350461	9.005634	93.0816
-46.987106	12.935275	95.263672	-13.081302	13.960838	95.031128	42.733753	2.818036	96.108963	41.52335	34.521084	97.933853	42.1285515	18.66956	97.021408	-68.2911555	9.252116	93.040848
-47.424629	14.4326	95.268021	-13.120419	14.032954	94.998482	42.622269	2.725404	95.989273	41.375397	34.358086	97.856239	41.998833	18.541745	96.922756	-68.239671	9.524163	93.074208
-47.839725	15.984194	95.273674	-13.158449	14.117643	94.967445	42.529644	2.663413	95.894585	41.272552	34.294395	97.812958	41.901098	18.478904	96.8537715	-68.217996	9.756382	93.0811185
-48.215008	17.52689	95.352661	-13.194734	14.224599	94.950333	42.437901	2.678025	95.824867	41.293808	34.20137	97.771576	41.8658545	18.4396975	96.7982215	-68.2553225	10.0095005	93.1024445
-48.58218	19.015787	95.431679	-13.203831	14.324594	94.947212	42.331806	2.734015	95.798851	41.328552	34.184032	97.741714	41.830179	18.4590235	96.7702825	-68.237841	10.1901645	93.1241415
-48.932972	20.486372	95.475479	-13.243998	14.42336	94.963577	42.262032	2.791906	95.792664	41.360371	34.226158	97.710075	41.8112015	18.509032	96.7513695	-68.2991975	10.337688	93.1757845
-49.451187	22.68503	95.609833	-13.352445	14.516714	94.999573	42.214756	2.865747	95.827827	41.421139	34.336193	97.588264	41.8179475	18.60097	96.7080455	-68.5228375	10.432458	93.2911005
-49.789707	24.038725	95.705559	-13.418187	14.555675	95.014519	42.194103	2.897959	95.861023	41.337524	34.467041	97.594101	41.7658135	18.6825	96.727562	-68.6021875	10.42885	93.301476
-50.101162	25.384054	95.738419	-13.460499	14.571121	95.025238	42.154957	2.922699	95.869652	41.251503	34.508671	97.60643	41.70323	18.715685	96.738041	-68.624228	10.426557	93.312435
-50.412327	26.753241	95.860229	-13.501851	14.567322	95.044495	42.101181	2.92757	95.875893	41.189579	34.531879	97.58371	41.64538	18.7297245	96.7298015	-68.649082	10.4049195	93.3591885
-50.700985	28.044382	95.945831	-13.551077	14.546782	95.059219	42.0471	2.912381	95.872902	41.110054	34.538277	97.626671	41.578577	18.725329	96.7497865	-68.680731	10.368235	93.3686515
-50.9701	29.321957	96.013504	-13.588567	14.517319	95.073532	41.989666	2.884448	95.85717	41.088734	34.515678	97.629494	41.5392	18.700063	96.743332	-68.716334	10.334575	93.403732
-51.172535	30.609083	96.119499	-13.624671	14.482861	95.070175	41.940861	2.844994	95.821587	41.117702	34.481022	97.606529	41.5292815	18.663008	96.714058	-68.7786235	10.302714	93.426292
-51.490147	32.455475	96.245346	-13.651846	14.460871	95.052963	41.86536	2.809665	95.727043	41.087002	34.422527	97.673309	41.476181	18.616096	96.700176	-68.779873	10.305646	93.40575
-51.666004	33.648434	96.367424	-13.666098	14.462561	95.035805	41.833035	2.801759	95.635551	41.033653	34.393414	97.736481	41.433344	18.5975865	96.686016	-68.76554	10.3275355	93.385594
-51.820354	34.844753	96.539787	-13.680634	14.477968	95.016083	41.796303	2.818963	95.542702	40.995651	34.395588	97.771576	41.395977	18.6072755	96.657139	-68.757245	10.3486605	93.375027
-51.563011	35.300079	96.663452	-13.699719	14.511318	95.008972	41.747433	2.862102	95.466377	40.946068	34.411259	97.834213	41.3467505	18.6366805	96.650295	-68.7461885	10.3859555	93.367649
-50.947815	35.182838	96.743683	-13.711561	14.579077	95.026009	41.694351	2.908227	95.404938	40.906719	34.427265	97.936829	41.300535	18.667746	96.6708835	-68.723657	10.490408	93.3811345
-50.27166	35.032135	96.83358	-13.728608	14.633624	95.076118	41.641056	2.953958	95.374756	40.911533	34.458542	98.026619	41.2762945	18.70625	96.7006875	-68.7335105	10.560998	93.4515485
-49.572895	34.886517	96.882088	-13.715497	14.706095	95.120255	41.612389	2.996878	95.371063	40.93784	34.499104	98.131294	41.2751145	18.747991	96.7511785	-68.7061085	10.664199	93.4893315
-48.340717	34.650059	96.999466	-13.721873	14.810819	95.197723	41.604839	3.051375	95.376625	40.947186	34.535751	98.344643	41.2760125	18.793563	96.860634	-68.7197585	10.828075	93.534812
-47.538715	34.470699	97.036453	-13.717792	14.89185	95.238678	41.602177	3.079069	95.424232	40.968903	34.555645	98.450394	41.28554	18.817357	96.937313	-68.721124	10.966343	93.540043
-46.664448	34.30859	97.047066	-13.72696	14.976575	95.2742	41.593342	3.094941	95.504387	40.974518	34.575928	98.539391	41.28393	18.8354345	97.021889	-68.73785	11.1177155	93.526511
-45.730572	34.118679	97.017677	-13.738797	15.044896	95.325508	41.574814	3.116467	95.610443	40.923588	34.603683	98.649803	41.249201	18.860075	97.130123	-68.726795	11.229717	93.520893
-44.698997	33.933907	96.92218	-13.754097	15.101546	95.372032	41.531227	3.140919	95.755875	40.887039	34.598652	98.74218	41.209133	18.8697855	97.2490275	-68.717327	11.3333065	93.4950365
-43.705173	33.72451	96.806404	-13.80722	15.145243	95.412758	41.504505	3.14413	95.933884	40.86314	34.580666	98.81781	41.1838225	18.862398	97.375847	-68.7982625	11.428088	93.449669
-42.771305	33.339581	96.678551	-13.843105	15.163782	95.475021	41.50882	3.100702	96.133873	40.83886	34.552811	98.909065	41.17384	18.8267565	97.521469	-68.86005	11.5008075	93.428573
-41.369362	32.61956	96.489594	-13.912318	15.132242	95.568832	41.538467	2.943662	96.540428	40.836445	34.440929	99.026962	41.187456	18.6922955	97.783695	-69.012092	11.5721885	93.353969
-40.349022	32.145432	96.347343	-13.948439	15.112472	95.655785	41.563679	2.819114	96.889984	40.834503	34.321701	99.130043	41.199091	18.5704075	98.0100135	-69.095969	11.6545365	93.3015565
-39.438305	31.630955	96.284637	-13.978524	15.06259	95.797005	41.590057	2.685012	97.367149	40.802368	34.195839	99.35128	41.1962125	18.4404255	98.3592145	-69.1532605	11.6847545	93.2347955
-38.639977	30.987722	96.146629	-14.042796	14.991514	95.974213	41.650116	2.539566	97.965309	40.805164	34.080296	99.631226	41.22764	18.309931	98.7982675	-69.313232	11.673097	93.1501585
-37.837616	30.333185	96.04866	-14.102131	14.919551	96.207115	41.774391	2.389077	98.628975	40.855618	33.982735	99.911949	41.3150045	18.185906	99.270462	-69.5192665	11.653196	93.143768
-36.94701	29.723934	96.001015	-14.148763	14.83949	96.453362	41.917103	2.23205	99.306679	40.891132	33.881302	100.241646	41.4041175	18.056676	99.7741625	-69.7016435	11.622304	93.1325615
-36.125488	29.125713	95.969543	-14.179301	14.745219	96.721992	42.064995	2.072269	99.986099	40.909267	33.81012	100.589882	41.487131	17.9411945	100.2879905	-69.845733	11.5492435	93.1559935
-34.960728	28.257313	96.006653	-14.241772	14.632019	97.101738	42.264904	1.868473	100.975868	41.000443	33.697163	101.071754	41.6326735	17.782818	101.023811	-70.1162175	11.48122	93.179665
-34.202339	27.693134	96.107307	-14.249047	14.542966	97.351021	42.343018	1.724513	101.557007	41.02335	33.585011	101.398483	41.683184	17.654762	101.477745	-70.181278	11.43117	93.224297
-33.353951	27.240599	96.186607	-14.25812	14.461207	97.572693	42.373665	1.631762	102.029922	41.008934	33.445927	101.699951	41.6912995	17.5388445	101.8649365	-70.2075395	11.3835695	93.2804495
-32.591499	26.832802	96.221725	-14.277725	14.412971	97.75518	42.400898	1.572801	102.397896	41.011536	33.34552	101.954033	41.706217	17.4591605	102.1759645	-70.261667	11.3667815	93.3343955
-31.859186	26.394182	96.28643	-14.322112	14.361043	97.891563	42.449818	1.503753	102.662971	41.036488	33.279236	102.166031	41.743153	17.3914945	102.414501	-70.387377	11.3305915	93.368625
-31.033537	25.985571	96.362564	-14.35612	14.317605	98.011574	42.567661	1.412352	102.803337	41.066334	33.210381	102.341797	41.8169975	17.3113665	102.572567	-70.5292375	11.3238435	93.450581
-30.266487	25.64073	96.462845	-14.369255	14.30743	98.075928	42.610367	1.366563	102.95211	41.116821	33.161846	102.459404	41.863594	17.2642045	102.705757	-70.602104	11.3506555	93.446099
-29.048347	25.288082	96.515152	-14.36521	14.349248	98.149529	42.706615	1.301561	103.102585	41.203136	33.118992	102.601608	41.9548755	17.2102765	102.8520965	-70.6852955	11.4882195	93.4469615
-28.29394	25.089106	96.572624	-14.349098	14.412361	98.208221	42.762768	1.279637	103.154305	41.266392	33.084782	102.65921	42.01458	17.1822095	102.9067575	-70.712776	11.6425125	93.5096845
-27.598646	24.926228	96.650299	-14.324781	14.483653	98.264565	42.760235	1.258099	103.233543	41.324089	33.09066	102.707527	42.042162	17.1743795	102.970535	-70.691724	11.7929265	93.558595
-26.76907	24.808294	96.722862	-14.309557	14.558579	98.332237	42.766018	1.244204	103.35041	41.394684	33.105831	102.804123	42.080351	17.1750175	103.0772665	-70.699465	11.9421405	93.5872075
-25.963947	24.745678	96.831619	-14.284431	14.646596	98.434052	42.767612	1.242184	103.517448	41.444214	33.080383	102.974449	42.105913	17.1612835	103.2459485	-70.674775	12.1319085	93.6221555
-25.21236	24.800421	96.940346	-14.280393	14.706668	98.567947	42.774563	1.228783	103.702377	41.547619	32.996109	103.154686	42.161091	17.112446	103.4285315	-70.721877	12.30089	93.7073625
-24.468313	24.893845	97.097878	-14.301398	14.794612	98.686638	42.817955	1.164503	103.872368	41.666321	32.964851	103.341171	42.242138	17.064677	103.6067695	-70.844934	12.524547	93.7665065
-23.454218	25.120661	97.286209	-14.29736	14.880816	98.86956	42.876141	1.026105	104.073425	41.83646	32.874603	103.609489	42.3563005	16.950354	103.841457	-70.9510205	12.811278	93.897663
-22.708138	25.303226	97.38092	-14.26567	14.936747	98.943672	42.870201	0.947187	104.180634	41.903206	32.749054	103.76786	42.3867035	16.8481205	103.974247	-70.9180435	13.0253735	93.913097
-21.941952	25.56282	97.422142	-14.256111	15.0076	98.990547	42.821514	0.882554	104.273735	41.914284	32.61245	103.902733	42.367899	16.747502	104.088234	-70.880121	13.267698	93.89286
-21.16641	25.935328	97.440041	-14.270738	15.052845	99.030701	42.738255	0.823062	104.308701	41.915951	32.467842	104.01133	42.327103	16.645452	104.1600155	-70.868579	13.460238	93.9013865
-20.537985	26.309177	97.508881	-14.307028	15.105014	99.058968	42.663815	0.764178	104.320862	41.89793	32.3321	104.129257	42.2808725	16.548139	104.2250595	-70.8949285	13.661889	93.8928765
-19.875935	26.719847	97.581139	-14.342673	15.139733	99.091667	42.602112	0.680892	104.348007	41.899944	32.218842	104.255592	42.251028	16.449867	104.3017995	-70.936374	13.829599	93.8815345
-19.259525	27.195835	97.617592	-14.409306	15.170169	99.152641	42.545532	0.575521	104.386581	41.917606	32.11116	104.390846	42.231569	16.3433405	104.3887135	-71.050181	13.9969975	93.9165685
-18.28871	28.020582	97.759438	-14.50984	15.233907	99.27758	42.385357	0.415293	104.502823	41.932228	31.910482	104.636528	42.1587925	16.1628875	104.5696755	-71.1784725	14.3049265	93.9854845
-17.684484	28.654381	97.89518	-14.551154	15.260074	99.369568	42.352108	0.233097	104.530128	41.934998	31.782452	104.825035	42.143553	16.0077745	104.6775815	-71.245861	14.5123735	94.0615545
-17.082415	29.318068	98.004196	-14.627019	15.29429	99.438507	42.260162	0.064407	104.557297	41.94976	31.624964	104.983673	42.104961	15.8446855	104.770485	-71.358999	14.7438945	94.106529
-16.528288	29.988194	98.084663	-14.686892	15.317578	99.479965	42.124474	-0.043923	104.589798	41.961105	31.486553	105.129204	42.0427895	15.721315	104.859501	-71.4165735	14.913841	94.100429
-15.996928	30.744713	98.15699	-14.762373	15.337581	99.516335	42.043571	-0.149267	104.563698	41.933899	31.364029	105.294647	41.988735	15.607381	104.9291725	-71.513481	15.067781	94.1034975
-15.441502	31.51899	98.266342	-14.846459	15.374488	99.571243	41.98056	-0.22224	104.542778	41.901791	31.291557	105.50927	41.9411755	15.5346585	105.026024	-71.6340935	15.2143175	94.116462
-14.966418	32.37709	98.467758	-14.913334	15.410264	99.649498	41.903896	-0.242833	104.516068	41.864349	31.267744	105.772362	41.8841225	15.5124555	105.144215	-71.7107905	15.3080725	94.154781
-14.276931	33.635494	98.859184	-15.027886	15.508534	99.771729	41.761677	-0.217798	104.36261	41.844414	31.34123	106.144585	41.8030455	15.561716	105.2535975	-71.8588175	15.455352	94.2898605
-13.867023	34.545361	99.087173	-15.091421	15.595436	99.815544	41.642563	-0.126522	104.162254	41.844513	31.430117	106.326485	41.743538	15.6517975	105.2443695	-71.92638	15.5390745	94.3867185
-13.461065	35.45084	99.305527	-15.14215	15.713225	99.847588	41.52272	0.015949	103.905617	41.842548	31.518763	106.466713	41.682634	15.767356	105.186165	-71.966934	15.659094	94.509011
-13.095867	36.412754	99.593544	-15.195645	15.858944	99.874763	41.388031	0.189967	103.643127	41.837299	31.631935	106.591499	41.612665	15.910951	105.117313	-72.003955	15.806937	94.632213
-12.729764	37.346283	99.915863	-15.246491	16.047232	99.916443	41.256142	0.378494	103.430641	41.852959	31.755981	106.74688	41.5545505	16.0672375	105.0887605	-72.0475325	16.0272265	94.7441255
-12.35028	38.229919	100.262192	-15.275842	16.253418	99.996483	41.130047	0.570804	103.264961	41.883671	31.901655	106.930054	41.506859	16.2362295	105.0975075	-72.058543	16.2706065	94.8954585
-12.093125	39.160831	100.639175	-15.308105	16.486891	100.092613	40.99168	0.768846	103.137634	41.898594	32.066639	107.136703	41.445137	16.4177425	105.1371685	-72.061347	16.5560395	95.0480575
-11.632587	40.455574	101.107513	-15.355909	16.841188	100.221886	40.785343	1.042647	103.005127	41.904755	32.307095	107.406471	41.345049	16.674871	105.205799	-72.056867	17.007505	95.237973
-11.37501	41.298111	101.385429	-15.438586	17.06481	100.285866	40.688499	1.255644	102.899529	41.897289	32.506161	107.516335	41.292894	16.8809025	105.207932	-72.170066	17.2487175	95.3638
-11.129565	42.081936	101.593697	-15.498136	17.288795	100.339615	40.587849	1.486092	102.831863	41.855148	32.719845	107.581886	41.2214985	17.1029685	105.2068745	-72.2177705	17.4746215	95.4723555
-10.908387	42.769344	101.773109	-15.585391	17.544531	100.390068	40.470943	1.72595	102.82959	41.76524	32.945633	107.650589	41.1180915	17.3357915	105.2400895	-72.2888735	17.7532705	95.5400465
-10.718943	43.418381	101.893982	-15.67709	17.76742	100.415848	40.362671	1.981427	102.889885	41.668503	33.188519	107.739326	41.015587	17.584973	105.3146055	-72.369767	17.949867	95.5170905
-10.567301	44.022587	101.974396	-15.797511	17.973782	100.420044	40.294685	2.192769	103.004417	41.557301	33.438248	107.853172	40.925993	17.8155085	105.4287945	-72.521015	18.1320555	95.4112935
-10.355081	44.551411	102.00193	-15.892061	18.164394	100.420914	40.22485	2.364932	103.151764	41.461998	33.648769	107.970047	40.843424	18.0068505	105.5609055	-72.627546	18.3219375	95.2809225
-10.078738	45.262657	102.024521	-16.045031	18.363909	100.390648	40.126133	2.583249	103.296448	41.286877	33.908543	108.097481	40.706505	18.245896	105.6969645	-72.796567	18.481922	95.0843315
-9.878301	45.66135	102.036774	-16.12348	18.473089	100.38501	39.991634	2.750907	103.39315	41.1437	34.062237	108.164932	40.567667	18.406572	105.779041	-72.814627	18.539606	94.990979
-9.732419	46.04258	102.082047	-16.205683	18.559454	100.388802	39.913837	2.88753	103.43338	41.016449	34.214039	108.201027	40.465143	18.5507845	105.8172035	-72.876509	18.5681235	94.9604005
-9.603567	46.370998	102.122986	-16.270641	18.604467	100.405518	39.869492	3.03038	103.445229	40.929897	34.366665	108.217796	40.3996945	18.6985225	105.8315125	-72.9409765	18.5104115	94.9795235
-9.502538	46.628738	102.157448	-16.340099	18.673544	100.425682	39.854553	3.149596	103.45237	40.860519	34.512791	108.238426	40.357536	18.8311935	105.845398	-73.037734	18.5158945	95.005966
-9.407579	46.804443	102.172813	-16.381014	18.73278	100.45015	39.795357	3.249142	103.509476	40.787838	34.624016	108.239212	40.2915975	18.936579	105.874344	-73.0536255	18.528981	95.025956
-9.340535	46.91811	102.170898	-16.4175	18.825384	100.476929	39.715324	3.355106	103.585907	40.725182	34.706734	108.224464	40.220253	19.03092	105.9051855	-73.055253	18.619848	95.0486725
-9.294895	46.947796	102.12867	-16.475433	18.884777	100.498596	39.617344	3.49443	103.635231	40.6012	34.834568	108.202553	40.109272	19.164499	105.918892	-73.060138	18.605055	95.0783
-9.275332	46.875935	102.103104	-16.516886	18.933313	100.50824	39.549934	3.586155	103.626442	40.502941	34.919949	108.165375	40.0264375	19.253052	105.8959085	-73.0602095	18.613574	95.1205715
-9.283306	46.750458	102.065277	-16.565411	18.976566	100.502304	39.479942	3.685331	103.597931	40.415768	34.99419	108.122147	39.947855	19.3397605	105.860039	-73.078677	18.6133715	95.144569
-9.28964	46.557194	102.031052	-16.595734	19.007362	100.497185	39.412506	3.790491	103.55867	40.322857	35.089432	108.089661	39.8676815	19.4399615	105.8241655	-73.0591495	18.5747625	95.1702045
-9.289903	46.318417	102.01812	-16.638344	19.05492	100.490341	39.373569	3.916153	103.538979	40.257076	35.178211	108.061874	39.8153225	19.547182	105.8004265	-73.0920105	18.562658	95.1802555
-9.307144	45.973389	101.974068	-16.675892	19.104485	100.480797	39.358055	4.030071	103.533173	40.201492	35.279552	108.03537	39.7797735	19.6548115	105.7842715	-73.1315575	18.5541585	95.1773225
-9.352248	45.564278	101.937248	-16.677874	19.193045	100.470947	39.350441	4.159097	103.53923	40.13007	35.396427	107.989098	39.7402555	19.777762	105.764164	-73.0960035	18.608328	95.17773
-9.400838	44.884838	101.806831	-16.678896	19.266779	100.479126	39.362328	4.33254	103.578148	40.019485	35.576023	107.896355	39.6909065	19.9542815	105.7372515	-73.0486985	18.5792765	95.2210005
-9.477995	44.429928	101.793205	-16.661129	19.310778	100.499138	39.377354	4.427427	103.631142	39.963345	35.687561	107.835732	39.6703495	20.057494	105.733437	-72.9926075	18.564062	95.264839
-9.487976	43.896442	101.689461	-16.646843	19.349236	100.528671	39.412552	4.513135	103.670822	39.918316	35.786507	107.752922	39.665434	20.149821	105.711872	-72.95912	18.548651	95.34547
-9.571871	43.335812	101.614639	-16.639027	19.36047	100.584206	39.471489	4.590177	103.702759	39.881454	35.875778	107.670425	39.6764715	20.2329775	105.686592	-72.9545255	18.4879625	95.48182
-9.657075	42.717262	101.531204	-16.653841	19.34462	100.633034	39.524929	4.632753	103.747116	39.836304	35.942753	107.595863	39.6806165	20.287753	105.6714895	-72.9882985	18.401487	95.5945785
-9.733115	42.047829	101.441826	-16.669542	19.299417	100.695465	39.553459	4.651772	103.811516	39.802582	35.981697	107.512283	39.6780205	20.3167345	105.6618995	-73.0171045	18.2820995	95.7290305
-9.844139	41.275345	101.318916	-16.691099	19.268385	100.738144	39.574669	4.635575	103.880081	39.761818	36.000305	107.408882	39.6682435	20.31794	105.6444815	-73.0504415	18.21883	95.8318065
-10.040814	40.133591	101.162445	-16.720577	19.200054	100.77449	39.591145	4.590337	103.923286	39.721619	35.979317	107.174835	39.656382	20.284827	105.5490605	-73.097536	18.115281	95.9999195
-10.111586	39.340591	101.014709	-16.735571	19.138626	100.785301	39.605568	4.557633	103.902206	39.681667	35.925179	106.976547	39.6436175	20.241406	105.4393765	-73.1147595	18.035846	96.1312255
-10.223965	38.543697	100.849594	-16.725689	19.079849	100.774086	39.643616	4.514744	103.863998	39.622963	35.869946	106.767418	39.6332895	20.192345	105.315708	-73.0846675	17.967353	96.232464
-10.36184	37.751026	100.679207	-16.711708	19.021269	100.762024	39.705051	4.475353	103.830719	39.574188	35.820412	106.568085	39.6396195	20.1478825	105.199402	-73.0630355	17.8946555	96.324646
-10.468965	36.876152	100.551331	-16.703812	18.958464	100.749527	39.758839	4.426177	103.820053	39.544445	35.78722	106.402794	39.651642	20.1066985	105.1114235	-73.059266	17.8102295	96.3876305
-10.609689	35.987751	100.449387	-16.692627	18.881325	100.770508	39.793758	4.372612	103.839409	39.536591	35.753479	106.316795	39.6651745	20.0630455	105.078102	-73.0504285	17.6996045	96.462914
-10.742461	35.14045	100.454102	-16.67239	18.789757	100.820526	39.80632	4.297026	103.889755	39.556255	35.705013	106.305931	39.6812875	20.0010195	105.097843	-73.0260675	17.5784945	96.543209
-10.940478	33.876259	100.482956	-16.630066	18.622789	100.884758	39.830257	4.144538	103.945671	39.6464	35.55151	106.313622	39.7383285	19.848024	105.1296465	-72.9984605	17.397554	96.6398695
-11.06921	33.021763	100.491592	-16.587143	18.503969	100.913383	39.856785	4.03776	103.944412	39.680798	35.421032	106.332336	39.7687915	19.729396	105.138374	-72.9430775	17.278542	96.688392
-11.170776	32.143013	100.471405	-16.54513	18.425222	100.924255	39.884838	3.938378	103.964363	39.6931	35.29427	106.341995	39.788969	19.616324	105.153179	-72.879229	17.23412	96.695331
-11.291761	31.250912	100.445961	-16.504847	18.354147	100.92955	39.929268	3.856646	103.993462	39.705475	35.206543	106.356277	39.8173715	19.5315945	105.1748695	-72.8270655	17.1766995	96.6842305
-11.441008	30.444008	100.464043	-16.492657	18.264935	100.947479	39.98814	3.77782	104.028702	39.72718	35.139545	106.371292	39.85766	19.4586825	105.199997	-72.842974	17.0711875	96.694961
-11.525496	29.576756	100.447594	-16.449366	18.181086	100.974297	40.048195	3.692252	104.062424	39.770061	35.062008	106.381241	39.909128	19.37713	105.2218325	-72.80786	16.985042	96.7267615
-11.688342	28.750082	100.457001	-16.391888	18.101328	100.998238	40.119915	3.592061	104.096664	39.821926	34.972282	106.379112	39.9709205	19.2821715	105.237888	-72.7546965	16.9204845	96.758588
-11.829263	27.445898	100.488487	-16.305735	17.975758	101.083908	40.229412	3.409214	104.169167	39.910908	34.780048	106.415916	40.07016	19.094631	105.2925415	-72.68163	16.856885	96.8752745
-11.949712	26.568068	100.519386	-16.227314	17.865744	101.156509	40.303413	3.273978	104.242958	39.97744	34.628326	106.464874	40.1404265	18.951152	105.353916	-72.5950545	16.780336	96.959102
-12.099216	25.732338	100.604645	-16.14859	17.736401	101.234962	40.388741	3.115061	104.34655	40.050594	34.462177	106.510567	40.2196675	18.788619	105.4285585	-72.5168475	16.684183	97.0413655
-12.169798	24.853601	100.641838	-16.047495	17.621977	101.298332	40.483395	2.932189	104.436562	40.13908	34.267799	106.514656	40.3112375	18.599994	105.475609	-72.4062275	16.64396	97.121055
-12.321831	24.033558	100.650871	-15.976246	17.482634	101.344658	40.604828	2.747295	104.505814	40.235504	34.070698	106.467079	40.420166	18.4089965	105.4864465	-72.372658	16.5562715	97.2028695
-12.446367	23.200384	100.623878	-15.902582	17.347174	101.372871	40.739578	2.545879	104.571152	40.318054	33.903778	106.372787	40.528816	18.2248285	105.4719695	-72.33398	16.4695195	97.2737725
-12.541912	22.328123	100.589661	-15.833362	17.195124	101.373878	40.881294	2.373784	104.626343	40.356236	33.750717	106.281853	40.618765	18.0622505	105.454098	-72.285489	16.3279975	97.293658
-12.772782	21.126938	100.562439	-15.770934	17.000429	101.374016	41.063297	2.186255	104.74633	40.361916	33.496185	106.11998	40.7126065	17.84122	105.433155	-72.2544745	16.159638	97.314877
-12.888743	20.292393	100.532593	-15.73094	16.83251	101.347351	41.145889	2.087902	104.836975	40.349548	33.364094	106.018433	40.7477185	17.725998	105.427704	-72.2095985	15.939022	97.266998
-12.998241	19.52562	100.495972	-15.710825	16.669525	101.322433	41.231789	2.006058	104.937782	40.324383	33.274261	105.929802	40.778086	17.6401595	105.433792	-72.199736	15.6988905	97.211074
-13.179067	18.826742	100.48455	-15.711973	16.521622	101.32618	41.317795	1.924156	105.035034	40.282776	33.208488	105.87751	40.8002855	17.566322	105.456272	-72.2242315	15.476922	97.196088
-13.228442	18.377506	100.490746	-15.710558	16.354036	101.332115	41.401493	1.827175	105.123398	40.254341	33.121578	105.834198	40.827917	17.4743765	105.478798	-72.249033	15.2336955	97.185432
-13.109753	18.356171	100.511681	-15.730709	16.201979	101.356552	41.45908	1.716893	105.196869	40.23938	33.030937	105.835251	40.84923	17.373915	105.51606	-72.310648	15.030043	97.197044
-13.049782	18.371449	100.548149	-15.715355	16.056475	101.403984	41.487915	1.595774	105.263641	40.263435	32.895294	105.853989	40.875675	17.245534	105.558815	-72.306385	14.867416	97.249153
-12.953355	18.385159	100.648285	-15.663597	15.840117	101.485809	41.518509	1.391867	105.31443	40.382919	32.676308	105.870163	40.950714	17.0340875	105.5922965	-72.277908	14.6461465	97.3793215
-12.881199	18.468676	100.687317	-15.629177	15.758265	101.528061	41.565586	1.26944	105.319283	40.472404	32.536602	105.871651	41.018995	16.903021	105.595467	-72.277349	14.613509	97.460655
-12.734966	18.531841	100.684082	-15.543027	15.640452	101.556396	41.642876	1.157411	105.31105	40.563755	32.424568	105.864182	41.1033155	16.7909895	105.587616	-72.1893695	14.4899145	97.525176
-12.613993	18.669098	100.708237	-15.468858	15.563663	101.601807	41.740475	1.077456	105.297157	40.646137	32.340504	105.834213	41.193306	16.70898	105.565685	-72.131022	14.418346	97.637929
-12.515543	18.852158	100.748398	-15.391972	15.511942	101.662758	41.804825	1.094306	105.334053	40.726906	32.264671	105.731873	41.2658655	16.6794885	105.532963	-72.0498095	14.3443955	97.792553
-12.393641	19.09243	100.814346	-15.292387	15.457162	101.746407	41.941414	0.994331	105.314507	40.798615	32.20808	105.605949	41.3700145	16.6012055	105.460228	-71.9547885	14.3131185	98.032586
-12.268777	19.407579	100.890717	-15.21719	15.415414	101.81794	42.059765	0.920431	105.276909	40.816635	32.190971	105.523941	41.4382	16.555701	105.400425	-71.87258	14.275127	98.235455
-12.059773	19.888304	100.975502	-15.082219	15.298433	101.914253	42.190289	0.847516	105.192993	40.834869	32.083763	105.415749	41.512579	16.4656395	105.304371	-71.677017	14.1312265	98.524135
-11.85786	20.181114	101.001953	-15.002361	15.209778	101.979362	42.261551	0.761785	105.135689	40.848049	31.983116	105.39975	41.5548	16.3724505	105.2677195	-71.559522	14.0471055	98.6910045
-11.693725	20.484991	101.068237	-14.962472	15.089665	102.056053	42.307251	0.633748	105.121315	40.88356	31.858131	105.417992	41.5954055	16.2459395	105.2696535	-71.5203495	13.9333905	98.8424525
-11.496463	20.784925	101.120949	-14.911654	14.986898	102.126106	42.3241	0.49896	105.128159	40.932163	31.716618	105.474449	41.6281315	16.107789	105.301304	-71.4514395	13.866007	98.950908
-11.328403	21.095768	101.19519	-14.857289	14.851409	102.184547	42.339073	0.286267	105.106583	41.005627	31.55958	105.548714	41.67235	15.9229235	105.3276485	-71.386928	13.7798945	99.0414455
-11.149214	21.447914	101.257858	-14.828751	14.696301	102.248856	42.339935	0.073623	105.071068	41.097607	31.350225	105.643524	41.718771	15.711924	105.357296	-71.376273	13.680678	99.140416
-10.95068	21.838081	101.281677	-14.761429	14.554925	102.29158	42.303925	-0.10429	105.043518	41.200386	31.119141	105.738846	41.7521555	15.5074255	105.391182	-71.2750135	13.6024245	99.191978
-10.607563	22.437008	101.386818	-14.667628	14.338795	102.343224	42.293568	-0.438445	105.048286	41.352646	30.753685	105.909225	41.823107	15.15762	105.4787555	-71.158363	13.51997	99.2076925
-10.347242	22.92874	101.432816	-14.618738	14.22175	102.36924	42.328175	-0.624401	105.098343	41.465931	30.578344	106.002464	41.897053	14.9769715	105.5504035	-71.134529	13.4665285	99.1880765
-10.097467	23.394243	101.433624	-14.560535	14.115983	102.384399	42.396675	-0.775542	105.132401	41.574203	30.469761	106.05825	41.985439	14.8471095	105.5953255	-71.106509	13.3848565	99.1734725
-9.796467	23.821091	101.4039	-14.488075	14.035511	102.353157	42.464752	-0.879668	105.145775	41.656841	30.380894	106.052139	42.0607965	14.750613	105.598957	-71.0369465	13.320409	99.107357
-9.51287	24.270966	101.353287	-14.441458	13.965466	102.322456	42.515694	-0.950249	105.119308	41.70586	30.31077	106.00518	42.110777	14.6802605	105.562244	-70.993693	13.2506715	99.082668
-9.238745	24.754625	101.299477	-14.371899	13.898079	102.279373	42.542439	-1.013824	105.073715	41.714333	30.222044	105.948051	42.128386	14.60411	105.510883	-70.872184	13.192048	99.047863
-8.920874	25.268156	101.242111	-14.298612	13.823551	102.246414	42.563992	-1.121603	105.02179	41.720394	30.100876	105.920151	42.142193	14.4896365	105.4709705	-70.739417	13.1574655	99.0218575
-8.393548	26.099228	101.292969	-14.201042	13.674024	102.264427	42.599468	-1.347943	104.973289	41.793312	29.868614	105.965462	42.19639	14.2603355	105.4693755	-70.598474	13.0877125	99.0594785
-8.034919	26.638624	101.349724	-14.136824	13.564857	102.290726	42.642239	-1.559044	104.968094	41.88216	29.683569	106.052612	42.2621995	14.0622625	105.510353	-70.5358475	13.0674515	99.071099
-7.638624	27.151716	101.425018	-14.10167	13.446932	102.345673	42.690483	-1.768278	104.982628	41.965008	29.512564	106.162849	42.3277455	13.872143	105.5727385	-70.5310855	13.021721	99.1186075
-7.267771	27.690147	101.520752	-14.050319	13.347198	102.399872	42.734222	-1.947033	105.000938	42.049824	29.36228	106.294128	42.392023	13.7076235	105.647533	-70.492661	12.9867725	99.152211
-6.88095	28.25304	101.566025	-13.999243	13.27478	102.422249	42.756538	-2.093247	105.029823	42.128471	29.237921	106.397942	42.4425045	13.572337	105.7138825	-70.4409905	12.977223	99.1306155
-6.46492	28.830719	101.584076	-13.960084	13.22279	102.426445	42.774868	-2.199219	105.035278	42.175598	29.152969	106.480316	42.475233	13.476875	105.757797	-70.395401	12.968705	99.095093
-6.031259	29.471811	101.615883	-13.942604	13.173501	102.410423	42.785931	-2.259306	104.985428	42.196213	29.08073	106.545174	42.491072	13.410712	105.765301	-70.37628	12.93629	99.055545
-5.364731	30.361309	101.653564	-13.911742	13.130595	102.369354	42.78857	-2.310452	104.824913	42.233078	29.000114	106.560257	42.510824	13.344831	105.692585	-70.334308	12.916359	99.046123
-4.894178	30.94655	101.648392	-13.900831	13.125132	102.318741	42.751072	-2.341001	104.654861	42.253662	28.958153	106.523643	42.502367	13.308576	105.589252	-70.304029	12.941688	99.04823
-4.484958	31.565662	101.629387	-13.88442	13.137813	102.225456	42.682102	-2.349143	104.43512	42.276649	28.906282	106.469955	42.4793755	13.2785695	105.4525375	-70.2482155	12.9970565	98.9983745
-4.012129	32.154285	101.58062	-13.852686	13.153143	102.101982	42.585487	-2.343382	104.191994	42.31311	28.836887	106.413422	42.4492985	13.2467525	105.302708	-70.1546705	13.0595335	98.901256
-3.493894	32.765484	101.602898	-13.8257	13.162912	101.98381	42.466049	-2.348658	103.924217	42.347187	28.75452	106.350983	42.406618	13.202931	105.1376	-70.058018	13.122893	98.83002
-2.991151	33.366844	101.586441	-13.80783	13.165508	101.856384	42.33493	-2.392449	103.686478	42.377888	28.679359	106.295288	42.356409	13.143455	104.990883	-69.972069	13.187561	98.721885
-2.452754	33.906239	101.612686	-13.78808	13.212161	101.750717	42.246048	-2.407901	103.465691	42.407017	28.605684	106.267807	42.3265325	13.0988915	104.866749	-69.9026925	13.3254305	98.634685
-1.683565	34.679016	101.694191	-13.819856	13.232203	101.60247	42.169556	-2.389376	103.182259	42.423901	28.563749	106.303474	42.2967285	13.0871865	104.7428665	-69.9364405	13.3772195	98.4620735
-1.146834	35.142021	101.733109	-13.849033	13.269842	101.509666	42.094322	-2.373178	103.036835	42.413441	28.571123	106.357887	42.2538815	13.0989725	104.697361	-69.9519475	13.4407115	98.321971
-0.559489	35.589695	101.78566	-13.922408	13.27493	101.397583	42.029003	-2.316305	102.939308	42.392521	28.580359	106.446472	42.210762	13.132027	104.69289	-70.055578	13.417833	98.102276
0.042749	36.03825	101.831207	-13.990767	13.312589	101.239372	41.990044	-2.256758	102.87793	42.360157	28.624899	106.589211	42.1751005	13.1840705	104.7335705	-70.1566345	13.4411075	97.7451735
0.638669	36.435463	101.875977	-14.06399	13.364374	101.074471	41.960732	-2.206628	102.874992	42.322529	28.686815	106.764259	42.1416305	13.2400935	104.8196255	-70.2696105	13.4886545	97.3293165
1.235898	36.735554	101.924286	-14.156657	13.449415	100.871025	41.933624	-2.140672	102.896866	42.301922	28.754919	106.969772	42.117773	13.3071235	104.933319	-70.431087	13.5917065	96.808731
1.801741	37.019337	101.953087	-14.202495	13.480033	100.711632	41.923794	-2.073915	102.913376	42.283016	28.856117	107.153687	42.103405	13.391101	105.0335315	-70.508395	13.568965	96.3897325
2.755266	37.361206	102.057579	-14.26892	13.599955	100.513329	41.949326	-1.954872	102.94577	42.272964	28.989714	107.415924	42.111145	13.517421	105.180847	-70.648985	13.682489	95.845811
3.427858	37.489529	102.173569	-14.253653	13.679049	100.439362	42.009132	-1.88207	102.972809	42.300026	29.065641	107.600258	42.154579	13.5917855	105.2865335	-70.661885	13.7663125	95.5921905
4.125409	37.595039	102.27417	-14.190036	13.783383	100.376976	42.099026	-1.808562	102.999733	42.360706	29.149216	107.745949	42.229866	13.670327	105.372841	-70.609938	13.896439	95.381111
4.802506	37.625893	102.370987	-14.114811	13.846533	100.339722	42.202122	-1.729475	103.013702	42.464367	29.244221	107.876167	42.3332445	13.757373	105.4449345	-70.5628665	13.935693	95.2345095
5.457275	37.597107	102.406929	-14.045241	13.96531	100.22538	42.307827	-1.645973	103.021988	42.578354	29.347351	107.966698	42.4430905	13.850689	105.494343	-70.5335725	14.079931	94.956417
6.101795	37.524265	102.389397	-13.956362	14.064153	100.13932	42.416969	-1.575712	103.015121	42.68037	29.438704	108.015678	42.5486695	13.931496	105.5153995	-70.4613935	14.19681	94.7632405
6.765274	37.383823	102.352203	-13.849672	14.160006	100.030113	42.530769	-1.484099	102.981743	42.770634	29.513788	108.057297	42.6507015	14.0148445	105.51952	-70.3500455	14.3051675	94.540706
7.766779	37.076996	102.247574	-13.711709	14.292298	99.860825	42.714779	-1.327644	102.916428	42.866768	29.644835	108.095001	42.7907735	14.1585955	105.5057145	-70.2141915	14.4260005	94.2159355
8.486668	36.695992	102.171883	-13.597742	14.394257	99.773735	42.852489	-1.193241	102.895546	42.913559	29.743633	108.125832	42.883024	14.275196	105.510689	-70.078508	14.513318	94.036781
9.140804	36.356857	102.143166	-13.526659	14.48466	99.690529	42.985085	-1.083561	102.912865	42.950394	29.854832	108.170425	42.9677395	14.3856355	105.541645	-70.0210575	14.5836845	93.839413
9.788026	35.884239	102.069496	-13.419935	14.586997	99.628876	43.121765	-0.968824	102.931801	43.012177	29.975573	108.194397	43.066971	14.5033745	105.563099	-69.906841	14.6706195	93.694653
10.415075	35.375465	101.969063	-13.31443	14.671366	99.570923	43.246109	-0.835894	102.935875	43.086182	30.087206	108.193947	43.1661455	14.625656	105.564911	-69.7950055	14.717076	93.576935
11.059645	34.802547	101.796547	-13.229111	14.752126	99.476204	43.362171	-0.69513	102.91935	43.156197	30.213318	108.14357	43.259184	14.759094	105.53146	-69.717406	14.745158	93.420948
11.712643	34.113575	101.581894	-13.134928	14.837747	99.361626	43.477119	-0.538251	102.870407	43.184845	30.34329	108.0299	43.330982	14.9025195	105.4501535	-69.600838	14.7729745	93.2730985
12.674892	33.039494	101.237213	-12.949775	15.026127	99.203354	43.681416	-0.27219	102.802536	43.209324	30.522676	107.808647	43.44537	15.125243	105.3055915	-69.34492	14.927011	93.1011165
13.308008	32.264793	100.961922	-12.83191	15.148914	99.097061	43.818752	-0.124248	102.785088	43.251831	30.641985	107.647278	43.5352915	15.2588685	105.216183	-69.1991115	15.0389595	92.977939
13.93334	31.381849	100.704254	-12.706582	15.26335	99.007736	43.975998	0.024685	102.790108	43.295826	30.771631	107.521118	43.635912	15.398158	105.155613	-69.049076	15.128542	92.859859
14.585741	30.431288	100.479927	-12.579351	15.408542	98.919006	44.095028	0.255643	102.860497	43.382454	30.883217	107.384872	43.738741	15.56943	105.1226845	-68.897443	15.247654	92.7153275
15.206571	29.432264	100.261543	-12.432465	15.54256	98.837494	44.27021	0.378382	102.888046	43.454899	31.006687	107.228455	43.8625545	15.6925345	105.0582505	-68.7274845	15.3925855	92.6167375
15.850197	28.373238	100.003143	-12.277458	15.66627	98.736557	44.449772	0.525867	102.903175	43.504448	31.133333	107.069397	43.97711	15.8296	104.986286	-68.532026	15.50294	92.486828
16.46627	27.259911	99.747658	-12.134621	15.820056	98.628059	44.652802	0.648739	102.90786	43.539547	31.290684	106.872055	44.0961745	15.9697115	104.8899575	-68.3654165	15.6704005	92.3661605
17.382177	25.591198	99.376541	-11.94044	16.021976	98.477699	44.881897	0.981915	102.91053	43.572021	31.545921	106.531143	44.226959	16.263918	104.7208365	-68.107839	15.780034	92.2345615
17.997953	24.41206	99.130684	-11.831994	16.173622	98.366669	45.020279	1.238735	102.935806	43.580116	31.70014	106.269348	44.3001975	16.4694375	104.602577	-67.9641855	15.8778065	92.130761
18.62804	23.189093	98.930252	-11.724474	16.315487	98.245201	45.166069	1.464108	102.944565	43.583237	31.861866	105.981682	44.374653	16.662987	104.4631235	-67.823601	15.967987	92.0272785
19.201363	21.967535	98.706154	-11.638384	16.436317	98.120674	45.291664	1.709817	102.972031	43.553181	32.041607	105.694687	44.4224225	16.875712	104.333359	-67.6991905	15.996922	91.907989
19.801126	20.706732	98.480309	-11.568107	16.573109	97.978073	45.392929	1.970542	103.034317	43.520432	32.242802	105.403366	44.4566805	17.106672	104.2188415	-67.5928945	16.039546	91.7373045
20.406364	19.462677	98.335434	-11.506001	16.693928	97.84201	45.473118	2.216437	103.097176	43.48811	32.452751	105.12738	44.480614	17.334594	104.112278	-67.492616	16.053262	91.571742
20.964695	18.14432	98.160713	-11.478918	16.800003	97.712517	45.582581	2.427451	103.116844	43.435173	32.62949	104.874298	44.508877	17.5284705	103.995571	-67.466713	16.0715355	91.429463
21.819508	16.18745	98.039093	-11.470337	16.89142	97.540878	45.675011	2.719854	103.198662	43.344364	32.852825	104.530838	44.5096875	17.7863395	103.86475	-67.4503615	15.9965005	91.217006
22.350519	14.899497	97.994057	-11.46176	16.927155	97.443939	45.689259	2.895701	103.261635	43.289749	33.000423	104.339348	44.489504	17.948062	103.8004915	-67.413024	15.906248	91.0873865
22.915796	13.597595	97.933159	-11.453231	16.963421	97.336807	45.727615	3.038924	103.311028	43.253395	33.130589	104.165939	44.490505	18.0847565	103.7384835	-67.396967	15.8420855	90.9351305
23.453028	12.308282	97.94278	-11.432729	16.974998	97.249283	45.806057	3.146762	103.336609	43.235207	33.233624	104.001633	44.520632	18.190193	103.669121	-67.38609	15.759803	90.829445
23.998524	11.012167	97.942345	-11.402467	16.987707	97.176414	45.882393	3.259742	103.363274	43.231476	33.326302	103.81411	44.5569345	18.293022	103.588692	-67.3618685	15.682392	90.764136
24.539049	9.759262	97.93486	-11.352139	17.001902	97.100967	45.880169	3.396584	103.384575	43.240116	33.391445	103.58844	44.5601425	18.3940145	103.4865075	-67.2644205	15.6097895	90.7154265
25.043598	8.474784	97.958496	-11.274285	16.998304	97.04258	45.889339	3.527147	103.336456	43.259762	33.415558	103.324875	44.5745505	18.4713525	103.3306655	-67.1231205	15.5252555	90.7544945
25.804264	6.755251	97.96302	-11.127645	16.984669	96.930214	45.910973	3.702908	103.225502	43.303261	33.462887	102.894989	44.607117	18.5828975	103.0602455	-66.862407	15.3864405	90.8001825
26.337061	5.601056	97.96727	-11.019796	16.982586	96.859848	45.926342	3.812583	103.165672	43.340969	33.474274	102.619362	44.6336555	18.6434285	102.892517	-66.6732475	15.3217435	90.827179
26.817501	4.476028	98.057404	-10.905455	16.965446	96.810791	45.975727	3.88679	103.101112	43.403114	33.534054	102.403198	44.6894205	18.710422	102.752155	-66.5003305	15.22047	90.869427
27.312714	3.507563	98.152145	-10.809573	16.955072	96.764389	45.954422	3.975443	103.120995	43.490913	33.627659	102.247475	44.7226675	18.801551	102.684235	-66.3418135	15.108593	90.844543
27.800951	2.541389	98.193207	-10.717607	16.920891	96.712845	45.969193	4.027396	103.105011	43.568882	33.655609	102.122429	44.7690375	18.8415025	102.61372	-66.2042515	15.0002795	90.81197
28.322252	1.614725	98.291565	-10.657172	16.923656	96.651451	46.005119	4.053664	103.057144	43.628632	33.680744	102.021179	44.8168755	18.867204	102.5391615	-66.1312195	14.980108	90.7637405
28.757359	0.750308	98.373131	-10.61249	16.956041	96.566063	45.99176	4.081901	103.045403	43.672657	33.695229	101.918396	44.8322085	18.888565	102.4818995	-66.0571885	15.023517	90.6502265
28.793774	-0.251459	98.431557	-10.586267	17.017429	96.420547	45.974949	4.131432	103.050163	43.689964	33.721424	101.800713	44.8324565	18.926428	102.425438	-66.0049905	15.10843	90.415656
28.677767	-0.776607	98.467621	-10.594971	17.108229	96.316589	45.953625	4.188641	103.080902	43.680157	33.780518	101.788971	44.816891	18.9845795	102.4349365	-66.006833	15.2318785	90.1982415
28.493382	-1.225643	98.483238	-10.619049	17.21394	96.21447	45.92606	4.251398	103.114105	43.68222	33.861668	101.795624	44.80414	19.056533	102.4548645	-66.042238	15.371347	89.9740755
28.265163	-1.605726	98.498711	-10.65187	17.328785	96.098892	45.893242	4.328284	103.146721	43.684631	33.971123	101.795349	44.7889365	19.1497035	102.471035	-66.0926765	15.5078665	89.726749
27.984901	-1.963977	98.482399	-10.68396	17.445681	96.015404	45.854656	4.432684	103.167511	43.653286	34.094376	101.806625	44.753971	19.26353	102.487068	-66.121891	15.627832	89.54374
27.641953	-2.322667	98.442642	-10.709875	17.563957	95.956184	45.825314	4.560399	103.161392	43.635269	34.223579	101.8433	44.7302915	19.391989	102.502346	-66.1500415	15.735925	89.410022
27.334414	-2.573154	98.448502	-10.740416	17.685808	95.923004	45.800495	4.695912	103.150352	43.611652	34.369759	101.88768	44.7060735	19.5328355	102.519016	-66.1869055	15.8387805	89.326992
26.945374	-2.785947	98.355835	-10.723331	17.868891	95.851791	45.812519	4.914721	103.114487	43.61763	34.58704	101.912216	44.7150745	19.7508805	102.5133515	-66.1617365	15.9869015	89.1902305
26.646366	-2.783723	98.291962	-10.696305	17.995667	95.80291	45.847672	5.073705	103.077339	43.621315	34.759136	101.919487	44.7344935	19.9164205	102.498413	-66.1271035	16.0749135	89.107407
26.277521	-2.690914	98.224533	-10.660848	18.094557	95.741211	45.836151	5.236551	103.072807	43.630749	34.941448	101.902725	44.73345	20.0889995	102.487766	-66.055146	16.1001145	88.994656
25.919151	-2.55699	98.138412	-10.624848	18.20945	95.690056	45.900047	5.38762	103.010956	43.635071	35.111027	101.873291	44.767559	20.2493235	102.4421235	-66.017255	16.1695765	88.9379885
25.489723	-2.343194	98.069496	-10.590809	18.298567	95.627457	45.940063	5.555366	102.964699	43.632965	35.311749	101.826393	44.786514	20.4335575	102.395546	-65.968132	16.1635765	88.859368
24.997087	-2.097774	97.942146	-10.554194	18.387478	95.578766	45.963783	5.721863	102.913414	43.603397	35.463181	101.74942	44.78359	20.592522	102.331417	-65.891978	16.182434	88.826115
24.519552	-1.78687	97.878151	-10.546566	18.467873	95.519722	45.979378	5.880753	102.873634	43.568237	35.644634	101.692459	44.7738075	20.7626935	102.2830465	-65.8669395	16.1730525	88.7563975
23.765575	-1.230328	97.790451	-10.530581	18.544571	95.473984	45.990105	6.132013	102.823929	43.507324	35.914787	101.68898	44.7487145	21.0234	102.2564545	-65.8098765	16.065742	88.6915135
23.315937	-0.758783	97.746864	-10.53651	18.580978	95.463013	45.93512	6.294253	102.837799	43.489227	36.077141	101.723824	44.7121735	21.185697	102.2808115	-65.7851935	15.976259	88.6452145
22.874681	-0.17637	97.640564	-10.54312	18.628366	95.464622	45.90065	6.419532	102.804245	43.475742	36.236073	101.811836	44.688196	21.3278025	102.3080405	-65.774436	15.9289295	88.6212035
22.367275	0.43636	97.546722	-10.578666	18.670076	95.490524	45.88414	6.519765	102.724693	43.487366	36.379818	101.975159	44.685753	21.4497915	102.349926	-65.843085	15.8903605	88.631122
21.799847	1.140026	97.394981	-10.620184	18.715485	95.527672	45.777718	6.629063	102.698051	43.518944	36.501049	102.208305	44.648331	21.565056	102.453178	-65.888699	15.865914	88.602166
21.24942	1.869674	97.280388	-10.665652	18.758898	95.589005	45.709835	6.689377	102.590874	43.604893	36.647602	102.572632	44.657364	21.6684895	102.581753	-65.988668	15.8493065	88.596257
20.695839	2.618004	97.180901	-10.734619	18.818197	95.666298	45.551899	6.735462	102.544441	43.742298	36.771454	102.99778	44.6470985	21.753458	102.7711105	-66.1163365	15.882936	88.5614855
19.839586	3.812589	96.992065	-10.846258	18.925568	95.813751	45.369659	6.746571	102.408478	43.992001	36.945175	103.671265	44.68083	21.845873	103.0398715	-66.373346	16.005263	88.5876305
19.180307	4.647492	96.949791	-10.922992	19.047382	95.9533	45.205223	6.797902	102.36647	44.157665	37.057693	104.158958	44.681444	21.9277975	103.262714	-66.527428	16.1669665	88.643886
18.547085	5.484259	96.950394	-10.988749	19.168598	96.098404	45.102253	6.861718	102.292107	44.337746	37.187023	104.605225	44.7199995	22.0243705	103.448666	-66.6974975	16.3128255	88.748142
17.889893	6.29631	96.92308	-11.051411	19.320311	96.207092	45.053883	6.925996	102.198708	44.493465	37.344696	104.999352	44.773674	22.135346	103.59903	-66.876496	16.505276	88.815154
17.230307	7.139513	96.908501	-11.109471	19.480354	96.312836	44.944798	7.031306	102.177299	44.601006	37.508087	105.33371	44.772902	22.2696965	103.7555045	-66.991844	16.6910115	88.8701675
16.564985	7.932044	96.894722	-11.140376	19.658243	96.412178	44.880493	7.149532	102.125916	44.689838	37.6278	105.578888	44.7851655	22.388666	103.852402	-67.0659175	16.92782	88.971954
15.80797	8.772506	96.88501	-11.140599	19.808586	96.501686	44.83453	7.276121	102.082275	44.753128	37.747829	105.787422	44.793829	22.511975	103.9348485	-67.075027	17.105197	89.0685235
14.713277	9.891467	96.891151	-11.125316	20.004263	96.599808	44.786415	7.483624	102.008644	44.851154	37.914585	105.986694	44.8187845	22.6991045	103.997669	-67.0694165	17.3094215	89.201947
13.998739	10.633723	96.860435	-11.128158	20.10659	96.630112	44.770565	7.60498	101.964531	44.902664	38.023418	106.062057	44.8366145	22.814199	104.013294	-67.0929305	17.398981	89.24693
13.2376	11.302829	96.805923	-11.111061	20.192896	96.64167	44.776962	7.723919	101.914787	44.923874	38.130577	106.096542	44.850418	22.927248	104.0056645	-67.07254	17.458544	89.2776755
12.396272	11.995444	96.763992	-11.096529	20.280394	96.644882	44.795208	7.835909	101.866699	44.962788	38.244865	106.07518	44.878998	23.040387	103.9709395	-67.072056	17.520401	89.3188245
11.568373	12.6376	96.732567	-11.097903	20.352238	96.661835	44.815018	7.967959	101.815392	44.972759	38.393105	106.062805	44.8938885	23.180532	103.9390985	-67.0896945	17.523944	89.3845715
10.787639	13.186516	96.753456	-11.094386	20.443111	96.689316	44.821842	8.101141	101.76815	44.968735	38.533081	106.029579	44.8952885	23.317111	103.8988645	-67.0840605	17.569111	89.4797675
9.977604	13.756564	96.684319	-11.128738	20.540888	96.749893	44.813225	8.246827	101.718452	44.941517	38.685181	105.999664	44.877371	23.466004	103.859058	-67.134847	17.615772	89.640728
8.627801	14.586994	96.71003	-11.15637	20.631731	96.859032	44.77972	8.471465	101.660225	44.870701	38.895252	106.019333	44.8252105	23.6833585	103.839779	-67.1379505	17.5801035	89.878285
7.71752	15.059669	96.731819	-11.210254	20.721132	96.924385	44.75412	8.60959	101.630974	44.83086	39.010918	106.027664	44.79249	23.810254	103.829319	-67.212998	17.63201	90.019451
6.85619	15.475936	96.73275	-11.273802	20.796391	96.987495	44.726471	8.747182	101.583443	44.770634	39.135025	106.024719	44.7485525	23.9411035	103.804081	-67.2961565	17.6516785	90.170909
5.95496	15.880335	96.674583	-11.336938	20.861197	97.011902	44.692261	8.891092	101.536964	44.700409	39.241447	105.988373	44.696335	24.0662695	103.7626685	-67.370211	17.6561245	90.2611355
4.994783	16.240177	96.66217	-11.398112	20.943213	97.024651	44.673721	9.054134	101.481476	44.623676	39.339657	105.927612	44.6486985	24.1968955	103.704544	-67.4449225	17.6895305	90.344758
4.035682	16.589041	96.601173	-11.473372	21.018024	97.020462	44.649017	9.217016	101.403931	44.510166	39.495903	105.887985	44.5795915	24.3564595	103.645958	-67.5263355	17.6795885	90.394966
3.03276	16.867998	96.536903	-11.553422	21.128254	96.994293	44.617241	9.407027	101.33432	44.389706	39.664799	105.836105	44.5034735	24.535913	103.5852125	-67.6103175	17.720595	90.4033735
1.623852	17.195368	96.393562	-11.690852	21.251543	96.929115	44.516388	9.697442	101.206039	44.224228	39.901943	105.630936	44.370308	24.7996925	103.4184875	-67.752012	17.7033935	90.4397425
0.6664	17.392025	96.275345	-11.777349	21.348949	96.856079	44.433731	9.886673	101.087784	44.078476	40.049057	105.439583	44.2561035	24.967865	103.2636835	-67.8108015	17.730033	90.4484745
-0.374209	17.523918	96.139191	-11.826271	21.448118	96.774742	44.362392	10.084523	100.974884	43.911903	40.172401	105.230988	44.1371475	25.128462	103.102936	-67.7896895	17.767774	90.446548
-1.396306	17.601219	96.031609	-11.858554	21.563564	96.683609	44.317963	10.254025	100.862297	43.762535	40.276779	104.983368	44.040249	25.265402	102.9228325	-67.757357	17.861726	90.4443855
-2.335351	17.632544	95.891464	-11.866724	21.654501	96.613266	44.279076	10.422544	100.752327	43.626492	40.379124	104.743637	43.952784	25.400834	102.747982	-67.686232	17.908168	90.47855
-3.339163	17.671293	95.759789	-11.877375	21.738634	96.530807	44.259563	10.502135	100.665771	43.523453	40.436359	104.459091	43.891508	25.469247	102.562431	-67.646258	18.008021	90.499183
-4.387331	17.644045	95.685043	-11.858464	21.796921	96.458832	44.239571	10.522803	100.573364	43.469067	40.430992	104.118599	43.854319	25.4768975	102.3459815	-67.571247	18.1169445	90.5716825
-5.892511	17.505083	95.504616	-11.817407	21.837782	96.321938	44.207783	10.473114	100.412582	43.354042	40.410004	103.695023	43.7809125	25.441559	102.0538025	-67.4157265	18.234005	90.5900735
-6.827336	17.390991	95.35778	-11.803723	21.830738	96.219788	44.19434	10.417562	100.306259	43.324974	40.345711	103.38858	43.759657	25.3816365	101.8474195	-67.367103	18.2798395	90.5921565
-7.841778	17.299839	95.19619	-11.777916	21.81007	96.09613	44.202366	10.364059	100.189484	43.272762	40.300671	103.120316	43.737564	25.332365	101.6549	-67.293396	18.287775	90.53736
-8.896017	17.147858	95.064011	-11.755939	21.786222	95.962143	44.21843	10.309422	100.062408	43.190216	40.251972	102.883759	43.704323	25.280697	101.4730835	-67.216201	18.291747	90.4512025
-9.933825	16.97662	94.938393	-11.735715	21.751925	95.851669	44.233398	10.241165	99.952545	43.109699	40.180786	102.623581	43.6715485	25.2109755	101.288063	-67.1429785	18.2928745	90.415275
-10.863803	16.822304	94.862823	-11.702467	21.717943	95.7621	44.245327	10.14604	99.859131	43.001324	40.13155	102.427139	43.6233255	25.138795	101.143135	-67.0282595	18.297091	90.381065
-11.846445	16.669367	94.791473	-11.688809	21.695511	95.709297	44.248127	10.056837	99.847717	42.916336	40.073063	102.286079	43.5822315	25.06495	101.066898	-66.9598495	18.326072	90.351696
-13.35566	16.386448	94.838737	-11.683582	21.653429	95.760635	44.263325	9.92842	99.928955	42.882027	39.976303	102.16687	43.572676	24.9523615	101.0479125	-66.93984	18.3544965	90.4733575
-14.350341	16.21315	94.932457	-11.66692	21.624889	95.851547	44.251598	9.827609	100.012276	42.871826	39.897202	102.155937	43.561712	24.8624055	101.0841065	-66.895552	18.3873725	90.6189875
-15.279366	16.021723	95.046783	-11.665782	21.590322	95.964523	44.228111	9.71779	100.123535	42.892391	39.795071	102.15976	43.560251	24.7564305	101.1416475	-66.891815	18.4242135	90.7873985
-16.245234	15.868404	95.162727	-11.654878	21.523148	96.09037	44.223068	9.567415	100.242409	42.936283	39.661797	102.172997	43.5796755	24.614606	101.207703	-66.8894315	18.43169	90.973037
-17.270048	15.70798	95.348625	-11.654049	21.433901	96.238205	44.230694	9.419216	100.346169	42.960175	39.525097	102.23101	43.5954345	24.4721565	101.2885895	-66.9035325	18.3956455	91.1878205
-18.219769	15.504996	95.464325	-11.632597	21.34544	96.373787	44.213993	9.249318	100.457932	42.998829	39.365715	102.281227	43.606411	24.3075165	101.3695795	-66.871605	18.3833635	91.3779945
-19.11887	15.332688	95.623848	-11.636656	21.250797	96.514	44.207962	9.086241	100.542656	43.048862	39.21463	102.316498	43.628412	24.1504355	101.429577	-66.901724	18.3511585	91.598423
-20.556442	15.243359	95.85849	-11.613548	21.149221	96.731789	44.198513	8.866919	100.606064	43.093678	38.997654	102.360741	43.6460955	23.9322865	101.4834025	-66.8731915	18.3661555	91.9801755
-21.404631	15.084486	95.995918	-11.591245	21.059649	96.864471	44.212303	8.6859	100.655708	43.136387	38.842209	102.356598	43.674345	23.7640545	101.506153	-66.856835	18.3552435	92.222789
-22.270153	15.00981	96.10112	-11.5769	21.010351	96.963005	44.223019	8.548605	100.711502	43.165119	38.696861	102.361176	43.694069	23.622733	101.536339	-66.847869	18.397969	92.389671
-23.217026	14.946321	96.242798	-11.546919	20.94451	97.050766	44.241024	8.410756	100.782608	43.181694	38.555805	102.368652	43.711359	23.4832805	101.57563	-66.805197	18.4057395	92.525902
-23.982439	14.90673	96.312721	-11.538326	20.894093	97.118896	44.261047	8.285375	100.863541	43.204868	38.420998	102.359222	43.7329575	23.3531865	101.6113815	-66.8096095	18.4349995	92.6264105
-24.805998	14.899903	96.341339	-11.500914	20.820913	97.16703	44.294643	8.171716	100.905502	43.21542	38.293369	102.330276	43.7550315	23.2325425	101.617889	-66.7568595	18.4092835	92.716171
-25.63451	14.889171	96.406403	-11.481687	20.73774	97.18708	44.360168	8.061981	100.875648	43.209301	38.188042	102.27977	43.7847345	23.1250115	101.577709	-66.7481085	18.3504685	92.796451
-26.862225	14.933833	96.451057	-11.435858	20.620155	97.188858	44.398922	7.93652	100.844955	43.212666	37.998981	102.134918	43.805794	22.9677505	101.4899365	-66.67751	18.2725595	92.8877795
-27.6166	14.982809	96.442398	-11.422403	20.549198	97.159782	44.420654	7.834395	100.802147	43.186985	37.882748	102.039825	43.8038195	22.8585715	101.420986	-66.6486255	18.2398245	92.898578
-28.330978	15.063127	96.371658	-11.418839	20.449581	97.111221	44.394077	7.752294	100.782013	43.157501	37.772858	101.936317	43.775789	22.762576	101.359165	-66.613467	18.136586	92.863277
-29.023159	15.171896	96.318794	-11.417944	20.368744	97.058235	44.420231	7.624169	100.674294	43.13385	37.64521	101.810158	43.7770405	22.6346895	101.242226	-66.6129285	18.1027985	92.874244
-29.780346	15.305497	96.276161	-11.437605	20.269754	97.001068	44.360947	7.532635	100.584671	43.076435	37.526276	101.701889	43.718691	22.5294555	101.14328	-66.593901	18.0100525	92.858856
-30.476692	15.503697	96.222214	-11.46831	20.167025	96.929398	44.358627	7.37082	100.37899	43.013592	37.41769	101.581909	43.6861095	22.394255	100.9804495	-66.6227295	17.939795	92.8783465
-31.238476	15.669353	96.198669	-11.516184	20.053478	96.8582	44.269196	7.232662	100.216232	42.959579	37.299244	101.424133	43.6143875	22.265953	100.8201825	-66.6467555	17.841003	92.8962175
-32.14645	15.95464	96.124847	-11.55685	19.89398	96.737656	44.122856	7.077352	99.984451	42.880329	37.114189	101.286491	43.5015925	22.0957705	100.635471	-66.6152925	17.6921895	92.839841
-32.727959	16.167013	96.06266	-11.623243	19.807201	96.704689	44.06641	6.983099	99.908005	42.855415	37.000771	101.253654	43.4609125	21.991935	100.5808295	-66.7073985	17.622467	92.8285485
-33.301441	16.441114	96.025887	-11.684123	19.736429	96.683365	44.047718	6.908745	99.862366	42.843941	36.938175	101.24247	43.4458295	21.92346	100.552418	-66.8140755	17.549398	92.814312
-33.883934	16.746843	96.022644	-11.736806	19.683052	96.660149	44.042416	6.860749	99.838486	42.828663	36.916759	101.179459	43.4355395	21.888754	100.5089725	-66.9091515	17.47735	92.8113255
-34.43623	17.11516	95.997742	-11.765496	19.65519	96.631088	44.044746	6.851487	99.802864	42.789906	36.913136	101.0532	43.417326	21.8823115	100.428032	-66.948318	17.4280685	92.834144
-34.955078	17.436251	96.000359	-11.791684	19.630245	96.581329	44.061615	6.868842	99.746658	42.711391	36.938839	100.870979	43.386503	21.9038405	100.3088185	-66.969871	17.3566495	92.8538395
-35.428612	17.760525	95.985481	-11.82705	19.603102	96.525627	44.086166	6.905541	99.680931	42.598549	36.939342	100.639877	43.3423575	21.9224415	100.160404	-66.9964575	17.2837625	92.89085
-35.967072	18.264893	95.975655	-11.872271	19.53083	96.441803	44.121891	6.954949	99.573448	42.424145	36.984417	100.31501	43.273018	21.969683	99.944229	-67.01756	17.091977	92.939377
-36.290588	18.649319	95.966324	-11.898274	19.470606	96.419022	44.126244	6.962073	99.520363	42.327351	36.97826	100.185867	43.2267975	21.9701665	99.853115	-67.0233455	16.9710455	92.984929
-36.614658	19.07095	95.947243	-11.942409	19.346111	96.421249	44.121204	6.933811	99.493011	42.265121	36.922955	100.120636	43.1931625	21.928383	99.8068235	-67.0779805	16.763839	93.0356745
-36.890717	19.553883	95.953339	-11.988495	19.227831	96.421143	44.117344	6.8696	99.480194	42.239365	36.864704	100.120331	43.1783545	21.867152	99.8002625	-67.1553445	16.58851	93.0420235
-37.165405	20.019636	95.964462	-11.991069	19.071035	96.436676	44.113045	6.776708	99.479401	42.245239	36.792782	100.15274	43.179142	21.784745	99.8160705	-67.16128	16.357325	93.0572815
-37.360382	20.520569	95.96965	-12.014244	18.913439	96.463913	44.098747	6.684133	99.504677	42.251728	36.692368	100.214699	43.1752375	21.6882505	99.859688	-67.2037255	16.1386275	93.068138
-37.535084	21.002888	96.017838	-12.020555	18.78286	96.502808	44.0923	6.58059	99.53653	42.261509	36.595772	100.289284	43.1769045	21.588181	99.912907	-67.2180145	15.977539	93.092709
-37.739952	21.720776	96.06263	-12.014994	18.595413	96.57589	44.109367	6.416152	99.57917	42.280838	36.443893	100.433662	43.1951025	21.4300225	100.006416	-67.2250905	15.7608035	93.145364
-37.840164	22.262478	96.150024	-11.998271	18.454197	96.656761	44.117638	6.296003	99.608627	42.316715	36.393948	100.550713	43.2171765	21.3449755	100.07967	-67.2137185	15.5634185	93.233852
-37.901478	22.890921	96.242508	-11.997124	18.322865	96.736656	44.135933	6.182011	99.636513	42.353889	36.305195	100.696167	43.244911	21.243603	100.16634	-67.239159	15.402127	93.306972
-37.930248	23.47707	96.340019	-11.97733	18.180344	96.812126	44.163738	6.064811	99.650208	42.417686	36.216797	100.85157	43.290712	21.140804	100.250889	-67.245372	15.219884	93.373363
-37.917568	24.084717	96.418999	-11.974854	18.057083	96.878998	44.183029	5.938942	99.63961	42.481934	36.107571	100.9758	43.3324815	21.0232565	100.307705	-67.2821895	15.0909095	93.450291
-37.894299	24.610155	96.530426	-11.959808	17.925543	96.936096	44.189693	5.833677	99.612045	42.509708	36.017548	101.086174	43.3497005	20.9256125	100.3491095	-67.2693165	14.9254735	93.5230825
-37.839752	25.163191	96.623192	-11.969458	17.807383	96.996933	44.187347	5.737459	99.586014	42.533482	35.931389	101.196465	43.3604145	20.834424	100.3912395	-67.2993305	14.780342	93.6026265
-37.706249	26.020029	96.822052	-11.985532	17.612505	97.102776	44.168129	5.622119	99.535873	42.524548	35.814014	101.341057	43.3463385	20.7180665	100.438465	-67.3174025	14.5069435	93.767087
-37.575069	26.667282	96.996727	-12.014465	17.517498	97.183434	44.135822	5.55821	99.501961	42.484238	35.744537	101.432053	43.31003	20.6513735	100.467007	-67.33896	14.3836225	93.899861
-37.395828	27.25564	97.181229	-12.056673	17.412663	97.28186	44.104355	5.48111	99.465439	42.447601	35.685478	101.518234	43.275978	20.583294	100.4918365	-67.389324	14.242032	94.0718835
-37.245743	27.782579	97.363075	-12.074965	17.301271	97.364502	44.068771	5.425045	99.428314	42.40609	35.614315	101.601265	43.2374305	20.51968	100.5147895	-67.3873605	14.082862	94.2142145
-37.06028	28.274704	97.534821	-12.129128	17.186377	97.443245	44.025288	5.365374	99.403557	42.366398	35.54353	101.685097	43.195843	20.454452	100.544327	-67.454099	13.918302	94.342163
-36.857082	28.751459	97.643028	-12.156871	17.099211	97.500862	43.981926	5.29358	99.389961	42.320831	35.47086	101.775764	43.1513785	20.38222	100.5828625	-67.4651205	13.816202	94.4188615
-36.610592	29.234186	97.716377	-12.206444	17.000917	97.540291	43.937607	5.225238	99.401878	42.28437	35.396179	101.839378	43.1109885	20.3107085	100.620628	-67.5238765	13.6911255	94.459954
-36.163544	30.004818	97.809883	-12.301512	16.892101	97.589638	43.876022	5.088982	99.487411	42.209328	35.278282	101.921989	43.042675	20.183632	100.7047	-67.645699	13.60057	94.474576
-35.824539	30.464664	97.836319	-12.369263	16.81735	97.626617	43.864017	5.001958	99.574158	42.150261	35.195999	101.954529	43.007139	20.0989785	100.7643435	-67.745665	13.5357215	94.4888905
-35.532833	30.882668	97.844444	-12.433197	16.749256	97.657005	43.851376	4.904152	99.685295	42.110996	35.098232	101.962959	42.981186	20.001192	100.824127	-67.84758	13.49732	94.489883
-35.181576	31.210274	97.857986	-12.498132	16.646929	97.726173	43.831177	4.803587	99.858627	42.061401	34.999138	101.970711	42.946289	19.9013625	100.914669	-67.942553	13.3924955	94.537677
-34.886269	31.551281	97.871742	-12.556817	16.53643	97.820801	43.830936	4.717782	100.092293	42.005054	34.89764	102.032509	42.917995	19.807711	101.062401	-68.031629	13.265149	94.579201
-34.507698	31.876373	97.877151	-12.617758	16.389442	97.930458	43.839748	4.618597	100.381157	41.954666	34.800472	102.141258	42.897207	19.7095345	101.2612075	-68.132723	13.0693495	94.5997085
-34.089546	32.213573	97.887329	-12.65541	16.22761	98.053635	43.848831	4.525755	100.69101	41.90823	34.700329	102.270714	42.8785305	19.613042	101.480862	-68.1893505	12.842178	94.626408
-33.39349	32.680817	97.960106	-12.735331	15.946707	98.25705	43.86898	4.375923	101.128067	41.876087	34.531849	102.456047	42.8725335	19.453886	101.792057	-68.3431955	12.439528	94.722043
-32.95789	32.942245	97.991333	-12.749764	15.74191	98.371857	43.884651	4.268412	101.373688	41.839294	34.423046	102.567146	42.8619725	19.345729	101.970417	-68.3615005	12.138091	94.773297
-32.530586	33.155231	98.025307	-12.796508	15.537169	98.48217	43.910759	4.161148	101.577011	41.788269	34.299671	102.672325	42.849514	19.2304095	102.124668	-68.44253	11.8439285	94.839672
-32.119678	33.399628	98.039688	-12.823124	15.336479	98.577446	43.921497	4.046115	101.759567	41.731674	34.176029	102.778519	42.8265855	19.111072	102.269043	-68.4728335	11.561886	94.885849
-31.606176	33.676277	98.06765	-12.855834	15.12121	98.658257	43.927345	3.920732	101.893784	41.67915	34.056419	102.879356	42.8032475	18.9885755	102.38657	-68.5149155	11.2538445	94.929944
-31.136158	33.985012	98.147545	-12.890808	14.922918	98.727554	43.909557	3.806505	101.98954	41.647541	33.949097	102.962959	42.778549	18.877801	102.4762495	-68.560165	10.968035	94.9788585
-30.565224	34.276974	98.191139	-12.917235	14.721786	98.772995	43.896523	3.692569	102.047173	41.613708	33.825935	103.026962	42.7551155	18.759252	102.5370675	-68.5895855	10.68432	95.0089225
-29.813507	34.662132	98.249352	-12.921466	14.467422	98.813515	43.903702	3.539142	102.041611	41.586189	33.65519	103.052734	42.7449455	18.597166	102.5471725	-68.5878775	10.337678	95.0798575
-29.328609	34.92157	98.27623	-12.925431	14.316257	98.828438	43.909966	3.44462	102.016808	41.559982	33.545437	103.0457	42.734974	18.4950285	102.531254	-68.585836	10.1374855	95.125622
-28.821384	35.194588	98.270103	-12.903744	14.167166	98.820343	43.927296	3.359316	101.98455	41.536774	33.441101	103.024757	42.732035	18.4002085	102.5046535	-68.539523	9.9341235	95.1360325
-28.227377	35.502487	98.228691	-12.878294	14.043129	98.80574	43.940586	3.283022	101.965355	41.531582	33.355804	103.024208	42.736084	18.319413	102.4947815	-68.492672	9.766845	95.1166985
-27.652519	35.817902	98.292961	-12.847909	13.927033	98.802788	43.943089	3.20008	101.948616	41.528999	33.283791	103.066948	42.736044	18.2419355	102.507782	-68.431862	9.6121305	95.097794
-27.01363	36.121586	98.336235	-12.837851	13.791007	98.797325	43.939816	3.105238	101.917671	41.543076	33.222267	103.137062	42.741446	18.1637525	102.5273665	-68.417148	9.4182615	95.0672835
-26.435835	36.413067	98.386864	-12.803975	13.675366	98.777168	43.921436	2.995049	101.876984	41.590763	33.13068	103.202415	42.7560995	18.0628645	102.5396995	-68.3640495	9.2878675	95.0146365
-25.631741	36.824261	98.436829	-12.805091	13.504169	98.737663	43.88652	2.830815	101.80085	41.656364	32.978352	103.27562	42.771442	17.9045835	102.538235	-68.381624	9.1037545	94.937091
-24.957151	37.155186	98.410202	-12.790391	13.41621	98.697433	43.864014	2.714498	101.751816	41.682171	32.858406	103.304031	42.7730925	17.786452	102.5279235	-68.3538745	9.045968	94.8669425
-24.357779	37.497612	98.417488	-12.799154	13.334293	98.661293	43.847588	2.609157	101.703621	41.690334	32.759865	103.325043	42.768961	17.684511	102.514332	-68.367269	8.984075	94.808254
-23.682102	37.830719	98.463455	-12.800193	13.266112	98.646988	43.828758	2.515608	101.652802	41.694321	32.666	103.327248	42.7615395	17.590804	102.490025	-68.3619255	8.94142	94.803951
-23.082552	38.149857	98.506073	-12.798508	13.195965	98.634254	43.812256	2.444389	101.60183	41.688354	32.594872	103.345261	42.750305	17.5196305	102.4735455	-68.347321	8.8722995	94.7949625
-22.430342	38.415539	98.503426	-12.79633	13.137621	98.603745	43.791344	2.368784	101.557587	41.69331	32.543129	103.363678	42.742327	17.4559565	102.4606325	-68.334987	8.8192855	94.7468575
-21.832939	38.736019	98.522293	-12.805094	13.085733	98.579613	43.747581	2.297051	101.500961	41.697823	32.4851	103.374825	42.722702	17.3910755	102.437893	-68.33289	8.7803905	94.721333
-20.780586	39.207451	98.541786	-12.805162	13.009635	98.546104	43.682102	2.21768	101.397728	41.693813	32.391418	103.415283	42.6879575	17.304549	102.4065055	-68.2982815	8.714721	94.6857025
-20.122116	39.518284	98.667572	-12.808031	12.987421	98.523705	43.650532	2.16338	101.346565	41.68634	32.338009	103.470459	42.668436	17.2506945	102.408512	-68.284498	8.7241475	94.638898
-19.38542	39.796158	98.730164	-12.816262	12.976627	98.513016	43.631462	2.12174	101.305748	41.693748	32.305725	103.540588	42.662605	17.2137325	102.423168	-68.295129	8.7395215	94.602864
-18.681324	40.038666	98.84227	-12.824784	12.974323	98.509392	43.612309	2.096625	101.259743	41.700344	32.295578	103.612221	42.6563265	17.1961015	102.435982	-68.3058945	8.7525445	94.582802
-18.017849	40.287621	98.947319	-12.826612	12.993791	98.521271	43.608494	2.094379	101.225044	41.709999	32.298878	103.672501	42.6592465	17.1966285	102.4487725	-68.3124705	8.7909535	94.5937695
-17.353876	40.533615	99.050293	-12.833662	13.02459	98.539444	43.624569	2.11905	101.19133	41.725208	32.334198	103.730011	42.6748885	17.226624	102.4606705	-68.3422125	8.822556	94.6182175
-16.577879	40.790184	99.137886	-12.826928	13.05054	98.552376	43.634216	2.164587	101.138748	41.738285	32.398003	103.809593	42.6862505	17.281295	102.4741705	-68.3401065	8.819785	94.6305815
-15.472841	41.079758	99.347717	-12.798635	13.125255	98.57003	43.632557	2.252743	101.091637	41.7649	32.502155	103.943954	42.6987285	17.377449	102.5177955	-68.2959985	8.873061	94.6222645
-14.740473	41.214596	99.479309	-12.788743	13.15479	98.568169	43.635937	2.298509	101.068832	41.801128	32.556252	104.042412	42.7185325	17.4273805	102.555622	-68.2960185	8.8821995	94.580716
-13.982219	41.286175	99.583725	-12.770814	13.193232	98.569016	43.641003	2.340571	101.045456	41.830696	32.600964	104.12558	42.7358495	17.4707675	102.585518	-68.2774775	8.9156965	94.552514
-13.26112	41.355984	99.659225	-12.752339	13.234484	98.565018	43.650726	2.385729	101.028076	41.850868	32.619869	104.193893	42.750797	17.502799	102.6109845	-68.255475	8.966169	94.5190515
-12.468307	41.409977	99.709854	-12.743608	13.28253	98.55394	43.665154	2.420858	101.021484	41.879169	32.635803	104.256226	42.7721615	17.5283305	102.638855	-68.2593775	9.0367295	94.469025
-11.666487	41.425144	99.720551	-12.730832	13.332367	98.544952	43.67923	2.447047	101.022758	41.917515	32.660625	104.278839	42.7983725	17.553836	102.6507985	-68.2600365	9.110898	94.4391055
-10.827219	41.347031	99.695168	-12.697268	13.373966	98.520874	43.698399	2.472814	101.028381	41.957737	32.690151	104.276039	42.828068	17.5814825	102.65221	-68.222604	9.1664495	94.389538
-9.594953	41.191368	99.659866	-12.658938	13.44636	98.480705	43.73167	2.507541	101.019875	41.997536	32.741581	104.282463	42.864603	17.624561	102.651169	-68.182479	9.268159	94.310241
-8.802886	41.06678	99.61985	-12.623605	13.463402	98.462662	43.749462	2.529274	101.004005	42.029301	32.761944	104.267288	42.8893815	17.645609	102.6356465	-68.1365915	9.281195	94.2896775
-7.958495	40.898289	99.565231	-12.593124	13.493523	98.424026	43.776093	2.544806	100.968613	42.051525	32.767319	104.268143	42.913809	17.6560625	102.618378	-68.100057	9.3309835	94.229674
-7.083751	40.660019	99.552139	-12.561804	13.501246	98.397774	43.796001	2.540041	100.938118	42.076149	32.762596	104.259193	42.936075	17.6513185	102.5986555	-68.059683	9.3511735	94.1968925
-6.198636	40.362774	99.519859	-12.538509	13.519472	98.381424	43.820797	2.546319	100.905594	42.110168	32.747417	104.255356	42.9654825	17.646868	102.580475	-68.0425005	9.392076	94.182373
-5.29719	40.033611	99.506264	-12.506986	13.541926	98.383095	43.856651	2.557615	100.884369	42.152721	32.745995	104.255203	43.004686	17.651805	102.569786	-68.018658	9.432047	94.196404
-4.467924	39.737148	99.492722	-12.468459	13.621028	98.397194	43.893433	2.563933	100.88298	42.205326	32.758575	104.260849	43.0493795	17.661254	102.5719145	-67.9862975	9.580802	94.2224735
-3.068985	39.143124	99.433769	-12.412744	13.680675	98.416786	43.939728	2.577757	100.892982	42.295727	32.792961	104.289093	43.1177275	17.685359	102.5910375	-67.9432155	9.675991	94.2425345
-2.090006	38.636581	99.400833	-12.37125	13.733948	98.417503	43.96183	2.582201	100.902596	42.352505	32.811604	104.313171	43.1571675	17.6969025	102.6078835	-67.8996675	9.7709935	94.2271225
-1.153313	38.124527	99.388519	-12.343048	13.802479	98.408661	43.972225	2.596242	100.897026	42.397091	32.827385	104.34346	43.184658	17.7118135	102.620243	-67.870754	9.8931445	94.197079
-0.247122	37.639286	99.359039	-12.32054	13.856448	98.398521	43.982662	2.614563	100.889168	42.445122	32.851078	104.38343	43.213892	17.7328205	102.636299	-67.854972	9.9800755	94.160743
0.694516	37.081638	99.352905	-12.311004	13.923243	98.39698	43.999851	2.640398	100.879219	42.483879	32.887398	104.435417	43.241865	17.763898	102.657318	-67.863873	10.082588	94.136642
1.706083	36.471893	99.322784	-12.312998	14.032121	98.391983	44.025612	2.687699	100.874199	42.518986	32.92429	104.4832	43.272299	17.8059945	102.6786995	-67.898295	10.2582475	94.1052665
2.692015	35.822636	99.294373	-12.283775	14.102345	98.352745	44.055901	2.735213	100.880035	42.553555	32.98291	104.527954	43.304728	17.8590615	102.7039945	-67.872278	10.3456285	94.0014955
4.130764	34.836143	99.161072	-12.263556	14.265011	98.297913	44.100708	2.833476	100.884102	42.575741	33.091892	104.584869	43.3382245	17.962684	102.7344855	-67.8653365	10.567338	93.8613405
5.190448	34.101429	99.100426	-12.236326	14.370686	98.221931	44.133106	2.934735	100.900902	42.596722	33.181858	104.630791	43.364914	18.0582965	102.7658465	-67.837566	10.6830755	93.6780155
6.219175	33.321472	99.013161	-12.24361	14.49173	98.139641	44.165058	3.00823	100.917747	42.638264	33.277462	104.641357	43.401661	18.142846	102.779552	-67.888881	10.840614	93.49973
7.212	32.572414	98.888435	-12.21672	14.585697	98.046822	44.202438	3.113537	100.935699	42.653236	33.370003	104.633186	43.427837	18.24177	102.7844425	-67.861277	10.929624	93.3092015
8.290112	31.768291	98.749458	-12.188036	14.707607	97.943459	44.252518	3.226257	100.967529	42.661404	33.45158	104.607178	43.456961	18.3389185	102.7873535	-67.833033	11.0762955	93.0995645
9.375106	30.881357	98.578644	-12.163499	14.826831	97.808342	44.323917	3.330092	101.009895	42.666386	33.540009	104.538712	43.4951515	18.4350505	102.7743035	-67.8221495	11.2186115	92.8423805
10.332891	30.009249	98.42305	-12.105465	14.93713	97.678268	44.390682	3.462545	101.054634	42.670139	33.625816	104.445526	43.5304105	18.5441805	102.75008	-67.7413405	11.3300795	92.606456
11.916484	28.454113	98.082451	-12.038395	15.101232	97.446083	44.490334	3.678627	101.152504	42.645832	33.748581	104.284378	43.568083	18.713604	102.718441	-67.644873	11.48886	92.173725
12.921018	27.407429	97.872284	-11.976298	15.162614	97.287628	44.581566	3.820515	101.223122	42.626163	33.828373	104.116547	43.6038645	18.824444	102.6698345	-67.5564605	11.500784	91.9054215
13.886741	26.29973	97.629097	-11.888693	15.241278	97.172981	44.687347	3.992654	101.281311	42.595879	33.911026	103.93795	43.641613	18.95184	102.6096305	-67.418999	11.530716	91.7363315
14.884504	25.133642	97.47715	-11.791452	15.305485	97.087769	44.799263	4.190134	101.323509	42.579784	33.972157	103.722511	43.6895235	19.0811455	102.52301	-67.2724275	11.5298245	91.652528
15.869572	23.92679	97.346352	-11.67462	15.347892	97.027245	44.886448	4.394499	101.370262	42.577164	34.039246	103.485229	43.731806	19.2168725	102.4277455	-67.081046	11.4789115	91.6267445
16.822918	22.731911	97.164467	-11.540599	15.40647	96.943214	44.957508	4.593379	101.450935	42.528122	34.131519	103.292557	43.742815	19.362449	102.371746	-66.824013	11.450491	91.514682
17.801035	21.443306	97.040695	-11.440707	15.461214	96.879333	45.040447	4.797585	101.544022	42.447105	34.229347	103.128395	43.743776	19.513466	102.3362085	-66.62519	11.408962	91.4224575
19.180977	19.582901	96.95771	-11.288416	15.543159	96.833351	45.130623	5.091686	101.733902	42.281212	34.359081	103.010918	43.7059175	19.7253835	102.37241	-66.2827495	11.3609345	91.294292
20.133984	18.292799	97.019836	-11.204929	15.555899	96.833824	45.186138	5.229037	101.900246	42.206821	34.427761	103.028694	43.6964795	19.828399	102.46447	-66.1063375	11.283399	91.203178
21.024117	17.008724	97.112602	-11.143209	15.578108	96.853806	45.24828	5.330015	102.103638	42.1894	34.493431	103.100525	43.71884	19.911723	102.6020815	-66.005258	11.244493	91.1055305
21.866343	15.747749	97.221237	-11.085872	15.606997	96.876709	45.323196	5.37551	102.312134	42.184101	34.556286	103.214073	43.7536485	19.965898	102.7631035	-65.9253925	11.248096	90.9903145
22.711771	14.396866	97.339256	-11.052168	15.638122	96.908524	45.393177	5.441784	102.501213	42.193447	34.622887	103.334465	43.793312	20.0323355	102.917839	-65.897648	11.2439085	90.899209
23.46962	13.110992	97.453041	-11.018682	15.68238	96.952286	45.478527	5.489405	102.625671	42.19492	34.707752	103.426155	43.8367235	20.0985785	103.025913	-65.8740875	11.2661815	90.878659
24.228769	11.823896	97.55027	-10.994576	15.745536	96.954491	45.474182	5.580573	102.77034	42.191429	34.786858	103.495857	43.8328055	20.1837155	103.1330985	-65.8219575	11.3073565	90.7758835
25.258408	9.887754	97.614372	-10.993479	15.881969	96.936935	45.503025	5.673935	102.87291	42.220039	34.886539	103.513268	43.861532	20.280237	103.193089	-65.84849	11.483701	90.680781
25.888351	8.622858	97.613136	-11.00254	15.957048	96.902344	45.495235	5.730696	102.891479	42.216995	34.947906	103.49498	43.856115	20.339301	103.1932295	-65.861195	11.574795	90.6114585
26.467463	7.348017	97.56218	-10.996572	16.048079	96.844444	45.479862	5.76687	102.882957	42.226894	34.991409	103.428391	43.853378	20.3791395	103.155674	-65.846522	11.7170185	90.533214
27.05006	6.080796	97.563057	-11.018064	16.147869	96.803467	45.477119	5.776671	102.851959	42.253666	35.024319	103.342224	43.8653925	20.400495	103.0970915	-65.9015205	11.895243	90.5098425
27.558529	4.809539	97.477341	-11.030659	16.218231	96.753265	45.466309	5.789637	102.821136	42.284164	35.050087	103.285645	43.8752365	20.419862	103.0533905	-65.9365545	12.0166	90.4531395
28.052294	3.583963	97.476654	-11.045219	16.295462	96.736389	45.444771	5.805839	102.777061	42.329651	35.071468	103.238419	43.887211	20.4386535	103.00774	-65.977649	12.1522705	90.465038
28.570026	2.244085	97.477982	-11.058176	16.384386	96.712303	45.430714	5.805284	102.710281	42.383514	35.101681	103.175354	43.907114	20.4534825	102.9428175	-66.023466	12.3152895	90.4817885
29.118595	0.424562	97.419106	-11.06271	16.506214	96.670517	45.42617	5.809399	102.568924	42.435989	35.125294	103.032173	43.9310795	20.4673465	102.8005485	-66.0564995	12.5450815	90.5404855
29.128387	-0.73688	97.381577	-11.046822	16.588938	96.629837	45.42033	5.825857	102.449394	42.468624	35.124718	102.909386	43.944477	20.4752875	102.67939	-66.038121	12.7025885	90.580284
29.214731	-2.095509	97.202499	-11.015507	16.675196	96.593506	45.422997	5.845134	102.350212	42.498993	35.126316	102.786705	43.960995	20.485725	102.5684585	-65.992009	12.864667	90.6185535
29.203642	-3.326577	97.051514	-10.985253	16.783297	96.563637	45.435028	5.866683	102.244392	42.550533	35.121887	102.658356	43.9927805	20.494285	102.451374	-65.9632865	13.072309	90.6759
28.554253	-3.62129	97.034554	-10.930718	16.871761	96.516434	45.453468	5.867774	102.163826	42.622463	35.127426	102.547729	44.0379655	20.4976	102.3557775	-65.8994015	13.245922	90.6770905
27.741238	-3.589017	96.906235	-10.875077	16.939812	96.491913	45.465046	5.860602	102.098534	42.711678	35.123039	102.437508	44.088362	20.4918205	102.268021	-65.838516	13.3878035	90.715805
26.943562	-3.554842	96.840919	-10.812543	17.018579	96.454552	45.481758	5.855345	102.023491	42.794304	35.116039	102.346817	44.138031	20.485692	102.185154	-65.763117	13.551466	90.72395
25.783676	-3.394308	96.735382	-10.725886	17.097546	96.415833	45.510216	5.843508	101.927437	42.906494	35.109768	102.240265	44.208355	20.476638	102.083851	-65.660127	13.718454	90.747815
24.871502	-3.124197	96.746933	-10.675159	17.160732	96.395912	45.53297	5.845284	101.878723	42.977154	35.106422	102.186287	44.255062	20.475853	102.032505	-65.60538	13.845611	90.759319
24.142588	-3.04864	96.635475	-10.623791	17.223524	96.354874	45.565121	5.845954	101.838173	43.041649	35.110077	102.13858	44.303385	20.4780155	101.9883765	-65.550967	13.9690325	90.7213715
23.320162	-2.77279	96.587372	-10.574589	17.298231	96.284103	45.58643	5.851941	101.805054	43.089138	35.122204	102.083679	44.337784	20.4870725	101.9443665	-65.486962	14.1093895	90.6238395
22.599718	-2.539265	96.460854	-10.550735	17.39736	96.235535	45.59552	5.873358	101.778236	43.128075	35.143543	102.040741	44.3617975	20.5084505	101.9094885	-65.4632675	14.2862695	90.5615815
21.730446	-2.168358	96.428619	-10.540634	17.468195	96.169464	45.602566	5.892059	101.742645	43.150974	35.177299	102.012703	44.37677	20.534679	101.877674	-65.458038	14.401711	90.461254
20.98299	-1.911202	96.334007	-10.547544	17.553101	96.114876	45.606354	5.902494	101.692757	43.167313	35.176746	101.982414	44.3868335	20.53962	101.8375855	-65.4819215	14.566582	90.3921665
19.801155	-1.330187	96.16938	-10.566113	17.666559	96.043968	45.582493	5.914949	101.567062	43.183228	35.236462	102.013435	44.3828605	20.5757055	101.7902485	-65.5150865	14.7574125	90.2976875
19.04838	-1.012083	96.027382	-10.595195	17.712534	96.004005	45.553478	5.892892	101.417587	43.228409	35.207592	102.084854	44.3909435	20.550242	101.7512205	-65.5813335	14.874826	90.2567895
18.190001	-0.560323	95.848343	-10.624969	17.770262	95.955269	45.489384	5.825982	101.214218	43.309498	35.145657	102.151131	44.399441	20.4858195	101.6826745	-65.649379	15.0547045	90.2278635
17.459803	-0.290021	95.615334	-10.634249	17.788631	95.902458	45.387833	5.736724	100.987221	43.411751	35.028538	102.245102	44.399792	20.382631	101.6161615	-65.66829	15.194631	90.1887545
16.699606	0.083151	95.401062	-10.643923	17.816898	95.862343	45.268169	5.633502	100.756027	43.532665	34.863434	102.381172	44.400417	20.248468	101.5685995	-65.688263	15.385328	90.1560865
15.937776	0.447957	95.24115	-10.674086	17.845989	95.835365	45.118687	5.501488	100.631699	43.666286	34.738064	102.511169	44.3924865	20.119776	101.571434	-65.7406585	15.572202	90.099296
15.129831	0.837549	95.176872	-10.721767	17.909851	95.840538	45.003452	5.431045	100.569489	43.773331	34.672066	102.631508	44.3883915	20.0515555	101.6004985	-65.8319255	15.7681465	90.0805775
14.015086	1.388685	95.180626	-10.768899	18.072485	95.878571	44.92004	5.422484	100.585831	43.842739	34.707581	102.767693	44.3813895	20.0650325	101.676762	-65.9191875	16.0799375	90.08038
13.291639	1.764085	95.166641	-10.79271	18.16354	95.884415	44.91045	5.467567	100.608238	43.85392	34.800316	102.806076	44.382185	20.1339415	101.707157	-65.967605	16.1931385	90.061673
12.548039	2.107704	95.142532	-10.808047	18.272198	95.883331	44.90406	5.555821	100.610878	43.844154	34.90974	102.804138	44.374107	20.2327805	101.707508	-65.990201	16.3116155	90.059154
11.792062	2.484221	95.092323	-10.807046	18.316965	95.869102	44.920982	5.651824	100.576149	43.808193	35.012356	102.819839	44.3645875	20.33209	101.697994	-65.9786795	16.30184	90.04021
11.044018	2.793703	95.049889	-10.809273	18.327055	95.843437	44.950981	5.727287	100.51564	43.803932	35.082539	102.815285	44.3774565	20.404913	101.6654625	-65.9960025	16.249197	90.0214115
10.334821	3.105568	94.957603	-10.795835	18.319979	95.805382	44.971436	5.749576	100.421104	43.82058	35.124378	102.802345	44.396008	20.436977	101.6117245	-65.987678	16.202981	89.9990395
9.617444	3.305295	94.859222	-10.76698	18.310219	95.784821	44.976009	5.736255	100.328278	43.864944	35.109303	102.805176	44.4204765	20.422779	101.566727	-65.9544365	16.197659	90.002915
8.486484	3.706604	94.742676	-10.71975	18.281912	95.781586	44.971439	5.646529	100.1539	44.029594	35.018703	102.794632	44.5005165	20.332616	101.474266	-65.9400165	16.231208	90.088906
7.735713	3.868213	94.65966	-10.668458	18.258854	95.784065	44.957962	5.590442	100.000694	44.142635	34.949371	102.797211	44.5502985	20.2699065	101.3989525	-65.8872145	16.2478015	90.1691775
7.035392	4.118178	94.595734	-10.604063	18.249483	95.790833	44.940918	5.546398	99.846306	44.263737	34.86927	102.803719	44.6023275	20.207834	101.3250125	-65.8104535	16.291132	90.2566535
6.36086	4.214272	94.501617	-10.543087	18.230877	95.803741	44.926445	5.492799	99.724594	44.392349	34.799965	102.795151	44.659397	20.146382	101.2598725	-65.745571	16.315372	90.3476095
5.605497	4.397787	94.450417	-10.469792	18.223331	95.810547	44.93343	5.43154	99.613693	44.497715	34.757172	102.797333	44.7155725	20.094356	101.205513	-65.6551565	16.352306	90.415581
4.887444	4.466588	94.393494	-10.408788	18.22921	95.829933	44.940014	5.400062	99.534676	44.580772	34.727543	102.824661	44.760393	20.0638025	101.1796685	-65.577969	16.3946175	90.4801975
4.193067	4.513985	94.363174	-10.361326	18.221817	95.846359	44.950974	5.385516	99.487907	44.656635	34.719383	102.855476	44.8038045	20.0524495	101.1716915	-65.5264565	16.3911845	90.5210265
3.162642	4.589654	94.272614	-10.308018	18.2467	95.839134	44.973927	5.385337	99.435425	44.743328	34.745789	102.893105	44.8586275	20.065563	101.164265	-65.4746635	16.427837	90.514003
2.449102	4.598382	94.252106	-10.284945	18.283163	95.827316	44.997292	5.393888	99.417557	44.766163	34.795502	102.889313	44.8817275	20.094695	101.153435	-65.4516175	16.471631	90.501197
1.715387	4.553046	94.221886	-10.270448	18.327198	95.812607	45.015583	5.410285	99.428192	44.765217	34.835903	102.863358	44.8904	20.123094	101.145775	-65.431296	16.531302	90.479439
1.009926	4.495605	94.260712	-10.26884	18.362497	95.821609	45.031284	5.424957	99.456566	44.736801	34.875259	102.815247	44.8840425	20.150108	101.1359065	-65.4217225	16.574886	90.5073115
0.327299	4.396353	94.311401	-10.269452	18.37796	95.86039	45.038696	5.42365	99.500885	44.700901	34.888081	102.758644	44.8697985	20.1558655	101.1297645	-65.4087025	16.6000545	90.5910155
-0.381061	4.269907	94.363174	-10.2807	18.382732	95.908981	45.052135	5.406476	99.578964	44.671135	34.882469	102.728745	44.861635	20.1444725	101.1538545	-65.423035	16.6209915	90.6641075
-1.107672	4.116031	94.443512	-10.308033	18.387426	95.958237	45.069939	5.367046	99.681274	44.646576	34.873234	102.708641	44.8582575	20.12014	101.1949575	-65.4743235	16.654712	90.7215165
-2.194	3.812508	94.585892	-10.322543	18.348021	96.035622	45.081486	5.296504	99.831245	44.635986	34.814541	102.663361	44.858736	20.0555225	101.247303	-65.503822	16.6405195	90.823941
-2.873958	3.57759	94.692947	-10.341813	18.29707	96.097496	45.093651	5.280322	99.931168	44.618927	34.775085	102.639511	44.856289	20.0277035	101.2853395	-65.539915	16.5664365	90.9096525
-3.559394	3.34348	94.731308	-10.349996	18.240719	96.136818	45.118984	5.303656	100.014839	44.590981	34.756027	102.592339	44.8549825	20.0298415	101.303589	-65.5549745	16.4515965	90.970047
-4.255858	3.097516	94.777649	-10.357219	18.186914	96.155396	45.154907	5.368656	100.094627	44.538292	34.783371	102.534225	44.8465995	20.0760135	101.314426	-65.5610375	16.2978145	90.996366
-4.976677	2.819897	94.836494	-10.366378	18.129017	96.146263	45.178665	5.440457	100.155701	44.470058	34.863377	102.426025	44.8243615	20.151917	101.290863	-65.5571175	16.106117	91.001663
-5.667795	2.582132	94.856087	-10.370471	18.094952	96.127335	45.208679	5.534862	100.179527	44.385994	34.931179	102.269218	44.7973365	20.2330205	101.2243725	-65.5382785	15.9568835	91.0302975
-6.344989	2.311289	94.861473	-10.360168	18.054541	96.081276	45.240791	5.631542	100.184204	44.258312	34.974861	102.131775	44.7495515	20.3032015	101.1579895	-65.4698875	15.8058805	91.0045625
-7.365633	1.947372	94.843536	-10.374271	17.947994	96.011345	45.283859	5.707932	100.20591	44.111568	35.001286	101.941261	44.6977135	20.354609	101.0735855	-65.4462555	15.541379	90.9491045
-8.060783	1.701469	94.809555	-10.389524	17.87623	95.977577	45.303787	5.714293	100.204506	44.034214	35.007481	101.883675	44.6690005	20.360887	101.0440905	-65.4480485	15.391573	90.9110635
-8.793674	1.43944	94.774422	-10.417212	17.783524	95.958191	45.302151	5.67102	100.202522	44.003494	34.969208	101.84227	44.6528225	20.320114	101.022396	-65.4872465	15.246934	90.893986
-9.491469	1.228598	94.732536	-10.441856	17.714853	95.937691	45.300457	5.589697	100.182976	43.995781	34.905064	101.827553	44.648119	20.2473805	101.0052645	-65.531831	15.1823255	90.8701175
-10.199811	1.023385	94.698212	-10.443396	17.645088	95.921463	45.30759	5.490307	100.162125	44.001148	34.829044	101.814354	44.654369	20.1596755	100.9882395	-65.541161	15.1305005	90.8546865
-10.864797	0.737972	94.647125	-10.432999	17.59339	95.914337	45.321064	5.395614	100.147369	44.021587	34.750195	101.795006	44.6713255	20.0729045	100.9711875	-65.5373235	15.1138755	90.8574865
-11.567346	0.535351	94.586685	-10.420201	17.552172	95.894394	45.347996	5.306599	100.118652	44.042297	34.691383	101.776634	44.6951465	19.998991	100.947643	-65.5355485	15.105353	90.841145
-12.653687	0.209826	94.538773	-10.368587	17.511463	95.88623	45.399902	5.21689	100.062431	44.08215	34.625	101.70977	44.741026	19.920945	100.8861005	-65.4782	15.101981	90.8863595
-13.313326	0.02907	94.540817	-10.311555	17.472338	95.887787	45.440258	5.171944	100.038567	44.109787	34.591358	101.659248	44.7750225	19.881651	100.8489075	-65.3981325	15.063025	90.9266665
-13.966582	-0.106607	94.564957	-10.253176	17.45191	95.903969	45.49292	5.122724	100.02034	44.140926	34.556675	101.617874	44.816923	19.8396995	100.819107	-65.323275	15.0641205	90.988831
-14.623102	-0.347196	94.590149	-10.182461	17.412325	95.926628	45.536606	5.075925	100.022873	44.178864	34.513409	101.588699	44.857735	19.794667	100.805786	-65.222657	15.029983	91.04747
-15.30651	-0.543469	94.610771	-10.12592	17.368502	95.949516	45.586521	5.020356	100.028015	44.232399	34.459885	101.571205	44.90946	19.7401205	100.79961	-65.1613	14.9968835	91.099422
-16.019735	-0.768393	94.639221	-10.07431	17.322441	95.982971	45.624397	4.939017	100.034584	44.280647	34.397488	101.544281	44.952522	19.6682525	100.7894325	-65.101142	14.9766295	91.1765095
-16.632328	-0.97711	94.724152	-10.018497	17.239595	96.022179	45.661545	4.854365	100.040207	44.313332	34.312023	101.5093	44.9874385	19.583194	100.7747535	-65.0244325	14.895996	91.2696045
-17.581326	-1.183044	94.880623	-9.953668	17.12237	96.081978	45.709785	4.739617	100.101158	44.328548	34.146301	101.432625	45.0191665	19.442959	100.7668915	-64.9265025	14.801781	91.3970645
-18.131859	-1.405367	94.995377	-9.926441	17.037033	96.11895	45.755989	4.658967	100.171448	44.307701	34.088753	101.339249	45.031845	19.37386	100.7553485	-64.884727	14.700206	91.4825515
-18.795324	-1.523424	95.097633	-9.891607	16.942532	96.142441	45.799587	4.599568	100.225761	44.245617	34.00922	101.213539	45.022602	19.304394	100.71965	-64.805816	14.58067	91.565232
-19.473028	-1.654734	95.207092	-9.862472	16.856298	96.143082	45.849983	4.533296	100.27845	44.183071	33.949432	101.041069	45.016527	19.241364	100.6597595	-64.741471	14.471232	91.6264045
-20.058748	-1.779651	95.316185	-9.845244	16.71525	96.134499	45.89748	4.454262	100.301743	44.125988	33.863251	100.83622	45.011734	19.1587565	100.5689815	-64.702222	14.2717435	91.7000165
-20.631554	-1.819879	95.440536	-9.825174	16.568174	96.106323	45.936085	4.38234	100.292252	44.065937	33.786411	100.602135	45.001011	19.0843755	100.4471935	-64.651359	14.0519725	91.7654525
-21.185635	-1.854295	95.500961	-9.807935	16.392412	96.065231	45.969357	4.277506	100.258324	44.012634	33.680145	100.365425	44.9909955	18.9788255	100.3118745	-64.6068655	13.8059985	91.8185875
-22.011353	-1.812007	95.57016	-9.803714	16.083384	96.002274	45.994907	4.036365	100.172935	43.951527	33.51416	100.058998	44.973217	18.7752625	100.1159665	-64.580645	13.3915055	91.8885815
-22.567041	-1.759947	95.586967	-9.829151	15.839736	95.962433	45.916622	3.86733	100.167206	43.896671	33.338928	99.965164	44.9066465	18.603129	100.066185	-64.5649485	13.076343	91.858681
-23.09549	-1.631082	95.541489	-9.885525	15.599583	95.947174	45.830269	3.676208	100.150871	43.863453	33.133369	99.935745	44.846861	18.4047885	100.043308	-64.617911	12.7943775	91.85104
-23.589849	-1.488033	95.520798	-9.951888	15.359576	95.941437	45.72625	3.471731	100.157593	43.845303	32.916512	99.937691	44.7857765	18.1941215	100.047642	-64.6895525	12.5250305	91.835232
-24.03904	-1.281024	95.499817	-10.026155	15.170424	95.928345	45.633015	3.28363	100.14061	43.813976	32.72049	99.969498	44.7234955	18.00206	100.055054	-64.7758055	12.338788	91.801636
-24.463438	-1.013874	95.457443	-10.099213	15.0229	95.913811	45.582043	3.097607	100.071144	43.77388	32.555569	99.988403	44.6779615	17.826588	100.0297735	-64.8763875	12.219212	91.7978485
-24.873281	-0.701524	95.444061	-10.171254	14.909631	95.904259	45.490448	2.943773	100.027939	43.742336	32.407894	99.979019	44.616392	17.6758335	100.003479	-64.9589	12.1434285	91.805039
-25.412516	-0.110362	95.402596	-10.249071	14.782847	95.906731	45.357948	2.765171	99.978607	43.690636	32.229713	99.985191	44.524292	17.497442	99.981899	-65.022434	12.068252	91.831563
-25.707638	0.371406	95.347023	-10.262522	14.712295	95.910522	45.381947	2.634033	99.910942	43.691982	32.128204	100.027885	44.5369645	17.3811185	99.9694135	-65.0620085	12.0434715	91.8516305
-25.975758	0.850142	95.303848	-10.282369	14.635836	95.916054	45.359264	2.524744	99.928032	43.7374	32.04327	100.137901	44.548332	17.284007	100.0329665	-65.11307	11.987665	91.7991415
-26.225519	1.32557	95.278336	-10.275066	14.543048	95.94281	45.367859	2.370941	99.967628	43.809788	31.969559	100.343475	44.5888235	17.17025	100.1555515	-65.1389555	11.915846	91.7300685
-26.387396	1.806346	95.240089	-10.271588	14.44172	96.006248	45.368908	2.186168	100.059631	43.941395	31.861778	100.610626	44.6551515	17.023973	100.3351285	-65.1983275	11.859467	91.6773675
-26.536333	2.324255	95.248047	-10.246258	14.35789	96.09198	45.376785	1.993016	100.154434	44.078606	31.730049	100.939735	44.7276955	16.8615325	100.5470845	-65.2202115	11.8542475	91.6368755
-26.656038	2.881403	95.245811	-10.217066	14.230013	96.195259	45.416851	1.748151	100.255203	44.197102	31.612534	101.345734	44.8069765	16.6803425	100.8004685	-65.2411085	11.7796835	91.5900495
-26.78569	3.784103	95.33387	-10.198234	14.091084	96.425224	45.375092	1.402995	100.555359	44.456146	31.376871	101.924873	44.915619	16.389933	101.240116	-65.312087	11.792235	91.610332
-26.858324	4.38167	95.469498	-10.179412	14.03459	96.610138	45.370476	1.182636	100.773727	44.604267	31.203663	102.339432	44.9873715	16.1931495	101.5565795	-65.3461955	11.8760305	91.6636965
-26.894526	4.923697	95.598572	-10.132524	13.91184	96.78817	45.363056	0.976437	101.039352	44.733505	31.054789	102.762398	45.0482805	16.015613	101.900875	-65.3133285	11.808067	91.675465
-26.902639	5.455654	95.710564	-10.125176	13.842574	96.954826	45.373379	0.782034	101.293922	44.862511	30.920786	103.126785	45.117945	15.85141	102.2103535	-65.368297	11.833738	91.6992985
-26.856968	5.989835	95.782112	-10.097428	13.766895	97.082703	45.398872	0.599512	101.509651	44.973995	30.825308	103.459274	45.1864335	15.71241	102.4844625	-65.3812895	11.82138	91.6809435
-26.832727	6.513779	95.842102	-10.096244	13.687806	97.173813	45.409832	0.444376	101.683342	45.076099	30.737383	103.744102	45.2429655	15.5908795	102.713722	-65.4354535	11.7847325	91.633904
-26.768404	7.081704	95.871506	-10.118488	13.599433	97.244255	45.420132	0.307712	101.810249	45.176193	30.642874	103.964874	45.2981625	15.475293	102.8875615	-65.5351385	11.723573	91.6009485
-26.729515	7.886762	95.95594	-10.100844	13.495079	97.341225	45.430958	0.14229	101.970421	45.263756	30.496874	104.280197	45.347357	15.319582	103.125309	-65.549045	11.670576	91.557141
-26.647366	8.380742	96.018967	-10.105123	13.446977	97.406761	45.448433	0.030664	102.06852	45.329468	30.39172	104.457199	45.3889505	15.211192	103.2628595	-65.5991965	11.682762	91.5506625
-26.542955	8.842289	96.05069	-10.117577	13.395147	97.450447	45.506729	-0.06363	102.156105	45.401878	30.316681	104.623589	45.4543035	15.1265255	103.389847	-65.6894575	11.6637685	91.511047
-26.438379	9.295332	96.071335	-10.108167	13.384925	97.512581	45.580624	-0.154782	102.240822	45.457512	30.279318	104.788567	45.519068	15.062268	103.5146945	-65.735402	11.707582	91.5104675
-26.283693	9.728324	96.123245	-10.098787	13.380727	97.567215	45.663151	-0.213795	102.312599	45.501907	30.267004	104.925858	45.582529	15.0266045	103.6192285	-65.780103	11.7348495	91.5152015
-26.110971	10.199916	96.173508	-10.063182	13.430476	97.627403	45.711647	-0.238914	102.376328	45.551266	30.272802	105.056091	45.6314565	15.016944	103.7162095	-65.7578205	11.844008	91.5385965
-25.920694	10.647957	96.231346	-10.039885	13.459836	97.677574	45.75296	-0.260551	102.442787	45.611141	30.271721	105.171692	45.6820505	15.005585	103.8072395	-65.7618205	11.914087	91.5479085
-25.708624	11.293378	96.332611	-10.011736	13.502711	97.774185	45.819016	-0.321681	102.554489	45.709442	30.242226	105.351891	45.764229	14.9602725	103.95319	-65.787701	12.0451495	91.59518
-25.554907	11.660583	96.408554	-10.003519	13.520471	97.821846	45.863335	-0.384928	102.6129	45.771542	30.184921	105.453941	45.8174385	14.8999965	104.0334205	-65.8244765	12.1409455	91.6102715
-25.381638	12.012144	96.470291	-9.989934	13.533015	97.862183	45.885349	-0.484121	102.669456	45.824902	30.091593	105.55928	45.8551255	14.803736	104.114368	-65.8349935	12.262294	91.609998
-25.226181	12.299009	96.51947	-9.99184	13.516143	97.915718	45.888893	-0.61329	102.723633	45.884781	29.957338	105.657303	45.886837	14.672024	104.190468	-65.870517	12.360262	91.640968
-25.02844	12.551254	96.570618	-9.989984	13.494563	97.960564	45.893402	-0.767735	102.793137	45.964077	29.804829	105.733788	45.9287395	14.518547	104.2634625	-65.9087075	12.470579	91.6576655
-24.86941	12.722203	96.603958	-9.997277	13.452099	97.99482	45.883389	-0.927781	102.874962	46.019039	29.64814	105.782715	45.951214	14.3601795	104.3288385	-65.945768	12.5440185	91.6608015
-24.641073	12.835987	96.64222	-10.002243	13.39184	98.013596	45.881325	-1.083815	102.981781	46.04813	29.496309	105.798698	45.9647275	14.206247	104.3902395	-65.9692135	12.577433	91.6369525
-24.264826	12.926264	96.647011	-10.014346	13.280942	98.053131	45.908367	-1.310602	103.193459	46.053101	29.291153	105.733475	45.980734	13.9902755	104.463467	-66.009426	12.5716085	91.642795
-24.024652	12.958106	96.689766	-10.009781	13.200003	98.065544	45.959175	-1.470528	103.363327	46.028893	29.178719	105.646301	45.994034	13.8540955	104.504814	-66.013596	12.5459105	91.626274
-23.788319	12.963048	96.710678	-9.998501	13.10771	98.080132	46.011238	-1.625059	103.541519	46.003124	29.05724	105.5457	46.007181	13.7160905	104.5436095	-66.004183	12.4993295	91.6166545
-23.536299	12.963322	96.775177	-9.968299	12.965286	98.114571	46.098602	-1.822975	103.668274	46.000389	28.898392	105.442513	46.0494955	13.5377085	104.5553935	-65.9860935	12.3928635	91.6737485
-23.281082	12.940346	96.820267	-9.929256	12.84029	98.146614	46.109303	-2.014577	103.815041	46.00658	28.71225	105.366219	46.0579415	13.3488365	104.59063	-65.9164535	12.3317435	91.702598
-23.044655	12.924689	96.845284	-9.900751	12.669299	98.17202	46.145596	-2.270265	103.912926	46.047844	28.483063	105.289284	46.09672	13.106399	104.601105	-65.898222	12.232199	91.742935
-22.864944	12.88448	96.887367	-9.853765	12.476439	98.195511	46.209763	-2.556989	103.929428	46.118355	28.226164	105.227646	46.164059	12.8345875	104.578537	-65.871589	12.1182905	91.812485
-22.585751	12.823141	96.879448	-9.792339	12.209426	98.192192	46.244057	-2.974208	103.898918	46.228359	27.836109	105.152534	46.236208	12.4309505	104.525726	-65.820886	11.9879015	91.858658
-22.443308	12.765514	96.881783	-9.745051	12.063742	98.162498	46.21838	-3.24111	103.898811	46.31451	27.589962	105.119431	46.266445	12.174426	104.509121	-65.756547	11.953058	91.815875
-22.310459	12.699042	96.885719	-9.732671	11.926571	98.167725	46.23035	-3.525716	103.878632	46.400204	27.363407	105.15107	46.315277	11.9188455	104.514851	-65.780619	11.9342965	91.820599
-22.225683	12.647535	96.916611	-9.715191	11.80301	98.200089	46.265678	-3.848737	103.881416	46.497261	27.131901	105.241272	46.3814695	11.641582	104.561344	-65.8118515	11.964438	91.838834
-22.101507	12.590067	96.967957	-9.716188	11.723936	98.251404	46.250084	-4.134692	103.971718	46.602909	26.90683	105.397453	46.4264965	11.386069	104.6845855	-65.8588725	12.061803	91.8182225
-22.012222	12.55522	97.025169	-9.750024	11.625691	98.337311	46.228348	-4.41377	104.101395	46.735096	26.696211	105.573532	46.481722	11.1412205	104.8374635	-65.98177	12.1101615	91.8371585
-21.904737	12.521012	97.131508	-9.775571	11.604589	98.43792	46.230434	-4.686246	104.230583	46.876572	26.526896	105.70784	46.553503	10.920325	104.9692115	-66.104645	12.288853	91.9066285
-21.755966	12.52557	97.266129	-9.848948	11.600403	98.582581	46.250473	-4.984914	104.392303	47.090549	26.373243	105.815979	46.670511	10.6941645	105.104141	-66.368407	12.5066415	92.061021
-21.659674	12.550118	97.32431	-9.889861	11.610031	98.655144	46.281887	-5.123727	104.432999	47.18993	26.403793	105.853233	46.7359085	10.640033	105.143116	-66.5156305	12.580029	92.167172
-21.559366	12.587198	97.363312	-9.923521	11.64467	98.69223	46.298771	-5.219646	104.480347	47.412197	26.32111	105.795441	46.855484	10.550732	105.137894	-66.702526	12.738608	92.246566
-21.45447	12.668115	97.392815	-9.940939	11.693054	98.719589	46.316139	-5.25361	104.499207	47.462643	26.283112	105.802452	46.889391	10.514751	105.1508295	-66.771269	12.871357	92.2883485
-21.375561	12.756367	97.427315	-9.951951	11.74343	98.758713	46.317802	-5.248125	104.505051	47.475094	26.21534	105.800919	46.896448	10.4836075	105.152985	-66.80035	13.0032525	92.364441
-21.357649	12.907743	97.458023	-9.953458	11.801385	98.775513	46.299671	-5.225348	104.477707	47.434162	26.176851	105.833755	46.8669165	10.4757515	105.155731	-66.7738325	13.1270185	92.395295
-21.269913	13.012901	97.466202	-9.948246	11.858313	98.79068	46.269989	-5.191963	104.40625	47.410793	26.14542	105.849907	46.840391	10.4767285	105.1280785	-66.736883	13.2398975	92.4532815
-21.217527	13.251821	97.458252	-9.966385	11.957161	98.771301	46.187191	-5.123264	104.315483	47.38147	26.128086	105.838844	46.7843305	10.502411	105.0771635	-66.7171005	13.411911	92.4654385
-21.24456	13.407515	97.426605	-9.961391	12.0476	98.75882	46.138943	-5.029803	104.260529	47.326069	26.158875	105.841934	46.732506	10.564536	105.0512315	-66.655288	13.530664	92.4664085
-21.274078	13.601897	97.430511	-9.979447	12.152316	98.759743	46.087399	-4.913707	104.223228	47.281837	26.220047	105.812431	46.684618	10.65317	105.0178295	-66.643512	13.651462	92.5016565
-21.290096	13.804536	97.432671	-9.984042	12.273596	98.748955	46.042229	-4.783381	104.215729	47.219501	26.315979	105.763962	46.630865	10.766299	104.9898455	-66.598949	13.780893	92.5080645
-21.325254	13.983401	97.434578	-10.006484	12.402971	98.750084	45.979019	-4.613488	104.249123	47.162663	26.423744	105.736801	46.570841	10.905128	104.992962	-66.583809	13.900814	92.507206
-21.381191	14.149809	97.426674	-10.030586	12.514856	98.752945	45.991333	-4.494935	104.243996	47.116505	26.536537	105.727028	46.553919	11.020801	104.985512	-66.615091	14.008911	92.520378
-21.43726	14.313355	97.443535	-10.04677	12.630996	98.771133	45.9594	-4.367306	104.274521	47.075439	26.650194	105.743431	46.5174195	11.141444	105.008976	-66.6109595	14.120548	92.53329
-21.491402	14.50478	97.478035	-10.081913	12.754954	98.805794	45.913948	-4.220599	104.283073	47.033466	26.762257	105.753029	46.473707	11.270829	105.018051	-66.637533	14.239079	92.593537
-21.481194	14.550773	97.483757	-10.092123	12.840338	98.810196	45.867096	-4.15499	104.267273	47.025223	26.831442	105.74781	46.4461595	11.338226	105.0075415	-66.6304055	14.34245	92.6128505
-21.460783	14.588112	97.490807	-10.12976	12.910254	98.81295	45.791729	-4.104871	104.246185	47.039078	26.898247	105.731964	46.4154035	11.396688	104.9890745	-66.6749235	14.42382	92.6368255
-21.450861	14.61828	97.495705	-10.150635	12.967581	98.814568	45.725502	-4.044629	104.230225	47.046566	26.965248	105.718597	46.386034	11.4603095	104.974411	-66.687304	14.4748525	92.654725
-21.422316	14.669284	97.491837	-10.166871	13.035068	98.811157	45.671871	-3.965923	104.224075	47.021385	27.045256	105.726227	46.346628	11.5396665	104.975151	-66.68037	14.5304695	92.647163
-21.393517	14.759048	97.489967	-10.197832	13.12864	98.808372	45.629265	-3.882449	104.236092	46.986015	27.135176	105.720161	46.30764	11.6263635	104.9781265	-66.703304	14.6309165	92.6386175
-21.369841	14.844992	97.503868	-10.221647	13.220723	98.816643	45.602077	-3.78583	104.265343	46.965061	27.224293	105.691002	46.283569	11.7192315	104.9781725	-66.726863	14.7222145	92.6551135
-21.328852	15.012004	97.515923	-10.266656	13.367486	98.840973	45.549004	-3.649422	104.336098	46.912914	27.355301	105.638214	46.230959	11.8529395	104.987156	-66.764271	14.8820325	92.69479
-21.288452	15.150065	97.535332	-10.289146	13.452337	98.866295	45.511253	-3.573684	104.38559	46.887703	27.417976	105.608391	46.199478	11.922146	104.9969905	-66.77777	14.982528	92.7355995
-21.264416	15.263161	97.56488	-10.316061	13.486394	98.891144	45.471767	-3.5029	104.496338	46.872536	27.480946	105.59111	46.1721515	11.989023	105.043724	-66.8042735	14.983765	92.738564
-21.268661	15.395524	97.618492	-10.36923	13.53084	98.946587	45.478989	-3.385903	104.702202	46.714294	27.664141	105.659721	46.0966415	12.139119	105.1809615	-66.8351015	14.922561	92.7122125
-21.25481	15.537165	97.650139	-10.431615	13.596578	99.011543	45.542866	-3.182213	104.902565	46.661777	27.871326	105.65963	46.1023215	12.3445565	105.2810975	-66.9655515	14.8485995	92.7419885
-21.257795	15.676159	97.669197	-10.491901	13.684119	99.055237	45.602966	-2.934877	105.085907	46.57877	28.119772	105.59716	46.090868	12.5924475	105.3415335	-67.07467	14.7757905	92.7689405
-21.231907	15.848727	97.659477	-10.525867	13.770708	99.060783	45.658596	-2.676016	105.195869	46.49654	28.309505	105.473587	46.077568	12.8167445	105.334728	-67.129302	14.7246715	92.786838
-21.217915	16.142633	97.58445	-10.582454	13.834807	99.022522	45.68895	-2.3761	105.244446	46.293396	28.552479	105.375229	45.991173	13.0881895	105.3098375	-67.156081	14.5814245	92.7352065
-21.222666	16.386944	97.526939	-10.636962	13.838625	98.97274	45.660183	-2.257102	105.221115	46.182709	28.647354	105.336205	45.921446	13.195126	105.27866	-67.19537	14.482124	92.66682
-21.229019	16.674957	97.484993	-10.676617	13.805591	98.936409	45.59803	-2.205797	105.149887	46.126808	28.684116	105.329918	45.862419	13.2391595	105.2399025	-67.215653	14.3720225	92.6329155
-21.212492	17.019947	97.429688	-10.710509	13.785405	98.90345	45.520973	-2.210959	105.050453	46.107758	28.696373	105.341568	45.8143655	13.242707	105.1960105	-67.2353835	14.328103	92.6108895
-21.192398	17.440411	97.379234	-10.741325	13.785605	98.875534	45.418022	-2.226204	104.95919	46.105186	28.703276	105.362022	45.761604	13.238536	105.160606	-67.244254	14.332674	92.590462
-21.181896	17.95068	97.353378	-10.771067	13.808082	98.855354	45.330631	-2.221043	104.8937	46.119038	28.710369	105.377602	45.7248345	13.244663	105.135651	-67.2669685	14.371501	92.575057
-21.153605	18.535961	97.323021	-10.800271	13.866869	98.856621	45.273571	-2.184806	104.830551	46.102543	28.765129	105.415787	45.688057	13.2901615	105.123169	-67.288599	14.4435765	92.590073
-21.178154	19.587652	97.293945	-10.831842	13.983758	98.866951	45.220215	-2.056636	104.770294	46.068642	28.894272	105.483688	45.6444285	13.418818	105.126991	-67.3081125	14.548698	92.606911
-21.144112	20.293633	97.284851	-10.866694	14.056259	98.854759	45.207073	-1.965262	104.723015	46.04937	29.004177	105.534454	45.6282215	13.5194575	105.1287345	-67.3616095	14.5930605	92.5807835
-21.130594	21.05463	97.255943	-10.911101	14.103915	98.852119	45.165142	-1.85836	104.655876	46.000862	29.106518	105.609497	45.583002	13.624079	105.1326865	-67.405204	14.583751	92.5715515
-21.14673	21.781881	97.270294	-10.95454	14.143339	98.847649	45.115871	-1.792351	104.57637	45.961666	29.17658	105.699959	45.5387685	13.6921145	105.1381645	-67.4478485	14.5945635	92.5571335
-21.115662	22.579557	97.278168	-11.009809	14.158697	98.84449	45.057072	-1.765532	104.487671	45.940338	29.209423	105.814865	45.498705	13.7219455	105.151268	-67.518323	14.5954485	92.537712
-21.108385	23.435163	97.283775	-11.056456	14.162688	98.848137	44.976418	-1.765221	104.356445	45.934082	29.218302	105.946495	45.45525	13.7265405	105.15147	-67.568162	14.5988355	92.544804
-21.108841	24.323282	97.33902	-11.111537	14.157457	98.851585	44.880848	-1.795021	104.198097	45.954098	29.175562	106.081131	45.417473	13.6902705	105.139614	-67.640547	14.6246435	92.563556
-21.076288	25.642698	97.498909	-11.173331	14.113281	98.863441	44.723434	-1.918833	103.882027	45.991219	29.024303	106.289139	45.3573265	13.552735	105.085583	-67.7039885	14.673827	92.641299
-21.058104	26.494682	97.686943	-11.193574	14.061223	98.887878	44.598454	-1.989795	103.614403	46.048073	28.865406	106.418381	45.3232635	13.4378055	105.016392	-67.7104115	14.6846405	92.759364
-21.004005	27.3969	97.877495	-11.207219	14.009523	98.930786	44.462753	-2.081004	103.319534	46.120102	28.697002	106.531319	45.2914275	13.307999	104.9254265	-67.7058655	14.711047	92.9361455
-20.986389	28.329233	98.08091	-11.207655	13.973957	98.971466	44.345493	-2.194598	103.004471	46.211575	28.531078	106.604172	45.278534	13.16824	104.8043215	-67.693844	14.779674	93.1386105
-20.941643	29.181009	98.350113	-11.199212	13.926397	99.018669	44.235199	-2.255135	102.727295	46.28133	28.362513	106.659912	45.2582645	13.053689	104.6936035	-67.6566885	14.799105	93.3437345
-20.908339	30.015612	98.577751	-11.20356	13.907762	99.065933	44.126572	-2.307606	102.474472	46.338211	28.240412	106.737885	45.2323915	12.966403	104.6061785	-67.6395115	14.849121	93.5256875
-20.85914	30.798391	98.767265	-11.20451	13.919891	99.096977	44.049938	-2.35338	102.272308	46.384624	28.150612	106.775597	45.217281	12.898616	104.5239525	-67.626301	14.941166	93.6700015
-20.715311	31.987858	98.997971	-11.240693	13.977869	99.131096	43.945892	-2.396222	102.049484	46.421547	28.075951	106.794144	45.1837195	12.8398645	104.421814	-67.6651055	15.1158735	93.840378
-20.652983	32.774151	99.107033	-11.273394	14.022869	99.155441	43.897705	-2.372198	101.970879	46.40202	28.065577	106.793381	45.1498625	12.8466895	104.38213	-67.6966505	15.1990485	93.928752
-20.583456	33.480068	99.223534	-11.31586	14.088514	99.184341	43.847664	-2.340783	101.924011	46.35553	28.085957	106.781448	45.101597	12.872587	104.3527295	-67.733317	15.304441	94.0159525
-20.465765	34.123207	99.336136	-11.363501	14.12445	99.233437	43.812897	-2.297824	101.882912	46.278923	28.130251	106.793297	45.04591	12.9162135	104.3381045	-67.772912	15.3326865	94.1287695
-20.376719	34.687733	99.475258	-11.41629	14.174035	99.305634	43.77507	-2.25505	101.862099	46.22739	28.156137	106.79232	45.00123	12.9505435	104.3272095	-67.83381	15.3975265	94.2840585
-20.268169	35.186604	99.612823	-11.473383	14.202965	99.386421	43.730209	-2.223404	101.835526	46.173389	28.175777	106.792641	44.951799	12.9761865	104.3140835	-67.898565	15.4297435	94.4587585
-20.091856	35.674278	99.767967	-11.515585	14.229624	99.444603	43.677078	-2.19941	101.798973	46.112774	28.188923	106.813026	44.894926	12.9947565	104.3059995	-67.926096	15.4644915	94.5832065
-19.83256	36.393158	100.009644	-11.590813	14.218723	99.552086	43.589005	-2.190268	101.715981	46.043144	28.165367	106.846687	44.8160745	12.9875495	104.281334	-67.9977005	15.4498965	94.822838
-19.604595	36.766518	100.164238	-11.628004	14.212397	99.624268	43.515018	-2.18298	101.67395	46.002563	28.136978	106.877731	44.7587905	12.976999	104.2758405	-68.0147985	15.447795	94.9726955
-19.390104	37.131275	100.348663	-11.670695	14.221118	99.728462	43.469574	-2.17956	101.639679	45.968945	28.108004	106.917572	44.7192595	12.964222	104.2786255	-68.0606495	15.478014	95.1782985
-19.092459	37.430389	100.494301	-11.697018	14.25281	99.823357	43.429749	-2.171377	101.643242	45.933453	28.113523	106.943146	44.681601	12.971073	104.293194	-68.075637	15.534547	95.35352
-18.896732	37.642879	100.630997	-11.726469	14.308063	99.914352	43.401031	-2.144511	101.667427	45.884167	28.156038	106.955658	44.642599	13.0057635	104.3115425	-68.095537	15.6103625	95.5171615
-18.678535	37.790825	100.71666	-11.762635	14.38158	100.017838	43.382484	-2.097543	101.750275	45.812233	28.231037	106.98568	44.5973585	13.066747	104.3679775	-68.1226285	15.696413	95.6676985
-18.49312	37.909382	100.766731	-11.800019	14.446056	100.114311	43.390064	-2.036084	101.939735	45.723419	28.328144	107.042076	44.5567415	13.14603	104.4909055	-68.1567795	15.746082	95.7377165
-18.169888	37.926472	100.801559	-11.8476	14.583297	100.325821	43.443035	-1.92024	102.474678	45.572208	28.511452	107.269577	44.5076215	13.295606	104.8721275	-68.2028215	15.870988	95.7795145
-17.932869	37.864437	100.834534	-11.891109	14.626015	100.519089	43.500881	-1.847885	102.942726	45.485229	28.646835	107.474724	44.493055	13.399475	105.208725	-68.275273	15.852555	95.829453
-17.686913	37.703957	100.829269	-11.981859	14.666041	100.733444	43.563889	-1.782428	103.427658	45.426048	28.780022	107.690285	44.4949685	13.498797	105.5589715	-68.4586865	15.833285	95.9079165
-17.435656	37.534256	100.857071	-12.040323	14.666718	100.958672	43.595894	-1.717199	103.874031	45.362656	28.899523	107.88443	44.479275	13.591162	105.8792305	-68.559921	15.742274	96.0381135
-17.229792	37.286549	100.94062	-12.084908	14.644604	101.187202	43.603088	-1.690043	104.256973	45.306873	28.963068	108.058571	44.4549805	13.6365125	106.157772	-68.6247965	15.6526955	96.216632
-17.090372	37.007065	101.075134	-12.1242	14.611614	101.410255	43.587681	-1.666645	104.579559	45.251579	28.970469	108.213058	44.41963	13.651912	106.3963085	-68.66803	15.571316	96.4242015
-16.923923	36.68663	101.188934	-12.169433	14.547491	101.602486	43.58379	-1.670872	104.849388	45.229958	28.950394	108.343033	44.406874	13.639761	106.5962105	-68.74574	15.455221	96.6087615
-16.708889	36.211643	101.298431	-12.204445	14.485576	101.81665	43.57317	-1.704444	105.150948	45.251667	28.918892	108.458672	44.4124185	13.607224	106.80481	-68.8213085	15.363928	96.82849
-16.656178	35.906715	101.346504	-12.216474	14.460446	101.924919	43.566555	-1.721896	105.300926	45.274033	28.888966	108.464958	44.420294	13.583535	106.882942	-68.853242	15.337357	96.966896
-16.578344	35.542782	101.3535	-12.213746	14.440773	102.009048	43.572529	-1.727875	105.419899	45.298748	28.843811	108.422066	44.4356385	13.557968	106.9209825	-68.8631305	15.323578	97.0971135
-16.553087	35.234478	101.320541	-12.195987	14.451063	102.061447	43.58955	-1.71294	105.512535	45.289272	28.816732	108.37735	44.439411	13.551896	106.9449425	-68.831385	15.35023	97.1779515
-16.602102	34.914509	101.272621	-12.159774	14.471809	102.100227	43.612255	-1.703043	105.609306	45.280853	28.800034	108.308983	44.446554	13.5484955	106.9591445	-68.766102	15.3951225	97.2413095
-16.657795	34.608986	101.232399	-12.119373	14.478943	102.141319	43.656807	-1.686165	105.698776	45.280544	28.785307	108.2425	44.4686755	13.549571	106.970638	-68.7074215	15.408315	97.312
-16.726059	34.340084	101.195396	-12.090816	14.478853	102.190102	43.714798	-1.670518	105.776367	45.27	28.784721	108.195648	44.492399	13.5571015	106.9860075	-68.674031	15.4006045	97.3941965
-16.846354	33.98341	101.182114	-12.015068	14.468558	102.28878	43.779663	-1.684324	105.893311	45.282181	28.75593	108.155571	44.530922	13.535803	107.024441	-68.561058	15.401313	97.553119
-17.007614	33.799641	101.196014	-11.977295	14.452523	102.376648	43.819912	-1.732314	105.959938	45.312084	28.709543	108.125427	44.565998	13.4886145	107.0426825	-68.520588	15.4164315	97.7106135
-17.194712	33.667301	101.212608	-11.944129	14.455292	102.453636	43.867828	-1.780209	106.00724	45.332977	28.660852	108.087837	44.6004025	13.4403215	107.0475385	-68.4886605	15.4702625	97.8597335
-17.431046	33.549629	101.241127	-11.906713	14.442762	102.515579	43.888302	-1.846354	106.026962	45.353416	28.597582	108.037994	44.620859	13.375614	107.032478	-68.434285	15.50991	97.99868
-17.634636	33.477463	101.246689	-11.868648	14.415669	102.555763	43.889057	-1.918369	106.028816	45.388321	28.508303	107.980789	44.638689	13.294967	107.0048025	-68.375985	15.536371	98.1067235
-17.792948	33.428738	101.254562	-11.830391	14.385441	102.57679	43.905304	-1.997215	106.018387	45.41156	28.423923	107.963577	44.658432	13.213354	106.990982	-68.319214	15.557528	98.162598
-17.984966	33.436291	101.257515	-11.80603	14.349285	102.588509	43.906879	-2.075696	106.016907	45.443653	28.345257	107.98172	44.675266	13.1347805	106.9993135	-68.287326	15.5637895	98.1777045
-18.215927	33.522587	101.307991	-11.789282	14.259336	102.608658	43.903385	-2.193596	106.026527	45.505322	28.247959	108.017853	44.7043535	13.0271815	107.02219	-68.2829175	15.4914905	98.195126
-18.295465	33.670803	101.308861	-11.778278	14.222704	102.62468	43.918873	-2.245619	106.028091	45.531254	28.211033	108.039749	44.7250635	12.982707	107.03392	-68.2816195	15.462701	98.21544
-18.394514	33.845398	101.354111	-11.749588	14.188489	102.664268	43.939331	-2.273779	106.047478	45.553673	28.190216	108.028351	44.746502	12.9582185	107.0379145	-68.245678	15.4187595	98.2906215
-18.461948	34.059418	101.367249	-11.734169	14.182184	102.718987	43.972324	-2.27205	106.087669	45.558212	28.193817	107.999672	44.765268	12.9608835	107.0436705	-68.233606	15.4034845	98.3943035
-18.51416	34.275883	101.419113	-11.709693	14.169528	102.780823	44.038689	-2.253345	106.103912	45.557911	28.212564	107.974052	44.7983	12.9796095	107.038982	-68.217686	15.3594465	98.522664
-18.582266	34.498817	101.512123	-11.655169	14.135948	102.850433	44.101395	-2.238473	106.103882	45.56554	28.218142	107.949272	44.8334675	12.9898345	107.026577	-68.1438055	15.2820615	98.674289
-18.548431	34.740402	101.598503	-11.62674	14.110944	102.919579	44.169189	-2.246312	106.066605	45.579224	28.199392	107.925629	44.8742065	12.97654	106.996117	-68.1276865	15.245348	98.843041
-18.402567	35.11351	101.732048	-11.536674	14.015873	102.960289	44.252293	-2.321933	105.947113	45.6306	28.113773	107.94619	44.9414465	12.89592	106.9466515	-68.0147945	15.135826	98.9739265
-18.249147	35.384689	101.812271	-11.489285	13.937357	102.965805	44.282959	-2.41327	105.821754	45.689861	28.029179	107.964195	44.98641	12.8079545	106.8929745	-67.96498	15.0667595	99.0386355
-18.055866	35.63958	101.927483	-11.439373	13.847409	102.962685	44.28548	-2.492159	105.695534	45.746849	27.925587	107.985817	45.0161645	12.716714	106.8406755	-67.8949105	14.978104	99.0846945
-17.847727	35.913754	102.023911	-11.410418	13.80047	102.97084	44.29118	-2.562747	105.585434	45.796932	27.852028	108.01033	45.044056	12.6446405	106.797882	-67.864892	14.9562995	99.143798
-17.629494	36.201061	102.148582	-11.377353	13.767925	103.008316	44.308014	-2.602458	105.508209	45.838947	27.816463	108.035805	45.0734805	12.6070025	106.772007	-67.8281865	14.9288475	99.244625
-17.415758	36.488621	102.23864	-11.344105	13.783157	103.059639	44.330231	-2.599256	105.504883	45.875305	27.819321	108.058548	45.102768	12.6100325	106.7817155	-67.790978	14.9562815	99.3375625
-17.143469	36.770103	102.302376	-11.340792	13.804648	103.113533	44.382019	-2.552106	105.546631	45.910198	27.863852	108.083	45.1461085	12.655873	106.8148155	-67.8276925	14.953423	99.4122505
-16.643652	37.182571	102.345619	-11.325409	13.86431	103.183556	44.463402	-2.439744	105.587296	45.93285	27.989	108.07563	45.198126	12.774628	106.831463	-67.848944	14.953992	99.535649
-16.226364	37.453388	102.341507	-11.305715	13.903411	103.211166	44.500172	-2.361371	105.606758	45.930836	28.059855	108.018135	45.215504	12.849242	106.8124465	-67.826934	14.95758	99.6098855
-15.808898	37.696301	102.330414	-11.294509	13.931688	103.231537	44.550915	-2.283741	105.609573	45.904835	28.100973	107.954681	45.227875	12.908616	106.782127	-67.816893	14.95476	99.680947
-15.400102	37.965675	102.34568	-11.287412	13.949045	103.254959	44.579269	-2.240806	105.593338	45.87365	28.134134	107.886765	45.2264595	12.946664	106.7400515	-67.8012835	14.951426	99.7698665
-14.941981	38.155972	102.313828	-11.277573	13.963093	103.279427	44.583702	-2.216951	105.568436	45.851509	28.142151	107.822037	45.2176055	12.9626	106.6952365	-67.7727515	14.963586	99.8636175
-14.484887	38.346344	102.348999	-11.291962	13.952954	103.320488	44.581745	-2.20939	105.548523	45.84454	28.136257	107.802353	45.2131425	12.9634335	106.675438	-67.7970665	14.9424745	99.965538
-14.014848	38.494576	102.412796	-11.287124	13.951293	103.372528	44.577183	-2.2172	105.551842	45.848629	28.142559	107.848511	45.212906	12.9626795	106.7001765	-67.787154	14.9399065	100.0448795
-13.283793	38.760231	102.581047	-11.324601	13.928838	103.466309	44.573246	-2.244629	105.620209	45.90152	28.187338	108.031807	45.237383	12.9713545	106.826008	-67.886585	14.8863215	100.10661
-12.741031	38.914391	102.711937	-11.349247	13.935632	103.52169	44.574287	-2.250903	105.696083	45.943771	28.255276	108.222092	45.259029	13.0021865	106.9590875	-67.957523	14.8690775	100.0842925
-12.11359	39.08717	102.891853	-11.407014	13.968517	103.595009	44.584099	-2.247466	105.803345	45.99099	28.346592	108.450844	45.2875445	13.049563	107.1270945	-68.1015725	14.887471	100.0629235
-11.532208	39.223408	103.084969	-11.438204	14.015773	103.646561	44.59465	-2.216109	105.887749	46.036182	28.448889	108.692192	45.315416	13.11639	107.2899705	-68.191824	14.915156	100.0031515
-10.950745	39.367611	103.260254	-11.467175	14.07058	103.679619	44.593559	-2.15861	105.98011	46.062294	28.577148	108.92321	45.3279265	13.209269	107.45166	-68.2622765	14.931891	99.907578
-10.436645	39.480236	103.467621	-11.517218	14.176123	103.716698	44.570194	-2.038999	106.081512	46.076965	28.72982	109.146797	45.3235795	13.3454105	107.6141545	-68.3580155	15.0068355	99.8192415
-9.848726	39.542015	103.639351	-11.55236	14.278173	103.745354	44.575157	-1.906271	106.124649	46.088646	28.897875	109.36068	45.3319015	13.495802	107.7426645	-68.4366215	15.060544	99.7480435
-8.955719	39.571888	103.812286	-11.625628	14.462664	103.729416	44.602142	-1.69254	106.143044	46.1166	29.178991	109.607101	45.359371	13.7432255	107.8750725	-68.610627	15.1821025	99.5837595
-8.32019	39.562473	103.916779	-11.64773	14.567229	103.723099	44.567814	-1.49196	106.17086	46.112034	29.37336	109.714996	45.339924	13.9407	107.942928	-68.635384	15.193758	99.50327
-7.725684	39.493908	103.977158	-11.669603	14.709652	103.709015	44.585358	-1.315716	106.179634	46.096687	29.553288	109.804535	45.3410225	14.118786	107.9920845	-68.6802285	15.300518	99.4259455
-7.140119	39.389286	104.017174	-11.699656	14.852792	103.670761	44.620522	-1.172259	106.172981	46.076004	29.71813	109.878517	45.348263	14.2729355	108.025749	-68.747575	15.4326485	99.315773
-6.582833	39.236	104.022064	-11.710121	14.950169	103.645599	44.619678	-1.029137	106.184387	46.063213	29.858828	109.914063	45.3414455	14.4148455	108.049225	-68.7616875	15.4854925	99.241973
-6.029922	39.043922	104.017746	-11.725706	15.054962	103.621185	44.622837	-0.899189	106.199768	46.038399	29.988205	109.937752	45.330618	14.544508	108.06876	-68.78203	15.565416	99.17361
-5.461877	38.801289	104.01162	-11.736902	15.114623	103.617081	44.588612	-0.781977	106.235695	46.024651	30.081734	109.93483	45.3066315	14.6498785	108.0852625	-68.7804355	15.5793675	99.1488995
-4.668463	38.351677	103.973045	-11.75088	15.192619	103.608032	44.579311	-0.679043	106.246391	46.01749	30.169777	109.900475	45.2984005	14.745367	108.073433	-68.8001605	15.639871	99.142631
-4.158587	37.958672	103.944168	-11.759357	15.208933	103.610435	44.595474	-0.635987	106.221962	45.999737	30.221199	109.837685	45.2976055	14.792606	108.0298235	-68.8163195	15.62526	99.1910465
-3.638377	37.54261	103.885498	-11.772593	15.211849	103.608727	44.578697	-0.598164	106.229401	45.969669	30.261915	109.762154	45.274183	14.8318755	107.9957775	-68.819369	15.5918225	99.2216765
-3.142639	37.089005	103.813622	-11.788148	15.208377	103.605797	44.515125	-0.5478	106.281128	45.920055	30.283283	109.687279	45.21759	14.8677415	107.9842035	-68.793886	15.5490125	99.2273905
-2.69284	36.603497	103.707741	-11.817515	15.186882	103.615273	44.48502	-0.516682	106.309334	45.856308	30.308867	109.598946	45.170664	14.8960925	107.95414	-68.805694	15.4776715	99.276406
-2.243348	36.130165	103.622292	-11.853318	15.153376	103.633141	44.461117	-0.489532	106.342957	45.779362	30.327087	109.499146	45.1202395	14.9187775	107.9210515	-68.8268755	15.3879745	99.3452305
-1.806452	35.541454	103.517441	-11.891531	15.130494	103.668915	44.428982	-0.458572	106.381165	45.692284	30.352036	109.393944	45.060633	14.946732	107.8875545	-68.843695	15.314256	99.4502755
-1.207968	34.617989	103.408028	-11.948505	15.082205	103.709732	44.397907	-0.415352	106.415848	45.558365	30.390661	109.238365	44.978136	14.9876545	107.8271065	-68.875146	15.1767555	99.5923575
-0.809666	34.004547	103.331375	-11.996735	15.050028	103.727951	44.357864	-0.363538	106.467178	45.464535	30.416044	109.136391	44.9111995	15.026253	107.8017845	-68.9046695	15.073803	99.6541175
-0.460825	33.369682	103.250015	-12.045434	15.009726	103.730789	44.318916	-0.321491	106.50766	45.365734	30.433958	109.039986	44.842325	15.0562335	107.773823	-68.933193	14.9632185	99.687755
-0.100986	32.743996	103.132607	-12.102535	14.971383	103.718056	44.256611	-0.288104	106.537178	45.264065	30.4629	108.915436	44.760338	15.087398	107.726307	-68.965408	14.855368	99.709805
0.237941	32.131405	103.007767	-12.1626	14.944365	103.680084	44.183323	-0.251815	106.543175	45.167	30.466619	108.748833	44.6751615	15.107402	107.646004	-69.0003615	14.781328	99.714164
0.548795	31.438107	102.892494	-12.223921	14.91468	103.637787	44.108089	-0.206853	106.521538	45.056068	30.458424	108.563126	44.5820785	15.1257855	107.542332	-69.0299205	14.7035745	99.733242
0.872788	30.793386	102.759064	-12.288448	14.885415	103.590988	44.024162	-0.148158	106.498512	44.929199	30.45739	108.356598	44.4766805	15.154616	107.427555	-69.0535765	14.616214	99.754421
1.317884	29.829514	102.568649	-12.391493	14.861743	103.552841	43.913296	-0.040477	106.469025	44.73164	30.47863	107.999329	44.322468	15.2190765	107.234177	-69.105454	14.5044095	99.871505
1.608724	29.216757	102.432564	-12.47118	14.857771	103.535339	43.835094	0.05686	106.466148	44.595249	30.509296	107.760689	44.2151715	15.283078	107.1134185	-69.1575315	14.432464	99.9572595
1.879193	28.633482	102.292084	-12.548897	14.853001	103.513443	43.788933	0.145185	106.44976	44.446499	30.569092	107.523277	44.117716	15.3571385	106.9865185	-69.21551	14.3488635	100.0403675
2.14397	28.00869	102.169861	-12.624764	14.844388	103.487564	43.736622	0.243505	106.443047	44.291122	30.633926	107.312119	44.013872	15.4387155	106.877583	-69.2634	14.2500605	100.097545
2.39505	27.415354	102.087631	-12.683574	14.836846	103.466965	43.706287	0.314581	106.430229	44.141655	30.697838	107.149544	43.923971	15.5062095	106.7898865	-69.291119	14.1674825	100.1440435
2.668149	26.868837	102.044724	-12.764989	14.825638	103.476372	43.672024	0.357107	106.427399	44.019855	30.746323	107.025322	43.8459395	15.551715	106.7263605	-69.3759175	14.099561	100.2263835
2.922219	26.361227	102.037277	-12.832126	14.808279	103.485619	43.630009	0.370434	106.44429	43.933876	30.770403	106.952011	43.7819425	15.5704185	106.6981505	-69.4461945	14.0461395	100.2730875
3.290916	25.652462	102.013504	-12.907459	14.769277	103.482651	43.534966	0.363301	106.477997	43.868763	30.761757	106.884911	43.7018645	15.562529	106.681454	-69.5167825	13.976025	100.283848
3.559003	25.244825	101.976837	-12.955968	14.753217	103.445068	43.483593	0.354198	106.464005	43.833862	30.758404	106.848587	43.6587275	15.556301	106.656296	-69.5706635	13.950133	100.23384
3.823279	24.843939	101.964249	-12.99078	14.740176	103.41526	43.421688	0.370162	106.422867	43.797951	30.770763	106.81485	43.6098195	15.5704625	106.6188585	-69.5913795	13.9098895	100.2116615
4.064664	24.470924	101.959457	-13.007161	14.739959	103.403519	43.37138	0.414465	106.374954	43.748283	30.804321	106.789413	43.5598315	15.609393	106.5821835	-69.5741535	13.870525	100.2248545
4.329699	24.113655	101.980423	-13.044222	14.773882	103.41172	43.328606	0.488938	106.317261	43.70108	30.874269	106.780113	43.514843	15.6816035	106.548687	-69.603287	13.8661605	100.274753
4.550958	23.828793	102.021133	-13.064313	14.814846	103.431252	43.291752	0.555185	106.264832	43.670204	30.951765	106.789658	43.480978	15.753475	106.527245	-69.609604	13.876217	100.335259
4.835345	23.620302	102.063492	-13.088843	14.891285	103.43924	43.242653	0.617424	106.223511	43.639889	31.046045	106.838051	43.441271	15.8317345	106.530781	-69.618957	13.9508355	100.347699
5.188699	23.329329	102.140007	-13.170214	14.998412	103.45079	43.164413	0.709698	106.159035	43.602482	31.204113	106.97509	43.3834475	15.9569055	106.5670625	-69.7238755	14.0399185	100.3345175
5.421011	23.18755	102.201523	-13.222328	15.071146	103.461334	43.110859	0.753465	106.142715	43.583725	31.331026	107.130646	43.347292	16.0422455	106.6366805	-69.791948	14.1000465	100.2859875
5.674191	23.053488	102.272011	-13.279036	15.180087	103.470871	43.051994	0.818271	106.152519	43.57729	31.455708	107.314423	43.314642	16.1369895	106.733471	-69.872714	14.2231845	100.208271
5.893376	22.973763	102.386604	-13.330843	15.288875	103.497658	42.995121	0.893866	106.177246	43.565907	31.594521	107.548538	43.280514	16.2441935	106.862892	-69.9422	14.3335565	100.132424
6.190581	22.85603	102.49044	-13.417286	15.401899	103.552963	42.942047	0.976519	106.216606	43.576702	31.750181	107.770393	43.2593745	16.36335	106.9934995	-70.0939465	14.440448	100.1124265
6.482687	22.762623	102.615891	-13.487722	15.538292	103.614471	42.885651	1.091209	106.270172	43.583775	31.918356	108.006599	43.234713	16.5047825	107.1383855	-70.210157	14.5718015	100.0905565
6.784855	22.652332	102.754883	-13.568078	15.654906	103.679085	42.835255	1.216059	106.341148	43.553688	32.108677	108.263924	43.1944715	16.662368	107.302536	-70.3306275	14.647444	100.055634
7.219177	22.485603	102.952209	-13.666008	15.878755	103.797958	42.779274	1.437527	106.429543	43.509216	32.411324	108.608307	43.144245	16.9244255	107.518925	-70.476261	14.8330845	100.076991
7.52299	22.392935	103.075699	-13.736111	16.012917	103.859756	42.74408	1.598142	106.495094	43.490089	32.627266	108.818207	43.1170845	17.112704	107.6566505	-70.5893065	14.91313	100.0628615
7.826725	22.286852	103.193985	-13.790011	16.169357	103.918671	42.711128	1.772947	106.550232	43.479607	32.83519	109.019028	43.0953675	17.3040685	107.78463	-70.6753895	15.0346455	100.052712
8.105751	22.173815	103.30883	-13.861987	16.306091	103.977539	42.68491	1.95028	106.598267	43.456982	33.060028	109.20504	43.070946	17.505154	107.9016535	-70.79492	15.107028	100.0534245
8.354741	22.070745	103.390656	-13.910244	16.4583	104.024658	42.654316	2.101884	106.638466	43.456516	33.264515	109.380447	43.055416	17.6831995	108.0094565	-70.875904	15.2334005	100.0398595
8.631442	21.956005	103.475586	-13.958719	16.587486	104.070351	42.614235	2.258267	106.665764	43.463627	33.438198	109.528015	43.038931	17.8482325	108.0968895	-70.956369	15.3267395	100.0438125
8.935224	21.76849	103.547058	-13.98081	16.734528	104.118584	42.584023	2.409802	106.692902	43.452213	33.597721	109.67617	43.018118	18.0037615	108.184536	-70.979738	15.4652945	100.052632
9.372213	21.479765	103.640869	-14.015119	16.952875	104.18792	42.571983	2.6237	106.740013	43.449837	33.815506	109.875664	43.01091	18.219603	108.3078385	-71.041148	15.686147	100.0680015
9.662185	21.206472	103.675041	-14.010139	17.075937	104.212067	42.565243	2.743304	106.758453	43.439281	33.959465	110.019943	43.002262	18.3513845	108.389198	-71.02254	15.8004895	100.034936
9.922313	20.90115	103.708389	-14.011194	17.185787	104.227448	42.578255	2.856242	106.768883	43.455914	34.060051	110.119423	43.0170845	18.4581465	108.444153	-71.0394725	15.9134275	100.010743
10.200479	20.616693	103.729546	-14.006433	17.288021	104.228401	42.588295	2.956895	106.763206	43.474873	34.173473	110.19133	43.031584	18.565184	108.477268	-71.04445	16.010858	99.979534
10.473074	20.29068	103.735352	-13.987335	17.371408	104.207466	42.604168	3.073503	106.746605	43.477562	34.291756	110.276924	43.040865	18.6826295	108.5117645	-71.015535	16.0601865	99.9031675
10.714588	19.983301	103.719749	-13.98605	17.458517	104.188179	42.626087	3.180079	106.726265	43.497425	34.3937	110.323586	43.061756	18.7868895	108.5249255	-71.033856	16.1301445	99.8514325
10.894558	19.602627	103.699921	-13.967216	17.539589	104.15863	42.661171	3.304703	106.703117	43.508045	34.494667	110.358467	43.084608	18.899685	108.530792	-71.01904	16.179493	99.786468
11.199176	19.051958	103.610268	-13.913766	17.686163	104.075027	42.727737	3.505471	106.680916	43.523987	34.647617	110.337021	43.125862	19.076544	108.5089685	-70.953394	16.295782	99.6410855
11.393732	18.576822	103.49884	-13.888368	17.791979	103.995308	42.74847	3.65954	106.718864	43.526527	34.775127	110.260651	43.1374985	19.2173335	108.4897575	-70.9142345	16.3666245	99.5008585
11.594781	18.092138	103.392365	-13.842641	17.916925	103.875732	42.856632	3.811693	106.708168	43.49477	34.911522	110.165787	43.175701	19.3616075	108.4369775	-70.860983	16.4722425	99.3144865
11.742523	17.634165	103.299103	-13.80191	18.059853	103.754745	42.947205	3.982395	106.724861	43.446709	35.053425	110.050545	43.196957	19.51791	108.387703	-70.800777	16.601796	99.121787
11.93279	17.100393	103.207947	-13.767136	18.160509	103.653244	43.032623	4.14152	106.753685	43.390003	35.194496	109.938751	43.211313	19.668008	108.346218	-70.745585	16.65301	98.96027
12.040859	16.593044	103.125999	-13.730886	18.25633	103.543816	43.121204	4.281252	106.777313	43.368134	35.289932	109.828773	43.244669	19.785592	108.303043	-70.706441	16.727068	98.784589
12.103458	16.041161	103.052475	-13.698867	18.307858	103.461708	43.183109	4.402562	106.835129	43.357746	35.377831	109.70974	43.2704275	19.8901965	108.2724345	-70.6681615	16.7255195	98.6509815
12.225016	15.170362	102.907623	-13.600845	18.313568	103.318535	43.369778	4.488675	106.830765	43.39143	35.400726	109.457848	43.380604	19.9447005	108.1443065	-70.582294	16.6824355	98.4927635
12.266404	14.542129	102.799858	-13.531383	18.287027	103.181648	43.477665	4.530192	106.824387	43.409874	35.382469	109.253227	43.4437695	19.9563305	108.038807	-70.5065355	16.6177235	98.324489
12.303944	13.914733	102.677605	-13.447028	18.241219	103.043327	43.539093	4.554773	106.814232	43.38266	35.35437	109.042953	43.4608765	19.9545715	107.9285925	-70.3549325	16.5278665	98.1580615
12.319454	13.296643	102.564636	-13.354431	18.179821	102.889999	43.68306	4.541733	106.731293	43.363087	35.271801	108.796242	43.5230735	19.906767	107.7637675	-70.2319355	16.452875	98.0162305
12.341515	12.694009	102.409744	-13.259323	18.070629	102.730286	43.794888	4.503189	106.652237	43.351891	35.193783	108.559181	43.5733895	19.848486	107.605709	-70.0920355	16.292772	97.854863
12.282887	12.075453	102.25663	-13.179742	17.952822	102.571594	43.884052	4.439991	106.548584	43.351063	35.10136	108.343636	43.6175575	19.7706755	107.44611	-69.9770415	16.1349685	97.697078
12.178757	11.481886	102.129341	-13.100718	17.791996	102.425194	43.960358	4.347127	106.449867	43.386223	34.966419	108.130302	43.6732905	19.656773	107.2900845	-69.8747265	15.927219	97.5603035
12.025426	10.580954	101.889969	-12.987444	17.545828	102.206871	44.067497	4.164553	106.287384	43.427528	34.749912	107.916367	43.7475125	19.4572325	107.1018755	-69.7224005	15.6344235	97.3118665
11.876017	9.961604	101.760208	-12.94221	17.363438	102.077255	44.094131	4.02609	106.196213	43.452702	34.581097	107.83857	43.7734165	19.3035935	107.0173915	-69.6578365	15.4232825	97.1371185
11.682751	9.390276	101.640175	-12.892588	17.209412	101.980415	44.159241	3.857534	106.048668	43.484886	34.398674	107.776794	43.8220635	19.128104	106.912731	-69.6072395	15.29072	97.048099
11.485991	8.870522	101.530945	-12.86296	17.088348	101.901939	44.171413	3.707834	105.918907	43.501453	34.230946	107.751259	43.836433	18.96939	106.835083	-69.562353	15.207306	96.968795
11.264593	8.366859	101.442085	-12.820365	16.990458	101.823044	44.193073	3.590186	105.781296	43.529232	34.082161	107.759651	43.8611525	18.8361735	106.7704735	-69.5018825	15.1447425	96.8756145
11.048641	7.875253	101.321877	-12.785732	16.9048	101.752174	44.219803	3.489069	105.639252	43.56987	33.987816	107.757019	43.8948365	18.7384425	106.6981355	-69.4663005	15.0711575	96.8062125
10.824444	7.411043	101.166092	-12.748556	16.867414	101.675331	44.240604	3.43156	105.477974	43.607197	33.930672	107.77655	43.9239005	18.681116	106.627262	-69.4210125	15.053712	96.7234
10.369827	6.791855	100.949287	-12.708908	16.876783	101.577888	44.259647	3.407091	105.262947	43.649086	33.908295	107.796951	43.9543665	18.657693	106.529949	-69.3721825	15.095873	96.625827
10.069052	6.372737	100.840424	-12.685835	16.903349	101.553192	44.24485	3.448184	105.216179	43.678593	33.924828	107.808372	43.9617215	18.686506	106.5122755	-69.3333915	15.120192	96.5941085
9.726715	5.938559	100.772919	-12.661152	16.952446	101.563515	44.308643	3.495307	105.148491	43.7034	33.971252	107.845345	44.0060215	18.7332795	106.496918	-69.3283255	15.1716125	96.630112
9.374175	5.548701	100.737892	-12.624593	17.020924	101.579544	44.349514	3.559513	105.124641	43.717365	34.040203	107.877625	44.0334395	18.799858	106.501133	-69.2826255	15.24199	96.657955
9.002637	5.135765	100.72229	-12.627686	17.082409	101.600288	44.365883	3.634391	105.150558	43.728943	34.088371	107.874001	44.047413	18.861381	106.5122795	-69.302785	15.303437	96.6882965
8.640775	4.734485	100.705185	-12.604187	17.133509	101.589905	44.426258	3.681289	105.14315	43.743351	34.105446	107.840523	44.0848045	18.8933675	106.4918365	-69.2931785	15.3736505	96.6879735
8.255726	4.284679	100.61203	-12.548365	17.17407	101.549217	44.508099	3.688588	105.08313	43.747375	34.100471	107.800438	44.127737	18.8945295	106.441784	-69.224467	15.4536105	96.65665
7.637318	3.656898	100.477997	-12.467114	17.143311	101.469978	44.554554	3.695881	105.039238	43.764191	34.052937	107.672478	44.1593725	18.874409	106.355858	-69.0936005	15.412213	96.584098
7.215247	3.179787	100.388672	-12.418292	17.123434	101.409515	44.60857	3.676799	104.986	43.789707	34.009258	107.573807	44.1991385	18.8430285	106.2799035	-69.0357225	15.4038395	96.5391265
6.753051	2.742076	100.305054	-12.360499	17.055489	101.340523	44.702236	3.625285	104.903114	43.816757	33.968845	107.471848	44.2594965	18.797065	106.187481	-68.9804945	15.313913	96.493565
6.313434	2.294541	100.270081	-12.293296	16.998322	101.289352	44.746849	3.573429	104.862656	43.86047	33.906166	107.342422	44.3036595	18.7397975	106.102539	-68.8902515	15.2568465	96.476165
5.846295	1.856117	100.215065	-12.216138	16.925188	101.248611	44.770229	3.521337	104.845345	43.89452	33.821461	107.229141	44.3323745	18.671399	106.037243	-68.7646505	15.178977	96.459979
5.417315	1.42195	100.192223	-12.151533	16.856047	101.21682	44.829117	3.438057	104.796494	43.928757	33.719616	107.136108	44.378937	18.5788365	105.966301	-68.682003	15.1332575	96.467339
4.925315	1.008433	100.144981	-12.068846	16.765728	101.198372	44.916218	3.329496	104.723534	43.989841	33.604282	107.037338	44.4530295	18.466889	105.880436	-68.5907215	15.064567	96.516308
4.178454	0.38358	100.048813	-11.977558	16.57209	101.162949	45.000248	3.171533	104.647888	44.069695	33.406353	106.929626	44.5349715	18.288943	105.788757	-68.4900875	14.855237	96.537141
3.665318	-0.019526	100.019196	-11.910379	16.482412	101.129387	45.049961	3.069249	104.606476	44.125824	33.275204	106.859169	44.5878925	18.1722265	105.7328225	-68.4086505	14.7925975	96.5259515
3.169678	-0.381181	99.95993	-11.842702	16.374468	101.095093	45.107975	2.979094	104.563416	44.160519	33.162411	106.805168	44.634247	18.0707525	105.684292	-68.319651	14.6781835	96.505894
2.677817	-0.755149	99.90062	-11.801346	16.271427	101.053413	45.160648	2.905632	104.519501	44.182278	33.074059	106.781876	44.671463	17.9898455	105.6506885	-68.274155	14.5530085	96.4561375
2.199755	-1.112696	99.860291	-11.738075	16.181118	101.02861	45.21471	2.831465	104.489471	44.204285	32.990093	106.755341	44.7094975	17.910779	105.622406	-68.1856475	14.451457	96.434814
1.708749	-1.433613	99.82843	-11.687512	16.10877	101.009155	45.272091	2.773089	104.452225	44.228664	32.917034	106.739548	44.7503775	17.8450615	105.5958865	-68.1254015	14.3724785	96.4224235
1.184131	-1.752034	99.793098	-11.648257	16.026274	101.0093	45.291183	2.745276	104.446922	44.258564	32.861092	106.746437	44.7748735	17.803184	105.5966795	-68.0713875	14.249364	96.4219205
0.392945	-2.185982	99.724113	-11.594316	15.960418	101.013008	45.390873	2.691245	104.353714	44.305202	32.816757	106.745064	44.8480375	17.754001	105.549389	-68.0366695	14.166835	96.476627
-0.129718	-2.448151	99.671982	-11.561406	15.940838	101.012039	45.421909	2.686756	104.30304	44.310722	32.816963	106.8125	44.8663155	17.7518595	105.55777	-67.9891275	14.1298165	96.466308
-0.629049	-2.735847	99.611603	-11.528368	15.931839	101.029648	45.454609	2.667807	104.253998	44.351456	32.818954	106.923355	44.9030325	17.7433805	105.5886765	-67.9597685	14.1202975	96.4706195
-1.170684	-2.93713	99.525482	-11.509511	15.925384	101.056419	45.476837	2.649723	104.194008	44.414669	32.807491	107.037521	44.945753	17.728607	105.6157645	-67.964775	14.122161	96.4970735
-1.644484	-3.212931	99.415375	-11.480051	15.905849	101.094818	45.442917	2.654751	104.148628	44.481869	32.793652	107.177711	44.962393	17.7242015	105.6631695	-67.922495	14.0874965	96.5264665
-2.185853	-3.461008	99.319283	-11.452888	15.936656	101.12188	45.490944	2.638826	104.068924	44.557625	32.78286	107.292625	45.0242845	17.710843	105.6807745	-67.9300605	14.162469	96.5629855
-2.725602	-3.740903	99.229485	-11.425038	15.988515	101.143608	45.50819	2.654648	104.04818	44.644962	32.795238	107.379089	45.076576	17.724943	105.7136345	-67.926652	14.252087	96.5735815
-3.52376	-4.089602	99.160858	-11.38952	16.057264	101.178596	45.52655	2.741861	104.10379	44.723206	32.882584	107.461975	45.124878	17.8122225	105.7828825	-67.903918	14.3023055	96.5743095
-4.047327	-4.372455	99.18705	-11.359571	16.134163	101.19529	45.620758	2.801706	104.120911	44.729839	32.953869	107.450012	45.1752985	17.8777875	105.7854615	-67.8944405	14.3905385	96.6051185
-4.604681	-4.605907	99.251938	-11.320553	16.175608	101.204971	45.685532	2.884608	104.167809	44.719181	33.040447	107.38797	45.2023565	17.9625275	105.7778895	-67.8434625	14.3886885	96.6320525
-5.108214	-5.001067	99.308868	-11.272228	16.194748	101.202415	45.759666	2.962044	104.212715	44.706043	33.115707	107.288696	45.2328545	18.0388755	105.7507055	-67.7773105	14.3506205	96.6541245
-5.62768	-5.311522	99.373428	-11.230545	16.188988	101.189079	45.832851	3.023039	104.25869	44.700111	33.159603	107.170197	45.266481	18.091321	105.7144435	-67.727571	14.286655	96.6637145
-6.195641	-5.615673	99.400291	-11.188672	16.165678	101.149384	45.899323	3.043081	104.297005	44.686562	33.17865	107.052269	45.2929425	18.1108655	105.674637	-67.6702865	14.2204905	96.624131
-6.740722	-6.002209	99.40258	-11.168398	16.107489	101.104591	45.959183	3.03373	104.317055	44.692616	33.163136	106.921509	45.3258995	18.098433	105.619282	-67.6626955	14.116545	96.5899
-7.571462	-6.520291	99.441513	-11.118438	16.019924	101.011253	46.018494	2.974378	104.346611	44.700985	33.106823	106.713867	45.3597395	18.0406005	105.530239	-67.5966155	13.9992475	96.492267
-8.135512	-6.792419	99.474159	-11.082448	15.947384	100.964653	46.061871	2.91971	104.359413	44.718163	33.048775	106.571831	45.390017	17.9842425	105.465622	-67.554913	13.9105255	96.463684
-8.690611	-7.105157	99.522675	-11.040837	15.887958	100.916718	46.090313	2.862015	104.377785	44.731388	32.996819	106.446747	45.4108505	17.929417	105.412266	-67.4925245	13.846499	96.42117
-9.218656	-7.477831	99.585953	-11.012304	15.815647	100.895325	46.125813	2.810615	104.404747	44.731266	32.925491	106.337585	45.4285395	17.868053	105.371166	-67.4531475	13.763241	96.419484
-9.764534	-7.774116	99.653915	-10.979028	15.747478	100.892349	46.1348	2.774171	104.457916	44.737339	32.856335	106.216179	45.4360695	17.815253	105.3370475	-67.3941255	13.679703	96.4476505
-10.335217	-8.03457	99.708244	-10.940182	15.660635	100.86911	46.179012	2.721474	104.468964	44.74815	32.804741	106.101753	45.463581	17.7631075	105.2853585	-67.343945	13.5581625	96.4528615
-10.898081	-8.311289	99.764206	-10.905668	15.592172	100.844704	46.255581	2.654535	104.444107	44.76717	32.752037	105.983734	45.5113755	17.703286	105.2139205	-67.3227115	13.481058	96.4754875
-11.6813	-8.632191	99.825989	-10.853605	15.496137	100.801849	46.294827	2.564438	104.447601	44.785221	32.653694	105.837563	45.540024	17.609066	105.142582	-67.247234	13.383208	96.461116
-12.221886	-8.737537	99.828384	-10.8384	15.433576	100.757156	46.312294	2.504891	104.465569	44.792416	32.590141	105.789742	45.552355	17.547516	105.1276555	-67.229155	13.319636	96.3866565
-12.70435	-8.905803	99.833122	-10.81147	15.387978	100.707504	46.326241	2.441483	104.49337	44.812702	32.51786	105.744644	45.5694715	17.4796715	105.119007	-67.1924115	13.2962845	96.296001
-13.211134	-8.998179	99.828735	-10.78914	15.322025	100.672844	46.341431	2.365157	104.519653	44.841457	32.447109	105.721245	45.591444	17.406133	105.120449	-67.169724	13.237917	96.225239
-13.688354	-9.06299	99.802856	-10.768184	15.285453	100.642761	46.356316	2.293915	104.535721	44.873318	32.375832	105.69413	45.614817	17.3348735	105.1149255	-67.151185	13.2360325	96.1705965
-14.275922	-9.067447	99.80352	-10.736051	15.249184	100.625549	46.37553	2.252066	104.551575	44.900711	32.318531	105.6595	45.6381205	17.2852985	105.1055375	-67.1102225	13.2130695	96.1455605
-14.801909	-9.050302	99.824127	-10.710355	15.228308	100.607933	46.40007	2.237595	104.565849	44.915447	32.293137	105.618027	45.6577585	17.265366	105.091938	-67.0784685	13.19125	96.123928
-15.472941	-8.909081	99.892891	-10.650801	15.203232	100.575623	46.449043	2.254222	104.57972	44.938297	32.275383	105.47303	45.69367	17.2648025	105.026375	-66.995272	13.1416615	96.124871
-15.875671	-8.728027	99.930252	-10.609267	15.20355	100.525604	46.479725	2.267486	104.573357	44.931458	32.277317	105.375313	45.7055915	17.2724015	104.974335	-66.9241255	13.1346985	96.076873
-16.218708	-8.547055	99.90947	-10.579692	15.177144	100.472168	46.497841	2.26304	104.554077	44.932453	32.273113	105.279396	45.715147	17.2680765	104.9167365	-66.874531	13.0862115	96.0275995
-16.646183	-8.326864	99.901016	-10.554072	15.142439	100.449005	46.472404	2.248209	104.56382	44.952454	32.249844	105.232529	45.712429	17.2490265	104.8981745	-66.820573	13.0358515	95.9998355
-17.01326	-8.045702	99.871147	-10.526853	15.056952	100.432243	46.522949	2.172727	104.524612	44.995365	32.209564	105.250565	45.759157	17.1911455	104.8875885	-66.812863	12.9227585	95.9768975
-17.351482	-7.753311	99.802528	-10.50063	14.983685	100.43708	46.525253	2.082487	104.523872	45.064648	32.152878	105.331291	45.7949505	17.1176825	104.9275815	-66.7962105	12.8496875	95.9465785
-17.67202	-7.407818	99.7323	-10.477633	14.90908	100.451874	46.528728	1.974579	104.536377	45.136059	32.075275	105.460892	45.8323935	17.024927	104.9986345	-66.7876595	12.793233	95.9051135
-18.062902	-6.841437	99.553818	-10.444968	14.825469	100.467278	46.524307	1.793674	104.555786	45.266365	31.948584	105.763733	45.895336	16.871129	105.1597595	-66.785272	12.779809	95.7747965
-18.283424	-6.436984	99.424278	-10.430014	14.750054	100.471268	46.513359	1.696979	104.532028	45.368263	31.875858	105.981461	45.940811	16.7864185	105.2567445	-66.800839	12.7136895	95.6857915
-18.445343	-6.032287	99.236954	-10.40041	14.71258	100.472626	46.505688	1.617851	104.477158	45.483913	31.835716	106.223274	45.9948005	16.7267835	105.350216	-66.7956205	12.6983765	95.595036
-18.579109	-5.605785	99.020241	-10.369953	14.692619	100.457939	46.511753	1.551836	104.404686	45.612202	31.833208	106.457565	46.0619775	16.692522	105.4311255	-66.8018835	12.692716	95.4847525
-18.690582	-5.173027	98.841248	-10.334628	14.704287	100.431702	46.510048	1.524095	104.333534	45.752068	31.861979	106.668701	46.131058	16.693037	105.5011175	-66.800314	12.715537	95.3622865
-18.768492	-4.740394	98.682121	-10.301434	14.75116	100.406708	46.516754	1.535384	104.27301	45.863899	31.906847	106.85321	46.1903265	16.7211155	105.56311	-66.7931945	12.7812045	95.250306
-18.856798	-4.308958	98.524391	-10.270179	14.819347	100.361237	46.536983	1.580469	104.244194	45.958839	31.978079	106.989098	46.247911	16.779274	105.616646	-66.788269	12.85942	95.105828
-18.93471	-3.664826	98.316841	-10.220042	14.96373	100.281105	46.557518	1.718055	104.226242	46.018524	32.105103	107.153008	46.288021	16.911579	105.689625	-66.728105	13.015881	94.872585
-18.957506	-3.251311	98.193863	-10.174731	15.075938	100.245377	46.631233	1.789462	104.171814	46.027447	32.208996	107.257568	46.32934	16.999229	105.714691	-66.678802	13.152647	94.776063
-18.94178	-2.878387	98.096397	-10.13033	15.175631	100.217331	46.685509	1.862719	104.153648	46.076374	32.287331	107.36438	46.3809415	17.075025	105.759014	-66.6416015	13.276237	94.675648
-18.901287	-2.502733	98.027687	-10.085409	15.238791	100.202072	46.735237	1.891368	104.142059	46.152771	32.331451	107.471207	46.444004	17.1114095	105.806633	-66.614822	13.3661725	94.597511
-18.84059	-2.178048	97.923553	-10.047281	15.278414	100.169647	46.773014	1.897103	104.122543	46.246616	32.344009	107.579041	46.509815	17.120556	105.850792	-66.604377	13.436272	94.488502
-18.805256	-1.919418	97.839279	-10.005684	15.305522	100.132767	46.807327	1.897393	104.08651	46.350555	32.343117	107.639946	46.578941	17.120255	105.863228	-66.590309	13.490789	94.402306
-18.71269	-1.706423	97.768021	-9.96293	15.341167	100.102928	46.794868	1.927323	104.069901	46.420208	32.358124	107.690063	46.607538	17.1427235	105.879982	-66.533398	13.5396105	94.325874
-18.540812	-1.486349	97.700592	-9.881955	15.412148	100.056122	46.8573	1.979973	104.036423	46.502338	32.391006	107.693848	46.679819	17.1854895	105.8651355	-66.443729	13.6388065	94.2471085
-18.400362	-1.432577	97.675232	-9.834216	15.443392	100.028885	46.909256	2.023701	104.024864	46.547489	32.425774	107.675323	46.7283725	17.2247375	105.8500935	-66.3968045	13.6620465	94.2076765
-18.261354	-1.430809	97.617577	-9.778358	15.498413	99.978783	47.004177	2.048138	103.992775	46.578373	32.467304	107.653641	46.791275	17.257721	105.823208	-66.347991	13.739105	94.134358
-18.107195	-1.501009	97.583382	-9.72442	15.527911	99.928345	47.067146	2.06499	103.985367	46.615887	32.488079	107.615219	46.8415165	17.2765345	105.800293	-66.2903565	13.7792875	94.056397
-17.951712	-1.614836	97.513397	-9.683897	15.522802	99.874123	47.120358	2.063547	103.975311	46.643311	32.481544	107.593132	46.8818345	17.2725455	105.7842215	-66.2496285	13.7730585	93.9640245
-17.826891	-1.777176	97.461174	-9.644576	15.520978	99.820396	47.173512	2.038839	103.967079	46.673351	32.455765	107.577805	46.9234315	17.247302	105.772442	-66.2125835	13.794654	93.86835
-17.680712	-1.996716	97.430626	-9.614088	15.510258	99.777527	47.203148	2.015186	103.964874	46.719013	32.425995	107.568169	46.9610805	17.2205905	105.7665215	-66.1892565	13.7999255	93.7885325
-17.516233	-2.321562	97.411057	-9.553213	15.49246	99.765892	47.243626	1.995018	103.957626	46.766037	32.397419	107.577637	47.0048315	17.1962185	105.7676315	-66.1112575	13.7887015	93.7641525
-17.426767	-2.560022	97.396812	-9.514555	15.492373	99.769119	47.289162	1.993287	103.955856	46.81208	32.395576	107.569443	47.050621	17.1944315	105.7626495	-66.079731	13.7903145	93.7755885
-17.312372	-2.835487	97.377762	-9.478384	15.505637	99.769402	47.33363	2.007165	103.95929	46.859341	32.414471	107.558975	47.0964855	17.210818	105.7591325	-66.0532535	13.800456	93.7796715
-17.253067	-3.11575	97.390602	-9.433152	15.537008	99.765739	47.385338	2.027973	103.972832	46.892342	32.442047	107.539116	47.13884	17.23501	105.755974	-66.005144	13.839006	93.775504
-17.212444	-3.394407	97.423569	-9.36492	15.615559	99.754234	47.419586	2.06918	104.019951	46.939053	32.468163	107.482826	47.1793195	17.2686715	105.7513885	-65.9091595	13.9624465	93.7570795
-17.212172	-3.65631	97.477951	-9.306565	15.658553	99.744858	47.47509	2.096532	104.034615	46.984238	32.502182	107.414474	47.229664	17.299357	105.7245445	-65.842794	14.017749	93.7651715
-17.098856	-3.964081	97.493164	-9.237519	15.713328	99.735176	47.53093	2.11832	104.052643	47.016876	32.533051	107.358757	47.273903	17.3256855	105.7057	-65.748941	14.1009705	93.764652
-16.832878	-4.4441	97.60627	-9.149961	15.802341	99.775055	47.637997	2.133792	104.08065	47.065907	32.562672	107.27903	47.351952	17.348232	105.67984	-65.651874	14.25645	93.87027
-16.651436	-4.849779	97.683388	-9.096675	15.825341	99.80835	47.664402	2.169376	104.160858	47.13884	32.573421	107.23143	47.401621	17.3713985	105.696144	-65.594971	14.2792835	93.920556
-16.471615	-5.286545	97.74913	-9.035576	15.848291	99.836334	47.720505	2.177302	104.21225	47.204411	32.593132	107.175423	47.462458	17.385217	105.6938365	-65.53361	14.311365	93.9788315
-16.292349	-5.763312	97.834328	-8.970043	15.873178	99.851761	47.816814	2.173568	104.22139	47.25457	32.608093	107.12339	47.535692	17.3908305	105.67239	-65.475778	14.3555255	94.031132
-16.119299	-6.283892	97.868866	-8.897708	15.89219	99.843567	47.866226	2.176297	104.270088	47.303829	32.609592	107.069397	47.5850275	17.3929445	105.6697425	-65.3804435	14.3914355	94.0173915
-15.986771	-6.795781	97.896423	-8.832387	15.8829	99.819077	47.928997	2.169535	104.317047	47.362785	32.603283	107.002235	47.645891	17.386409	105.659641	-65.310665	14.379391	93.978513
-15.820774	-7.318033	97.895523	-8.783828	15.882282	99.790359	47.979298	2.159886	104.348007	47.406883	32.597588	106.96167	47.6930905	17.378737	105.6548385	-65.2607465	14.385827	93.9258795
-15.663178	-8.020683	97.929886	-8.712711	15.889421	99.744423	48.038311	2.134116	104.407326	47.483932	32.55064	106.871841	47.7611215	17.342378	105.6395835	-65.1865435	14.436464	93.8492625
-15.493624	-8.423398	97.975189	-8.649613	15.892763	99.710281	48.086857	2.118846	104.449883	47.536846	32.529552	106.807625	47.8118515	17.324199	105.628754	-65.1110775	14.461327	93.791808
-15.228894	-8.926974	98.031845	-8.599137	15.918602	99.676132	48.126961	2.110786	104.490471	47.578926	32.521484	106.745895	47.8529435	17.316135	105.618183	-65.0512175	14.521069	93.734081
-15.013309	-9.399648	98.044777	-8.552916	15.926482	99.639832	48.174553	2.124376	104.51683	47.629711	32.52512	106.668343	47.902132	17.324748	105.5925865	-65.007964	14.528216	93.6870775
-14.809094	-9.88061	98.097023	-8.497154	15.974517	99.596252	48.218647	2.150136	104.530037	47.664463	32.553757	106.592415	47.941555	17.3519465	105.561226	-64.935863	14.5970875	93.631278
-14.623531	-10.391585	98.111412	-8.442235	16.009775	99.554611	48.257763	2.186131	104.537788	47.698528	32.588585	106.526505	47.9781455	17.387358	105.5321465	-64.8626155	14.632192	93.5770755
-14.459462	-10.85958	98.095947	-8.395226	16.052952	99.499016	48.306091	2.223833	104.559647	47.734344	32.627552	106.476578	48.0202175	17.4256925	105.5181125	-64.8106695	14.6802115	93.4799195
-14.268163	-11.508211	98.071358	-8.344295	16.144424	99.376831	48.361191	2.266185	104.590752	47.790424	32.680973	106.410919	48.0758075	17.473579	105.5008355	-64.7643975	14.815269	93.2528265
-14.155279	-11.929951	98.001137	-8.309434	16.192213	99.303032	48.38155	2.286664	104.609177	47.81612	32.703583	106.3843	48.098835	17.4951235	105.4967385	-64.717703	14.8893025	93.1093255
-13.946668	-12.257361	97.995567	-8.276533	16.238976	99.241402	48.402824	2.301137	104.624878	47.843582	32.729176	106.352234	48.123203	17.5151565	105.488556	-64.676269	14.9627955	92.994248
-13.709455	-12.568222	98.013977	-8.236416	16.292065	99.202171	48.418247	2.327735	104.639839	47.87495	32.760376	106.308731	48.1465985	17.5440555	105.474285	-64.6194305	15.0400745	92.930057
-13.458201	-12.911777	98.065987	-8.203263	16.354115	99.184998	48.44669	2.36987	104.654076	47.896912	32.796387	106.25869	48.171801	17.5831285	105.456383	-64.578327	15.1251015	92.913613
-13.237473	-13.264726	98.139221	-8.181601	16.40066	99.181488	48.467808	2.420377	104.663383	47.913261	32.832657	106.20018	48.1905345	17.626517	105.4317815	-64.5537365	15.174803	92.9311945
-12.996409	-13.611238	98.245514	-8.153191	16.468594	99.178955	48.488731	2.464561	104.67173	47.92477	32.877628	106.133461	48.2067505	17.6710945	105.4025955	-64.5131325	15.2660935	92.9553145
-12.694004	-14.09541	98.365417	-8.120654	16.547173	99.159019	48.51157	2.505208	104.686096	47.944538	32.919117	106.007317	48.228054	17.7121625	105.3467065	-64.469362	15.3821835	92.9713315
-12.510318	-14.374243	98.460907	-8.090598	16.582701	99.14402	48.52269	2.522017	104.703117	47.959404	32.92918	105.948402	48.241047	17.7255985	105.3257595	-64.422243	15.4398035	92.9622805
-12.410751	-14.602195	98.538498	-8.062308	16.601656	99.132828	48.531116	2.523451	104.736389	47.986671	32.93161	105.905151	48.2588935	17.7275305	105.32077	-64.3835095	15.4757815	92.944886
-12.298285	-14.797826	98.611282	-8.047425	16.616959	99.125999	48.540474	2.512938	104.765358	48.019619	32.925983	105.870842	48.2800465	17.7194605	105.3181	-64.3748965	15.5144575	92.933898
-12.236864	-14.959766	98.660294	-8.025651	16.625389	99.110474	48.541542	2.499532	104.779694	48.051514	32.914051	105.843033	48.296528	17.7067915	105.3113635	-64.34783	15.5439865	92.9095845
-12.168494	-15.064571	98.703049	-7.997464	16.627691	99.088928	48.539825	2.484999	104.784729	48.084854	32.893692	105.800987	48.3123395	17.6893455	105.292858	-64.3072675	15.5660365	92.884998
-12.164964	-15.082781	98.728416	-7.965369	16.629267	99.067841	48.536968	2.475449	104.78109	48.107498	32.880283	105.755653	48.322233	17.677866	105.2683715	-64.252971	15.580668	92.8673105
-12.22542	-14.904555	98.739738	-7.933638	16.658302	99.043701	48.54229	2.472497	104.787704	48.142155	32.871334	105.727859	48.3422225	17.6719155	105.2577815	-64.2094985	15.6446885	92.8296205
-12.320199	-14.726375	98.759369	-7.912336	16.670631	99.036507	48.546093	2.472458	104.812386	48.174873	32.880825	105.730476	48.360483	17.6766415	105.271431	-64.185155	15.6646205	92.801583
-12.456248	-14.47701	98.774109	-7.894134	16.714495	99.032593	48.549137	2.47339	104.833138	48.194881	32.893757	105.724739	48.372009	17.6835735	105.2789385	-64.160277	15.7454165	92.7862475
-12.549739	-14.236773	98.762093	-7.877621	16.748621	99.041382	48.553757	2.482852	104.848862	48.209892	32.902534	105.723701	48.3818245	17.692693	105.2862815	-64.1370665	15.804549	92.7964825
-12.722122	-13.919057	98.768166	-7.855803	16.795618	99.04882	48.561543	2.492637	104.86132	48.231102	32.911976	105.745399	48.3963225	17.7023065	105.3033595	-64.1079285	15.8889295	92.7942805
-12.91758	-13.559299	98.761757	-7.848292	16.825161	99.056183	48.565395	2.488289	104.869476	48.272812	32.914722	105.778946	48.4191035	17.7015055	105.324211	-64.1156875	15.9488165	92.788155
-13.149895	-13.13803	98.69371	-7.822031	16.850225	99.047775	48.554646	2.465138	104.864014	48.320679	32.899948	105.812096	48.4376625	17.682543	105.338055	-64.0817245	16.017907	92.757495
-13.503204	-12.533927	98.565331	-7.784884	16.893513	99.026878	48.546162	2.421593	104.798904	48.408516	32.853195	105.852386	48.477339	17.637394	105.325645	-64.047107	16.149632	92.728111
-13.747046	-12.104897	98.439445	-7.747797	16.933313	99.003448	48.548023	2.392712	104.744873	48.481003	32.819195	105.875732	48.514513	17.6059535	105.3103025	-64.010107	16.2606725	92.6965935
-13.973102	-11.695157	98.318382	-7.712866	16.961079	98.988739	48.55455	2.379278	104.694214	48.553101	32.805424	105.924942	48.5538255	17.592351	105.309578	-63.9795575	16.329807	92.6679
-14.191782	-11.288182	98.150299	-7.676676	17.005993	98.959686	48.574986	2.38697	104.653931	48.625008	32.816559	105.993912	48.599997	17.6017645	105.3239215	-63.953349	16.4102215	92.5954505
-14.335014	-10.82899	98.042412	-7.640431	17.052151	98.926193	48.598957	2.400377	104.614342	48.682953	32.837753	106.061676	48.640955	17.619065	105.338009	-63.921817	16.485237	92.514377
-14.414888	-10.329906	97.857048	-7.600729	17.107576	98.884216	48.618881	2.426825	104.563179	48.731911	32.863304	106.140121	48.675396	17.6450645	105.35165	-63.876854	16.5700875	92.416782
-14.543822	-9.815901	97.672028	-7.55066	17.180092	98.816093	48.643261	2.451529	104.512825	48.782291	32.897415	106.208908	48.712776	17.674472	105.3608665	-63.814096	16.685712	92.2713195
-14.812304	-8.969934	97.483482	-7.4984	17.312346	98.740112	48.659725	2.470578	104.45932	48.886074	32.923153	106.267952	48.7728995	17.6968655	105.363636	-63.7696995	16.9278265	92.116588
-15.008961	-8.379958	97.353325	-7.460715	17.374266	98.692711	48.675129	2.472701	104.424644	48.932724	32.926628	106.306114	48.8039265	17.6996645	105.365379	-63.7253565	17.0488675	92.020043
-15.189173	-7.829963	97.269402	-7.423667	17.450861	98.65892	48.689571	2.462012	104.402451	48.996086	32.912079	106.319984	48.8428285	17.6870455	105.3612175	-63.6901625	17.2146765	91.9566225
-15.430043	-7.237046	97.169952	-7.382055	17.515526	98.62941	48.71365	2.446838	104.373322	49.060303	32.89418	106.345345	48.8869765	17.670509	105.3593335	-63.6510865	17.360543	91.8994865
-15.692112	-6.692534	97.069618	-7.349795	17.55896	98.56617	48.725025	2.421581	104.359756	49.106426	32.873066	106.380119	48.9157255	17.6473235	105.3699375	-63.6153155	17.4705965	91.7624025
-15.840201	-6.185222	96.987114	-7.320013	17.591644	98.510452	48.733913	2.394764	104.353607	49.15625	32.843388	106.39901	48.9450815	17.619076	105.3763085	-63.5851075	17.564212	91.6445955
-15.970962	-5.60814	96.874908	-7.284958	17.616814	98.434898	48.753315	2.369693	104.338219	49.199131	32.813194	106.422211	48.976223	17.5914435	105.380215	-63.546139	17.6421845	91.489581
-16.140141	-4.805822	96.632622	-7.22964	17.653728	98.283752	48.783146	2.345999	104.298996	49.266373	32.791294	106.435349	49.0247595	17.5686465	105.3671725	-63.4840395	17.7388095	91.2003315
-16.318628	-4.244761	96.513817	-7.183448	17.677385	98.201263	48.795067	2.351327	104.257133	49.292732	32.781841	106.443695	49.0438995	17.566584	105.350414	-63.4107955	17.788186	91.052112
-16.49404	-3.656654	96.356918	-7.141919	17.68943	98.108147	48.815956	2.36629	104.208771	49.333233	32.778564	106.443466	49.0745945	17.572427	105.3261185	-63.3584325	17.806433	90.8901755
-16.712679	-3.135647	96.24604	-7.093268	17.724726	98.030182	48.827091	2.38911	104.138992	49.389755	32.782173	106.418465	49.108423	17.5856415	105.2787285	-63.294959	17.8638105	90.7816355
-16.969194	-2.585022	96.13961	-7.033969	17.74231	97.948853	48.841888	2.419874	104.065529	49.422882	32.785831	106.399498	49.132385	17.6028525	105.2325135	-63.200323	17.8817675	90.6651925
-17.145433	-2.118733	95.977821	-6.98006	17.772818	97.859665	48.857533	2.437525	103.9879	49.467167	32.783867	106.362953	49.16235	17.610696	105.1754265	-63.12247	17.93494	90.5439035
-17.207348	-1.603193	95.868233	-6.920405	17.798754	97.759743	48.861984	2.452029	103.872765	49.520462	32.76564	106.298515	49.191223	17.6088345	105.08564	-63.032033	17.9886735	90.433846
-17.446766	-0.793446	95.635559	-6.825227	17.838814	97.616112	48.83144	2.48205	103.736092	49.583469	32.723465	106.220612	49.2074545	17.6027575	104.978352	-62.8579085	18.0748705	90.253872
-17.664354	-0.268561	95.508873	-6.759797	17.865282	97.522949	48.843121	2.4974	103.61718	49.63731	32.700592	106.181168	49.2402155	17.598996	104.899174	-62.7598095	18.131568	90.146724
-17.931488	0.291835	95.38401	-6.727417	17.902309	97.439064	48.837727	2.550007	103.497589	49.682858	32.706047	106.140877	49.2602925	17.628027	104.819233	-62.7151265	18.176591	90.058895
-18.189192	0.807854	95.310471	-6.690115	17.946819	97.390823	48.841183	2.603161	103.38781	49.702759	32.717056	106.095657	49.271971	17.6601085	104.7417335	-62.652201	18.2335295	90.0399125
-18.46566	1.28939	95.235756	-6.640324	18.021509	97.344315	48.857601	2.673806	103.260803	49.727997	32.73951	106.036041	49.292799	17.706658	104.648422	-62.573447	18.33636	90.040208
-18.719233	1.732048	95.152267	-6.605559	18.073946	97.277306	48.884815	2.724757	103.147552	49.766624	32.78421	105.967903	49.3257195	17.7544835	104.5577275	-62.5368375	18.3934085	89.9968845
-18.976473	2.191337	95.035484	-6.563049	18.14455	97.199478	48.91703	2.809952	103.038582	49.783863	32.858112	105.904793	49.3504465	17.834032	104.4716875	-62.4765445	18.455068	89.9272685
-19.260746	2.931782	94.892845	-6.504611	18.248936	97.08741	48.971924	2.951592	102.875778	49.803837	32.962566	105.824913	49.3878805	17.957079	104.3503455	-62.3971025	18.540793	89.8244745
-19.461432	3.440816	94.811646	-6.454428	18.311558	97.024086	49.04887	3.032277	102.746048	49.818222	33.046284	105.741562	49.433546	18.0392805	104.243805	-62.342402	18.5838355	89.804367
-19.75563	3.902564	94.780128	-6.416954	18.407497	96.995369	49.059185	3.140971	102.680908	49.837551	33.131119	105.66745	49.448368	18.136045	104.174179	-62.282276	18.678949	89.816559
-20.046968	4.397392	94.740685	-6.376595	18.461531	96.970871	49.097797	3.22503	102.618851	49.867004	33.229706	105.604599	49.4824005	18.227368	104.111725	-62.2355905	18.695694	89.830017
-20.365774	4.835832	94.753181	-6.320074	18.528563	96.957214	49.176376	3.296947	102.531898	49.925102	33.335552	105.541885	49.550739	18.3162495	104.0368915	-62.190887	18.7408765	89.8775365
-20.67314	5.217941	94.736305	-6.281167	18.595751	96.940659	49.168339	3.393391	102.516159	49.978428	33.445251	105.493507	49.5733835	18.419321	104.004833	-62.1357175	18.772181	89.876485
-20.948328	5.574279	94.728371	-6.23944	18.645731	96.920906	49.173061	3.470213	102.470757	50.009407	33.528286	105.454018	49.591234	18.4992495	103.9623875	-62.070114	18.7922125	89.8794245
-21.467424	6.006183	94.666168	-6.206987	18.701475	96.897797	49.165737	3.556516	102.445671	50.056969	33.607361	105.432602	49.611353	18.5819385	103.9391365	-62.025327	18.8210115	89.8564575
-21.876884	6.225395	94.652351	-6.201303	18.732477	96.893166	49.16267	3.582184	102.456406	50.088238	33.644463	105.436234	49.625454	18.6133235	103.94632	-62.02806	18.8516305	89.840012
-22.307508	6.441598	94.631302	-6.204804	18.772327	96.905342	49.15572	3.591857	102.481293	50.11618	33.64719	105.44046	49.63595	18.6195235	103.9608765	-62.045558	18.9251305	89.8498075
-22.76403	6.626666	94.633194	-6.213429	18.79472	96.932671	49.143864	3.589988	102.506638	50.134159	33.636673	105.453049	49.6390115	18.6133305	103.9798435	-62.0658695	18.9761095	89.8854985
-23.367487	6.795588	94.620552	-6.209066	18.811781	96.946678	49.130089	3.605249	102.52005	50.1521	33.624725	105.448364	49.6410945	18.614987	103.984207	-62.0592265	19.008575	89.909149
-23.865597	6.953096	94.605644	-6.196694	18.823446	96.952049	49.116211	3.67694	102.515747	50.183128	33.622257	105.401543	49.6496695	18.6495985	103.958645	-62.0430575	18.9972935	89.945453
-24.44314	7.069776	94.624886	-6.180926	18.83568	96.952263	49.10651	3.81746	102.49263	50.223892	33.626945	105.285942	49.665201	18.7222025	103.889286	-62.027053	18.9491575	90.01524
-25.235397	7.198232	94.682022	-6.142495	18.871967	96.942291	49.143318	4.101101	102.368797	50.267082	33.679173	104.986145	49.7052	18.890137	103.677471	-61.99019	18.853797	90.207111
-25.748413	7.164588	94.721863	-6.095209	18.903965	96.89991	49.133915	4.287631	102.307983	50.204704	33.774818	104.757019	49.6693095	19.0312245	103.532501	-61.8597275	18.7767055	90.267319
-26.357292	7.109951	94.827095	-6.036987	18.934799	96.878662	49.173473	4.438365	102.208366	50.136642	33.853569	104.440346	49.6550575	19.145967	103.324356	-61.7290315	18.723631	90.432968
-26.907476	7.044845	94.942131	-5.963699	18.965374	96.869865	49.222649	4.549784	102.098122	50.06131	33.911957	104.096893	49.6419795	19.2308705	103.0975075	-61.5693775	18.6998775	90.6422225
-27.593782	6.988733	95.107979	-5.902416	18.953594	96.880463	49.239983	4.593047	101.97271	49.994312	33.926086	103.756783	49.6171475	19.2595665	102.8647465	-61.4219795	18.6476215	90.8961795
-28.233311	6.894135	95.312576	-5.855826	18.920547	96.917488	49.24847	4.573622	101.856277	49.96944	33.874996	103.386032	49.608955	19.224309	102.6211545	-61.320607	18.616785	91.2138215
-28.88271	6.82003	95.514839	-5.840525	18.836805	96.939568	49.289593	4.480855	101.661049	49.936981	33.805931	103.024292	49.613287	19.143393	102.3426705	-61.294337	18.530217	91.5364655
-29.746681	6.689974	95.816315	-5.851838	18.719372	96.966949	49.219521	4.387573	101.392105	49.883938	33.680664	102.464294	49.5517295	19.0341185	101.9281995	-61.2554055	18.4046255	92.0056985
-30.3521	6.556711	96.017799	-5.87142	18.641441	96.983902	49.23568	4.325535	101.138458	49.81303	33.600243	102.089188	49.524355	18.962889	101.613823	-61.267195	18.319993	92.353981
-30.925682	6.443665	96.211449	-5.909909	18.548233	96.998848	49.176025	4.295114	100.934792	49.701778	33.55621	101.726105	49.4389015	18.925662	101.3304485	-61.2587195	18.170804	92.6672475
-31.50009	6.37044	96.41835	-5.944428	18.473513	97.016792	49.139153	4.257207	100.692116	49.606102	33.50058	101.374146	49.3726275	18.8788935	101.033131	-61.2614835	18.0681325	93.000453
-32.152885	6.288114	96.630775	-6.01152	18.386518	97.056633	49.041954	4.227037	100.502708	49.472008	33.464687	101.09967	49.256981	18.845862	100.801189	-61.280021	17.927174	93.312077
-32.674206	6.22027	96.824738	-6.084417	18.322348	97.118027	48.935272	4.186753	100.357368	49.300461	33.426685	100.907639	49.1178665	18.806719	100.6325035	-61.2867005	17.837977	93.6035505
-33.255882	6.186411	97.015533	-6.189557	18.243065	97.19146	48.818245	4.152055	100.274872	49.153881	33.380615	100.767311	48.986063	18.766335	100.5210915	-61.365177	17.719795	93.8618285
-33.940144	6.190295	97.214256	-6.403276	18.124617	97.291054	48.630123	4.10493	100.257858	48.955353	33.361401	100.697662	48.792738	18.7331655	100.47776	-61.59929	17.5160685	94.104348
-34.363628	6.245866	97.26384	-6.560252	18.05517	97.320488	48.506351	4.072908	100.272011	48.79903	33.332531	100.690903	48.6526905	18.7027195	100.481457	-61.7731945	17.4076205	94.159519
-34.815735	6.236067	97.325119	-6.734758	17.970959	97.355972	48.370022	4.042035	100.29541	48.612534	33.30101	100.685738	48.491278	18.6715225	100.490574	-61.960794	17.2703955	94.22137
-35.236786	6.227674	97.369659	-6.913161	17.898417	97.368004	48.225773	4.030957	100.326309	48.417606	33.26474	100.63398	48.3216895	18.6478485	100.4801445	-62.1480115	17.1489855	94.2558635
-35.614468	6.286002	97.403122	-7.109148	17.832367	97.368011	48.063324	4.025185	100.357994	48.21077	33.278351	100.578308	48.137047	18.651768	100.468151	-62.355343	17.012966	94.267871
-35.982128	6.392234	97.413544	-7.322312	17.750296	97.350449	47.894974	4.04896	100.3909	47.998299	33.321579	100.511993	47.9466365	18.6852695	100.4514465	-62.5912605	16.8153225	94.2494515
-36.369671	6.545627	97.407379	-7.539154	17.673223	97.332855	47.725742	4.081468	100.442802	47.77269	33.383362	100.432289	47.749216	18.732415	100.4375455	-62.827524	16.614031	94.2281645
-36.910694	6.898485	97.421967	-7.85114	17.540028	97.317986	47.499977	4.144421	100.501617	47.401661	33.445759	100.280418	47.450819	18.79509	100.3910175	-63.153099	16.284966	94.2449545
-37.252827	7.193144	97.445343	-8.011135	17.44418	97.323914	47.369312	4.193067	100.510178	47.16613	33.482475	100.198639	47.267721	18.837771	100.3544085	-63.289991	16.050589	94.2934195
-37.561985	7.494942	97.49321	-8.151047	17.360596	97.348083	47.245754	4.233092	100.526855	46.979656	33.5075	100.172981	47.112705	18.870296	100.349918	-63.414799	15.850896	94.346248
-37.824814	7.838072	97.520744	-8.279743	17.283527	97.386726	47.158119	4.247891	100.539543	46.871426	33.53336	100.191643	47.0147725	18.8906255	100.365593	-63.5742585	15.6764285	94.407859
-38.044754	8.18483	97.537094	-8.359637	17.17918	97.426613	47.088032	4.237523	100.551643	46.805046	33.564613	100.243614	46.946539	18.901068	100.3976285	-63.665813	15.457292	94.4555975
-38.284649	8.545744	97.559822	-8.410323	17.090128	97.478745	47.045483	4.228007	100.552177	46.760742	33.593765	100.316444	46.9031125	18.910886	100.4343105	-63.7237585	15.26937	94.5231795
-38.516655	8.933714	97.595818	-8.458022	16.993172	97.537872	47.019993	4.242486	100.5383	46.730953	33.630486	100.395706	46.875473	18.936486	100.467003	-63.791517	15.049858	94.608741
-38.820412	9.666863	97.638069	-8.486462	16.908728	97.651756	46.987793	4.318927	100.52005	46.682888	33.722412	100.534523	46.8353405	19.0206695	100.5272865	-63.8082645	14.7967865	94.7762255
-39.046055	10.246654	97.690071	-8.48987	16.858891	97.716843	46.983273	4.395165	100.498055	46.656712	33.805813	100.628593	46.8199925	19.100489	100.563324	-63.7997325	14.617293	94.870362
-39.23568	10.795474	97.752205	-8.495193	16.845306	97.791931	46.986809	4.469607	100.460625	46.637802	33.911983	100.718414	46.8123055	19.190795	100.5895195	-63.8026915	14.499817	94.9943425
-39.395012	11.415485	97.83416	-8.490273	16.861877	97.850655	46.992928	4.544233	100.414131	46.620068	33.957474	100.76207	46.806498	19.2508535	100.5881005	-63.787044	14.4729005	95.1132095
-39.536415	11.984702	97.912888	-8.492591	16.857552	97.906807	46.941006	4.671334	100.386093	46.593601	34.045753	100.802788	46.7673035	19.3585435	100.5944405	-63.7524855	14.3565605	95.2191735
-39.676716	12.577999	97.962082	-8.503185	16.863991	97.959419	46.936722	4.752	100.310669	46.560078	34.128616	100.843475	46.7484	19.440308	100.577072	-63.75477	14.287674	95.341766
-39.79084	13.223347	98.026855	-8.506418	16.871653	98.007317	46.934944	4.834184	100.257072	46.528564	34.199558	100.874161	46.731754	19.516871	100.5656165	-63.74459	14.226435	95.4490175
-39.972664	14.274038	98.139366	-8.552979	16.860315	98.121552	46.943249	4.950974	100.253387	46.446571	34.314644	100.96357	46.69491	19.632809	100.6084785	-63.800868	14.087821	95.6346255
-40.076492	14.945787	98.264137	-8.605179	16.797501	98.20858	46.931667	5.023388	100.286232	46.373119	34.398018	101.058281	46.652393	19.710703	100.6722565	-63.862751	13.884299	95.7449035
-40.142544	15.573255	98.398117	-8.663901	16.746496	98.309799	46.917213	5.098589	100.318932	46.298203	34.484722	101.150719	46.607708	19.7916555	100.7348255	-63.93551	13.7013365	95.8847725
-40.206158	16.188301	98.503075	-8.71817	16.661257	98.415558	46.904057	5.160429	100.339081	46.221237	34.555714	101.250526	46.562647	19.8580715	100.7948035	-63.998987	13.4644425	96.0363125
-40.235928	16.881496	98.61692	-8.779684	16.55525	98.513939	46.890011	5.195524	100.352859	46.167244	34.608212	101.332642	46.5286275	19.901868	100.8427505	-64.0879955	13.208632	96.1851275
-40.273727	17.531023	98.733017	-8.814167	16.487747	98.592834	46.885723	5.206038	100.3592	46.137989	34.641914	101.389328	46.511856	19.923976	100.874264	-64.14019	13.051518	96.311404
-40.309246	18.22797	98.850189	-8.843972	16.391321	98.678055	46.895226	5.207471	100.372086	46.104973	34.710678	101.473579	46.5000995	19.9590745	100.9228325	-64.1880435	12.8235675	96.4332775
-40.262627	19.222687	99.002609	-8.844139	16.290609	98.796524	46.944725	5.191475	100.460411	46.064178	34.710236	101.605522	46.5044515	19.9508555	101.0329665	-64.1927295	12.6303625	96.5600815
-40.248177	19.881166	99.05722	-8.844321	16.246702	98.859322	47.011036	5.189015	100.54892	46.058384	34.729206	101.711571	46.53471	19.9591105	101.1302455	-64.223352	12.5342935	96.5883985
-40.168602	20.606243	99.096451	-8.823254	16.214348	98.92952	47.099987	5.190541	100.62381	46.06057	34.768627	101.820961	46.5802785	19.979584	101.2223855	-64.2267865	12.449112	96.6366545
-40.079437	21.308643	99.157639	-8.801441	16.20277	98.977386	47.181786	5.198268	100.696335	46.06609	34.803944	101.90934	46.623938	20.001106	101.3028375	-64.22682	12.404434	96.6519345
-39.983582	22.057121	99.22171	-8.763189	16.178661	99.018272	47.256123	5.208983	100.745857	46.066788	34.837841	101.997337	46.6614555	20.023412	101.371597	-64.1878335	12.33391	96.664947
-39.874405	22.735926	99.282974	-8.741665	16.151466	99.063263	47.323307	5.207334	100.806465	46.063553	34.87397	102.086174	46.69343	20.040652	101.4463195	-64.17676	12.26228	96.6802065
-39.755192	23.391338	99.313148	-8.740672	16.111296	99.10334	47.372868	5.194152	100.864136	46.05426	34.897606	102.199974	46.713564	20.045879	101.532055	-64.194908	12.176713	96.674625
-39.582272	24.418051	99.375412	-8.781098	16.030733	99.143028	47.412197	5.156486	100.909569	46.044575	34.9156	102.398384	46.728386	20.036043	101.6539765	-64.290582	12.025423	96.6320795
-39.434452	25.088396	99.430832	-8.812882	15.982596	99.172256	47.407166	5.134355	100.89991	46.036636	34.907818	102.530304	46.721901	20.0210865	101.715107	-64.347665	11.9441055	96.629405
-39.240231	25.799665	99.501564	-8.847754	15.932817	99.196747	47.372936	5.098291	100.883987	46.031712	34.877773	102.653374	46.702324	19.988032	101.7686805	-64.397832	11.877602	96.6248135
-39.074219	26.469635	99.617126	-8.893449	15.893461	99.230103	47.324566	5.054716	100.877937	45.995228	34.845387	102.782753	46.659897	19.9500515	101.830345	-64.446795	11.8368705	96.629861
-38.863857	27.087196	99.72805	-8.970352	15.879371	99.278687	47.275253	5.028923	100.866653	45.957745	34.821659	102.928413	46.616499	19.925291	101.897533	-64.557203	11.833451	96.659841
-38.68259	27.686926	99.843216	-9.000751	15.825825	99.321098	47.215912	5.010668	100.86161	45.905476	34.815422	103.064255	46.560694	19.913045	101.9629325	-64.562196	11.738605	96.6792635
-38.515114	28.307903	99.981705	-9.077677	15.807811	99.384743	47.137138	4.989568	100.863663	45.840687	34.801464	103.21096	46.4889125	19.895516	102.0373115	-64.6442665	11.720106	96.7321745
-38.151623	29.216137	100.182449	-9.192752	15.7615	99.448738	47.026615	4.978503	100.845802	45.749184	34.7789	103.386292	46.3878995	19.8787015	102.116047	-64.7734035	11.6442985	96.781429
-37.923851	29.790401	100.297012	-9.282332	15.739179	99.485748	46.955555	4.968654	100.824478	45.683403	34.777657	103.466179	46.319479	19.8731555	102.1453285	-64.884143	11.6052025	96.8261675
-37.67424	30.291969	100.358879	-9.382087	15.735163	99.496933	46.859974	4.957824	100.812164	45.592766	34.769215	103.559517	46.22637	19.8635195	102.1858405	-64.990544	11.6068065	96.8080255
-37.399391	30.765787	100.397835	-9.475117	15.727372	99.49295	46.75378	4.936749	100.819626	45.500259	34.752583	103.644455	46.1270195	19.844666	102.2320405	-65.0772535	11.610078	96.7538595
-37.136059	31.177673	100.399818	-9.5766	15.691479	99.491829	46.638294	4.916185	100.852356	45.413326	34.722412	103.698158	46.02581	19.8192985	102.275257	-65.17901	11.5636595	96.708401
-36.880043	31.608454	100.469086	-9.686288	15.660799	99.520309	46.514954	4.875547	100.895393	45.310982	34.658546	103.769745	45.912968	19.7670465	102.332569	-65.285544	11.5545515	96.708049
-36.590706	31.987242	100.521431	-9.803238	15.612271	99.554268	46.380234	4.820116	100.946213	45.209183	34.575668	103.859947	45.7947085	19.697892	102.40308	-65.4011845	11.52665	96.705456
-36.040661	32.542652	100.645622	-9.994604	15.499351	99.655792	46.188553	4.709403	101.044937	45.070541	34.430996	103.978256	45.629547	19.5701995	102.5115965	-65.618755	11.4285025	96.7999875
-35.744934	32.858944	100.746407	-10.13095	15.419695	99.736938	46.056564	4.626106	101.112709	44.96711	34.326382	104.05526	45.511837	19.476244	102.5839845	-65.773737	11.363146	96.8898915
-35.379513	33.119946	100.844482	-10.289043	15.364111	99.809608	45.920338	4.551867	101.189949	44.846512	34.244221	104.130386	45.383425	19.398044	102.6601675	-65.961511	11.330178	96.9590485
-35.047428	33.343773	100.92025	-10.447303	15.27597	99.882874	45.785427	4.483917	101.271858	44.725941	34.163353	104.186188	45.255684	19.323635	102.729023	-66.15029	11.228305	97.036725
-34.729038	33.508308	100.951424	-10.599414	15.198848	99.944817	45.670467	4.435406	101.357414	44.572376	34.099422	104.253403	45.1214215	19.267414	102.8054085	-66.3202495	11.130282	97.0842255
-34.377018	33.680141	100.990402	-10.752741	15.135787	99.990776	45.542927	4.381861	101.429451	44.408264	34.052494	104.314674	44.9755955	19.2171775	102.8720625	-66.4810775	11.0543965	97.1094895
-33.989029	33.820465	101.004433	-10.911252	15.072517	100.036392	45.416348	4.332357	101.487961	44.25021	34.004753	104.356911	44.833279	19.168555	102.922436	-66.655783	10.976479	97.150348
-33.285656	33.989075	101.049164	-11.12809	14.987829	100.073517	45.216484	4.260871	101.523125	44.016651	33.950691	104.440178	44.6165675	19.105781	102.9816515	-66.8727475	10.869877	97.1653825
-32.835739	34.089848	101.107117	-11.270905	14.953158	100.10614	45.071827	4.209313	101.531754	43.874767	33.901127	104.495979	44.473297	19.05522	103.0138665	-67.015107	10.851096	97.1984135
-32.358692	34.142502	101.184654	-11.42545	14.958138	100.157211	44.943108	4.176924	101.529785	43.757065	33.848904	104.559013	44.3500865	19.012914	103.044399	-67.2009865	10.903362	97.270023
-31.890982	34.18034	101.252579	-11.52527	14.939335	100.177856	44.816868	4.133098	101.538956	43.646519	33.821167	104.634872	44.2316935	18.9771325	103.086914	-67.2822335	10.9015375	97.268798
-31.421772	34.172268	101.228058	-11.656434	14.97325	100.218895	44.701851	4.098873	101.584709	43.551113	33.80933	104.681435	44.126482	18.9541015	103.133072	-67.43935	10.9923985	97.304718
-30.855497	34.19783	101.22422	-11.77749	14.992048	100.250504	44.584949	4.086678	101.637054	43.444138	33.81847	104.702965	44.0145435	18.952574	103.1700095	-67.5695235	11.031522	97.3309985
-30.288988	34.146988	101.240501	-11.92207	15.030807	100.307915	44.455303	4.09924	101.700424	43.315842	33.846073	104.709503	43.8855725	18.9726565	103.2049635	-67.7297125	11.0889575	97.4108665
-29.336054	34.051056	101.152893	-12.136191	15.124166	100.349983	44.260509	4.146048	101.789688	43.117916	33.899986	104.619751	43.6892125	19.023017	103.2047195	-67.9615945	11.225315	97.4952465
-28.687778	33.953266	101.087929	-12.257124	15.161482	100.386665	44.146774	4.181711	101.835289	42.960033	33.948498	104.512108	43.5534035	19.0651045	103.1736985	-68.0676515	11.2578595	97.5996315
-28.096012	33.847	101.003563	-12.390571	15.18684	100.414612	44.053112	4.22348	101.894363	42.775127	33.979641	104.418945	43.4141195	19.1015605	103.156654	-68.1952615	11.2721195	97.67257
-27.382002	33.747349	100.852516	-12.488073	15.198058	100.44812	43.97884	4.259885	101.996864	42.594036	34.017056	104.323639	43.286438	19.1384705	103.1602515	-68.262584	11.2576455	97.7359885
-26.645863	33.623695	100.7174	-12.57662	15.22377	100.473717	43.919685	4.26659	102.132584	42.456852	34.055424	104.227005	43.1882685	19.161007	103.1797945	-68.3415085	11.286533	97.7676395
-25.830381	33.500122	100.548538	-12.643847	15.220316	100.494942	43.87619	4.264141	102.302376	42.34433	34.049911	104.109016	43.11026	19.157026	103.205696	-68.397954	11.283606	97.784188
-25.019142	33.374031	100.398621	-12.711707	15.18535	100.545288	43.852131	4.229498	102.487778	42.243649	34.033981	104.009155	43.04789	19.1317395	103.2484665	-68.471304	11.2389605	97.8421095
-23.895472	33.201042	100.203308	-12.811883	15.07557	100.65905	43.811638	4.16496	102.778336	42.105885	33.988914	103.889778	42.9587615	19.076937	103.334057	-68.5825275	11.074203	97.984043
-22.97258	33.105556	100.101295	-12.864262	15.000018	100.741066	43.781704	4.109184	102.977844	42.019588	33.954166	103.858437	42.900646	19.031675	103.4181405	-68.62917	10.968361	98.0639915
-22.02529	33.030533	100.032471	-12.919167	14.868506	100.835396	43.786369	4.025208	103.151917	41.93713	33.904556	103.878334	42.8617495	18.964882	103.5151255	-68.7000835	10.77213	98.1556665
-21.156796	32.962185	100.030983	-12.989373	14.740157	100.942505	43.712326	3.979352	103.402779	41.903297	33.825951	103.924454	42.8078115	18.9026515	103.6636165	-68.7865575	10.5776625	98.2213935
-20.24118	32.952709	99.982803	-13.041297	14.60943	101.014923	43.719978	3.833469	103.570389	41.897564	33.743759	103.973267	42.808771	18.788614	103.771828	-68.891365	10.430246	98.258018
-19.315907	32.961086	99.922249	-13.08575	14.493468	101.08905	43.673073	3.735152	103.713547	41.900383	33.659508	104.019753	42.786728	18.69733	103.86665	-68.958228	10.289606	98.31145
-18.291094	33.058537	99.861458	-13.139618	14.40216	101.136246	43.626438	3.629006	103.830658	41.909172	33.561615	104.057709	42.767805	18.5953105	103.9441835	-69.047041	10.2090095	98.3283085
-16.740942	33.289818	99.838554	-13.187594	14.318874	101.193024	43.580631	3.499716	103.973831	41.91338	33.444492	104.146561	42.7470055	18.472104	104.060196	-69.1221935	10.165644	98.325852
-15.76221	33.521481	99.842911	-13.21925	14.275664	101.235626	43.55854	3.450911	104.04863	41.909725	33.407547	104.270462	42.7341325	18.429229	104.159546	-69.1726325	10.122099	98.311706
-14.724651	33.769005	99.889954	-13.231026	14.242729	101.27002	43.552284	3.413749	104.102829	41.932655	33.413811	104.424393	42.7424695	18.41378	104.263611	-69.2045215	10.071678	98.276429
-13.636684	34.146202	99.95137	-13.248677	14.23122	101.296211	43.555794	3.386957	104.129875	41.968761	33.443756	104.614388	42.7622775	18.4153565	104.3721315	-69.2596315	10.0470835	98.2202905
-12.531011	34.519707	100.066223	-13.259904	14.219639	101.301659	43.556274	3.371118	104.146004	42.011646	33.483871	104.846703	42.78396	18.4274945	104.4963535	-69.303768	10.0117835	98.1069645
-11.50869	34.957947	100.187729	-13.260974	14.220407	101.299873	43.564934	3.364861	104.14904	42.047943	33.529167	105.130089	42.8064385	18.447014	104.6395645	-69.3283865	9.9938	97.9601815
-10.401114	35.430103	100.347969	-13.260135	14.236911	101.283012	43.585953	3.373572	104.136047	42.091553	33.581482	105.454124	42.838753	18.477527	104.7950855	-69.359023	9.996295	97.7709385
-8.709368	36.222572	100.649818	-13.252161	14.28996	101.225235	43.616001	3.354984	104.124298	42.22654	33.681152	105.983353	42.9212705	18.518068	105.0538255	-69.4255925	10.061852	97.3966445
-7.639464	36.759148	100.897957	-13.232565	14.35481	101.166382	43.646431	3.326575	104.102707	42.338493	33.7458	106.385635	42.992462	18.5361875	105.244171	-69.457592	10.1734325	97.088593
-6.542203	37.28587	101.19207	-13.250096	14.4224	101.141953	43.680618	3.291797	104.066063	42.472866	33.792339	106.775032	43.076742	18.542068	105.4205475	-69.576934	10.302732	96.8633585
-5.417524	37.862083	101.583305	-13.247271	14.494544	101.133774	43.707458	3.29834	104.015182	42.609783	33.834862	107.180389	43.1586205	18.566601	105.5977855	-69.6531625	10.422487	96.6697625
-4.290861	38.367809	101.971588	-13.226542	14.590899	101.156761	43.727654	3.347787	103.974663	42.731621	33.908516	107.578423	43.2296375	18.6281515	105.776543	-69.6827215	10.5536465	96.536979
-3.2419	38.8582	102.323853	-13.223524	14.741877	101.180542	43.703033	3.433816	104.002693	42.870167	33.994995	107.914581	43.2866	18.7144055	105.958637	-69.733648	10.7693485	96.402447
-2.170744	39.317135	102.644257	-13.198317	14.878124	101.193489	43.74667	3.526681	103.992607	42.989017	34.115059	108.206131	43.3678435	18.82087	106.099369	-69.7644775	10.935378	96.287609
-0.499998	39.986984	103.029373	-13.153364	15.114813	101.177452	43.850368	3.687497	103.977158	43.119854	34.303677	108.545563	43.485111	18.995587	106.2613605	-69.791839	11.234039	96.0935435
0.558698	40.376621	103.214554	-13.096316	15.284935	101.125542	43.917233	3.813474	103.974998	43.184807	34.416626	108.721909	43.55102	19.11505	106.3484535	-69.743652	11.45482	95.9026305
1.600222	40.676796	103.355171	-13.034005	15.436806	101.076759	43.994141	3.915155	103.982796	43.254807	34.506725	108.884384	43.624474	19.21094	106.43359	-69.692484	11.662672	95.719928
2.668532	40.923496	103.479294	-12.97533	15.534255	101.029922	44.075035	3.982743	104.011642	43.34618	34.584194	109.027336	43.7106075	19.2834685	106.519489	-69.6612675	11.7850415	95.540355
3.772051	41.094849	103.632034	-12.887591	15.628078	100.983879	44.17094	4.034952	104.045525	43.444065	34.649979	109.204674	43.8075025	19.3424655	106.6250995	-69.5826845	11.9136905	95.3426585
4.815275	41.196285	103.801437	-12.781464	15.690332	100.955414	44.283947	4.080406	104.080223	43.574005	34.710285	109.37587	43.928976	19.3953455	106.7280465	-69.491904	11.9853185	95.1827815
5.830885	41.169662	103.892349	-12.639459	15.760732	100.929283	44.401028	4.121875	104.115166	43.72517	34.751705	109.509232	44.063099	19.43679	106.812199	-69.342017	12.084674	95.046367
7.397871	41.048222	104.020294	-12.450851	15.791808	100.864006	44.587242	4.165972	104.119934	43.951679	34.845139	109.726044	44.2694605	19.5055555	106.922989	-69.1711625	12.0780605	94.805023
8.443443	40.898262	104.091072	-12.338355	15.835735	100.797928	44.713837	4.180325	104.109955	44.102772	34.884777	109.811295	44.4083045	19.532551	106.960625	-69.0850145	12.138919	94.635231
9.486531	40.635181	104.141655	-12.196294	15.85212	100.750664	44.831371	4.195704	104.070534	44.273636	34.892529	109.864532	44.5525035	19.5441165	106.967533	-68.9450915	12.1601235	94.533795
10.434197	40.298637	104.126465	-12.081651	15.891125	100.655235	44.927959	4.193498	104.035416	44.41082	34.901245	109.91671	44.6693895	19.5473715	106.976063	-68.8326915	12.2348785	94.334407
11.439506	39.906273	104.136909	-11.96639	15.912996	100.57682	45.035095	4.185318	103.994438	44.555241	34.887157	109.961189	44.795168	19.5362375	106.9778135	-68.727948	12.2897545	94.1758265
12.415206	39.377518	104.086533	-11.865257	15.920591	100.492355	45.143433	4.17559	103.958008	44.692841	34.856789	109.98349	44.918137	19.5161895	106.970749	-68.648651	12.3249925	94.013961
13.381121	38.798733	104.035583	-11.750566	15.975096	100.407234	45.248505	4.166656	103.933884	44.803429	34.846573	110.004044	45.025967	19.5066145	106.968964	-68.527099	12.4435775	93.845504
14.758332	37.766056	103.878746	-11.611749	16.059885	100.291908	45.388691	4.171066	103.938652	44.944504	34.836815	110.032906	45.1665975	19.5039405	106.985779	-68.3900955	12.6158295	93.598037
15.708624	36.995789	103.719315	-11.538912	16.129892	100.225273	45.483166	4.185323	103.970627	45.019417	34.841904	110.042725	45.2512915	19.5136135	107.006676	-68.3291155	12.7461705	93.44387
16.637005	36.097321	103.62915	-11.475062	16.195274	100.182381	45.570381	4.206904	103.995491	45.070896	34.861572	110.068085	45.3206385	19.534238	107.031788	-68.2707625	12.85631	93.332974
17.517712	35.092415	103.465019	-11.38877	16.269947	100.151405	45.645611	4.216319	104.012093	45.136421	34.87331	110.069534	45.391016	19.5448145	107.0408135	-68.168556	12.9950795	93.2619965
18.393436	34.060993	103.34462	-11.316474	16.378269	100.140236	45.745762	4.216812	104.001175	45.220726	34.862316	110.00116	45.483244	19.539564	107.0011675	-68.116192	13.216974	93.2793045
19.332615	32.900635	103.120598	-11.221173	16.447319	100.098061	45.853622	4.21228	103.95887	45.305286	34.831699	109.905502	45.579454	19.5219895	106.932186	-68.0218	13.3726485	93.263936
20.243963	31.635983	102.812286	-11.096053	16.54455	100.046066	45.958061	4.194387	103.903114	45.3853	34.787663	109.75798	45.6716805	19.491025	106.830547	-67.8637865	13.598075	93.261585
21.626728	29.618341	102.304016	-10.874813	16.685482	99.946182	46.124378	4.158817	103.816345	45.518078	34.670132	109.395149	45.821228	19.4144745	106.605747	-67.570854	13.9564895	93.286617
22.493301	28.144604	101.941895	-10.747559	16.757353	99.854523	46.235134	4.130291	103.786133	45.580585	34.60968	109.154213	45.9078595	19.3699855	106.470173	-67.4029775	14.1447205	93.238873
23.374605	26.639017	101.593307	-10.608652	16.835867	99.797348	46.35482	4.097587	103.763771	45.644726	34.543819	108.861305	45.999773	19.320703	106.312538	-67.217077	14.351031	93.282158
24.274553	25.021585	101.262535	-10.486039	16.841753	99.745735	46.476326	4.074083	103.743271	45.682827	34.488899	108.551773	46.0795765	19.281491	106.147522	-67.0516545	14.402015	93.343948
25.118694	23.336967	100.921509	-10.371234	16.877026	99.721298	46.578197	4.034008	103.727806	45.673252	34.473686	108.286491	46.1257245	19.253847	106.0071485	-66.8681925	14.500205	93.4354475
25.971058	21.55442	100.616165	-10.291735	16.873461	99.700264	46.661095	3.985698	103.724709	45.681057	34.431877	107.995621	46.171076	19.2087875	105.860165	-66.754546	14.5381345	93.540363
26.771465	19.724516	100.37236	-10.22117	16.841433	99.682175	46.729309	3.933389	103.735199	45.698364	34.36161	107.684433	46.2138365	19.1474995	105.709816	-66.6561765	14.5353665	93.654534
28.047462	16.91448	99.971939	-10.146987	16.781868	99.631012	46.825306	3.797434	103.740417	45.657478	34.210033	107.274559	46.241392	19.0037335	105.507488	-66.535366	14.5600025	93.754536
28.709021	15.03431	99.867134	-10.09898	16.72303	99.579414	46.882786	3.676872	103.759369	45.657898	34.05479	106.99221	46.270342	18.865831	105.3757895	-66.468302	14.580229	93.7830385
28.68292	13.126824	99.619011	-10.073057	16.632227	99.507813	46.931385	3.538708	103.788399	45.642498	33.90295	106.783211	46.2869415	18.720829	105.285805	-66.4330555	14.543625	93.729821
28.715601	11.315567	99.470085	-10.035663	16.550598	99.422417	46.973774	3.37977	103.832565	45.637985	33.746647	106.617561	46.3058795	18.5632085	105.225063	-66.3772055	14.5379875	93.619771
28.724581	9.486537	99.365929	-9.982564	16.45787	99.332756	47.008221	3.224195	103.88092	45.671932	33.576305	106.446793	46.3400765	18.40025	105.1638565	-66.3052045	14.51549	93.5016555
28.783718	7.506922	99.218979	-9.949533	16.366062	99.236717	47.055378	3.077001	103.915215	45.697968	33.408253	106.315575	46.376673	18.242627	105.115395	-66.275739	14.489497	93.358039
28.842146	5.581662	99.128639	-9.881617	16.28109	99.123886	47.105232	2.927295	103.939415	45.715973	33.259861	106.180023	46.4106025	18.093578	105.059719	-66.1738365	14.468602	93.188053
28.913986	2.668926	98.896866	-9.791654	16.220953	98.899078	47.188911	2.753943	103.910004	45.777088	33.049957	105.903305	46.4829995	17.90195	104.9066545	-66.0663075	14.539956	92.8915015
28.932932	0.594186	98.758102	-9.698849	16.170256	98.719475	47.23867	2.660358	103.852173	45.792164	32.940807	105.719101	46.515417	17.8005825	104.785637	-65.913115	14.5399295	92.653313
28.937626	-1.272343	98.575218	-9.629006	16.150608	98.535789	47.297626	2.593172	103.775993	45.811882	32.855732	105.517265	46.554754	17.724452	104.646629	-65.812766	14.576764	92.424949
29.004639	-3.249041	98.423111	-9.522621	16.14694	98.379997	47.357342	2.54203	103.705894	45.824268	32.774635	105.317032	46.590805	17.6583325	104.511463	-65.636047	14.6355475	92.248531
28.992228	-5.225467	98.309639	-9.452019	16.133411	98.225365	47.425823	2.498642	103.652977	45.83828	32.728516	105.166306	46.6320515	17.613579	104.4096415	-65.5360895	14.653243	92.0410885
28.685919	-6.510185	98.433289	-9.371808	16.119736	98.095985	47.489063	2.456821	103.641335	45.875988	32.691765	105.012405	46.6825255	17.574293	104.32687	-65.4261415	14.665179	91.8651
27.516947	-6.148805	98.284096	-9.310232	16.096657	97.990021	47.551861	2.419194	103.643127	45.928364	32.652821	104.867538	46.7401125	17.5360075	104.2553325	-65.3605765	14.6573065	91.7247095
25.750538	-5.962468	98.172958	-9.209528	16.036446	97.865959	47.662094	2.351373	103.609573	45.959965	32.599197	104.768524	46.8110295	17.475285	104.1890485	-65.2300855	14.597607	91.5428695
24.52422	-5.830028	98.097939	-9.171025	15.988642	97.789818	47.657581	2.300209	103.631004	46.002445	32.545673	104.716125	46.830013	17.422941	104.1735645	-65.172063	14.554343	91.4060715
23.401834	-5.739887	98.031067	-9.146626	15.927771	97.720177	47.689838	2.195782	103.581131	46.063332	32.457733	104.642273	46.876585	17.3267575	104.111702	-65.169837	14.5287845	91.328652
22.180346	-5.652308	97.926796	-9.129496	15.83225	97.659645	47.669441	2.085466	103.541328	46.113045	32.338127	104.593513	46.891243	17.2117965	104.0674205	-65.150235	14.4527035	91.2518695
20.94964	-5.608199	97.82164	-9.105551	15.755883	97.577103	47.599186	1.974421	103.531471	46.14296	32.19014	104.551735	46.871073	17.0822805	104.041603	-65.082175	14.4294855	91.112603
19.803003	-5.59766	97.722641	-9.102325	15.68193	97.489067	47.605495	1.825279	103.439713	46.162006	32.057751	104.513863	46.8837505	16.941515	103.976788	-65.0884005	14.422345	91.001346
18.55118	-5.585875	97.638023	-9.123699	15.608008	97.411087	47.577915	1.690486	103.385559	46.171665	31.935877	104.490044	46.87479	16.8131815	103.9378015	-65.122188	14.4028345	90.8843725
16.684574	-5.602193	97.472778	-9.136672	15.561119	97.362556	47.483616	1.554032	103.376724	46.202618	31.767992	104.531624	46.843117	16.661012	103.954174	-65.116461	14.461226	90.770938
15.479716	-5.618687	97.428665	-9.147707	15.543449	97.358513	47.472916	1.446371	103.343872	46.227421	31.680981	104.628265	46.8501685	16.563676	103.9860685	-65.1455825	14.523222	90.7309575
14.235004	-5.738864	97.282768	-9.169294	15.534531	97.359543	47.416809	1.364141	103.340698	46.262642	31.610533	104.716423	46.8397255	16.487337	104.0285605	-65.1783135	14.581725	90.6905255
12.947295	-5.815926	97.130478	-9.192426	15.523265	97.358444	47.403877	1.260627	103.292931	46.288628	31.550936	104.800667	46.8462525	16.4057815	104.046799	-65.2311045	14.6407485	90.670089
11.715812	-5.92468	97.015121	-9.196661	15.550876	97.361961	47.433929	1.152473	103.211449	46.314384	31.474548	104.85598	46.8741565	16.3135105	104.0337145	-65.2674785	14.7882415	90.6902075
10.39711	-6.092031	96.910759	-9.203963	15.582055	97.379799	47.386639	1.108132	103.182945	46.345718	31.40403	104.877159	46.8661785	16.256081	104.030052	-65.2741045	14.908029	90.729546
9.086693	-6.240706	96.765945	-9.202925	15.606171	97.387344	47.354542	1.061984	103.106712	46.370167	31.329844	104.875656	46.8623545	16.195914	103.991184	-65.2682045	15.016428	90.783504
7.190937	-6.584388	96.639923	-9.189098	15.684664	97.411629	47.292187	1.010852	102.96402	46.360035	31.186852	104.821312	46.826111	16.098852	103.892666	-65.204307	15.270476	90.930592
5.859096	-6.87224	96.558731	-9.175663	15.739486	97.435638	47.260944	0.940077	102.891632	46.361958	31.063599	104.729309	46.811451	16.001838	103.8104705	-65.162777	15.477134	91.0608055
4.556602	-7.181111	96.517136	-9.174427	15.746605	97.454399	47.236954	0.833037	102.837433	46.35907	30.949322	104.622139	46.798012	15.8911795	103.729786	-65.146866	15.6020305	91.179012
3.258179	-7.563823	96.510742	-9.169114	15.742228	97.477509	47.246326	0.695603	102.761253	46.35857	30.78651	104.491722	46.802448	15.7410565	103.6264875	-65.140676	15.7433995	91.3285305
1.933629	-8.017083	96.500687	-9.150211	15.718735	97.497467	47.196194	0.591162	102.753471	46.352066	30.619774	104.337761	46.77413	15.605468	103.545616	-65.074552	15.832002	91.449318
0.635185	-8.48161	96.500458	-9.13253	15.661113	97.492065	47.183208	0.487649	102.721039	46.32354	30.490318	104.186775	46.753374	15.4889835	103.453907	-65.018434	15.8332425	91.530223
-0.649374	-8.969357	96.523056	-9.131953	15.594731	97.481071	47.173763	0.402836	102.7015	46.27681	30.377829	104.031883	46.7252865	15.3903325	103.3666915	-64.9891925	15.7991295	91.5954505
-2.635489	-9.778095	96.579575	-9.146589	15.524205	97.463005	47.142574	0.332726	102.712822	46.181255	30.218428	103.73632	46.6619145	15.275577	103.224571	-64.9550925	15.772833	91.701439
-3.884627	-10.343709	96.719658	-9.162587	15.465659	97.474457	47.188534	0.214519	102.711937	46.095337	30.13773	103.518585	46.6419355	15.1761245	103.115261	-64.9671095	15.7551935	91.833653
-5.19539	-10.937078	96.869484	-9.167294	15.395064	97.491058	47.186794	0.186411	102.701721	45.991856	30.110657	103.296265	46.589325	15.148534	102.998993	-64.923913	15.641594	91.983123
-6.479906	-11.503846	97.057571	-9.184149	15.339332	97.511978	47.178154	0.158603	102.67469	45.917435	30.095402	102.988777	46.5477945	15.1270025	102.8317335	-64.9160925	15.5516615	92.1922225
-7.718612	-12.092414	97.31086	-9.199836	15.289037	97.52076	47.162792	0.14331	102.61364	45.837368	30.085615	102.631783	46.50008	15.1144625	102.6227115	-64.899752	15.4636115	92.4188085
-8.981802	-12.69612	97.602966	-9.202652	15.250405	97.515053	47.136017	0.120207	102.544823	45.708813	30.064682	102.26088	46.422415	15.0924445	102.4028515	-64.827719	15.4083655	92.6272545
-10.238673	-13.194154	97.920052	-9.211055	15.223904	97.517815	47.111683	0.084888	102.483429	45.593132	30.028078	101.843407	46.3524075	15.056483	102.163418	-64.7745175	15.391325	92.872212
-12.035125	-13.932204	98.484421	-9.25331	15.144582	97.538956	47.035198	0.007321	102.421555	45.397388	29.890585	101.287231	46.216293	14.948953	101.854393	-64.722913	15.340211	93.223519
-13.270116	-14.396601	98.791573	-9.31529	15.118687	97.564507	46.949303	-0.073086	102.420555	45.270443	29.779139	101.035881	46.109873	14.8530265	101.728218	-64.740453	15.3843475	93.400796
-14.466262	-14.780381	99.032814	-9.390297	15.055563	97.614044	46.844395	-0.175873	102.430901	45.192944	29.645119	100.861526	46.0186695	14.734623	101.6462135	-64.7992635	15.376503	93.5818745
-15.568139	-15.147625	99.234848	-9.488918	14.984743	97.657326	46.721527	-0.282872	102.435013	45.126831	29.52519	100.764153	45.924179	14.621159	101.599583	-64.902015	15.348327	93.715069
-16.726402	-15.441698	99.383644	-9.576789	14.94539	97.693268	46.586758	-0.376568	102.451004	45.053864	29.458422	100.709641	45.820311	14.540927	101.5803225	-64.973889	15.349853	93.8062135
-17.860722	-15.711841	99.491959	-9.691092	14.907201	97.722717	46.478012	-0.405048	102.455772	44.990246	29.424858	100.661377	45.734129	14.509905	101.5585745	-65.116313	15.304497	93.8868595
-18.861059	-15.898307	99.556076	-9.785677	14.898271	97.746147	46.400852	-0.365819	102.441658	44.914223	29.486698	100.590469	45.6575375	14.5604395	101.5160635	-65.2288915	15.2361025	93.9762305
-20.311939	-16.068056	99.797188	-9.919716	14.986888	97.741875	46.295174	-0.147277	102.466949	44.728893	29.743385	100.480774	45.5120335	14.798054	101.4738615	-65.3514655	15.175722	94.0098885
-21.276194	-16.124969	99.964104	-9.982173	15.083751	97.763023	46.257202	0.067285	102.528702	44.603626	29.977575	100.408844	45.430414	15.02243	101.468773	-65.39476	15.145072	94.057273
-22.178631	-16.102852	100.150208	-10.036043	15.197928	97.793297	46.266502	0.273304	102.635002	44.488541	30.206245	100.371635	45.3775215	15.2397745	101.5033185	-65.4496075	15.1560815	94.0832755
-23.048388	-16.011971	100.345657	-10.088562	15.28866	97.83741	46.300678	0.393823	102.680695	44.431778	30.414904	100.327705	45.366228	15.4043635	101.5042	-65.543352	15.1729565	94.17062
-23.878763	-15.866908	100.467041	-10.130635	15.378682	97.874557	46.269485	0.491843	102.758514	44.412872	30.573597	100.289978	45.3411785	15.53272	101.524246	-65.6024485	15.224644	94.224868
-24.687996	-15.643608	100.565384	-10.163555	15.427007	97.917442	46.223991	0.548311	102.804672	44.396053	30.655659	100.289917	45.310022	15.601985	101.5472945	-65.637132	15.252029	94.2875895
-25.539684	-15.406649	100.618385	-10.198676	15.474558	97.979752	46.159969	0.576744	102.849472	44.37534	30.666462	100.316452	45.2676545	15.621603	101.582962	-65.6650065	15.327513	94.376542
-26.712975	-14.885928	100.704933	-10.262916	15.472293	98.095398	46.067715	0.583881	102.91864	44.34935	30.624691	100.398048	45.2085325	15.604286	101.658344	-65.7343645	15.3403	94.532452
-27.44297	-14.48991	100.703033	-10.290507	15.453212	98.151764	46.015785	0.563827	102.963089	44.349327	30.579006	100.4562	45.182556	15.5714165	101.7096445	-65.76357	15.3350075	94.5938835
-28.188065	-14.011396	100.68412	-10.323251	15.424253	98.196121	45.979561	0.549673	102.995125	44.367565	30.545589	100.509056	45.173563	15.547631	101.7520905	-65.820065	15.300875	94.6401515
-28.933706	-13.465164	100.638641	-10.356709	15.373872	98.235512	45.945091	0.533767	103.017029	44.381065	30.524359	100.547089	45.163078	15.529063	101.782059	-65.876496	15.218681	94.688965
-29.641331	-12.887387	100.573174	-10.420912	15.314566	98.266243	45.891129	0.516389	103.05854	44.381844	30.497629	100.574135	45.1364865	15.507009	101.8163375	-65.9783105	15.122123	94.7161485
-30.331131	-12.264204	100.509323	-10.494963	15.241425	98.310951	45.814457	0.511216	103.12262	44.341747	30.477858	100.607338	45.078102	15.494537	101.864979	-66.068028	14.988313	94.756923
-31.063202	-11.560228	100.481239	-10.585314	15.166852	98.385078	45.762123	0.501906	103.149887	44.279495	30.447844	100.642395	45.020809	15.474875	101.896141	-66.191437	14.858829	94.874015
-32.076496	-10.365224	100.382706	-10.74426	15.027231	98.521309	45.642941	0.522717	103.202927	44.119907	30.368179	100.808266	44.881424	15.445448	102.0055965	-66.369944	14.609014	95.0370215
-32.750137	-9.468965	100.319359	-10.846166	14.915463	98.629814	45.565178	0.497603	103.225533	44.001286	30.321711	101.036263	44.783232	15.409657	102.130898	-66.475564	14.421269	95.12873
-33.431194	-8.592486	100.230324	-10.96891	14.777984	98.766922	45.549999	0.342952	103.197433	43.92033	30.246449	101.343323	44.7351645	15.2947005	102.270378	-66.6729845	14.2612675	95.263466
-34.109585	-7.573886	100.114944	-11.090904	14.622664	98.907639	45.554111	0.15194	103.173973	43.884163	30.159075	101.729752	44.719137	15.1555075	102.4518625	-66.900945	14.0898205	95.3634155
-34.756207	-6.525568	100.006508	-11.220821	14.427972	99.052467	45.470329	-0.088397	103.237	43.936111	30.027088	102.099182	44.70322	14.9693455	102.668091	-67.144862	13.8865985	95.436843
-35.440369	-5.453767	99.878731	-11.326484	14.22014	99.183311	45.416798	-0.437525	103.252434	44.044239	29.854086	102.411316	44.7305185	14.7082805	102.831875	-67.3834865	13.7319995	95.534747
-36.096951	-4.303852	99.784225	-11.435832	14.002556	99.312057	45.26672	-0.727489	103.337166	44.126163	29.675549	102.693466	44.6964415	14.47403	103.015316	-67.5681055	13.531082	95.608798
-37.038086	-2.483368	99.780746	-11.595891	13.70502	99.521057	45.06625	-1.000694	103.416862	44.136013	29.434322	103.028885	44.6011315	14.216814	103.2228735	-67.7929135	13.193226	95.8192405
-37.685532	-1.230465	99.852356	-11.703707	13.554067	99.66745	44.945877	-1.09949	103.451523	44.055271	29.349003	103.187355	44.500574	14.1247565	103.319439	-67.907988	12.9833775	96.015461
-38.290825	0.075239	99.93409	-11.801355	13.42823	99.809334	44.842194	-1.127288	103.453125	43.974506	29.333586	103.273628	44.40835	14.103149	103.3633765	-68.01106	12.753311	96.2552915
-38.906322	1.417536	100.047661	-11.884143	13.373459	99.954529	44.758919	-1.093766	103.428413	43.891411	29.39156	103.333832	44.325165	14.148897	103.3811225	-68.093451	12.598021	96.5279355
-39.508076	2.8011	100.159332	-11.972402	13.326049	100.085854	44.685913	-1.023917	103.393684	43.803089	29.486652	103.425385	44.244501	14.2313675	103.4095345	-68.189305	12.4207305	96.7621735
-40.098339	4.249207	100.233124	-12.037321	13.322677	100.220177	44.614429	-0.947165	103.380524	43.745136	29.585127	103.543152	44.1797825	14.318981	103.461838	-68.2544245	12.326373	96.978516
-40.691246	5.69789	100.30619	-12.079183	13.330835	100.350555	44.555336	-0.859741	103.345657	43.688164	29.694918	103.700897	44.12175	14.4175885	103.523277	-68.280116	12.2440815	97.177833
-41.516876	7.993337	100.430359	-12.175	13.389224	100.541512	44.461086	-0.704107	103.25663	43.624218	29.905563	103.990196	44.042652	14.600728	103.623413	-68.392652	12.17772	97.459611
-42.097942	9.527206	100.534592	-12.212632	13.462445	100.648376	44.377785	-0.609082	103.150665	43.594013	30.078783	104.184296	43.985899	14.7348505	103.6674805	-68.411163	12.1900395	97.6292715
-42.63237	11.106131	100.646904	-12.274036	13.557364	100.74736	44.272457	-0.502785	103.058029	43.58215	30.238987	104.363297	43.9273035	14.868101	103.710663	-68.4753755	12.246627	97.784057
-43.162189	12.704736	100.805107	-12.340275	13.677756	100.849983	44.168083	-0.413554	102.949921	43.560432	30.401623	104.546906	43.8642575	14.9940345	103.7484135	-68.5448075	12.3614775	97.9515525
-43.705109	14.254663	100.95842	-12.400917	13.793975	100.951874	44.061646	-0.306109	102.851212	43.525936	30.548996	104.735565	43.793791	15.1214435	103.7933885	-68.595625	12.4665065	98.1103595
-44.210678	15.842813	101.12561	-12.471006	13.924848	101.04451	43.949589	-0.190612	102.784813	43.488995	30.65987	104.889282	43.719292	15.234629	103.8370475	-68.661304	12.615067	98.2519725
-44.742439	17.38596	101.310028	-12.559642	14.057088	101.140617	43.826855	-0.053702	102.706169	43.447823	30.791742	105.047813	43.637339	15.36902	103.876991	-68.756623	12.745156	98.404243
-45.504086	19.693295	101.593803	-12.711576	14.265865	101.282082	43.646496	0.138174	102.597069	43.388325	31.001207	105.206535	43.5174105	15.5696905	103.901802	-68.9405625	12.9620395	98.662362
-45.982967	21.184628	101.78093	-12.812737	14.390509	101.36795	43.539082	0.284969	102.554909	43.31242	31.162039	105.329086	43.425751	15.723504	103.9419975	-69.051225	13.057514	98.7939025
-46.483017	22.647127	101.962746	-12.910586	14.526948	101.458321	43.480789	0.433343	102.537834	43.21629	31.331591	105.479683	43.3485395	15.882467	104.0087585	-69.1697115	13.171429	98.9078835
-46.942856	24.075022	102.175224	-13.026683	14.631228	101.552521	43.406078	0.584792	102.540115	43.125763	31.504356	105.596199	43.2659205	16.044574	104.068157	-69.3192865	13.217882	99.036885
-47.362434	25.487009	102.376282	-13.136585	14.705774	101.644348	43.328102	0.74226	102.532532	43.029793	31.684479	105.708229	43.1789475	16.2133695	104.1203805	-69.4521175	13.1981785	99.1683155
-47.806202	26.849989	102.618408	-13.233444	14.80006	101.741982	43.195499	0.909472	102.569542	42.944592	31.856558	105.810905	43.0700455	16.383015	104.1902235	-69.5369335	13.217105	99.2937405
-48.208485	28.141264	102.834908	-13.331242	14.893253	101.825539	43.141239	1.013587	102.543388	42.880421	32.003872	105.8694	43.01083	16.5087295	104.206394	-69.673314	13.2777765	99.444684
-48.724155	30.05983	103.135284	-13.460079	15.020986	101.913628	42.99847	1.155609	102.507278	42.806988	32.204227	105.950294	42.902729	16.679918	104.228786	-69.822887	13.362054	99.59847
-49.07299	31.292688	103.334175	-13.526583	15.076354	101.956619	42.89072	1.241931	102.470505	42.803173	32.277634	105.922699	42.8469465	16.7597825	104.196602	-69.9001125	13.3929255	99.716636
-49.358059	32.466232	103.495766	-13.582021	15.107086	101.996552	42.781471	1.294229	102.432945	42.805489	32.346394	105.906853	42.79348	16.8203115	104.169899	-69.957522	13.3938605	99.823205
-49.583862	33.611591	103.620697	-13.609338	15.155816	102.011665	42.683365	1.300949	102.42704	42.807407	32.375694	105.92675	42.745386	16.8383215	104.176895	-69.964062	13.4733105	99.846435
-49.824501	34.728699	103.700996	-13.64646	15.189007	102.02597	42.634373	1.261196	102.462555	42.810177	32.353584	105.98494	42.722275	16.80739	104.2237475	-70.015195	13.570624	99.8281925
-50.038414	35.774719	103.813889	-13.672824	15.203226	102.043175	42.578857	1.210794	102.547691	42.801502	32.307426	106.074974	42.6901795	16.75911	104.3113325	-70.0358275	13.647342	99.7750175
-50.174057	36.68578	103.961205	-13.703437	15.206954	102.068558	42.564075	1.110473	102.596642	42.802219	32.23489	106.158852	42.683147	16.6726815	104.377747	-70.090021	13.7412265	99.759369
-50.431149	38.133259	104.137329	-13.742687	15.172493	102.149429	42.501629	0.937287	102.664795	42.820736	32.097809	106.291946	42.6611825	16.517548	104.4783705	-70.1465565	13.827438	99.8204875
-50.084412	38.175373	104.25798	-13.768427	15.157866	102.20649	42.462601	0.796005	102.7127	42.825665	31.971416	106.359467	42.644133	16.3837105	104.5360835	-70.180987	13.9320215	99.8768965
-49.678944	37.96917	104.285225	-13.791256	15.131145	102.270142	42.430233	0.656945	102.767113	42.823193	31.828421	106.450203	42.626713	16.242683	104.608658	-70.209225	14.019607	99.931626
-49.237026	37.728397	104.28685	-13.822288	15.120438	102.335266	42.410172	0.50447	102.84108	42.806988	31.674549	106.538811	42.60858	16.0895095	104.6899455	-70.253156	14.1513665	99.9805865
-48.764317	37.381794	104.285881	-13.846021	15.083021	102.392601	42.40448	0.352405	102.919197	42.803291	31.532019	106.608566	42.6038855	15.942212	104.7638815	-70.2959275	14.22383	100.0213205
-48.205715	36.978157	104.239204	-13.870711	15.05933	102.419807	42.404617	0.197284	102.996468	42.786301	31.386242	106.663605	42.595459	15.791763	104.8300365	-70.336881	14.326897	100.0095775
-47.637562	36.55442	104.109535	-13.891133	15.058316	102.445328	42.398258	0.05054	103.084473	42.759205	31.258476	106.716286	42.5787315	15.654508	104.9003795	-70.3609975	14.462124	99.9902765
-46.774071	35.823898	103.969315	-13.931078	15.059912	102.469276	42.407921	-0.134742	103.225914	42.744125	31.08066	106.727837	42.576023	15.472959	104.9768755	-70.438179	14.646865	99.9616765
-46.210171	35.255836	103.848557	-13.949869	15.063466	102.486298	42.421196	-0.241049	103.302109	42.704933	30.990276	106.734779	42.5630645	15.3746135	105.018444	-70.4628025	14.7523185	99.954152
-45.628754	34.652225	103.735672	-13.984919	15.083107	102.529106	42.436333	-0.311805	103.426445	42.650162	30.90444	106.72731	42.5432475	15.2963175	105.0768775	-70.5130855	14.8698965	99.9813345
-44.931499	33.985348	103.63913	-14.018586	15.119277	102.602242	42.446377	-0.34566	103.603813	42.585335	30.858656	106.736435	42.515856	15.256498	105.170124	-70.553028	14.982056	100.03436
-44.318905	33.311863	103.598534	-14.050648	15.161274	102.705276	42.461887	-0.34827	103.828094	42.523182	30.852894	106.767807	42.4925345	15.252312	105.2979505	-70.5938305	15.070236	100.1126015
-43.682842	32.623669	103.505173	-14.095077	15.220017	102.841927	42.491516	-0.34022	104.108429	42.477589	30.885431	106.819664	42.4845525	15.2726055	105.4640465	-70.6747065	15.1674285	100.2198075
-43.071667	31.865067	103.400078	-14.139755	15.286009	102.956177	42.533291	-0.353296	104.435333	42.443508	30.931723	106.861435	42.4883995	15.2892135	105.648384	-70.7679095	15.2828045	100.26397
-42.019924	30.73501	103.259766	-14.197347	15.393418	103.154396	42.617523	-0.400677	104.961586	42.409317	30.92914	106.91214	42.51342	15.2642315	105.936863	-70.908114	15.5226045	100.371929
-41.297047	29.992359	103.135681	-14.21996	15.444061	103.261124	42.691185	-0.446154	105.31559	42.39801	30.883202	106.957336	42.5445975	15.218524	106.136463	-70.9845175	15.669598	100.385785
-40.615017	29.209253	102.978432	-14.251675	15.473912	103.327469	42.747734	-0.530765	105.67511	42.387138	30.811192	106.97982	42.567436	15.1402135	106.327465	-71.070786	15.8076105	100.327473
-39.84473	28.442917	102.880142	-14.272669	15.477385	103.421417	42.790165	-0.6387	106.000328	42.36161	30.719116	107.023766	42.5758875	15.040208	106.512047	-71.1212255	15.914562	100.330787
-39.119457	27.696901	102.821495	-14.280957	15.441331	103.501846	42.84314	-0.761373	106.267082	42.350914	30.587561	107.081543	42.597027	14.913094	106.6743125	-71.158941	15.969568	100.3293795
-38.330765	26.994328	102.81353	-14.297913	15.38104	103.603729	42.864761	-0.874201	106.526276	42.364658	30.491056	107.128563	42.6147095	14.8084275	106.8274195	-71.2105355	15.9536525	100.3800385
-37.599949	26.226276	102.846825	-14.315349	15.304819	103.690483	42.892929	-0.989928	106.700241	42.389374	30.410767	107.220207	42.6411515	14.7104195	106.960224	-71.2718495	15.8992185	100.420742
-36.37661	25.201965	102.83239	-14.338505	15.217272	103.779282	42.921032	-1.115661	106.92173	42.433571	30.319754	107.344841	42.6773015	14.6020465	107.1332855	-71.3543115	15.8324975	100.4252785
-35.634346	24.579777	102.872513	-14.34251	15.157006	103.813148	42.935192	-1.205812	107.055031	42.453484	30.287243	107.403961	42.694338	14.5407155	107.229496	-71.379358	15.7732965	100.3968
-34.832745	24.029196	102.860428	-14.360785	15.12312	103.860046	42.94981	-1.255558	107.17292	42.465195	30.244482	107.462967	42.7075025	14.494462	107.3179435	-71.4290725	15.751778	100.4021485
-34.078907	23.421783	102.875565	-14.353859	15.113505	103.889023	42.962982	-1.296177	107.308212	42.489708	30.202644	107.513512	42.726345	14.4532335	107.410862	-71.434063	15.7737765	100.367184
-33.210892	22.910769	102.891685	-14.349733	15.104546	103.929543	42.987217	-1.362748	107.447121	42.519318	30.186314	107.558609	42.7532675	14.411783	107.502865	-71.4527335	15.797309	100.356221
-32.436939	22.429333	102.978119	-14.348644	15.078094	103.989998	43.018127	-1.441149	107.577339	42.55304	30.164951	107.635925	42.7855835	14.361901	107.606632	-71.4828715	15.794287	100.373364
-31.586069	22.029737	103.01889	-14.340331	15.045716	104.076469	43.040215	-1.545735	107.725037	42.613129	30.107817	107.72142	42.826672	14.281041	107.7232285	-71.507334	15.810391	100.4297095
-30.374252	21.38656	103.171661	-14.304337	14.966072	104.232368	43.096951	-1.758669	107.948265	42.70858	29.949511	107.910522	42.9027655	14.095421	107.9293935	-71.5114395	15.836723	100.5353425
-29.493984	21.044384	103.279533	-14.299323	14.855987	104.354012	43.140305	-1.947679	108.084442	42.798527	29.802402	108.068062	42.969416	13.9273615	108.076252	-71.568062	15.7846125	100.631772
-28.623871	20.723568	103.385399	-14.252628	14.741048	104.46563	43.178455	-2.155732	108.215988	42.890347	29.631546	108.214203	43.034401	13.737907	108.2150955	-71.539657	15.744189	100.7161645
-27.776676	20.434158	103.503525	-14.224683	14.609954	104.567085	43.219193	-2.374995	108.316147	42.996677	29.441473	108.359337	43.107935	13.533239	108.337742	-71.557301	15.686669	100.796428
-26.890812	20.209002	103.540024	-14.192669	14.475971	104.631874	43.254314	-2.611533	108.401398	43.102776	29.225391	108.4842	43.178545	13.306929	108.442799	-71.563883	15.645013	100.820949
-26.018641	19.957169	103.558243	-14.146611	14.360364	104.660782	43.285267	-2.861856	108.481087	43.195396	29.016527	108.588554	43.2403315	13.0773355	108.5348205	-71.5335535	15.6433925	100.7867435
-25.100124	19.772413	103.553558	-14.119361	14.211376	104.678429	43.309422	-3.097199	108.537819	43.265392	28.813272	108.702339	43.287407	12.8580365	108.620079	-71.526129	15.5647155	100.736779
-23.727938	19.564867	103.622688	-14.080257	13.995676	104.735588	43.345123	-3.414588	108.600128	43.363697	28.505764	108.844231	43.35441	12.545588	108.7221795	-71.514924	15.445764	100.7489965
-22.811094	19.485455	103.652763	-14.0363	13.871406	104.786423	43.376003	-3.625351	108.645889	43.402527	28.307682	108.948349	43.389265	12.3411655	108.797119	-71.461865	15.4016465	100.775727
-21.913736	19.373201	103.790192	-14.034634	13.754606	104.876831	43.405457	-3.802928	108.689133	43.44841	28.147331	109.085754	43.4269335	12.1722015	108.8874435	-71.4962015	15.3370105	100.8662185
-20.994116	19.303249	103.835091	-14.016682	13.634493	104.951645	43.439358	-3.94225	108.725525	43.50227	28.00248	109.231827	43.470814	12.030115	108.978676	-71.504178	15.238871	100.924614
-20.022707	19.305889	103.916107	-14.023396	13.523457	105.021729	43.467648	-4.036644	108.76049	43.538666	27.892872	109.381691	43.503157	11.928114	109.0710905	-71.549949	15.1188	100.9723675
-19.116882	19.277542	103.982117	-14.024298	13.433096	105.067101	43.478374	-4.097617	108.766388	43.55994	27.788643	109.515976	43.519157	11.845513	109.141182	-71.567753	15.020679	100.99302
-18.200821	19.305593	103.983597	-14.032955	13.352362	105.075249	43.481159	-4.153048	108.761368	43.563358	27.710926	109.64296	43.5222585	11.778939	109.202164	-71.5881685	14.925785	100.948334
-16.79261	19.319477	104.002235	-14.040139	13.24674	105.059883	43.478168	-4.217378	108.780579	43.559761	27.62476	109.867409	43.5189645	11.703691	109.323994	-71.5992425	14.789789	100.795772
-15.794882	19.409128	104.055038	-14.065144	13.182719	105.085922	43.49712	-4.249566	108.812973	43.564545	27.595118	110.059616	43.5308325	11.672776	109.4362945	-71.6611205	14.692662	100.7355495
-14.915096	19.460621	104.178917	-14.147401	13.106293	105.156708	43.501629	-4.280925	108.854996	43.575058	27.601164	110.292198	43.5383435	11.6601195	109.573597	-71.8331455	14.5524665	100.739819
-14.008511	19.522896	104.293533	-14.202388	13.023483	105.219635	43.504276	-4.308715	108.87867	43.602932	27.611786	110.53965	43.553604	11.6515355	109.70916	-71.95838	14.3954305	100.73011
-13.043848	19.568003	104.410973	-14.263233	12.954214	105.283905	43.468552	-4.309409	108.902916	43.645218	27.612179	110.797691	43.556885	11.651385	109.8503035	-72.083351	14.257043	100.7175065
-12.03797	19.641199	104.543602	-14.311531	12.883729	105.338455	43.486866	-4.356074	108.874641	43.684822	27.600986	111.064438	43.585844	11.622456	109.9695395	-72.208906	14.145002	100.7073705
-11.125063	19.673704	104.685165	-14.345595	12.806991	105.393387	43.434258	-4.376858	108.903061	43.73357	27.5882	111.33313	43.583914	11.605671	110.1180955	-72.275104	14.008311	100.6686785
-9.736917	19.697069	104.87838	-14.387194	12.685542	105.440331	43.397228	-4.422003	108.969391	43.8009	27.568134	111.779594	43.599064	11.5730655	110.3744925	-72.373452	13.7980185	100.5061695
-8.797647	19.659777	104.998062	-14.416141	12.632116	105.476067	43.410633	-4.45556	109.098923	43.861492	27.584366	112.098969	43.6360625	11.564403	110.598946	-72.4683445	13.699829	100.353188
-7.841966	19.645531	105.140938	-14.462145	12.582781	105.518402	43.456276	-4.50231	109.3218	43.91732	27.613062	112.455986	43.686798	11.555376	110.888893	-72.611088	13.610186	100.147911
-6.940763	19.528013	105.29586	-14.51893	12.533745	105.556854	43.493961	-4.577447	109.620956	43.960899	27.693609	112.849785	43.72743	11.558081	111.2353705	-72.76529	13.509409	99.8783375
-6.095731	19.431913	105.462196	-14.595385	12.48477	105.622169	43.513844	-4.654908	110.052399	43.998882	27.820721	113.264938	43.756363	11.5829065	111.6586685	-72.947133	13.3866335	99.5856695
-5.214174	19.183884	105.662094	-14.68242	12.454851	105.710327	43.579399	-4.688437	110.448753	44.056507	27.938116	113.674721	43.817953	11.6248395	112.061737	-73.182793	13.2848625	99.358917
-4.355545	18.963003	105.830849	-14.793524	12.389801	105.772041	43.674995	-4.709293	110.801842	44.104736	28.050577	114.093605	43.8898655	11.670642	112.4477235	-73.4769135	13.10896	99.0963585
-3.192307	18.531855	106.100311	-14.914693	12.331511	105.84626	43.755985	-4.753413	111.26609	44.14344	28.146818	114.58223	43.9497125	11.6967025	112.92416	-73.7790985	12.9663195	98.76836
-2.472349	18.171499	106.228729	-14.940402	12.298823	105.855728	43.815529	-4.734649	111.480484	44.177063	28.151709	114.788094	43.996296	11.70853	113.134289	-73.8771	12.889116	98.577167
-1.753669	17.773418	106.281509	-14.932528	12.248714	105.818436	43.89814	-4.724633	111.588493	44.194763	28.205153	114.979996	44.0464515	11.74026	113.2842445	-73.9115075	12.757168	98.3526275
-1.083923	17.32765	106.261375	-14.889296	12.201832	105.733704	43.978256	-4.700687	111.599838	44.245972	28.235527	115.073097	44.112114	11.76742	113.3364675	-73.890706	12.636244	98.1309405
-0.437178	16.809137	106.168404	-14.799253	12.161737	105.58773	44.073112	-4.63313	111.510384	44.349297	28.222885	115.002487	44.2112045	11.7948775	113.2564355	-73.8097105	12.5285965	97.9190245
0.13535	16.279156	106.010994	-14.68842	12.133485	105.418526	44.181583	-4.548416	111.339294	44.414459	28.256052	114.867081	44.298021	11.853818	113.1031875	-73.674861	12.413152	97.7338645
0.642506	15.719934	105.81514	-14.533724	12.130078	105.221878	44.332279	-4.420426	111.11071	44.48423	28.293243	114.651047	44.4082545	11.9364085	112.8808785	-73.4757025	12.3237475	97.5628775
1.276968	14.813285	105.406105	-14.321092	12.097477	104.851936	44.58025	-4.233228	110.71299	44.584118	28.398958	114.278259	44.582184	12.082865	112.4956245	-73.224368	12.112089	97.2082475
1.659169	14.149944	105.12545	-14.168867	12.094547	104.612122	44.702438	-4.094388	110.43148	44.606373	28.434244	113.971245	44.6544055	12.169928	112.2013625	-72.9921395	12.019166	97.0228815
1.980721	13.340929	104.78624	-14.041508	12.060009	104.361069	44.834854	-3.968004	110.113121	44.587635	28.455479	113.634682	44.7112445	12.2437375	111.8739015	-72.7942605	11.8762805	96.8482365
2.225582	12.526644	104.442978	-13.919059	12.016008	104.088799	44.964989	-3.863992	109.78006	44.557617	28.429672	113.296364	44.761303	12.28284	111.538212	-72.599421	11.749176	96.639386
2.395064	11.725376	104.10881	-13.837807	11.987292	103.820572	45.047935	-3.741426	109.466042	44.47459	28.446331	112.947441	44.7612625	12.3524525	111.2067415	-72.4368765	11.6221315	96.4344025
2.488611	10.887522	103.738747	-13.756147	11.942695	103.533089	45.103779	-3.603168	109.147003	44.410358	28.431257	112.514862	44.7570685	12.4140445	110.8309325	-72.2693625	11.4713455	96.2352455
2.534802	9.992434	103.354553	-13.692492	11.911922	103.219536	45.14624	-3.463264	108.806122	44.27158	28.468811	112.132301	44.70891	12.5027735	110.4692115	-72.093894	11.3210705	95.9698605
2.48842	8.555431	102.723991	-13.629132	11.875726	102.759445	45.171478	-3.238474	108.275894	44.05991	28.451696	111.38562	44.615694	12.606611	109.830757	-71.873958	11.144841	95.688133
2.423784	7.567941	102.299164	-13.567667	11.849168	102.452179	45.180981	-3.049283	107.877037	43.869965	28.456226	110.936058	44.525473	12.7034715	109.4065475	-71.660807	10.9948645	95.4978105
2.284216	6.568196	101.890984	-13.539897	11.837896	102.155327	45.191113	-2.902107	107.477173	43.67223	28.459034	110.446976	44.4316715	12.7784635	108.9620745	-71.5114655	10.8973285	95.3485795
2.094087	5.50464	101.474129	-13.505054	11.806849	101.871964	45.177441	-2.736799	107.131073	43.510803	28.422388	109.883881	44.344122	12.8427945	108.507477	-71.35423	10.7709035	95.236451
1.829003	4.437385	101.115143	-13.479367	11.795754	101.623825	45.170742	-2.550523	106.780197	43.291508	28.441826	109.419945	44.231125	12.9456515	108.100071	-71.189859	10.6458565	95.147579
1.560646	3.326071	100.809143	-13.432972	11.790158	101.413452	45.148964	-2.379568	106.431625	43.101097	28.422413	108.829185	44.1250305	13.0214225	107.630405	-70.9909745	10.5588935	95.196499
1.228355	2.20796	100.492477	-13.370131	11.813901	101.222946	45.130581	-2.199678	106.061813	42.885246	28.377468	108.16996	44.0079135	13.088895	107.1158865	-70.7481755	10.538907	95.3300055
0.661647	0.526872	100.110535	-13.275687	11.828736	100.925468	45.114368	-1.970185	105.409172	42.532127	28.321501	107.114723	43.8232475	13.175658	106.2619475	-70.3746215	10.481814	95.5889885
0.296593	-0.683356	99.907158	-13.181494	11.852607	100.700172	45.030846	-1.845826	104.930626	42.363178	28.224308	106.268822	43.697012	13.189241	105.599724	-70.06	10.515973	95.80062
-0.152559	-1.827781	99.66909	-13.080316	11.850331	100.458397	44.932125	-1.745247	104.394241	42.150505	28.133511	105.467133	43.541315	13.194132	104.930687	-69.701947	10.50653	95.986107
-0.589511	-2.996938	99.445297	-12.98365	11.876975	100.190033	44.79784	-1.756082	103.882149	42.026268	27.999237	104.624641	43.412054	13.1215775	104.253395	-69.379354	10.6323725	96.126671
-1.096123	-4.062185	99.262779	-12.876081	11.857112	99.92276	44.678352	-1.829624	103.459869	41.949673	27.821407	103.89801	43.3140125	12.9958915	103.6789395	-69.0661745	10.7183325	96.1665805
-1.522343	-5.183385	99.085632	-12.800195	11.819469	99.674713	44.614506	-1.955863	103.087875	41.920464	27.62076	103.437134	43.267485	12.8324485	103.2625045	-68.867875	10.8064895	96.0869215
-2.045218	-6.281668	98.918076	-12.744347	11.729599	99.478073	44.535301	-2.192051	102.809921	41.986851	27.395525	103.18705	43.261076	12.601737	102.9984855	-68.74977	10.857461	95.9576605
-2.814492	-7.783855	98.600403	-12.702534	11.533051	99.236359	44.39687	-2.671954	102.588203	42.164135	27.027708	103.194176	43.2805025	12.177877	102.8911895	-68.6855705	10.888225	95.5815285
-3.297769	-8.847324	98.383621	-12.671809	11.405999	99.107925	44.342224	-2.981173	102.50206	42.32444	26.76264	103.369797	43.333332	11.8907335	102.9359285	-68.67695	10.9212645	95.2799215
-3.815554	-9.808769	98.125664	-12.648724	11.32194	98.982033	44.296871	-3.276704	102.517128	42.511578	26.534393	103.592773	43.4042245	11.6288445	103.0549505	-68.7016725	11.0150355	94.9091155
-4.338538	-10.71836	97.93718	-12.6106	11.252017	98.8647	44.279514	-3.496512	102.604744	42.693703	26.342657	103.798676	43.4866085	11.4230725	103.20171	-68.7078085	11.0809615	94.52769
-4.847121	-11.621835	97.810173	-12.568148	11.271704	98.789795	44.287891	-3.609168	102.744278	42.845222	26.227293	103.947571	43.5665565	11.3090625	103.3459245	-68.7028525	11.2343455	94.2336655
-5.407158	-12.464982	97.769897	-12.498602	11.330854	98.705841	44.36161	-3.62568	102.911804	42.949421	26.208258	104.009651	43.6555155	11.291289	103.4607275	-68.6527195	11.370419	93.9509545
-5.922186	-13.325654	97.81221	-12.430537	11.425333	98.64212	44.495827	-3.543366	103.09668	42.986996	26.272514	103.949425	43.7414115	11.364574	103.5230525	-68.6024855	11.486092	93.7611875
-6.734399	-14.532593	98.02668	-12.298285	11.574946	98.521347	44.735352	-3.325187	103.342735	42.993389	26.449848	103.656494	43.8643705	11.5623305	103.4996145	-68.4609405	11.5875615	93.5430795
-7.314159	-15.312922	98.211205	-12.198847	11.622092	98.393623	44.915356	-3.197334	103.476402	42.963444	26.570406	103.388489	43.9394	11.686536	103.4324455	-68.337094	11.557648	93.3548005
-7.878543	-16.022358	98.347878	-12.101529	11.633239	98.217651	45.090961	-3.083861	103.565346	42.920254	26.661598	103.069458	44.0056075	11.7888685	103.317402	-68.2086655	11.4776095	93.1179
-8.487422	-16.69528	98.457047	-12.017238	11.592929	98.020447	45.243355	-3.043067	103.579422	42.845417	26.718124	102.732208	44.044386	11.8375285	103.155815	-68.078862	11.3483295	92.885079
-9.077534	-17.367033	98.548904	-11.931445	11.467536	97.824509	45.389328	-3.067952	103.53463	42.743618	26.677116	102.414764	44.066473	11.804582	102.974697	-67.929363	11.13049	92.674321
-9.763667	-17.947937	98.607353	-11.842967	11.338835	97.612144	45.514	-3.168826	103.438416	42.658192	26.547766	102.098083	44.086096	11.68947	102.7682495	-67.77203	10.9882	92.4560385
-10.412415	-18.503681	98.626572	-11.784745	11.15546	97.428612	45.568436	-3.292479	103.273201	42.628242	26.338449	101.746162	44.098339	11.522985	102.5096815	-67.667829	10.787935	92.3475425
-11.383641	-19.109749	98.586548	-11.731756	10.886959	97.14299	45.565502	-3.513871	102.887901	42.626804	25.983015	101.198174	44.096153	11.234572	102.0430375	-67.559665	10.539346	92.2429425
-12.060583	-19.397284	98.49823	-11.697338	10.714093	96.955887	45.524044	-3.694782	102.589035	42.624863	25.776524	100.836197	44.0744535	11.040871	101.712616	-67.4691295	10.387315	92.199158
-12.750805	-19.642298	98.358368	-11.658314	10.563059	96.790283	45.454361	-3.859911	102.33593	42.62014	25.551506	100.565186	44.0372505	10.8457975	101.450558	-67.3538785	10.2803205	92.130008
-13.482921	-19.807962	98.219452	-11.61646	10.440629	96.666084	45.400246	-3.995175	102.108894	42.63533	25.337097	100.378265	44.017788	10.670961	101.2435795	-67.250708	10.210297	92.0885885
-14.168397	-19.870701	98.135254	-11.602921	10.346778	96.590111	45.34433	-4.134776	101.904823	42.666378	25.171173	100.24823	44.005354	10.5181985	101.0765265	-67.211196	10.1753575	92.1036955
-14.836574	-19.873529	98.035088	-11.576307	10.293004	96.521355	45.276539	-4.268046	101.757393	42.727089	25.037819	100.138626	44.001814	10.3848865	100.9480095	-67.154428	10.2011215	92.0947005
-15.470712	-19.786736	97.965698	-11.536123	10.264598	96.452156	45.265503	-4.356517	101.604149	42.829712	24.956276	100.001129	44.0476075	10.2998795	100.802639	-67.1198535	10.2293165	92.101673
-16.328753	-19.43821	97.837456	-11.419984	10.297425	96.34433	45.249409	-4.461473	101.50206	42.978539	24.867847	99.84404	44.113974	10.203187	100.67305	-66.953942	10.391663	92.01561
-17.000793	-19.123119	97.801102	-11.363952	10.32193	96.321617	45.248859	-4.501	101.457001	43.072533	24.795427	99.793663	44.160696	10.1472135	100.625332	-66.8886	10.4966465	92.017902
-17.593878	-18.674877	97.743866	-11.337332	10.352988	96.335175	45.25853	-4.540188	101.432381	43.14896	24.756136	99.810745	44.203745	10.107974	100.621563	-66.878409	10.598002	92.048787
-18.206137	-18.177635	97.737289	-11.295308	10.392982	96.395164	45.254871	-4.585818	101.409737	43.213974	24.74028	99.899384	44.2344225	10.077231	100.6545605	-66.8250385	10.708733	92.1357675
-18.752493	-17.656002	97.661354	-11.260879	10.410092	96.464546	45.239407	-4.627067	101.425484	43.288319	24.703377	100.042686	44.263863	10.038155	100.734085	-66.785621	10.782029	92.195007
-19.232264	-17.048859	97.589241	-11.248569	10.433035	96.527374	45.226868	-4.675284	101.432358	43.399578	24.680347	100.192894	44.313223	10.0025315	100.812626	-66.810361	10.8635385	92.242122
-19.760698	-16.321095	97.429161	-11.230146	10.472382	96.532707	45.222237	-4.735884	101.400337	43.498398	24.70664	100.354179	44.3603175	9.985378	100.877258	-66.8206095	10.959386	92.188156
-20.47473	-15.140984	97.034317	-11.20035	10.584797	96.451782	45.221405	-4.847402	101.302872	43.64814	24.783962	100.589325	44.4347725	9.96828	100.9460985	-66.8354725	11.201314	91.9574655
-20.965509	-14.262423	96.72496	-11.172061	10.701082	96.345589	45.235905	-4.947173	101.240395	43.748848	24.832336	100.710335	44.4923765	9.9425815	100.975365	-66.8364985	11.4595825	91.715813
-21.412592	-13.305447	96.427826	-11.13647	10.86272	96.244621	45.270302	-5.058576	101.188972	43.853439	24.888178	100.805046	44.5618705	9.914801	100.997009	-66.8348105	11.810639	91.492233
-21.788029	-12.321365	96.146393	-11.078781	11.041002	96.19529	45.310486	-5.124296	101.162811	43.926006	24.93717	100.968933	44.618246	9.906437	101.065872	-66.775808	12.175567	91.324708
-22.173302	-11.292005	95.897339	-11.007406	11.217122	96.198997	45.306732	-5.045805	101.145874	43.987698	25.042456	101.268974	44.647215	9.9983255	101.207424	-66.662027	12.4359185	91.19057
-22.507324	-10.179536	95.726875	-10.949813	11.412218	96.270287	45.214828	-4.884325	101.17588	44.112827	25.213358	101.662659	44.6638275	10.1645165	101.4192695	-66.5634535	12.6599195	91.1213045
-22.919674	-9.059631	95.596664	-10.942229	11.613563	96.383492	45.080833	-4.718672	101.285378	44.317291	25.438503	102.145447	44.699062	10.3599155	101.7154125	-66.58352	12.8672105	91.0515715
-23.411703	-7.374886	95.463821	-10.921939	11.929412	96.594803	44.937847	-4.420192	101.521561	44.718906	25.825119	102.916206	44.8283765	10.7024635	102.2188835	-66.6722545	13.1563605	90.9707225
-23.776648	-6.214107	95.393509	-10.922098	12.169019	96.716705	44.87838	-4.190407	101.644707	44.960251	26.070601	103.357712	44.9193155	10.940097	102.5012095	-66.7635115	13.397941	90.9322005
-24.074436	-5.011888	95.330391	-10.913785	12.411341	96.799179	44.836834	-3.944209	101.666603	45.109528	26.315275	103.718124	44.973181	11.185533	102.6923635	-66.800751	13.637149	90.9059945
-24.434252	-3.830918	95.20916	-10.887565	12.671343	96.819344	44.796501	-3.694174	101.567879	45.234146	26.532169	103.938103	45.0153235	11.4189975	102.752991	-66.7904535	13.9236885	90.885697
-24.726526	-2.688109	95.059746	-10.851099	12.937909	96.767769	44.740314	-3.459184	101.365158	45.347008	26.740446	103.960815	45.043661	11.640631	102.6629865	-66.745859	14.235187	90.8725515
-24.992161	-1.497018	94.896133	-10.798521	13.20218	96.657028	44.681786	-3.268924	101.051537	45.396637	26.890564	103.881119	45.0392115	11.81082	102.466328	-66.6362535	14.59354	90.847728
-25.273441	-0.347974	94.707535	-10.692946	13.469714	96.529388	44.637508	-3.103776	100.727226	45.390831	26.987638	103.793373	45.0141695	11.941931	102.2602995	-66.4000615	14.997497	90.7984765
-25.685474	1.38644	94.57254	-10.56988	13.844818	96.412056	44.527855	-2.817239	100.418045	45.505283	27.168697	103.766335	45.016569	12.175729	102.09219	-66.156329	15.513907	90.731922
-25.941525	2.450969	94.585869	-10.515038	14.070185	96.442917	44.466133	-2.639504	100.322411	45.655697	27.366817	103.835274	45.060915	12.3636565	102.0788425	-66.090991	15.7767135	90.8069915
-26.145107	3.481861	94.648987	-10.460631	14.30296	96.493958	44.443012	-2.442955	100.278709	45.823975	27.594011	103.92897	45.1334935	12.575528	102.1038395	-66.0547555	16.030392	90.8840765
-26.363594	4.500378	94.698669	-10.428775	14.551245	96.536484	44.452549	-2.206121	100.28952	45.993443	27.828568	103.983284	45.222996	12.8112235	102.136402	-66.080546	16.2912665	90.936566
-26.551956	5.539157	94.788673	-10.399056	14.818925	96.589806	44.49321	-1.973637	100.327698	46.114559	28.093922	104.025101	45.3038845	13.0601425	102.1763995	-66.1019965	16.5777075	91.0032125
-26.788918	6.538915	94.925003	-10.365052	15.091723	96.657394	44.497772	-1.739781	100.427055	46.162865	28.329802	104.08242	45.3303185	13.2950105	102.2547375	-66.0604225	16.8884355	91.0600505
-26.97682	7.446301	95.026405	-10.334776	15.357367	96.748062	44.446224	-1.519107	100.559319	46.166367	28.515884	104.151131	45.3062955	13.4983885	102.355225	-65.9758475	17.2163455	91.140899
-27.248991	8.713125	95.208786	-10.339076	15.683758	96.865143	44.423855	-1.234881	100.72467	46.14407	28.724236	104.230568	45.2839625	13.7446775	102.477619	-65.9621145	17.6228385	91.252667
-27.415812	9.515224	95.304749	-10.353279	15.879612	96.90834	44.435738	-1.072298	100.768593	46.142723	28.873837	104.203102	45.2892305	13.9007695	102.4858475	-65.9957885	17.8584545	91.3308325
-27.573883	10.306483	95.351707	-10.370489	16.062073	96.911446	44.458328	-0.929085	100.752762	46.14695	29.04245	104.08429	45.302639	14.0566825	102.418526	-66.043617	18.0674635	91.404366
-27.714315	11.11084	95.412811	-10.400132	16.220665	96.895309	44.486034	-0.794753	100.67881	46.14336	29.203686	103.914787	45.314697	14.2044665	102.2967985	-66.114961	18.2368635	91.4938195
-27.885973	11.882271	95.50798	-10.393729	16.396498	96.885887	44.456764	-0.657848	100.632538	46.114082	29.364952	103.756203	45.285423	14.353552	102.1943705	-66.072881	18.439444	91.5774035
-27.98942	12.598083	95.56488	-10.392463	16.614784	96.905663	44.422367	-0.501635	100.659599	46.07774	29.523628	103.682938	45.2500535	14.5109965	102.1712685	-66.0349795	18.7185715	91.6400575
-28.10767	13.296933	95.655945	-10.40419	16.815722	96.97538	44.446823	-0.394424	100.731293	46.021713	29.75218	103.718803	45.234268	14.678878	102.225048	-66.042648	18.952566	91.725712
-28.17556	14.280218	95.864952	-10.427354	17.117313	97.150078	44.487606	-0.235467	100.934692	45.997952	30.049774	103.91954	45.242779	14.9071535	102.427116	-66.097487	19.3274725	91.87304
-28.220383	14.930311	96.007668	-10.453691	17.325718	97.264847	44.546761	-0.142117	101.030884	45.985603	30.270533	104.06382	45.266182	15.064208	102.547352	-66.173564	19.587228	91.982342
-28.230772	15.56463	96.096985	-10.474524	17.512533	97.36335	44.563332	-0.016029	101.093079	45.982376	30.484598	104.190933	45.272854	15.2342845	102.642006	-66.221902	19.7907815	92.084694
-28.201855	16.21069	96.17733	-10.507854	17.687687	97.431969	44.493908	0.159637	101.1101	45.98354	30.676439	104.273972	45.238724	15.418038	102.692036	-66.254432	19.957336	92.171902
-28.193089	16.863438	96.237343	-10.544508	17.84918	97.450615	44.42514	0.348951	101.070549	45.979431	30.85705	104.333008	45.2022855	15.6030005	102.7017785	-66.2913015	20.0953595	92.1994515
-28.161203	17.484762	96.322975	-10.583106	18.026993	97.496017	44.381031	0.512773	100.997734	45.983551	31.022083	104.402901	45.182291	15.767428	102.7003175	-66.348503	20.286558	92.2917165
-28.145132	18.001244	96.41008	-10.569937	18.135317	97.539642	44.29961	0.687024	101.015457	45.989651	31.166332	104.494652	45.1446305	15.926678	102.7550545	-66.2845045	20.343956	92.3242295
-28.04875	18.766325	96.530975	-10.548328	18.369978	97.664108	44.282791	0.924737	101.094818	46.005077	31.384022	104.692795	45.143934	16.1543795	102.8938065	-66.24059	20.5855765	92.4344095
-27.959194	19.19385	96.619728	-10.536274	18.52578	97.764328	44.292549	1.084338	101.218124	46.012802	31.546196	104.855499	45.1526755	16.315267	103.0368115	-66.2252235	20.736293	92.4918445
-27.884377	19.584436	96.712234	-10.509501	18.688499	97.848106	44.351704	1.230575	101.331589	46.038933	31.716108	104.999603	45.1953185	16.4733415	103.165596	-66.2143205	20.9036565	92.530616
-27.755058	19.933397	96.815231	-10.487926	18.811882	97.957901	44.339088	1.420247	101.512459	46.046879	31.885204	105.126167	45.1929835	16.6527255	103.319313	-66.1688355	20.9710385	92.596489
-27.609529	20.219166	96.929321	-10.479973	18.943932	98.080093	44.406284	1.603685	101.66246	46.044975	32.041931	105.242752	45.2256295	16.822808	103.452606	-66.1855755	21.065056	92.70758
-27.455578	20.517035	97.044296	-10.488985	19.056213	98.190239	44.391575	1.809239	101.915726	46.044323	32.223293	105.302895	45.217949	17.016266	103.6093105	-66.195919	21.09616	92.7711675
-27.253569	20.768667	97.148804	-10.498073	19.151424	98.305679	44.45549	1.98225	102.156425	46.034412	32.412659	105.300072	45.244951	17.1974545	103.7282485	-66.241097	21.1053935	92.8831095
-26.922243	21.112688	97.253326	-10.509749	19.256264	98.461441	44.417549	2.335273	102.697281	45.969894	32.681992	105.279388	45.1937215	17.5086325	103.9883345	-66.2132195	21.0038955	92.9345475
-26.717705	21.34684	97.327423	-10.545423	19.296713	98.539917	44.430656	2.506583	103.05513	45.899448	32.844872	105.231705	45.165052	17.6757275	104.1434175	-66.255898	20.9176985	92.9364165
-26.470016	21.55106	97.396019	-10.570472	19.298809	98.632225	44.436768	2.672589	103.447792	45.816505	32.940361	105.174828	45.1266365	17.806475	104.31131	-66.2675805	20.791143	92.95314
-26.227722	21.751577	97.443932	-10.607247	19.251989	98.726685	44.503117	2.694243	103.777229	45.74445	32.942619	105.12999	45.1237835	17.818431	104.4536095	-66.3382775	20.685547	92.9997605
-26.020252	21.946259	97.500191	-10.634635	19.178183	98.839958	44.56052	2.68157	104.124496	45.680782	32.911255	105.113129	45.120651	17.7964125	104.6188125	-66.389921	20.5599535	93.0611035
-25.838852	22.140871	97.585754	-10.676999	19.039877	98.945526	44.621117	2.624348	104.411781	45.617439	32.875107	105.119026	45.119278	17.7497275	104.7654035	-66.473276	20.3300265	93.1256485
-25.648577	22.33556	97.651161	-10.699236	18.87351	99.039734	44.685959	2.503949	104.646538	45.570557	32.808949	105.097961	45.128258	17.656449	104.8722495	-66.52673	20.090571	93.2072185
-25.41246	22.644073	97.694519	-10.690507	18.610348	99.125031	44.743179	2.348359	104.814354	45.55582	32.639488	105.019691	45.1494995	17.4939235	104.9170225	-66.5305135	19.7267725	93.3330395
-25.255737	22.936373	97.669441	-10.63999	18.449036	99.136108	44.77092	2.241105	104.841568	45.56609	32.523407	104.978027	45.168505	17.382256	104.9097975	-66.448485	19.515816	93.3624185
-24.9769	23.252716	97.610664	-10.590334	18.286556	99.127602	44.78574	2.141857	104.842163	45.596104	32.399101	104.967224	45.190922	17.270479	104.9046935	-66.37159	19.302633	93.3505105
-24.675159	23.692385	97.523727	-10.530313	18.152374	99.108047	44.806625	2.009796	104.817413	45.656403	32.285721	104.963554	45.231514	17.1477585	104.8904835	-66.29214	19.1569895	93.3256105
-24.46689	24.21372	97.536972	-10.484036	18.037327	99.104134	44.86414	1.864729	104.723511	45.729847	32.165482	104.961548	45.2969935	17.0151055	104.8425295	-66.2650655	19.0595485	93.3657385
-24.172297	24.780441	97.509453	-10.417566	17.959307	99.100388	44.842178	1.777116	104.663513	45.807682	32.055641	104.974792	45.32493	16.9163785	104.8191525	-66.160062	19.0022355	93.3816235
-23.949203	25.360176	97.539917	-10.35498	17.876566	99.110275	44.846413	1.682772	104.525162	45.892151	31.958321	104.981697	45.369282	16.8205465	104.7534295	-66.079242	18.9325855	93.4671205
-23.619644	26.273382	97.580391	-10.278273	17.818563	99.121887	44.824932	1.595452	104.257492	45.986893	31.845402	104.982315	45.4059125	16.720427	104.6199035	-65.9624585	18.916699	93.6238705
-23.359428	26.926004	97.587784	-10.227615	17.780914	99.107445	44.808842	1.549907	104.090988	46.053921	31.768909	104.975525	45.4313815	16.659408	104.5332565	-65.8866115	18.90242	93.6816335
-23.049086	27.705986	97.562706	-10.182109	17.75094	99.094597	44.808025	1.494993	103.90818	46.113525	31.672487	104.998573	45.460775	16.58374	104.4533765	-65.824993	18.91814	93.7358175
-22.800217	28.478527	97.62719	-10.157995	17.712971	99.097214	44.805122	1.450119	103.721321	46.196911	31.552162	105.044327	45.5010165	16.5011405	104.382824	-65.8170065	18.9248015	93.811604
-22.482054	29.285786	97.655357	-10.139475	17.661669	99.086472	44.78157	1.378236	103.544533	46.28138	31.424454	105.084671	45.531475	16.401345	104.314602	-65.810425	18.921993	93.858342
-22.240721	30.06959	97.756798	-10.110645	17.608789	99.08094	44.767715	1.241249	103.312912	46.34631	31.274145	105.127861	45.5570125	16.257697	104.2203865	-65.7783025	18.959881	93.9414935
-21.979879	30.857149	97.820107	-10.082189	17.554981	99.068634	44.671501	1.161823	103.165039	46.409321	31.102028	105.175255	45.540411	16.1319255	104.170147	-65.704789	18.9780365	93.967121
-21.536201	32.14949	97.950012	-10.05925	17.447676	99.045723	44.570877	0.95269	102.888954	46.499043	30.812927	105.225327	45.53496	15.8828085	104.0571405	-65.65346	19.0125435	94.0343055
-21.216013	32.99239	98.04789	-10.073006	17.359043	99.034958	44.537117	0.771435	102.668289	46.557632	30.621601	105.246178	45.5473745	15.696518	103.9572335	-65.6933865	19.021568	94.1126825
-20.917763	33.806011	98.206696	-10.087079	17.277142	99.038994	44.463314	0.606036	102.482285	46.592121	30.465424	105.251564	45.5277175	15.53573	103.8669245	-65.7018755	19.018554	94.2110635
-20.624037	34.582928	98.308632	-10.093828	17.191263	99.048065	44.39706	0.464386	102.34404	46.619743	30.313677	105.270195	45.5084015	15.3890315	103.8071175	-65.6960575	18.9934945	94.2890125
-20.234303	35.41423	98.403183	-10.107676	17.11632	99.088966	44.362354	0.359464	102.227005	46.623009	30.199966	105.278755	45.4926815	15.279715	103.75288	-65.7080335	18.952925	94.425052
-19.944916	36.2397	98.563293	-10.139552	17.031635	99.137733	44.332943	0.265412	102.159294	46.623196	30.100172	105.308914	45.4780695	15.182792	103.734104	-65.7571735	18.880478	94.541362
-19.593739	37.032585	98.698715	-10.142441	16.970755	99.191216	44.284245	0.184006	102.167191	46.611027	30.014843	105.333755	45.447636	15.0994245	103.750473	-65.732518	18.8420855	94.631959
-19.076105	38.124454	98.979744	-10.182507	16.85441	99.365417	44.297878	0.027251	102.105904	46.560257	29.893139	105.376587	45.4290675	14.960195	103.7412455	-65.7940815	18.748625	94.9895885
-18.68198	38.850151	99.274109	-10.176075	16.788393	99.550644	44.290646	-0.08047	102.072823	46.541874	29.757381	105.436722	45.41626	14.8384555	103.7547725	-65.76841	18.7383305	95.3465155
-18.268353	39.601707	99.675056	-10.151718	16.688099	99.792702	44.284077	-0.223744	101.996803	46.545517	29.624485	105.494797	45.414797	14.7003705	103.7458	-65.718233	18.6758275	95.839604
-17.822227	40.281628	100.160561	-10.122972	16.582588	100.064659	44.222893	-0.338048	101.903496	46.571541	29.463625	105.582466	45.397217	14.5627885	103.742981	-65.643161	18.6023875	96.386337
-17.381615	40.935429	100.695442	-10.098364	16.485731	100.324799	44.218929	-0.499301	101.73539	46.615589	29.310492	105.662033	45.417259	14.4055955	103.6987115	-65.613987	18.5658665	96.9508865
-16.896076	41.512127	101.1474	-10.081243	16.442366	100.558243	44.146019	-0.63642	101.634087	46.658657	29.149849	105.754684	45.402338	14.2567145	103.6943855	-65.564824	18.6280175	97.4221005
-16.342827	42.107727	101.544632	-10.089338	16.394369	100.730095	44.092556	-0.732009	101.564171	46.686127	29.02227	105.87851	45.3893415	14.1451305	103.7213405	-65.5680175	18.6436075	97.7388495
-15.484399	42.938465	102.013184	-10.143447	16.383137	100.946281	44.076736	-0.841937	101.602409	46.708519	28.954777	106.175804	45.3926275	14.05642	103.8891065	-65.6795215	18.709854	98.0034555
-14.909235	43.409641	102.228584	-10.205212	16.397245	101.071342	44.034351	-0.859249	101.799736	46.708897	28.964502	106.447456	45.371624	14.0526265	104.123596	-65.782048	18.7418635	98.019088
-14.33527	43.839508	102.417992	-10.296977	16.451948	101.187531	44.030342	-0.883407	102.085556	46.6675	28.99473	106.759415	45.348921	14.0556615	104.4224855	-65.942875	18.8482345	97.9525765
-13.741106	44.180645	102.560951	-10.412525	16.479515	101.343246	44.043533	-0.901514	102.444839	46.588333	29.055531	107.175003	45.315933	14.0770085	104.809921	-66.140983	18.8820215	97.876571
-13.101962	44.445976	102.776756	-10.583418	16.486151	101.523163	44.050346	-0.952153	102.868317	46.514439	29.094584	107.602165	45.2823925	14.0712155	105.235241	-66.4492285	18.9010865	97.811085
-12.4692	44.642567	103.024445	-10.746542	16.474142	101.711365	44.050884	-1.037679	103.276611	46.456078	29.117485	108.056686	45.253481	14.039903	105.6666485	-66.746565	18.908381	97.7560815
-11.792318	44.771023	103.292694	-10.899472	16.413961	101.915359	44.049168	-1.128085	103.688072	46.379459	29.130444	108.53949	45.2143135	14.0011795	106.113781	-67.0132575	18.8267425	97.716937
-10.839849	44.821274	103.727516	-11.143117	16.274027	102.234695	44.09354	-1.309246	104.30201	46.331234	29.09621	109.230408	45.212387	13.893482	106.766209	-67.498621	18.654572	97.703181
-10.169419	44.746609	103.941086	-11.322539	16.200987	102.441147	44.136002	-1.42194	104.651657	46.304596	29.090536	109.644493	45.220299	13.834298	107.148075	-67.865377	18.567676	97.734219
-9.535918	44.58149	104.128563	-11.44945	16.12059	102.609146	44.158089	-1.519617	105.001137	46.273197	29.063173	110.02314	45.215643	13.771778	107.5121385	-68.114543	18.469402	97.7061535
-8.822858	44.400784	104.308823	-11.575089	16.057375	102.765846	44.20174	-1.588461	105.31707	46.230621	29.044882	110.332314	45.2161805	13.7282105	107.824692	-68.3663585	18.3865395	97.707
-8.198086	44.123547	104.449615	-11.69343	16.035442	102.919945	44.232811	-1.620834	105.598297	46.169388	29.065546	110.5839	45.2010995	13.722356	108.0910985	-68.5879595	18.348528	97.7487915
-7.557409	43.836578	104.594849	-11.809936	16.022554	103.065323	44.254448	-1.62015	105.853531	46.078625	29.125305	110.810127	45.1665365	13.7525775	108.331829	-68.7864085	18.2925305	97.798817
-6.975286	43.47007	104.718033	-11.904552	16.016888	103.202522	44.290318	-1.577844	106.081345	46.000114	29.246408	111.028717	45.145216	13.834282	108.555031	-68.95432	18.199494	97.850013
-6.097559	42.748699	104.922333	-12.022822	16.033878	103.396538	44.358913	-1.512545	106.355537	45.922367	29.396313	111.278328	45.14064	13.941884	108.8169325	-69.186284	18.125872	97.9761435
-5.494906	42.189697	105.030151	-12.092401	16.043036	103.487442	44.415565	-1.481266	106.485069	45.88459	29.50894	111.401009	45.1500775	14.013837	108.943039	-69.3348795	18.072235	98.031845
-4.958492	41.601433	105.131493	-12.139767	16.063433	103.563141	44.479542	-1.432972	106.587791	45.866703	29.621407	111.497131	45.1731225	14.0942175	109.042461	-69.4526565	18.0326485	98.083821
-4.435589	40.983807	105.213837	-12.198782	16.10059	103.648308	44.523773	-1.355565	106.666611	45.848377	29.725487	111.525299	45.186075	14.184961	109.095955	-69.583639	18.016219	98.200661
-3.973781	40.265682	105.246246	-12.248476	16.15757	103.781044	44.549423	-1.232882	106.742157	45.778076	29.842163	111.521408	45.1637495	14.3046405	109.1317825	-69.6607015	18.0104995	98.4303055
-3.487123	39.489883	105.291512	-12.328423	16.256269	103.994667	44.545723	-1.112678	106.877068	45.673241	29.928604	111.468712	45.109482	14.407963	109.17289	-69.766328	18.104575	98.816444
-3.05241	38.647003	105.332306	-12.430349	16.33853	104.275803	44.549095	-0.952957	107.079468	45.560535	29.993963	111.342117	45.054815	14.520503	109.2107925	-69.915513	18.156557	99.3408135
-2.437146	37.374035	105.278191	-12.61788	16.479244	104.700363	44.558632	-0.711008	107.486382	45.311756	30.15753	111.156151	44.935194	14.723261	109.3212665	-70.170954	18.235227	100.0794595
-2.079023	36.403694	105.172775	-12.751966	16.573128	104.947128	44.54871	-0.538348	107.793381	45.107143	30.30225	111.025299	44.8279265	14.881951	109.40934	-70.3318585	18.264305	100.484916
-1.711379	35.416153	105.057274	-12.908621	16.639664	105.164063	44.529251	-0.361013	108.100304	44.901985	30.446413	110.811386	44.715618	15.0427	109.455845	-70.53286	18.236628	100.872281
-1.367975	34.439568	104.932465	-13.094406	16.708977	105.367706	44.501183	-0.202426	108.373772	44.657738	30.594301	110.564018	44.5794605	15.1959375	109.468895	-70.7682725	18.2220165	101.266517
-1.075483	33.467079	104.780594	-13.196945	16.71594	105.502151	44.469685	-0.079906	108.612991	44.390739	30.726725	110.371628	44.430212	15.3234095	109.4923095	-70.824102	18.1084705	101.5119925
-0.740823	32.43565	104.665253	-13.34634	16.718206	105.613174	44.434052	-0.026359	108.832916	44.17506	30.824837	110.223412	44.304556	15.399239	109.528164	-70.997236	18.037173	101.698184
-0.425075	31.397863	104.602158	-13.459306	16.681616	105.688164	44.397324	-0.019613	109.02375	44.039627	30.862791	110.11245	44.2184755	15.421589	109.5681	-71.1370875	17.941643	101.808228
0.043023	29.941631	104.572441	-13.61124	16.578522	105.727646	44.326637	-0.041851	109.232925	43.896259	30.880329	110.077606	44.111448	15.419239	109.6552655	-71.333928	17.737805	101.8000265
0.334037	28.954462	104.564407	-13.705442	16.495502	105.717384	44.245922	-0.075078	109.313942	43.817596	30.886864	110.067329	44.031759	15.405893	109.6906355	-71.442643	17.585111	101.7441325
0.664996	28.015944	104.556107	-13.754118	16.431938	105.708107	44.171364	-0.071917	109.352425	43.755184	30.876858	110.019341	43.963274	15.4024705	109.685883	-71.47151	17.4614055	101.730331
0.964608	27.116627	104.575691	-13.793924	16.393946	105.717552	44.1451	-0.046726	109.331963	43.680782	30.903763	110.001778	43.912941	15.4285185	109.6668705	-71.500789	17.3593735	101.7682335
1.27619	26.309061	104.622498	-13.800716	16.402193	105.735085	44.118717	0.001113	109.352539	43.636887	30.974367	110.019852	43.877802	15.48774	109.6861955	-71.479234	17.316646	101.7839745
1.559487	25.570225	104.68367	-13.807668	16.465408	105.738449	44.078617	0.077295	109.401978	43.642097	31.081347	110.04528	43.860357	15.579321	109.723629	-71.475693	17.351495	101.753269
1.840697	24.822498	104.679489	-13.79784	16.523384	105.711533	44.063858	0.13351	109.404968	43.666508	31.192377	110.073563	43.865183	15.6629435	109.7392655	-71.460863	17.3838245	101.6838005
2.283381	23.77422	104.670967	-13.796592	16.614388	105.601654	44.045387	0.173712	109.370804	43.701054	31.337183	110.185387	43.8732205	15.7554475	109.7780955	-71.4664045	17.4733285	101.4252125
2.544784	23.121309	104.70697	-13.847404	16.649511	105.532623	43.998001	0.149571	109.32869	43.730343	31.392891	110.300705	43.864172	15.771231	109.8146975	-71.55898	17.527791	101.2505485
2.788372	22.529758	104.729614	-13.894118	16.638273	105.465508	43.936226	0.1078	109.279083	43.750519	31.393211	110.430763	43.8433725	15.7505055	109.854923	-71.6316085	17.5260405	101.076093
2.999936	21.944605	104.764	-13.951752	16.647303	105.404785	43.872063	0.067064	109.236862	43.763374	31.380186	110.618118	43.8177185	15.723625	109.92749	-71.7212225	17.570981	100.88208
3.206813	21.349812	104.807159	-14.032072	16.655676	105.361023	43.799824	0.015335	109.218506	43.763535	31.370872	110.801804	43.7816795	15.6931035	110.010155	-71.8458235	17.6182485	100.711891
3.406308	20.749434	104.821182	-14.105352	16.654196	105.299522	43.738651	0.002083	109.245232	43.730907	31.379143	110.999634	43.734779	15.690613	110.122433	-71.945483	17.617779	100.476611
3.614119	20.114765	104.801926	-14.18982	16.688704	105.172279	43.707417	0.010721	109.279312	43.748096	31.366188	111.131012	43.7277565	15.6884545	110.205162	-72.1073965	17.6889535	100.139396
3.853891	19.27673	104.695633	-14.337738	16.750175	104.925026	43.629669	0.059246	109.303856	43.686283	31.445086	111.258224	43.657976	15.752166	110.28104	-72.333452	17.748184	99.569012
3.986582	18.742937	104.557755	-14.435366	16.81929	104.704094	43.575577	0.12494	109.291756	43.617657	31.521601	111.251259	43.596617	15.8232705	110.2715075	-72.467349	17.8153095	99.1366805
4.054984	18.214748	104.398659	-14.531887	16.880857	104.4842	43.531971	0.21866	109.211014	43.497353	31.667843	111.211441	43.514662	15.9432515	110.2112275	-72.578436	17.8184625	98.7571725
4.125265	17.675613	104.220047	-14.626988	16.965939	104.286087	43.484634	0.329752	109.116188	43.372772	31.812534	111.110725	43.428703	16.071143	110.1134565	-72.682679	17.860735	98.4587175
4.165485	17.131407	104.047813	-14.719768	17.038601	104.106438	43.440388	0.450552	109.020744	43.256168	31.981203	111.028458	43.348278	16.2158775	110.024601	-72.787814	17.8613245	98.188275
4.176857	16.523132	103.902878	-14.796961	17.102972	103.952934	43.399647	0.569656	108.893295	43.142914	32.18116	110.946358	43.2712805	16.375408	109.9198265	-72.8652025	17.830536	97.9860415
4.177582	15.9708	103.773582	-14.890617	17.190361	103.830086	43.344128	0.69553	108.813965	43.004215	32.359837	110.896492	43.1741715	16.5276835	109.8552285	-72.9554055	17.8530385	97.8049435
4.087386	15.174042	103.667831	-15.004855	17.314388	103.708794	43.289364	0.905695	108.701309	42.808243	32.586956	110.884689	43.0488035	16.7463255	109.792999	-73.0585135	17.8824505	97.624589
4.011482	14.670411	103.558327	-15.072252	17.400826	103.618324	43.25317	1.056359	108.59642	42.693016	32.740314	110.848892	42.973093	16.8983365	109.722656	-73.117597	17.9033155	97.513992
3.873615	14.145149	103.411446	-15.09275	17.496359	103.505882	43.216187	1.234034	108.44017	42.58268	32.906021	110.786995	42.8994335	17.0700275	109.6135825	-73.0849335	17.9226905	97.3981815
3.741842	13.61236	103.205017	-15.130512	17.584003	103.378105	43.174118	1.432401	108.214417	42.476387	33.104473	110.663437	42.8252525	17.268437	109.438927	-73.0862765	17.899569	97.317283
3.542953	13.008735	102.981758	-15.156734	17.693701	103.23497	43.134724	1.65086	108.000755	42.377815	33.304577	110.509636	42.7562695	17.4777185	109.2551955	-73.0697375	17.9096835	97.2147445
3.348901	12.492003	102.780746	-15.157886	17.834167	103.133331	43.117634	1.898444	107.818779	42.28484	33.542557	110.429909	42.701237	17.7205005	109.124344	-73.017009	17.9478335	97.142318
3.132328	11.961578	102.671219	-15.176363	17.952868	103.045891	43.133316	2.15461	107.693497	42.226376	33.787701	110.408974	42.679846	17.9711555	109.0512355	-73.032572	17.9345805	97.0405465
2.767649	11.147549	102.486458	-15.177449	18.135361	102.94297	43.164478	2.504783	107.614601	42.214195	34.148514	110.44458	42.6893365	18.3266485	109.0295905	-73.0442345	17.9440735	96.8563495
2.452308	10.550507	102.359177	-15.175913	18.246445	102.872047	43.193604	2.722411	107.565392	42.228786	34.357311	110.44648	42.711195	18.539861	109.005936	-73.063021	17.953029	96.738158
2.13132	9.891408	102.221024	-15.164347	18.353785	102.802483	43.214443	2.948266	107.533707	42.231632	34.510468	110.396469	42.7230375	18.729367	108.965088	-73.0517315	17.978203	96.639878
1.774755	9.244815	102.109695	-15.151893	18.451439	102.755341	43.274097	3.160079	107.492241	42.247501	34.621441	110.302422	42.760799	18.89076	108.8973315	-73.064585	18.012118	96.6133505
1.415581	8.606145	102.018425	-15.135077	18.543987	102.699493	43.343086	3.349616	107.436958	42.220016	34.757164	110.183182	42.781551	19.05339	108.81007	-73.051705	18.034584	96.588916
1.033079	7.954861	101.904388	-15.097549	18.621002	102.636276	43.393417	3.523458	107.358147	42.136719	34.910141	110.06768	42.765068	19.2167995	108.7129135	-72.960166	18.0252045	96.5596385
0.610037	7.259938	101.769028	-15.071803	18.710405	102.574448	43.420456	3.683893	107.250908	42.052814	35.022991	109.888527	42.736635	19.353442	108.5697175	-72.880241	18.067368	96.5791785
-0.087262	6.138569	101.523399	-15.014419	18.794411	102.421402	43.404232	3.940534	107.040634	41.898903	35.192726	109.51384	42.6515675	19.56663	108.277237	-72.6804055	18.022192	96.565567
